# Supplementary material for: Halogen-bonding-induced diverse aggregation of 4,5-diiodo-1,2,3-triazolium salts with different anions
Source: Beilstein J Org Chem. 2020 Jan 13;16:78–87. doi: 10.3762/bjoc.16.10 (PMC7006493; doi:10.3762/bjoc.16.10)
Supplement: File 2 — Crystallographic Information Files (CIF). [file Beilstein_J_Org_Chem-16-78-s002.zip]

Archive with 9 entries (9 files):
- mo_XXY1891_0m_a.cif
- mo_XXY18922_0m_a.cif
- mo_XXY18934_0m_a.cif
- mo_xxy2017111702_0m.cif
- mo_XXY2017120402_0m_a.cif
- mo_XXY201808311_0ma_a.cif
- mo_xxy201809201_0m.cif
- mo_xxy318_0m.cif
- mo_XXY4251_0m_a.cif
