# Supplementary material for: Halogen-bonding-induced diverse aggregation of 4,5-diiodo-1,2,3-triazolium salts with different anions
Source: Beilstein J Org Chem. 2020 Jan 13;16:78–87. doi: 10.3762/bjoc.16.10 (PMC7006493; doi:10.3762/bjoc.16.10)
Supplement: File 2 — Crystallographic Information Files (CIF). [file Beilstein_J_Org_Chem-16-78-s002.zip › mo_XXY1891_0m_a.cif]

data_mo_xxy1891_0m_a
_audit_creation_date               2019-04-27
_audit_creation_method
;
Olex2 1.2
(compiled 2018.05.29 svn.r3508 for OlexSys, GUI svn.r5506)
;
_shelx_SHELXL_version_number       '2016/6'
_audit_contact_author_address      ?
_audit_contact_author_email        ?
_audit_contact_author_name         ''
_audit_contact_author_phone        ?
_publ_contact_author_id_orcid      ?
_publ_section_references
;
Dolomanov, O.V., Bourhis, L.J., Gildea, R.J, Howard, J.A.K. & Puschmann, H.
 (2009), J. Appl. Cryst. 42, 339-341.

Sheldrick, G.M. (2008). Acta Cryst. A64, 112-122.

Sheldrick, G.M. (2015). Acta Cryst. A71, 3-8.
;
_chemical_name_common              ?
_chemical_name_systematic          ?
_chemical_formula_moiety          
 '2(C20 H22 I2 N3), 4(C H2 Cl2), C10 H8 N2, 2(B F4)'
_chemical_formula_sum              'C54 H60 B2 Cl8 F8 I4 N8'
_chemical_formula_weight           1785.92
_chemical_melting_point            ?
loop_
  _atom_type_symbol
  _atom_type_description
  _atom_type_scat_dispersion_real
  _atom_type_scat_dispersion_imag
  _atom_type_scat_source
 'C' 'C' 0.0033 0.0016 'International Tables Vol C Tables 4.2.6.8 and 6.1.1.4'
 'H' 'H' 0.0000 0.0000 'International Tables Vol C Tables 4.2.6.8 and 6.1.1.4'
 'B' 'B' 0.0013 0.0007 'International Tables Vol C Tables 4.2.6.8 and 6.1.1.4'
 'Cl' 'Cl' 0.1484 0.1585 'International Tables Vol C Tables 4.2.6.8 and 6.1.1.4'
 'F' 'F' 0.0171 0.0103 'International Tables Vol C Tables 4.2.6.8 and 6.1.1.4'
 'I' 'I' -0.4742 1.8119 'International Tables Vol C Tables 4.2.6.8 and 6.1.1.4'
 'N' 'N' 0.0061 0.0033 'International Tables Vol C Tables 4.2.6.8 and 6.1.1.4'

_shelx_space_group_comment
;
The symmetry employed for this shelxl refinement is uniquely defined
by the following loop, which should always be used as a source of
symmetry information in preference to the above space-group names.
They are only intended as comments.
;
_space_group_crystal_system        'monoclinic'
_space_group_IT_number             14
_space_group_name_H-M_alt          'P 1 21/c 1'
_space_group_name_Hall             '-P 2ybc'
loop_
  _space_group_symop_operation_xyz
 'x, y, z'
 '-x, y+1/2, -z+1/2'
 '-x, -y, -z'
 'x, -y-1/2, z-1/2'

_cell_length_a                     18.1509(13)
_cell_length_b                     18.7643(13)
_cell_length_c                     20.4941(16)
_cell_angle_alpha                  90
_cell_angle_beta                   92.369(2)
_cell_angle_gamma                  90
_cell_volume                       6974.1(9)
_cell_formula_units_Z              4
_cell_measurement_reflns_used      9975
_cell_measurement_temperature      150(2)
_cell_measurement_theta_max        27.451
_cell_measurement_theta_min        2.266
_shelx_estimated_absorpt_T_max     0.555
_shelx_estimated_absorpt_T_min     0.465
_exptl_absorpt_coefficient_mu      2.156
_exptl_absorpt_correction_T_max    0.7456
_exptl_absorpt_correction_T_min    0.5633
_exptl_absorpt_correction_type     multi-scan
_exptl_absorpt_process_details    
 'SADABS-2016/2 (Bruker,2016/2) was used for absorption correction. wR2(int) was 0.0849 before and 0.0567 after correction. The Ratio of minimum to maximum transmission is 0.7555. The \l/2 correction factor is Not present.'
_exptl_absorpt_special_details     ?
_exptl_crystal_colour              'clear light colourless'
_exptl_crystal_colour_lustre       clear
_exptl_crystal_colour_modifier     light
_exptl_crystal_colour_primary      colourless
_exptl_crystal_density_diffrn      1.701
_exptl_crystal_density_meas        ?
_exptl_crystal_density_method      ?
_exptl_crystal_description         block
_exptl_crystal_F_000               3480
_exptl_crystal_size_max            0.42
_exptl_crystal_size_mid            0.35
_exptl_crystal_size_min            0.31
_exptl_transmission_factor_max     ?
_exptl_transmission_factor_min     ?
_diffrn_reflns_av_R_equivalents    0.0439
_diffrn_reflns_av_unetI/netI       0.0404
_diffrn_reflns_Laue_measured_fraction_full  0.992
_diffrn_reflns_Laue_measured_fraction_max  0.990
_diffrn_reflns_limit_h_max         23
_diffrn_reflns_limit_h_min         -23
_diffrn_reflns_limit_k_max         24
_diffrn_reflns_limit_k_min         -24
_diffrn_reflns_limit_l_max         26
_diffrn_reflns_limit_l_min         -25
_diffrn_reflns_number              67328
_diffrn_reflns_point_group_measured_fraction_full  0.992
_diffrn_reflns_point_group_measured_fraction_max  0.990
_diffrn_reflns_theta_full          25.242
_diffrn_reflns_theta_max           27.544
_diffrn_reflns_theta_min           2.244
_diffrn_ambient_temperature        149.97
_diffrn_detector_area_resol_mean   ?
_diffrn_measured_fraction_theta_full  0.992
_diffrn_measured_fraction_theta_max  0.990
_diffrn_measurement_device_type    'Bruker APEX-II CCD'
_diffrn_measurement_method         '\f and \w scans'
_diffrn_radiation_type             MoK\a
_diffrn_radiation_wavelength       0.71073
_diffrn_source                     ?
_diffrn_standards_number           0
_reflns_Friedel_coverage           0.000
_reflns_Friedel_fraction_full      .
_reflns_Friedel_fraction_max       .
_reflns_number_gt                  13187
_reflns_number_total               15951
_reflns_special_details
;
 Reflections were merged by SHELXL according to the crystal
 class for the calculation of statistics and refinement.
 
 Structure factors included contributions from the .fab file.
 
 _reflns_Friedel_fraction is defined as the number of unique
 Friedel pairs measured divided by the number that would be
 possible theoretically, ignoring centric projections and
 systematic absences.
;
_reflns_threshold_expression       'I > 2\s(I)'
_computing_cell_refinement         'SAINT V8.38A (?, 2016)'
_computing_data_collection         ?
_computing_data_reduction          'SAINT V8.38A (?, 2016)'
_computing_molecular_graphics      'Olex2 (Dolomanov et al., 2009)'
_computing_publication_material    'Olex2 (Dolomanov et al., 2009)'
_computing_structure_refinement    'XL (Sheldrick, 2008)'
_computing_structure_solution      'XT (Sheldrick, 2015)'
_refine_diff_density_max           3.009
_refine_diff_density_min           -2.192
_refine_diff_density_rms           0.201
_refine_ls_extinction_coef         .
_refine_ls_extinction_method       none
_refine_ls_goodness_of_fit_ref     1.152
_refine_ls_hydrogen_treatment      constr
_refine_ls_matrix_type             full
_refine_ls_number_parameters       809
_refine_ls_number_reflns           15951
_refine_ls_number_restraints       54
_refine_ls_R_factor_all            0.1121
_refine_ls_R_factor_gt             0.0965
_refine_ls_restrained_S_all        1.157
_refine_ls_shift/su_max            0.001
_refine_ls_shift/su_mean           0.000
_refine_ls_structure_factor_coef   Fsqd
_refine_ls_weighting_details      
 'w=1/[\s^2^(Fo^2^)+(0.0179P)^2^+172.3415P] where P=(Fo^2^+2Fc^2^)/3'
_refine_ls_weighting_scheme        calc
_refine_ls_wR_factor_gt            0.2020
_refine_ls_wR_factor_ref           0.2088
_refine_special_details            ?
_olex2_refinement_description
;
1. Fixed Uiso
 At 1.2 times of:
  All C(H) groups, All C(H,H) groups
 At 1.5 times of:
  All C(H,H,H) groups
2. Uiso/Uaniso restraints and constraints
Uanis(C16) \\sim Ueq: with sigma of 0.01 and sigma for terminal atoms of 0.02
Uanis(C41) \\sim Ueq, Uanis(C44) \\sim Ueq, Uanis(F5) \\sim Ueq, Uanis(F1)
\\sim Ueq, Uanis(F2) \\sim Ueq, Uanis(C53) \\sim Ueq: with sigma of 0.01 and
sigma for terminal atoms of 0.02
Uanis(Cl4) \\sim Ueq, Uanis(Cl2) \\sim Ueq, Uanis(F1) \\sim Ueq: with sigma of
0.001 and sigma for terminal atoms of 0.002
3. Others
 Sof(I3A)=1-FVAR(1)
 Sof(I3)=FVAR(1)
 Sof(I4A)=1-FVAR(2)
 Sof(I4)=FVAR(2)
 Sof(I2A)=1-FVAR(3)
 Sof(I2)=FVAR(3)
 Sof(I1A)=1-FVAR(4)
 Sof(I1)=FVAR(4)
4.a Secondary CH2 refined with riding coordinates:
 C56(H56A,H56B), C54(H54A,H54B), C55(H55A,H55B), C53(H53A,H53B)
4.b Aromatic/amide H refined with riding coordinates:
 C22(H22), C31(H31), C27(H27), C26(H26), C5(H5), C25(H25), C45(H45), C39(H39),
 C29(H29), C7(H7), C37(H37), C43(H43), C32(H32), C30(H30), C13(H13), C11(H11)
4.c Idealised Me refined as rotating group:
 C17(H17A,H17B,H17C), C18(H18A,H18B,H18C), C20(H20A,H20B,H20C), C48(H48A,H48B,
 H48C), C49(H49A,H49B,H49C), C47(H47A,H47B,H47C), C15(H15A,H15B,H15C), C50(H50A,
 H50B,H50C), C52(H52A,H52B,H52C), C51(H51A,H51B,H51C), C19(H19A,H19B,H19C),
 C16(H16A,H16B,H16C)
;
_atom_sites_solution_hydrogens     geom
_atom_sites_solution_primary       dual
_atom_sites_solution_secondary     ?
loop_
  _atom_site_label
  _atom_site_type_symbol
  _atom_site_fract_x
  _atom_site_fract_y
  _atom_site_fract_z
  _atom_site_U_iso_or_equiv
  _atom_site_adp_type
  _atom_site_occupancy
  _atom_site_site_symmetry_order
  _atom_site_calc_flag
  _atom_site_refinement_flags_posn
  _atom_site_refinement_flags_adp
  _atom_site_refinement_flags_occupancy
  _atom_site_disorder_assembly
  _atom_site_disorder_group
 I1 I 0.4275(10) 0.8970(8) 0.2585(7) 0.0260(15) Uani 0.42(8) 1 d . . P A 1
 I3 I 1.0720(2) 1.3461(4) 0.2781(5) 0.0280(9) Uani 0.70(5) 1 d . . P B 1
 I2 I 0.3749(5) 1.0547(7) 0.3855(5) 0.0325(10) Uani 0.47(5) 1 d . . P C 1
 I4 I 1.1406(2) 1.1778(6) 0.3914(2) 0.0363(10) Uani 0.62(5) 1 d . . P D 1
 Cl1 Cl 0.5642(3) 0.7389(3) 0.4172(3) 0.1030(18) Uani 1 1 d . . . . .
 Cl8 Cl 0.1580(3) 1.1834(3) 0.0653(3) 0.0964(16) Uani 1 1 d . . . . .
 Cl6 Cl 0.3380(3) 1.0655(3) 0.0954(3) 0.1082(19) Uani 1 1 d . . . . .
 Cl5 Cl 0.2676(4) 1.0307(3) 0.2151(3) 0.118(2) Uani 1 1 d . . . . .
 Cl2 Cl 0.5016(3) 0.8743(3) 0.4380(3) 0.1088(17) Uani 1 1 d . U . . .
 Cl3 Cl 0.9478(4) 1.0066(4) -0.0917(3) 0.121(2) Uani 1 1 d . . . . .
 Cl7 Cl 0.2148(4) 1.2287(4) 0.1935(4) 0.136(3) Uani 1 1 d . . . . .
 N3 N 0.5181(4) 1.0963(4) 0.3222(4) 0.0241(16) Uani 1 1 d . . . . .
 Cl4 Cl 1.0148(5) 1.1370(5) -0.0419(4) 0.157(3) Uani 1 1 d . U . . .
 N1 N 0.5490(4) 1.0158(4) 0.2583(4) 0.0257(16) Uani 1 1 d . . . . .
 N6 N 0.9920(4) 1.1386(4) 0.3287(4) 0.0290(17) Uani 1 1 d . . . . .
 N4 N 0.9562(4) 1.2243(4) 0.2712(4) 0.0296(18) Uani 1 1 d . . . . .
 N2 N 0.5700(4) 1.0794(4) 0.2801(4) 0.0265(16) Uani 1 1 d . . . . .
 N5 N 0.9365(4) 1.1604(4) 0.2900(4) 0.0310(18) Uani 1 1 d . . . . .
 N7 N 0.6414(5) 1.2756(5) 0.2479(5) 0.036(2) Uani 1 1 d . . . . .
 N8 N 0.8620(5) 0.9672(5) 0.2316(5) 0.043(2) Uani 1 1 d . . . . .
 C1AA C 0.4778(5) 1.2184(5) 0.3307(5) 0.0257(19) Uani 1 1 d . . . . .
 C9 C 0.5962(5) 0.9800(5) 0.2118(5) 0.0255(19) Uani 1 1 d . . . . .
 C21 C 0.7291(5) 1.1543(5) 0.2405(5) 0.0236(18) Uani 1 1 d . . . . .
 C14 C 0.6427(5) 0.9282(6) 0.2354(5) 0.032(2) Uani 1 1 d . . . . .
 C2 C 0.4656(5) 1.0453(5) 0.3269(5) 0.028(2) Uani 1 1 d . . . . .
 F3 F 0.7058(6) 1.3193(6) 0.5316(4) 0.090(3) Uani 1 1 d . . . . .
 C0AA C 0.5228(5) 1.1639(5) 0.3552(4) 0.0245(18) Uani 1 1 d . . . . .
 F4 F 0.7241(6) 1.3654(6) 0.4319(4) 0.083(3) Uani 1 1 d . . . . .
 C1 C 0.4854(5) 0.9926(5) 0.2849(5) 0.028(2) Uani 1 1 d . . . . .
 F7 F 0.6703(6) 0.9466(5) 0.4648(5) 0.087(3) Uani 1 1 d . . . . .
 C22 C 0.7248(5) 1.1932(5) 0.2976(5) 0.0270(19) Uani 1 1 d . . . . .
 H22 H 0.752031 1.178373 0.335832 0.032 Uiso 1 1 calc R . . . .
 C41 C 0.9077(5) 1.2633(5) 0.2263(5) 0.028(2) Uani 1 1 d . U . . .
 C8 C 0.5716(6) 1.1713(5) 0.4088(5) 0.028(2) Uani 1 1 d . . . . .
 C31 C 0.7857(5) 1.0450(5) 0.2916(5) 0.029(2) Uani 1 1 d . . . . .
 H31 H 0.763299 1.055465 0.331555 0.035 Uiso 1 1 calc R . . . .
 C40 C 0.9427(5) 1.0605(6) 0.4109(5) 0.032(2) Uani 1 1 d . . . . .
 C28 C 0.7754(5) 1.0903(5) 0.2369(5) 0.0262(19) Uani 1 1 d . . . . .
 C27 C 0.6880(5) 1.1786(5) 0.1854(5) 0.030(2) Uani 1 1 d . . . . .
 H27 H 0.689889 1.154733 0.144617 0.036 Uiso 1 1 calc R . . . .
 C46 C 0.8604(5) 1.3140(5) 0.2508(5) 0.030(2) Uani 1 1 d . . . . .
 C26 C 0.6443(6) 1.2391(5) 0.1928(6) 0.036(2) Uani 1 1 d . . . . .
 H26 H 0.615063 1.254929 0.156093 0.043 Uiso 1 1 calc R . . . .
 C5 C 0.4837(6) 1.2844(5) 0.3640(5) 0.034(2) Uani 1 1 d . . . . .
 H5 H 0.453809 1.323353 0.349596 0.041 Uiso 1 1 calc R . . . .
 C35 C 0.9868(5) 1.0693(5) 0.3584(5) 0.030(2) Uani 1 1 d . . . . .
 C4 C 1.0471(5) 1.1876(6) 0.3355(6) 0.036(2) Uani 1 1 d . . . . .
 C42 C 0.9081(5) 1.2440(5) 0.1607(6) 0.032(2) Uani 1 1 d . . . . .
 C44 C 0.8094(6) 1.3292(5) 0.1400(5) 0.033(2) Uani 1 1 d . U . . .
 C25 C 0.6811(6) 1.2533(5) 0.2993(5) 0.033(2) Uani 1 1 d . . . . .
 H25 H 0.679521 1.279565 0.338837 0.040 Uiso 1 1 calc R . . . .
 C45 C 0.8112(5) 1.3460(5) 0.2051(5) 0.031(2) Uani 1 1 d . . . . .
 H45 H 0.777774 1.380865 0.219860 0.038 Uiso 1 1 calc R . . . .
 C3 C 1.0238(5) 1.2446(6) 0.2969(6) 0.035(2) Uani 1 1 d . . . . .
 C39 C 0.9359(6) 0.9932(7) 0.4359(5) 0.041(3) Uani 1 1 d . . . . .
 H39 H 0.905292 0.986473 0.471849 0.049 Uiso 1 1 calc R . . . .
 C17 C 0.6469(6) 0.9059(6) 0.3063(5) 0.038(2) Uani 1 1 d . . . . .
 H17A H 0.652304 0.948326 0.334012 0.058 Uiso 1 1 calc GR . . . .
 H17B H 0.689389 0.874470 0.314204 0.058 Uiso 1 1 calc GR . . . .
 H17C H 0.601606 0.880608 0.316644 0.058 Uiso 1 1 calc GR . . . .
 C29 C 0.8083(6) 1.0710(6) 0.1794(6) 0.039(3) Uani 1 1 d . . . . .
 H29 H 0.801850 1.099165 0.141073 0.046 Uiso 1 1 calc R . . . .
 C10 C 0.5906(6) 1.0032(7) 0.1480(5) 0.039(2) Uani 1 1 d . . . . .
 C6 C 0.5321(7) 1.2931(5) 0.4169(6) 0.038(3) Uani 1 1 d . . . . .
 C7 C 0.5758(7) 1.2377(6) 0.4391(6) 0.040(3) Uani 1 1 d . . . . .
 H7 H 0.609269 1.244810 0.475403 0.048 Uiso 1 1 calc R . . . .
 C37 C 1.0176(6) 0.9448(6) 0.3577(5) 0.035(2) Uani 1 1 d . . . . .
 H37 H 1.043670 0.905682 0.340251 0.042 Uiso 1 1 calc R . . . .
 C36 C 1.0248(6) 1.0124(6) 0.3305(5) 0.036(2) Uani 1 1 d . . . . .
 C43 C 0.8573(5) 1.2775(5) 0.1173(5) 0.033(2) Uani 1 1 d . . . . .
 H43 H 0.855403 1.264870 0.072384 0.040 Uiso 1 1 calc R . . . .
 C38 C 0.9719(6) 0.9339(6) 0.4109(5) 0.036(2) Uani 1 1 d . . . . .
 B2 B 0.7438(7) 0.9305(11) 0.4815(9) 0.057(5) Uani 1 1 d . . . . .
 C32 C 0.8292(5) 0.9850(5) 0.2856(6) 0.037(2) Uani 1 1 d . . . . .
 H32 H 0.835920 0.954829 0.322560 0.045 Uiso 1 1 calc R . . . .
 C18 C 0.4269(7) 1.2103(7) 0.2712(6) 0.047(3) Uani 1 1 d . . . . .
 H18A H 0.454020 1.189159 0.235610 0.070 Uiso 1 1 calc GR . . . .
 H18B H 0.408048 1.257199 0.257628 0.070 Uiso 1 1 calc GR . . . .
 H18C H 0.385554 1.179278 0.281530 0.070 Uiso 1 1 calc GR . . . .
 C20 C 0.6180(6) 1.1095(6) 0.4342(6) 0.040(3) Uani 1 1 d . . . . .
 H20A H 0.586223 1.068246 0.441146 0.060 Uiso 1 1 calc GR . . . .
 H20B H 0.643194 1.122987 0.475543 0.060 Uiso 1 1 calc GR . . . .
 H20C H 0.654656 1.097358 0.402178 0.060 Uiso 1 1 calc GR . . . .
 F8 F 0.7779(6) 0.9059(8) 0.4294(5) 0.109(4) Uani 1 1 d . . . . .
 C48 C 0.7542(7) 1.3636(7) 0.0935(7) 0.053(3) Uani 1 1 d . . . . .
 H48A H 0.706332 1.366348 0.113818 0.080 Uiso 1 1 calc GR . . . .
 H48B H 0.749286 1.335148 0.053448 0.080 Uiso 1 1 calc GR . . . .
 H48C H 0.770843 1.411729 0.082827 0.080 Uiso 1 1 calc GR . . . .
 C49 C 0.8615(6) 1.3314(6) 0.3217(5) 0.039(2) Uani 1 1 d . . . . .
 H49A H 0.859263 1.287262 0.347128 0.058 Uiso 1 1 calc GR . . . .
 H49B H 0.818901 1.361368 0.330877 0.058 Uiso 1 1 calc GR . . . .
 H49C H 0.907032 1.357080 0.333897 0.058 Uiso 1 1 calc GR . . . .
 C47 C 0.9609(6) 1.1883(6) 0.1365(6) 0.042(3) Uani 1 1 d . . . . .
 H47A H 1.011082 1.199292 0.153067 0.063 Uiso 1 1 calc GR . . . .
 H47B H 0.959429 1.188443 0.088648 0.063 Uiso 1 1 calc GR . . . .
 H47C H 0.946507 1.141188 0.152167 0.063 Uiso 1 1 calc GR . . . .
 F6 F 0.7399(7) 0.8669(14) 0.5135(8) 0.184(9) Uani 1 1 d . . . . .
 C30 C 0.8506(6) 1.0097(6) 0.1795(7) 0.048(3) Uani 1 1 d . . . . .
 H30 H 0.873135 0.996885 0.140099 0.058 Uiso 1 1 calc R . . . .
 C15 C 0.5378(7) 1.0594(8) 0.1236(6) 0.055(3) Uani 1 1 d . . . . .
 H15A H 0.490395 1.037300 0.111038 0.082 Uiso 1 1 calc GR . . . .
 H15B H 0.557787 1.083093 0.085515 0.082 Uiso 1 1 calc GR . . . .
 H15C H 0.530742 1.094507 0.158116 0.082 Uiso 1 1 calc GR . . . .
 C50 C 1.0707(7) 1.0228(7) 0.2703(6) 0.050(3) Uani 1 1 d . . . . .
 H50A H 1.038285 1.021614 0.230914 0.075 Uiso 1 1 calc GR . . . .
 H50B H 1.107322 0.984586 0.268315 0.075 Uiso 1 1 calc GR . . . .
 H50C H 1.095956 1.068963 0.273197 0.075 Uiso 1 1 calc GR . . . .
 C13 C 0.6886(6) 0.8971(7) 0.1906(6) 0.046(3) Uani 1 1 d . . . . .
 H13 H 0.721207 0.860241 0.204938 0.055 Uiso 1 1 calc R . . . .
 C52 C 0.8998(6) 1.1229(6) 0.4386(6) 0.039(2) Uani 1 1 d . . . . .
 H52A H 0.932966 1.163578 0.445784 0.059 Uiso 1 1 calc GR . . . .
 H52B H 0.879343 1.108743 0.480225 0.059 Uiso 1 1 calc GR . . . .
 H52C H 0.859562 1.136271 0.407695 0.059 Uiso 1 1 calc GR . . . .
 C51 C 0.9594(7) 0.8601(7) 0.4347(7) 0.054(3) Uani 1 1 d . . . . .
 H51A H 0.941164 0.861799 0.478955 0.081 Uiso 1 1 calc GR . . . .
 H51B H 1.005949 0.833502 0.435068 0.081 Uiso 1 1 calc GR . . . .
 H51C H 0.922987 0.836263 0.405542 0.081 Uiso 1 1 calc GR . . . .
 C12 C 0.6883(7) 0.9179(9) 0.1262(6) 0.056(4) Uani 1 1 d . . . . .
 C11 C 0.6388(7) 0.9693(9) 0.1054(6) 0.060(4) Uani 1 1 d . . . . .
 H11 H 0.636879 0.982588 0.060660 0.072 Uiso 1 1 calc R . . . .
 F5 F 0.7742(10) 0.9625(9) 0.5266(7) 0.151(6) Uani 1 1 d . U . . .
 C56 C 0.5735(9) 0.8102(9) 0.4678(7) 0.070(5) Uani 1 1 d . . . . .
 H56A H 0.623273 0.831350 0.465489 0.084 Uiso 1 1 calc R . . . .
 H56B H 0.565455 0.796135 0.513539 0.084 Uiso 1 1 calc R . . . .
 C19 C 0.5373(9) 1.3660(7) 0.4498(7) 0.060(4) Uani 1 1 d . . . . .
 H19A H 0.545251 1.402696 0.416893 0.090 Uiso 1 1 calc GR . . . .
 H19B H 0.578549 1.366127 0.482209 0.090 Uiso 1 1 calc GR . . . .
 H19C H 0.491281 1.375833 0.471590 0.090 Uiso 1 1 calc GR . . . .
 C54 C 0.2252(10) 1.2323(9) 0.1109(13) 0.106(8) Uani 1 1 d . . . . .
 H54A H 0.274594 1.213696 0.101146 0.127 Uiso 1 1 calc R . . . .
 H54B H 0.222985 1.282714 0.096713 0.127 Uiso 1 1 calc R . . . .
 F1 F 0.7891(10) 1.2781(10) 0.4671(9) 0.162(6) Uani 1 1 d . U . . .
 C16 C 0.7400(10) 0.8822(11) 0.0788(8) 0.091(6) Uani 1 1 d . U . . .
 H16A H 0.790334 0.881935 0.097945 0.136 Uiso 1 1 calc GR . . . .
 H16B H 0.738834 0.908703 0.037578 0.136 Uiso 1 1 calc GR . . . .
 H16C H 0.723743 0.833066 0.070542 0.136 Uiso 1 1 calc GR . . . .
 F2 F 0.8029(11) 1.3819(12) 0.5159(10) 0.213(9) Uani 1 1 d . U . . .
 B1 B 0.7577(12) 1.3371(12) 0.4864(9) 0.072(5) Uani 1 1 d . . . . .
 C55 C 0.2669(12) 1.0195(11) 0.1336(13) 0.119(9) Uani 1 1 d . . . . .
 H55A H 0.218815 1.035940 0.114562 0.143 Uiso 1 1 calc R . . . .
 H55B H 0.271323 0.968007 0.123965 0.143 Uiso 1 1 calc R . . . .
 C53 C 0.9401(13) 1.0752(13) -0.0347(12) 0.118(8) Uani 1 1 d . U . . .
 H53A H 0.941243 1.055023 0.009976 0.142 Uiso 1 1 calc R . . . .
 H53B H 0.892575 1.100262 -0.042329 0.142 Uiso 1 1 calc R . . . .
 I3A I 1.0781(13) 1.3375(9) 0.2949(17) 0.038(3) Uani 0.30(5) 1 d . . P B 2
 I4A I 1.1415(4) 1.1588(17) 0.3955(5) 0.051(2) Uani 0.38(5) 1 d . . P D 2
 I2A I 0.3899(11) 1.0450(5) 0.3972(8) 0.037(2) Uani 0.53(5) 1 d . . P C 2
 I1A I 0.4353(9) 0.8941(6) 0.2673(11) 0.0315(17) Uani 0.58(8) 1 d . . P A 2

loop_
  _atom_site_aniso_label
  _atom_site_aniso_U_11
  _atom_site_aniso_U_22
  _atom_site_aniso_U_33
  _atom_site_aniso_U_23
  _atom_site_aniso_U_13
  _atom_site_aniso_U_12
 I1 0.032(3) 0.0225(17) 0.024(3) -0.0041(12) 0.0026(17) -0.0025(19)
 I3 0.0188(8) 0.0250(12) 0.0397(19) 0.0039(11) -0.0038(9) -0.0069(6)
 I2 0.0294(18) 0.034(2) 0.0348(19) 0.0010(14) 0.0103(14) -0.0004(13)
 I4 0.0216(10) 0.046(2) 0.0405(10) 0.0088(10) -0.0123(13) -0.0053(9)
 Cl1 0.111(4) 0.108(4) 0.092(3) -0.053(3) 0.036(3) -0.042(3)
 Cl8 0.070(3) 0.096(4) 0.125(4) -0.017(3) 0.019(3) 0.016(3)
 Cl6 0.068(3) 0.127(5) 0.131(5) 0.035(4) 0.020(3) -0.003(3)
 Cl5 0.126(5) 0.100(4) 0.131(5) 0.030(4) 0.043(4) 0.017(4)
 Cl2 0.107(2) 0.118(2) 0.102(2) 0.0096(18) 0.0096(17) 0.0058(18)
 Cl3 0.159(6) 0.112(5) 0.092(4) 0.007(3) -0.004(4) 0.036(4)
 Cl7 0.128(5) 0.133(6) 0.148(6) -0.055(5) 0.025(4) -0.020(4)
 N3 0.032(4) 0.014(3) 0.027(4) -0.001(3) 0.007(3) -0.004(3)
 Cl4 0.156(3) 0.162(3) 0.153(3) 0.0000(19) 0.0061(19) -0.0051(19)
 N1 0.027(4) 0.024(4) 0.027(4) -0.004(3) 0.004(3) -0.007(3)
 N6 0.027(4) 0.031(4) 0.030(4) -0.005(3) 0.005(3) -0.002(3)
 N4 0.021(4) 0.026(4) 0.042(5) -0.010(4) -0.002(3) -0.004(3)
 N2 0.032(4) 0.021(4) 0.026(4) 0.000(3) 0.003(3) -0.008(3)
 N5 0.028(4) 0.024(4) 0.041(5) 0.007(4) -0.003(3) -0.004(3)
 N7 0.037(5) 0.025(4) 0.047(5) 0.006(4) 0.014(4) 0.010(4)
 N8 0.029(5) 0.027(5) 0.075(7) 0.007(5) 0.011(5) 0.009(4)
 C1AA 0.036(5) 0.013(4) 0.027(5) 0.004(3) -0.003(4) -0.005(4)
 C9 0.028(5) 0.023(4) 0.026(5) -0.001(4) 0.008(4) -0.007(4)
 C21 0.017(4) 0.019(4) 0.034(5) 0.007(4) 0.003(3) -0.001(3)
 C14 0.025(5) 0.035(5) 0.037(6) -0.007(4) -0.003(4) -0.004(4)
 C2 0.027(5) 0.026(5) 0.030(5) -0.006(4) 0.010(4) -0.009(4)
 F3 0.115(8) 0.102(8) 0.052(5) -0.014(5) 0.015(5) -0.024(7)
 C0AA 0.032(5) 0.017(4) 0.025(4) -0.006(3) 0.008(4) -0.005(4)
 F4 0.101(7) 0.093(7) 0.056(5) 0.019(5) 0.009(5) 0.024(6)
 C1 0.027(5) 0.015(4) 0.043(6) 0.000(4) 0.006(4) -0.004(4)
 F7 0.086(7) 0.065(6) 0.112(8) 0.019(6) 0.035(6) 0.009(5)
 C22 0.029(5) 0.018(4) 0.035(5) 0.005(4) 0.006(4) 0.001(4)
 C41 0.023(4) 0.020(4) 0.041(5) -0.003(4) 0.003(4) 0.006(3)
 C8 0.037(5) 0.018(4) 0.029(5) 0.002(4) 0.005(4) -0.004(4)
 C31 0.020(4) 0.021(4) 0.045(6) 0.004(4) -0.005(4) 0.000(4)
 C40 0.026(5) 0.035(5) 0.034(5) -0.003(4) -0.005(4) 0.001(4)
 C28 0.023(4) 0.016(4) 0.040(5) 0.001(4) 0.003(4) -0.001(3)
 C27 0.036(5) 0.015(4) 0.040(6) 0.005(4) 0.007(4) 0.002(4)
 C46 0.025(4) 0.017(4) 0.050(6) 0.000(4) 0.013(4) -0.003(4)
 C26 0.031(5) 0.027(5) 0.048(6) 0.014(5) -0.001(4) 0.004(4)
 C5 0.056(7) 0.010(4) 0.037(6) -0.003(4) 0.011(5) -0.004(4)
 C35 0.032(5) 0.026(5) 0.030(5) 0.009(4) -0.003(4) 0.003(4)
 C4 0.022(5) 0.038(6) 0.048(6) -0.004(5) 0.004(4) -0.006(4)
 C42 0.027(5) 0.017(4) 0.053(6) -0.001(4) 0.009(4) -0.005(4)
 C44 0.031(5) 0.026(4) 0.044(5) 0.011(4) 0.006(4) -0.002(4)
 C25 0.033(5) 0.025(5) 0.043(6) -0.002(4) 0.012(4) -0.004(4)
 C45 0.031(5) 0.019(4) 0.045(6) 0.003(4) 0.012(4) 0.002(4)
 C3 0.022(5) 0.036(6) 0.047(6) -0.005(5) 0.001(4) -0.004(4)
 C39 0.033(5) 0.062(8) 0.027(5) 0.005(5) 0.003(4) -0.002(5)
 C17 0.041(6) 0.039(6) 0.036(6) -0.001(5) -0.003(5) -0.001(5)
 C29 0.029(5) 0.027(5) 0.062(7) 0.002(5) 0.016(5) -0.003(4)
 C10 0.036(6) 0.051(7) 0.029(5) 0.001(5) 0.006(4) 0.003(5)
 C6 0.057(7) 0.018(5) 0.041(6) -0.007(4) 0.014(5) -0.009(5)
 C7 0.053(7) 0.030(5) 0.037(6) -0.008(5) -0.004(5) -0.013(5)
 C37 0.038(6) 0.030(5) 0.037(6) 0.008(4) 0.004(4) 0.005(4)
 C36 0.035(5) 0.040(6) 0.035(6) 0.013(5) 0.008(4) 0.007(5)
 C43 0.030(5) 0.030(5) 0.040(6) 0.009(4) 0.009(4) -0.001(4)
 C38 0.035(5) 0.036(6) 0.037(6) 0.008(5) 0.002(4) 0.002(4)
 B2 0.020(6) 0.089(13) 0.061(10) -0.044(9) 0.006(6) -0.009(7)
 C32 0.027(5) 0.023(5) 0.061(7) 0.011(5) -0.004(5) 0.001(4)
 C18 0.053(7) 0.039(6) 0.047(7) -0.004(5) -0.013(6) 0.006(6)
 C20 0.040(6) 0.027(5) 0.052(7) -0.003(5) -0.006(5) 0.016(5)
 F8 0.089(7) 0.166(12) 0.072(7) -0.048(7) 0.001(6) 0.007(8)
 C48 0.052(7) 0.054(8) 0.055(8) 0.017(6) 0.006(6) 0.015(6)
 C49 0.035(5) 0.036(6) 0.045(6) 0.000(5) 0.006(5) 0.001(5)
 C47 0.046(6) 0.031(5) 0.050(7) -0.016(5) 0.016(5) -0.004(5)
 F6 0.055(7) 0.35(3) 0.144(14) 0.025(16) -0.025(8) -0.015(12)
 C30 0.041(6) 0.038(6) 0.068(8) 0.003(6) 0.027(6) 0.013(5)
 C15 0.050(7) 0.069(9) 0.044(7) 0.016(6) -0.004(6) 0.017(7)
 C50 0.064(8) 0.052(7) 0.035(6) 0.006(5) 0.021(6) 0.012(6)
 C13 0.038(6) 0.053(7) 0.046(7) -0.013(6) -0.003(5) 0.003(5)
 C52 0.039(6) 0.036(6) 0.043(6) -0.013(5) 0.006(5) -0.004(5)
 C51 0.048(7) 0.053(8) 0.062(8) 0.023(7) 0.007(6) 0.004(6)
 C12 0.051(7) 0.088(11) 0.029(6) -0.020(6) 0.002(5) 0.021(7)
 C11 0.049(7) 0.099(12) 0.033(6) -0.010(7) 0.016(5) 0.010(8)
 F5 0.181(12) 0.147(11) 0.122(10) -0.046(9) -0.028(9) 0.038(10)
 C56 0.080(11) 0.083(11) 0.049(8) -0.025(8) 0.023(7) -0.018(9)
 C19 0.094(11) 0.039(7) 0.047(7) -0.019(6) 0.010(7) -0.004(7)
 C54 0.064(11) 0.049(10) 0.20(3) 0.023(13) 0.013(13) 0.004(8)
 F1 0.163(6) 0.162(6) 0.160(6) 0.002(2) 0.009(2) 0.004(2)
 C16 0.084(10) 0.130(14) 0.059(9) -0.026(9) 0.014(8) 0.045(10)
 F2 0.192(13) 0.242(16) 0.202(14) -0.030(12) -0.021(11) -0.137(12)
 B1 0.086(13) 0.076(13) 0.052(10) -0.003(9) -0.017(9) -0.022(11)
 C55 0.099(15) 0.068(12) 0.19(3) -0.031(15) 0.020(16) -0.045(12)
 C53 0.121(11) 0.123(11) 0.111(11) -0.003(9) 0.006(8) -0.010(9)
 I3A 0.036(3) 0.026(3) 0.051(7) 0.005(3) 0.008(4) -0.011(2)
 I4A 0.039(2) 0.063(7) 0.050(2) 0.007(3) 0.012(2) -0.002(2)
 I2A 0.048(4) 0.0211(16) 0.045(3) -0.0027(16) 0.027(3) -0.0071(18)
 I1A 0.027(2) 0.0191(16) 0.049(4) -0.010(2) 0.009(3) -0.0107(14)

_geom_special_details
;
 All esds (except the esd in the dihedral angle between two l.s. planes)
 are estimated using the full covariance matrix.  The cell esds are taken
 into account individually in the estimation of esds in distances, angles
 and torsion angles; correlations between esds in cell parameters are only
 used when they are defined by crystal symmetry.  An approximate (isotropic)
 treatment of cell esds is used for estimating esds involving l.s. planes.
;
loop_
  _geom_bond_atom_site_label_1
  _geom_bond_atom_site_label_2
  _geom_bond_distance
  _geom_bond_site_symmetry_2
  _geom_bond_publ_flag
 I1 C1 2.137(17) . ?
 I3 C3 2.137(14) . ?
 I2 C2 2.086(12) . ?
 I4 C4 2.016(11) . ?
 Cl1 C56 1.696(15) . ?
 Cl8 C54 1.76(2) . ?
 Cl6 C55 1.76(2) . ?
 Cl5 C55 1.68(3) . ?
 Cl2 C56 1.859(19) . ?
 Cl3 C53 1.75(2) . ?
 Cl7 C54 1.71(3) . ?
 N3 N2 1.342(11) . ?
 N3 C2 1.358(11) . ?
 N3 C0AA 1.437(11) . ?
 Cl4 C53 1.79(2) . ?
 N1 N2 1.324(10) . ?
 N1 C9 1.470(12) . ?
 N1 C1 1.368(12) . ?
 N6 N5 1.321(11) . ?
 N6 C35 1.442(12) . ?
 N6 C4 1.363(13) . ?
 N4 N5 1.313(11) . ?
 N4 C41 1.445(13) . ?
 N4 C3 1.370(12) . ?
 N7 C26 1.325(14) . ?
 N7 C25 1.319(14) . ?
 N8 C32 1.321(15) . ?
 N8 C30 1.343(16) . ?
 C1AA C0AA 1.391(13) . ?
 C1AA C5 1.415(12) . ?
 C1AA C18 1.507(14) . ?
 C9 C14 1.365(14) . ?
 C9 C10 1.377(14) . ?
 C21 C22 1.384(13) . ?
 C21 C28 1.470(12) . ?
 C21 C27 1.403(13) . ?
 C14 C17 1.509(15) . ?
 C14 C13 1.393(15) . ?
 C2 C1 1.367(13) . ?
 C2 I2A 2.033(11) . ?
 F3 B1 1.39(2) . ?
 C0AA C8 1.390(13) . ?
 F4 B1 1.36(2) . ?
 C1 I1A 2.085(13) . ?
 F7 B2 1.397(18) . ?
 C22 H22 0.9500 . ?
 C22 C25 1.381(13) . ?
 C41 C46 1.390(12) . ?
 C41 C42 1.394(15) . ?
 C8 C7 1.393(14) . ?
 C8 C20 1.512(13) . ?
 C31 H31 0.9500 . ?
 C31 C28 1.414(13) . ?
 C31 C32 1.382(13) . ?
 C40 C35 1.377(14) . ?
 C40 C39 1.370(16) . ?
 C40 C52 1.528(14) . ?
 C28 C29 1.390(15) . ?
 C27 H27 0.9500 . ?
 C27 C26 1.396(13) . ?
 C46 C45 1.403(15) . ?
 C46 C49 1.489(15) . ?
 C26 H26 0.9500 . ?
 C5 H5 0.9500 . ?
 C5 C6 1.376(16) . ?
 C35 C36 1.405(15) . ?
 C4 C3 1.386(16) . ?
 C4 I4A 2.136(19) . ?
 C42 C43 1.403(15) . ?
 C42 C47 1.515(14) . ?
 C44 C45 1.369(15) . ?
 C44 C43 1.396(14) . ?
 C44 C48 1.501(15) . ?
 C25 H25 0.9500 . ?
 C45 H45 0.9500 . ?
 C3 I3A 2.005(16) . ?
 C39 H39 0.9500 . ?
 C39 C38 1.397(16) . ?
 C17 H17A 0.9800 . ?
 C17 H17B 0.9800 . ?
 C17 H17C 0.9800 . ?
 C29 H29 0.9500 . ?
 C29 C30 1.383(15) . ?
 C10 C15 1.497(16) . ?
 C10 C11 1.411(16) . ?
 C6 C7 1.373(16) . ?
 C6 C19 1.527(15) . ?
 C7 H7 0.9500 . ?
 C37 H37 0.9500 . ?
 C37 C36 1.395(14) . ?
 C37 C38 1.413(14) . ?
 C36 C50 1.529(14) . ?
 C43 H43 0.9500 . ?
 C38 C51 1.489(16) . ?
 B2 F8 1.338(17) . ?
 B2 F6 1.37(3) . ?
 B2 F5 1.217(19) . ?
 C32 H32 0.9500 . ?
 C18 H18A 0.9800 . ?
 C18 H18B 0.9800 . ?
 C18 H18C 0.9800 . ?
 C20 H20A 0.9800 . ?
 C20 H20B 0.9800 . ?
 C20 H20C 0.9800 . ?
 C48 H48A 0.9800 . ?
 C48 H48B 0.9800 . ?
 C48 H48C 0.9800 . ?
 C49 H49A 0.9800 . ?
 C49 H49B 0.9800 . ?
 C49 H49C 0.9800 . ?
 C47 H47A 0.9800 . ?
 C47 H47B 0.9800 . ?
 C47 H47C 0.9800 . ?
 C30 H30 0.9500 . ?
 C15 H15A 0.9800 . ?
 C15 H15B 0.9800 . ?
 C15 H15C 0.9800 . ?
 C50 H50A 0.9800 . ?
 C50 H50B 0.9800 . ?
 C50 H50C 0.9800 . ?
 C13 H13 0.9500 . ?
 C13 C12 1.374(18) . ?
 C52 H52A 0.9800 . ?
 C52 H52B 0.9800 . ?
 C52 H52C 0.9800 . ?
 C51 H51A 0.9800 . ?
 C51 H51B 0.9800 . ?
 C51 H51C 0.9800 . ?
 C12 C11 1.37(2) . ?
 C12 C16 1.532(17) . ?
 C11 H11 0.9500 . ?
 C56 H56A 0.9900 . ?
 C56 H56B 0.9900 . ?
 C19 H19A 0.9800 . ?
 C19 H19B 0.9800 . ?
 C19 H19C 0.9800 . ?
 C54 H54A 0.9900 . ?
 C54 H54B 0.9900 . ?
 F1 B1 1.31(3) . ?
 C16 H16A 0.9800 . ?
 C16 H16B 0.9800 . ?
 C16 H16C 0.9800 . ?
 F2 B1 1.31(2) . ?
 C55 H55A 0.9900 . ?
 C55 H55B 0.9900 . ?
 C53 H53A 0.9900 . ?
 C53 H53B 0.9900 . ?

loop_
  _geom_angle_atom_site_label_1
  _geom_angle_atom_site_label_2
  _geom_angle_atom_site_label_3
  _geom_angle
  _geom_angle_site_symmetry_1
  _geom_angle_site_symmetry_3
  _geom_angle_publ_flag
 N2 N3 C2 113.1(7) . . ?
 N2 N3 C0AA 118.8(7) . . ?
 C2 N3 C0AA 128.1(8) . . ?
 N2 N1 C9 117.6(7) . . ?
 N2 N1 C1 112.9(8) . . ?
 C1 N1 C9 129.6(8) . . ?
 N5 N6 C35 118.1(8) . . ?
 N5 N6 C4 113.1(9) . . ?
 C4 N6 C35 128.8(9) . . ?
 N5 N4 C41 118.9(8) . . ?
 N5 N4 C3 113.1(9) . . ?
 C3 N4 C41 128.0(9) . . ?
 N1 N2 N3 103.3(7) . . ?
 N4 N5 N6 104.3(8) . . ?
 C25 N7 C26 118.5(9) . . ?
 C32 N8 C30 117.1(9) . . ?
 C0AA C1AA C5 116.0(9) . . ?
 C0AA C1AA C18 123.3(9) . . ?
 C5 C1AA C18 120.7(9) . . ?
 C14 C9 N1 117.6(8) . . ?
 C14 C9 C10 125.6(9) . . ?
 C10 C9 N1 116.8(9) . . ?
 C22 C21 C28 121.7(8) . . ?
 C22 C21 C27 117.6(8) . . ?
 C27 C21 C28 120.7(9) . . ?
 C9 C14 C17 123.0(9) . . ?
 C9 C14 C13 116.2(10) . . ?
 C13 C14 C17 120.8(10) . . ?
 N3 C2 I2 123.6(7) . . ?
 N3 C2 C1 105.2(8) . . ?
 N3 C2 I2A 123.3(7) . . ?
 C1 C2 I2 131.1(7) . . ?
 C1 C2 I2A 130.3(7) . . ?
 C1AA C0AA N3 117.3(8) . . ?
 C8 C0AA N3 118.9(8) . . ?
 C8 C0AA C1AA 123.8(8) . . ?
 N1 C1 I1 125.5(8) . . ?
 N1 C1 I1A 125.6(7) . . ?
 C2 C1 I1 128.8(8) . . ?
 C2 C1 N1 105.6(8) . . ?
 C2 C1 I1A 128.7(8) . . ?
 C21 C22 H22 119.9 . . ?
 C25 C22 C21 120.3(9) . . ?
 C25 C22 H22 119.9 . . ?
 C46 C41 N4 119.1(9) . . ?
 C46 C41 C42 123.7(9) . . ?
 C42 C41 N4 117.1(8) . . ?
 C0AA C8 C7 117.6(9) . . ?
 C0AA C8 C20 121.5(9) . . ?
 C7 C8 C20 120.9(10) . . ?
 C28 C31 H31 120.8 . . ?
 C32 C31 H31 120.8 . . ?
 C32 C31 C28 118.4(10) . . ?
 C35 C40 C52 121.3(10) . . ?
 C39 C40 C35 117.8(10) . . ?
 C39 C40 C52 120.8(10) . . ?
 C31 C28 C21 120.6(9) . . ?
 C29 C28 C21 121.5(9) . . ?
 C29 C28 C31 117.9(9) . . ?
 C21 C27 H27 121.2 . . ?
 C26 C27 C21 117.5(10) . . ?
 C26 C27 H27 121.2 . . ?
 C41 C46 C45 116.0(10) . . ?
 C41 C46 C49 121.3(10) . . ?
 C45 C46 C49 122.8(9) . . ?
 N7 C26 C27 123.8(10) . . ?
 N7 C26 H26 118.1 . . ?
 C27 C26 H26 118.1 . . ?
 C1AA C5 H5 119.5 . . ?
 C6 C5 C1AA 121.1(10) . . ?
 C6 C5 H5 119.5 . . ?
 C40 C35 N6 119.2(9) . . ?
 C40 C35 C36 122.5(9) . . ?
 C36 C35 N6 118.2(9) . . ?
 N6 C4 I4 126.5(9) . . ?
 N6 C4 C3 104.8(9) . . ?
 N6 C4 I4A 117.2(11) . . ?
 C3 C4 I4 128.7(8) . . ?
 C3 C4 I4A 138.0(11) . . ?
 C41 C42 C43 117.7(9) . . ?
 C41 C42 C47 121.5(10) . . ?
 C43 C42 C47 120.7(10) . . ?
 C45 C44 C43 119.7(10) . . ?
 C45 C44 C48 120.6(10) . . ?
 C43 C44 C48 119.7(11) . . ?
 N7 C25 C22 122.3(10) . . ?
 N7 C25 H25 118.8 . . ?
 C22 C25 H25 118.8 . . ?
 C46 C45 H45 118.6 . . ?
 C44 C45 C46 122.8(9) . . ?
 C44 C45 H45 118.6 . . ?
 N4 C3 I3 123.1(8) . . ?
 N4 C3 C4 104.6(9) . . ?
 N4 C3 I3A 131.9(13) . . ?
 C4 C3 I3 132.3(8) . . ?
 C4 C3 I3A 122.9(14) . . ?
 C40 C39 H39 118.4 . . ?
 C40 C39 C38 123.1(10) . . ?
 C38 C39 H39 118.4 . . ?
 C14 C17 H17A 109.5 . . ?
 C14 C17 H17B 109.5 . . ?
 C14 C17 H17C 109.5 . . ?
 H17A C17 H17B 109.5 . . ?
 H17A C17 H17C 109.5 . . ?
 H17B C17 H17C 109.5 . . ?
 C28 C29 H29 120.9 . . ?
 C30 C29 C28 118.3(11) . . ?
 C30 C29 H29 120.9 . . ?
 C9 C10 C15 124.1(10) . . ?
 C9 C10 C11 115.0(11) . . ?
 C11 C10 C15 121.0(11) . . ?
 C5 C6 C19 118.6(11) . . ?
 C7 C6 C5 120.9(9) . . ?
 C7 C6 C19 120.5(11) . . ?
 C8 C7 H7 119.7 . . ?
 C6 C7 C8 120.6(10) . . ?
 C6 C7 H7 119.7 . . ?
 C36 C37 H37 119.8 . . ?
 C36 C37 C38 120.5(10) . . ?
 C38 C37 H37 119.8 . . ?
 C35 C36 C50 121.6(10) . . ?
 C37 C36 C35 118.3(9) . . ?
 C37 C36 C50 120.1(10) . . ?
 C42 C43 H43 119.9 . . ?
 C44 C43 C42 120.2(10) . . ?
 C44 C43 H43 119.9 . . ?
 C39 C38 C37 117.8(10) . . ?
 C39 C38 C51 122.8(10) . . ?
 C37 C38 C51 119.2(10) . . ?
 F8 B2 F7 110.4(13) . . ?
 F8 B2 F6 96.7(16) . . ?
 F6 B2 F7 103.9(13) . . ?
 F5 B2 F7 118.6(14) . . ?
 F5 B2 F8 124.5(14) . . ?
 F5 B2 F6 95.5(18) . . ?
 N8 C32 C31 124.0(10) . . ?
 N8 C32 H32 118.0 . . ?
 C31 C32 H32 118.0 . . ?
 C1AA C18 H18A 109.5 . . ?
 C1AA C18 H18B 109.5 . . ?
 C1AA C18 H18C 109.5 . . ?
 H18A C18 H18B 109.5 . . ?
 H18A C18 H18C 109.5 . . ?
 H18B C18 H18C 109.5 . . ?
 C8 C20 H20A 109.5 . . ?
 C8 C20 H20B 109.5 . . ?
 C8 C20 H20C 109.5 . . ?
 H20A C20 H20B 109.5 . . ?
 H20A C20 H20C 109.5 . . ?
 H20B C20 H20C 109.5 . . ?
 C44 C48 H48A 109.5 . . ?
 C44 C48 H48B 109.5 . . ?
 C44 C48 H48C 109.5 . . ?
 H48A C48 H48B 109.5 . . ?
 H48A C48 H48C 109.5 . . ?
 H48B C48 H48C 109.5 . . ?
 C46 C49 H49A 109.5 . . ?
 C46 C49 H49B 109.5 . . ?
 C46 C49 H49C 109.5 . . ?
 H49A C49 H49B 109.5 . . ?
 H49A C49 H49C 109.5 . . ?
 H49B C49 H49C 109.5 . . ?
 C42 C47 H47A 109.5 . . ?
 C42 C47 H47B 109.5 . . ?
 C42 C47 H47C 109.5 . . ?
 H47A C47 H47B 109.5 . . ?
 H47A C47 H47C 109.5 . . ?
 H47B C47 H47C 109.5 . . ?
 N8 C30 C29 124.2(11) . . ?
 N8 C30 H30 117.9 . . ?
 C29 C30 H30 117.9 . . ?
 C10 C15 H15A 109.5 . . ?
 C10 C15 H15B 109.5 . . ?
 C10 C15 H15C 109.5 . . ?
 H15A C15 H15B 109.5 . . ?
 H15A C15 H15C 109.5 . . ?
 H15B C15 H15C 109.5 . . ?
 C36 C50 H50A 109.5 . . ?
 C36 C50 H50B 109.5 . . ?
 C36 C50 H50C 109.5 . . ?
 H50A C50 H50B 109.5 . . ?
 H50A C50 H50C 109.5 . . ?
 H50B C50 H50C 109.5 . . ?
 C14 C13 H13 118.8 . . ?
 C12 C13 C14 122.4(12) . . ?
 C12 C13 H13 118.8 . . ?
 C40 C52 H52A 109.5 . . ?
 C40 C52 H52B 109.5 . . ?
 C40 C52 H52C 109.5 . . ?
 H52A C52 H52B 109.5 . . ?
 H52A C52 H52C 109.5 . . ?
 H52B C52 H52C 109.5 . . ?
 C38 C51 H51A 109.5 . . ?
 C38 C51 H51B 109.5 . . ?
 C38 C51 H51C 109.5 . . ?
 H51A C51 H51B 109.5 . . ?
 H51A C51 H51C 109.5 . . ?
 H51B C51 H51C 109.5 . . ?
 C13 C12 C11 118.2(11) . . ?
 C13 C12 C16 120.4(13) . . ?
 C11 C12 C16 121.3(13) . . ?
 C10 C11 H11 118.7 . . ?
 C12 C11 C10 122.6(12) . . ?
 C12 C11 H11 118.7 . . ?
 Cl1 C56 Cl2 105.0(9) . . ?
 Cl1 C56 H56A 110.8 . . ?
 Cl1 C56 H56B 110.8 . . ?
 Cl2 C56 H56A 110.8 . . ?
 Cl2 C56 H56B 110.8 . . ?
 H56A C56 H56B 108.8 . . ?
 C6 C19 H19A 109.5 . . ?
 C6 C19 H19B 109.5 . . ?
 C6 C19 H19C 109.5 . . ?
 H19A C19 H19B 109.5 . . ?
 H19A C19 H19C 109.5 . . ?
 H19B C19 H19C 109.5 . . ?
 Cl8 C54 H54A 108.8 . . ?
 Cl8 C54 H54B 108.8 . . ?
 Cl7 C54 Cl8 113.7(11) . . ?
 Cl7 C54 H54A 108.8 . . ?
 Cl7 C54 H54B 108.8 . . ?
 H54A C54 H54B 107.7 . . ?
 C12 C16 H16A 109.5 . . ?
 C12 C16 H16B 109.5 . . ?
 C12 C16 H16C 109.5 . . ?
 H16A C16 H16B 109.5 . . ?
 H16A C16 H16C 109.5 . . ?
 H16B C16 H16C 109.5 . . ?
 F4 B1 F3 110.4(17) . . ?
 F1 B1 F3 108.3(18) . . ?
 F1 B1 F4 105.5(16) . . ?
 F2 B1 F3 106.1(17) . . ?
 F2 B1 F4 112.3(19) . . ?
 F2 B1 F1 114(2) . . ?
 Cl6 C55 H55A 108.8 . . ?
 Cl6 C55 H55B 108.8 . . ?
 Cl5 C55 Cl6 113.8(11) . . ?
 Cl5 C55 H55A 108.8 . . ?
 Cl5 C55 H55B 108.8 . . ?
 H55A C55 H55B 107.7 . . ?
 Cl3 C53 Cl4 109.9(13) . . ?
 Cl3 C53 H53A 109.7 . . ?
 Cl3 C53 H53B 109.7 . . ?
 Cl4 C53 H53A 109.7 . . ?
 Cl4 C53 H53B 109.7 . . ?
 H53A C53 H53B 108.2 . . ?

_smtbx_masks_special_details       ?
loop_
  _smtbx_masks_void_nr
  _smtbx_masks_void_average_x
  _smtbx_masks_void_average_y
  _smtbx_masks_void_average_z
  _smtbx_masks_void_volume
  _smtbx_masks_void_count_electrons
  _smtbx_masks_void_content
 1 0.315 0.230 0.376 17.8 1.3 ?
 2 0.315 0.270 0.876 17.8 1.7 ?
 3 0.685 0.730 0.124 17.8 1.3 ?
 4 0.685 0.770 0.624 17.8 1.6 ?

_shelx_res_file
;
TITL mo_XXY1891_0m_a.res in P2(1)/c
    mo_xxy1891_0m_a.res
    created by SHELXL-2016/6 at 17:23:00 on 27-Apr-2019
REM Old TITL mo_XXY1891_0m in P2(1)/c
REM SHELXT solution in P2(1)/c
REM R1 0.290, Rweak 0.044, Alpha 0.092, Orientation as input
REM Formula found by SHELXT: C65 Cl7 I4 N13
CELL 0.71073 18.1509 18.7643 20.4941 90 92.369 90
ZERR 4 0.0013 0.0013 0.0016 0 0.002 0
LATT 1
SYMM -X,0.5+Y,0.5-Z
SFAC C H B Cl F I N
UNIT 216 240 8 32 32 16 32
ISOR 0.01 0.02 C16
ISOR 0.01 0.02 C41 C44 F5 F1 F2 C53
ISOR 0.001 0.002 Cl4 Cl2 F1

L.S. 4
PLAN  4
SIZE 0.31 0.35 0.42
TEMP -123.18
BOND $H
LIST 6
fmap 2
acta
ABIN
OMIT -1 6 1
OMIT -1 4 4
OMIT -1 8 4
OMIT -1 10 1
OMIT 4 10 10
OMIT -1 4 10
OMIT 1 8 5
OMIT 2 0 16
OMIT 3 14 4
OMIT 2 4 12
OMIT -2 9 4
OMIT -4 13 9
OMIT 1 1 10
OMIT 2 13 7
OMIT 1 11 1
OMIT 0 12 1
OMIT -5 7 9
OMIT 1 6 5
OMIT 5 10 8
OMIT 2 9 11
OMIT -1 15 12
OMIT -1 17 9
OMIT -8 12 5
OMIT -12 14 2
OMIT -2 6 9
OMIT 10 13 3
OMIT -1 11 3
OMIT 5 8 2
OMIT 3 7 5
OMIT -1 11 9
OMIT -10 6 7
OMIT 8 13 2
OMIT 9 1 12
OMIT 4 3 12
OMIT 4 9 0
OMIT 8 9 8
OMIT 5 2 11
OMIT 7 17 5
OMIT 0 14 4
OMIT -7 10 3
OMIT -3 0 12
OMIT -8 5 7
OMIT 1 1 7
OMIT -11 8 1
OMIT 2 13 1
OMIT 1 16 9
OMIT -6 13 11
OMIT 12 8 9
OMIT 1 3 3
OMIT 1 11 7
OMIT 7 9 2
OMIT 14 6 11
OMIT 9 5 3
OMIT -7 9 2
OMIT 10 15 0
OMIT 2 11 0
OMIT 10 6 1
OMIT 1 13 4
OMIT -3 7 1
REM <olex2.extras>
REM <HklSrc "%.\\mo_XXY1891_0m_a.hkl">
REM </olex2.extras>

WGHT    0.017900  172.341507
FVAR       0.19010   0.70260   0.62492   0.47439   0.41530
PART 1
I1    6    0.427545    0.897004    0.258529    51.00000    0.03183    0.02253 =
         0.02363   -0.00414    0.00257   -0.00250

I3    6    1.071992    1.346087    0.278106    21.00000    0.01882    0.02500 =
         0.03970    0.00393   -0.00377   -0.00688
I2    6    0.374893    1.054672    0.385523    41.00000    0.02937    0.03401 =
         0.03481    0.00098    0.01032   -0.00040
I4    6    1.140620    1.177774    0.391419    31.00000    0.02164    0.04560 =
         0.04046    0.00879   -0.01232   -0.00535
PART 0
CL1   4    0.564208    0.738949    0.417180    11.00000    0.11112    0.10831 =
         0.09208   -0.05271    0.03559   -0.04231

CL8   4    0.157964    1.183432    0.065256    11.00000    0.06974    0.09605 =
         0.12479   -0.01716    0.01924    0.01568
CL6   4    0.338024    1.065502    0.095386    11.00000    0.06797    0.12721 =
         0.13084    0.03529    0.01990   -0.00323
CL5   4    0.267559    1.030694    0.215124    11.00000    0.12647    0.09981 =
         0.13114    0.02955    0.04297    0.01656
CL2   4    0.501579    0.874286    0.438006    11.00000    0.10726    0.11813 =
         0.10152    0.00956    0.00959    0.00576
CL3   4    0.947766    1.006571   -0.091672    11.00000    0.15871    0.11212 =
         0.09156    0.00706   -0.00404    0.03606
CL7   4    0.214778    1.228662    0.193513    11.00000    0.12773    0.13315 =
         0.14803   -0.05533    0.02455   -0.01960
N3    7    0.518150    1.096320    0.322229    11.00000    0.03185    0.01403 =
         0.02692   -0.00106    0.00730   -0.00403
CL4   4    1.014754    1.136970   -0.041867    11.00000    0.15646    0.16179 =
         0.15322    0.00001    0.00613   -0.00506
N1    7    0.549027    1.015826    0.258322    11.00000    0.02670    0.02422 =
         0.02651   -0.00370    0.00374   -0.00681
N6    7    0.991955    1.138646    0.328689    11.00000    0.02658    0.03076 =
         0.02997   -0.00491    0.00500   -0.00163
N4    7    0.956178    1.224263    0.271190    11.00000    0.02093    0.02575 =
         0.04192   -0.00993   -0.00153   -0.00354
N2    7    0.570048    1.079407    0.280075    11.00000    0.03244    0.02075 =
         0.02640    0.00010    0.00311   -0.00816
N5    7    0.936471    1.160371    0.289971    11.00000    0.02752    0.02429 =
         0.04093    0.00654   -0.00277   -0.00405
N7    7    0.641360    1.275598    0.247913    11.00000    0.03699    0.02463 =
         0.04711    0.00556    0.01386    0.00994
N8    7    0.862001    0.967179    0.231597    11.00000    0.02901    0.02674 =
         0.07483    0.00658    0.01093    0.00941
C1AA  1    0.477757    1.218432    0.330722    11.00000    0.03647    0.01285 =
         0.02745    0.00397   -0.00264   -0.00492
C9    1    0.596165    0.980039    0.211761    11.00000    0.02773    0.02268 =
         0.02648   -0.00122    0.00769   -0.00697
C21   1    0.729141    1.154327    0.240500    11.00000    0.01749    0.01893 =
         0.03444    0.00703    0.00257   -0.00108
C14   1    0.642717    0.928162    0.235446    11.00000    0.02512    0.03498 =
         0.03662   -0.00745   -0.00303   -0.00368
C2    1    0.465649    1.045250    0.326876    11.00000    0.02695    0.02611 =
         0.03019   -0.00554    0.00963   -0.00948
F3    5    0.705814    1.319334    0.531552    11.00000    0.11546    0.10203 =
         0.05221   -0.01404    0.01513   -0.02401
C0AA  1    0.522794    1.163865    0.355163    11.00000    0.03198    0.01727 =
         0.02477   -0.00614    0.00807   -0.00549
F4    5    0.724116    1.365434    0.431900    11.00000    0.10143    0.09344 =
         0.05578    0.01936    0.00949    0.02388
C1    1    0.485392    0.992642    0.284915    11.00000    0.02735    0.01513 =
         0.04262   -0.00006    0.00618   -0.00414
F7    5    0.670290    0.946606    0.464754    11.00000    0.08599    0.06497 =
         0.11210    0.01863    0.03507    0.00862
C22   1    0.724810    1.193150    0.297614    11.00000    0.02861    0.01785 =
         0.03501    0.00454    0.00560    0.00133
AFIX  43
H22   2    0.752031    1.178373    0.335832    11.00000   -1.20000
AFIX   0

C41   1    0.907723    1.263287    0.226345    11.00000    0.02292    0.01956 =
         0.04145   -0.00250    0.00301    0.00559
C8    1    0.571585    1.171298    0.408823    11.00000    0.03708    0.01821 =
         0.02888    0.00219    0.00489   -0.00430
C31   1    0.785727    1.044972    0.291602    11.00000    0.02043    0.02102 =
         0.04456    0.00377   -0.00471   -0.00029
AFIX  43
H31   2    0.763299    1.055465    0.331555    11.00000   -1.20000
AFIX   0

C40   1    0.942677    1.060488    0.410913    11.00000    0.02607    0.03477 =
         0.03426   -0.00285   -0.00504    0.00117
C28   1    0.775436    1.090278    0.236872    11.00000    0.02264    0.01596 =
         0.04027    0.00082    0.00349   -0.00095
C27   1    0.688047    1.178580    0.185408    11.00000    0.03564    0.01526 =
         0.03990    0.00542    0.00702    0.00212
AFIX  43
H27   2    0.689889    1.154733    0.144617    11.00000   -1.20000
AFIX   0

C46   1    0.860366    1.313994    0.250839    11.00000    0.02475    0.01666 =
         0.04960   -0.00025    0.01344   -0.00294
C26   1    0.644343    1.239061    0.192751    11.00000    0.03139    0.02697 =
         0.04803    0.01361   -0.00052    0.00400
AFIX  43
H26   2    0.615063    1.254929    0.156093    11.00000   -1.20000
AFIX   0

C5    1    0.483716    1.284408    0.363991    11.00000    0.05552    0.01036 =
         0.03694   -0.00338    0.01077   -0.00400
AFIX  43
H5    2    0.453809    1.323353    0.349596    11.00000   -1.20000
AFIX   0

C35   1    0.986752    1.069287    0.358390    11.00000    0.03232    0.02593 =
         0.03041    0.00864   -0.00280    0.00301
C4    1    1.047144    1.187646    0.335533    11.00000    0.02219    0.03789 =
         0.04773   -0.00390    0.00398   -0.00601
C42   1    0.908094    1.243957    0.160662    11.00000    0.02732    0.01715 =
         0.05252   -0.00114    0.00946   -0.00520
C44   1    0.809440    1.329246    0.140028    11.00000    0.03142    0.02559 =
         0.04376    0.01075    0.00607   -0.00225
C25   1    0.681065    1.253309    0.299283    11.00000    0.03258    0.02499 =
         0.04259   -0.00229    0.01211   -0.00366
AFIX  43
H25   2    0.679521    1.279565    0.338837    11.00000   -1.20000
AFIX   0

C45   1    0.811225    1.346042    0.205086    11.00000    0.03124    0.01886 =
         0.04526    0.00312    0.01244    0.00198
AFIX  43
H45   2    0.777774    1.380865    0.219860    11.00000   -1.20000
AFIX   0
C3    1    1.023818    1.244593    0.296888    11.00000    0.02201    0.03554 =
         0.04675   -0.00479    0.00067   -0.00400
C39   1    0.935921    0.993180    0.435870    11.00000    0.03295    0.06173 =
         0.02716    0.00515    0.00331   -0.00163
AFIX  43
H39   2    0.905292    0.986473    0.471849    11.00000   -1.20000
AFIX   0

C17   1    0.646868    0.905943    0.306288    11.00000    0.04062    0.03875 =
         0.03567   -0.00115   -0.00346   -0.00119
AFIX 137
H17A  2    0.652304    0.948326    0.334012    11.00000   -1.50000
H17B  2    0.689389    0.874470    0.314204    11.00000   -1.50000
H17C  2    0.601606    0.880608    0.316644    11.00000   -1.50000
AFIX   0

C29   1    0.808304    1.070989    0.179396    11.00000    0.02864    0.02677 =
         0.06159    0.00212    0.01610   -0.00292
AFIX  43
H29   2    0.801850    1.099165    0.141073    11.00000   -1.20000
AFIX   0

C10   1    0.590644    1.003181    0.147993    11.00000    0.03562    0.05100 =
         0.02940    0.00122    0.00612    0.00257
C6    1    0.532147    1.293052    0.416869    11.00000    0.05729    0.01796 =
         0.04122   -0.00654    0.01420   -0.00862
C7    1    0.575841    1.237733    0.439083    11.00000    0.05326    0.03041 =
         0.03710   -0.00753   -0.00358   -0.01317
AFIX  43
H7    2    0.609269    1.244810    0.475403    11.00000   -1.20000
AFIX   0

C37   1    1.017642    0.944762    0.357682    11.00000    0.03829    0.03032 =
         0.03708    0.00839    0.00438    0.00523
AFIX  43
H37   2    1.043670    0.905682    0.340251    11.00000   -1.20000
AFIX   0
C36   1    1.024830    1.012424    0.330522    11.00000    0.03530    0.03957 =
         0.03483    0.01283    0.00822    0.00695
C43   1    0.857272    1.277461    0.117320    11.00000    0.03043    0.02986 =
         0.04036    0.00916    0.00881   -0.00071
AFIX  43
H43   2    0.855403    1.264870    0.072384    11.00000   -1.20000
AFIX   0
C38   1    0.971932    0.933929    0.410927    11.00000    0.03490    0.03555 =
         0.03727    0.00829    0.00246    0.00227

B2    3    0.743781    0.930477    0.481458    11.00000    0.01989    0.08925 =
         0.06101   -0.04397    0.00635   -0.00944
C32   1    0.829207    0.985036    0.285592    11.00000    0.02682    0.02317 =
         0.06080    0.01076   -0.00379    0.00077
AFIX  43
H32   2    0.835920    0.954829    0.322560    11.00000   -1.20000
AFIX   0

C18   1    0.426896    1.210306    0.271163    11.00000    0.05330    0.03928 =
         0.04661   -0.00417   -0.01319    0.00631
AFIX 137
H18A  2    0.454020    1.189159    0.235610    11.00000   -1.50000
H18B  2    0.408048    1.257199    0.257628    11.00000   -1.50000
H18C  2    0.385554    1.179278    0.281530    11.00000   -1.50000
AFIX   0
C20   1    0.617997    1.109540    0.434150    11.00000    0.04045    0.02703 =
         0.05179   -0.00286   -0.00611    0.01605
AFIX 137
H20A  2    0.586223    1.068246    0.441146    11.00000   -1.50000
H20B  2    0.643194    1.122987    0.475543    11.00000   -1.50000
H20C  2    0.654656    1.097358    0.402178    11.00000   -1.50000
AFIX   0

F8    5    0.777925    0.905852    0.429383    11.00000    0.08870    0.16619 =
         0.07241   -0.04811    0.00104    0.00709
C48   1    0.754182    1.363597    0.093494    11.00000    0.05157    0.05433 =
         0.05460    0.01707    0.00629    0.01452
AFIX 137
H48A  2    0.706332    1.366348    0.113818    11.00000   -1.50000
H48B  2    0.749286    1.335148    0.053448    11.00000   -1.50000
H48C  2    0.770843    1.411729    0.082827    11.00000   -1.50000
AFIX   0
C49   1    0.861486    1.331414    0.321742    11.00000    0.03534    0.03586 =
         0.04501   -0.00021    0.00616    0.00147
AFIX 137
H49A  2    0.859263    1.287262    0.347128    11.00000   -1.50000
H49B  2    0.818901    1.361368    0.330877    11.00000   -1.50000
H49C  2    0.907032    1.357080    0.333897    11.00000   -1.50000
AFIX   0
C47   1    0.960943    1.188308    0.136503    11.00000    0.04623    0.03060 =
         0.05026   -0.01603    0.01609   -0.00392
AFIX 137
H47A  2    1.011082    1.199292    0.153067    11.00000   -1.50000
H47B  2    0.959429    1.188443    0.088648    11.00000   -1.50000
H47C  2    0.946507    1.141188    0.152167    11.00000   -1.50000
AFIX   0

F6    5    0.739910    0.866887    0.513518    11.00000    0.05497    0.35120 =
         0.14395    0.02546   -0.02457   -0.01522
C30   1    0.850646    1.009707    0.179461    11.00000    0.04143    0.03780 =
         0.06821    0.00293    0.02700    0.01327
AFIX  43
H30   2    0.873135    0.996885    0.140099    11.00000   -1.20000
AFIX   0

C15   1    0.537830    1.059374    0.123555    11.00000    0.05012    0.06886 =
         0.04434    0.01554   -0.00354    0.01714
AFIX 137
H15A  2    0.490395    1.037300    0.111038    11.00000   -1.50000
H15B  2    0.557787    1.083093    0.085515    11.00000   -1.50000
H15C  2    0.530742    1.094507    0.158116    11.00000   -1.50000
AFIX   0

C50   1    1.070718    1.022831    0.270333    11.00000    0.06442    0.05172 =
         0.03482    0.00625    0.02107    0.01151
AFIX 137
H50A  2    1.038285    1.021614    0.230914    11.00000   -1.50000
H50B  2    1.107322    0.984586    0.268315    11.00000   -1.50000
H50C  2    1.095956    1.068963    0.273197    11.00000   -1.50000
AFIX   0

C13   1    0.688560    0.897120    0.190551    11.00000    0.03835    0.05339 =
         0.04606   -0.01317   -0.00332    0.00285
AFIX  43
H13   2    0.721207    0.860241    0.204938    11.00000   -1.20000
AFIX   0

C52   1    0.899791    1.122864    0.438641    11.00000    0.03938    0.03623 =
         0.04258   -0.01332    0.00554   -0.00410
AFIX 137
H52A  2    0.932966    1.163578    0.445784    11.00000   -1.50000
H52B  2    0.879343    1.108743    0.480225    11.00000   -1.50000
H52C  2    0.859562    1.136271    0.407695    11.00000   -1.50000
AFIX   0
C51   1    0.959440    0.860057    0.434652    11.00000    0.04756    0.05348 =
         0.06190    0.02344    0.00745    0.00428
AFIX 137
H51A  2    0.941164    0.861799    0.478955    11.00000   -1.50000
H51B  2    1.005949    0.833502    0.435068    11.00000   -1.50000
H51C  2    0.922987    0.836263    0.405542    11.00000   -1.50000
AFIX   0

C12   1    0.688302    0.917874    0.126227    11.00000    0.05117    0.08789 =
         0.02930   -0.02027    0.00218    0.02124
C11   1    0.638772    0.969320    0.105433    11.00000    0.04923    0.09898 =
         0.03322   -0.01031    0.01559    0.00955
AFIX  43
H11   2    0.636879    0.982588    0.060660    11.00000   -1.20000
AFIX   0

F5    5    0.774225    0.962480    0.526646    11.00000    0.18096    0.14671 =
         0.12207   -0.04650   -0.02776    0.03824
C56   1    0.573489    0.810186    0.467817    11.00000    0.08019    0.08313 =
         0.04899   -0.02516    0.02259   -0.01765
AFIX  23
H56A  2    0.623273    0.831350    0.465489    11.00000   -1.20000
H56B  2    0.565455    0.796135    0.513539    11.00000   -1.20000
AFIX   0

C19   1    0.537265    1.365955    0.449843    11.00000    0.09446    0.03911 =
         0.04688   -0.01939    0.00988   -0.00443
AFIX 137
H19A  2    0.545251    1.402696    0.416893    11.00000   -1.50000
H19B  2    0.578549    1.366127    0.482209    11.00000   -1.50000
H19C  2    0.491281    1.375833    0.471590    11.00000   -1.50000
AFIX   0

C54   1    0.225196    1.232288    0.110867    11.00000    0.06431    0.04908 =
         0.20437    0.02270    0.01271    0.00427
AFIX  23
H54A  2    0.274594    1.213696    0.101146    11.00000   -1.20000
H54B  2    0.222985    1.282714    0.096713    11.00000   -1.20000
AFIX   0

F1    5    0.789139    1.278103    0.467080    11.00000    0.16329    0.16216 =
         0.16048    0.00160    0.00860    0.00365
C16   1    0.739958    0.882178    0.078800    11.00000    0.08432    0.12966 =
         0.05944   -0.02559    0.01411    0.04465
AFIX 137
H16A  2    0.790334    0.881935    0.097945    11.00000   -1.50000
H16B  2    0.738834    0.908703    0.037578    11.00000   -1.50000
H16C  2    0.723743    0.833066    0.070542    11.00000   -1.50000
AFIX   0

F2    5    0.802926    1.381921    0.515854    11.00000    0.19169    0.24239 =
         0.20181   -0.02966   -0.02089   -0.13699
B1    3    0.757682    1.337066    0.486414    11.00000    0.08575    0.07624 =
         0.05174   -0.00328   -0.01687   -0.02201
C55   1    0.266876    1.019494    0.133585    11.00000    0.09893    0.06802 =
         0.19119   -0.03104    0.01976   -0.04471
AFIX  23
H55A  2    0.218815    1.035940    0.114562    11.00000   -1.20000
H55B  2    0.271323    0.968007    0.123965    11.00000   -1.20000
AFIX   0

C53   1    0.940150    1.075205   -0.034686    11.00000    0.12071    0.12266 =
         0.11106   -0.00291    0.00637   -0.00994
AFIX  23
H53A  2    0.941243    1.055023    0.009976    11.00000   -1.20000
H53B  2    0.892575    1.100262   -0.042329    11.00000   -1.20000
AFIX   0

PART 2
I3A   6    1.078102    1.337548    0.294931   -21.00000    0.03593    0.02619 =
         0.05096    0.00529    0.00764   -0.01056
I4A   6    1.141548    1.158826    0.395452   -31.00000    0.03929    0.06325 =
         0.05049    0.00672    0.01220   -0.00224

I2A   6    0.389864    1.044951    0.397175   -41.00000    0.04785    0.02110 =
         0.04547   -0.00271    0.02683   -0.00712
I1A   6    0.435251    0.894140    0.267320   -51.00000    0.02660    0.01906 =
         0.04936   -0.00998    0.00925   -0.01071
HKLF 4


REM  mo_XXY1891_0m_a.res in P2(1)/c
REM R1 =  0.0965 for   13187 Fo > 4sig(Fo)  and  0.1121 for all   15951 data
REM    809 parameters refined using     54 restraints

END

WGHT      0.0179    172.3699

REM Highest difference peak  3.009,  deepest hole -2.192,  1-sigma level  0.201
Q1    1   0.6658  0.7493  0.5214  11.00000  0.05    3.01
Q2    1   0.7628  1.0110  0.4422  11.00000  0.05    2.32
Q3    1   0.8204  1.3052  0.4758  11.00000  0.05    2.06
Q4    1   0.4978  0.8381  0.4270  11.00000  0.05    1.91
;
_shelx_res_checksum                18727
_shelx_hkl_file
;
   2   0   0 2278.57   65.39
   3   0   0  113.79    4.30
   3   0   0  130.79    5.40
  -3   0   0  131.59    5.40
  -3   0   0  123.89    4.30
  -4   0   0  161.28    5.50
   4   0   0  172.38    7.10
  -4   0   0  133.79    7.60
  -5   0   0  531.55   15.90
   5   0   0  491.05   16.00
  -5   0   0  511.95   17.80
   5   0   0  530.35   17.90
   6   0   0 1386.56   43.60
   6   0   0 1384.36   42.00
  -6   0   0 1394.16   43.60
  -6   0   0 1433.36   41.30
   7   0   0  156.08    9.50
  -7   0   0  135.79    5.50
   7   0   0  114.99    5.70
  -7   0   0  125.09    7.60
  -8   0   0  163.28    6.60
   8   0   0  158.08    9.50
  -8   0   0  149.49    9.00
   8   0   0  161.28    7.10
   9   0   0  299.57   11.70
   9   0   0  296.07   14.50
  -9   0   0  329.57   11.20
  -9   0   0  327.37   14.50
  10   0   0 2072.19   63.99
 -10   0   0 1986.80   63.79
 -10   0   0 1983.10   59.49
  11   0   0  222.68    9.90
  11   0   0  242.08   14.20
 -11   0   0  250.77    9.60
 -11   0   0  234.68   13.50
 -13   0   0  405.86   20.10
  13   0   0  414.76   15.40
  13   0   0  419.26   20.80
  14   0   0 2686.73   78.49
 -14   0   0 2658.43   84.79
  14   0   0 2574.84   84.39
  15   0   0  115.89   15.10
 -15   0   0  123.89   13.00
 -16   0   0  455.05   23.80
  16   0   0  423.76   37.00
 -17   0   0  900.81   36.90
  17   0   0  826.42   38.10
 -18   0   0  263.27   21.70
  19   0   0    9.50   25.10
 -19   0   0   62.69   12.60
 -20   0   0  261.37   18.50
 -20   0   0  278.87   23.00
 -21   0   0  151.38   20.30
 -21   0   0  148.89   17.40
 -22   0   0   49.20   14.60
 -22   0   0   89.69   13.80
 -23   0   0   41.20    9.40
 -23   0   0   15.50   12.60
  -2  -1   0 1951.40   53.69
  -2   1   0 1790.12   53.29
   2   1   0 1732.53   52.99
   3  -1   0  523.55   16.90
  -3  -1   0  525.45   16.70
   3  -1   0  514.35   16.20
  -3   1   0  510.65   16.20
   3   1   0  533.95   16.70
  -3   1   0  530.25   16.90
   4  -1   0  298.57   10.50
  -4  -1   0  322.67   11.50
   4  -1   0  317.17   11.50
   4   1   0  317.67   11.40
  -4   1   0  311.27   10.50
   5  -1   0  780.22   24.10
  -5  -1   0  781.92   25.30
   5  -1   0  770.92   25.40
  -5   1   0  776.52   25.50
  -5   1   0  792.42   24.00
   6  -1   0  231.98   10.30
  -6  -1   0  224.28    9.90
   6  -1   0  243.98    9.00
   6   1   0  222.18   10.10
  -6   1   0  236.48    8.70
  -6   1   0  232.68   10.30
   7  -1   0  108.19    6.00
  -7  -1   0   99.19    6.80
   7   1   0  105.49    7.30
  -7   1   0  110.99    5.40
  -7   1   0  101.99    6.90
  -8  -1   0   20.70    4.30
   8  -1   0   38.40    5.60
  -8   1   0   30.50    3.70
   8   1   0   24.70    5.40
  -8   1   0   20.50    4.40
   9  -1   0  533.15   18.00
  -9  -1   0  519.05   20.50
   9  -1   0  532.75   20.90
  -9   1   0  508.85   17.70
  -9   1   0  512.15   20.70
   9   1   0  564.04   21.00
  10  -1   0  174.08   11.50
  10  -1   0  158.48    8.30
 -10  -1   0  160.48   10.50
 -10   1   0  184.08    8.10
 -10   1   0  175.88   10.90
  10   1   0  132.09   12.30
 -11  -1   0  173.38   11.50
  11  -1   0  170.58   12.40
  11  -1   0  157.38    8.40
  11   1   0  208.78   13.00
 -11   1   0  175.68    8.40
 -11   1   0  159.28   11.40
  12  -1   0 1710.63   53.59
  12  -1   0 1819.12   58.19
 -12  -1   0 1723.83   57.69
 -12   1   0 1745.03   53.19
 -12   1   0 1747.43   58.09
  12   1   0 1797.62   58.09
  13  -1   0   64.19    9.60
 -13  -1   0   62.49    9.60
  13  -1   0   70.79    6.60
  13   1   0   67.59    9.50
 -13   1   0   72.19    6.70
 -13   1   0   59.79    9.60
 -14  -1   0   12.00    5.80
  14  -1   0    9.60    4.00
  14  -1   0    1.60    7.20
 -14   1   0   16.30    4.20
  14   1   0   19.80   11.00
 -14   1   0   18.90    6.50
  15  -1   0  239.28   11.50
 -15  -1   0  239.88   16.40
  15  -1   0  225.18   18.60
 -15   1   0  219.08   16.20
  15   1   0  256.87   18.10
  16  -1   0  958.40   39.00
  16  -1   0  908.01   31.40
 -16  -1   0  957.60   37.80
 -16   1   0  951.80   39.00
  16   1   0  980.40   38.80
  17  -1   0  119.29   25.70
 -17  -1   0   74.89   11.80
  17  -1   0   75.39    8.50
 -17   1   0   99.09   14.10
  17   1   0   91.89   24.00
  17   1   0   68.19   13.80
  18  -1   0  137.99    9.80
 -18  -1   0  139.89   18.50
 -18  -1   0  144.09   13.50
 -18   1   0  122.29   17.20
  18   1   0  125.49   26.90
 -19  -1   0   22.60    8.70
 -19  -1   0   20.50    9.50
 -19   1   0    8.30    9.70
 -20  -1   0   28.20   12.30
 -20  -1   0   26.40    8.80
 -20   1   0   18.70   12.20
 -21  -1   0   10.40   10.30
 -21  -1   0   14.30   11.30
 -21  -1   0   -4.00    7.20
 -21   1   0   12.80   11.10
 -21   1   0   25.00   11.20
 -22  -1   0   31.40   12.60
 -22  -1   0   20.10    8.00
 -22   1   0   45.70   12.30
 -23  -1   0   23.90    8.30
 -23  -1   0   15.80   13.00
 -23   1   0   45.60   10.20
 -23   1   0   18.60   14.40
   1  -2   0 2025.20   56.39
  -1  -2   0 1968.80   55.89
   1   2   0 1898.91   55.89
  -1   2   0 1827.82   56.29
   2  -2   0   12.30    1.70
  -2  -2   0    9.70    1.00
   2  -2   0   10.00    1.60
   2   2   0   10.50    1.30
  -2   2   0   11.60    1.70
  -2   2   0   10.80    1.60
   2   2   0    9.40    1.10
  -3  -2   0 2966.90   86.09
   3  -2   0 2957.00   86.39
  -3   2   0 2952.80   86.69
   3   2   0 3001.40   86.19
  -3   2   0 2969.70   86.29
   4  -2   0   24.60    3.20
   4  -2   0   23.00    3.10
  -4  -2   0   23.90    3.20
   4   2   0   29.20    3.00
  -4   2   0   20.10    3.10
  -4   2   0   20.00    2.70
   5  -2   0 1455.65   43.30
   5  -2   0 1361.76   42.40
  -5  -2   0 1369.46   42.70
  -5   2   0 1424.76   42.20
  -5   2   0 1372.76   43.20
   5   2   0 1406.76   42.80
  -6  -2   0  142.79    7.50
   6  -2   0  145.49    8.00
   6  -2   0  162.08    8.40
  -6   2   0  142.59    8.00
   6   2   0  145.39    7.80
  -6   2   0  160.08    7.10
   7  -2   0  344.77   12.80
   7  -2   0  336.47   14.20
  -7  -2   0  342.27   13.80
  -7   2   0  347.47   12.70
  -7   2   0  318.77   14.10
   7   2   0  363.86   14.20
   8  -2   0  371.86   15.10
  -8  -2   0  431.16   16.90
   8  -2   0  464.75   17.80
  -8   2   0  443.06   17.40
  -8   2   0  384.66   15.10
   8   2   0  447.86   17.40
   9  -2   0  117.19    7.30
   9  -2   0  123.19    9.80
  -9  -2   0  123.59    8.60
  -9   2   0  111.69    7.10
   9   2   0  141.39    9.70
  -9   2   0  115.19    8.70
  10  -2   0   81.69    9.10
 -10  -2   0   81.99    8.10
  10  -2   0   73.59    6.40
 -10   2   0   77.09    8.20
 -10   2   0   88.89    6.60
 -11  -2   0  110.39    9.30
  11  -2   0  114.59   10.40
  11  -2   0  107.29    7.40
  11   2   0  125.49   11.40
 -11   2   0   97.99    9.70
 -11   2   0  104.79    7.40
 -12  -2   0   90.49   10.00
  12  -2   0  104.59    8.00
  12  -2   0   95.69   11.50
  12   2   0  103.69   11.80
 -12   2   0  117.89    8.00
 -12   2   0  104.39   10.70
  13  -2   0   15.00    4.50
  13  -2   0    8.90    6.70
 -13  -2   0    6.60    5.80
 -13   2   0   12.80    6.00
  13   2   0   21.20    6.80
  14  -2   0  371.76   16.60
  14  -2   0  441.96   22.30
 -14  -2   0  449.66   21.20
  14   2   0  413.16   21.70
 -14   2   0  410.86   21.40
 -14   2   0  417.66   17.00
 -15  -2   0   28.60    8.20
  15  -2   0   37.90   10.20
  15  -2   0   36.30    5.90
 -15   2   0   39.20    6.20
 -15   2   0   37.30    8.60
  15   2   0   41.70    9.60
  15   2   0   54.49   16.90
 -16  -2   0   37.20    7.10
  16  -2   0   37.60   10.90
 -16  -2   0   56.99   10.50
  16  -2   0   44.70    6.20
 -16   2   0   44.10   11.30
  16   2   0   60.69   17.60
 -16   2   0   44.50    7.10
  16   2   0   40.20   11.20
 -17  -2   0   14.70    7.10
 -17  -2   0   13.80    8.60
  17  -2   0   15.70    5.30
  17   2   0   38.10   18.40
 -17   2   0    6.00    7.10
  17   2   0    3.40   11.30
 -18  -2   0  258.77   20.20
  18  -2   0  231.78   12.80
 -18  -2   0  222.98   14.10
 -18   2   0  234.48   25.10
 -19  -2   0   43.50   12.00
 -19  -2   0   21.00    7.90
  19  -2   0   17.10    5.80
 -19   2   0   32.80   11.60
 -20  -2   0    3.10    6.10
 -20  -2   0    7.10   11.00
 -20   2   0    4.30   10.20
 -21  -2   0   21.30   10.90
 -21   2   0   13.60   11.90
 -22  -2   0   38.10   12.50
 -22   2   0   60.39   14.30
 -23  -2   0   10.40   12.30
 -23   2   0   17.10   13.70
   0  -3   0    1.20    0.90
   0   3   0    0.80    0.90
  -1  -3   0 1234.98   36.60
   1  -3   0 1248.28   36.30
   1  -3   0 1217.28   37.10
   1   3   0 1227.98   36.60
  -1   3   0 1209.68   37.10
  -1   3   0 1272.67   36.40
  -2  -3   0  489.45   15.20
   2  -3   0  484.35   16.10
   2  -3   0  487.75   15.60
   2   3   0  488.95   15.00
  -2   3   0  486.35   16.10
   2   3   0  495.35   15.20
  -2   3   0  488.15   15.70
  -3  -3   0  237.98    8.30
   3  -3   0  233.88    8.90
   3  -3   0  209.78    9.80
  -3  -3   0  236.88   13.30
   3   3   0  242.48    7.80
  -3   3   0  232.18    9.10
   3   3   0  240.28    8.40
   4  -3   0 8745.12  251.87
   4  -3   0 8623.04  251.97
  -4   3   0 8907.51  251.77
   5  -3   0 5102.49  144.79
  -5  -3   0 4903.81  143.99
   5  -3   0 4900.31  144.19
  -5   3   0 4932.21  144.89
  -5   3   0 4946.71  144.09
   5   3   0 4999.30  144.09
   6  -3   0 1440.56   43.50
   6  -3   0 1449.15   44.40
  -6  -3   0 1399.76   43.50
   6   3   0 1384.66   43.60
   6   3   0 1394.66   51.69
  -6   3   0 1382.86   44.40
  -6   3   0 1406.46   43.30
   7  -3   0  751.62   25.40
   7  -3   0  701.43   23.80
  -7  -3   0  713.43   24.40
   7   3   0  732.53   24.70
   7   3   0  685.03   32.20
  -7   3   0  700.93   25.20
  -7   3   0  724.23   23.90
  -8  -3   0   14.60    3.70
   8  -3   0   10.00    3.20
   8  -3   0   20.30    4.60
   8   3   0   15.40    4.60
  -8   3   0    6.70    3.50
  -8   3   0    9.10    3.30
   8   3   0   13.50    9.00
  -9  -3   0  868.31   30.00
   9  -3   0  838.42   28.70
  -9   3   0  864.11   30.80
  -9   3   0  885.31   28.60
  10  -3   0 1761.42   53.39
  10  -3   0 1791.12   55.99
 -10  -3   0 1663.43   54.69
 -10   3   0 1669.73   55.79
 -10   3   0 1788.02   53.19
  10   3   0 1674.23   67.79
  10   3   0 1645.44   57.59
 -11  -3   0  278.47   14.70
  11  -3   0  323.87   16.50
  11  -3   0  305.87   13.30
  11   3   0  291.27   15.80
 -11   3   0  302.27   15.90
  11   3   0  272.87   24.40
 -11   3   0  312.17   15.10
  12  -3   0  412.06   16.90
  12  -3   0  437.56   20.60
 -12  -3   0  404.16   19.10
  12   3   0  425.96   19.90
  12   3   0  408.56   32.60
 -12   3   0  430.26   17.00
 -12   3   0  419.56   20.20
 -13  -3   0  149.59    8.30
 -13  -3   0  148.39   12.30
  13  -3   0  152.88   10.20
  13  -3   0  163.88   14.10
 -13   3   0  150.68   10.70
 -13   3   0  149.49   12.70
  13   3   0  132.89   13.10
  13   3   0  130.09   23.20
 -14  -3   0    2.60    5.70
  14  -3   0   -2.40    4.20
  14  -3   0    4.80    7.40
 -14  -3   0    2.30    3.70
 -14   3   0    3.50    6.20
 -14   3   0    3.40    5.20
  14   3   0   -2.20    8.00
  14   3   0   -2.10   14.00
  15  -3   0  141.39   15.50
  15  -3   0  121.39   10.20
 -15  -3   0  151.18   13.20
  15   3   0  151.58   15.60
 -15   3   0  148.59   14.40
 -15   3   0  140.89   11.10
  16  -3   0  181.48   12.10
 -16  -3   0  223.18   16.30
 -16   3   0  197.68   17.20
 -16   3   0  218.98   19.00
  16   3   0  225.08   19.40
  17  -3   0   64.19    9.40
 -17  -3   0   56.09   12.20
  17   3   0   58.69   13.00
 -17   3   0   48.40   10.00
 -17   3   0   54.09    9.70
 -18  -3   0   49.30   12.90
  18  -3   0   47.80    7.50
  19  -3   0  143.09   12.00
 -19  -3   0  148.09   22.60
 -19   3   0  150.48   20.80
  20  -3   0   56.49    8.40
 -20  -3   0   33.30   14.00
 -20   3   0   45.90   13.60
  21  -3   0   54.99    8.70
 -21  -3   0   59.19   13.40
 -21   3   0   69.99   15.00
 -22  -3   0  -20.00   10.00
 -22   3   0    4.90   11.80
 -23  -3   0   16.00   12.00
 -23   3   0    6.70   13.60
   0  -4   0  802.22   25.20
   0   4   0  802.12   25.10
  -1  -4   0  148.89    6.40
   1  -4   0  135.29    9.60
   1  -4   0  157.28    5.60
  -1   4   0  158.18    5.80
  -1   4   0  155.68    6.70
   1   4   0  139.89    6.20
   1   4   0  147.19    9.90
  -2  -4   0  222.28    8.00
   2  -4   0  203.98    8.70
   2  -4   0  214.28    8.00
   2   4   0  212.48    7.20
  -2   4   0  214.98    8.10
  -2   4   0  210.58    8.80
   2   4   0  217.08    8.00
   3  -4   0  276.37   10.30
  -3  -4   0  274.87    9.50
   3  -4   0  262.07   10.80
   3   4   0  287.07    9.60
  -3   4   0  271.47   10.80
   3   4   0  284.47    9.60
  -4  -4   0  311.07   11.20
   4  -4   0  325.57   12.50
   4  -4   0  321.27   12.10
   4   4   0  319.57   11.40
   4   4   0  316.97   12.40
  -4   4   0  307.37   12.20
  -5  -4   0  591.64   18.60
   5  -4   0  514.95   19.10
   5  -4   0  561.14   19.40
   5   4   0  586.24   18.80
  -5   4   0  530.75   19.20
  -5   4   0  528.95   19.40
  -6  -4   0  217.58    9.10
   6  -4   0  200.38    9.40
   6  -4   0  183.98   11.00
  -6   4   0  191.28    9.40
  -6   4   0  193.18    9.90
   6   4   0  226.48   10.90
   7  -4   0  551.54   19.80
   7  -4   0  464.55   18.40
  -7  -4   0  512.45   18.50
  -7   4   0  492.15   18.60
  -7   4   0  506.55   19.60
   7   4   0  541.85   19.40
   8  -4   0  486.45   18.20
   8  -4   0  481.65   19.40
  -8  -4   0  491.45   18.30
   8   4   0  505.65   18.90
  -8   4   0  449.26   19.20
  -8   4   0  501.15   18.60
   9  -4   0   37.50    6.60
   9  -4   0   42.20    5.90
   9   4   0   61.59    7.70
  -9   4   0   45.50    6.20
  -9   4   0   32.10    5.70
  10  -4   0  103.29   10.30
 -10  -4   0  124.99    9.00
  10  -4   0   91.29    8.00
 -10   4   0  110.39    8.80
  10   4   0  133.89   10.40
 -10   4   0   86.19    9.30
  11  -4   0   95.39   10.50
 -11  -4   0   87.39    8.70
  11  -4   0  105.69    8.20
 -11   4   0   79.49    9.80
  11   4   0   85.29   10.30
 -11   4   0   89.49    9.00
  12  -4   0  417.36   20.40
 -12  -4   0  484.85   20.10
  12  -4   0  405.06   17.80
 -12   4   0  425.96   20.80
 -12   4   0  465.75   18.40
  12   4   0  458.85   20.80
  13  -4   0   22.90    8.30
 -13  -4   0   12.30    5.80
  13  -4   0   15.70    5.10
 -13   4   0   16.40    5.80
 -13   4   0   18.10    6.20
  13   4   0   17.30    7.40
 -14  -4   0  999.40   36.90
  14  -4   0  934.61   34.10
  14  -4   0  995.50   38.20
 -14   4   0 1017.70   34.90
 -14   4   0 1019.50   38.60
  14   4   0  971.80   37.40
  15  -4   0    3.60    5.10
 -15  -4   0    4.50    6.40
 -15   4   0   -3.10    7.10
 -15   4   0   -3.00    6.90
  15   4   0  -11.90    7.60
 -16  -4   0  478.35   23.60
  16  -4   0  467.05   20.20
 -16   4   0  446.86   25.00
  16   4   0  463.25   25.40
 -17  -4   0   39.20   11.40
  17  -4   0   37.10    7.50
 -17   4   0   66.29   12.40
  17   4   0   44.70   11.90
 -17   4   0   38.00    8.40
  18  -4   0    3.00    6.70
 -18  -4   0   17.60    8.90
 -18   4   0   21.50    8.10
 -18   4   0   26.70    9.30
  19  -4   0   30.30    8.30
 -19   4   0   21.10   12.20
 -19   4   0   20.60    8.80
  20  -4   0   47.50    8.90
 -20  -4   0   55.79   14.10
 -20   4   0   76.59   15.40
 -21  -4   0   14.80   11.50
  21  -4   0    5.90    7.70
 -21   4   0   15.20   12.10
 -22  -4   0  108.79   16.20
  22  -4   0   89.99   13.90
 -22   4   0   98.09   16.70
 -23  -4   0   13.40   13.10
 -23   4   0   17.50   13.60
   0  -5   0    3.40    1.90
   0   5   0    4.80    2.10
   1  -5   0 1798.52   59.79
   1  -5   0 1671.13   52.79
   1   5   0 1748.33   52.49
  -1   5   0 1764.62   51.49
  -1   5   0 1776.72   52.99
   2  -5   0 9999.00  287.77
   3  -5   0 1118.29   35.90
  -3  -5   0 1141.49   34.40
   3  -5   0 1118.19   34.80
  -3   5   0 1125.29   35.80
   3   5   0 1141.39   34.50
  -3   5   0 1132.79   35.10
   3   5   0 1152.58   34.70
  -4  -5   0 1136.29   34.60
   4  -5   0 1166.68   36.00
   4  -5   0 1121.49   36.60
   4   5   0 1166.28   35.50
   4   5   0 1183.48   34.80
  -4   5   0 1132.59   36.10
  -4   5   0 1143.79   36.60
  -5  -5   0   86.89    5.00
   5  -5   0   88.99    6.10
   5  -5   0   79.59    6.20
  -5   5   0   77.09    6.00
  -5   5   0   86.59    6.40
   5   5   0   83.29    5.40
   5   5   0   91.49    4.50
  -6  -5   0  328.67   12.20
   6  -5   0  297.97   13.10
  -6   5   0  328.07   13.60
  -6   5   0  290.17   13.50
   6   5   0  316.07   12.40
   7  -5   0  148.99    9.30
  -7  -5   0  131.29    7.30
   7  -5   0  128.29    8.00
  -7   5   0  138.49    8.70
   7   5   0  129.39    8.00
  -7   5   0  145.09    8.80
   8  -5   0   10.50    3.30
   8  -5   0   12.70    4.00
  -8   5   0   10.30    3.80
   8   5   0   14.70    3.90
  -8   5   0   17.10    4.20
   9  -5   0  140.79   10.70
   9  -5   0  163.08    9.50
  -9  -5   0  137.79    8.80
  -9   5   0  129.19   10.30
   9   5   0  140.29   10.30
  -9   5   0  154.58   10.40
 -10  -5   0   16.90    4.10
  10  -5   0   14.00    5.30
  10  -5   0    8.70    3.80
 -10   5   0   13.50    5.30
  10   5   0   11.80    5.40
 -10   5   0   11.80    4.40
 -11  -5   0 1207.08   41.80
  11  -5   0 1233.68   43.20
  11  -5   0 1274.77   41.60
 -11   5   0 1206.28   43.60
  11   5   0 1261.47   42.60
 -11   5   0 1317.87   41.70
  12  -5   0  573.04   25.20
  12  -5   0  589.74   23.20
 -12  -5   0  596.14   23.90
  12   5   0  621.34   25.10
 -12   5   0  595.94   25.30
 -12   5   0  586.44   25.80
 -13  -5   0  203.78   13.20
  13  -5   0  201.98   12.70
  13  -5   0  190.38   14.60
 -13   5   0  203.68   13.10
 -13   5   0  192.68   14.60
  13   5   0  194.38   14.60
  14  -5   0    2.30    4.80
 -14  -5   0    9.00    5.60
  14  -5   0  -15.10    7.30
 -14   5   0    4.40    5.90
  14   5   0    9.40    7.60
 -14   5   0    2.70    6.50
  15  -5   0  752.12   29.30
 -15  -5   0  750.42   31.00
 -15   5   0  828.72   34.20
  15   5   0  749.62   32.20
 -15   5   0  768.42   29.20
 -16  -5   0  202.38   15.40
  16  -5   0  197.18   13.70
 -16   5   0  185.48   17.70
  16   5   0  204.48   18.70
  17  -5   0  157.98   13.10
 -17  -5   0  168.48   18.20
 -17   5   0  179.88   18.80
 -17   5   0  160.78   14.60
  17   5   0  191.48   20.50
 -18  -5   0  118.39   14.80
  18  -5   0   83.79   12.30
 -18   5   0   99.89   14.20
 -18   5   0  109.69   16.40
  19  -5   0  122.59   13.60
 -19   5   0  100.59   15.50
 -19   5   0  133.89   19.70
  20  -5   0    6.70    8.00
 -20  -5   0    9.90   11.60
 -20   5   0   21.60    9.90
 -20   5   0    7.80   10.90
  21  -5   0    5.90    8.00
 -21  -5   0   -3.40   11.20
 -21   5   0   25.90   11.60
  22  -5   0   16.00    9.20
 -22  -5   0   10.20   11.40
 -22   5   0   22.60   14.30
 -23  -5   0   28.00   12.50
  23  -5   0   -4.30   12.20
 -23   5   0   -0.30   15.00
   0  -6   0  924.51   30.00
   0   6   0  933.81   30.00
  -2  -6   0   27.70    3.70
   2  -6   0   16.40    6.00
   2  -6   0   20.50    2.70
   2  -6   0   18.40    3.30
  -2   6   0   19.50    3.40
   2   6   0   23.00    3.40
   2   6   0   19.20    5.40
   3  -6   0 1526.35   44.60
   3  -6   0 1466.15   46.00
  -3  -6   0 1377.46   44.30
   3   6   0 1444.76   43.40
  -3   6   0 1531.85   46.10
   3   6   0 1434.46   47.30
  -3   6   0 1485.85   44.80
   4  -6   0  203.38   10.00
   4  -6   0  208.78    9.20
   4   6   0  222.08    8.40
   4   6   0  217.88    8.70
  -4   6   0  222.08   12.00
  -4   6   0  188.58    9.10
  -5  -6   0 2890.51   92.79
   5  -6   0 2800.12   83.09
   5  -6   0 2717.43   83.79
  -5  -6   0 2686.23   81.19
  -5   6   0 2754.62   83.39
   5   6   0 2821.12   81.89
   5   6   0 2771.82   81.39
  -5   6   0 2801.22   83.89
   6  -6   0   17.10    4.30
   6  -6   0   10.50    3.60
  -6  -6   0    8.70    2.70
  -6   6   0   11.70    4.10
   6   6   0    8.00    2.30
  -6   6   0   13.70    3.80
   6   6   0    9.60    3.20
   7  -6   0  157.98    9.40
  -7  -6   0  169.78    8.30
   7  -6   0  171.18   10.00
  -7   6   0  169.48   10.20
  -7   6   0  155.78    9.70
   7   6   0  169.68    9.00
   8  -6   0   21.20    4.80
   8  -6   0   20.10    6.40
  -8  -6   0   35.10    5.00
  -8   6   0   23.30    4.90
  -8   6   0   27.10    5.60
   8   6   0   39.00    6.40
   9  -6   0 3049.40   93.99
   9  -6   0 3094.79   94.69
  -9  -6   0 3021.20   92.99
   9   6   0 3212.98   93.79
  -9   6   0 3203.58   94.09
  -9   6   0 3009.80   95.09
  10  -6   0  270.87   14.10
 -10  -6   0  285.97   13.60
  10  -6   0  307.17   15.70
 -10   6   0  271.47   15.30
  10   6   0  317.57   15.20
 -11  -6   0  128.89    9.50
  11  -6   0  131.09   10.10
  11  -6   0  146.39   12.20
  11   6   0  136.79   11.60
 -11   6   0  125.49   11.30
 -11   6   0  138.89   10.90
  12  -6   0   65.79    9.80
  12  -6   0   56.79    7.70
 -12  -6   0   38.10    6.70
 -12   6   0   46.70    8.50
 -12   6   0   53.69    7.70
  12   6   0   52.29    8.70
  13  -6   0  953.00   36.90
  13  -6   0  953.10   34.90
 -13  -6   0  995.30   35.30
 -13   6   0  977.40   34.80
  13   6   0  970.30   36.10
 -13   6   0  938.61   37.20
  14  -6   0  335.57   20.20
  14  -6   0  335.37   17.50
 -14  -6   0  337.97   17.80
  14   6   0  314.47   19.50
 -14   6   0  358.56   20.30
 -14   6   0  345.57   18.20
 -15  -6   0 1531.05   51.99
  15  -6   0 1507.45   50.59
 -15   6   0 1491.55   50.19
 -15   6   0 1482.25   55.39
  15   6   0 1480.75   52.79
 -16  -6   0   15.20    6.70
  16  -6   0   18.30    6.40
 -16   6   0   11.80   11.30
 -16   6   0   -1.20    7.00
  16   6   0   -1.70    8.90
  17  -6   0    7.20    6.70
 -17  -6   0   -2.90    8.90
 -17   6   0   -5.60    9.60
 -17   6   0   -8.70    7.90
  17   6   0   14.40   11.10
 -18  -6   0  195.08   16.70
  18  -6   0  202.38   15.30
 -18   6   0  176.88   17.00
 -18   6   0  212.88   20.00
 -19  -6   0  266.87   32.50
  19  -6   0  263.47   17.10
 -19   6   0  251.77   19.70
 -19   6   0  280.47   23.20
 -20  -6   0   18.20   10.90
  20  -6   0   19.80    8.70
 -20   6   0   -0.60   10.80
 -20   6   0    2.80   11.30
 -21  -6   0   37.20   11.00
  21  -6   0   53.89   10.50
 -21   6   0   61.49   15.10
 -22  -6   0   47.30   12.30
  22  -6   0   37.10   10.30
 -22   6   0   34.20   14.00
   0  -7   0    5.70    2.70
   0   7   0    7.50    2.80
   0   7   0    8.30    1.80
  -1  -7   0 4147.49  124.49
   1  -7   0 4206.98  125.09
  -1   7   0 4295.27  125.09
  -1   7   0 4334.27  122.99
   1   7   0 4240.28  124.59
  -2  -7   0   56.09    4.80
   2  -7   0   51.59    5.50
  -2   7   0   56.69    4.30
   2   7   0   52.99    5.10
  -3  -7   0 7434.66  221.18
   3  -7   0 7741.23  220.88
   3  -7   0 7405.26  222.78
   3  -7   0 7895.11  232.88
   3   7   0 7806.92  221.38
   3   7   0 7769.72  232.48
  -3   7   0 7550.74  221.28
  -3   7   0 7728.23  222.88
   4  -7   0  573.34   21.40
   4  -7   0  580.44   20.00
  -4  -7   0  570.84   19.50
   4   7   0  579.14   19.70
  -4   7   0  619.54   21.80
  -4   7   0  588.74   20.40
   4   7   0  551.64   18.80
  -5  -7   0  169.58    7.60
   5  -7   0  183.28    9.90
   5   7   0  165.98    7.80
  -5   7   0  167.58   10.30
   5   7   0  178.28    8.10
  -5   7   0  168.38    9.10
   6  -7   0   50.39    6.40
   6  -7   0   67.99    6.70
  -6   7   0   64.69    7.60
  -6   7   0   45.30    6.00
   6   7   0   60.59    5.00
   6   7   0   66.29    5.60
   7  -7   0  966.80   35.10
  -7  -7   0 1113.09   33.30
   7  -7   0 1037.80   34.90
  -7   7   0 1033.40   35.50
  -7   7   0  996.60   35.20
   7   7   0 1057.19   32.10
   7   7   0 1061.09   33.80
   8  -7   0  320.97   15.00
   8  -7   0  270.77   13.90
  -8  -7   0  292.87   12.40
  -8   7   0  292.87   14.50
   8   7   0  297.27   15.00
  10  -7   0   37.00    7.30
 -10  -7   0   25.70    4.70
  10  -7   0   22.70    5.40
  10   7   0   22.50    6.00
 -10   7   0   22.30    6.00
 -10   7   0   21.20    5.80
  11  -7   0  797.52   30.60
  11  -7   0  847.62   31.50
 -11  -7   0  792.22   29.20
  11   7   0  797.92   30.20
 -11   7   0  850.81   30.90
 -11   7   0  817.42   31.90
  12  -7   0  116.09   12.30
  12  -7   0   90.19   10.80
 -12  -7   0  103.79    9.40
 -12   7   0  100.79   11.40
  12   7   0  107.89   12.00
 -12   7   0  108.09   11.40
 -13  -7   0  360.76   17.60
  13  -7   0  364.96   18.40
  13  -7   0  360.46   20.00
  13   7   0  365.46   19.90
 -13   7   0  373.56   18.70
 -13   7   0  353.66   20.10
  14  -7   0  194.78   16.50
 -14  -7   0  186.38   13.10
  14  -7   0  181.58   13.70
 -14   7   0  190.98   15.10
 -14   7   0  171.38   15.50
  14   7   0  162.38   15.90
  15  -7   0  116.49   12.70
 -15  -7   0  149.59   12.70
  15  -7   0  129.39   16.60
 -15   7   0  153.78   14.50
 -15   7   0  160.48   17.60
  15   7   0  135.99   16.10
 -16  -7   0  217.48   15.00
  16  -7   0  201.38   14.70
  16   7   0  211.78   19.10
 -16   7   0  187.08   20.20
 -16   7   0  166.58   18.30
 -17  -7   0  309.77   20.80
  17  -7   0  295.47   17.80
  17   7   0  319.67   23.50
 -17   7   0  300.87   19.40
 -18  -7   0  151.08   15.10
  18  -7   0  142.09   14.30
 -18   7   0  114.49   16.80
 -18   7   0  113.29   17.10
  19  -7   0   36.20    9.00
 -19  -7   0   49.20   19.60
 -19   7   0   52.39   12.50
 -19   7   0   25.80   10.90
 -20  -7   0  278.37   22.00
  20  -7   0  260.67   18.40
 -20   7   0  260.77   22.40
 -20   7   0  207.78   23.10
 -21  -7   0    2.30   11.60
  21  -7   0    7.50    9.50
 -21   7   0    9.10   11.30
  22  -7   0    7.20   11.30
 -22  -7   0  -23.80   10.50
 -22   7   0   17.90   13.00
   0  -8   0  102.99    7.10
   0   8   0   90.89    7.20
   0   8   0  100.59    5.10
  -1  -8   0   94.29    6.70
   1  -8   0   85.29    6.90
   1   8   0   82.59    7.90
  -1   8   0   99.29    6.00
  -1   8   0   89.89    7.50
  -2  -8   0  601.14   22.60
   2  -8   0  682.23   24.00
   2   8   0  654.63   26.20
  -2   8   0  689.23   24.10
  -2   8   0  675.23   21.90
   3  -8   0  125.19    6.40
  -3  -8   0  107.89    6.80
   3  -8   0  101.19    7.70
   3   8   0  126.49    5.50
   3   8   0  114.49    7.30
  -3   8   0  112.19    6.60
  -3   8   0  115.99    8.60
   4  -8   0 1645.44   50.49
   4  -8   0 1623.74   52.59
   4  -8   0 1803.82   63.59
  -4  -8   0 1599.34   50.49
  -4   8   0 1649.33   52.69
   4   8   0 1672.93   50.79
   4   8   0 1626.34   49.30
   4   8   0 1675.23   62.19
  -4   8   0 1578.54   50.99
   5  -8   0   33.20    5.70
   5  -8   0   44.60    5.80
  -5  -8   0   32.80    4.00
  -5   8   0   38.90    5.30
   5   8   0   31.60    9.60
   5   8   0   28.80    4.20
   5   8   0   26.80    4.10
  -5   8   0   41.00    5.90
  -6  -8   0  850.91   40.40
   6  -8   0  899.11   31.90
   6  -8   0  913.61   30.60
   6   8   0  881.61   29.00
  -6   8   0  883.51   30.90
   6   8   0  950.30   29.10
   8  -8   0  820.72   29.20
   8  -8   0  795.02   29.70
   8   8   0  864.81   29.90
  -8   8   0  792.52   29.70
  -8   8   0  780.22   29.50
   8   8   0  776.72   25.70
   9  -8   0  415.26   19.20
  -9  -8   0  433.36   16.90
   9  -8   0  438.16   19.30
   9   8   0  446.56   18.20
  -9   8   0  419.36   19.30
  -9   8   0  432.76   19.70
 -10  -8   0   30.20    5.40
  10  -8   0   30.90    6.60
  10  -8   0   28.60    6.90
 -10   8   0   40.00    7.90
  10   8   0   35.80    6.90
 -10   8   0   39.90    7.60
 -11  -8   0  100.39    8.60
  11  -8   0  101.19   10.80
  11  -8   0   98.09   11.30
 -11   8   0   99.69   11.20
 -11   8   0   83.59   11.10
  11   8   0  102.99   11.30
 -12  -8   0  346.27   16.50
  12  -8   0  349.96   19.00
  12  -8   0  328.27   18.10
  12   8   0  356.76   18.10
 -12   8   0  364.46   18.40
 -12   8   0  335.17   18.90
  13  -8   0  317.87   17.70
 -13  -8   0  331.37   16.60
  13  -8   0  312.37   18.90
 -13   8   0  353.26   19.60
 -13   8   0  349.17   18.70
  13   8   0  320.57   18.60
 -14  -8   0   11.80    5.60
  14  -8   0    8.60    8.10
  14  -8   0    6.20    6.40
 -14   8   0   16.00    8.10
 -14   8   0   11.40    6.60
  14   8   0   -1.70   11.70
  14   8   0   -4.50    8.10
 -15  -8   0  228.58   14.90
  15  -8   0  171.38   14.60
  15  -8   0  187.58   18.30
  15   8   0  222.08   18.20
 -15   8   0  189.08   17.30
 -15   8   0  195.18   16.60
 -16  -8   0   17.40    7.40
  16  -8   0   -0.50    7.10
 -16   8   0   18.60   10.50
 -16   8   0   10.50   10.50
  16   8   0   12.90   10.70
 -17  -8   0   16.90    9.50
  17  -8   0   36.60    8.90
 -17   8   0   34.50   11.20
 -17   8   0   53.49   10.60
  17   8   0   34.60   13.00
 -18  -8   0   76.89   12.20
  18  -8   0  100.19   13.00
 -18   8   0  102.19   14.30
 -18   8   0   80.09   15.20
  19  -8   0   -6.70    8.50
 -19  -8   0    3.20   11.70
 -19   8   0    4.30   12.10
 -19   8   0    1.00    9.60
  20  -8   0   11.00   11.20
 -20  -8   0    6.90   11.20
 -20   8   0   -3.10   10.00
 -20   8   0   36.60   13.30
  21  -8   0   79.29   15.30
 -21  -8   0   48.50   13.50
 -21   8   0   78.79   15.50
  22  -8   0   25.60   12.10
 -22  -8   0   16.80   11.70
 -22   8   0   22.40   14.30
   0  -9   0   -1.00    2.60
   0   9   0    4.20    3.70
  -1  -9   0  214.38   10.70
   1  -9   0  192.78   10.90
  -1   9   0  228.58    8.90
  -1   9   0  210.08   11.50
   1   9   0  225.48   11.40
   2  -9   0   54.89    6.70
  -2  -9   0   70.29    6.10
  -2   9   0   70.79    7.40
   2   9   0   72.29    7.00
  -2   9   0   66.99    5.00
  -3  -9   0  504.95   18.60
   3  -9   0  481.55   19.90
  -3   9   0  512.75   17.90
  -3   9   0  477.25   20.20
   4  -9   0   89.79    7.20
  -4  -9   0   98.69    6.90
   4  -9   0  103.39    8.70
   4   9   0  108.39    5.60
  -4   9   0   99.39    7.00
   5  -9   0 1237.68   40.30
  -5  -9   0 1223.28   39.80
   5  -9   0 1294.77   42.90
   5  -9   0 1335.97   54.59
   5   9   0 1257.77   40.30
   5   9   0 1208.78   38.80
  -5   9   0 1284.17   42.80
  -5   9   0 1273.07   41.00
  -6  -9   0  224.08    9.90
   6  -9   0  207.28   20.30
   6  -9   0  222.78   12.90
  -6  -9   0  225.78   20.40
   6  -9   0  204.98   11.20
   6   9   0  230.58   19.50
   6   9   0  221.78   10.70
   6   9   0  217.48   10.10
  -6   9   0  201.38   11.40
  -6   9   0  217.58   13.30
   7  -9   0   31.50    6.20
   7  -9   0   35.50   11.70
   7   9   0   37.20   11.30
   7   9   0   30.80    4.50
  -7   9   0   36.70    6.00
  -7   9   0   31.10    6.40
   7   9   0   38.60    6.00
   8  -9   0  175.08   11.90
  -8   9   0  174.18   11.60
   8   9   0  133.89   10.80
   9  -9   0  408.96   19.30
   9  -9   0  399.96   18.70
  -9   9   0  405.06   19.00
  -9   9   0  416.46   19.50
   9   9   0  391.66   15.10
   9   9   0  392.06   17.40
  10  -9   0  109.99   11.00
  10  -9   0  105.29   10.90
 -10   9   0  106.89   11.40
 -10   9   0   98.89   10.60
  10   9   0  107.89   10.60
  11  -9   0   75.59   11.40
  11  -9   0   89.69   11.10
 -11  -9   0   63.69    7.60
 -11   9   0   79.09   11.70
 -11   9   0   81.29   11.40
  11   9   0   98.19   18.00
  11   9   0   74.89    9.60
  12  -9   0   34.70    8.80
  12  -9   0   -1.00   16.60
  12   9   0   11.30   11.90
 -12   9   0   25.40    6.60
 -12   9   0   35.30    8.10
  13  -9   0   38.70    9.20
  13  -9   0   62.29   29.80
  13  -9   0   35.60    8.20
 -13  -9   0   45.40    7.50
  13   9   0   35.60    8.70
 -13   9   0   37.90    9.00
 -13   9   0   40.00    9.00
 -14  -9   0   11.20    5.60
  14  -9   0    7.40    8.30
  14  -9   0    6.20    6.40
  14   9   0    7.90    8.80
 -14   9   0    7.80    8.30
 -14   9   0    2.50    8.70
 -15  -9   0    6.20    6.00
  15  -9   0   11.10    7.10
  15   9   0   10.80    9.40
 -15   9   0   14.20    8.40
 -15   9   0   -2.10    8.60
 -16  -9   0   27.60    7.70
  16  -9   0   27.60    8.50
  16   9   0   31.50   12.20
 -16   9   0   18.80   12.50
 -16   9   0   15.20   11.40
 -17  -9   0   88.79   12.90
  17  -9   0   68.69   11.60
  17   9   0   72.19   14.40
 -17   9   0   59.39   12.60
 -17   9   0   72.59   13.20
 -18  -9   0   13.30    8.90
  18  -9   0   14.90   10.90
 -18   9   0   24.10   12.00
 -18   9   0   22.40   12.20
 -19  -9   0  139.49   21.60
  19  -9   0  206.08   21.10
 -19   9   0  170.48   22.40
 -19   9   0  165.78   21.30
  20  -9   0    3.30    9.90
 -20  -9   0   13.80   10.80
 -20   9   0  -15.40   10.80
  21  -9   0    4.30   13.90
 -21  -9   0    2.00   10.90
 -21   9   0   -9.50   12.60
   0 -10   0 1423.66   47.40
   0  10   0 1506.95   44.10
   0  10   0 1439.56   47.40
  -1 -10   0 1215.28   39.70
   1 -10   0 1161.28   40.00
  -1  10   0 1123.69   46.80
  -1  10   0 1235.68   37.10
   1  10   0 1208.38   47.40
  -2 -10   0   78.79    7.20
   2 -10   0   80.69    7.90
  -2  10   0   91.59    5.80
   2  10   0   72.29    8.00
  -2  10   0   77.59    8.60
  -3 -10   0 1245.18   40.70
   3 -10   0 1242.88   42.40
  -3  10   0 1305.27   42.60
   3  10   0 1286.17   41.10
  -3  10   0 1200.08   39.70
   4 -10   0  446.66   20.00
  -4 -10   0  462.85   18.10
   4  10   0  493.75   18.80
   4  10   0  508.85   16.30
  -4  10   0  452.65   17.90
  -4  10   0  467.15   20.30
   5 -10   0   65.49    6.60
   5 -10   0   46.80    7.00
  -5 -10   0   64.89    6.20
  -5  10   0   67.49    6.60
  -5  10   0   80.49    9.20
   5  10   0   54.59    7.10
   5  10   0   76.49    5.60
  -6 -10   0   30.70    4.50
   6 -10   0   43.60    6.50
   6 -10   0   26.00    6.20
  -6 -10   0   23.30   10.70
   6  10   0   43.70    5.60
  -6  10   0   47.30    6.70
  -6  10   0   31.30    6.80
   7 -10   0 1809.62   59.29
   7 -10   0 1803.02   56.99
  -7  10   0 1863.01   59.39
  -7  10   0 1788.92   57.89
   7  10   0 1770.92   55.39
   7  10   0 1780.42   55.59
   8 -10   0  459.75   19.00
   8 -10   0  459.95   32.30
   8 -10   0  441.16   20.50
   8  10   0  413.36   16.70
  -8  10   0  456.25   19.80
   8  10   0  389.46   18.80
  -8  10   0  445.86   20.40
   9 -10   0  750.92   28.40
   9 -10   0  727.73   29.70
   9 -10   0  710.93   41.00
  -9  10   0  748.63   29.10
   9  10   0  756.32   27.00
  -9  10   0  770.02   30.00
   9  10   0  755.12   25.30
  10 -10   0  109.39   22.10
  10 -10   0   87.79   11.00
  10 -10   0  107.89   11.90
 -10  10   0  105.59   12.60
  10  10   0  100.79   10.50
  10  10   0  131.79    8.10
 -10  10   0   88.69   10.80
  11 -10   0  242.08   16.20
  11 -10   0  296.77   16.60
 -11  10   0  255.37   17.10
 -11  10   0  258.87   16.60
  11  10   0  257.47   15.30
  12 -10   0   24.30    8.10
  12 -10   0   29.60    6.90
 -12  10   0   37.50    8.50
  12  10   0   32.30    7.70
 -12  10   0   32.50    8.30
  13 -10   0 1134.69   42.70
  13 -10   0 1143.89   42.50
 -13  10   0 1108.59   42.30
 -13  10   0 1185.48   43.70
  13  10   0 1153.28   41.30
  14 -10   0   17.20   10.10
  14 -10   0   16.90    7.20
 -14 -10   0   19.00    6.30
  14  10   0   23.00    9.00
 -14  10   0   11.40    9.10
 -14  10   0    5.80    9.60
  15 -10   0  620.54   28.60
 -15 -10   0  675.53   26.80
  15  10   0  616.74   28.70
 -15  10   0  663.63   31.70
 -15  10   0  593.54   29.60
 -16 -10   0    4.50    6.90
  16 -10   0   -3.50    8.50
  16  10   0   19.50   12.20
 -16  10   0   -2.50   13.50
  17 -10   0   27.00   11.60
 -17 -10   0   51.69   10.80
 -17  10   0   46.30   13.00
 -17  10   0   48.90   13.60
 -18 -10   0    7.50    8.20
  18 -10   0    1.80    9.40
 -18  10   0   -3.60   11.10
  19 -10   0   77.09   13.70
 -19 -10   0  135.29   20.70
 -19  10   0   89.59   16.80
  20 -10   0   49.00   13.70
 -20 -10   0   44.90   12.50
 -20  10   0   46.60   13.90
  21 -10   0   61.29   16.70
 -21 -10   0   83.39   14.80
 -21  10   0   85.49   18.10
   0 -11   0    1.10    3.60
   0  11   0    1.80    2.40
   0  11   0    2.00    4.40
  -1 -11   0  282.17   14.60
   1 -11   0  325.77   15.80
   1  11   0  317.57   18.80
  -1  11   0  352.46   16.40
   1  11   0  328.07   11.80
  -1  11   0  345.57   12.70
  -2 -11   0   64.39    7.50
   2 -11   0   71.09    8.60
  -2  11   0   72.39    5.90
  -2  11   0   66.79    9.00
   2  11   0   69.19    8.60
   3 -11   0 2002.60   65.39
  -3 -11   0 1977.10   63.69
  -3  11   0 2025.30   62.39
   3  11   0 2122.49   64.29
  -3  11   0 2071.59   65.49
   4 -11   0    0.70    4.30
  -4 -11   0   -2.20    3.30
   4  11   0    4.60    4.50
  -4  11   0    2.30    4.70
  -4  11   0    5.00    3.20
  -5 -11   0   90.49    7.60
   5 -11   0   77.79    9.30
   5  11   0   94.79    9.20
  -5  11   0   88.09   10.10
   5  11   0   90.09    6.30
  -5  11   0   85.29    7.50
  -6 -11   0   38.00    5.60
   6 -11   0   30.20    6.60
  -6  11   0   36.70    6.10
   6  11   0   42.30    6.40
   6  11   0   37.60    5.70
  -6  11   0   26.90    7.10
   7 -11   0    7.70    4.30
   7 -11   0    6.40    5.10
  -7  11   0    7.00    6.10
   7  11   0    8.00    4.60
   7  11   0   11.30    3.90
  -7  11   0   11.90    4.50
   8 -11   0   86.49    9.30
   8 -11   0   83.29   10.40
   8  11   0   80.69    9.70
  -8  11   0   74.19    9.40
  -8  11   0   96.29   11.50
   9 -11   0   11.20    6.00
   9 -11   0   12.80    5.70
   9  11   0   21.50    4.90
  -9  11   0    9.20    7.30
   9  11   0   10.80    5.50
  -9  11   0   17.20    6.80
  10 -11   0   24.10    7.20
  10 -11   0    6.70    6.10
  10  11   0   12.70    6.00
 -10  11   0   15.50    6.60
 -10  11   0   18.00    7.50
  10  11   0   19.50    4.80
  11 -11   0  606.64   27.10
  11 -11   0  613.54   26.20
  11  11   0  625.34   24.90
 -11  11   0  619.24   27.20
 -11  11   0  596.64   27.40
  12 -11   0    8.10    6.20
  12 -11   0    8.10    7.80
 -12  11   0    5.00    6.30
  12  11   0   14.90    7.50
 -12  11   0    5.40    8.60
  13 -11   0  484.45   24.20
  13 -11   0  451.85   24.40
 -13  11   0  490.05   25.50
 -13  11   0  456.85   24.40
  13  11   0  496.15   23.20
  14 -11   0  181.08   20.90
  14 -11   0  223.48   18.20
 -14  11   0  220.28   18.40
 -14  11   0  225.68   20.20
  14  11   0  188.68   17.60
  15 -11   0   46.00   13.00
  15  11   0   56.79   11.80
 -15  11   0   71.09   12.60
 -15  11   0   51.39   12.30
  16 -11   0  168.98   17.20
 -16  11   0  131.59   23.20
 -16  11   0  172.18   19.00
  16  11   0  140.99   20.20
  17 -11   0  192.08   19.10
  17  11   0  207.08   23.00
 -17  11   0  233.18   23.40
  18 -11   0   22.10   12.30
 -18  11   0   33.60   11.90
 -19  11   0   52.59   13.90
  20 -11   0  138.39   20.50
 -20  11   0   88.99   15.80
  21 -11   0    5.60   15.10
 -21  11   0   17.20   13.80
   0 -12   0  661.83   25.70
   0  12   0  623.64   21.40
   1 -12   0 1445.86   50.79
  -1 -12   0 1542.25   50.69
  -1  12   0 1461.05   47.10
   1  12   0 1621.54   51.09
  -1  12   0 1547.35   51.29
   1  12   0 1585.94   46.50
  -2 -12   0   15.90    4.90
   2 -12   0   13.80    5.30
  -2  12   0    9.50    3.80
  -2  12   0   18.20    5.70
   2  12   0   15.10    5.40
  -3 -12   0  168.28   10.80
   3 -12   0  188.38   12.60
  -3  12   0  187.88    9.80
  -3  12   0  201.58   13.30
   3  12   0  161.68   11.80
  -4 -12   0   94.09    8.40
   4 -12   0  102.79   10.60
  -4  12   0   90.59   10.80
   4  12   0  103.19    6.20
  -4  12   0   86.99    7.50
  -5 -12   0  560.14   21.30
   5 -12   0  518.65   23.60
  -5  12   0  507.25   23.60
   5  12   0  580.84   22.30
  -5  12   0  543.25   21.30
  -6 -12   0   24.70    5.00
   6 -12   0   12.80    6.00
  -6  12   0   21.80    7.30
  -6  12   0   19.50    5.50
   6  12   0   30.70    4.70
   6  12   0   30.50    6.50
   6  12   0   26.50    3.60
   7 -12   0    8.60    5.60
   7 -12   0   11.40    4.60
  -7  12   0    3.70    4.80
   7  12   0   11.90    4.10
   7  12   0    3.30    4.90
  -7  12   0    6.30    6.70
   8 -12   0  520.45   21.20
   8 -12   0  497.95   24.10
  -8  12   0  504.65   22.60
   8  12   0  539.85   22.00
   8  12   0  544.45   20.90
  -8  12   0  499.25   24.30
   9 -12   0   45.40    7.40
   9 -12   0   43.00    8.80
   9  12   0   47.90    7.10
  -9  12   0   51.69    8.70
   9  12   0   59.09    8.70
  -9  12   0   37.10    9.80
  10 -12   0  194.28   13.90
  10 -12   0  172.38   14.90
 -10  12   0  212.08   17.00
 -10  12   0  184.48   14.00
  10  12   0  178.98   12.80
  11 -12   0   62.39   10.40
  11 -12   0   69.39    9.40
  11  12   0   68.99    8.60
 -11  12   0   64.79   10.10
  11  12   0   85.39   10.20
 -11  12   0   52.19   10.60
  12 -12   0  280.97   19.40
  12 -12   0  275.97   18.40
  12  12   0  294.87   17.40
 -12  12   0  301.57   18.80
 -12  12   0  272.57   20.80
  13 -12   0   34.80    9.80
  13 -12   0   28.60   10.90
 -13  12   0   28.40    9.80
  13  12   0   31.10    9.00
 -13  12   0   43.70   11.60
  14 -12   0  534.65   26.70
  14  12   0  467.45   24.90
 -14  12   0  524.95   28.20
 -14  12   0  509.45   26.50
  15 -12   0  103.89   14.80
  15  12   0   67.59   12.40
 -15  12   0   53.69   17.50
  16 -12   0  -10.10    9.40
  16  12   0   -6.10   12.50
 -16  12   0    8.90    9.90
  17  12   0   19.50   13.70
 -17  12   0    9.30   10.50
  18 -12   0  259.37   22.00
 -18  12   0  281.27   24.60
  19 -12   0   29.60   13.40
 -19  12   0   46.70   12.80
  20 -12   0   40.10   13.90
 -20  12   0   30.60   12.70
   0 -13   0    7.70    4.60
   0  13   0    3.30    5.40
   0  13   0    0.30    2.60
   1 -13   0   59.79    9.10
  -1 -13   0   42.30    7.00
  -1  13   0   54.39    5.50
   1  13   0   61.59    8.90
   1  13   0   41.20    4.70
  -1  13   0   47.10    8.30
  -2 -13   0 2238.38   71.39
   2 -13   0 2238.88   72.69
  -2  13   0 2297.97   72.79
  -2  13   0 2223.98   68.49
   2  13   0 2278.77   71.79
  -3 -13   0  429.36   19.20
   3 -13   0  444.96   20.90
  -3  13   0  434.16   21.20
  -3  13   0  419.66   17.10
   3  13   0  424.66   19.70
  -4 -13   0  310.47   15.50
   4 -13   0  314.47   17.70
   4  13   0  337.77   16.60
  -4  13   0  291.67   14.10
  -4  13   0  308.07   17.80
  -5 -13   0  252.57   13.30
   5 -13   0  248.48   16.40
  -5  13   0  230.28   12.80
  -5  13   0  211.08   16.20
   5  13   0  272.07   15.00
  -6 -13   0   89.99    8.40
   6 -13   0   86.49   11.80
   6  13   0   81.39    6.20
  -6  13   0   68.19    8.80
   6  13   0   93.49   10.50
  -6  13   0   89.69   12.50
   7 -13   0   26.30    7.80
  -7 -13   0   26.30    5.10
  -7  13   0   18.80    7.60
   7  13   0   22.10    4.80
  -7  13   0   27.00    6.60
   8 -13   0   63.89    8.80
   8 -13   0   37.80    8.60
  -8  13   0   49.20    8.40
  -8  13   0   46.70    9.60
   8  13   0   38.80    6.80
   8  13   0   29.90    6.30
   9 -13   0  145.59   14.40
   9 -13   0  131.99   11.60
   9  13   0  147.39   11.60
  -9  13   0  124.49   12.40
   9  13   0  146.59   11.20
  -9  13   0  139.89   16.10
  10 -13   0   32.00    8.30
  10 -13   0   25.80    6.70
  10  13   0   26.20    6.70
  10  13   0   21.00    6.50
 -10  13   0   22.90    9.70
 -10  13   0   22.30    6.80
  11 -13   0   23.70    9.80
  11 -13   0   35.20    8.50
  11  13   0   23.10    8.20
 -11  13   0   32.90   10.10
  11  13   0   29.20    7.10
 -11  13   0   31.00    7.40
  12 -13   0   91.89   13.80
  12 -13   0  105.39   13.80
  12  13   0   99.59   13.60
 -12  13   0   75.79   12.10
 -12  13   0   93.29   13.80
  13 -13   0   32.90    9.90
  13 -13   0   16.90    8.60
 -13  13   0   24.40    9.10
  13  13   0   14.60    9.70
  14 -13   0   21.10   11.20
  14  13   0    1.20    9.70
 -14  13   0    5.00   11.10
  15 -13   0  105.59   15.70
 -15  13   0  111.49   15.60
  15  13   0  103.79   14.30
  16 -13   0  213.08   20.30
  16  13   0  215.28   22.20
 -16  13   0  246.48   24.20
  17 -13   0   30.80   12.50
  17  13   0   35.40   14.60
 -17  13   0   35.30   11.80
  18 -13   0  201.18   23.20
 -18  13   0  186.98   23.20
  19 -13   0  193.18   23.40
 -19  13   0  155.48   23.00
   0 -14   0  659.13   27.40
   0  14   0  690.93   28.10
   0  14   0  663.13   22.70
   1 -14   0  619.74   25.70
  -1 -14   0  583.34   25.00
   1  14   0  586.94   20.30
  -1  14   0  630.34   29.50
  -1  14   0  591.14   21.20
   1  14   0  613.94   25.80
  -2 -14   0   11.80    5.10
   2 -14   0   11.30    5.70
  -2  14   0   13.50    3.80
  -2  14   0    4.70    6.40
   2  14   0    6.60    6.20
   3 -14   0  273.47   16.70
  -3 -14   0  290.27   15.30
  -3  14   0  269.17   17.40
   3  14   0  303.57   16.50
  -3  14   0  259.07   12.90
  -4 -14   0  466.15   20.70
   4 -14   0  453.95   22.60
  -4  14   0  474.25   23.30
  -4  14   0  461.85   19.10
   4  14   0  514.15   22.10
  -5 -14   0  104.69    9.70
   5 -14   0  116.09   12.20
  -5  14   0  107.29   13.00
   5  14   0  120.49   11.70
  -5  14   0   91.29    9.10
   6 -14   0  230.78   15.80
  -6 -14   0  233.88   13.00
   6  14   0  194.18   10.40
  -6  14   0  231.48   13.60
  -6  14   0  225.38   17.00
   7 -14   0 1100.99   41.20
  -7 -14   0 1056.69   36.50
  -7  14   0 1028.70   37.90
   7  14   0 1069.09   37.40
  -7  14   0 1045.40   41.10
   8  14   0   37.40    8.80
  -8  14   0   48.50    9.80
   9 -14   0  207.38   18.30
   9 -14   0  164.98   13.20
  -9  14   0  198.78   18.30
   9  14   0  196.88   12.60
  -9  14   0  189.08   14.30
  10 -14   0   45.20    8.40
  10 -14   0   35.50    8.90
 -10  14   0   45.20    8.50
  10  14   0   37.20    7.50
  10  14   0   41.70    7.40
 -10  14   0   37.60   11.00
  11 -14   0  101.89   13.00
  11 -14   0  110.39   14.00
  11  14   0   94.79   14.60
  11  14   0  103.29   12.30
 -11  14   0   99.69   12.90
  12 -14   0   33.90    8.50
  12 -14   0   34.50   12.00
  12  14   0   43.40    7.40
  12  14   0   48.00    9.60
 -12  14   0   46.60   10.70
  13 -14   0    5.80    9.40
  13  14   0   11.10    9.80
 -13  14   0    2.60    8.30
  14 -14   0   21.40   13.10
 -14  14   0   37.10   12.20
  14  14   0   37.20   11.40
  15 -14   0  116.99   15.50
 -15  14   0   93.29   14.70
  15  14   0  128.29   15.70
  16 -14   0   -2.80   12.10
  16  14   0   16.10   13.30
 -16  14   0   18.10   12.00
  17 -14   0  266.07   24.70
 -17  14   0  284.37   24.20
  17  14   0  282.67   36.90
  18 -14   0    2.60   11.70
 -18  14   0  -20.00   12.30
  19 -14   0   -6.10   12.80
 -19  14   0    9.90   14.60
   0 -15   0   -0.30    5.10
   0  15   0    0.30    2.90
   0  15   0   -4.20    6.30
   1 -15   0   26.30    7.10
  -1 -15   0   24.00    6.30
   1  15   0   23.10    7.90
   1  15   0   21.90    3.90
  -1  15   0   23.10    7.30
  -1  15   0   25.70    4.60
  -2 -15   0  201.28   14.00
   2 -15   0  177.68   14.50
  -2  15   0  185.88   15.70
  -2  15   0  225.68   10.80
   2  15   0  227.78   15.60
  -3 -15   0    7.80    6.10
   3 -15   0   17.80    7.40
  -3  15   0   -2.10    7.00
  -3  15   0   22.90    5.20
   3  15   0   11.60    7.30
   4 -15   0  238.78   16.70
  -4 -15   0  242.88   14.60
  -4  15   0  227.68   13.00
  -4  15   0  203.88   17.50
   4  15   0  253.27   16.40
  -5 -15   0  675.83   27.20
   5 -15   0  755.42   30.90
   5  15   0  717.13   28.60
  -5  15   0  672.03   30.50
  -5  15   0  677.73   26.60
  -6 -15   0   75.49    9.40
   6 -15   0   54.89    9.40
   6  15   0   74.39   11.80
   6  15   0   77.89    6.80
  -6  15   0   85.89    9.80
  -7 -15   0   50.19    7.30
   7 -15   0   55.99   11.40
   7  15   0   40.90    5.00
  -7  15   0   39.30    8.10
   7  15   0   58.69    9.10
   8 -15   0  230.28   17.90
   8  15   0  211.98   15.40
  -8  15   0  210.78   14.80
   9 -15   0  496.85   25.40
   9  15   0  457.25   19.90
   9  15   0  495.35   22.20
  -9  15   0  488.25   22.90
  10 -15   0  128.79   16.50
  10  15   0  109.39   12.00
  10  15   0   79.79   13.00
  11 -15   0  352.26   20.50
  11 -15   0  400.56   24.60
  11  15   0  398.46   23.50
 -11  15   0  390.66   22.00
  12 -15   0  -11.40   14.00
  12 -15   0    8.00    9.00
  12  15   0   12.60    7.70
  12  15   0   27.00    9.80
 -12  15   0   24.00    8.40
  13 -15   0    4.30    8.80
  13  15   0    0.50   10.20
 -13  15   0   14.90   11.00
  14 -15   0    7.40   11.60
  14  15   0   -2.70   10.90
 -14  15   0    5.60   11.50
  15 -15   0   37.90   13.00
  15  15   0   57.79   13.20
 -15  15   0   50.19   14.70
  16 -15   0    5.80   12.70
 -16  15   0    6.60   12.00
  17 -15   0   33.80   13.40
 -17  15   0   70.79   14.00
  18 -15   0   44.10   13.80
 -18  15   0   45.70   14.30
   0 -16   0  253.77   17.00
   0  16   0  282.87   12.10
   0  16   0  282.37   18.80
   1 -16   0   -6.20    5.20
  -1 -16   0    1.20    5.60
   1  16   0    1.20    7.40
  -1  16   0    4.50    3.60
  -1  16   0   -8.90    8.10
  -2 -16   0   78.59   10.80
   2 -16   0   73.39   10.70
   2  16   0   67.19   10.30
  -2  16   0   76.89   12.80
  -2  16   0   57.59    7.30
   3 -16   0  108.69   12.80
  -3 -16   0   94.29   11.40
   3  16   0  100.89   13.90
  -3  16   0   94.99    8.90
  -3  16   0   98.09   15.00
  -4 -16   0   40.30    7.50
   4 -16   0   53.39   10.10
  -4  16   0   46.60   10.70
  -4  16   0   29.30    6.00
   4  16   0   51.59    9.20
  -5 -16   0   38.40    7.00
   5 -16   0   29.60    9.60
   5  16   0   20.10    8.30
  -5  16   0   30.80    6.50
  -6 -16   0  498.05   22.30
   6 -16   0  510.25   26.00
  -6  16   0  567.94   22.80
   6  16   0  494.95   24.10
   6  16   0  489.85   19.60
   7 -16   0  106.79   13.10
   7  16   0   96.29   14.00
  -7  16   0   96.39   11.60
   8 -16   0  269.47   20.50
   8  16   0  270.87   17.80
  -8  16   0  275.37   17.00
   9 -16   0   28.00   10.20
   9  16   0   32.40    8.40
  -9  16   0   22.50    7.20
  10  16   0    2.90    7.30
 -10  16   0    4.40    7.30
  10  16   0   11.50    8.00
  11 -16   0   35.20    9.70
 -11  16   0   12.00   10.20
  11  16   0   15.40    8.40
  12 -16   0  175.98   20.30
  12  16   0  166.88   16.10
 -12  16   0  139.89   16.30
  13 -16   0    8.90   10.80
 -13  16   0   28.30   12.40
  13  16   0   19.50    7.90
  13  16   0   15.30    9.70
  14 -16   0  213.58   22.00
 -14  16   0  199.28   20.50
  14  16   0  230.58   19.50
  15 -16   0   49.90   13.50
 -15  16   0   53.09   14.70
  16 -16   0    6.40   11.10
 -16  16   0   17.50   13.00
  17 -16   0  -12.60   11.50
 -17  16   0   38.90   14.20
   0 -17   0   -3.50    5.70
   0  17   0   -6.50    8.80
   1 -17   0   58.49   10.50
  -1 -17   0   72.89   11.50
  -1  17   0   69.69    7.40
  -1  17   0   66.99   11.40
   1  17   0   58.29   11.30
  -2 -17   0  119.79   12.80
   2 -17   0  108.59   16.30
   2  17   0  135.49   16.40
  -2  17   0  124.39   16.80
  -2  17   0  128.29    9.40
  -3 -17   0   19.00    7.30
   3 -17   0   16.90    7.30
   3  17   0   24.10    9.30
  -3  17   0   21.20    5.90
  -3  17   0   17.50   14.70
   4 -17   0  329.27   20.50
  -4 -17   0  344.97   18.90
   4  17   0  341.27   21.00
  -4  17   0  390.16   29.20
  -4  17   0  336.47   16.40
   5 -17   0   99.19   13.50
  -5 -17   0   60.49    9.30
  -5  17   0   79.89   10.00
   5  17   0   83.99   12.00
   6 -17   0   79.59   12.30
  -6 -17   0  101.79   30.30
  -6 -17   0   90.09   11.20
   6  17   0   96.29   12.20
   6  17   0   72.79    8.00
  -6  17   0  107.89   11.40
   7 -17   0  119.79   17.00
   7  17   0  121.29    8.40
  -7  17   0  123.79   12.60
   7  17   0  129.39   16.00
   8 -17   0   75.29   20.00
  -8  17   0   79.09   11.00
   8  17   0   90.29   14.50
   9 -17   0    7.90    8.50
   9  17   0   10.50    9.00
  -9  17   0   23.90    7.50
  10 -17   0  515.25   29.50
 -10  17   0  519.15   25.80
  10  17   0  504.45   24.80
  11 -17   0  123.59   16.90
 -11  17   0  128.19   15.60
  11  17   0  152.08   16.00
  12 -17   0  412.86   26.90
  12  17   0  422.36   21.50
 -12  17   0  426.16   25.90
  12  17   0  392.56   21.10
  13 -17   0   94.09   15.60
  13  17   0   60.99   13.50
 -13  17   0   62.99   15.70
  14 -17   0   19.60   11.80
 -14  17   0   16.50   13.20
  15 -17   0   19.80   11.20
 -15  17   0    4.30   12.10
  16 -17   0  255.47   25.00
 -16  17   0  311.47   25.70
   0 -18   0  847.52   36.20
   0  18   0  875.41   37.00
   1 -18   0  190.88   16.80
  -1 -18   0  208.28   18.70
   1  18   0  184.78   19.00
  -1  18   0  204.78   21.70
   2 -18   0  204.88   16.90
  -2 -18   0  231.88   18.00
  -2  18   0  188.48   11.90
   2  18   0  257.27   19.90
  -3 -18   0   18.80    7.80
   3 -18   0   34.10   11.30
   3  18   0   31.00   10.20
  -3  18   0   23.50    6.00
  -4 -18   0  237.18   16.10
   4 -18   0  239.78   20.00
   4  18   0  254.07   19.90
  -4  18   0  229.08   14.00
  -5 -18   0   40.70    8.40
   5 -18   0   25.40   14.20
   5  18   0   23.20   10.50
  -5  18   0   46.70    8.40
   5  18   0   52.49    8.30
  -6 -18   0   88.29   11.90
   6 -18   0   59.29   11.60
  -6 -18   0   85.99   24.40
   6  18   0   75.99    8.70
   6  18   0   75.59   12.40
  -6  18   0   89.29   11.90
   7 -18   0    4.90    8.70
   7  18   0   10.00    9.50
  -7  18   0   14.10    7.50
   8 -18   0    4.80   10.00
   8  18   0    5.20    9.90
  -8  18   0   17.70    7.50
   9 -18   0    8.90   10.70
   9  18   0    8.50   10.30
  -9  18   0    1.20    7.10
  10 -18   0   19.00   10.10
  10  18   0   41.60   10.80
 -10  18   0   14.80   10.90
  11 -18   0   14.80   11.30
 -11  18   0    9.10    8.30
  11  18   0   -5.20   10.00
  12 -18   0   -2.30   11.10
 -12  18   0    7.60   11.10
  13 -18   0   26.30   11.50
 -13  18   0   43.70   12.70
  14 -18   0  155.38   20.40
 -14  18   0   91.79   16.30
  15 -18   0   40.70   13.30
 -15  18   0   51.59   14.00
   0 -19   0    4.60    8.80
   1 -19   0    7.20    9.40
  -1 -19   0   26.00    7.70
  -2 -19   0   48.40    9.80
   2 -19   0   62.39   14.20
  -2  19   0   64.59    8.50
   2  19   0   62.89   14.90
  -3 -19   0   94.59   14.50
   3  19   0   89.09   14.10
  -3  19   0   99.69   10.20
  -4 -19   0   66.39   11.70
   4 -19   0   64.39   11.00
   4  19   0   58.29   13.20
  -4  19   0   81.59   12.70
  -5 -19   0   33.10    9.70
   5 -19   0   52.49   11.30
   5  19   0   24.50   11.40
   5  19   0   31.60    7.00
  -5  19   0   35.30    8.30
   6 -19   0   33.80   12.40
  -6 -19   0   35.80   25.60
  -6 -19   0   67.59   10.30
   6  19   0   63.09   12.40
   6  19   0   55.29    7.20
  -6  19   0   46.60    9.10
   7 -19   0   -3.60    9.40
   7  19   0   -3.30    4.40
   7  19   0   -0.40   11.10
  -7  19   0    4.00    7.40
   8 -19   0   19.30   10.10
  -8  19   0   14.60    7.50
   8  19   0   22.80   11.90
   9 -19   0   18.70   10.20
   9  19   0   30.80   12.10
  -9  19   0   18.40    9.00
  10 -19   0   49.40   13.30
  10  19   0   51.99   12.40
 -10  19   0   70.59   11.70
  11 -19   0   -5.50    9.40
 -11  19   0    0.10   11.60
  12 -19   0   50.19   12.60
 -12  19   0   12.70   13.50
  13 -19   0    6.00   10.60
 -13  19   0   17.80   14.10
  14 -19   0  -24.20   11.20
 -14  19   0   10.10   12.30
   0 -20   0  391.26   31.00
   1 -20   0  143.99   17.40
  -1 -20   0  143.19   21.10
  -2 -20   0  134.39   17.40
   2 -20   0  148.39   18.10
  -2  20   0  155.88   11.60
  -3 -20   0   73.79   12.70
   3 -20   0   87.49   14.90
  -3  20   0   76.29   10.80
   4 -20   0   42.70   12.30
  -4 -20   0   29.20    7.90
  -4  20   0   50.79    8.50
   5 -20   0   71.09   13.40
  -5 -20   0   64.29   10.40
   5  20   0   55.69    8.30
  -5  20   0   58.29    9.10
  -6 -20   0  283.47   19.50
   6 -20   0  267.07   22.30
   6  20   0  232.78   24.10
  -6  20   0  256.97   17.00
   6  20   0  248.08   14.70
   7 -20   0   73.79   13.00
   7  20   0   69.09    9.20
   7  20   0   73.69   15.20
  -7  20   0   53.69    9.60
   8 -20   0  138.09   18.80
  -8  20   0  134.69   15.20
   8  20   0  173.68   22.60
   9 -20   0   23.50   10.20
  -9  20   0   17.50   11.80
   9  20   0   28.10   13.60
  10 -20   0   -0.40   10.00
 -10  20   0   -3.00    9.40
  11 -20   0   33.40   12.00
 -11  20   0   39.00   13.50
  12 -20   0   23.90   12.00
 -12  20   0    8.60   11.70
  13 -20   0   -2.70   12.50
 -13  20   0    2.10   13.20
   0 -21   0   -3.80    9.40
   1 -21   0   -3.70    8.80
  -2 -21   0   76.39   11.50
   2 -21   0  108.79   15.60
  -3 -21   0   13.50    9.00
   3 -21   0    0.60    9.60
  -3  21   0    8.90    6.60
   4 -21   0  367.26   25.40
  -4  21   0  371.66   18.90
   4  21   0  340.87   19.10
  -5 -21   0   -1.10   26.10
  -5 -21   0   32.90   11.20
   5 -21   0   42.80   11.30
   5  21   0   30.80    7.10
  -5  21   0   40.40    8.30
   6 -21   0  217.08   20.80
   6  21   0  201.28   14.20
  -6  21   0  220.98   16.50
   7 -21   0    6.80   10.20
  -7  21   0    6.30    8.30
   7  21   0    2.80    6.30
   8 -21   0   27.30   11.60
  -8  21   0   46.80   10.80
   9 -21   0   34.20   11.30
  -9  21   0   31.40   11.00
  10 -21   0  163.48   20.60
 -10  21   0  165.28   21.60
  11 -21   0    0.80   11.80
 -11  21   0   -0.30   11.60
   0 -22   0   -4.50    9.70
   1 -22   0   38.60   11.20
  -1 -22   0   54.29   11.50
   2 -22   0   34.90   12.30
  -2 -22   0   51.29   13.00
   3 -22   0    3.20    9.20
  -3 -22   0    9.40   10.90
   4 -22   0   25.30   10.40
  -4 -22   0   28.20   11.70
   4  22   0   29.10    7.80
  -4  22   0   31.80    8.10
  -5 -22   0   70.39   13.00
   5 -22   0   62.69   13.00
  -5  22   0   81.19   10.90
   5  22   0   75.49    9.80
   6 -22   0   54.49   11.90
   6  22   0   52.29    8.80
  -6  22   0   68.19   10.50
   7 -22   0    0.70   10.50
   7  22   0    6.30    6.80
  -7  22   0    3.60    8.70
   8 -22   0  225.08   23.00
  -8  22   0  252.97   22.80
   9 -22   0   -5.00   11.90
  -9  22   0   -0.40   10.50
  10 -22   0   -7.50   12.10
 -10  22   0   -2.70   14.20
   0 -23   0  -16.80    9.10
  -1 -23   0   19.70   10.60
   1 -23   0   -0.60   10.10
   2 -23   0   11.60    9.80
  -2 -23   0   31.10   10.80
  -3 -23   0   22.20   10.90
   3 -23   0   34.20   10.70
   3  23   0   43.60    9.20
   4 -23   0    5.60   11.20
  -4 -23   0  -11.00    9.90
   4  23   0    2.10   11.10
  -4  23   0   10.60    7.70
   5 -23   0   65.29   13.50
   5  23   0   41.60    9.80
   6 -23   0   28.40   11.40
  -6  23   0   25.10    9.60
   7 -23   0   15.70   12.70
   7  23   0    4.40    7.10
  -7  23   0   -9.60    9.80
   0 -24   0   55.19   12.20
   1 -24   0   48.30   12.10
  -1 -24   0   30.40   11.00
  -2 -24   0   24.60   11.00
   2 -24   0   28.50   11.60
   2  24   0   22.20    9.70
   3 -24   0   -2.90   11.70
  -3 -24   0    9.20   36.80
  -3 -24   0    9.90   10.80
   3  24   0   -4.90   10.30
  -4 -24   0   18.70   11.10
   4 -24   0   -2.60   11.30
   4  24   0   -3.80    8.30
 -23   0   1   -3.20   11.60
 -23   0   1    4.10    8.50
 -22   0   1  -10.60   11.70
 -22   0   1    8.00    7.50
 -21   0   1  -14.40    7.00
 -21   0   1   31.50   10.80
 -21   0   1   -2.70   11.00
 -20   0   1  -10.40    7.30
 -20   0   1    9.50   11.40
 -19   0   1    2.50    9.10
 -18   0   1    8.30    9.90
  18   0  -1   50.89   23.20
 -17   0   1    6.10    7.80
  17   0  -1   17.70   17.80
 -16   0   1    3.90    7.20
  16   0  -1    0.70    9.40
  15   0  -1   -1.40    8.60
 -15   0   1    0.00    5.80
 -14   0   1   21.00    6.60
  14   0  -1    5.70    7.60
 -13   0   1    3.60    4.80
  13   0  -1    4.90    6.50
 -12   0   1   -3.10    4.20
  12   0  -1   -5.20    5.50
 -12   0   1    2.10    2.50
  12   0  -1   -1.10    3.60
 -11   0   1    5.20    4.30
  11   0  -1   11.20    6.10
 -11   0   1    9.10    2.60
  10   0  -1   29.10    5.90
   9   0  -1    3.10    2.30
   9   0  -1    2.80    3.70
  -9   0   1    5.00    3.20
  -9   0   1    3.30    1.80
   8   0  -1   -2.10    1.80
   8   0  -1   -6.60    2.90
  -8   0   1   -1.00    1.60
  -8   0   1   -0.80    2.20
   7   0  -1   -0.60    1.50
  -7   0   1    0.20    1.30
  -7   0   1   -2.70    2.10
   6   0  -1   -1.90    1.30
  -6   0   1    0.80    2.00
   6   0  -1    1.50    2.20
  -6   0   1    0.50    1.30
  -5   0   1    3.40    1.80
   5   0  -1   -1.50    1.70
   5   0  -1   -0.10    1.30
  -5   0   1   -0.60    0.90
  -4   0   1   -0.30    0.80
   4   0  -1   -0.30    1.30
   4   0  -1    0.40    0.80
   3   0  -1    0.80    1.10
  -3   0   1    0.80    0.60
  -3   0   1    0.80    1.10
   3   0  -1    0.30    0.60
   2   0  -1    0.30    0.60
  -2   0   1    1.00    0.70
  -2   0   1   -0.10    0.40
   2   0  -1    0.20    1.10
   2   0   1    0.90    0.60
   2   0   1    1.80    0.60
  -2   0  -1    1.10    0.50
  -2   0  -1    0.90    0.70
  -3   0  -1    0.40    0.70
  -3   0  -1    0.90    1.30
   3   0   1    1.30    1.20
   3   0   1    1.60    1.00
   4   0   1    0.60    1.00
   4   0   1    0.70    1.50
  -4   0  -1    0.70    1.00
   5   0   1    0.30    1.70
  -5   0  -1    2.50    2.00
  -5   0  -1    1.80    1.20
   5   0   1    2.50    1.40
  -6   0  -1    0.60    1.20
   6   0   1   -3.40    2.00
  -6   0  -1   -2.00    1.90
  -7   0  -1   -0.80    2.30
   7   0   1   -4.10    2.70
   7   0   1   -1.10    1.70
  -7   0  -1    3.20    1.60
   8   0   1   -2.90    2.50
  -8   0  -1    2.80    2.80
   8   0   1   -2.40    3.60
  -9   0  -1    6.70    3.20
   9   0   1    5.70    3.80
  10   0   1    8.10    2.60
 -10   0  -1   12.40    4.10
  10   0   1    4.50    4.20
  11   0   1   36.30    5.10
 -11   0  -1   33.50    6.80
  11   0   1   34.60    7.10
  12   0   1    5.90    5.60
 -12   0  -1   -2.40    4.90
  12   0   1    6.50    3.50
  13   0   1   -2.00    6.10
  13   0   1    0.00    3.30
 -13   0  -1    0.40    5.20
  14   0   1    9.20    3.60
  14   0   1    7.60    7.80
 -14   0  -1    6.50    6.30
  15   0   1   -2.30    3.80
 -15   0  -1   -1.10    5.50
  16   0   1   -8.70    9.40
 -16   0  -1    5.10    7.20
  16   0   1   -1.20    4.10
 -17   0  -1    1.50    8.80
  17   0   1   -9.00   10.80
 -17   0  -1   -0.10    6.90
 -18   0  -1    9.20    7.80
 -18   0  -1    8.10   10.40
 -19   0  -1    7.20    8.10
 -19   0  -1   -8.10    9.00
 -20   0  -1   10.10    9.10
 -20   0  -1   10.60   10.40
 -21   0  -1    6.20   10.10
 -21   0  -1   25.50   11.60
 -22   0  -1  -10.80   12.30
 -23   0  -1  -17.50   13.10
 -23  -1   1   14.90   13.50
 -23  -1   1    5.00    7.80
 -23   1   1   24.20    9.10
 -23   1   1    0.80   12.90
 -22  -1   1   78.69   14.10
 -22  -1   1   62.09    9.20
 -22   1   1   53.59   13.30
 -22   1   1   54.49   10.30
 -21  -1   1    4.20    6.80
 -21  -1   1   15.00   10.90
 -21  -1   1   21.00   10.50
 -21   1   1   30.70   12.40
 -20  -1   1  190.68   21.60
 -20  -1   1  139.49   13.20
 -20  -1   1  158.28   15.80
 -20   1   1  192.08   20.90
 -19  -1   1    6.60    6.20
  19  -1  -1   48.10   27.90
 -19  -1   1   23.60   10.10
 -19   1   1    7.80   10.30
  18  -1  -1  365.26   42.70
 -18  -1   1  450.65   25.80
 -18   1   1  380.86   25.00
 -17  -1   1  264.37   19.10
 -17   1   1  260.37   18.80
  17   1  -1  255.47   21.10
  16  -1  -1  119.59    8.90
  16  -1  -1  138.09   18.20
 -16  -1   1  136.39   14.40
 -16   1   1  145.19   16.70
  16   1  -1  165.48   27.00
  16   1  -1  147.89   16.80
 -15  -1   1   69.39   11.00
  15  -1  -1   58.79   11.10
  15  -1  -1   48.60    5.70
  15   1  -1   51.39   13.50
  15   1  -1   59.39   18.10
 -15   1   1   48.00    9.20
 -15   1   1   38.30    5.70
  14  -1  -1   40.40    5.10
  14  -1  -1   56.29   10.00
 -14  -1   1   29.60    7.70
  14   1  -1   37.90    9.40
 -14   1   1   30.20    7.60
 -14   1   1   47.20    6.60
  14   1  -1   15.60   14.20
 -13  -1   1  356.56   18.20
  13  -1  -1  346.27   13.80
  13  -1  -1  378.06   19.80
 -13   1   1  351.46   18.40
  13   1  -1  382.86   19.50
 -13   1   1  350.36   13.90
  12  -1  -1  745.93   24.50
 -12  -1   1  689.23   28.10
  12  -1  -1  737.63   29.00
 -12   1   1  728.23   24.10
 -12   1   1  725.73   28.70
  12   1  -1  756.12   29.20
  11  -1  -1  125.59   11.10
 -11  -1   1  113.59    9.60
  11  -1  -1  114.89    7.10
 -11   1   1  104.59    9.60
  11   1  -1  127.59   11.20
 -11   1   1  129.19    7.00
  10  -1  -1  175.18   11.30
 -10  -1   1  150.78   10.20
  10  -1  -1  151.88    8.00
  10   1  -1  154.58   11.40
 -10   1   1  167.78    7.90
 -10   1   1  170.68   10.70
   9  -1  -1  719.43   26.50
   9  -1  -1  708.53   23.50
  -9  -1   1  721.93   26.00
  -9   1   1  695.93   26.10
  -9   1   1  708.93   23.10
   9   1  -1  762.52   26.60
  -8  -1   1   76.39    6.50
   8  -1  -1   80.19    7.60
   8  -1  -1   82.49    6.90
  -8   1   1   61.79    6.30
  -8   1   1   77.49    4.90
   8   1  -1   80.19    7.50
   7  -1  -1   92.19    5.40
  -7  -1   1   99.49    6.50
   7  -1  -1  102.39    8.10
   7   1  -1  100.39    7.30
  -7   1   1   89.79    5.00
  -7   1   1   84.59    6.30
   6  -1  -1   37.70    4.50
   6  -1  -1   40.90    4.10
  -6  -1   1   34.60    4.00
   6   1  -1   39.20    4.60
  -6   1   1   36.80    4.30
  -6   1   1   41.00    3.30
   5  -1  -1  816.52   26.30
  -5  -1   1  785.52   25.90
   5  -1  -1  826.42   24.80
   5   1  -1  809.92   26.10
  -5   1   1  790.32   26.10
  -5   1   1  799.82   24.70
   4  -1  -1  192.28    8.00
   4  -1  -1  186.58    6.90
  -4   1   1  183.98    8.90
   4   1  -1  183.18   11.20
   4   1  -1  194.38    7.90
  -4   1   1  186.68    6.90
   3  -1  -1  350.86   11.20
  -3  -1   1  351.36   10.50
  -3  -1   1  354.26   11.70
   3  -1  -1  337.67   11.80
  -3   1   1  337.27   11.80
  -3   1   1  343.57   11.10
   3   1  -1  334.67   11.60
   2  -1  -1 2317.97   69.39
  -2  -1   1 2491.35   69.29
  -2   1   1 2123.29   68.99
   2   1  -1 2533.45   69.39
  -2   1   1 2490.45   69.49
  -2  -1  -1  321.37   10.90
   2  -1   1  272.57    9.30
   2  -1   1  287.67    9.60
  -2  -1  -1  276.37    8.70
  -2   1  -1  258.27    9.20
  -2   1  -1  293.27    9.70
   2   1   1  299.57    9.30
   2   1   1  285.67    8.70
   3  -1   1   15.20    1.90
   3  -1   1   16.90    2.10
  -3  -1  -1   19.80    1.40
  -3  -1  -1   15.00    2.20
  -3   1  -1   17.90    1.90
   3   1   1   17.30    2.10
  -3   1  -1   11.60    2.10
  -4  -1  -1 2798.12   83.09
  -4  -1  -1 2840.62   81.79
   4  -1   1 2650.23   82.29
   4  -1   1 2899.81   83.39
  -4   1  -1 2741.63   83.69
   4   1   1 3067.69   83.19
   4   1   1 2844.42   82.99
  -4   1  -1 2859.91   82.39
   5  -1   1  481.15   15.80
  -5  -1  -1  466.15   16.60
   5  -1   1  496.05   17.00
   5   1   1  476.35   16.60
   5   1   1  481.15   14.90
  -5   1  -1  486.55   15.60
  -5   1  -1  478.35   17.00
  -6  -1  -1  461.45   17.40
   6  -1   1  519.55   17.90
   6  -1   1  490.75   16.40
   6   1   1  483.55   17.50
  -6   1  -1  515.65   16.20
  -6   1  -1  480.75   17.80
   6   1   1  477.55   15.40
   7  -1   1  517.35   19.90
  -7  -1  -1  480.15   17.90
  -7   1  -1  472.75   15.90
   7   1   1  456.75   15.20
   7   1   1  483.95   17.80
  -7   1  -1  445.26   17.80
   8  -1   1 3477.75  107.69
   8  -1   1 3932.71  110.39
  -8  -1  -1 3696.93  110.09
   8   1   1 3589.04  106.79
  -8   1  -1 3703.23  110.49
   8   1   1 3686.93  109.89
  -8   1  -1 3750.52  107.59
   9  -1   1   56.19    7.40
   9  -1   1   51.69    5.20
  -9  -1  -1   45.20    6.30
  -9   1  -1   48.20    4.90
   9   1   1   46.40    4.70
   9   1   1   48.20    7.50
  -9   1  -1   59.79    6.60
 -10  -1  -1  313.37   15.10
  10  -1   1  327.17   15.80
  10  -1   1  301.07   12.50
  10   1   1  310.27   12.00
 -10   1  -1  306.37   15.30
 -10   1  -1  334.47   12.50
 -11  -1  -1   71.79    8.30
  11  -1   1   72.69    6.20
  11  -1   1   87.59   10.10
 -11   1  -1   69.89    8.60
 -11   1  -1   85.99    6.20
  11   1   1   72.49    9.90
  12  -1   1   69.29    9.50
  12  -1   1   42.50    6.20
 -12  -1  -1   37.70    7.60
  12   1   1   42.80    5.20
 -12   1  -1   39.40    7.60
 -12   1  -1   48.60    6.20
  12   1   1   57.29    9.10
  13  -1   1    5.70    3.50
 -13  -1  -1    5.80    5.40
  13  -1   1    8.90    6.30
  13   1   1    7.80    8.40
 -13   1  -1    0.50    5.10
  14  -1   1   20.30    4.80
  14  -1   1   11.60    8.00
 -14  -1  -1   12.00    6.30
  14   1   1    8.50    6.90
 -14   1  -1   15.60    7.30
  15  -1   1   98.99    8.70
 -15  -1  -1  105.19   12.60
 -15  -1  -1   87.39   10.40
  15  -1   1  104.09   13.40
  15   1   1   91.19   14.50
 -15   1  -1   94.49   12.80
  16  -1   1   48.40   11.10
 -16  -1  -1   43.10   11.50
  16  -1   1   48.00    6.60
 -16  -1  -1   44.40   10.30
 -16   1  -1   45.80   11.70
  16   1   1   56.89   12.30
 -17  -1  -1  106.39   13.60
  17  -1   1   85.19    8.60
 -17   1  -1   84.19   13.30
  17   1   1   81.49   13.40
 -18  -1  -1  305.77   17.50
  18  -1   1  363.06   15.40
 -18  -1  -1  348.47   23.90
 -18   1  -1  374.86   24.90
 -19  -1  -1    9.10    8.10
 -19  -1  -1   16.30   10.40
 -19   1  -1   14.80   10.10
 -19   1  -1   13.60    9.10
  19   1   1   53.89   26.20
 -20  -1  -1  295.57   24.10
 -20  -1  -1  236.18   17.00
 -20   1  -1  221.98   23.10
 -20   1  -1  256.17   19.60
 -21  -1  -1  145.89   20.30
 -21  -1  -1   90.49   14.80
 -21   1  -1  115.39   16.60
 -21   1  -1  155.68   19.10
 -22  -1  -1   49.90   13.90
 -22   1  -1   54.19   14.00
 -23  -1  -1    6.10    8.60
 -23  -1  -1    4.90   14.80
 -23   1  -1    1.40   13.00
 -23  -2   1   11.70   15.10
 -23   2   1    4.90   12.40
 -23   2   1    7.70   12.80
 -22  -2   1  308.27   23.60
 -22   2   1  262.47   20.00
 -22   2   1  296.17   24.50
 -21  -2   1   15.90   11.30
 -21  -2   1   10.60    6.10
 -21   2   1   17.30   11.00
 -20  -2   1   18.30    6.00
  20  -2  -1   35.70   48.90
 -20  -2   1   32.30   11.90
 -20   2   1    6.20   10.70
 -19  -2   1   -2.10    7.50
 -19  -2   1   15.90    9.40
 -19  -2   1   -6.90    5.10
 -19   2   1   -8.40    8.70
 -18  -2   1    9.60    6.50
  18  -2  -1   10.60    4.90
 -18  -2   1   -3.60    5.00
 -18  -2   1    3.20    9.50
 -18   2   1    2.50   13.10
  17  -2  -1   -1.00    4.30
 -17  -2   1   -3.20    4.30
 -17  -2   1    7.50    8.30
 -17   2   1   -2.80    6.50
  17   2  -1   -6.50   10.60
 -17   2   1   -1.40    5.30
  16  -2  -1   80.59    8.10
 -16  -2   1  106.99   13.20
  16  -2  -1   67.89   12.60
 -16   2   1  110.59   15.60
 -16   2   1   77.49    9.40
  15  -2  -1    8.60    8.90
 -15  -2   1   20.40    7.40
  15  -2  -1   13.50    4.40
 -15   2   1   21.90    7.30
 -15   2   1   24.70    5.50
  15   2  -1    7.90    8.10
  14  -2  -1  593.94   22.10
  14  -2  -1  627.34   27.60
 -14  -2   1  637.84   26.50
 -14   2   1  587.54   26.90
  14   2  -1  592.94   39.50
  14   2  -1  656.53   27.70
 -13  -2   1   65.69    9.30
  13  -2  -1   65.19    6.70
  13  -2  -1   75.09   11.70
  13   2  -1   75.29   18.30
 -13   2   1   73.29    7.30
  13   2  -1   69.89   10.50
 -13   2   1   65.09   10.10
  12  -2  -1 2005.20   63.59
  12  -2  -1 2133.79   67.99
 -12  -2   1 2063.39   67.19
 -12   2   1 2135.49   63.49
  12   2  -1 2206.58   83.19
 -12   2   1 2044.00   67.79
  12   2  -1 2092.49   69.39
  11  -2  -1   18.10    3.90
 -11  -2   1   19.60    5.20
  11  -2  -1    9.70    5.90
 -11   2   1   18.80    3.90
  11   2  -1   26.60    6.60
  11   2  -1   15.40   11.00
 -11   2   1    9.90    4.80
  10  -2  -1   32.60    6.20
  10  -2  -1   33.10    5.10
 -10  -2   1   42.20    6.70
 -10   2   1   28.80    5.50
  10   2  -1   32.00   12.20
  10   2  -1   31.20    7.40
 -10   2   1   38.60    5.70
   9  -2  -1  131.49    9.90
  -9  -2   1  136.59    8.80
   9  -2  -1  107.99    7.10
  -9   2   1  110.69    7.10
  -9   2   1  117.59    8.80
   9   2  -1  137.89   16.40
   9   2  -1  141.29    9.80
  -8  -2   1 4776.52  146.69
   8  -2  -1 4951.30  145.09
   8  -2  -1 5112.69  147.49
  -8   2   1 4816.92  147.29
   8   2  -1 5133.99  147.29
   8   2  -1 5208.58  157.98
  -8   2   1 4952.00  144.99
  -7  -2   1   -0.10    2.20
   7  -2  -1    0.60    3.20
   7  -2  -1    0.50    1.80
   7   2  -1    0.70    2.80
  -7   2   1    0.70    2.20
   7   2  -1    1.90    4.70
  -7   2   1    1.20    2.10
   6  -2  -1 1327.47   40.70
  -6  -2   1 1248.18   39.90
  -6   2   1 1269.97   40.50
   6   2  -1 1274.47   40.20
  -6   2   1 1280.37   39.10
   5  -2  -1    1.40    2.00
   5  -2  -1    0.00    2.30
  -5  -2   1    4.40    2.00
   5   2  -1    5.90    2.20
  -5   2   1    3.90    1.90
  -5   2   1    1.50    2.20
   4  -2  -1  132.79    5.80
   4  -2  -1  115.49    6.10
  -4  -2   1  104.89    6.40
  -4   2   1  117.69    6.00
  -4   2   1  125.69    5.50
   4   2  -1  111.89    5.70
   3  -2  -1   30.80    2.90
   3  -2  -1   31.80    2.90
  -3  -2   1   35.40    2.70
  -3   2   1   33.90    3.20
  -3   2   1   28.90    2.70
   3   2  -1   33.70    2.70
   2  -2  -1  753.42   22.20
   2  -2  -1  701.93   22.00
  -2  -2   1  730.93   21.20
   2   2  -1  719.53   21.80
   2   2  -1  707.13   21.20
  -2   2   1  709.53   22.00
  -2   2   1  727.73   22.20
   1  -2  -1 1140.69   35.50
   1  -2  -1 1253.77   36.10
  -1  -2   1 1179.78   35.90
   1   2  -1 1259.97   35.30
  -1   2   1 1233.58   35.50
  -1   2   1 1172.68   36.00
   1   2  -1 1274.17   35.60
   0  -2   1  270.77    8.30
   0  -2  -1  272.77    8.40
   0   2  -1  222.38    8.30
   0   2   1  206.48    8.10
  -1  -2  -1  798.22   25.00
   1  -2   1  872.61   25.70
   1   2   1  846.72   25.30
  -1   2  -1  853.91   25.70
   1   2   1  842.32   25.00
  -1   2  -1  896.91   25.40
  -2  -2  -1 1217.48   36.90
   2  -2   1 1314.77   37.50
   2  -2   1 1255.17   37.60
   2   2   1 1231.18   36.40
   2   2   1 1248.08   36.80
  -2   2  -1 1269.97   37.60
  -2   2  -1 1284.47   37.60
   3  -2   1    1.60    1.30
  -3  -2  -1    1.50    1.20
   3  -2   1    2.70    1.40
   3  -2   1   -0.30    2.00
   3   2   1    3.20    1.20
   3   2   1    0.20    1.90
  -3   2  -1   -0.20    1.50
  -3   2  -1   -0.60    1.00
   4  -2   1  475.15   16.10
  -4  -2  -1  507.05   16.10
  -4   2  -1  481.75   15.90
   4   2   1  489.25   16.00
  -4   2  -1  448.86   16.50
  -5  -2  -1  445.86   16.30
   5  -2   1  491.65   17.00
  -5   2  -1  497.15   16.10
   5   2   1  473.65   16.50
  -6  -2  -1 2182.28   64.89
  -6  -2  -1 2265.57   62.69
   6  -2   1 2121.29   65.19
   6  -2   1 2014.60   63.99
  -6   2  -1 2117.29   65.49
  -6   2  -1 2150.78   63.99
   6   2   1 2228.08   64.89
   7  -2   1  363.16   14.10
  -7  -2  -1  386.76   15.20
  -7  -2  -1  391.46   12.80
   7  -2   1  400.06   15.70
   7   2   1  410.66   15.50
  -7   2  -1  383.96   15.80
  -7   2  -1  386.56   14.10
   8  -2   1 1455.95   46.10
  -8  -2  -1 1396.86   45.50
   8  -2   1 1431.76   44.20
  -8  -2  -1 1433.16   42.70
   8   2   1 1475.55   45.70
  -8   2  -1 1451.05   43.90
  -8   2  -1 1369.16   46.10
   9  -2   1 1467.85   47.70
   9  -2   1 1575.24   50.79
  -9  -2  -1 1556.24   46.40
  -9  -2  -1 1516.05   49.60
  -9   2  -1 1588.64   47.60
   9   2   1 1595.74   49.80
  -9   2  -1 1559.24   50.49
  10  -2   1   32.20    6.20
  10  -2   1   29.20    4.50
 -10  -2  -1   28.00    5.20
 -10   2  -1   26.40    5.20
 -10   2  -1   38.10    5.50
 -11  -2  -1  607.14   20.30
  11  -2   1  646.94   24.90
 -11  -2  -1  563.54   23.70
  11  -2   1  621.64   21.70
 -11   2  -1  613.94   21.20
 -11   2  -1  596.84   24.70
  11   2   1  579.54   24.30
  12  -2   1  183.98   10.80
 -12  -2  -1  239.98   10.30
 -12  -2  -1  234.18   14.10
  12  -2   1  243.58   14.70
 -12   2  -1  175.68   15.20
  12   2   1  236.68   14.40
 -12   2  -1  224.58   14.30
  13  -2   1  464.25   22.10
 -13  -2  -1  490.65   17.40
 -13  -2  -1  464.85   21.70
  13  -2   1  416.76   18.00
 -13   2  -1  503.85   22.80
  13   2   1  444.06   21.70
 -13   2  -1  481.35   18.10
  14  -2   1  385.86   16.40
  14  -2   1  374.06   20.80
 -14  -2  -1  400.16   16.40
 -14  -2  -1  396.06   20.20
 -14   2  -1  380.66   16.20
  14   2   1  353.66   20.00
 -14   2  -1  416.36   21.20
  15  -2   1  209.68   11.90
 -15  -2  -1  219.28   11.80
 -15  -2  -1  241.68   16.30
  15  -2   1  215.38   17.30
  15   2   1  207.68   17.00
 -15   2  -1  225.68   12.30
 -15   2  -1  227.58   16.40
 -16  -2  -1  693.23   25.40
  16  -2   1  707.33   25.70
  16  -2   1  658.03   31.80
 -16  -2  -1  717.63   30.80
 -16   2  -1  719.73   33.40
  16   2   1  695.43   31.60
  17  -2   1    5.20    5.20
 -17  -2  -1  -13.00    8.50
 -17  -2  -1    3.60    5.90
 -17   2  -1   11.60    8.10
  17   2   1   10.90   11.00
  18  -2   1  132.19   10.90
 -18  -2  -1   87.19   11.40
 -18  -2  -1  129.99   18.00
  18   2   1  112.79   28.70
 -18   2  -1  133.49   20.50
  19  -2   1  340.27   16.00
 -19  -2  -1  312.07   23.40
 -19   2  -1  354.16   25.40
  19   2   1  260.37   45.00
 -20  -2  -1  356.06   18.20
 -20  -2  -1  381.26   26.40
 -20   2  -1  315.87   22.70
 -20   2  -1  388.16   26.50
 -21  -2  -1  223.18   21.90
 -21  -2  -1  223.78   14.40
 -21   2  -1  217.68   22.20
 -21   2  -1  187.58   21.90
 -22  -2  -1  129.99   20.20
 -22   2  -1  115.99   18.40
 -23  -2  -1   34.50   13.30
 -23   2  -1   40.90   14.70
 -23  -3   1  123.39   16.70
 -23   3   1  119.59   17.70
 -23   3   1  121.49   19.40
 -22  -3   1    0.90   11.50
 -22   3   1   17.20   12.10
 -21  -3   1   55.89   13.40
 -21   3   1   57.39   13.30
 -20  -3   1  351.26   25.10
  20  -3  -1  320.37   16.40
 -20   3   1  324.07   24.80
  19  -3  -1  240.88   13.70
 -19  -3   1  231.08   20.70
 -19   3   1  249.68   22.90
  18  -3  -1   -4.20    5.20
 -18  -3   1  -13.70   10.00
 -18   3   1   14.80    7.10
 -17  -3   1   -4.40    7.30
  17  -3  -1   -7.90    4.60
 -17   3   1    4.00    6.20
 -17   3   1   -4.60    8.00
  17   3  -1   -4.60   11.20
  16  -3  -1   36.60    6.30
 -16  -3   1   47.10    9.60
 -16   3   1   45.20    8.00
  16   3  -1   39.70   10.90
 -16   3   1   49.99   11.10
  15  -3  -1   53.09   11.30
 -15  -3   1   36.70    7.90
 -15  -3   1   43.90    5.20
  15  -3  -1   43.80    6.50
  15   3  -1   39.50   10.20
 -15   3   1   44.40    9.30
 -15   3   1   43.60    7.20
 -14  -3   1  275.77   11.80
 -14  -3   1  295.17   16.80
  14  -3  -1  300.57   18.90
  14  -3  -1  269.17   13.40
  14   3  -1  291.77   18.10
 -14   3   1  278.17   17.50
 -14   3   1  292.07   14.30
 -13  -3   1    3.80    4.70
  13  -3  -1    8.80    6.50
  13  -3  -1    6.30    3.70
  13   3  -1    2.10    6.80
 -13   3   1    8.80    5.80
 -13   3   1    7.40    5.10
  12  -3  -1   73.59    7.20
  12  -3  -1   67.69   10.70
 -12  -3   1   77.09    9.20
 -12   3   1   76.49    7.90
 -12   3   1   71.49    9.90
  12   3  -1   96.59   11.00
  11  -3  -1  276.77   15.70
  11  -3  -1  275.97   12.50
 -11  -3   1  270.57   14.10
 -11   3   1  267.77   14.90
  11   3  -1  260.07   14.80
  10  -3  -1 5137.19  149.99
 -10  -3   1 5178.38  149.19
  10  -3  -1 4940.91  147.09
 -10   3   1 4937.81  149.88
 -10   3   1 4927.91  146.89
   9  -3  -1  391.96   14.60
  -9  -3   1  304.67   14.80
  -9   3   1  383.06   14.50
   9   3  -1  326.47   15.80
  -9   3   1  364.06   16.30
   8  -3  -1   97.49    8.20
  -8  -3   1   92.99    6.70
   8  -3  -1   72.79    5.90
   8   3  -1   88.69    7.70
  -8   3   1   76.69    7.10
  -8   3   1   83.19    6.20
   7  -3  -1  107.79    6.40
  -7  -3   1   88.79    6.40
   7  -3  -1  107.89    7.70
  -7   3   1   92.59    6.30
   7   3  -1  101.89    7.30
  -7   3   1   86.59    6.90
   6  -3  -1 2497.25   73.49
  -6  -3   1 2463.15   72.79
   6  -3  -1 2297.67   72.29
  -6   3   1 2398.86   72.39
  -6   3   1 2401.66   73.39
   6   3  -1 2534.35   73.09
   5  -3  -1 2094.59   63.29
  -5  -3   1 2093.29   63.19
   5  -3  -1 2158.58   63.89
  -5   3   1 2128.69   63.29
   5   3  -1 2119.49   63.39
   4  -3  -1 6945.81  209.18
   4  -3  -1 7276.77  208.18
  -4   3   1 7331.57  207.98
   4   3  -1 7270.57  207.68
  -4   3   1 7261.37  208.28
  -3  -3   1  322.47   11.80
   3  -3  -1  328.27   13.70
  -3  -3   1  396.66   12.50
   3  -3  -1  390.26   13.00
  -3   3   1  391.96   13.10
   3   3  -1  380.96   12.50
  -3   3   1  386.46   13.10
   3   3  -1  384.86   11.70
   2  -3  -1   18.20    2.60
   2  -3  -1   16.90    2.10
  -2  -3   1   17.80    1.90
  -2   3   1   18.10    2.50
  -2   3   1   14.30    2.30
   2   3  -1   16.20    1.80
   1  -3  -1   12.30    1.50
   1  -3  -1   15.50    2.20
  -1  -3   1   10.80    1.60
  -1   3   1   17.00    2.10
  -1   3   1   16.60    2.80
   1   3  -1   12.00    1.60
   0  -3   1    3.20    1.20
   0  -3  -1    5.40    1.40
   0   3   1    5.40    1.30
   0   3  -1    4.40    1.20
  -1  -3  -1  278.67    9.40
   1  -3   1  275.37    9.90
  -1   3  -1  272.57    9.80
  -1   3  -1  289.97    9.40
   1   3   1  273.87    9.50
   2  -3   1  583.44   19.50
  -2  -3  -1  626.24   18.10
   2  -3   1  618.44   19.00
  -2   3  -1  614.14   19.20
   2   3   1  622.54   18.20
   2   3   1  599.54   18.60
  -2   3  -1  595.44   19.50
   2   3   1  587.44   18.10
  -3  -3  -1 1409.76   41.80
   3  -3   1 1467.55   42.80
  -3   3  -1 1438.66   42.90
   3   3   1 1413.26   41.80
   3   3   1 1401.86   41.60
   3   3   1 1375.56   47.10
  -5  -3  -1 5481.45  163.68
   5  -3   1 5753.32  164.28
  -5   3  -1 5603.74  163.58
   5   3   1 5755.42  163.48
  -5   3  -1 5655.13  164.48
   6  -3   1 1048.40   34.60
  -6  -3  -1 1126.39   34.10
   6  -3   1 1058.49   33.90
  -6   3  -1 1034.80   34.80
  -6   3  -1 1053.99   33.80
   6   3   1 1115.09   34.10
   7  -3   1  887.41   30.20
   7  -3   1  981.30   31.50
  -7  -3  -1  968.10   30.80
  -7   3  -1  907.61   31.60
   7   3   1  927.11   30.70
  -7   3  -1  946.81   30.20
   8  -3   1 1384.56   44.80
  -8  -3  -1 1391.16   44.30
   8  -3   1 1334.97   43.40
  -8   3  -1 1432.56   43.40
  -8   3  -1 1410.96   45.40
   8   3   1 1375.56   50.39
   9  -3   1  896.01   30.90
  -9  -3  -1  953.30   32.20
  -9   3  -1  910.91   33.00
   9   3   1  998.40   32.50
  -9   3  -1  932.81   30.70
  10  -3   1 1006.40   35.10
 -10  -3  -1  965.90   34.30
  10  -3   1 1007.00   33.10
 -10   3  -1  957.10   35.40
  10   3   1 1054.39   35.30
  11  -3   1  600.94   22.50
 -11  -3  -1  639.94   24.50
  11  -3   1  628.84   25.10
 -11  -3  -1  654.83   20.40
 -11   3  -1  626.14   22.50
  11   3   1  631.74   24.80
 -11   3  -1  590.04   25.10
  12  -3   1   46.10    8.10
  12  -3   1   42.30    6.80
 -12  -3  -1   60.19    8.80
 -12  -3  -1   54.99    5.40
  12   3   1   62.89    8.80
 -12   3  -1   43.60    6.30
 -12   3  -1   49.30    8.30
  13  -3   1  701.63   26.90
  13  -3   1  734.43   30.30
 -13  -3  -1  777.32   24.90
 -13  -3  -1  772.02   29.90
 -13   3  -1  755.82   31.00
  13   3   1  806.42   30.50
 -13   3  -1  763.92   27.10
  14  -3   1  172.58   11.10
  14  -3   1  162.18   15.10
 -14  -3  -1  142.69   13.20
 -14  -3  -1  176.98    9.30
 -14   3  -1  172.38   14.30
 -14   3  -1  169.78   11.20
  14   3   1  180.38   15.10
 -15  -3  -1   44.80    8.80
 -15  -3  -1   50.89    7.20
  15  -3   1   39.20    9.90
  15  -3   1   53.69    7.50
 -15   3  -1   48.50    9.90
  15   3   1   52.09   10.50
 -15   3  -1   43.70    7.10
  15   3   1   50.99   16.20
 -16  -3  -1   81.89   12.90
  16  -3   1   13.80   12.20
  16  -3   1   43.50    7.50
 -16  -3  -1   69.79    8.10
  16   3   1   41.60   11.10
  16   3   1   80.79   21.70
 -16   3  -1   60.49   12.00
 -17  -3  -1  109.89   15.70
  17  -3   1  134.49   12.10
  17   3   1  113.79   15.50
 -17   3  -1  144.79   17.10
 -17   3  -1  128.19   12.60
  17   3   1  151.58   29.50
  18  -3   1  451.25   20.10
 -18  -3  -1  446.46   25.70
  19  -3   1  357.36   17.70
 -19   3  -1  353.26   25.80
  20  -3   1   16.90    7.20
 -20  -3  -1    6.20   11.90
 -20   3  -1    3.40   10.70
 -21  -3  -1  123.79   19.60
  21  -3   1  138.69   13.50
 -21   3  -1  136.39   20.10
 -21   3  -1  115.89   16.00
  22  -3   1  253.17   16.00
 -22  -3  -1  254.77   22.90
 -22   3  -1  256.97   23.70
 -23  -3  -1  189.28   22.20
 -23   3  -1  208.38   24.30
 -23  -4   1  238.48   22.10
 -23   4   1  244.68   25.30
 -22  -4   1   57.79   13.40
 -22   4   1   70.89   14.70
  21  -4  -1   77.89    9.90
 -21  -4   1   48.60   13.00
 -21   4   1   50.19   13.50
 -20  -4   1    8.20   11.90
  20  -4  -1    8.50    7.10
 -20   4   1    9.70   10.30
 -20   4   1    6.00    8.50
  19  -4  -1    3.10    6.60
 -19  -4   1   14.50   11.20
 -19   4   1   18.50   11.90
 -19   4   1   33.20    9.10
 -18  -4   1  -10.20    9.20
  18  -4  -1  -12.50    5.80
 -18   4   1   -3.40    8.40
 -18   4   1   -6.40    7.20
 -17  -4   1   -7.30    9.00
  17  -4  -1  -12.20    5.40
 -17   4   1   -5.20    8.50
  17   4  -1    3.00   11.30
 -17   4   1   -0.20    6.50
 -16  -4   1    1.30    6.40
  16  -4  -1   -3.00    5.40
  16   4  -1   -9.80   10.00
 -16   4   1    0.90   11.10
 -16   4   1   10.90    7.80
 -15  -4   1   16.60    6.40
  15  -4  -1    9.40    5.00
  15   4  -1   23.10    9.50
 -15   4   1    5.00    6.50
  14  -4  -1    9.50    8.30
  14  -4  -1    2.10    4.80
 -14  -4   1   19.10    6.80
 -14   4   1   19.50    6.10
  14   4  -1   19.60    8.20
 -14   4   1    7.00    6.30
  13  -4  -1 1141.49   42.00
 -13  -4   1 1149.69   40.70
  13  -4  -1 1134.39   38.50
 -13   4   1 1141.59   42.20
  13   4  -1 1192.78   41.80
 -13   4   1 1158.78   38.50
 -12  -4   1   37.70    6.80
  12  -4  -1   33.90    7.90
  12  -4  -1   34.40    5.70
 -12   4   1   42.10    6.90
  12   4  -1   47.20    9.00
 -12   4   1   38.80    7.50
 -11  -4   1 1416.46   48.80
  11  -4  -1 1548.15   50.59
  11  -4  -1 1456.15   47.60
 -11   4   1 1486.65   50.49
  11   4  -1 1501.85   49.70
 -11   4   1 1558.74   47.90
  10  -4  -1   37.70    5.50
 -10  -4   1   43.80    6.50
  10  -4  -1   33.40    7.10
 -10   4   1   33.50    7.00
 -10   4   1   47.30    6.30
  -9  -4   1  881.01   30.10
   9  -4  -1  867.41   31.50
   9  -4  -1  863.01   29.50
   9   4  -1  921.11   30.90
  -9   4   1  835.22   31.00
   8  -4  -1   36.50    5.00
  -8  -4   1   35.20    5.10
   8  -4  -1   35.10    6.10
  -8   4   1   32.90    5.60
   8   4  -1   34.60    5.80
  -8   4   1   25.80    4.80
  -7  -4   1 5352.06  159.08
   7  -4  -1 5681.83  160.18
   7  -4  -1 5298.67  159.08
   7   4  -1 5489.95  160.78
  -7   4   1 5435.66  160.18
  -7   4   1 5451.85  159.08
   6  -4  -1  318.07   13.60
   6  -4  -1  337.57   13.00
  -6  -4   1  318.27   12.40
   6   4  -1  326.77   12.90
  -6   4   1  302.87   13.30
  -6   4   1  338.17   13.20
  -5  -4   1  102.09    5.60
   5  -4  -1   92.29    6.00
  -5  -4   1  100.59   11.40
   5  -4  -1   91.89    6.20
  -5   4   1   98.19    6.40
  -5   4   1  102.79    6.30
   5   4  -1  101.89    6.00
   4  -4  -1  431.06   15.60
   4  -4  -1  416.66   15.20
  -4  -4   1  442.76   13.60
   4   4  -1  440.56   14.30
  -4   4   1  401.06   15.20
  -4   4   1  416.26   15.50
   4   4  -1  453.15   14.80
   3  -4  -1  297.97   11.40
  -3  -4   1  302.87   10.10
   3  -4  -1  296.67   10.80
  -3   4   1  274.97   11.90
   3   4  -1  309.17   10.10
  -3   4   1  300.17   11.40
   3   4  -1  287.77   10.30
   2  -4  -1  371.16   13.60
  -2  -4   1  401.76   12.90
   2  -4  -1  383.26   12.70
   2   4  -1  400.16   12.80
  -2   4   1  378.56   12.80
  -2   4   1  367.96   13.60
   1  -4  -1   56.19    2.80
  -1  -4   1   42.40    3.50
   1   4  -1   55.09    3.50
  -1   4   1   51.19    3.80
  -1   4   1   55.99    3.00
   0  -4  -1   77.79    4.80
   0  -4   1   95.49    5.10
   0   4  -1   94.09    4.70
   0   4   1   82.89    4.70
  -1  -4  -1    2.40    1.60
   1   4   1    2.50    1.40
  -1   4  -1    4.30    1.70
   2  -4   1  629.54   21.70
  -2  -4  -1  654.73   20.80
   2  -4   1  697.03   21.00
  -2   4  -1  654.63   21.70
  -2   4  -1  682.53   21.30
   2   4   1  679.93   21.00
   2   4   1  672.43   20.30
   3  -4   1    7.40    2.10
   3  -4   1   10.60    2.00
   3   4   1   17.10    2.40
  -3   4  -1   13.30    2.40
   3   4   1   16.40    2.10
  -3   4  -1    9.00    2.20
   4  -4   1  128.09    7.20
  -4  -4  -1  151.38    6.20
   4  -4   1  122.99   10.10
   4  -4   1  144.09    7.00
   4   4   1  152.18    6.30
   4   4   1  147.09    6.40
  -4   4  -1  138.09    7.20
  -4   4  -1  135.79    7.30
   4   4   1  139.29    9.90
   5  -4   1  359.46   13.80
   5  -4   1  373.76   13.90
   5   4   1  336.17   15.80
  -5   4  -1  353.56   14.00
  -5   4  -1  369.76   13.90
   5   4   1  349.47   11.70
  -6  -4  -1 3266.37   95.49
   6  -4   1 3165.38   96.09
   6   4   1 3241.98  104.99
  -6   4  -1 3247.28   95.99
  -6   4  -1 3191.28   96.89
   6   4   1 3338.37   95.69
   7  -4   1 1751.72   54.09
   7  -4   1 1750.92   53.49
  -7  -4  -1 1701.13   52.89
   7   4   1 1748.03   63.49
   7   4   1 1732.03   53.09
  -7   4  -1 1717.63   53.09
  -7   4  -1 1673.93   54.29
  -8  -4  -1  186.58    9.90
   8  -4   1  212.28   11.40
   8  -4   1  208.58   10.30
   8   4   1  220.88   20.00
   8   4   1  175.58   11.70
  -8   4  -1  206.18   11.40
   9  -4   1   31.40    6.00
  -9  -4  -1   35.50    5.50
   9  -4   1   36.40    5.50
  -9   4  -1   22.10    5.60
  -9   4  -1   42.40    5.70
   9   4   1   26.90   10.60
   9   4   1   29.80    5.70
  10  -4   1 1985.60   62.59
 -10  -4  -1 1995.30   63.29
  10  -4   1 1990.00   64.19
 -10   4  -1 2047.60   62.39
 -10   4  -1 1996.80   64.99
  10   4   1 2102.39   63.69
  11  -4   1  299.07   16.50
  11  -4   1  297.97   14.40
 -11  -4  -1  342.97   15.90
 -11   4  -1  343.67   15.10
 -11   4  -1  320.57   16.90
  11   4   1  329.07   27.70
  11   4   1  341.17   16.60
 -12  -4  -1    9.10    5.50
  12  -4   1   10.60    5.70
  12  -4   1    5.90    4.30
 -12   4  -1    1.40    4.50
  12   4   1    6.60   12.10
  12   4   1   -7.60    6.20
 -12   4  -1   -0.50    5.10
  13  -4   1  153.98   13.60
 -13  -4  -1  187.18   13.20
  13  -4   1  159.08   11.30
 -13   4  -1  184.48   14.30
  13   4   1  176.18   25.60
 -13   4  -1  170.08   11.50
  13   4   1  154.98   13.60
 -14  -4  -1  366.26   18.70
  14  -4   1  336.67   19.80
  14  -4   1  350.06   16.50
  14   4   1  270.37   30.70
  14   4   1  322.87   18.90
 -14   4  -1  358.96   20.30
  15  -4   1  564.64   22.80
 -15  -4  -1  545.15   25.10
 -15   4  -1  575.54   27.30
 -15   4  -1  564.14   23.00
  15   4   1  552.44   26.10
  16  -4   1   45.00    8.30
 -16  -4  -1   43.40    9.60
 -16   4  -1   42.90    9.80
  16   4   1   34.10   11.40
 -17  -4  -1   46.10   11.90
  17  -4   1   35.80    8.00
  17   4   1   32.30   12.50
 -17   4  -1   40.70   11.40
 -17   4  -1   45.50    8.30
 -18  -4  -1   17.10    8.10
  18  -4   1   17.30    7.00
 -18   4  -1   22.60    8.20
 -18   4  -1   33.70   10.60
  19  -4   1  383.76   19.60
 -19   4  -1  406.06   27.20
 -20  -4  -1  207.58   21.30
  20  -4   1  184.48   15.10
 -20   4  -1  154.38   20.50
 -21  -4  -1   87.89   15.60
  21  -4   1   80.99   10.60
 -21   4  -1  100.39   15.90
 -22  -4  -1   10.60   11.70
  22  -4   1    0.10    8.40
 -22   4  -1   23.00   13.80
 -23  -4  -1    4.10   11.00
 -23   4  -1   43.50   15.50
 -23  -5   1   70.99   13.40
 -23   5   1   68.69   16.70
 -22  -5   1   24.70   10.70
  22  -5  -1   -0.60    8.80
 -22   5   1   19.80   12.90
  21  -5  -1   50.19    9.80
 -21  -5   1   66.09   13.50
 -21   5   1   52.59   13.00
  20  -5  -1    8.20    7.60
 -20  -5   1    9.40   10.10
 -20   5   1    9.60   10.90
 -20   5   1    3.40    9.50
  19  -5  -1   49.99    9.60
 -19  -5   1   54.39   16.60
 -19   5   1   46.10   10.10
 -19   5   1   66.49   15.20
  18  -5  -1   93.59   12.00
 -18  -5   1  108.39   14.30
 -18   5   1  105.69   14.40
 -18   5   1  129.29   17.20
 -17  -5   1    5.90    8.90
  17  -5  -1   11.60    6.20
 -17   5   1    5.00    7.20
  17   5  -1   -5.40   10.90
 -17   5   1    7.50    9.20
 -16  -5   1   59.09    9.80
  16  -5  -1   62.19    8.70
 -16   5   1   51.09   11.00
  16   5  -1   44.00   11.90
 -15  -5   1  102.49   11.90
  15   5  -1   96.79   15.00
 -15   5   1   91.89   14.50
 -15   5   1   76.79   12.10
  14  -5  -1  147.19   14.90
 -14  -5   1  131.59   11.80
  14  -5  -1  144.39   11.00
 -14   5   1  131.39   14.00
  14   5  -1  140.19   14.80
 -14   5   1  137.49   12.20
 -13  -5   1    9.70    5.10
  13  -5  -1   17.10    5.30
  13  -5  -1   17.50    7.20
  13   5  -1   16.50    8.20
 -13   5   1    7.60    7.30
 -13   5   1   11.10    6.40
  12  -5  -1  322.77   15.20
  12  -5  -1  333.77   18.20
 -12  -5   1  283.47   15.30
 -12   5   1  335.27   16.00
 -12   5   1  306.87   17.00
  12   5  -1  289.07   17.00
 -11  -5   1 1286.07   42.50
  11  -5  -1 1232.58   41.70
  11  -5  -1 1263.77   44.00
  11   5  -1 1340.37   43.60
 -11   5   1 1201.68   43.80
 -11   5   1 1257.67   41.80
 -10  -5   1    2.70    3.70
  10  -5  -1    0.00    3.50
  10  -5  -1    2.70    5.00
 -10   5   1    0.60    4.50
 -10   5   1   -1.70    4.00
  -9  -5   1  896.71   30.20
   9  -5  -1  870.61   31.60
   9  -5  -1  783.12   29.70
  -9   5   1  899.81   30.50
  -9   5   1  865.31   31.60
   9   5  -1  960.20   31.20
   8  -5  -1   13.40    4.10
   8  -5  -1   20.40    5.10
  -8  -5   1   21.80    3.90
   8   5  -1   20.80    4.60
  -8   5   1   17.60    4.30
  -8   5   1   19.20    4.60
  -7  -5   1  151.98    8.20
   7  -5  -1  171.98    9.20
   7  -5  -1  154.38    9.70
   7   5  -1  165.48    9.00
  -7   5   1  149.88    9.10
  -7   5   1  163.78   10.60
   6  -5  -1   40.80    5.30
  -6  -5   1   58.59    4.60
  -6   5   1   48.10    5.30
  -6   5   1   48.50    5.90
   6   5  -1   57.99    5.30
  -5  -5   1  780.32   24.30
   5  -5  -1  751.82   25.60
   5  -5  -1  773.62   25.30
  -5  -5   1  729.53   23.00
   5   5  -1  743.03   23.10
   5   5  -1  751.02   25.90
  -5   5   1  757.22   25.60
  -5   5   1  747.13   25.30
   4  -5  -1  907.31   29.60
  -4  -5   1  913.81   27.60
   4  -5  -1  871.61   28.80
   4   5  -1  898.11   28.40
  -4   5   1  921.41   29.70
   4   5  -1  899.61   27.60
  -4   5   1  903.81   29.00
  -3  -5   1  708.13   22.60
   3  -5  -1  705.53   23.90
   3  -5  -1  723.33   22.90
  -3   5   1  734.93   24.30
   3   5  -1  760.32   22.40
   3   5  -1  689.13   22.40
  -3   5   1  674.03   23.80
   2  -5  -1 1611.14   47.50
  -2  -5   1 1569.24   48.10
   2  -5  -1 1620.54   49.00
   2   5  -1 1659.63   48.00
  -2   5   1 1596.94   49.00
  -2   5   1 1548.65   47.60
   1  -5  -1  157.78    5.80
   1  -5  -1  147.39    7.40
   1   5  -1  155.28    7.00
  -1   5   1  162.38    6.10
  -1   5   1  151.18    7.40
   0  -5  -1  433.96   15.10
   0  -5   1  417.66   15.10
   0   5   1  425.66   15.10
   0   5  -1  436.76   15.10
  -1  -5  -1  830.02   26.00
  -1  -5  -1  845.72   32.70
   1  -5   1  793.32   26.40
  -1   5  -1  811.42   26.40
  -1   5  -1  788.82   25.10
   1   5   1  848.12   26.10
  -1   5  -1  801.82   32.10
   2  -5   1 1092.69   34.00
   2   5   1 1025.50   32.90
  -2   5  -1 1086.49   33.80
   3  -5   1 1547.45   47.50
  -3  -5  -1 1589.14   52.69
   3  -5   1 1590.94   46.40
  -3  -5  -1 1406.86   45.90
  -3   5  -1 1578.14   47.40
   3   5   1 1514.65   45.20
  -3   5  -1 1541.15   46.70
   3   5   1 1513.35   46.00
   4  -5   1    8.00    2.40
  -4  -5  -1    9.30    2.00
   4  -5   1   10.20    2.70
  -4   5  -1    9.80    2.80
   4   5   1    7.50    1.90
   4   5   1    7.10    1.90
  -4   5  -1    9.40    2.50
   5  -5   1 1153.98   36.60
   5  -5   1 1121.89   37.00
   5  -5   1 1134.19   43.40
   5   5   1 1206.18   35.50
  -5   5  -1 1149.19   36.90
   5   5   1 1173.08   34.80
   5   5   1 1113.89   41.80
   6  -5   1  323.87   13.60
  -6  -5  -1  321.37   12.30
   6  -5   1  324.07   13.50
  -6   5  -1  322.17   13.80
   6   5   1  319.27   12.50
   6   5   1  319.47   11.10
   7  -5   1  237.78   11.50
  -7  -5  -1  216.38    9.90
   7  -5   1  227.28   10.90
  -7   5  -1  224.38   11.40
   7   5   1  212.88   10.20
   7   5   1  212.38    8.20
  -7   5  -1  237.28   11.20
   9  -5   1 1690.83   53.79
   9  -5   1 1658.73   52.79
  -9  -5  -1 1618.94   52.29
  -9   5  -1 1713.33   52.69
  -9   5  -1 1658.13   54.39
   9   5   1 1639.94   52.59
 -10  -5  -1  155.08   10.00
  10  -5   1  170.38   10.30
  10  -5   1  155.28   11.60
 -10   5  -1  160.48   10.60
 -10   5  -1  144.29   11.60
  10   5   1  169.58   11.50
 -11  -5  -1  292.77   14.40
  11  -5   1  286.57   16.00
  11  -5   1  278.37   14.10
  11   5   1  299.67   15.40
 -11   5  -1  263.77   15.80
 -11   5  -1  302.77   14.60
  12  -5   1  790.72   28.90
 -12  -5  -1  797.42   29.70
  12  -5   1  751.02   30.70
  12   5   1  841.32   30.50
 -12   5  -1  771.92   31.50
  13  -5   1   37.60    8.90
 -13  -5  -1   68.09    9.20
  13  -5   1   48.70    7.50
  13   5   1   65.49   10.30
 -13   5  -1   68.09    8.30
 -13   5  -1   46.50    9.20
  14  -5   1    4.50    5.90
 -14  -5  -1   14.00    6.90
  14  -5   1    3.40    7.10
 -14   5  -1   13.40    6.30
  14   5   1   12.50    8.60
 -14   5  -1   12.70    7.60
  15  -5   1  287.67   16.20
 -15  -5  -1  262.77   16.90
 -15   5  -1  258.47   20.00
 -15   5  -1  255.37   16.10
  15   5   1  252.17   18.40
 -16  -5  -1   62.69   10.50
  16  -5   1   49.00    8.70
 -16   5  -1   53.69   10.80
 -16   5  -1   45.80   13.10
  16   5   1   74.49   11.90
  17  -5   1   48.50    8.50
 -17  -5  -1   56.09   11.50
  17   5   1   53.89   11.50
 -17   5  -1   23.80    8.30
 -17   5  -1   37.70   11.70
 -18  -5  -1   -6.10    7.80
  18  -5   1    7.70    7.00
 -18   5  -1   -3.60    8.00
 -18   5  -1    2.20    9.50
  19  -5   1  270.97   16.70
 -19  -5  -1  215.98   27.60
 -19   5  -1  261.97   22.60
 -19   5  -1  205.38   18.10
 -20  -5  -1   12.70   11.20
  20  -5   1   20.60    8.50
 -20   5  -1   13.10   11.80
 -21  -5  -1   18.30   11.70
  21  -5   1   -1.40    8.40
 -21   5  -1   17.40   12.40
 -22  -5  -1   17.00   12.20
  22  -5   1   44.30   10.50
 -22   5  -1   38.40   14.40
 -23  -5  -1   81.19   14.40
 -23   5  -1   61.89   15.30
 -22  -6   1   28.70   12.40
  22  -6  -1   28.30    9.90
 -22   6   1   55.69   14.60
  21  -6  -1   12.00    8.30
 -21  -6   1    9.00   10.40
 -21   6   1   11.30   12.70
  20  -6  -1  164.68   15.30
 -20  -6   1  160.18   19.90
 -20   6   1  134.19   18.50
 -20   6   1  157.78   20.70
  19  -6  -1   33.00    7.90
 -19   6   1   41.90   11.70
 -19   6   1   26.40   10.30
 -18  -6   1   19.90    8.10
  18  -6  -1    5.10    7.20
 -18   6   1    7.70    9.90
 -18   6   1   17.10    9.20
 -17  -6   1   41.20   11.10
  17  -6  -1   35.00    7.70
 -17   6   1   39.00    9.30
  17   6  -1   57.99   13.20
 -17   6   1   44.10   12.00
  16  -6  -1  461.75   20.90
 -16  -6   1  470.05   22.70
 -16   6   1  440.56   24.80
  16   6  -1  460.05   25.70
  15  -6  -1  265.87   15.90
  15  -6  -1  221.88   19.40
 -15  -6   1  297.77   17.20
 -15   6   1  304.17   22.00
  15   6  -1  248.08   19.50
 -15   6   1  269.97   17.20
  14  -6  -1  360.16   17.90
 -14  -6   1  368.96   18.50
  14  -6  -1  339.87   20.60
 -14   6   1  349.96   18.70
 -14   6   1  363.66   20.50
  14   6  -1  380.56   20.80
 -13  -6   1   34.60    6.70
  13  -6  -1   23.80    6.00
  13  -6  -1   18.30    7.60
 -13   6   1   23.40    6.20
  13   6  -1   38.90    8.50
 -13   6   1   20.40    7.00
  12  -6  -1  146.79   12.90
  12  -6  -1  169.38   11.30
 -12  -6   1  154.08   11.00
  12   6  -1  159.48   13.20
 -12   6   1  165.08   12.00
 -12   6   1  159.88   12.80
  11  -6  -1  304.57   15.40
 -11  -6   1  327.47   15.20
  11  -6  -1  303.87   17.10
 -11   6   1  319.77   16.20
  11   6  -1  370.86   17.30
 -11   6   1  320.17   17.10
 -10  -6   1  348.07   14.70
  10  -6  -1  319.27   16.20
  10  -6  -1  324.47   15.20
  10   6  -1  297.37   18.10
 -10   6   1  310.97   16.20
 -10   6   1  318.57   17.20
   8  -6  -1  560.44   21.40
  -8  -6   1  504.45   19.00
   8  -6  -1  505.85   20.20
  -8   6   1  523.05   20.50
  -8   6   1  523.45   20.80
   8   6  -1  507.35   19.80
  -7  -6   1   87.99    6.00
   7  -6  -1   79.99    7.10
   7  -6  -1   91.09    7.90
  -7   6   1   87.19    7.10
  -7   6   1  103.59    8.00
   7   6  -1   87.09    7.00
   6  -6  -1  613.44   22.20
  -6  -6   1  639.14   19.60
  -6  -6   1  611.74   30.90
   6  -6  -1  624.14   22.60
  -6   6   1  636.44   22.90
   6   6  -1  629.04   21.50
   6   6  -1  632.84   19.80
  -6   6   1  596.24   22.20
   5  -6  -1  318.47   13.20
  -5   6   1  317.07   13.30
   5   6  -1  332.37   12.40
   4  -6  -1  120.49    6.70
  -4  -6   1  108.19    6.90
   4  -6  -1  116.99    7.30
  -4   6   1   94.59    9.10
   4   6  -1  126.79    6.10
   4   6  -1  140.19    6.10
  -4   6   1  119.29    6.80
  -3  -6   1 1182.68   37.90
   3  -6  -1 1299.77   37.90
   3  -6  -1 1237.88   39.30
   3   6  -1 1191.08   41.20
  -3   6   1 1202.58   37.90
  -3   6   1 1267.77   39.40
   2  -6  -1  103.79    5.00
   2  -6  -1   95.99    6.40
  -2  -6   1   98.29    5.80
  -2   6   1   91.39    6.30
  -2   6   1   93.69    5.50
   2   6  -1   95.59    5.80
   1  -6  -1  578.14   20.60
  -1  -6   1  587.04   20.30
  -1   6   1  613.34   21.00
   1   6  -1  616.54   20.30
  -1   6   1  573.24   20.60
   0  -6   1 8305.97  240.38
   0   6  -1 8365.06  249.28
   0   6  -1 8478.35  240.28
   0   6   1 8154.68  240.18
  -1  -6  -1 1870.21   56.59
   1  -6   1 1912.41   57.29
   1   6   1 1893.21   56.79
  -1   6  -1 1671.83   56.19
  -1   6  -1 2038.50   57.39
  -2  -6  -1  949.01   30.20
   2  -6   1  908.61   31.10
   2   6   1  975.40   30.50
  -2   6  -1  984.30   30.00
  -2   6  -1  971.70   31.20
   3  -6   1  526.75   19.90
  -3  -6  -1  557.94   18.60
   3  -6   1  543.45   18.60
   3   6   1  583.64   19.20
  -3   6  -1  547.45   19.00
  -3   6  -1  562.64   20.00
   4  -6   1   26.70    3.90
   4  -6   1   14.80    3.40
   4   6   1   19.80    2.90
   4   6   1   16.90    2.80
  -4   6  -1   26.40    3.70
   5  -6   1  447.36   17.80
   5  -6   1  474.95   18.60
   5   6   1  473.85   15.90
  -5   6  -1  439.76   17.40
  -5   6  -1  464.95   17.90
   5   6   1  476.95   15.90
   6  -6   1 3221.68   98.59
   6  -6   1 3408.66   98.19
   6  -6   1 3358.36  106.09
  -6  -6  -1 3224.48   96.39
  -6   6  -1 3175.58   98.49
   6   6   1 3337.97   95.89
   6   6   1 3308.37   96.59
  -6   6  -1 3302.47   98.39
   6   6   1 3232.68  105.19
   7  -6   1  186.98   10.50
  -7  -6  -1  188.28    8.90
   7  -6   1  190.98   10.60
   7   6   1  164.78   14.20
   7   6   1  207.58    8.00
   7   6   1  200.98    9.70
  -7   6  -1  186.48   11.10
  -7   6  -1  171.08   10.50
  -8  -6  -1  667.53   23.00
   8  -6   1  644.14   24.30
  -8   6  -1  657.53   24.30
   8   6   1  642.74   25.00
  -8   6  -1  643.94   24.80
   9  -6   1  113.99   10.00
  -9  -6  -1   88.49    7.40
   9  -6   1  112.99    9.20
  -9   6  -1  115.19   10.10
   9   6   1   99.89    9.30
  -9   6  -1  104.39    9.40
  10  -6   1  125.19    9.80
  10  -6   1  127.29   11.10
 -10  -6  -1  103.09    8.30
 -10   6  -1  100.69   10.40
  10   6   1  111.69   10.20
 -11  -6  -1  212.18   11.70
  11  -6   1  182.88   12.10
  11  -6   1  202.38   13.70
 -11   6  -1  174.18   13.50
  11   6   1  198.48   12.80
 -11   6  -1  234.48   13.40
  12  -6   1   17.30    7.00
 -12  -6  -1   24.20    6.20
  12  -6   1   25.90    6.10
 -12   6  -1   22.50    6.60
  12   6   1   22.30    7.20
 -12   6  -1   28.70    7.40
  13  -6   1   73.89   10.10
 -13  -6  -1   84.19   10.00
  13   6   1   47.30    9.00
 -13   6  -1   78.39   10.60
  14  -6   1   40.90    8.30
  14  -6   1   37.00   10.50
 -14  -6  -1   34.60    7.30
 -14   6  -1   40.90    8.10
  14   6   1   35.30    9.00
 -14   6  -1   49.90   10.20
  15  -6   1   33.00    7.70
 -15  -6  -1   33.60    7.30
 -15   6  -1   53.39    9.10
 -15   6  -1   30.70   11.30
  15   6   1   42.70    9.90
 -16  -6  -1   44.70    9.10
  16  -6   1   48.00    8.60
  16   6   1   35.80   10.80
 -16   6  -1   36.30    9.30
 -16   6  -1   54.69   10.40
  17  -6   1  211.78   15.40
 -17  -6  -1  206.58   18.10
 -17   6  -1  172.78   25.60
  17   6   1  220.98   19.70
 -17   6  -1  166.38   15.90
 -18  -6  -1   39.90    9.50
  18  -6   1   52.19    9.40
 -18   6  -1   33.80   10.20
 -18   6  -1   23.80   12.00
  19  -6   1   20.60    8.30
 -19  -6  -1   15.30   12.00
 -19   6  -1   21.00   11.00
 -19   6  -1   31.10   10.80
  20  -6   1   24.90    8.90
 -20  -6  -1    6.70    9.60
 -20   6  -1   29.20   11.00
 -20   6  -1   22.30   10.80
 -21  -6  -1   25.00   11.20
  21  -6   1   10.40    9.10
 -21   6  -1    1.30   11.20
 -22  -6  -1  123.49   19.30
  22  -6   1   75.79   13.00
 -22   6  -1   95.09   17.30
  22  -7  -1    5.40   10.50
 -22  -7   1  -11.50   10.90
 -22   7   1    1.90   12.80
 -21  -7   1    9.70   10.90
  21  -7  -1    5.40    9.00
 -21   7   1   -0.60   11.60
  20  -7  -1   99.59   14.70
 -20  -7   1  122.69   16.90
 -20   7   1   98.09   16.70
 -20   7   1  164.98   20.20
  19  -7  -1  126.19   14.50
 -19   7   1  109.49   18.60
 -19   7   1  107.39   14.20
  18  -7  -1   58.69   10.30
 -18  -7   1   49.50   10.40
 -18   7   1   60.19   11.80
 -18   7   1   34.40   12.70
  17  -7  -1  145.29   13.60
 -17  -7   1  109.39   16.10
 -17   7   1  159.88   15.90
  17   7  -1  117.69   16.30
  16  -7  -1   26.70    7.40
 -16  -7   1   31.70    8.10
 -16   7   1   24.20    8.70
  16   7  -1   42.30   11.40
  15  -7  -1   25.20    7.00
  15  -7  -1   30.10   10.00
 -15  -7   1   25.30    7.20
 -15   7   1   25.70    8.00
 -15   7   1   30.90   11.20
  15   7  -1   31.70   10.40
  14  -7  -1  117.29   11.70
 -14  -7   1  126.79   11.60
  14  -7  -1  126.29   15.50
 -14   7   1  121.99   13.50
  14   7  -1  128.19   14.90
 -14   7   1  134.49   13.40
 -13  -7   1  108.99   11.00
  13  -7  -1  142.09   14.20
  13  -7  -1  146.39   12.00
 -13   7   1  135.79   13.00
 -13   7   1  157.38   13.30
  13   7  -1  110.89   13.20
  12  -7  -1   34.40    8.40
  12  -7  -1   33.00    6.80
 -12  -7   1   53.59    7.40
 -12   7   1   29.70    7.70
  12   7  -1   52.29    9.00
 -12   7   1   40.80    8.00
  11  -7  -1  599.54   24.60
  11  -7  -1  622.24   25.60
 -11  -7   1  612.34   23.40
 -11   7   1  608.84   24.80
  11   7  -1  618.04   24.80
 -11   7   1  592.54   25.60
  10  -7  -1  512.15   21.30
  10  -7  -1  516.05   22.00
 -10  -7   1  530.25   20.10
 -10   7   1  497.15   21.40
 -10   7   1  518.15   22.10
  10   7  -1  507.15   23.50
   9  -7  -1   33.30    7.00
  -9  -7   1   47.10    5.70
   9  -7  -1   28.90    5.40
  -9   7   1   31.60    6.40
   9   7  -1   35.20    6.10
  -9   7   1   50.49    7.50
   8  -7  -1  189.28   11.20
  -8  -7   1  183.28    9.40
   8   7  -1  202.48   10.90
  -8   7   1  204.78   11.50
  -8   7   1  181.28   14.20
   7  -7  -1  206.28   11.70
   7  -7  -1  233.58   11.80
   7   7  -1  213.28    8.70
  -7   7   1  223.08   11.60
  -7   7   1  216.48   12.20
   7   7  -1  208.58   10.50
   6  -7  -1  687.73   23.70
   6  -7  -1  656.13   24.30
   6   7  -1  637.74   21.50
  -6   7   1  662.13   23.80
  -6   7   1  682.23   24.60
   6   7  -1  659.73   22.60
   5  -7  -1    7.00    3.30
  -5  -7   1    7.30    2.50
   5  -7  -1   13.20    3.40
  -5   7   1   10.90    3.20
  -5   7   1    9.70    4.40
   5   7  -1    4.80    2.60
   5   7  -1    7.80    2.70
   4  -7  -1  461.65   16.20
  -4  -7   1  421.16   15.60
   4  -7  -1  475.15   17.70
   4   7  -1  419.76   15.10
  -4   7   1  429.16   16.20
  -4   7   1  468.95   17.90
   4   7  -1  429.26   15.70
   3  -7  -1  404.56   16.30
   3  -7  -1  407.86   14.40
  -3  -7   1  400.36   14.90
   3   7  -1  401.36   14.90
  -3   7   1  378.76   14.50
  -3   7   1  402.16   16.30
   2  -7  -1  170.78    7.10
  -2  -7   1  165.18    8.20
   2  -7  -1  151.18    8.80
   2   7  -1  177.48    8.50
  -2   7   1  195.98   11.90
   1  -7  -1  290.27   12.80
  -1  -7   1  323.27   12.60
  -1   7   1  292.67   13.10
  -1   7   1  303.67   10.90
   1   7  -1  341.07   12.80
   0  -7  -1   96.79   11.50
   0  -7   1   89.19    6.30
   0  -7  -1   90.49    6.20
   0   7  -1   92.69    6.50
   0   7   1   95.09    6.70
   0   7  -1   67.69    9.90
  -1  -7  -1  355.36   14.50
   1  -7   1  410.16   15.50
   1   7   1  364.16   14.80
  -1   7  -1  395.66   13.50
  -1   7  -1  410.36   15.40
   2  -7   1  136.89    8.40
  -2  -7  -1  143.69    7.50
   2   7   1  151.68    7.90
  -2   7  -1  152.88   12.10
  -2   7  -1  155.68    7.20
   3  -7   1 4444.56  130.49
  -3  -7  -1 4200.58  128.69
   3   7   1 4369.16  129.09
  -3   7  -1 4531.35  130.49
  -3   7  -1 4523.75  129.19
  -4  -7  -1   23.80    7.90
   4  -7   1   16.30    3.90
   4  -7   1   18.80    3.50
  -4  -7  -1   19.90    3.10
   4   7   1   18.30    2.80
  -4   7  -1   18.70    3.50
  -4   7  -1   17.70    4.30
   4   7   1   21.00    3.50
   5  -7   1  504.35   18.30
   5  -7   1  466.25   19.10
   5   7   1  487.85   17.20
  -5   7  -1  497.45   19.50
   5   7   1  503.45   16.70
  -5   7  -1  481.65   18.50
  -6  -7  -1   11.40    2.70
   6  -7   1    3.50    3.30
   6  -7   1   11.10    4.20
  -6   7  -1    2.80    4.10
   6   7   1    9.60    3.00
  -6   7  -1   11.80    3.70
   6   7   1    9.30    2.90
   7  -7   1  125.19    9.40
   7  -7   1  141.49    9.40
  -7  -7  -1  127.79    7.10
  -7   7  -1  125.69    9.90
   7   7   1  124.69    7.00
   7   7   1  125.89    8.00
  -7   7  -1  135.19    9.40
   8  -7   1   21.20    4.90
   8  -7   1   15.90    4.70
   8  -7   1   20.20    8.60
   8   7   1   34.30    4.60
  -8   7  -1   21.30    5.20
   9  -7   1  875.41   39.50
  -9  -7  -1  916.81   30.30
   9  -7   1  846.02   32.00
   9  -7   1  956.20   32.60
   9   7   1  915.11   31.00
  -9   7  -1  891.31   32.10
  -9   7  -1  886.71   32.90
 -10  -7  -1  233.18   12.10
  10  -7   1  252.57   20.30
  10  -7   1  237.88   13.80
  10  -7   1  241.68   14.30
 -10   7  -1  249.97   14.50
  10   7   1  236.08   13.50
 -10   7  -1  237.58   14.50
 -11  -7  -1  104.69    9.30
  11  -7   1  101.99   10.80
  11  -7   1  127.29   11.80
 -11   7  -1   94.29   11.60
 -11   7  -1  125.19   11.80
  11   7   1  111.69   11.60
  12  -7   1  312.47   17.10
 -12  -7  -1  276.97   14.80
  12  -7   1  298.97   16.40
 -12   7  -1  293.07   17.40
  12   7   1  287.37   16.40
 -12   7  -1  312.97   16.80
  13  -7   1   22.30    8.30
  13  -7   1    9.80    6.00
 -13  -7  -1   10.20    4.90
 -13   7  -1    7.70    6.00
 -13   7  -1    8.40    6.30
  13   7   1   20.00    7.60
 -14  -7  -1   31.20    7.20
  14  -7   1   34.50    7.80
  14  -7   1   17.00    9.40
  14   7   1   33.10    8.80
 -14   7  -1   18.40    8.60
 -14   7  -1   26.40    8.20
  15  -7   1   49.99    9.50
 -15  -7  -1   54.49    9.00
  15  -7   1   43.00   13.00
  15   7   1   50.29   10.10
 -15   7  -1   47.80   10.70
 -15   7  -1   43.80    9.00
 -16  -7  -1  183.48   15.00
  16  -7   1  225.78   15.60
  16   7   1  185.78   18.00
 -16   7  -1  189.58   18.10
 -16   7  -1  198.98   19.60
 -17  -7  -1   67.29   11.60
  17  -7   1   71.99   10.90
 -17   7  -1   66.09   11.00
  17   7   1   83.39   13.30
 -17   7  -1   55.69   15.50
 -18  -7  -1   78.09   11.70
  18  -7   1   91.29   13.30
 -18   7  -1   73.89   11.80
 -18   7  -1   59.29   15.10
  19  -7   1  185.58   16.20
 -19  -7  -1  141.79   18.30
 -19   7  -1  147.99   20.30
 -19   7  -1  156.98   19.20
 -20  -7  -1   17.20   10.30
  20  -7   1    3.60    9.00
 -20   7  -1   16.40   11.00
 -20   7  -1   -2.00   12.20
 -21  -7  -1   10.60   11.80
  21  -7   1    5.10    9.90
 -21   7  -1   13.30   11.40
  22  -7   1    9.70   13.70
 -22  -7  -1    2.50   11.90
 -22   7  -1   40.50   14.00
 -22  -8   1   17.00   12.90
  22  -8  -1   27.30   13.00
 -22   8   1   27.40   14.40
 -21  -8   1  186.58   19.90
  21  -8  -1  163.58   22.90
 -21   8   1  176.08   22.30
  20  -8  -1    0.90    9.40
 -20  -8   1   -2.00   11.20
 -20   8   1    5.70   11.50
 -20   8   1   -3.80   12.60
  19  -8  -1   62.69   10.70
 -19   8   1   50.19   12.90
 -19   8   1   72.89   16.10
 -18  -8   1    7.00    7.50
  18  -8  -1    4.70    7.80
 -18   8   1    4.40   10.70
 -18   8   1    7.00   11.30
  17  -8  -1  146.89   14.40
 -17  -8   1  129.99   17.20
 -17   8   1  182.78   18.10
  17   8  -1  162.58   20.60
 -17   8   1  140.89   17.70
 -16  -8   1   99.29   12.20
  16  -8  -1   76.89   11.00
  16   8  -1   87.59   13.70
 -16   8   1   76.39   13.50
  15  -8  -1  284.17   20.90
  15  -8  -1  277.07   17.10
 -15  -8   1  310.57   17.20
  15   8  -1  311.17   20.70
 -15   8   1  280.17   18.90
 -15   8   1  285.07   20.20
 -14  -8   1   10.90    5.70
  14  -8  -1   22.20    8.70
  14  -8  -1    7.30    6.00
  14   8  -1   13.40    8.90
 -14   8   1   12.70    7.60
 -14   8   1   21.90    8.10
  13  -8  -1  371.66   21.30
 -13  -8   1  384.56   18.10
  13  -8  -1  384.96   19.20
 -13   8   1  393.96   20.90
 -13   8   1  381.36   19.90
  13   8  -1  383.86   20.20
  12  -8  -1  533.15   24.40
  12  -8  -1  529.05   23.40
 -12  -8   1  578.64   22.50
 -12   8   1  520.35   23.60
 -12   8   1  519.05   24.60
  12   8  -1  575.74   24.10
 -11  -8   1   97.59    8.80
  10  -8  -1   16.60    5.70
  10  -8  -1   21.40    6.50
 -10  -8   1   23.70    5.10
 -10   8   1   17.60    6.90
  10   8  -1   19.00    7.50
 -10   8   1   22.20    6.40
   9  -8  -1  697.63   26.20
   9  -8  -1  637.14   25.80
  -9   8   1  636.44   25.90
   9   8  -1  699.83   24.90
  -9   8   1  666.03   26.30
   8  -8  -1 1233.28   42.90
   8  -8  -1 1280.17   42.50
  -8   8   1 1250.87   43.00
  -8   8   1 1221.78   42.60
   8   8  -1 1351.56   41.60
   8   8  -1 1300.67   38.90
   7  -8  -1 1742.73   52.19
   7  -8  -1 1649.93   52.89
  -7  -8   1 1570.94   63.89
  -7   8   1 1608.64   52.19
   7   8  -1 1560.04   49.10
  -7   8   1 1685.43   53.09
   7   8  -1 1568.54   50.89
  -6  -8   1   11.40    2.90
   6  -8  -1    3.70    3.90
   6  -8  -1   11.70    4.20
  -6   8   1    4.90    3.50
   6   8  -1   12.30    3.50
   6   8  -1    9.70    3.10
   5  -8  -1    4.80    3.60
  -5  -8   1    8.50    2.60
   5   8  -1    7.40    3.20
  -5   8   1    2.00    2.70
  -5   8   1    0.50    4.20
   5   8  -1   12.80    3.10
   4  -8  -1  442.96   18.50
  -4  -8   1  444.76   16.70
   4  -8  -1  482.95   16.90
  -4   8   1  464.75   19.00
   4   8  -1  468.35   17.00
   4   8  -1  489.15   16.10
  -4   8   1  457.15   17.00
  -3  -8   1  352.96   13.70
   3  -8  -1  317.67   14.60
   3  -8  -1  339.37   12.60
  -3   8   1  334.77   13.00
   3   8  -1  354.96   13.80
  -3   8   1  345.27   15.20
  -2  -8   1  231.18   11.00
   2  -8  -1  248.98   11.90
  -2   8   1  253.17    9.90
   2   8  -1  245.68   15.70
  -2   8   1  257.77   12.30
   1  -8  -1  995.20   43.30
   1  -8  -1 1020.80   33.80
  -1  -8   1 1007.80   33.30
  -1   8   1 1048.90   34.00
   1   8  -1 1043.90   35.20
  -1   8   1  998.00   31.10
   1   8  -1  992.10   42.80
   0  -8   1  356.66   15.20
   0  -8  -1  376.86   15.30
   0   8   1  398.16   15.70
   0   8  -1  405.96   15.90
   1  -8   1 4924.21  145.89
  -1  -8  -1 4854.71  145.19
  -1   8  -1 5156.48  145.99
  -1   8  -1 4878.41  143.49
  -2  -8  -1   37.90    4.80
   2  -8   1   40.40    5.60
  -2   8  -1   43.90    4.30
   2   8   1   46.50    5.80
  -2   8  -1   42.50    6.20
  -3  -8  -1  289.17   11.80
   3  -8   1  258.27   12.80
  -3   8  -1  279.57   13.40
  -3   8  -1  266.27   11.50
   3   8   1  303.47   12.30
   4  -8   1    5.50    3.20
   4  -8   1   -3.60    2.90
  -4  -8  -1    5.30    2.60
   4   8   1    6.00    3.10
   4   8   1   -0.60    2.30
  -4   8  -1   -0.80    2.60
  -4   8  -1    0.50    3.50
   5  -8   1 1231.98   42.00
   5  -8   1 1285.87   40.20
  -5   8  -1 1290.27   42.10
   5   8   1 1266.97   38.60
  -5   8  -1 1239.68   40.90
   5   8   1 1267.97   39.70
   6  -8   1  120.59    9.80
   6  -8   1  138.59    8.90
  -6   8  -1  127.69    9.00
   6   8   1  149.29    7.60
   6   8   1  130.59    7.80
   7  -8   1 3000.80   93.79
  -7   8  -1 2973.00   93.39
  -7   8  -1 3086.39   93.69
   7   8   1 3134.79   90.49
   7   8   1 3120.89   90.89
   8  -8   1   38.20    6.60
   8  -8   1   47.30    7.50
  -8  -8  -1   26.50    4.20
   8   8   1   25.40    4.90
  -8   8  -1   40.50    6.70
  -8   8  -1   34.10    6.70
   8   8   1   36.00    5.30
  -9  -8  -1   26.10    4.70
   9  -8   1   33.60    6.30
   9  -8   1   20.80    5.90
   9   8   1   18.50    5.60
  -9   8  -1   37.10    6.60
  -9   8  -1   26.40    6.70
  10  -8   1  393.16   18.90
  10  -8   1  415.56   18.90
 -10  -8  -1  402.16   16.60
  10   8   1  396.86   17.80
 -10   8  -1  416.66   19.70
 -10   8  -1  390.56   18.90
  11  -8   1  142.49   11.70
 -11  -8  -1  164.48   10.30
  11  -8   1  167.08   12.70
  11   8   1  116.79   13.20
 -11   8  -1  183.48   13.50
 -11   8  -1  167.98   13.20
  12  -8   1   10.60    6.40
  12  -8   1   17.40    6.60
 -12  -8  -1   14.40    5.10
 -12   8  -1    9.70    7.00
 -12   8  -1    5.00    6.20
  12   8   1   12.30    6.90
 -13  -8  -1   73.39    9.10
  13  -8   1   74.39   11.30
  13  -8   1   74.89   11.80
  13   8   1   63.89    9.80
 -13   8  -1   53.49   10.30
 -13   8  -1   84.29   12.20
  14  -8   1    3.10    8.50
 -14  -8  -1   15.60    6.30
  14  -8   1   12.60    6.80
 -14   8  -1   12.30    8.20
 -14   8  -1   13.80    7.90
  14   8   1   20.80    8.60
 -15  -8  -1  134.19   12.30
  15  -8   1  127.79   14.30
 -15   8  -1  119.09   15.90
 -15   8  -1   98.19   14.70
  15   8   1  127.59   14.40
 -16  -8  -1   17.60    7.20
  16  -8   1   18.30    7.60
  16   8   1    6.80   10.40
 -16   8  -1   17.90   10.00
 -16   8  -1    4.30   10.90
 -17  -8  -1  140.49   15.10
  17  -8   1  121.49   14.30
 -17   8  -1  117.79   18.10
 -17   8  -1  121.79   14.40
  17   8   1  122.89   18.70
 -18  -8  -1   90.69   12.20
  18  -8   1   90.39   14.40
 -18   8  -1   89.69   16.40
  18   8   1   82.49   18.60
 -18   8  -1   96.29   14.60
  19  -8   1  236.68   19.30
 -19  -8  -1  229.28   20.80
 -19   8  -1  239.48   23.90
 -19   8  -1  215.78   22.30
  20  -8   1  172.48   22.20
 -20  -8  -1  162.88   19.20
 -20   8  -1  212.18   22.90
 -20   8  -1  181.48   22.00
 -21  -8  -1  142.69   20.60
  21  -8   1  162.28   20.60
 -21   8  -1  165.78   23.30
  22  -8   1  -11.00   10.90
 -22  -8  -1    0.90   12.20
 -22   8  -1   11.80   13.60
 -21  -9   1   85.99   15.10
  21  -9  -1   86.89   14.20
 -21   9   1   59.39   15.20
 -20  -9   1   -5.00   10.90
  20  -9  -1    1.40   11.50
 -20   9   1    6.90   14.60
 -20   9   1    3.20   12.10
  19  -9  -1  267.37   23.80
 -19   9   1  272.37   23.90
 -19   9   1  242.78   23.80
  18  -9  -1  -12.70    8.70
 -18  -9   1    4.50    7.60
 -18   9   1    4.90   12.00
 -18   9   1   -0.80   10.60
 -17  -9   1   37.70   10.70
  17  -9  -1   33.00    9.00
  17   9  -1   48.90   14.00
 -17   9   1   69.89   13.10
 -17   9   1   52.09   11.30
 -16  -9   1   -7.00    5.80
  16  -9  -1   -2.80    6.90
  16   9  -1  -12.20   11.20
 -16   9   1   -1.40    9.30
 -15  -9   1  455.75   20.60
  15  -9  -1  368.36   20.80
 -15   9   1  444.16   24.10
 -15   9   1  400.36   23.10
  15   9  -1  410.16   23.90
 -14  -9   1   33.80    7.40
  14  -9  -1   19.20   10.00
  14  -9  -1   25.90    8.00
 -14   9   1    7.30    8.40
 -14   9   1   16.80    9.60
  14   9  -1   25.90    9.30
  13  -9  -1    4.80    7.70
 -13  -9   1    9.30    4.90
  13  -9  -1    7.70    6.00
 -13   9   1    6.00    6.00
 -13   9   1   -2.20    7.30
  13   9  -1    6.00    7.50
  12  -9  -1    8.10    6.10
  12  -9  -1    4.60    7.00
 -12  -9   1    8.90    4.60
 -12   9   1    2.00    7.60
  12   9  -1   12.80    7.10
 -12   9   1    3.60    6.20
  11  -9  -1 1638.04   54.99
  11  -9  -1 1615.04   54.89
 -11   9   1 1661.53   55.09
  11   9  -1 1693.73   53.89
 -11   9   1 1567.44   55.29
  10  -9  -1   14.60    6.60
  10  -9  -1   10.20    5.40
 -10   9   1   17.20    6.70
 -10   9   1   13.80    5.90
   9  -9  -1 2458.65   79.29
   9  -9  -1 2475.75   78.39
   9   9  -1 2616.04   77.49
  -9   9   1 2561.84   79.49
  -9   9   1 2465.25   79.09
   8  -9  -1    8.30    4.80
   8  -9  -1   16.10    5.10
  -8   9   1   10.70    6.10
  -8   9   1   10.20    4.10
   8   9  -1    9.20    3.60
   8   9  -1   10.30    4.70
   7  -9  -1  334.57   16.90
  -7  -9   1  340.67   26.10
  -7  -9   1  357.86   13.50
   7  -9  -1  348.87   16.00
  -7   9   1  354.26   17.20
   7   9  -1  385.36   16.80
  -7   9   1  323.47   15.60
   7   9  -1  391.56   14.30
   6  -9  -1   45.40    6.90
  -6  -9   1   45.30    5.00
   6  -9  -1   53.49    6.70
   6   9  -1   34.50    5.60
  -6   9   1   46.90    6.40
  -6   9   1   49.90    7.90
   6   9  -1   36.90    5.80
  -5  -9   1 6969.70  208.78
   5  -9  -1 6984.90  211.58
   5  -9  -1 7415.26  209.28
  -5   9   1 7139.89  209.88
  -5   9   1 7413.06  211.88
   5   9  -1 7325.67  209.08
   5   9  -1 7204.88  208.18
   4  -9  -1  104.99    8.70
   4  -9  -1  113.59    6.90
  -4  -9   1  114.29    7.30
  -4   9   1   97.09   10.60
   4   9  -1  119.29    6.40
   4   9  -1  133.69    8.00
  -4   9   1  102.69    7.20
  -3  -9   1  769.52   26.70
   3  -9  -1  791.52   25.20
   3  -9  -1  768.72   28.10
  -3   9   1  803.62   28.80
   3   9  -1  759.82   37.50
  -3   9   1  781.62   25.80
  -2  -9   1   15.20    3.70
   2  -9  -1   23.70    4.80
   2  -9  -1   27.00    8.80
   2   9  -1   18.20    7.30
  -2   9   1   24.20    3.80
  -2   9   1   16.60    4.50
   2   9  -1   13.10    4.00
   1  -9  -1    4.20    2.80
  -1  -9   1    2.80    2.80
   1   9  -1    4.00    3.90
  -1   9   1    2.00    3.40
   0  -9   1 1304.97   42.90
   0  -9  -1 1290.97   42.70
   0   9  -1 1342.97   43.00
   0   9   1 1315.57   43.00
   0   9   1 1349.07   39.60
  -1  -9  -1  132.29    7.90
   1  -9   1   98.49    7.90
   1   9   1  123.49    8.60
  -1   9  -1  128.79    6.40
  -1   9  -1  123.19    8.90
  -2  -9  -1    1.70    2.60
   2  -9   1   -2.50    3.20
  -2   9  -1    4.00    2.20
   2   9   1    1.80    3.40
  -2   9  -1   -0.90    3.30
  -3  -9  -1  634.34   23.10
   3  -9   1  646.94   24.80
  -3   9  -1  693.93   23.10
  -3   9  -1  668.33   25.30
   3   9   1  670.63   23.70
   4  -9   1  536.55   21.50
  -4  -9  -1  557.04   19.40
  -4   9  -1  495.05   23.00
  -4   9  -1  532.55   19.70
   5  -9   1 1874.61   59.69
  -5  -9  -1 1817.92   56.69
  -5  -9  -1 1973.30   69.29
   5  -9   1 1936.31   57.39
  -5   9  -1 1919.11   59.69
   5   9   1 1580.44   56.09
   5   9   1 1924.21   57.49
  -5   9  -1 1854.81   58.19
   6  -9   1   73.59    7.20
   6  -9   1   79.39    8.40
   6   9   1   52.69    6.60
  -6   9  -1   80.19    7.30
   6   9   1   56.69    5.70
  -6   9  -1   68.29    8.90
   7  -9   1   23.90    5.50
   7  -9   1   38.00    5.60
   7   9   1   35.30    5.70
  -7   9  -1   29.70    6.60
   7   9   1   35.00    5.00
  -7   9  -1   28.70    5.40
   8  -9   1 1413.06   48.40
   8  -9   1 1433.36   47.00
   8   9   1 1471.05   45.40
  -8   9  -1 1403.36   47.90
   8   9   1 1439.66   44.60
  -8   9  -1 1438.66   48.30
   9  -9   1  944.71   33.60
  -9  -9  -1  964.30   31.10
   9  -9   1  903.81   34.40
   9   9   1  955.70   32.00
   9   9   1  907.51   30.30
  -9   9  -1  960.80   34.50
  -9   9  -1  933.81   34.60
 -10  -9  -1   69.99    6.90
  10  -9   1   80.49    9.60
  10  -9   1   85.89   10.10
 -10   9  -1   72.29   10.10
 -10   9  -1   84.69   11.20
  10   9   1   63.99    9.00
  11  -9   1  631.24   26.40
  11  -9   1  631.24   26.40
 -11  -9  -1  639.24   23.70
 -11   9  -1  608.44   27.20
 -11   9  -1  670.73   27.00
  12  -9   1  907.61   34.70
 -12  -9  -1  934.01   32.20
  12  -9   1  909.71   34.70
 -12   9  -1  860.91   35.50
  12   9   1  934.81   33.50
 -12   9  -1  878.41   34.50
  13  -9   1  189.08   15.20
  13  -9   1  215.48   16.30
 -13  -9  -1  181.48   12.60
  13   9   1  188.38   15.50
 -13   9  -1  207.58   15.90
 -13   9  -1  198.78   16.20
  14  -9   1    6.00    7.50
 -14  -9  -1   15.80    6.40
  14  -9   1   10.00    9.20
  14   9   1   12.80    9.10
 -14   9  -1    8.30    8.50
 -14   9  -1    9.70    9.90
 -15  -9  -1   49.90    8.40
 -15   9  -1   53.19   10.30
  16  -9   1   52.79   10.80
 -16  -9  -1   54.39    9.90
 -16   9  -1   59.19   11.90
  16   9   1   70.79   12.00
 -16   9  -1   60.89   15.30
  17  -9   1  597.94   28.00
 -17  -9  -1  582.14   27.40
 -17   9  -1  608.64   32.40
  17   9   1  579.74   29.70
 -17   9  -1  533.45   28.70
  18  -9   1   21.80   12.50
 -18  -9  -1   16.10    9.50
 -18   9  -1   21.80   12.40
 -18   9  -1    0.00   12.10
  18   9   1   12.40   16.00
 -19  -9  -1  227.88   20.70
  19  -9   1  207.68   20.50
 -19   9  -1  220.08   23.40
 -19   9  -1  223.78   23.30
 -20  -9  -1    5.30   10.30
  20  -9   1   -8.50    9.60
 -20   9  -1  -14.30   10.50
 -21  -9  -1   32.80   12.40
  21  -9   1   30.90   13.10
 -21   9  -1   30.90   12.60
 -21  10   1   40.60   14.40
 -20 -10   1   -3.30   12.30
  20 -10  -1    0.60   12.30
 -20  10   1   20.30   11.50
  19 -10  -1   15.40    9.70
 -19  10   1    9.30   10.60
  18 -10  -1   -2.50    9.90
 -18 -10   1    1.20    7.70
 -18  10   1   17.20   10.70
 -18  10   1   33.70   14.00
  17 -10  -1  -16.90   10.60
 -17 -10   1    1.40   10.80
 -17  10   1   -4.10   10.20
 -17  10   1   -4.30   12.00
  17  10  -1    6.40   13.50
  16 -10  -1   85.59   13.30
  16  10  -1  107.39   15.40
  15 -10  -1   -3.20   20.10
  15 -10  -1    7.70    7.40
 -15  10   1   10.00    8.40
  15  10  -1   31.20   10.90
 -15  10   1    0.90   10.00
  15  10  -1   41.10   17.10
  14 -10  -1   54.89   10.10
  14 -10  -1   53.59   11.40
  14  10  -1   51.69   10.70
 -14  10   1   57.79   11.10
 -14  10   1   51.09   12.70
  13 -10  -1  242.88   16.70
  13 -10  -1  253.87   18.60
  13  10  -1  306.97   18.30
 -13  10   1  248.38   18.00
 -13  10   1  278.57   18.20
  12 -10  -1   88.19   11.50
  12 -10  -1   83.09   12.00
  12  10  -1   88.39   11.20
 -12  10   1  100.29   12.00
 -12  10   1   92.69   12.00
  11 -10  -1  152.48   13.00
  11 -10  -1  165.78   13.60
  11  10  -1  171.18   13.20
 -11  10   1  147.99   14.10
 -11  10   1  152.28   12.90
  10 -10  -1   17.60    6.80
  10 -10  -1   20.50    6.40
 -10  10   1   10.70    6.70
 -10  10   1    5.60    5.60
   9 -10  -1  288.07   15.80
   9 -10  -1  280.17   16.50
  -9  10   1  284.77   15.70
   9  10  -1  307.97   12.60
  -9  10   1  296.77   17.10
   9  10  -1  307.77   14.90
   8 -10  -1  163.88   12.20
   8 -10  -1  169.88   11.50
  -8  10   1  156.58   11.20
   8  10  -1  162.38    9.30
  -8  10   1  159.08   12.70
   8  10  -1  157.28   10.30
  -7 -10   1  154.08    8.90
   7 -10  -1  217.38   13.80
   7 -10  -1  158.38   12.40
   7  10  -1  170.58   10.20
  -7  10   1  192.58   11.50
  -7  10   1  177.78   13.10
   7  10  -1  229.38   17.20
   6 -10  -1   58.39    7.10
   6 -10  -1   37.50    6.90
  -6 -10   1   41.60    5.80
  -6  10   1   68.69    9.20
   6  10  -1   65.99    6.40
  -6  10   1   67.79    7.20
   5 -10  -1  126.49   10.30
  -5 -10   1  146.79    8.50
   5 -10  -1  118.59    8.40
  -5  10   1  135.49    8.60
   5  10  -1  123.49   10.20
   5  10  -1  135.39    7.40
  -5  10   1  132.29   10.60
   4 -10  -1  276.07   12.50
  -4 -10   1  261.97   12.10
   4 -10  -1  244.08   26.30
   4 -10  -1  256.87   13.70
   4  10  -1  259.47   12.60
   4  10  -1  249.58   10.50
  -4  10   1  261.37   11.80
  -4  10   1  285.97   14.70
   4  10  -1  222.88   20.90
   3 -10  -1  149.69   10.20
  -3 -10   1  129.19    8.70
   3 -10  -1  128.39   18.00
   3  10  -1  137.99    9.50
  -3  10   1  151.48    8.00
  -3  10   1  158.98   10.90
   3  10  -1  118.19   15.90
  -2 -10   1  175.18   10.30
   2 -10  -1  175.58   10.70
   2  10  -1  192.98   11.10
  -2  10   1  168.48    8.30
  -2  10   1  144.59   10.90
   1 -10  -1  168.18   10.90
  -1 -10   1  174.38   10.80
   1  10  -1  190.58   14.60
  -1  10   1  198.18    8.30
   0 -10   1  210.18   11.70
   0 -10  -1  213.48   11.50
   0  10  -1  198.18    8.80
   0  10   1  207.88   12.00
   0  10  -1  223.18   12.10
  -1 -10  -1  734.23   26.80
   1 -10   1  729.63   27.50
  -1  10  -1  780.52   24.80
   1  10   1  763.92   28.00
  -2 -10  -1   63.79    6.70
   2 -10   1   59.69    7.40
  -2  10  -1   66.29    8.20
   2  10   1   64.29    7.60
  -2  10  -1   56.99    5.40
  -3 -10  -1  255.17   11.80
   3 -10   1  213.38   12.60
  -3  10  -1  240.28   13.40
  -3  10  -1  235.48   11.00
   3  10   1  258.77   12.90
   4 -10   1   48.20    7.20
  -4 -10  -1   39.70    5.20
   4  10   1   43.50    6.00
  -4  10  -1   40.50    5.30
  -4  10  -1   35.90    6.30
   5 -10   1   67.69    8.80
  -5 -10  -1   79.59    6.60
  -5 -10  -1   79.99   15.30
   5  10   1   79.89    8.00
  -5  10  -1   91.09    9.60
   5  10   1   80.29    5.30
  -5  10  -1   97.89    7.60
   6 -10   1  641.14   25.30
   6 -10   1  657.73   26.20
  -6  10  -1  664.03   26.20
  -6  10  -1  655.33   24.60
   6  10   1  637.44   21.80
   6  10   1  659.83   23.80
   7 -10   1  911.81   33.60
   7 -10   1  923.21   31.50
   7  10   1  916.91   29.60
  -7  10  -1  881.71   33.40
  -7  10  -1  894.01   32.40
   7  10   1  878.71   32.50
   8 -10   1   22.30    5.80
   8 -10   1   26.70    6.00
  -8  10  -1   16.50    5.40
   8  10   1   12.60    4.70
   8  10   1   26.30    4.90
  -8  10  -1   15.70    6.20
   9 -10   1  199.28   13.00
   9 -10   1  216.58   14.10
   9  10   1  179.98   10.50
  -9  10  -1  193.88   13.30
  -9  10  -1  196.48   14.40
   9  10   1  161.58   11.00
  10 -10   1  491.25   22.30
  10 -10   1  501.15   23.40
 -10  10  -1  488.05   23.40
 -10  10  -1  526.35   23.70
  10  10   1  542.85   21.20
  10  10   1  542.25   19.00
  11 -10   1  138.09   12.70
  11 -10   1  113.89   12.40
 -11  10  -1  134.49   13.30
 -11  10  -1  109.09   12.50
  12 -10   1    5.60    6.30
  12 -10   1   12.30    7.40
 -12 -10  -1   20.30    5.00
 -12  10  -1   23.40    8.60
 -12  10  -1   12.70    6.50
  12  10   1    3.00    6.90
  13 -10   1   90.89   14.00
  13 -10   1  106.29   13.60
 -13 -10  -1   85.29    9.90
  13  10   1   93.89   13.20
 -13  10  -1  119.59   14.30
 -13  10  -1  113.39   14.80
 -14 -10  -1   33.40    7.10
  14 -10   1   12.20    7.50
  14 -10   1    6.50    8.50
  14  10   1   33.10    9.50
 -14  10  -1   28.90   10.20
 -14  10  -1   17.10    8.20
  15 -10   1   30.30    9.30
 -15 -10  -1   48.00    8.80
 -15  10  -1   32.40   11.00
 -15  10  -1   45.80   13.00
  15  10   1   40.20   10.70
  16 -10   1   -7.30   10.00
 -16 -10  -1    3.80    6.80
 -16  10  -1    8.20    9.10
  16  10   1  -16.10   10.10
 -16  10  -1   -8.40   11.10
 -17 -10  -1   86.39   14.00
  17 -10   1  112.49   17.30
 -17  10  -1  108.19   17.70
 -17  10  -1   94.09   15.00
  17  10   1  104.99   16.20
  18 -10   1   24.80    9.60
 -18 -10  -1   19.40    9.80
 -18  10  -1   55.19   13.10
  18  10   1   32.40   14.80
 -19 -10  -1   85.39   14.10
  19 -10   1   61.79   13.70
 -19  10  -1   67.09   14.30
 -20 -10  -1   35.80   11.50
 -20  10  -1   49.70   13.80
  21 -10   1   73.49   14.70
 -21 -10  -1  108.09   15.50
 -21  10  -1  110.69   18.90
  21 -11  -1   14.50   15.20
 -21  11   1    5.70   14.30
  20 -11  -1    9.60   12.30
 -20  11   1   -4.20   12.90
 -19  11   1   33.30   12.50
  18 -11  -1   17.60   11.60
 -18  11   1    7.70   10.80
  17 -11  -1   50.59   10.00
  17  11  -1   70.89   15.80
 -17  11   1   51.49   13.50
  16 -11  -1   31.40   10.00
 -16  11   1   17.00    9.00
  16  11  -1   -3.80   11.70
  15 -11  -1   -0.20    9.90
 -15  11   1   -3.00   10.30
  15  11  -1   10.20   11.10
 -15  11   1   -1.90    8.40
  14 -11  -1  474.65   25.90
  14 -11  -1  475.65   24.70
  14  11  -1  508.95   24.80
 -14  11   1  512.35   26.20
 -14  11   1  468.65   26.10
  13 -11  -1   83.29   29.40
  13 -11  -1  105.59   14.90
  13 -11  -1   99.79   13.00
 -13  11   1   90.79   12.10
  13  11  -1   78.69   18.90
 -13  11   1   56.59   10.20
  13  11  -1   64.39   11.00
  12 -11  -1    8.10    7.90
  12 -11  -1    6.00    5.90
  12  11  -1   14.90   14.40
  12  11  -1   -5.20    7.00
 -12  11   1   12.60    8.70
 -12  11   1   -2.40    5.30
  11 -11  -1  368.36   19.30
  11 -11  -1  358.86   19.60
 -11  11   1  345.07   19.10
  11  11  -1  366.56   30.30
 -11  11   1  342.47   22.70
  11  11  -1  337.97   18.00
  10 -11  -1  672.13   26.90
  10 -11  -1  632.34   27.80
 -10  11   1  658.43   28.30
 -10  11   1  656.73   27.30
  10  11  -1  663.83   22.50
   9 -11  -1  327.37   16.80
   9 -11  -1  337.07   18.30
   9  11  -1  338.77   15.90
   9  11  -1  338.17   14.20
  -9  11   1  333.97   18.80
  -9  11   1  322.17   17.20
   8 -11  -1  395.46   19.70
   8 -11  -1  433.96   18.30
   8  11  -1  353.96   28.30
   8  11  -1  386.06   17.50
   8  11  -1  429.26   17.20
  -8  11   1  405.86   20.60
  -8  11   1  421.06   18.80
   7 -11  -1    8.60    5.20
   7 -11  -1    9.10   13.00
   7 -11  -1    8.00    4.40
  -7 -11   1   13.10    3.60
   7  11  -1    7.90    6.30
  -7  11   1    6.50    5.90
  -7  11   1   11.90    4.40
   7  11  -1    9.50    4.40
   7  11  -1   18.10    9.80
   6 -11  -1  231.28   25.30
   6 -11  -1  218.28   13.70
  -6 -11   1  220.78   11.00
   6 -11  -1  219.98   11.60
  -6  11   1  195.68   14.00
  -6  11   1  213.98   12.00
   6  11  -1  234.98   22.30
   6  11  -1  224.18   10.70
   6  11  -1  230.68   12.20
   5 -11  -1  306.37   13.70
  -5 -11   1  315.37   14.20
   5 -11  -1  317.47   16.40
   5 -11  -1  277.57   27.30
   5  11  -1  319.27   25.80
  -5  11   1  315.47   14.10
   5  11  -1  320.87   15.00
  -5  11   1  314.87   16.80
   5  11  -1  332.97   12.90
  -4 -11   1  202.88   11.40
   4 -11  -1  219.98   13.40
   4 -11  -1  208.38   23.10
  -4  11   1  237.98   13.90
  -4  11   1  218.08   11.00
   4  11  -1  222.08   12.50
   4  11  -1  233.48    9.80
   3 -11  -1 1323.27   44.20
  -3 -11   1 1295.37   42.60
  -3  11   1 1264.37   40.80
  -3  11   1 1298.77   44.10
   3  11  -1 1260.47   42.60
   2 -11  -1  843.72   30.40
  -2 -11   1  817.32   29.40
   2  11  -1  847.02   29.90
  -2  11   1  802.42   26.80
  -2  11   1  785.12   30.20
   1 -11  -1  262.37   13.90
  -1 -11   1  272.97   13.80
  -1  11   1  270.97   14.70
  -1  11   1  275.27   10.80
   0 -11  -1  123.79    9.40
   0 -11   1  116.79    9.50
   0  11   1  130.79   10.30
   0  11  -1  133.69   10.30
   0  11  -1  133.09    6.70
  -1 -11  -1  131.69    9.30
   1 -11   1  137.09   10.20
   1  11   1  146.59   10.80
  -1  11  -1  146.99    7.50
  -1  11  -1  135.19   10.60
   2 -11   1  701.53   27.30
  -2 -11  -1  738.43   26.30
  -2  11  -1  711.13   27.30
  -2  11  -1  701.23   24.40
   3 -11   1   37.00    6.40
  -3 -11  -1   40.00    6.20
   3  11   1   39.50    6.90
  -3  11  -1   44.70    7.40
  -3  11  -1   49.30    5.40
  -4 -11  -1   69.79    6.80
   4 -11   1   60.29    8.50
  -4  11  -1   81.19    6.80
   4  11   1   68.49    8.50
  -4  11  -1   64.99    9.10
   5 -11   1    7.50    5.10
  -5 -11  -1   19.00    4.30
  -5 -11  -1   21.60   10.00
  -5  11  -1   10.40    5.60
   5  11   1   16.10    3.50
   5  11   1    8.90    4.80
  -5  11  -1   16.90    4.70
   6 -11   1   93.99   10.00
  -6  11  -1  111.29   11.00
  -6  11  -1   88.69    8.40
   6  11   1   97.49    9.40
   7 -11   1  464.35   18.80
   7 -11   1  459.45   21.20
  -7  11  -1  464.25   21.40
   7  11   1  460.05   18.50
  -7  11  -1  429.16   19.50
   7  11   1  434.96   16.70
   8 -11   1   49.20    7.80
   8 -11   1   48.80    7.50
  -8  11  -1   47.40    8.70
  -8  11  -1   31.20    7.00
   8  11   1   47.00    6.40
   8  11   1   50.39    7.20
   9 -11   1   88.99   11.40
   9 -11   1  104.49   10.30
  -9  11  -1   82.79   11.00
  -9  11  -1   99.39   12.30
   9  11   1   97.39    9.30
  10 -11   1   82.29   11.00
  10 -11   1   87.39   12.30
 -10  11  -1   95.19   13.90
 -10  11  -1  103.79   11.70
  10  11   1   97.79   10.70
  11 -11   1  592.24   26.30
  11 -11   1  606.14   27.10
 -11  11  -1  593.64   26.90
 -11  11  -1  609.44   27.20
  11  11   1  617.84   21.70
  12 -11   1    2.90    7.00
  12 -11   1   20.80    7.90
  12  11   1    9.00    7.00
 -12  11  -1   13.00    6.80
 -12  11  -1   35.20    9.40
  13 -11   1  378.26   21.50
  13 -11   1  325.27   21.00
 -13  11  -1  351.56   23.30
 -13  11  -1  393.76   22.60
  13  11   1  386.16   19.80
  14 -11   1   49.40   11.20
 -14  11  -1   27.70    9.20
 -14  11  -1   58.89   11.80
  14  11   1   51.39   10.90
  15 -11   1  140.29   17.10
 -15  11  -1  138.09   18.70
  15  11   1  119.29   17.00
 -15  11  -1  151.28   19.50
  16 -11   1   15.60    8.60
 -16 -11  -1   26.10    7.40
 -16  11  -1   27.30   10.60
  16  11   1   23.20   11.20
  17 -11   1  131.99   19.40
 -17 -11  -1  149.88   14.30
 -17  11  -1  120.89   17.40
  17  11   1  152.88   21.30
  18 -11   1   79.29   14.70
 -18 -11  -1   75.09   12.20
 -18  11  -1   60.69   14.20
  18  11   1   61.09   16.10
 -19 -11  -1    0.20   10.00
  19 -11   1   -4.10   11.20
 -19  11  -1   13.40   12.20
 -20 -11  -1    3.00   10.40
  20 -11   1    3.70   12.90
 -20  11  -1    5.20   11.70
 -21  11  -1   30.80   14.10
  20 -12  -1   25.70   13.70
 -20  12   1   28.60   14.10
  19 -12  -1  118.09   17.70
 -19  12   1  124.39   18.30
  18 -12  -1   40.70   11.50
 -18  12   1   30.80   13.00
  17 -12  -1   55.09   16.40
 -17  12   1   44.10   13.70
  17  12  -1   51.99   15.70
  16 -12  -1   29.50   11.30
  16  12  -1    9.30   13.10
 -16  12   1   33.80   11.60
  15 -12  -1  708.43   30.80
 -15  12   1  672.53   33.30
  15  12  -1  609.44   31.20
  14 -12  -1  155.98   17.10
  14  12  -1  140.79   16.70
 -14  12   1  151.28   15.80
  13 -12  -1  130.29   17.20
  13 -12  -1  142.29   15.90
 -13  12   1  123.39   17.70
 -13  12   1  130.99   17.70
  13  12  -1  136.39   15.70
  12 -12  -1   17.90    7.90
  12 -12  -1   12.00    7.80
 -12  12   1    6.80    9.20
 -12  12   1    4.00    6.80
  12  12  -1   34.90    8.80
  11 -12  -1   65.79   21.20
  11 -12  -1   43.50    9.10
  11 -12  -1   54.39    9.70
 -11  12   1   41.00    8.20
  11  12  -1   47.40    8.20
 -11  12   1   53.99   11.00
  10 -12  -1  136.09   13.60
  10 -12  -1  155.38   28.30
  10 -12  -1  133.89   12.00
 -10  12   1  138.59   15.20
 -10  12   1  135.09   12.40
  10  12  -1  120.09    9.30
   9 -12  -1  590.94   23.90
   9 -12  -1  570.54   26.20
   9  12  -1  600.54   23.00
   9  12  -1  600.34   22.40
  -9  12   1  585.84   25.00
  -9  12   1  572.94   26.50
   8 -12  -1   25.60    7.60
   8 -12  -1   30.40    5.90
   8 -12  -1   48.70   20.40
  -8  12   1   26.70    6.80
  -8  12   1   15.00    7.60
   8  12  -1   38.20    6.30
   8  12  -1   25.80    5.80
  -7 -12   1  220.18   11.70
   7 -12  -1  226.68   15.10
   7 -12  -1  242.48   27.40
   7 -12  -1  248.88   12.90
   7  12  -1  230.48   13.40
  -7  12   1  221.38   13.20
   7  12  -1  264.07   12.80
  -7  12   1  234.68   16.00
  -6 -12   1   56.99    7.00
   6 -12  -1   38.60    7.30
  -6  12   1   38.30    7.20
  -6  12   1   68.79    8.00
   6  12  -1   65.29    8.90
   5 -12  -1  604.54   25.50
  -5 -12   1  618.94   23.10
   5  12  -1  645.24   23.80
  -5  12   1  577.64   22.50
   5  12  -1  573.74   20.70
  -5  12   1  579.04   25.40
  -4 -12   1  235.48   12.70
   4 -12  -1  222.88   14.20
   4  12  -1  250.77   10.50
  -4  12   1  230.28   14.60
  -4  12   1  236.78   11.60
   3 -12  -1   55.19    8.40
  -3 -12   1   56.19    7.40
  -3  12   1   50.39    6.20
  -3  12   1   61.19    8.90
   3  12  -1   56.19    8.70
   2 -12  -1  169.18   11.80
  -2 -12   1  164.08   11.00
  -2  12   1  157.88   12.20
  -2  12   1  143.99    8.40
   2  12  -1  170.98   11.70
  -1 -12   1 1473.85   48.60
   1 -12  -1 1440.96   48.80
   1  12  -1 1522.45   48.70
  -1  12   1 1453.05   49.00
   1  12  -1 1468.65   44.60
  -1  12   1 1386.06   44.60
   0 -12   1  479.35   20.90
   0 -12  -1  460.95   20.60
   0  12  -1  488.45   17.40
   0  12   1  459.85   23.80
   0  12  -1  540.15   23.00
  -1 -12  -1 1827.32   60.19
   1 -12   1 1891.71   61.09
  -1  12  -1 1847.32   57.29
  -1  12  -1 1904.31   60.99
   1  12   1 1920.41   60.79
   2 -12   1  665.13   26.20
  -2 -12  -1  636.94   24.80
   2  12   1  659.63   25.50
  -2  12  -1  613.94   22.50
  -2  12  -1  638.24   26.10
  -3 -12  -1   32.90    5.40
   3 -12   1   34.10    6.10
  -3  12  -1   44.80    5.50
   3  12   1   35.90    6.90
  -3  12  -1   37.70    7.40
   4 -12   1   62.59    9.40
  -4 -12  -1   68.79    7.30
  -4  12  -1   81.89    7.20
  -4  12  -1   66.79   10.00
   4  12   1   44.90    7.20
  -5 -12  -1 1345.87   44.50
   5 -12   1 1353.46   47.70
  -5  12  -1 1434.96   47.80
  -5  12  -1 1373.66   45.10
   5  12   1 1336.07   42.50
   6 -12   1   82.89   10.80
  -6  12  -1   87.79    8.80
  -6  12  -1   97.79   11.70
   6  12   1   84.49    9.60
   6  12   1   88.89    5.70
   7 -12   1  877.71   35.20
   7  12   1  953.10   32.40
  -7  12  -1  898.91   35.10
  -7  12  -1  921.81   34.00
   8 -12   1   35.80    8.30
  -8  12  -1   38.10    7.30
   8  12   1   68.49    9.60
  -8  12  -1   37.90    8.90
   8  12   1   49.10    7.50
   9 -12   1  296.37   18.60
   9 -12   1  305.67   16.10
   9  12   1  341.37   15.60
   9  12   1  299.87   14.60
  -9  12  -1  284.67   18.60
  -9  12  -1  305.97   17.40
  10 -12   1  118.99   13.90
  10 -12   1  133.19   11.80
  10  12   1  138.09   11.70
 -10  12  -1  131.29   15.70
  10  12   1  131.29   10.70
 -10  12  -1  109.59   12.70
  11 -12   1   38.30    8.60
  11 -12   1   45.10    7.90
 -11  12  -1   51.09   10.00
  11  12   1   30.60    6.80
 -11  12  -1   48.60    8.80
  12 -12   1  107.09   14.30
  12 -12   1  133.49   15.80
 -12  12  -1  133.49   16.70
 -12  12  -1  124.59   14.40
  12  12   1  129.39   13.40
  13 -12   1  380.46   23.90
  13 -12   1  321.87   20.90
  13  12   1  380.66   19.80
 -13  12  -1  344.87   22.60
 -13  12  -1  316.47   22.90
  14 -12   1   99.89   15.20
 -14  12  -1   76.89   14.50
 -14  12  -1   47.50   11.70
  14  12   1   59.99   11.40
  15 -12   1  153.18   17.60
  15  12   1  159.48   18.10
  16 -12   1   91.39   14.40
 -16  12  -1   47.90   14.10
  16  12   1   81.99   13.90
  17  12   1   21.20   12.80
 -17  12  -1   22.10   10.60
  18 -12   1  141.89   20.00
 -18  12  -1  129.89   18.80
  18  12   1  129.19   18.60
  19 -12   1   20.40   14.20
 -19  12  -1   37.50   13.80
  20 -12   1    2.30   13.20
 -20  12  -1  -16.90   11.60
  19 -13  -1  225.88   24.30
 -19  13   1  207.38   23.10
  18 -13  -1   27.40   13.20
 -18  13   1   31.30   12.40
  17 -13  -1  147.19   20.20
 -17  13   1  194.38   21.30
  17  13  -1  160.58   20.10
  16 -13  -1   62.29   13.50
  16  13  -1   43.30   13.90
 -16  13   1   51.29   13.60
  15 -13  -1   15.70   10.60
 -15  13   1    0.50    9.60
  15  13  -1  -11.00   11.80
  14 -13  -1   14.60   10.70
 -14  13   1   24.90   10.60
  14  13  -1   38.70   11.10
  13 -13  -1  248.78   18.50
  13 -13  -1  213.58   18.30
 -13  13   1  223.78   19.30
  13  13  -1  251.07   18.40
  12 -13  -1    7.40    7.60
  12 -13  -1    9.50    9.10
  12  13  -1    3.00    8.10
 -12  13   1  -17.60    9.80
 -12  13   1    5.90    6.60
  11 -13  -1  344.77   19.70
  11 -13  -1  363.86   22.70
  11  13  -1  416.36   19.50
 -11  13   1  367.16   23.00
 -11  13   1  398.56   20.20
  11  13  -1  320.77   19.40
  10 -13  -1  323.67   17.60
  10 -13  -1  316.97   19.40
 -10  13   1  319.67   17.80
  10  13  -1  303.77   15.00
 -10  13   1  319.47   21.30
   9 -13  -1  239.08   14.50
   9 -13  -1  223.58   16.70
   9  13  -1  248.68   13.80
  -9  13   1  226.88   17.70
   9  13  -1  244.38   14.10
  -9  13   1  256.37   15.30
   8 -13  -1  -11.30    5.40
  -8 -13   1    6.60   13.20
   8 -13  -1    5.20    5.10
   8  13  -1   12.70    5.60
  -8  13   1   -1.60    4.80
  -8  13   1   -5.20    7.30
   8  13  -1    2.60    5.20
   7 -13  -1   49.20    6.80
   7 -13  -1   27.70    8.20
  -7 -13   1   48.00    6.50
   7  13  -1   61.19    8.20
  -7  13   1   37.30    9.40
  -7  13   1   49.60    7.80
   7  13  -1   55.99    7.70
  -6 -13   1  221.18   12.40
   6 -13  -1  214.88   15.60
  -6  13   1  235.48   16.50
  -6  13   1  227.88   13.00
   6  13  -1  265.07   11.90
   6  13  -1  247.88   15.90
  -5 -13   1  483.05   20.20
   5 -13  -1  474.15   22.80
  -5  13   1  494.65   19.80
  -5  13   1  465.45   23.00
   5  13  -1  493.75   17.80
   5  13  -1  482.55   21.10
   4 -13  -1  189.18   13.60
  -4 -13   1  178.78   11.60
   4  13  -1  182.68    9.20
  -4  13   1  191.78   14.10
  -4  13   1  179.78   10.40
   4  13  -1  197.28   13.20
   3 -13  -1 1178.78   42.30
  -3 -13   1 1225.38   40.90
  -3  13   1 1166.88   42.40
   3  13  -1 1184.18   40.90
  -3  13   1 1156.98   38.20
  -2 -13   1  146.19   11.10
   2 -13  -1  154.38   12.00
  -2  13   1  141.89    8.40
  -2  13   1  135.99   12.70
   2  13  -1  164.08   12.40
   1 -13  -1  758.92   29.20
  -1 -13   1  714.23   28.50
  -1  13   1  732.03   24.70
  -1  13   1  753.32   29.60
   1  13  -1  756.12   24.70
   1  13  -1  768.42   29.20
   0 -13   1  276.67   15.50
   0 -13  -1  283.57   15.20
   0  13   1  302.57   16.10
   0  13  -1  276.07   15.60
   0  13  -1  247.18   11.50
   1 -13   1  140.59   11.40
  -1 -13  -1  144.09   11.10
  -1  13  -1  127.29   11.90
  -1  13  -1  112.19    7.80
   1  13   1  126.29   11.60
  -2 -13  -1   74.59    9.00
   2 -13   1   89.19   10.10
  -2  13  -1   77.49   10.70
   2  13   1   75.59   10.40
  -2  13  -1   79.69    6.70
   3 -13   1 2004.40   66.99
  -3 -13  -1 2033.90   65.19
   3  13   1 2056.19   65.69
  -3  13  -1 2123.79   67.19
  -3  13  -1 2022.20   63.39
  -4 -13  -1   93.29    9.00
   4 -13   1   82.79   10.80
   4  13   1   90.69   10.70
  -4  13  -1   74.49   11.40
  -4  13  -1   81.49    7.80
   5 -13   1 1007.40   40.20
  -5 -13  -1 1114.09   37.60
   5  13   1 1161.78   38.70
  -5  13  -1 1076.39   37.50
   5  13   1 1118.19   35.50
  -5  13  -1 1091.19   40.40
   6 -13   1   81.59   11.30
  -6  13  -1   60.99   10.00
   6  13   1   65.89    5.60
   6  13   1   81.69   10.40
  -6  13  -1   69.59    9.10
   7 -13   1  155.48   14.60
   7  13   1  206.18   15.10
  -7  13  -1  167.48   12.60
  -7  13  -1  180.18   15.30
   8 -13   1   19.40    7.70
  -8  13  -1   47.80    9.90
   8  13   1   38.40    8.00
  -8  13  -1   26.60    7.00
   9 -13   1  303.97   19.30
   9 -13   1  326.07   16.30
   9  13   1  314.77   16.20
  -9  13  -1  333.37   18.20
  -9  13  -1  318.17   20.60
   9  13   1  307.37   16.20
  10 -13   1   39.30    9.70
  10 -13   1   46.40    8.70
  10  13   1   44.60    7.60
 -10  13  -1   37.30    8.50
  10  13   1   43.40    8.10
 -10  13  -1   43.10   10.70
  11 -13   1  528.55   27.50
  11 -13   1  469.45   22.60
 -11  13  -1  442.46   23.30
 -11  13  -1  465.85   25.90
  11  13   1  487.35   21.40
  11  13   1  513.25   20.30
  12 -13   1   30.00    8.60
  12 -13   1   33.50    9.70
 -12  13  -1   25.20   10.90
  12  13   1   31.80    8.50
 -12  13  -1   30.90   10.30
  13 -13   1   36.00    9.40
 -13  13  -1   42.10   10.30
  13  13   1   50.99   10.00
  14 -13   1   46.10   12.70
  14  13   1   38.20   10.40
 -14  13  -1   27.20   10.70
  15 -13   1   49.50   20.30
 -15  13  -1   22.20   11.20
  15  13   1   27.40   11.10
  16 -13   1  134.29   18.70
 -16  13  -1  125.49   18.60
  16  13   1  140.99   16.50
  17 -13   1   87.49   15.80
  17  13   1   87.39   15.10
 -17  13  -1   83.49   15.40
  18 -13   1   76.79   16.30
 -18  13  -1  109.39   17.00
  19 -13   1   52.19   14.50
 -19  13  -1   66.09   15.40
  19 -14  -1  -22.40   12.50
 -19  14   1    1.90   13.00
  18 -14  -1   18.00   12.70
 -18  14   1   21.10   12.00
  17 -14  -1  -12.90   11.50
 -17  14   1   11.20   11.00
  17  14  -1   26.10   18.00
  16 -14  -1   55.49   14.20
 -16  14   1   86.89   16.10
  16  14  -1   68.79   15.10
  15 -14  -1   16.40    9.20
 -15  14   1   17.20   10.20
  15  14  -1   27.00   13.20
  14  14  -1   86.09   13.80
 -14  14   1   94.39   14.80
  13 -14  -1   69.89   12.40
  13  14  -1   84.69   11.70
 -13  14   1   64.29   11.40
  12 -14  -1   63.69   12.40
  12 -14  -1   37.10    9.20
  12  14  -1   48.70    9.60
  11 -14  -1  255.27   18.40
  11 -14  -1  223.58   16.10
  11  14  -1  218.28   15.90
 -11  14   1  275.07   17.20
  11  14  -1  234.38   13.90
  10 -14  -1   -3.30    6.70
  10 -14  -1    0.80    7.10
  10  14  -1   -3.20    6.10
 -10  14   1    4.00    6.40
 -10  14   1    5.20    9.50
   9 -14  -1  302.47   21.10
   9 -14  -1  293.37   16.00
   9  14  -1  333.97   16.10
  -9  14   1  289.57   20.50
  -9  14   1  303.17   17.20
   9  14  -1  263.87   16.30
  -8 -14   1  151.78   27.80
   8 -14  -1  137.59   14.00
   8 -14  -1  127.99   11.10
  -8 -14   1  126.59   10.00
   8  14  -1  155.88   11.30
   8  14  -1  132.29   12.40
  -8  14   1  142.09   12.10
  -8  14   1  129.49   15.80
  -7 -14   1  585.54   23.50
   7 -14  -1  637.34   28.00
  -7  14   1  614.84   28.80
   7  14  -1  593.54   24.70
   7  14  -1  611.54   22.60
  -7  14   1  612.24   24.90
   6 -14  -1   43.00    8.30
  -6 -14   1   47.80    7.20
  -6  14   1   50.29    9.70
  -6  14   1   52.39    7.90
   6  14  -1   48.00   10.60
   6  14  -1   39.50    7.50
  -5 -14   1   31.90    6.30
   5 -14  -1   25.50    6.90
   5  14  -1   42.20    7.90
   5  14  -1   46.00    6.30
  -5  14   1   25.60    7.10
  -5  14   1   25.70    5.60
  -4 -14   1  599.24   24.00
   4 -14  -1  552.74   25.60
  -4  14   1  547.75   26.00
   4  14  -1  620.94   24.90
  -4  14   1  571.44   21.90
   4  14  -1  598.04   20.50
   3 -14  -1  648.64   27.70
  -3 -14   1  653.13   26.30
  -3  14   1  646.24   28.20
  -3  14   1  659.23   23.60
   3  14  -1  696.73   27.10
  -2 -14   1  138.19   11.30
   2 -14  -1  117.29   11.60
  -2  14   1  128.89   12.70
  -2  14   1  135.99    8.40
   2  14  -1  143.19    7.30
   2  14  -1  133.39   12.50
   1 -14  -1  121.99   11.00
  -1 -14   1  104.89   10.90
   1  14  -1  106.39    6.90
  -1  14   1  116.39    7.30
   1  14  -1  103.19   11.90
   0 -14   1  505.05   22.70
   0 -14  -1  490.15   22.30
   0  14  -1  507.45   23.10
   0  14   1  488.45   23.00
   0  14  -1  508.05   18.30
  -1 -14  -1   29.20    6.80
   1 -14   1   31.00    6.90
   1  14   1   25.30    6.80
  -1  14  -1   20.40    7.20
  -1  14  -1   34.70    5.30
  -2 -14  -1  792.02   30.40
   2 -14   1  750.22   31.40
   2  14   1  816.22   31.30
  -2  14  -1  804.82   31.80
  -2  14  -1  817.22   27.80
   3 -14   1   26.00    7.10
  -3 -14  -1   38.40    6.50
  -3  14  -1   14.70    7.10
  -3  14  -1   20.90    4.80
   3  14   1   36.00    7.40
   4 -14   1  323.07   18.30
  -4 -14  -1  287.67   15.50
   4  14   1  272.97   16.80
  -4  14  -1  333.47   15.10
  -4  14  -1  312.17   19.00
   5 -14   1   10.10    6.00
  -5 -14  -1   13.30    4.70
  -5  14  -1    9.60    7.10
   5  14   1   11.90    4.00
  -5  14  -1    7.10    5.20
   5  14   1   15.00    6.60
   6 -14   1  562.84   26.00
  -6 -14  -1  590.34   23.00
  -6  14  -1  543.05   23.50
   6  14   1  564.24   20.30
   6  14   1  607.94   24.80
  -6  14  -1  566.94   26.80
   7 -14   1  145.79   14.20
  -7  14  -1  163.88   12.60
   7  14   1  163.88   13.80
  -7  14  -1  135.99   15.90
   8 -14   1   30.50    8.60
  -8  14  -1   46.20    8.60
  -8  14  -1   49.50   10.60
   8  14   1   30.80    7.90
   9 -14   1   88.49   13.50
   9  14   1   84.89   11.80
  -9  14  -1   79.39   11.50
  -9  14  -1   97.39   15.20
  10 -14   1  409.56   23.10
  10  14   1  403.46   18.10
 -10  14  -1  415.76   21.30
 -10  14  -1  367.16   24.00
  11 -14   1   23.30    8.50
  11 -14   1   10.60    7.30
  11  14   1    4.20    6.60
  11  14   1    8.60    7.20
 -11  14  -1    5.50    6.70
  12 -14   1   60.39   13.30
  12 -14   1   76.29   11.10
  12  14   1   86.59   12.50
  12  14   1   82.19   12.80
 -12  14  -1   71.69   12.70
  13 -14   1   71.49   14.00
  13  14   1   93.09   12.30
 -13  14  -1   87.39   12.90
  14 -14   1   18.60   10.60
  14  14   1   43.10   10.90
  15 -14   1   65.09   13.00
 -15  14  -1   62.49   13.40
  15  14   1   52.49   11.80
  16 -14   1   49.99   13.70
  16  14   1   59.59   13.20
 -16  14  -1   57.09   14.40
  17 -14   1    3.80   11.20
 -17  14  -1   22.40   12.90
  18 -14   1   13.20   12.30
 -18  14  -1    9.50   12.10
  19 -14   1   21.90   13.20
 -19  14  -1   51.69   15.10
  18 -15  -1   34.90   13.60
 -18  15   1   32.80   13.40
  17 -15  -1   -7.20   12.20
 -17  15   1  -12.50   12.00
  16 -15  -1    8.30   11.80
 -16  15   1   24.00   11.30
  15 -15  -1   22.70   11.50
  15  15  -1   21.30   13.00
 -15  15   1   34.20   11.80
  14 -15  -1   12.90   10.40
  14  15  -1   20.50   11.90
  13 -15  -1   52.59   12.20
  13  15  -1   63.99   11.70
 -13  15   1   33.20   10.30
  12 -15  -1  209.78   17.70
  12  15  -1  248.58   15.10
 -12  15   1  253.17   20.90
  12  15  -1  276.47   18.40
  11 -15  -1   51.29   11.40
  11 -15  -1   28.40    8.50
 -11  15   1   42.00    9.30
  11  15  -1   36.60    8.70
  11  15  -1   34.90    8.10
  10 -15  -1  502.55   23.60
  10 -15  -1  547.15   27.50
  10  15  -1  525.05   26.50
 -10  15   1  550.54   24.90
   9 -15  -1   39.60    8.60
   9 -15  -1   12.90    6.10
  -9  15   1   29.80    6.90
   9  15  -1   27.00    6.80
   9  15  -1   13.30    7.20
  -8 -15   1  352.86   17.30
   8 -15  -1  430.26   23.10
  -8  15   1  383.76   19.40
   8  15  -1  381.36   17.60
   8  15  -1  371.26   19.10
  -7 -15   1   72.99    9.30
   7 -15  -1   63.69   11.30
  -7  15   1   62.09    8.60
   7  15  -1   66.09    8.70
   7  15  -1   56.99    8.70
  -6 -15   1  192.08   12.80
   6 -15  -1  207.08   16.30
   6  15  -1  210.98   15.20
  -6  15   1  199.68   13.00
  -5 -15   1   26.90    6.30
   5 -15  -1   27.20    7.40
  -5  15   1   17.90    5.70
   5  15  -1   13.70    7.20
  -5  15   1   20.70    8.50
  -4 -15   1  465.95   21.80
   4 -15  -1  488.95   24.00
  -4  15   1  500.45   19.80
   4  15  -1  499.65   18.10
   4  15  -1  481.05   22.70
  -4  15   1  495.45   24.70
  -3 -15   1  284.77   16.40
   3 -15  -1  304.97   18.20
  -3  15   1  288.17   19.10
  -3  15   1  301.27   13.50
   3  15  -1  309.57   17.80
   2 -15  -1  201.18   14.90
  -2 -15   1  188.08   13.90
  -2  15   1  189.08   15.50
   2  15  -1  215.48   15.30
   2  15  -1  216.58    9.80
  -2  15   1  203.68   10.50
   1 -15  -1  199.38   14.10
  -1 -15   1  197.88   14.00
  -1  15   1  204.78    9.90
   1  15  -1  194.38   15.20
  -1  15   1  214.18   15.90
   1  15  -1  190.18    9.70
   0 -15  -1   67.79   10.40
   0 -15   1   67.49   10.50
   0  15   1   69.09    9.90
   0  15  -1   76.19   12.20
   0  15  -1   57.99    6.20
  -1 -15  -1   10.80    5.40
   1 -15   1    6.80    5.70
  -1  15  -1   -0.10    7.20
  -1  15  -1   10.40    3.50
   1  15   1    0.10    6.30
   2 -15   1  151.48   13.50
  -2 -15  -1  144.19   12.10
   2  15   1  145.89   13.70
  -2  15  -1  168.48    9.80
  -2  15  -1  159.68   18.10
   3 -15   1   44.00    9.00
  -3 -15  -1   38.50    7.40
   3  15   1   46.90    8.50
  -3  15  -1   57.49    7.70
  -3  15  -1   38.40    9.10
  -4 -15  -1 1214.48   42.30
   4 -15   1 1181.08   44.80
   4  15   1 1222.08   43.20
  -4  15  -1 1223.98   45.00
  -4  15  -1 1186.68   40.70
  -5 -15  -1   47.30    7.70
   5 -15   1   54.29    9.30
   5  15   1   38.50    5.70
   5  15   1   44.10    8.70
  -5  15  -1   41.40    7.40
  -5  15  -1   63.59   10.70
   6 -15   1   31.20    9.00
   6  15   1   36.00    4.90
  -6  15  -1   38.40    7.20
   6  15   1   43.90    8.50
   7 -15   1   61.79   12.20
   7  15   1   53.69    9.10
  -7  15  -1   79.89   10.20
   8 -15   1  291.07   20.20
  -8  15  -1  309.37   17.60
   8  15   1  329.07   18.30
   9 -15   1   48.10    9.70
  -9  15  -1   39.30    8.70
   9  15   1   33.00    8.30
  10 -15   1  444.16   25.80
 -10  15  -1  429.66   22.40
  10  15   1  383.36   20.40
  11 -15   1  171.88   19.00
 -11  15  -1  139.79   17.00
  11  15   1  151.58   17.90
  11  15   1  124.79   13.10
  12 -15   1  103.89   18.30
  12 -15   1  133.59   16.40
  12  15   1  120.29   13.90
  12  15   1  140.89   14.90
 -12  15  -1  113.99   15.60
  13 -15   1   51.79   11.60
 -13  15  -1   25.80   11.60
  13  15   1   45.30   10.30
  13  15   1   47.90    8.40
  14 -15   1   17.50   12.00
  14  15   1   17.60    9.50
 -14  15  -1    9.00    9.00
  15 -15   1   13.20   10.10
  15  15   1   32.00   11.60
 -15  15  -1   14.20   12.80
  16 -15   1   38.40   12.20
 -16  15  -1   49.40   13.20
  17 -15   1  -16.40   12.80
 -17  15  -1   19.00   12.60
  18 -15   1   78.29   16.00
 -18  15  -1   72.69   16.00
  17 -16  -1   41.70   13.80
 -17  16   1   34.30   13.90
  16 -16  -1    6.70   11.90
 -16  16   1   -6.10   11.30
  15 -16  -1   98.59   15.50
 -15  16   1   84.09   15.50
  14 -16  -1   55.79   12.30
 -14  16   1  109.39   17.60
  14  16  -1   60.99   12.80
  13 -16  -1   88.09   15.40
  13  16  -1  108.79   16.90
 -13  16   1  106.59   16.20
  12 -16  -1  402.96   26.00
  12 -16  -1  341.47   22.50
  12  16  -1  377.46   19.20
  12  16  -1  394.76   21.60
 -12  16   1  401.36   23.50
  11 -16  -1   24.70   10.10
  11 -16  -1   14.40    8.10
  11  16  -1   23.20    9.30
  11  16  -1   25.60    8.40
 -11  16   1   17.90    8.50
 -10  16   1    2.80    6.70
  10  16  -1    3.30    7.60
   9 -16  -1  175.88   18.40
   9  16  -1  184.58   13.70
  -9  16   1  190.88   14.80
   9  16  -1  218.88   15.40
   8 -16  -1  540.05   28.50
   8  16  -1  562.04   22.20
  -8  16   1  514.65   23.80
   8  16  -1  564.04   24.60
  -7 -16   1  781.22   29.40
   7 -16  -1  735.33   32.40
   7  16  -1  761.92   30.30
  -7  16   1  747.43   29.30
   7  16  -1  721.33   25.70
   6 -16  -1  324.47   20.60
  -6 -16   1  324.87   17.10
   6  16  -1  331.57   19.20
  -6  16   1  354.66   17.00
   5 -16  -1  289.07   19.80
  -5 -16   1  247.68   15.30
  -5  16   1  266.77   14.20
   5  16  -1  248.58   17.10
   5  16  -1  216.78   14.90
  -4 -16   1   63.19    9.40
   4 -16  -1   57.09   10.70
  -4  16   1   52.39   10.30
  -4  16   1   56.49    8.30
   4  16  -1   85.39   13.00
   4  16  -1   58.79    7.20
   3 -16  -1   80.69   11.50
  -3 -16   1   98.99   11.40
   3  16  -1   83.89   13.30
  -3  16   1   79.19    8.10
  -3  16   1   87.79   13.00
   2 -16  -1  245.18   16.40
  -2 -16   1  224.48   15.80
   2  16  -1  220.98   17.30
   2  16  -1  259.57   11.30
  -2  16   1  258.67   12.00
  -2  16   1  283.97   22.50
   1 -16  -1  224.58   15.60
  -1 -16   1  211.28   15.30
   1  16  -1  183.88   16.10
   1  16  -1  210.98   10.40
  -1  16   1  202.48   17.00
   0 -16   1   59.89    9.80
   0 -16  -1   52.29    9.00
   0  16   1   69.29   10.80
   0  16  -1   47.30    6.30
   0  16  -1   48.40    9.80
  -1 -16  -1    1.40    5.90
   1 -16   1   -3.90    5.90
  -1  16  -1    5.40    4.10
  -1  16  -1    7.50    8.60
   1  16   1    8.30    7.20
   2 -16   1   13.80    6.70
  -2 -16  -1    1.50    6.00
  -2  16  -1    4.90    4.70
   2  16   1    3.20    7.80
  -2  16  -1   12.10    9.00
   3 -16   1   25.00    7.30
  -3 -16  -1    7.20    5.30
   3  16   1   17.30    8.30
  -3  16  -1   10.90    9.00
  -3  16  -1    0.60    4.30
  -4 -16  -1  105.19   11.20
   4 -16   1   93.99   12.80
  -4  16  -1   82.79    9.30
  -4  16  -1  101.39   12.80
   4  16   1   95.99   13.70
  -5 -16  -1  127.89   11.80
  -5 -16  -1  167.68   25.90
   5 -16   1  153.68   16.80
   5  16   1  138.09    9.60
   5  16   1  146.49   15.10
  -5  16  -1  168.98   11.70
   6 -16   1   97.49   14.10
   6  16   1   56.39    7.40
  -6  16  -1   94.69   10.80
   6  16   1   79.49   11.10
   7 -16   1   98.59   13.50
  -7  16  -1   87.39   11.40
   7  16   1   76.49   11.50
   8 -16   1  237.98   20.10
   8  16   1  235.68   17.00
  -8  16  -1  236.38   16.20
   9 -16   1  747.43   35.30
   9  16   1  744.53   30.30
  -9  16  -1  735.43   31.00
  10 -16   1   29.60   13.50
  10  16   1   45.20    9.60
 -10  16  -1   43.20    9.80
  11 -16   1  183.08   18.60
 -11  16  -1  173.98   19.10
  11  16   1  181.38   16.60
  12 -16   1   27.70   11.80
 -12  16  -1   32.70    9.00
  12  16   1   33.50    9.20
  13 -16   1  147.99   21.10
  13  16   1  139.99   15.80
  13  16   1  142.09   14.60
  14 -16   1  101.29   15.80
  14  16   1  151.48   17.30
 -14  16  -1  189.68   20.90
  15 -16   1  139.99   21.00
 -15  16  -1  144.99   19.10
  16 -16   1  125.29   17.70
 -16  16  -1  123.79   17.80
  17 -16   1   25.40   13.50
 -17  16  -1   34.20   13.10
  16 -17  -1   36.10   13.30
 -16  17   1   14.70   12.60
  15 -17  -1    6.50   11.10
 -15  17   1   16.20   12.20
  14 -17  -1   -3.40   10.70
 -14  17   1   -6.90   11.50
  13 -17  -1  192.88   20.50
  13  17  -1  200.88   19.10
  12 -17  -1   25.40   10.10
  12  17  -1   12.00   10.00
  12  17  -1   33.90    8.80
 -12  17   1   28.10    9.20
  11 -17  -1   66.39   14.00
 -11  17   1   42.70   12.70
  11  17  -1   18.70    9.70
  11  17  -1   46.90   10.00
  10 -17  -1   30.90   11.50
 -10  17   1   18.90    8.00
  10  17  -1   26.60    9.10
   9 -17  -1   60.09   12.90
   9  17  -1   60.59   10.10
  -9  17   1   81.49   12.10
   8 -17  -1   37.80   13.30
  -8  17   1   77.29   10.30
   8  17  -1   66.29   10.40
  -7 -17   1  -15.30   18.10
  -7 -17   1   -1.40    5.40
   7 -17  -1    9.20    9.10
  -7  17   1   -0.60    5.70
   7  17  -1    8.10    6.10
   7  17  -1   -0.70    3.80
   7  17  -1   20.20    8.80
   6 -17  -1   24.80    8.90
  -6 -17   1   18.70    6.50
   6  17  -1   19.70    8.70
  -6  17   1   21.60    6.20
  -5 -17   1    8.80    5.90
   5 -17  -1    9.20    6.60
  -5  17   1    9.60    5.50
   5  17  -1   16.90    9.20
  -4 -17   1  133.59   13.00
   4 -17  -1  135.49   14.00
   4  17  -1  129.49   15.30
  -4  17   1  113.69   10.30
  -3 -17   1  252.47   16.30
   3 -17  -1  246.08   18.10
  -3  17   1  210.48   19.40
   3  17  -1  250.77   18.40
  -3  17   1  218.28   12.60
  -2 -17   1   75.39   11.40
   2 -17  -1   78.69   13.30
  -2  17   1   87.49   13.40
  -2  17   1   80.69    7.90
   2  17  -1   63.89   10.90
  -1 -17   1  123.09   13.40
   1 -17  -1  134.49   15.40
  -1  17   1  129.09   16.40
   1  17  -1  130.69    8.50
   1  17  -1  142.59   16.70
   0 -17   1  150.98   14.40
   0 -17  -1  137.69   14.10
   0  17  -1  147.09    9.20
   0  17  -1  148.69   17.50
   0  17   1  130.69   16.50
  -1 -17  -1  132.79   13.50
   1 -17   1  163.88   15.90
  -1  17  -1  150.58    9.80
  -1  17  -1  137.39   16.50
   1  17   1  138.29   16.20
  -2 -17  -1  147.59   13.50
   2 -17   1  134.19   16.80
  -2  17  -1  114.89    9.50
  -2  17  -1  121.59   16.90
   2  17   1  152.38   16.70
  -3 -17  -1  194.78   14.20
   3 -17   1  190.38   17.20
  -3  17  -1  215.78   31.00
  -3  17  -1  189.88   11.90
   3  17   1  185.48   17.50
   4 -17   1   37.00    9.40
  -4 -17  -1   48.10    8.90
   4  17   1   32.90    9.50
   4  17   1   38.90    6.50
  -4  17  -1   57.29   15.90
  -4  17  -1   45.90    6.90
  -5 -17  -1   14.60    6.60
   5 -17   1    8.10    6.80
  -5 -17  -1   31.70   17.40
  -5  17  -1    7.30    5.70
   5  17   1   14.40    8.40
   5  17   1    9.60    4.50
   6 -17   1    6.10    8.80
   6  17   1   -4.10    8.80
  -6  17  -1   14.90    6.60
   6  17   1    6.40    4.30
   7 -17   1   -6.50    7.80
  -7  17  -1    3.60    6.60
   7  17   1  -10.30    8.20
   7  17   1    0.10    3.80
   8 -17   1    6.00    9.80
   8  17   1    5.40    9.10
  -8  17  -1   16.50    7.40
   9 -17   1    9.40    9.00
  -9  17  -1    8.70    7.50
   9  17   1    7.80    9.40
  10 -17   1   88.79   15.50
 -10  17  -1  123.59   15.90
  10  17   1   93.49   12.70
  11 -17   1   65.29   13.60
 -11  17  -1   63.19   11.50
  11  17   1   65.79   11.10
  12 -17   1  165.88   20.10
 -12  17  -1  116.59   18.80
  12  17   1  140.09   16.50
  13 -17   1   52.99   13.00
 -13  17  -1   66.29   12.50
  14 -17   1   96.79   15.10
 -14  17  -1  101.09   17.70
  15 -17   1   34.90   12.70
 -15  17  -1    6.20   12.40
  16 -17   1  144.09   18.90
 -16  17  -1  141.69   22.50
 -15  18   1   55.59   14.80
  14 -18  -1  224.58   22.60
 -14  18   1  246.08   25.00
  13 -18  -1   16.50   11.30
 -13  18   1   31.30   11.10
  12 -18  -1   65.39   13.60
 -12  18   1   64.19   13.30
  11 -18  -1   20.60   10.50
 -11  18   1   26.90   10.10
  11  18  -1   20.10    9.90
  10 -18  -1   41.80   11.80
 -10  18   1   60.79   11.50
  10  18  -1   69.59   11.60
   9 -18  -1   30.90   11.50
   9  18  -1   36.10   10.70
  -9  18   1   29.20    8.80
   8 -18  -1  369.36   25.40
  -8  18   1  423.46   20.90
   8  18  -1  408.96   23.30
  -7 -18   1  109.99   28.40
  -7 -18   1   80.09   12.20
   7 -18  -1   82.39   13.20
   7  18  -1  125.29   16.70
   7  18  -1   83.59    8.30
   7  18  -1   83.69   11.00
  -7  18   1   75.79   11.70
   6 -18  -1  204.88   19.20
  -6 -18   1  253.37   16.40
   6  18  -1  250.77   19.40
  -6  18   1  229.58   14.90
  -5 -18   1   55.39    8.70
  -5  18   1   68.99   10.00
   5  18  -1   54.59   10.70
   4 -18  -1   34.40    9.60
  -4 -18   1   29.70    7.80
  -4  18   1   28.20    6.30
   4  18  -1   43.80   10.80
  -3 -18   1   -2.70    6.30
   3 -18  -1    8.60    8.60
   3  18  -1   16.80   10.70
  -3  18   1   -0.30    4.80
   2 -18  -1  510.25   26.10
  -2 -18   1  561.54   26.80
   2  18  -1  509.25   27.10
  -1 -18   1   90.99   12.90
   1 -18  -1   68.79   10.70
   1  18  -1   80.89   12.40
  -1  18   1   81.29   14.70
   0 -18   1  388.86   22.70
   0 -18  -1  375.26   22.20
   0  18   1  385.16   23.60
   0  18  -1  376.26   15.90
   0  18  -1  330.27   23.70
  -1 -18  -1  120.69   16.00
   1 -18   1   99.29   14.60
   1  18   1  113.49   13.90
  -1  18  -1   85.19    8.80
  -1  18  -1  125.19   18.80
   2 -18   1   14.00    7.50
  -2 -18  -1   26.20    8.50
   2  18   1   25.10    9.90
  -2  18  -1   20.70    5.20
  -3 -18  -1   28.70    8.00
   3 -18   1   41.20   10.60
   3  18   1   39.60   10.40
  -3  18  -1   25.00    6.10
  -4 -18  -1   77.49   12.10
   4 -18   1   83.49   13.80
   4  18   1   89.09    9.50
  -4  18  -1  103.19   10.80
   4  18   1   96.39   13.70
  -5 -18  -1   13.70   19.50
  -5 -18  -1    6.00    6.50
   5  18   1   12.30   10.20
   5  18   1   17.20    5.20
  -5  18  -1   15.80    6.60
   6 -18   1   64.99   11.80
   6  18   1   65.69    8.20
   6  18   1   52.69   12.30
  -6  18  -1   65.39    9.50
   7 -18   1   -1.90    8.20
  -7  18  -1    0.70    6.90
   7  18   1    8.60   10.20
   7  18   1   11.00    4.50
   8 -18   1  331.27   25.00
  -8  18  -1  353.46   20.30
   8  18   1  350.16   22.80
   9 -18   1   18.30   10.70
   9  18   1   26.60   11.20
  -9  18  -1   27.90    9.10
  10 -18   1  147.89   19.50
 -10  18  -1  123.29   18.00
  10  18   1  140.79   18.50
  11 -18   1   24.40   11.20
 -11  18  -1    5.00    9.80
  11  18   1   29.20   11.10
  12 -18   1   81.09   14.50
  13 -18   1   24.60   11.30
 -13  18  -1   19.70   12.40
  14 -18   1  319.27   25.40
 -14  18  -1  272.17   25.20
  15 -18   1   13.10   13.10
 -15  18  -1   -5.00   12.20
  14 -19  -1   46.30   13.90
 -14  19   1   56.59   15.00
  13 -19  -1   50.29   13.10
 -13  19   1   63.29   13.50
  12 -19  -1  441.76   28.10
  11 -19  -1    0.10   10.00
 -11  19   1   20.60    9.40
  10 -19  -1  185.18   21.00
 -10  19   1  181.88   21.10
  10  19  -1  194.28   20.10
   9 -19  -1   12.70   10.20
   9  19  -1   20.80   11.10
  -9  19   1   30.50    9.00
   8 -19  -1   17.30    9.80
   8  19  -1   14.20   11.50
  -8  19   1    5.90    7.50
   7 -19  -1   39.70   11.10
  -7 -19   1   47.10    9.10
   7  19  -1   27.90    5.60
  -7  19   1   27.20    7.70
   7  19  -1   34.80    9.90
   7  19  -1   37.40   11.70
  -6 -19   1   35.00    8.70
   6 -19  -1   26.00   12.40
   6  19  -1   30.40   11.50
  -6  19   1   33.40    7.70
   6  19  -1   28.50    6.20
   5 -19  -1   54.19   11.40
  -5 -19   1   59.39   10.20
   5  19  -1   78.09   13.50
  -5  19   1   65.09    8.60
   4 -19  -1  397.86   24.30
  -4 -19   1  402.66   24.00
  -4  19   1  374.06   17.90
   4  19  -1  398.46   24.90
  -3 -19   1   15.80    7.50
   3 -19  -1   44.10   13.60
   3  19  -1   41.90   11.60
  -3  19   1   25.70    5.60
  -2 -19   1  671.33   30.30
   2 -19  -1  648.24   35.90
   2  19  -1  635.74   34.60
   1 -19  -1  157.68   17.80
  -1 -19   1  159.98   15.80
   0 -19   1   86.99   13.30
   0 -19  -1   88.49   13.90
   1 -19   1   64.59   12.00
  -1 -19  -1   69.59   10.40
  -1  19  -1   67.99    8.50
  -2 -19  -1  746.53   31.90
   2 -19   1  733.33   37.10
  -2  19  -1  730.93   27.30
   3 -19   1  144.19   20.40
  -3 -19  -1  174.88   15.90
   3  19   1  143.79   20.60
  -3  19  -1  173.18   12.60
   4 -19   1  968.30   40.30
  -4 -19  -1  938.31   38.20
   4  19   1  928.81   40.10
   4  19   1  920.71   34.60
  -4  19  -1  973.50   34.90
  -5 -19  -1   57.19   11.10
   5 -19   1   41.20   10.70
   5  19   1   53.39   13.50
  -5  19  -1   50.39    8.90
   5  19   1   42.50    7.30
   6 -19   1   24.40   10.90
   6  19   1   12.10    5.20
  -6  19  -1   -1.60    7.10
   6  19   1    8.90   11.40
   7 -19   1    8.80    9.20
   7  19   1    1.10    4.80
  -7  19  -1    6.10    7.40
   7  19   1    8.20   11.70
   8 -19   1  201.68   20.20
  -8  19  -1  178.98   16.80
   8  19   1  223.88   22.10
   9 -19   1   25.60    9.90
   9  19   1   11.30   11.50
  -9  19  -1   13.00   10.90
  10 -19   1  252.57   22.90
  10  19   1  260.27   21.70
 -10  19  -1  267.67   19.80
  11 -19   1   32.40   12.20
 -11  19  -1   31.40   12.70
  12 -19   1  129.89   17.80
 -12  19  -1  130.29   19.00
  13 -19   1    1.10   11.80
 -13  19  -1   10.80   13.20
  14 -19   1   -1.70   13.50
 -14  19  -1    4.00   13.50
  13 -20  -1    0.20   12.70
 -13  20   1    6.80   13.40
  12 -20  -1   43.90   13.20
 -12  20   1   56.89   12.20
  11 -20  -1   17.20   11.50
 -11  20   1   29.70   12.40
  10 -20  -1    2.40   10.90
 -10  20   1    0.10    9.80
   9 -20  -1   16.00   10.10
   9  20  -1   10.50   12.30
  -9  20   1    4.60    8.60
   8 -20  -1  126.19   18.10
   8  20  -1   84.69   14.10
  -8  20   1   96.79   14.10
   7 -20  -1    9.20   10.20
  -7 -20   1   26.30   10.90
   7  20  -1   -4.70   12.50
   7  20  -1    5.80    5.50
   7  20  -1   24.30    8.10
  -7  20   1    7.50    7.40
  -6 -20   1   91.09   11.80
   6 -20  -1   83.29   13.60
   6  20  -1   79.69   10.70
  -6  20   1   79.99   10.20
   6  20  -1   62.39   14.00
   6  20  -1   62.59    8.50
  -5 -20   1   15.10    8.50
   5 -20  -1   -6.30    9.30
  -5  20   1   17.60    7.00
  -4 -20   1    3.70    6.80
   4 -20  -1    6.50    9.30
  -4  20   1    9.30    5.90
   3 -20  -1   11.70   10.20
  -3 -20   1   -7.40    9.60
   2 -20  -1   40.20   11.80
  -2 -20   1   59.19   11.80
   1 -20  -1   -2.40    8.30
  -1 -20   1    3.90   10.10
   0 -20   1  216.28   31.80
   0 -20  -1  199.78   20.80
   1 -20   1   24.80    9.30
  -1  20  -1   26.80    6.10
  -2 -20  -1   93.29   13.80
   2 -20   1   99.89   13.80
  -2  20  -1  116.49   10.90
  -3 -20  -1   33.20   10.40
   3 -20   1   61.49   14.00
  -3  20  -1   53.59    8.40
   3  20   1   35.50    7.60
  -4 -20  -1  -20.40   26.10
  -4 -20  -1    8.40    8.60
   4 -20   1   -9.30    9.70
   4  20   1   -6.60    5.80
  -4  20  -1    2.90    6.80
   5 -20   1   30.50   11.10
  -5 -20  -1   31.20    8.00
  -5  20  -1   28.40    8.10
   5  20   1   12.60    6.10
   6 -20   1  187.98   20.10
   6  20   1  159.28   12.20
   6  20   1  178.38   26.80
  -6  20  -1  170.28   15.80
   7 -20   1   26.50    9.60
   7  20   1    8.70    5.60
  -7  20  -1   17.20    8.50
   7  20   1   30.00   14.20
   8 -20   1  119.99   18.50
  -8  20  -1   93.69   12.70
   8  20   1   76.99   15.80
   9 -20   1   22.50   10.20
  -9  20  -1   35.00   10.10
   9  20   1   39.10   13.70
  10 -20   1    8.40   10.90
 -10  20  -1    2.40   11.90
  11 -20   1    2.50   10.80
 -11  20  -1   11.00   13.90
  12 -20   1   44.50   13.80
 -12  20  -1   70.29   16.60
  13 -20   1   13.10   12.40
 -13  20  -1   -1.00   13.50
 -12  21   1   34.00   14.40
  11 -21  -1   -4.40   11.50
 -11  21   1   23.30   21.00
  10 -21  -1    8.20   11.50
 -10  21   1   33.90   10.70
   9 -21  -1   36.10   12.00
  -9  21   1    2.20   11.10
   8 -21  -1    8.80   10.30
  -8  21   1   13.20    8.60
   7 -21  -1   12.50    9.80
   7  21  -1   11.10    6.40
  -7  21   1   13.30    8.20
  -6 -21   1   64.39   12.80
   6 -21  -1   46.80   11.50
   6  21  -1   39.50    8.00
  -6  21   1   47.70    9.10
  -5 -21   1   19.00   10.90
   5 -21  -1   33.30   10.70
   5  21  -1   28.80    7.40
  -5  21   1   24.00    8.00
   4 -21  -1    8.60    9.50
   3 -21  -1   53.29   12.80
  -3 -21   1   57.29   12.70
  -2 -21   1   37.00   10.00
   2 -21  -1   49.20   11.40
  -1 -21   1   82.29   13.30
   1 -21  -1   98.39   14.90
   0 -21   1   45.10   12.80
   0 -21  -1   43.80   11.80
  -1 -21  -1    3.20    9.30
   1 -21   1    6.30    9.90
   2 -21   1   42.20   11.80
  -2 -21  -1   54.49   11.50
  -2  21  -1   56.89    8.40
  -3 -21  -1  284.27   20.60
   3 -21   1  303.27   23.10
   3  21   1  287.77   17.50
  -3  21  -1  275.37   16.50
   4 -21   1   97.99   15.00
   4  21   1   75.29   10.20
  -4  21  -1   81.69   10.90
   5 -21   1   33.50   11.60
  -5  21  -1   65.79   10.00
   5  21   1   50.99    7.80
   6 -21   1   15.20    9.80
   6  21   1   -6.00    6.10
  -6  21  -1    3.90    8.20
   7 -21   1   79.79   14.00
   7  21   1   50.79    7.60
  -7  21  -1   52.99   10.60
   8 -21   1   69.69   14.40
  -8  21  -1   75.19   14.50
   9 -21   1   76.99   14.50
  -9  21  -1   65.19   11.60
  10 -21   1    5.40   11.30
 -10  21  -1   13.30   12.70
  11 -21   1   -5.80   12.10
 -11  21  -1    5.60   11.60
  10 -22  -1   10.50   11.50
 -10  22   1    9.10   13.30
   9 -22  -1    3.90   11.10
  -9  22   1   19.30   11.40
   8 -22  -1  162.68   21.40
  -8  22   1  177.98   17.60
   7 -22  -1   90.79   14.00
   7  22  -1  100.49   11.90
  -7  22   1  101.49   14.80
   6 -22  -1  193.88   20.10
  -6 -22   1  168.58   18.90
  -6  22   1  196.98   15.90
   6  22  -1  170.18   14.40
  -5 -22   1   37.70   10.80
   5 -22  -1   39.60   12.20
   5  22  -1   34.60    8.00
  -5  22   1   50.89    8.80
   4 -22  -1   20.00   10.20
  -4 -22   1   11.10   10.60
   3 -22  -1    9.30    9.40
  -3 -22   1   18.90   11.10
  -2 -22   1  134.49   19.30
   2 -22  -1  115.19   16.20
  -1 -22   1   89.09   13.60
   1 -22  -1   91.89   12.90
   0 -22   1  134.89   18.80
   0 -22  -1  176.78   19.20
   1 -22   1   21.60   11.10
  -1 -22  -1   14.90    9.30
   2 -22   1   49.60   12.00
  -2 -22  -1   56.39   13.10
   2  22   1   54.59   10.40
  -2  22  -1   52.19    8.90
  -3 -22  -1   43.80   29.70
  -3 -22  -1   19.00   10.30
   3 -22   1    5.30   10.20
   3  22   1   18.90   10.00
  -3  22  -1    0.60    7.30
   4 -22   1    9.20   10.10
  -4 -22  -1    1.50   11.20
   4  22   1   14.90    7.00
  -4  22  -1    3.50    7.90
   5 -22   1    7.60   10.80
  -5  22  -1    7.20    8.40
   5  22   1   13.30    7.20
   6 -22   1   54.29   12.00
   6  22   1   34.50    8.30
   7 -22   1   48.20   12.90
   7  22   1   34.60    7.60
  -7  22  -1   62.79   11.10
   8 -22   1  278.57   24.10
  -8  22  -1  239.08   22.20
   9 -22   1   42.00   13.80
  -9  22  -1   68.59   15.30
  10 -22   1   16.40   12.70
 -10  22  -1   19.00   12.80
   7 -23  -1   27.70   11.20
  -7  23   1   16.70    9.90
   7  23  -1   17.20    7.50
   6 -23  -1   60.39   12.90
   6  23  -1   63.29    9.40
  -6  23   1   75.39   11.00
   5 -23  -1   44.90   11.90
  -5 -23   1   20.20   33.10
  -5 -23   1   43.20   12.70
   5  23  -1   30.20    9.30
  -5  23   1   46.00    8.80
   4 -23  -1  243.18   23.30
  -4 -23   1  241.88   22.40
   4  23  -1  249.58   21.20
  -3 -23   1   46.80   12.50
   3 -23  -1   52.89   10.80
   2 -23  -1   36.30   10.50
  -2 -23   1   56.09   12.20
  -1 -23   1   15.40   11.10
   1 -23  -1    8.20    9.80
   0 -23  -1   28.40   10.60
   0 -23   1   18.80   10.10
   1 -23   1   25.90   11.00
  -1 -23  -1   -9.20    9.70
  -2 -23  -1   44.50   11.60
   2 -23   1   36.10   11.50
   2  23   1   41.80   10.70
  -3 -23  -1    3.90    9.80
   3 -23   1    6.00   10.50
  -3  23  -1   18.00    8.50
   3  23   1   17.00    7.90
   4 -23   1   30.50   11.90
   4  23   1   14.30   11.40
  -4  23  -1   45.50    9.40
   5  23   1   -9.90    7.30
  -5  23  -1   -0.40    8.80
   6 -23   1   26.50   12.60
   6  23   1   20.10    8.30
  -6  23  -1   21.00   10.10
   7 -23   1   26.20   12.50
  -7  23  -1   37.70   13.40
   7  23   1   23.90    7.70
  -4 -24   1   -3.60   11.10
   4 -24  -1    5.40   11.80
   4  24  -1   24.50    9.10
  -3 -24   1   33.80   12.00
   3 -24  -1   39.90   11.40
   3  24  -1   17.80   11.00
  -2 -24   1   16.50   10.60
   2 -24  -1   -3.50   11.70
  -1 -24   1   58.79   13.00
   1 -24  -1   45.80   12.90
   0 -24   1   83.79   14.10
   0 -24  -1   69.49   13.40
   0  24   1   83.19   13.50
   1 -24   1    1.50   11.10
  -1 -24  -1   10.90   11.00
   1  24   1    4.80   11.00
  -2 -24  -1   66.79   12.50
   2 -24   1   31.40   12.70
   2  24   1   67.49   11.70
  -3 -24  -1   37.00   11.90
   3 -24   1   10.20   11.90
   3  24   1   31.00   11.40
   4 -24   1   34.20   12.50
  -4  24  -1   21.60   11.80
 -23   0   2   83.29   16.00
 -23   0   2   74.99   10.50
 -22   0   2   14.60   12.00
 -22   0   2   21.50    7.90
 -21   0   2  118.69   18.60
 -21   0   2  103.69   12.70
 -20   0   2  955.20   36.80
 -20   0   2 1101.99   44.60
 -19   0   2  215.98   14.50
 -19   0   2  236.58   20.00
 -18   0   2  219.68   19.60
 -17   0   2  403.56   22.80
  17   0  -2  364.06   30.10
 -16   0   2 1437.06   51.69
  16   0  -2 1398.76   52.19
  15   0  -2    4.30   13.50
 -15   0   2   19.20    7.30
  15   0  -2    8.90    9.00
  14   0  -2 2389.96   77.29
  14   0  -2 2325.97   92.49
 -14   0   2 2374.16   76.69
  13   0  -2  301.57   17.70
 -13   0   2  299.67   16.50
  13   0  -2  315.07   29.70
 -12   0   2  180.58   12.50
  12   0  -2  198.18   14.10
 -11   0   2 1064.79   38.20
  11   0  -2 1133.89   39.00
  10   0  -2  609.54   19.50
 -10   0   2  602.84   19.50
 -10   0   2  588.84   23.30
  10   0  -2  621.74   24.00
  -9   0   2  939.91   29.00
   9   0  -2  944.91   28.90
  -9   0   2  937.01   32.60
   9   0  -2  969.80   33.20
   8   0  -2  896.61   30.00
   8   0  -2  846.72   26.10
  -8   0   2  826.02   29.20
  -8   0   2  853.61   26.20
  -7   0   2 1069.59   34.80
   7   0  -2 1105.59   37.10
   7   0  -2 1021.40   31.70
  -6   0   2 1856.61   57.59
   6   0  -2 1877.41   55.09
   6   0  -2 1918.01   57.89
  -6   0   2 1904.61   55.29
  -5   0   2 3858.41  115.09
  -5   0   2 3871.01  113.09
   5   0  -2 3971.00  115.29
   5   0  -2 4033.90  120.69
  -4   0   2  670.93   20.90
  -4   0   2  695.73   22.50
   4   0  -2  701.83   22.60
  -4   0   2  713.53   21.50
  -3   0   2 2637.14   76.79
  -3   0   2 2616.74   77.49
  -3   0   2 2733.83   81.09
   3   0  -2 2623.84   77.59
   2   0  -2 3369.56   97.39
  -1   0   2  956.50   28.90
   2   0   2 1536.45   45.60
   2   0   2 1556.54   45.70
  -2   0  -2 1594.64   45.90
  -2   0  -2 1555.94   45.60
   3   0   2 3529.75  102.29
  -3   0  -2 3513.95  102.19
   3   0   2 3592.14  102.79
   4   0   2  139.59    6.40
  -4   0  -2  141.49    5.80
   4   0   2  142.79    5.80
  -5   0  -2 1829.52   52.59
  -5   0  -2 1731.63   53.69
   5   0   2 1737.23   52.29
   5   0   2 1795.92   53.59
   6   0   2 1628.84   49.90
   6   0   2 1632.34   48.70
  -6   0  -2 1609.24   50.19
  -7   0  -2  448.56   17.30
   8   0   2 6773.02  191.08
  -8   0  -2 6474.75  191.28
   8   0   2 6369.66  188.58
   9   0   2  113.09    6.40
   9   0   2  115.39    9.10
  -9   0  -2  104.09    8.40
 -11   0  -2    6.20    5.20
  11   0   2    6.90    2.90
  11   0   2    6.00    5.60
  12   0   2 1719.63   57.49
  12   0   2 1695.33   53.59
 -12   0  -2 1845.52   58.49
  13   0   2  169.58   13.90
  13   0   2  214.08   10.30
 -13   0  -2  196.78   14.20
  14   0   2  482.95   18.50
 -14   0  -2  495.35   23.60
 -14   0  -2  498.45   20.20
 -15   0  -2   16.20    6.80
  15   0   2    2.40    8.30
  15   0   2    8.90    4.50
 -16   0  -2  177.38   16.50
 -16   0  -2  183.98   12.80
  16   0   2  140.99   10.50
  16   0   2  164.68   17.10
 -17   0  -2  527.35   27.30
  17   0   2  513.25   28.90
 -17   0  -2  534.65   22.80
 -18   0  -2    4.00   10.40
 -18   0  -2   15.80    7.80
 -19   0  -2   56.19    9.50
 -19   0  -2   49.50   12.10
 -20   0  -2   16.00   12.50
 -20   0  -2   18.10    9.30
 -21   0  -2    9.80   10.10
 -21   0  -2   -5.90   12.10
 -22   0  -2  159.08   20.60
 -23   0  -2    3.70   13.60
 -23  -1   2   78.09   16.00
 -23  -1   2   52.69    9.00
 -23   1   2   91.69   11.00
 -23   1   2   63.19   14.70
 -22  -1   2   42.30    8.10
 -22  -1   2   50.59   13.30
 -22   1   2   22.20    9.00
 -22   1   2   44.00   12.50
 -21  -1   2   79.89   14.50
 -21  -1   2   93.39   14.30
 -21  -1   2   72.39   11.50
 -21   1   2   80.29   11.10
 -21   1   2   89.09   15.40
 -20  -1   2  140.29   12.80
 -20  -1   2  194.68   19.80
 -20   1   2  117.89   14.60
 -20   1   2  197.38   21.10
 -19  -1   2   21.80    9.90
 -19  -1   2   11.60    6.00
 -19   1   2   13.40   10.30
 -18  -1   2  888.81   33.40
 -18  -1   2 1021.30   40.90
 -18   1   2  967.00   42.80
 -17  -1   2   64.59    9.20
 -17  -1   2  108.79   14.60
  17  -1  -2  128.89   23.50
 -17   1   2   86.69   13.00
  17   1  -2   80.09   14.20
 -16  -1   2   -0.20    5.10
  16  -1  -2    7.30    9.80
  16  -1  -2   50.49   16.70
 -16  -1   2   35.60    8.70
  16  -1  -2   16.20    4.30
 -16   1   2   14.80    9.30
  16   1  -2   15.70   12.20
 -15  -1   2  301.17   17.60
  15  -1  -2  272.27   12.10
  15  -1  -2  301.67   19.80
  15   1  -2  297.77   19.80
 -15   1   2  282.47   17.90
  14  -1  -2  180.88    9.30
  14  -1  -2  185.48   16.20
 -14  -1   2  199.98   14.30
 -14   1   2  189.58   14.60
  14   1  -2  210.78   16.60
 -14   1   2  177.88    9.80
 -13  -1   2  225.68   14.60
  13  -1  -2  282.37   16.90
  13  -1  -2  272.27   11.20
  13   1  -2  236.38   16.60
 -13   1   2  272.67   15.70
 -13   1   2  273.87   11.30
  12  -1  -2  129.59   12.80
 -12  -1   2  169.28   11.70
  12  -1  -2  149.39    8.10
 -12   1   2  140.99    8.10
  12   1  -2  143.09   21.50
  12   1  -2  179.78   13.40
 -12   1   2  126.99   11.40
  11  -1  -2  310.67   12.30
 -11  -1   2  337.27   15.70
  11  -1  -2  322.17   16.70
 -11   1   2  301.07   15.70
  11   1  -2  360.16   17.00
 -11   1   2  305.57   12.30
  11   1  -2  308.77   29.50
  10  -1  -2  563.64   22.70
  10  -1  -2  542.95   18.70
 -10  -1   2  563.84   21.90
 -10   1   2  544.95   18.70
  10   1  -2  576.54   22.80
  10   1  -2  563.94   31.00
 -10   1   2  522.75   21.80
  -9  -1   2    7.70    3.20
   9  -1  -2   -2.00    4.10
   9  -1  -2    4.90    2.60
  -9   1   2    3.90    2.50
  -9   1   2    3.30    3.30
   9   1  -2    4.30   10.30
   9   1  -2    5.20    4.20
  -8  -1   2 2546.05   78.19
   8  -1  -2 2780.92   79.29
   8  -1  -2 2237.38   76.29
   8   1  -2 2658.73   78.79
  -8   1   2 2591.14   78.59
   8   1  -2 2655.63   87.89
  -8   1   2 2569.14   75.69
  -7  -1   2  602.54   22.10
   7  -1  -2  650.33   23.10
   7  -1  -2  650.53   20.30
   7   1  -2  655.03   28.50
  -7   1   2  624.34   20.30
  -7   1   2  613.24   22.30
   6  -1  -2  399.56   15.20
   6  -1  -2  367.16   15.40
  -6  -1   2  405.56   13.10
  -6  -1   2  385.66   14.70
  -6   1   2  384.26   14.90
  -6   1   2  391.76   13.20
   6   1  -2  398.66   15.10
  -5  -1   2 1794.02   52.09
   5  -1  -2 1778.02   54.09
   5  -1  -2 1766.52   52.29
  -5  -1   2 1736.23   53.69
   5   1  -2 1825.32   53.99
  -5   1   2 1797.02   53.99
  -5   1   2 1743.63   52.39
   4  -1  -2 3228.98   94.29
  -4  -1   2 3435.76  101.19
  -4  -1   2 3252.17   93.99
  -4  -1   2 3206.88   95.39
  -4   1   2 3197.48   94.39
   4   1  -2 3251.07   95.49
  -4   1   2 3269.47   95.59
   3  -1  -2   97.49    4.10
   3  -1  -2   90.59    6.30
  -3  -1   2   89.99    4.60
  -3  -1   2   98.39    3.80
   3  -1  -2   99.29    4.90
  -3   1   2   96.99    4.80
   3   1  -2   93.99    3.80
  -3   1   2   91.69    4.10
   3   1  -2   89.59    4.60
   2  -1  -2   47.30    2.80
  -2   1   2   46.60    2.70
   2   1  -2   49.40    2.20
  -2   1   2   46.50    2.60
  -2   1   2   45.80    2.50
   2   1  -2   42.70    2.60
   1  -1  -2 1067.79   33.80
  -1   1   2 1218.48   33.90
   1   1  -2 1160.18   33.50
   0  -1   2 1810.12   52.29
   0  -1   2 1751.02   52.19
   1  -1   2   50.49    2.50
  -1   1  -2   37.80    2.20
   2  -1   2 3282.77   95.99
   2  -1   2 3329.47   95.89
  -2  -1  -2 3269.17   95.39
  -2   1  -2 3285.37   95.89
   2   1   2 3459.65   95.59
  -2   1  -2 3316.87   96.09
  -2   1  -2 3296.67   95.89
   3  -1   2  159.68    6.50
  -3  -1  -2  173.18    6.80
   3  -1   2  158.48    6.70
  -3  -1  -2  184.58    6.10
  -3   1  -2  160.38    7.00
   3   1   2  178.88    6.20
   3   1   2  181.68    6.60
  -3   1  -2  155.18    6.40
   4  -1   2   60.99    4.00
   4  -1   2   56.89    4.30
  -4  -1  -2   69.19    3.40
  -4  -1  -2   77.29    4.90
  -4   1  -2   60.69    4.40
  -4   1  -2   59.59    3.70
   4   1   2   73.59    4.30
  -5  -1  -2  109.39    4.70
  -5  -1  -2  100.99    5.90
   5  -1   2   77.89    5.60
  -5   1  -2   80.69    5.80
  -5   1  -2   94.19    5.00
   5   1   2  116.29    4.80
   5   1   2  113.49    5.90
  -6  -1  -2  654.73   22.70
   6  -1   2  638.34   21.80
   6  -1   2  662.23   22.80
  -6  -1  -2  700.93   21.10
  -6   1  -2  671.73   21.50
   6   1   2  682.33   21.10
   6   1   2  687.43   22.70
  -6   1  -2  648.64   23.10
   7  -1   2   77.99    5.30
   7  -1   2   92.79    6.90
  -7  -1  -2   95.39    5.10
  -7  -1  -2   89.89    6.70
   7   1   2   85.19    5.10
  -7   1  -2   89.59    6.80
   7   1   2   86.49    6.90
  -7   1  -2   83.99    5.30
   8  -1   2   13.80    3.20
   8  -1   2   14.50    4.80
  -8  -1  -2   14.50    3.90
  -8   1  -2   19.60    4.20
   8   1   2   19.60    3.40
   8   1   2   16.50    4.70
   9  -1   2 1615.44   49.90
  -9  -1  -2 1574.24   46.90
  -9  -1  -2 1512.85   49.60
   9  -1   2 1540.85   47.40
  -9   1  -2 1580.24   47.10
   9   1   2 1630.44   49.80
  -9   1  -2 1513.35   49.99
   9   1   2 1384.16   47.60
  10  -1   2 1979.90   61.49
 -10  -1  -2 2010.50   58.39
 -10  -1  -2 1939.31   61.59
  10  -1   2 1845.52   58.59
  10   1   2 1896.01   57.69
 -10   1  -2 2010.90   58.39
  10   1   2 1841.92   63.59
 -10   1  -2 1923.81   61.99
 -11  -1  -2   33.10    6.60
  11  -1   2   41.00    5.20
 -11  -1  -2   42.70    5.70
  11  -1   2   49.50    7.70
  11   1   2   40.90    5.00
  11   1   2   41.20    7.60
 -11   1  -2   43.20    7.10
  12  -1   2  845.02   30.90
 -12  -1  -2  767.72   30.50
  12  -1   2  814.02   27.40
 -12  -1  -2  775.92   29.70
  12   1   2  756.42   32.90
  12   1   2  835.42   26.30
 -12   1  -2  809.02   31.20
 -13  -1  -2  708.53   24.20
  13  -1   2  672.83   27.80
 -13  -1  -2  670.93   27.90
  13  -1   2  643.84   23.90
  13   1   2  679.33   27.70
  13   1   2  654.93   23.00
 -13   1  -2  725.63   28.90
 -14  -1  -2  271.77   16.80
  14  -1   2  215.08   16.10
  14  -1   2  222.68   12.20
 -14  -1  -2  267.57   13.30
  14   1   2  248.78   16.70
  14   1   2  223.28   11.10
 -14   1  -2  245.08   16.50
  15  -1   2  602.64   27.90
 -15  -1  -2  623.34   22.90
  15  -1   2  594.94   22.40
 -15  -1  -2  588.94   27.10
  15   1   2  573.64   27.30
 -15   1  -2  624.44   27.80
 -16  -1  -2  126.49   14.70
  16  -1   2  148.09   25.70
  16  -1   2  133.89   10.10
 -16   1  -2  137.69   17.00
  16   1   2   98.89   16.20
 -17  -1  -2   20.90    6.80
  17  -1   2   16.70    5.40
 -17  -1  -2   29.70    8.90
 -17   1  -2   28.10    8.80
 -17   1  -2   21.00    7.70
  17   1   2   36.90   11.30
 -18  -1  -2   47.40    8.40
  18  -1   2   61.89    7.70
 -18  -1  -2   50.49   12.00
 -18   1  -2   58.09   10.20
 -18   1  -2   56.19   13.80
  19  -1   2   13.00    5.80
 -19  -1  -2    3.90    7.40
 -19   1  -2   14.20   10.10
 -19   1  -2   26.80    9.30
 -20  -1  -2   23.90    8.50
 -20  -1  -2   46.10   13.10
 -20   1  -2   19.30   10.70
 -20   1  -2   25.30   10.20
 -21  -1  -2   31.80   12.60
 -21   1  -2   19.30   11.00
 -21   1  -2   26.20   11.20
 -22  -1  -2    2.70   12.00
 -22   1  -2    6.00   11.50
 -23  -1  -2   93.49   16.80
 -23   1  -2   77.79   16.20
 -23  -2   2    2.10   12.10
 -23   2   2   19.40   11.90
 -23   2   2   -8.10   12.30
 -22  -2   2   11.70   12.00
 -22   2   2   17.80   12.20
 -22   2   2   -6.60    9.00
 -21  -2   2   24.30   11.00
 -21   2   2    6.00    8.60
 -21   2   2   13.10   11.90
 -20  -2   2   60.39   13.50
 -20  -2   2   39.80    6.80
 -20   2   2   50.09   12.70
 -19  -2   2  101.89    9.80
 -19  -2   2  151.48   16.60
 -19   2   2  137.89   19.20
 -18  -2   2   15.00    9.90
  18  -2  -2   47.00   21.20
 -18   2   2   -1.40   15.70
 -17  -2   2   21.20    5.20
  17  -2  -2   24.10    5.10
 -17  -2   2   14.40    8.20
  17   2  -2   20.30   11.60
 -17   2   2   26.50    8.40
 -17   2   2   25.60    6.00
 -16  -2   2   35.30    8.80
  16  -2  -2   25.00    5.50
 -16  -2   2   19.30    4.80
 -16   2   2   34.20   11.10
  16   2  -2   29.80   10.50
 -16   2   2   25.50    6.40
  15  -2  -2  413.46   16.50
 -15  -2   2  403.56   16.50
  15  -2  -2  443.66   23.50
 -15  -2   2  436.26   21.30
 -15   2   2  410.56   21.70
  15   2  -2  410.36   22.80
  14  -2  -2  352.96   14.90
  14  -2  -2  380.36   21.00
 -14  -2   2  323.67   14.60
 -14  -2   2  377.36   19.10
 -14   2   2  362.36   19.60
 -14   2   2  370.36   15.70
  14   2  -2  381.56   21.40
  13  -2  -2   28.70    7.50
 -13  -2   2   12.80    3.80
  13  -2  -2   20.00    4.10
 -13  -2   2   23.50    6.40
 -13   2   2   32.20    7.00
  13   2  -2   23.50    7.90
 -12  -2   2   42.80    7.30
 -12  -2   2   28.70    4.30
  12  -2  -2   36.40    5.10
  12  -2  -2   41.60    8.40
 -12   2   2   32.30    6.90
 -12   2   2   35.70    5.60
  12   2  -2   37.10    8.20
  11  -2  -2  400.16   18.90
  11  -2  -2  405.96   15.10
 -11  -2   2  409.16   14.70
 -11  -2   2  390.16   17.90
  11   2  -2  431.26   19.30
 -11   2   2  399.36   15.40
 -11   2   2  365.86   18.10
 -10  -2   2  238.58   12.30
 -10  -2   2  238.98    9.40
  10  -2  -2  208.48   13.30
  10  -2  -2  209.58    9.80
  10   2  -2  248.68   13.70
 -10   2   2  197.48   12.40
 -10   2   2  214.58   10.30
   9   2  -2   22.00    4.80
   8  -2  -2    2.70    2.70
  -8  -2   2    9.10    2.30
  -8   2   2    1.80    2.70
   8   2  -2   19.80    4.40
  -8   2   2   17.40    3.80
   7  -2  -2 1005.60   33.30
  -7  -2   2  994.00   30.10
  -7  -2   2  958.00   32.60
   7  -2  -2 1016.70   31.30
  -7   2   2 1029.60   31.50
  -7   2   2 1000.70   33.20
   6  -2  -2  736.73   25.20
  -6  -2   2  726.83   24.50
  -6  -2   2  765.52   22.40
  -6   2   2  703.83   24.90
  -6   2   2  735.93   23.70
   6   2  -2  748.03   25.00
   5  -2  -2  250.07   10.60
  -5  -2   2  249.48   10.00
  -5  -2   2  257.47   15.80
   5  -2  -2  234.98    9.60
  -5  -2   2  261.37    8.20
   5   2  -2  252.17   10.30
  -5   2   2  237.28    9.40
  -5   2   2  232.28   10.20
  -4  -2   2 2459.35   72.19
   4  -2  -2 2396.96   72.49
   4  -2  -2 2449.25   71.69
   4   2  -2 2454.15   72.29
  -4   2   2 2439.56   72.49
  -4   2   2 2468.75   71.79
   4   2  -2 2455.15   70.59
  -3  -2   2 1131.79   34.10
   3  -2  -2 1144.19   34.10
  -3  -2   2 1023.20   33.30
   3  -2  -2 1171.48   34.60
   3   2  -2 1140.29   33.00
  -3   2   2 1161.58   34.20
  -3   2   2 1157.68   34.50
   3   2  -2 1116.99   34.20
   2  -2  -2 4421.16  127.19
  -2   2   2 4345.67  127.29
  -2   2   2 4475.65  127.19
   1  -2  -2 1443.86   41.70
  -1  -2   2 1439.96   41.90
  -1  -2   2 1454.65   41.80
  -1   2   2 1424.86   42.30
  -1   2   2 1390.46   42.20
   1   2  -2 1428.66   41.80
   1   2  -2 1419.66   41.70
  -1   2   2 1436.46   43.10
   0  -2  -2    5.10    1.00
   0  -2   2    7.10    1.20
   0  -2   2    6.00    1.20
   0   2  -2    4.90    1.00
   0   2   2    7.30    1.20
   0   2  -2    5.80    1.00
   1  -2   2 2245.68   63.69
  -1  -2  -2 2171.58   62.99
  -1   2  -2 2183.88   63.49
  -1   2  -2 2162.88   63.49
   1   2   2 2123.09   62.99
   2  -2   2 3649.14  105.29
  -2  -2  -2 3289.17  105.49
   2  -2   2 3827.32  105.09
  -2   2  -2 3771.62  105.29
  -2   2  -2 3630.24  105.19
   3  -2   2 3139.89   92.39
  -3  -2  -2 3134.79   91.69
  -3  -2  -2 3102.59   91.09
   3  -2   2 3306.97   92.39
   3   2   2 3149.88   91.59
  -3   2  -2 3189.88   92.19
   3   2   2 3146.39   91.09
   4  -2   2 3243.78   93.39
  -4  -2  -2 3239.28   92.89
  -4  -2  -2 3214.48   91.59
   4   2   2 3152.68   92.69
  -4   2  -2 3091.49   92.79
   4   2   2 3156.78   91.69
   5  -2   2  188.78    8.60
  -5  -2  -2  215.78    9.10
  -5  -2  -2  240.08    7.60
   5   2   2  211.98    9.00
  -5   2  -2  196.08    9.50
  -5   2  -2  207.28    8.60
  -6  -2  -2  203.78    7.00
   6  -2   2  176.68    9.10
  -6  -2  -2  189.68    8.80
   6  -2   2  158.28    8.10
   6   2   2  206.98    9.00
  -6   2  -2  170.78    9.20
  -6   2  -2  180.58    8.10
  -7  -2  -2 4766.02  134.29
   7  -2   2 4533.55  135.79
   7  -2   2 4804.42  137.19
  -7  -2  -2 4597.84  136.69
   7   2   2 4671.53  134.29
  -7   2  -2 4582.94  137.49
   7   2   2 4634.04  136.49
  -7   2  -2 4665.73  135.49
   8  -2   2    9.10    2.60
  -8  -2  -2    6.60    2.80
   8   2   2    6.00    3.40
  -9  -2  -2  371.86   12.90
   9  -2   2  340.57   14.00
  -9  -2  -2  345.37   15.40
   9   2   2  362.26   12.90
   9   2   2  376.36   18.60
  -9   2  -2  367.96   14.00
  -9   2  -2  353.76   16.20
  10  -2   2   25.30    4.30
 -10  -2  -2   34.00    5.60
  10  -2   2   26.70    5.40
 -10   2  -2   32.50    5.80
  10   2   2   24.40    6.70
  10   2   2   25.00    5.70
  11  -2   2  444.56   20.80
 -11  -2  -2  543.35   17.60
  11  -2   2  486.45   18.80
 -11  -2  -2  501.35   21.00
 -11   2  -2  495.05   21.70
  11   2   2  492.25   20.90
  12  -2   2   21.90    6.50
  12  -2   2   19.90    4.40
 -12  -2  -2   17.70    4.10
 -12  -2  -2   14.70    5.80
 -12   2  -2   21.70    4.60
  12   2   2   13.50    6.50
 -12   2  -2   21.20    6.60
 -13  -2  -2  179.98   13.60
  13  -2   2  173.78   13.80
  13  -2   2  166.18   10.60
 -13  -2  -2  182.18    9.70
  13   2   2  163.48   13.80
 -13   2  -2  176.98   10.70
 -13   2  -2  181.28   13.70
 -14  -2  -2  130.59   12.60
 -14  -2  -2   91.79   11.20
  14  -2   2   99.99    9.40
  14  -2   2   90.79   13.00
  14   2   2  117.99   13.80
 -14   2  -2  120.59   12.90
  15  -2   2   21.60    5.60
 -15  -2  -2   36.80    8.70
  15  -2   2   24.50    9.80
 -15  -2  -2   29.00    5.50
  15   2   2   34.60    8.90
 -15   2  -2   23.10    8.20
 -16  -2  -2   20.60    7.90
  16  -2   2   33.60    6.80
 -16  -2  -2    7.80    6.50
  16  -2   2   22.30   10.80
 -16   2  -2   11.10   10.60
  16   2   2   22.70   10.00
  17  -2   2   16.40    5.80
 -17  -2  -2   29.10   10.00
 -17  -2  -2   23.60    6.40
 -17   2  -2    9.90    8.00
  17   2   2   16.30   10.40
  18  -2   2   40.30    7.50
 -18  -2  -2   30.10   12.40
 -18  -2  -2   28.70    7.90
 -18   2  -2   42.00   19.10
 -18   2  -2   32.00    9.70
 -19  -2  -2   55.79   14.50
  19  -2   2   49.50    7.90
 -19  -2  -2   46.60    9.70
  19   2   2   22.50   30.20
 -19   2  -2   44.80   11.20
 -19   2  -2   39.10   11.70
 -20  -2  -2    2.50   12.10
 -20  -2  -2   -5.30    7.60
  20  -2   2    7.50    6.80
 -20   2  -2    7.40   10.90
 -20   2  -2   -3.10   10.50
 -21  -2  -2   25.50   11.80
 -21   2  -2   24.90   12.40
 -21   2  -2    7.00   12.10
 -22  -2  -2    7.90   12.30
 -22   2  -2  -16.20   12.40
 -23  -2  -2   86.59   17.20
 -23   2  -2   79.39   17.50
 -23  -3   2   26.70   13.50
 -23   3   2   -1.80   10.70
 -23   3   2   42.30   13.20
 -22  -3   2   14.10   11.00
 -22   3   2    1.60   12.00
 -22   3   2   15.10    9.80
 -21  -3   2   30.40   10.30
 -21   3   2   19.20   10.60
  20  -3  -2   71.39   28.50
 -20  -3   2   83.79   14.90
 -20   3   2  112.39   16.90
  19  -3  -2  308.57   44.00
 -19  -3   2  316.37   21.40
 -19   3   2  267.37   16.20
 -19   3   2  295.37   23.50
  18  -3  -2   74.39    9.40
 -18  -3   2   99.89   16.10
 -18   3   2   87.99   11.50
  17  -3  -2   19.30    5.60
 -17  -3   2   15.90    7.40
 -17   3   2   12.80    8.60
 -17   3   2   16.50    6.70
  17   3  -2   23.40   12.00
  16  -3  -2    9.20    5.10
 -16  -3   2   11.90    6.80
 -16   3   2    1.60    9.10
 -16   3   2   14.40    6.40
  16   3  -2   19.30    9.20
  15  -3  -2   25.60    5.40
  15  -3  -2   27.20   10.30
 -15  -3   2   29.70    6.90
 -15   3   2   34.80    6.90
 -15   3   2   27.80    8.30
  15   3  -2   26.80    9.00
  14  -3  -2   18.70    8.40
  14  -3  -2   11.00    4.40
 -14  -3   2   13.10    6.10
 -14  -3   2    4.70    3.40
  14   3  -2    9.00    7.40
 -14   3   2   11.50    6.80
 -14   3   2   25.10    5.90
 -13  -3   2  346.17   17.90
  13  -3  -2  362.06   15.20
  13  -3  -2  352.86   19.60
 -13  -3   2  350.06   13.40
 -13   3   2  391.26   16.10
 -13   3   2  363.56   18.90
  13   3  -2  349.57   19.20
  12  -3  -2   23.10    4.70
  12  -3  -2   22.00    7.00
 -12  -3   2   31.30    6.10
 -12   3   2   24.50    6.10
 -12   3   2   30.30    5.60
  12   3  -2   18.90    7.00
  11  -3  -2   55.19    8.90
 -11  -3   2   41.10    6.60
  11  -3  -2   43.70    6.10
 -11   3   2   41.90    7.30
 -11   3   2   55.59    7.20
 -10  -3   2 1977.20   64.19
  10  -3  -2 2054.29   62.49
  10  -3  -2 2104.89   65.49
  10   3  -2 2061.49   65.19
 -10   3   2 2077.99   62.59
 -10   3   2 2005.40   65.19
  -9  -3   2  846.92   30.00
   9  -3  -2  855.71   28.60
  -9   3   2  865.71   28.80
   9   3  -2  913.71   31.00
  -9   3   2  854.01   30.80
   8  -3  -2  668.83   23.40
  -8  -3   2  604.64   22.00
   8  -3  -2  578.74   20.80
  -8   3   2  599.94   22.60
  -8   3   2  585.34   21.00
   8   3  -2  613.94   22.60
   7  -3  -2    6.40    2.50
  -7  -3   2    5.20    2.30
   7  -3  -2    2.10    3.00
  -7   3   2   -0.50    2.60
  -7   3   2    4.40    2.80
   6  -3  -2  528.35   19.90
   6  -3  -2  563.54   19.10
  -6  -3   2  556.64   19.30
  -6   3   2  547.75   19.90
  -6   3   2  568.34   19.30
   6   3  -2  571.44   19.80
   5  -3  -2 4308.37  127.69
   5  -3  -2 4386.56  128.49
  -5  -3   2 4432.26  127.89
  -5   3   2 4325.17  128.39
  -5   3   2 4410.76  127.89
   5   3  -2 4470.65  128.19
  -4   3   2 8849.81  254.47
  -3  -3   2  320.57   11.30
   3  -3  -2  352.56   12.40
  -3  -3   2  377.86   11.90
   3   3  -2  345.07   11.10
  -3   3   2  360.86   12.60
   3   3  -2  356.36   12.10
  -3   3   2  349.27   12.40
  -2  -3   2  688.23   20.80
  -2  -3   2  686.13   21.10
   2  -3  -2  686.83   21.40
   2  -3  -2  673.23   22.00
  -2   3   2  699.13   22.00
   2   3  -2  682.33   20.60
   2   3  -2  683.83   20.90
  -2   3   2  717.53   21.40
   1  -3  -2  112.69    4.30
   1  -3  -2  104.59    5.10
  -1  -3   2  114.19    4.80
   1   3  -2  109.79    4.40
  -1   3   2  108.79    5.10
   1   3  -2  109.19    4.70
   0  -3   2 1393.66   41.50
   0   3   2 1388.26   41.30
   0   3   2 1330.77   41.40
   0   3  -2 1455.25   41.50
  -1  -3  -2  190.18    7.00
   1  -3   2  193.48    7.70
   1   3   2  189.78    7.20
  -1   3  -2  200.68    7.60
   1   3   2  195.78    6.90
  -2  -3  -2  932.21   27.70
   2   3   2  928.61   27.60
  -2   3  -2  920.91   28.80
  -2   3  -2  933.11   28.70
  -3  -3  -2  321.97   11.20
   3  -3   2  338.47   12.50
   3  -3   2  359.86   12.20
  -3  -3  -2  346.27   10.80
  -3   3  -2  334.87   12.30
  -3   3  -2  351.66   12.50
   3   3   2  344.57   10.80
   3   3   2  337.07   11.20
  -4  -3  -2  981.40   31.50
  -4  -3  -2 1047.70   30.40
   4  -3   2 1075.19   32.50
   4  -3   2 1016.80   32.40
   4   3   2 1040.10   30.50
   4   3   2 1029.20   31.40
  -4   3  -2 1032.60   32.80
   5  -3   2  435.26   16.20
  -5  -3  -2  451.85   16.30
  -5  -3  -2  481.65   14.30
   5  -3   2  457.85   16.60
  -5   3  -2  449.16   16.80
  -5   3  -2  462.45   16.20
   5   3   2  476.65   15.90
  -6  -3  -2  357.56   13.50
   6  -3   2  351.86   13.60
   6   3   2  362.06   13.60
  -6   3  -2  360.16   13.50
  -6   3  -2  346.57   14.40
   7  -3   2  181.08    9.80
  -7  -3  -2  164.98    8.70
  -7  -3  -2  193.68    6.70
   7  -3   2  169.68    8.60
   7   3   2  150.68   10.30
  -7   3  -2  168.98    9.60
  -7   3  -2  183.98    8.80
  -8  -3  -2   93.59    4.70
   8  -3   2  100.59    6.80
  -8  -3  -2   92.59    6.90
   8  -3   2  109.19    8.10
  -8   3  -2  109.49    7.00
   8   3   2   99.09    5.10
   8   3   2   84.09    7.30
  -8   3  -2  103.99    8.00
   9  -3   2   75.49    6.60
  -9  -3  -2   97.49    4.90
   9  -3   2   83.79    8.50
  -9  -3  -2   79.69    7.00
   9   3   2   84.09    5.10
  -9   3  -2   79.09   11.20
   9   3   2   88.89    8.40
  -9   3  -2   84.29    8.20
 -10  -3  -2  447.86   19.00
  10  -3   2  455.45   17.90
  10  -3   2  479.45   20.20
 -10  -3  -2  480.15   15.70
 -10   3  -2  477.35   17.80
  10   3   2  485.55   19.50
 -10   3  -2  444.26   20.10
  10   3   2  442.16   15.60
  11  -3   2  307.67   16.10
 -11  -3  -2  300.77   15.30
 -11  -3  -2  328.37   11.60
  11  -3   2  308.07   13.80
  11   3   2  304.67   15.70
 -11   3  -2  275.27   16.00
 -11   3  -2  310.47   13.80
 -12  -3  -2  844.12   27.10
 -12  -3  -2  829.92   31.60
  12  -3   2  871.91   29.80
  12  -3   2  860.91   32.20
 -12   3  -2  832.62   32.70
 -12   3  -2  844.52   29.20
  12   3   2  846.22   31.60
  13  -3   2  587.44   25.70
  13  -3   2  596.24   22.80
 -13  -3  -2  571.64   20.10
 -13  -3  -2  588.94   25.20
 -13   3  -2  599.34   22.30
 -13   3  -2  600.54   26.10
  13   3   2  575.34   25.10
  14  -3   2   66.59    8.20
 -14  -3  -2   40.90    8.80
  14  -3   2   65.99   10.60
 -14  -3  -2   54.39    6.70
 -14   3  -2   59.89   10.00
 -14   3  -2   56.39    7.50
  14   3   2   49.40    9.20
  15  -3   2   23.50    9.50
 -15  -3  -2   28.90    7.80
 -15  -3  -2   25.30    5.00
  15  -3   2   25.30    5.90
  15   3   2   22.20    8.40
 -15   3  -2   25.80    7.60
 -16  -3  -2  148.99   14.60
  16  -3   2  124.39   11.40
  16  -3   2  138.19   16.70
 -16   3  -2  136.59   17.40
  16   3   2  114.09   16.30
  17  -3   2  185.28   13.80
 -17  -3  -2  168.08   11.20
 -17  -3  -2  185.48   20.00
  17   3   2  172.48   19.10
 -17   3  -2  203.48   19.50
  18  -3   2  256.87   15.80
 -18  -3  -2  199.98   13.00
 -18  -3  -2  233.38   20.10
  18   3   2  231.68   41.60
 -18   3  -2  229.38   25.60
  19  -3   2   64.09    9.40
 -19   3  -2   58.29   14.50
 -19   3  -2   68.49   12.20
  20  -3   2   49.80    8.70
 -20  -3  -2   33.60   12.50
 -20   3  -2   35.20   11.70
 -20   3  -2   69.89   13.60
 -21  -3  -2   47.50   14.10
  21  -3   2   33.60    8.80
 -21   3  -2   38.10   13.70
 -21   3  -2   33.90   12.40
  22  -3   2    7.10    8.30
 -22  -3  -2   -7.00   11.40
 -22   3  -2   37.40   13.90
 -23  -3  -2   17.20   12.40
 -23   3  -2   15.00   15.00
 -23  -4   2   21.90   11.60
 -23   4   2  -12.20   12.70
 -22  -4   2  169.28   19.60
 -22   4   2  154.98   22.10
 -22   4   2  128.69   20.10
 -21  -4   2   13.50   10.60
 -21   4   2   -1.00   10.50
 -20  -4   2  199.88   20.40
  20  -4  -2  150.38   36.30
 -20   4   2  122.79   15.40
 -19  -4   2    9.50    9.40
  19  -4  -2   -2.60    6.00
 -19   4   2   -5.80   10.60
 -19   4   2    8.60    8.10
 -18  -4   2   34.20   11.70
  18  -4  -2   19.20    6.70
 -18   4   2   17.80    9.70
 -18   4   2   24.30    7.90
 -17  -4   2   55.89   10.10
  17  -4  -2   60.59    8.00
 -17   4   2   76.09   11.70
 -17   4   2   65.29   12.70
  17   4  -2   67.69   12.70
  16  -4  -2  661.03   24.80
 -16  -4   2  648.94   28.40
 -16   4   2  639.54   30.00
  16   4  -2  636.24   30.90
 -15  -4   2    7.50    5.50
  15  -4  -2   18.40    5.50
 -15   4   2   13.50    7.10
 -15   4   2    8.30    6.90
  15   4  -2   11.70    9.10
 -14  -4   2  585.94   25.40
  14  -4  -2  611.74   23.10
  14  -4  -2  609.64   27.50
 -14   4   2  593.14   26.80
 -14   4   2  625.34   23.70
  14   4  -2  578.54   27.00
 -13  -4   2  202.38   13.20
  13  -4  -2  183.98   11.00
  13  -4  -2  188.78   14.90
 -13   4   2  200.48   14.20
 -13   4   2  196.38   12.30
  13   4  -2  188.98   14.60
  12  -4  -2  109.89    8.40
  12  -4  -2  108.79   12.20
 -12  -4   2  112.79    9.90
 -12   4   2  103.99   10.80
 -12   4   2  109.79   10.00
  12   4  -2  114.69   12.20
 -11  -4   2  504.55   21.00
  11  -4  -2  525.75   22.80
  11  -4  -2  496.85   19.50
 -11   4   2  520.85   20.20
  11   4  -2  547.35   22.50
 -11   4   2  484.05   22.00
   9  -4  -2    9.90    3.50
  -9  -4   2   11.10    4.10
   9  -4  -2   10.20    5.00
  -9   4   2   11.60    4.30
   9   4  -2   10.10    4.90
   8  -4  -2 2415.86   72.69
  -8  -4   2 2329.67   72.99
   8  -4  -2 2428.66   74.19
  -8   4   2 2307.07   73.89
  -8   4   2 2418.56   72.89
   8   4  -2 2521.65   74.49
   7  -4  -2  146.89    8.40
   7  -4  -2  176.68   10.00
  -7  -4   2  181.28    8.70
  -7   4   2  154.68    9.10
  -7   4   2  147.89    8.90
  -6  -4   2 2538.95   84.39
  -6  -4   2 2503.85   74.09
   6  -4  -2 2503.95   75.29
   6  -4  -2 2455.85   74.19
  -6   4   2 2437.06   74.29
   6   4  -2 2508.65   74.39
  -6   4   2 2397.76   74.79
   5  -4  -2 1217.18   38.00
   5  -4  -2 1198.38   38.10
  -5  -4   2 1216.88   37.40
   5   4  -2 1220.28   37.70
  -5   4   2 1191.78   38.10
  -5   4   2 1217.88   38.10
   4  -4  -2  558.84   18.40
   4  -4  -2  531.25   18.40
  -4  -4   2  534.05   16.60
  -4   4   2  544.35   18.30
  -4   4   2  527.95   18.40
   4   4  -2  509.95   16.40
   4   4  -2  518.05   17.80
   3  -4  -2  413.76   14.60
  -3  -4   2  407.86   13.40
   3  -4  -2  409.96   14.00
  -3   4   2  379.66   14.20
  -3   4   2  437.46   14.90
   3   4  -2  385.86   12.50
   3   4  -2  409.66   13.20
  -2  -4   2 3249.97   94.19
   2  -4  -2 3253.67   95.09
   2  -4  -2 3174.18   93.99
  -2   4   2 3236.68   95.19
  -2   4   2 3230.78   94.09
   2   4  -2 3209.48   93.49
   2   4  -2 3341.37   94.09
   1  -4  -2   84.09    3.80
  -1  -4   2   81.99    4.80
   1  -4  -2   80.49    4.80
  -1   4   2   94.69    4.40
   1   4  -2   86.99    4.60
   0   4   2   45.50    3.60
   0   4  -2   51.79    3.60
   1  -4   2 1468.05   45.10
   1   4   2 1467.65   44.60
   1   4   2 1477.75   44.00
  -1   4  -2 1531.65   44.90
   2  -4   2   15.00    2.90
  -2   4  -2   18.10    2.90
   2   4   2   16.00    2.00
  -2   4  -2   18.40    3.20
  -3  -4  -2  946.61   27.50
   3  -4   2  869.31   29.30
  -3  -4  -2  925.81   27.50
  -3  -4  -2  908.61   33.70
   3  -4   2  929.81   28.80
   3   4   2  931.51   27.50
  -3   4  -2  892.51   29.20
   3   4   2  957.40   27.40
  -3   4  -2  900.31   29.10
  -3   4  -2  831.62   33.20
   3   4   2  997.00   34.00
   3   4   2  934.31   28.20
  -4  -4  -2  509.25   14.90
   4  -4   2  454.85   17.00
   4  -4   2  468.45   16.70
  -4  -4  -2  489.55   15.70
  -4   4  -2  462.25   16.90
  -4   4  -2  462.05   17.00
   4   4   2  497.25   14.90
   5  -4   2  377.36   14.20
   5  -4   2  353.56   14.10
  -5   4  -2  355.66   14.10
   5   4   2  370.46   13.10
   6  -4   2 1095.89   34.00
   6  -4   2 1028.20   33.60
  -6  -4  -2  988.20   32.70
   6   4   2 1016.00   32.70
  -6   4  -2 1065.89   33.50
  -6   4  -2 1033.50   34.30
  -7  -4  -2   78.39    5.90
   7  -4   2   82.89    7.30
   7  -4   2   84.89    6.50
  -7   4  -2   90.79    7.80
   7   4   2   85.19    6.40
  -7   4  -2   78.09    7.00
   8  -4   2 2701.43   80.89
   8  -4   2 2587.74   79.99
  -8  -4  -2 2627.14   79.89
  -8   4  -2 2676.93   79.69
  -8   4  -2 2641.84   81.49
   9  -4   2  712.03   26.50
  -9  -4  -2  732.93   25.60
   9  -4   2  704.03   25.20
  -9   4  -2  729.83   25.10
  -9   4  -2  681.83   26.80
   9   4   2  718.53   25.60
 -10  -4  -2  467.65   19.10
  10  -4   2  455.55   18.40
  10  -4   2  458.65   20.20
 -10   4  -2  461.25   18.20
  10   4   2  480.85   19.40
 -10   4  -2  437.96   20.40
  11  -4   2  732.73   28.40
  11  -4   2  718.33   26.60
 -11  -4  -2  727.53   27.40
  11   4   2  788.32   28.00
 -11   4  -2  716.83   28.90
 -11   4  -2  726.73   26.20
  12  -4   2  352.16   18.00
 -12  -4  -2  329.47   16.80
  12  -4   2  316.67   15.60
 -12   4  -2  345.07   18.30
  12   4   2  325.07   17.30
 -12   4  -2  371.86   16.00
 -13  -4  -2  385.76   19.20
  13  -4   2  411.26   17.90
  13  -4   2  384.46   20.20
  13   4   2  379.76   19.40
 -13   4  -2  415.06   21.10
  14  -4   2  636.64   25.10
 -14  -4  -2  675.53   27.50
  14  -4   2  620.24   28.50
 -14   4  -2  637.34   24.70
 -14   4  -2  630.44   28.60
  14   4   2  669.93   27.60
 -15  -4  -2   19.00    7.60
  15  -4   2   20.90    6.40
  15   4   2   14.60    9.20
 -15   4  -2   20.50    6.60
  15   4   2    0.40   15.10
 -15   4  -2   22.80    9.00
 -16  -4  -2  168.38   15.70
  16  -4   2  165.48   13.40
  16   4   2  169.38   17.80
  16   4   2  169.18   30.40
 -16   4  -2  184.28   17.30
 -17  -4  -2   58.29   12.60
  17  -4   2   46.10    8.90
 -17   4  -2   51.79   11.80
  17   4   2   57.99   12.20
 -17   4  -2   49.40    8.50
  17   4   2   63.09   24.30
  18  -4   2   -5.00    7.40
 -18  -4  -2    8.00    7.80
 -18   4  -2    4.90    9.90
 -19  -4  -2    8.50   20.30
  19  -4   2   35.60    9.00
 -19   4  -2   39.40   13.30
  20  -4   2  143.89   14.70
 -20  -4  -2  137.99   18.10
 -20   4  -2  177.58   20.50
 -20   4  -2  109.19   15.90
  21  -4   2   12.00    8.60
 -21  -4  -2   13.20   12.20
 -21   4  -2    0.50   11.50
  22  -4   2  154.28   16.50
 -22  -4  -2  135.99   19.60
 -22   4  -2  162.68   23.20
  23  -4   2    0.40   17.50
 -23  -4  -2    5.50   12.70
 -23   4  -2    0.80   13.30
 -23  -5   2  109.59   16.40
 -23   5   2   94.79   15.70
 -23   5   2  119.19   18.50
 -22  -5   2   92.09   13.70
 -22   5   2   96.69   16.60
 -21  -5   2    5.10   10.40
 -21   5   2   13.50   10.80
 -20  -5   2    8.40   11.10
  20  -5  -2   -5.60    7.00
 -20   5   2   18.30    9.80
 -20   5   2    8.10   10.10
 -19  -5   2  196.78   18.10
  19  -5  -2  174.38   14.20
 -19   5   2  193.08   20.80
 -19   5   2  172.88   16.60
  18  -5  -2  436.56   20.30
 -18  -5   2  454.05   25.10
 -18   5   2  471.95   26.40
 -18   5   2  396.26   21.20
  17  -5  -2   67.49   10.60
 -17  -5   2   66.69   10.80
 -17   5   2   67.19    9.80
 -17   5   2   67.49   13.40
  17   5  -2   39.30   12.40
 -16  -5   2  304.67   18.40
  16  -5  -2  297.87   16.00
 -16   5   2  321.87   21.60
  16   5  -2  310.17   22.40
 -16   5   2  331.97   21.10
  15  -5  -2  248.08   14.50
 -15  -5   2  279.97   16.30
  15  -5  -2  244.98   28.70
 -15   5   2  272.77   16.20
 -15   5   2  271.07   19.50
  15   5  -2  264.67   18.80
 -14  -5   2  447.76   21.00
  14  -5  -2  453.95   19.30
  14  -5  -2  441.56   23.30
 -14   5   2  442.66   22.50
 -14   5   2  464.85   20.50
  14   5  -2  463.15   23.30
  13  -5  -2    2.00    7.10
 -13  -5   2    7.60    5.40
  13  -5  -2    1.30    4.30
 -13   5   2   -0.90    5.00
  13   5  -2   10.50    6.60
  12  -5  -2  726.53   26.50
  12  -5  -2  722.43   29.30
 -12  -5   2  706.73   27.30
 -12   5   2  695.83   28.90
 -12   5   2  723.03   26.80
  12   5  -2  748.13   29.00
  11  -5  -2   58.99    7.50
 -11  -5   2   48.20    6.90
  11  -5  -2   62.19    8.90
  11   5  -2   61.99    9.10
 -11   5   2   54.49    8.50
 -11   5   2   62.99    8.00
  10  -5  -2   38.50    7.10
  10  -5  -2   39.90    6.20
 -10  -5   2   24.50    4.70
 -10   5   2   31.70    8.10
  10   5  -2   23.50    5.90
 -10   5   2   31.60    5.60
   9  -5  -2 2728.93   83.59
  -9  -5   2 2725.03   83.69
   9  -5  -2 2748.82   84.99
   9   5  -2 2849.31   84.59
  -9   5   2 2810.82   83.89
  -9   5   2 2685.93   84.99
  -8  -5   2  430.46   17.10
   8  -5  -2  470.55   18.80
   8  -5  -2  435.56   17.40
   8   5  -2  451.25   18.10
  -8   5   2  439.66   18.30
  -8   5   2  465.65   18.10
  -7  -5   2  886.51   29.20
   7  -5  -2  874.81   29.70
   7  -5  -2  909.01   30.50
  -7   5   2  911.51   30.30
  -7   5   2  846.52   30.10
   7   5  -2  878.81   35.30
  -6  -5   2  244.38   10.30
   6  -5  -2  254.87   11.30
  -6   5   2  250.17   11.30
  -6   5   2  238.08   12.70
   6   5  -2  241.08   15.20
   5  -5  -2 2361.26   70.49
   5  -5  -2 2270.67   70.59
  -5  -5   2 2335.47   68.29
   5   5  -2 2329.87   68.09
   5   5  -2 2423.36   70.09
  -5   5   2 2329.47   70.49
  -5   5   2 2343.87   70.89
  -4  -5   2 1143.59   33.80
   4  -5  -2 1072.79   35.50
   4  -5  -2 1100.09   34.90
   4   5  -2 1112.79   33.60
  -4   5   2 1092.59   35.60
  -4   5   2 1090.79   34.90
   4   5  -2 1193.18   34.70
   3  -5  -2 3411.06  100.89
   3  -5  -2 3464.05   99.79
  -3  -5   2 3448.16   99.59
  -3   5   2 3448.16  100.99
   3   5  -2 3301.67   98.59
   3   5  -2 3441.06   99.39
  -2  -5   2   26.40    3.70
   2  -5  -2   16.60    2.60
   2  -5  -2   20.70    3.30
  -2   5   2   17.50    3.20
   2   5  -2   27.20    3.10
  -2   5   2   21.50    2.70
   1  -5  -2 1449.95   46.40
  -1  -5   2 1584.24   46.30
   1  -5  -2 1526.15   44.70
   1   5  -2 1619.64   46.20
  -1   5   2 1503.65   46.60
  -1   5   2 1464.45   44.70
   0  -5  -2  690.13   22.40
   0  -5   2  666.53   22.50
   0   5   2  700.93   22.60
   0   5  -2  676.43   22.30
  -1  -5  -2 3871.91  113.09
   1  -5   2 3792.02  113.59
   1   5   2 3957.90  113.19
  -1   5  -2 3897.21  113.49
   1   5   2 3875.81  112.59
   2  -5   2  242.68   10.60
  -2   5  -2  258.27   10.60
  -2   5  -2  276.17   10.00
   2   5   2  252.17    9.20
   2   5   2  250.67    9.90
   3  -5   2   47.70    4.80
  -3   5  -2   56.79    4.30
  -3   5  -2   45.10    5.00
   3   5   2   55.79    4.80
   3   5   2   52.09    4.10
   4  -5   2 1320.97   40.60
  -4  -5  -2 1329.57   39.10
   4  -5   2 1278.27   41.40
   4   5   2 1356.16   40.00
  -4   5  -2 1302.77   41.20
   4   5   2 1315.17   38.60
  -4   5  -2 1279.07   41.10
   4   5   2 1306.67   39.10
   5  -5   2  662.43   24.10
   5  -5   2  688.13   25.10
  -5  -5  -2  717.73   22.70
  -5   5  -2  675.03   24.10
   5   5   2  733.63   22.40
   5   5   2  727.63   22.30
  -5   5  -2  680.13   24.30
   6  -5   2  480.05   18.00
  -6  -5  -2  473.35   16.70
   6  -5   2  463.15   18.00
   6   5   2  483.95   16.70
  -6   5  -2  448.56   18.20
  -6   5  -2  465.05   18.10
   6   5   2  493.05   15.90
   6   5   2  489.25   24.90
  -7  -5  -2  310.77   12.80
   7  -5   2  345.27   14.50
   7  -5   2  312.77   13.90
  -7   5  -2  321.67   14.60
  -7   5  -2  333.37   14.10
   7   5   2  335.07   22.00
   7   5   2  322.47   13.10
   7   5   2  328.67   11.50
  -8  -5  -2 1789.92   56.79
   8  -5   2 1826.62   57.89
  -8   5  -2 1808.32   58.79
  -8   5  -2 1906.31   57.69
   8   5   2 1880.21   69.39
   8   5   2 1851.11   57.19
   9  -5   2   42.00    5.80
  -9  -5  -2   36.10    5.80
   9  -5   2   32.80    6.40
   9   5   2   36.70    6.00
  -9   5  -2   39.10    7.10
  -9   5  -2   33.70    6.10
   9   5   2   11.80    9.90
  10  -5   2 1943.71   62.49
  10  -5   2 1881.11   61.39
 -10  -5  -2 1969.60   61.39
 -10   5  -2 2012.40   61.19
 -10   5  -2 1920.91   63.49
  10   5   2 2004.20   61.49
  10   5   2 1924.81   75.99
  11  -5   2  348.27   16.00
 -11  -5  -2  334.47   15.90
  11  -5   2  342.87   17.30
 -11   5  -2  323.17   17.70
  11   5   2  347.17   16.80
  11   5   2  330.27   30.20
  12  -5   2   24.90    5.70
 -12  -5  -2   31.60    6.20
  12  -5   2   19.40    6.70
  12   5   2   22.50    6.50
  12   5   2   -2.00   13.50
 -12   5  -2   35.20    6.20
 -12   5  -2   25.40    7.50
 -13  -5  -2   16.70    6.20
  13  -5   2   21.30    6.60
  13  -5   2   25.30    5.60
  13   5   2   18.40    6.70
 -13   5  -2   20.70    6.60
  13   5   2   11.00   14.30
 -13   5  -2   27.40    6.30
 -14  -5  -2 1160.28   41.40
  14  -5   2 1087.49   39.70
  14  -5   2 1140.99   42.40
 -14   5  -2 1149.48   43.40
  14   5   2 1141.69   41.40
 -14   5  -2 1184.98   39.60
  14   5   2 1115.89   57.59
  15  -5   2  413.26   20.00
 -15  -5  -2  473.75   21.90
  15   5   2  422.86   22.40
 -15   5  -2  410.06   19.90
 -15   5  -2  406.96   25.30
  16  -5   2   10.70    6.40
 -16  -5  -2   -6.00    6.00
  16   5   2   -8.40    9.90
 -16   5  -2   -2.40    8.00
 -16   5  -2   -4.70    9.60
  17  -5   2   34.00    8.80
 -17  -5  -2   28.80   10.60
 -17   5  -2   24.60   10.90
 -17   5  -2   22.10    8.30
  17   5   2   41.20   11.80
  18  -5   2   11.60    8.10
 -18  -5  -2   18.10    8.50
 -18   5  -2   25.90   10.40
 -18   5  -2   17.50    8.20
  19  -5   2    1.10    7.60
 -19  -5  -2   -2.90   10.70
 -19   5  -2   13.40   11.10
  20  -5   2   25.90    9.00
 -20  -5  -2   22.00   11.60
 -20   5  -2   -7.90   11.60
  21  -5   2   -7.30    8.60
 -21  -5  -2  -12.10   10.80
 -21   5  -2    8.30   12.00
 -22  -5  -2    3.20   10.70
  22  -5   2    9.40   10.00
 -22   5  -2    2.00   12.00
 -22  -6   2   -8.90   10.40
 -22   6   2   11.20   13.30
  21  -6  -2  207.38   17.40
 -21  -6   2  284.67   21.80
 -21   6   2  232.28   22.80
 -20  -6   2  168.28   19.80
  20  -6  -2  145.99   14.90
 -20   6   2  159.58   20.20
 -20   6   2  179.68   18.70
  19  -6  -2  378.66   19.40
 -19  -6   2  324.17   23.00
 -19   6   2  346.77   21.70
 -19   6   2  435.56   27.30
  18  -6  -2   32.10    8.00
 -18  -6   2   38.50   10.70
 -18   6   2   20.20    9.30
 -18   6   2   18.00   10.20
  17  -6  -2  112.99   12.20
 -17  -6   2  119.29   15.30
 -17   6   2  125.79   14.50
 -17   6   2  120.79   16.90
  17   6  -2  110.29   15.90
 -16  -6   2  292.77   17.80
  16  -6  -2  275.07   16.00
 -16   6   2  270.67   19.00
  16   6  -2  280.07   22.30
 -16   6   2  284.47   26.70
  15  -6  -2 1679.93   60.39
 -15  -6   2 1699.43   58.19
  15  -6  -2 1751.92   56.79
 -15   6   2 1835.62   62.09
  15   6  -2 1638.54   59.39
 -15   6   2 1765.72   57.19
  14  -6  -2  138.59   15.80
 -14  -6   2  136.89   11.80
  14  -6  -2  132.59   11.50
 -14   6   2  127.09   13.40
  14   6  -2  110.59   14.30
 -14   6   2  108.99   12.80
  13  -6  -2  128.89   13.80
 -13  -6   2  118.99   10.60
  13  -6  -2  121.59   10.50
 -13   6   2  139.79   12.80
  13   6  -2  100.99   13.00
 -13   6   2  119.29   11.80
  12  -6  -2   85.89   11.80
 -12  -6   2   90.19    9.00
  12  -6  -2   89.99    9.00
  12   6  -2   80.49   10.30
 -12   6   2   85.99   10.50
 -12   6   2   78.19    9.90
  11  -6  -2   38.40    6.00
 -11  -6   2   20.60    4.90
  11  -6  -2   38.40    7.90
 -11   6   2   28.00    6.70
 -11   6   2   41.80    8.10
  11   6  -2   34.30    7.00
  10  -6  -2  535.15   22.50
  10  -6  -2  526.45   20.80
 -10  -6   2  502.95   20.20
 -10   6   2  515.55   22.10
 -10   6   2  542.85   23.30
  10   6  -2  526.05   22.20
  -9  -6   2  446.76   18.10
   9  -6  -2  467.65   19.00
   9  -6  -2  496.05   20.20
   9   6  -2  472.65   19.30
  -9   6   2  463.45   19.50
  -9   6   2  454.35   19.60
   8  -6  -2   15.40    4.70
  -8  -6   2    5.20    3.00
   8  -6  -2   12.30    4.10
   8   6  -2    6.10    3.90
  -8   6   2   12.90    3.90
  -8   6   2    5.80    4.40
   7  -6  -2  835.62   29.50
  -7  -6   2  860.71   39.80
   7  -6  -2  810.72   29.10
   7   6  -2  903.61   30.80
  -7   6   2  857.11   29.60
  -7   6   2  834.92   29.40
   6  -6  -2  546.25   20.00
   6  -6  -2  511.85   19.80
  -6   6   2  533.55   19.70
   6   6  -2  549.05   19.10
   6   6  -2  513.25   17.00
  -6   6   2  534.55   20.20
   5  -6  -2 1673.03   53.89
   5  -6  -2 1738.13   53.29
  -5  -6   2 1773.52   51.69
  -5   6   2 1654.93   53.19
   5   6  -2 1763.52   51.49
   5   6  -2 1760.92   52.69
  -5   6   2 1768.72   54.19
   4  -6  -2   18.50    3.50
   4  -6  -2   21.30    3.60
   4   6  -2   17.30    3.00
  -4   6   2   21.60    3.70
  -3  -6   2  324.47   11.80
   3  -6  -2  302.37   11.40
   3  -6  -2  278.47   12.50
  -3   6   2  296.47   11.50
   3   6  -2  325.67   10.70
  -3   6   2  294.57   12.80
   3   6  -2  332.67   11.90
   2  -6  -2  867.31   26.00
   2  -6  -2  817.32   27.70
  -2  -6   2  875.61   27.20
  -2   6   2  775.02   27.30
  -2   6   2  820.72   27.80
   2   6  -2  878.11   27.00
  -1  -6   2 3764.52  109.19
   1  -6  -2 3722.23  107.09
   1  -6  -2 3582.24  109.39
  -1   6   2 3812.62  107.29
  -1   6   2 3679.63  109.59
   1   6  -2 3739.63  108.99
   0  -6   2   16.90    3.10
   0  -6  -2    8.20    2.50
   0   6  -2   18.40    3.10
   0   6   2   11.80    3.10
  -1  -6  -2  186.08    8.40
   1   6   2  190.08    8.80
  -2  -6  -2  604.44   20.60
   2  -6   2  594.84   21.60
  -2  -6  -2  657.83   25.70
  -2   6  -2  629.04   20.50
  -2   6  -2  618.74   28.00
  -2   6  -2  606.14   21.50
   2   6   2  628.64   20.90
   3   6   2   38.30    3.30
  -3   6  -2   34.40    5.00
  -3   6  -2   41.00    3.90
   3   6   2   44.80    4.40
   4  -6   2   33.00    4.10
   4  -6   2   32.50    4.80
   4   6   2   34.60    4.00
   4   6   2   29.00    3.10
  -4   6  -2   33.50    4.20
  -4   6  -2   35.60    5.30
   4   6   2   33.80    2.70
   5  -6   2  261.57   12.30
   5  -6   2  286.27   11.80
  -5  -6  -2  270.17   10.20
   5   6   2  259.57   10.20
  -5   6  -2  281.47   12.10
   5   6   2  249.38   10.50
  -5   6  -2  282.57   12.60
   6  -6   2   25.20    5.00
  -6  -6  -2   33.00    4.00
   6  -6   2   38.00    5.50
  -6   6  -2   23.00    4.30
  -6   6  -2   25.30    4.90
   6   6   2   35.60    4.70
   6   6   2   38.40    4.30
   7  -6   2 1724.13   52.49
   7  -6   2 1662.73   52.79
  -7  -6  -2 1628.54   50.69
  -7   6  -2 1690.93   52.59
   7   6   2 1632.94   49.70
  -7   6  -2 1624.74   53.09
   7   6   2 1634.24   50.79
  -8  -6  -2  100.19    7.60
   8   6   2   94.69    8.20
  -8   6  -2  107.69    9.50
   8   6   2  124.19    6.30
  -9  -6  -2 1046.40   34.80
   9  -6   2 1029.40   36.20
   9  -6   2 1072.09   36.50
   9   6   2 1081.99   35.20
  -9   6  -2 1032.30   37.20
  10  -6   2  195.28   13.10
 -10  -6  -2  205.18   11.20
  10  -6   2  203.88   12.30
 -10   6  -2  208.18   12.60
 -10   6  -2  192.88   13.60
  10   6   2  226.98   12.50
 -11  -6  -2  479.95   20.60
  11  -6   2  503.25   21.80
  11  -6   2  542.75   23.00
 -11   6  -2  529.75   23.70
 -11   6  -2  532.95   21.70
  12  -6   2  541.85   24.20
  12  -6   2  546.35   23.10
 -12  -6  -2  565.54   22.70
 -12   6  -2  504.25   24.20
 -12   6  -2  545.85   22.50
  12   6   2  569.24   23.40
  13  -6   2  869.41   34.30
 -13  -6  -2  893.31   32.80
  13  -6   2  854.31   32.50
 -13   6  -2  864.41   35.20
  13   6   2  858.21   33.00
 -13   6  -2  907.61   32.30
  14  -6   2   36.20    9.90
  14  -6   2   62.39    9.50
 -14  -6  -2   53.99    8.70
 -14   6  -2   39.10    8.80
 -14   6  -2   56.79    8.60
  14   6   2   57.59   10.30
  15  -6   2  133.69   12.70
 -15  -6  -2  135.79   13.20
 -15   6  -2  113.59   17.20
  15   6   2  160.68   15.30
 -15   6  -2  128.49   13.20
 -16  -6  -2  218.48   16.00
  16  -6   2  204.88   15.40
 -16   6  -2  201.78   19.10
  16   6   2  241.78   19.10
 -16   6  -2  222.78   17.60
 -17  -6  -2   25.60    9.50
  17  -6   2   23.40    7.60
  17   6   2   31.10   11.40
 -17   6  -2   24.50    8.90
 -18  -6  -2   24.30    8.60
  18  -6   2   33.90    8.90
 -18   6  -2   20.40   10.00
 -18   6  -2   22.20   11.40
  19  -6   2    4.20    8.50
 -19  -6  -2   -3.40    9.20
 -19   6  -2   -9.40    9.80
 -19   6  -2   -7.30   11.00
 -20  -6  -2    6.70    9.70
  20  -6   2    5.80    8.50
 -20   6  -2   -1.60   10.40
 -21  -6  -2  110.59   16.20
  21  -6   2  156.28   17.00
 -21   6  -2  126.99   17.90
  22  -6   2    7.20   10.30
 -22  -6  -2    7.60   12.00
 -22   6  -2    7.10   15.50
  22  -7  -2   74.89   13.00
 -22  -7   2   62.29   13.70
 -22   7   2   94.29   16.00
 -21  -7   2   92.89   14.80
  21  -7  -2   80.29   11.40
 -21   7   2   85.69   16.70
  20  -7  -2   54.69   10.40
 -20  -7   2   41.40   13.20
 -20   7   2   52.59   12.60
 -20   7   2   36.30   12.40
 -19  -7   2  342.27   22.90
  19  -7  -2  349.37   19.40
 -19   7   2  328.57   22.60
 -19   7   2  333.27   24.60
  18  -7  -2   12.90    7.10
 -18  -7   2    5.00    9.20
 -18   7   2   -8.80    9.90
 -18   7   2    8.90    9.80
  17  -7  -2  677.93   28.40
 -17  -7   2  738.93   31.30
 -17   7   2  701.63   29.80
  17   7  -2  680.13   34.00
 -16  -7   2  138.89   13.60
  16  -7  -2  153.08   13.50
 -16   7   2  154.78   16.90
  16   7  -2  170.58   20.10
  15  -7  -2   46.80   11.30
 -15  -7   2   31.80    7.40
  15  -7  -2   32.00    7.40
  15   7  -2   48.50   10.10
 -15   7   2   46.80    9.40
 -15   7   2   36.50   10.90
  14  -7  -2  158.68   16.00
 -14  -7   2  163.58   13.00
  14  -7  -2  155.08   12.70
  14   7  -2  163.48   16.30
 -14   7   2  157.18   14.30
 -14   7   2  153.68   14.50
  13  -7  -2  529.45   22.80
 -13  -7   2  556.24   23.00
  13  -7  -2  535.55   25.30
 -13   7   2  540.55   25.10
 -13   7   2  538.75   23.70
  13   7  -2  546.75   25.00
  12  -7  -2 1031.00   38.90
  12  -7  -2 1077.69   37.50
 -12  -7   2 1056.79   37.00
 -12   7   2 1039.80   39.10
  12   7  -2 1087.99   38.50
 -12   7   2 1063.99   37.70
  11  -7  -2  457.15   21.60
  11  -7  -2  443.36   20.20
 -11  -7   2  508.05   19.90
 -11   7   2  476.15   21.20
  11   7  -2  491.75   21.40
 -11   7   2  470.75   21.70
  10  -7  -2  282.37   15.30
 -10  -7   2  249.88   12.70
  10  -7  -2  269.87   14.00
 -10   7   2  279.37   14.90
 -10   7   2  251.97   14.40
  10   7  -2  261.47   14.40
   9  -7  -2  368.96   16.90
   9  -7  -2  380.36   17.60
  -9   7   2  372.16   17.40
   9   7  -2  392.06   17.10
  -9   7   2  391.16   17.70
   8  -7  -2  655.03   25.10
   8   7  -2  728.23   25.00
  -8   7   2  647.04   25.20
   7  -7  -2   24.10    5.60
   7  -7  -2   24.30    5.10
  -7  -7   2   22.50    3.10
  -7   7   2   12.60    4.20
   7   7  -2   28.70    4.70
  -7   7   2   26.60    5.70
   7   7  -2   23.40    3.60
   6  -7  -2   75.79    7.00
  -6  -7   2   65.59    6.90
  -6   7   2   73.19    6.40
   6   7  -2   95.29    6.40
  -5  -7   2 1254.27   37.80
   5  -7  -2 1208.98   38.80
   5  -7  -2 1180.78   39.90
  -5   7   2 1173.38   38.90
  -5   7   2 1241.48   40.40
   5   7  -2 1228.58   37.60
   5   7  -2 1273.57   38.40
   4  -7  -2 1692.33   54.39
   4  -7  -2 1727.93   52.89
  -4  -7   2 1704.63   52.59
   4   7  -2 1774.92   52.49
  -4   7   2 1732.03   53.09
   4   7  -2 1727.03   51.19
   4   7  -2 1792.02   52.59
  -4   7   2 1765.62   54.69
  -3  -7   2 3231.18   96.19
   3  -7  -2 3293.87   95.59
   3  -7  -2 3219.68   97.59
   3   7  -2 3314.27   96.09
  -3   7   2 3322.77   97.79
  -3   7   2 3186.68   95.69
  -2  -7   2  870.31   28.50
   2  -7  -2  891.91   27.00
   2  -7  -2  823.92   29.10
  -2   7   2  863.21   27.30
  -2   7   2  850.91   29.50
   2   7  -2  936.21   28.60
   1  -7  -2  145.39    8.10
  -1  -7   2  138.79    7.70
   1  -7  -2  149.09    5.80
   1   7  -2  154.58    8.00
   0  -7  -2 3317.27  100.89
   0  -7   2 3375.96  101.09
   0   7   2 3459.85  101.19
   0   7  -2 3466.55  100.99
   1  -7   2   15.40    3.40
  -1  -7  -2   16.70    3.00
   1   7   2   15.70    3.60
  -1   7  -2   17.30    4.50
  -2  -7  -2   24.40    7.90
  -2  -7  -2   33.40    4.10
   2  -7   2   32.60    5.00
  -2   7  -2   21.00    3.80
  -2   7  -2   41.90    3.80
   2   7   2   29.80    4.60
  -3  -7  -2  353.46   13.80
   3  -7   2  351.96   15.20
  -3   7  -2  383.26   15.50
   3   7   2  390.76   15.80
  -3   7  -2  369.66   14.10
   4  -7   2 2003.80   64.19
   4   7   2 2184.58   62.69
  -4   7  -2 2000.20   63.29
   4   7   2 2099.49   60.89
  -4   7  -2 2078.29   64.09
   5  -7   2 3908.41  120.49
  -5  -7  -2 4052.19  116.99
   5  -7   2 4142.49  119.19
  -5   7  -2 3967.90  119.79
   5   7   2 4084.49  117.19
  -5   7  -2 4152.18  120.39
   5   7   2 3985.10  116.49
   5   7   2 4033.60  118.29
   6  -7   2 1009.70   35.80
  -6  -7  -2 1047.60   32.70
   6  -7   2 1104.49   34.90
   6   7   2 1046.80   33.00
  -6   7  -2 1038.40   35.50
   6   7   2 1047.50   33.20
  -6   7  -2 1077.19   35.80
   7  -7   2   34.40    6.00
   7  -7   2   32.50    6.40
  -7  -7  -2   43.90    4.80
   7   7   2   47.80    5.30
   7   7   2   35.50    5.80
  -7   7  -2   34.40    7.00
  -7   7  -2   46.30    6.70
   8  -7   2  189.48   12.00
   8  -7   2  220.68   12.20
  -8  -7  -2  228.78   10.30
   8   7   2  222.38    9.60
   8   7   2  231.08   11.00
  -8   7  -2  208.08   12.50
  -8   7  -2  207.78   12.60
   9  -7   2 1172.28   38.90
  -9  -7  -2 1115.89   36.90
   9  -7   2 1101.39   39.00
  -9   7  -2 1147.29   38.90
   9   7   2 1136.29   37.20
   9   7   2 1102.49   34.90
  -9   7  -2 1129.39   39.80
 -10  -7  -2   71.79    7.60
  10  -7   2   91.09    9.90
  10  -7   2   88.09   10.00
 -10   7  -2   77.29   10.40
 -10   7  -2   94.39   10.20
  10   7   2   64.19    9.10
  11  -7   2 1653.63   54.49
 -11  -7  -2 1642.14   52.59
  11  -7   2 1606.54   54.09
 -11   7  -2 1676.83   53.89
 -11   7  -2 1599.04   55.69
  12  -7   2    9.40    6.00
  12  -7   2    6.40    6.50
 -12  -7  -2    7.00    4.90
 -12   7  -2    2.60    5.70
  12   7   2   -4.60    5.80
 -12   7  -2   14.00    6.10
  13  -7   2  116.59   12.00
  13  -7   2  141.59   14.00
 -13  -7  -2  139.99   11.30
 -13   7  -2  133.79   12.20
  13   7   2  132.89   13.00
 -13   7  -2  113.09   13.00
 -14  -7  -2  596.24   25.20
  14  -7   2  574.44   27.10
  14  -7   2  616.74   26.00
 -14   7  -2  603.74   25.60
 -14   7  -2  602.34   28.80
  14   7   2  598.54   26.30
 -15  -7  -2  262.87   16.10
  15  -7   2  245.68   16.20
  15   7   2  217.98   16.90
 -15   7  -2  233.98   18.80
 -15   7  -2  240.68   16.70
 -16  -7  -2    3.00    6.40
  16  -7   2   -0.30    6.70
 -16   7  -2   15.60    8.70
 -16   7  -2   -1.10   10.10
  16   7   2    7.60    9.80
 -17  -7  -2    7.50    7.40
  17  -7   2   -9.40    7.50
  17   7   2   -0.80   10.30
 -17   7  -2   12.10    9.20
 -17   7  -2   15.50    9.60
 -18  -7  -2   88.59   12.70
  18  -7   2  108.49   14.90
 -18   7  -2   76.19   12.00
  18   7   2   71.39   16.80
 -18   7  -2   80.89   17.00
  19  -7   2   21.10    9.50
 -19  -7  -2   12.10   10.30
 -19   7  -2   10.40   10.90
 -19   7  -2   20.40   11.60
 -20  -7  -2   51.69   12.40
  20  -7   2   40.90   10.30
 -20   7  -2   30.50   12.90
 -20   7  -2   19.90   13.80
 -21  -7  -2   80.39   14.60
  21  -7   2   68.69   14.50
 -21   7  -2   95.39   15.50
 -22  -7  -2    2.00   11.00
  22  -7   2   13.20   13.60
 -22   7  -2   11.80   14.60
 -22  -8   2   67.39   13.40
  22  -8  -2  107.09   15.90
 -22   8   2  109.79   17.50
 -21  -8   2   67.29   12.70
  21  -8  -2   26.10   13.80
 -21   8   2   60.19   14.70
 -20  -8   2   26.30   12.70
  20  -8  -2   41.70    9.80
 -20   8   2   45.50   12.90
 -20   8   2   29.80   13.40
 -19  -8   2    3.70    8.70
  19  -8  -2    4.10    8.50
 -19   8   2   16.80   11.90
 -19   8   2   14.90   11.70
 -18  -8   2   51.69   12.90
  18  -8  -2   69.79   11.00
 -18   8   2   75.79   13.30
 -18   8   2   52.39   14.80
 -17  -8   2  108.69   15.00
  17  -8  -2  117.29   13.60
  17   8  -2  147.49   17.80
 -17   8   2  108.99   14.40
 -17   8   2  107.79   16.30
 -16  -8   2   10.00    6.70
  16  -8  -2    6.20    6.90
 -16   8   2   11.10   10.20
  16   8  -2   11.50   11.50
 -15  -8   2   32.90    8.00
  15  -8  -2   41.00    7.70
  15  -8  -2   45.80   12.10
  15   8  -2   37.20   10.80
 -15   8   2   50.79   10.10
 -15   8   2   34.80    9.30
  14  -8  -2   33.50   10.20
  14  -8  -2   35.60    7.50
 -14  -8   2   29.80    7.00
 -14   8   2   20.40    7.90
 -14   8   2   23.30    8.00
  14   8  -2   13.10    8.60
  13  -8  -2  363.46   18.10
  13  -8  -2  328.27   20.20
 -13  -8   2  327.47   16.70
 -13   8   2  339.17   18.80
 -13   8   2  339.27   19.60
  13   8  -2  316.97   19.30
  12  -8  -2  330.77   18.90
  12  -8  -2  358.36   17.80
 -12  -8   2  309.67   16.00
  12   8  -2  354.96   18.80
 -12   8   2  359.16   18.60
 -12   8   2  336.77   18.70
  11  -8  -2  297.27   16.30
  11  -8  -2  321.87   17.50
  11   8  -2  333.87   17.30
 -11   8   2  323.87   17.60
 -11   8   2  333.87   17.70
  10   8  -2   82.09    9.60
 -10   8   2   74.49    9.70
   9  -8  -2  102.59   10.30
   9  -8  -2  117.79    9.90
   9   8  -2  100.19    9.30
  -9   8   2   97.69    9.40
  -9   8   2  121.29   11.10
   8  -8  -2  414.36   18.20
  -8  -8   2  389.86   28.20
   8  -8  -2  420.76   18.30
   8   8  -2  403.66   17.20
   8   8  -2  424.36   14.20
  -8   8   2  377.46   17.50
  -8   8   2  430.06   18.90
   7  -8  -2  785.92   27.60
   7  -8  -2  723.83   28.00
  -7  -8   2  751.02   24.60
   7   8  -2  747.63   24.50
  -7   8   2  765.72   27.50
  -7   8   2  751.62   28.30
   7   8  -2  824.72   26.80
   6  -8  -2  125.39    8.80
  -6  -8   2  120.79    7.00
   6  -8  -2  120.69    9.20
  -6   8   2  128.79    8.40
   6   8  -2  134.99    7.90
   5  -8  -2  333.07   14.80
   5  -8  -2  324.57   14.40
  -5  -8   2  279.47   12.10
  -5   8   2  309.67   13.10
   5   8  -2  288.27   12.10
  -5   8   2  311.27   14.80
   5   8  -2  294.07   12.10
  -4  -8   2   45.10    5.00
   4  -8  -2   54.09    6.00
   4  -8  -2   59.79    5.20
  -4   8   2   51.49    6.50
  -4   8   2   51.99    4.90
   4   8  -2   48.50    5.30
  -3  -8   2  329.57   13.20
   3  -8  -2  311.27   14.10
   3  -8  -2  329.67   12.20
   3   8  -2  329.67   13.20
  -3   8   2  311.57   12.40
  -3   8   2  330.27   14.70
   2  -8  -2  167.08    7.00
  -2  -8   2  170.08    8.80
   2  -8  -2  158.78    9.20
  -2   8   2  150.88    9.70
   2   8  -2  181.28    9.30
   1  -8  -2 1281.67   41.40
  -1  -8   2 1286.47   41.10
  -1   8   2 1289.97   41.50
  -1   8   2 1275.97   38.50
   0  -8   2  457.65   17.60
   0  -8  -2  434.66   17.20
   0   8  -2  471.05   17.60
   0   8   2  432.96   17.40
   1  -8   2  240.28   11.70
  -1  -8  -2  246.68   18.90
  -1  -8  -2  238.08   11.10
  -1   8  -2  243.08    9.90
  -1   8  -2  257.27   12.10
   1   8   2  233.98   11.70
  -1   8  -2  273.47   19.20
   2  -8   2   61.79    6.20
  -2  -8  -2   57.79    5.30
  -2   8  -2   55.49    6.90
  -2   8  -2   52.79    4.60
  -3  -8  -2  388.16   14.80
   3  -8   2  381.46   16.30
  -3  -8  -2  378.16   30.60
   3   8   2  396.16   15.30
  -3   8  -2  360.46   16.10
   3   8   2  395.06   13.80
  -3   8  -2  387.66   14.90
   4  -8   2  385.96   17.00
  -4   8  -2  414.46   17.30
  -4   8  -2  380.86   15.90
   4   8   2  407.56   14.20
   4   8   2  430.46   15.90
   5  -8   2  122.99    9.70
   5  -8   2  138.79    8.30
   5   8   2  124.29    6.00
  -5   8  -2  101.89   11.00
   7  -8   2    7.40    4.30
  -7  -8  -2   11.50    3.20
   7  -8   2   18.90    5.20
   7   8   2    5.50    3.70
  -7   8  -2   12.00    4.80
   7   8   2    6.10    3.50
  -7   8  -2   15.00    5.40
  -8  -8  -2   11.90    3.20
   8  -8   2    6.70    4.70
   8  -8   2   11.10    5.20
   8   8   2   13.60    3.40
  -8   8  -2   18.60    4.70
  -8   8  -2    9.90    6.10
   8   8   2   11.50    4.20
   9  -8   2  384.86   17.20
  -9  -8  -2  340.67   14.50
   9  -8   2  356.86   17.50
   9   8   2  378.76   14.10
   9   8   2  349.07   15.40
  -9   8  -2  334.97   17.40
  -9   8  -2  354.86   17.60
  10  -8   2  349.37   16.90
  10  -8   2  328.37   17.00
 -10  -8  -2  328.27   14.50
  10   8   2  314.37   13.20
 -10   8  -2  355.76   18.00
 -10   8  -2  352.26   17.70
  10   8   2  327.97   15.80
  11  -8   2  180.88   13.50
 -11  -8  -2  190.98   11.00
  11  -8   2  192.58   13.50
 -11   8  -2  216.98   14.50
 -11   8  -2  176.08   14.10
 -12  -8  -2   87.79    9.20
  12  -8   2  112.89   11.50
  12  -8   2   84.39   11.60
  12   8   2  109.19   11.90
 -12   8  -2  108.79   12.40
 -12   8  -2   93.79   12.00
  13  -8   2  255.17   16.60
  13  -8   2  223.88   17.00
 -13  -8  -2  266.57   14.80
  13   8   2  278.67   16.40
 -13   8  -2  260.57   16.70
 -13   8  -2  264.97   17.90
  14  -8   2   83.09   11.00
 -14  -8  -2   64.89   10.40
  14  -8   2   73.79   12.00
 -14   8  -2   63.69   12.80
 -14   8  -2   77.49   10.40
  14   8   2   81.29   11.50
  15  -8   2  203.78   15.70
 -15  -8  -2  201.58   14.80
 -15   8  -2  218.08   17.10
  15   8   2  211.58   17.10
 -15   8  -2  200.58   17.50
  16  -8   2  181.48   16.20
 -16  -8  -2  178.88   14.80
  16   8   2  180.88   18.40
 -16   8  -2  176.78   17.10
 -16   8  -2  185.98   19.60
 -17  -8  -2   -1.70    8.00
  17  -8   2  -10.80    8.00
 -17   8  -2    0.30    9.60
 -17   8  -2    4.70    9.20
  17   8   2   -5.10   10.60
 -18  -8  -2   -3.40    9.10
  18  -8   2    3.60    9.00
 -18   8  -2    2.50   11.10
 -18   8  -2    3.30   11.90
  18   8   2  -11.20   13.40
  19  -8   2   49.70   12.70
 -19  -8  -2   46.50   11.80
 -19   8  -2   50.59   13.30
 -19   8  -2   43.40   13.70
  20  -8   2   51.59   12.50
 -20  -8  -2   51.39   12.70
 -20   8  -2   37.70   14.40
 -20   8  -2   32.90   14.20
 -21  -8  -2   20.60   11.70
  21  -8   2   20.40   11.30
 -21   8  -2   22.60   12.50
  22  -8   2    5.90   14.20
 -22  -8  -2   -4.00   11.50
 -22   8  -2  -11.50   14.20
  21  -9  -2    8.00   10.20
 -21  -9   2   28.90   11.40
 -21   9   2   21.70   14.30
  20  -9  -2   -6.80   10.20
 -20  -9   2   -7.70   10.40
 -20   9   2   -1.00   14.90
 -20   9   2   -2.70   10.70
  19  -9  -2  116.99   16.70
 -19  -9   2   89.09   13.40
 -19   9   2  117.39   17.30
 -19   9   2  104.69   15.60
  18  -9  -2    0.00    8.90
 -18  -9   2    3.90    8.80
 -18   9   2   20.30   12.50
 -18   9   2   -0.40   11.00
 -17  -9   2  127.79   14.90
  17  -9  -2  101.89   14.30
 -17   9   2  120.29   15.60
 -17   9   2  107.59   17.20
  17   9  -2  151.18   22.10
  16  -9  -2   14.40    7.90
 -16  -9   2   15.90    6.90
  16   9  -2    9.90   12.00
 -16   9   2   23.00   11.10
  15  -9  -2   35.10    8.10
 -15  -9   2   35.60    7.40
 -15   9   2   41.20    9.80
 -15   9   2   32.60   10.60
  15   9  -2   42.80   11.10
  14  -9  -2   38.00    8.10
  14  -9  -2   22.30    9.10
  14   9  -2   22.90    8.80
 -14   9   2   35.10   10.00
 -14   9   2   34.30    9.40
  13  -9  -2  108.19   14.80
  13  -9  -2  146.69   13.00
 -13   9   2  141.59   14.30
  13   9  -2  127.69   14.40
 -13   9   2  133.99   13.30
  12  -9  -2  112.29   11.40
  12  -9  -2   81.99   12.60
 -12   9   2  104.99   14.20
 -12   9   2   76.49   11.30
  12   9  -2   95.19   12.40
  11  -9  -2  449.56   22.20
  11  -9  -2  534.35   22.60
 -11   9   2  512.05   23.00
  11   9  -2  464.65   21.60
 -11   9   2  455.85   22.20
  10  -9  -2  129.09   11.10
  10  -9  -2  113.89   11.50
 -10   9   2  110.99   12.20
  10   9  -2  107.79   10.90
 -10   9   2   99.09   10.60
   9  -9  -2   38.80    7.40
   9  -9  -2   37.50    7.30
  -9   9   2   37.70    6.50
  -9   9   2   30.40    7.30
   9   9  -2   32.80    6.40
   8  -9  -2  232.08   13.00
   8  -9  -2  241.38   13.50
  -8  -9   2  218.88    9.40
  -8  -9   2  184.18   21.90
  -8   9   2  224.98   12.60
  -8   9   2  244.28   14.40
   8   9  -2  214.38   12.20
   8   9  -2  200.58    9.60
   7  -9  -2  103.29    9.20
  -7  -9   2  111.29    7.00
  -7   9   2  113.79    8.80
   7   9  -2  117.89    8.50
   6  -9  -2   54.09    7.20
  -6  -9   2   46.30    5.10
   6  -9  -2   50.99    7.60
  -6   9   2   40.70    6.80
   6   9  -2   54.29    6.10
  -6   9   2   46.30    6.10
   6   9  -2   45.30    5.70
  -5  -9   2    8.40    3.20
   5  -9  -2   16.40    5.20
   5  -9  -2   10.60    5.10
   5   9  -2   12.50    3.90
   5   9  -2   12.30    3.50
  -5   9   2    9.20    5.40
  -5   9   2   13.50    4.30
   5   9  -2   11.10    2.50
   4  -9  -2    2.20    3.70
  -4  -9   2    0.00    2.70
   4  -9  -2    0.10    2.60
  -4   9   2    5.30    4.40
   4   9  -2    1.60    2.90
  -4   9   2    1.30    2.60
  -3  -9   2   44.60    5.50
   3  -9  -2   33.80    5.30
   3  -9  -2   39.60    4.40
  -3   9   2   39.90    7.00
  -3   9   2   29.00    4.50
  -2  -9   2   95.49    7.30
   2  -9  -2   96.59    7.70
  -2   9   2   89.99    8.20
  -2   9   2   91.39    5.60
   2   9  -2   92.09    7.60
  -1  -9   2  212.78   11.40
   1  -9  -2  253.27   12.00
   1   9  -2  238.48   12.00
  -1   9   2  252.57   12.70
   0  -9  -2  155.48   16.70
   0  -9   2  161.28    9.60
   0  -9  -2  164.78    9.40
   0   9  -2  149.88   15.80
   0   9   2  165.08   10.00
   0   9  -2  178.08   10.40
   1  -9   2  440.46   18.30
  -1  -9  -2  422.76   17.30
  -1   9  -2  464.25   16.10
  -1   9  -2  477.25   18.60
   1   9   2  440.96   18.00
   2  -9   2  336.77   15.60
  -2  -9  -2  353.06   14.40
  -2   9  -2  343.07   13.70
   2   9   2  387.56   17.10
  -2   9  -2  340.17   15.70
  -3  -9  -2 1146.19   37.70
   3  -9   2 1169.08   39.60
  -3   9  -2 1156.88   46.30
   3   9   2 1184.98   36.70
  -3   9  -2 1164.78   37.70
   3   9   2 1207.98   38.40
   4  -9   2  342.87   16.30
   4   9   2  339.17   12.80
   4   9   2  360.96   15.00
  -4   9  -2  350.36   14.80
  -4   9  -2  367.96   16.50
   5  -9   2 1122.29   38.60
  -5   9  -2 1158.78   38.50
  -5   9  -2 1120.49   37.20
   5   9   2 1058.49   34.10
   6  -9   2  123.79    9.50
   6  -9   2   93.79    9.60
  -6   9  -2  115.29    8.70
   6   9   2  100.79    6.40
  -6   9  -2  105.99   10.10
   6   9   2  112.09    8.30
   7  -9   2  271.27   14.90
   7  -9   2  260.57   13.10
   7   9   2  251.87   11.30
  -7   9  -2  251.47   13.70
  -7   9  -2  275.47   15.10
   7   9   2  267.57   12.40
  -8  -9  -2  133.19    7.30
   8   9   2  108.99    8.40
  -9  -9  -2  164.98    9.00
   9  -9   2  159.08   12.40
   9  -9   2  176.68   11.80
  -9   9  -2  160.88   12.50
  -9   9  -2  167.78   12.40
   9   9   2  175.38   10.80
   9   9   2  174.18    9.60
  10  -9   2   21.40    6.40
 -10  -9  -2   26.10    4.70
  10  -9   2   44.70    7.80
 -10   9  -2   21.90    7.00
  10   9   2   27.50    4.90
 -10   9  -2   29.20    7.10
  10   9   2   26.60    6.60
  11  -9   2  251.27   15.80
  11  -9   2  268.57   15.70
 -11  -9  -2  275.37   13.20
  11   9   2  267.07   15.00
 -11   9  -2  261.67   16.40
 -11   9  -2  259.27   16.80
  12  -9   2   25.90    8.00
  12  -9   2   15.60    6.60
 -12  -9  -2   26.80    5.70
  12   9   2   14.40    7.00
 -12   9  -2   25.90    7.90
 -12   9  -2   13.60    7.70
  13  -9   2   20.70    7.50
 -13  -9  -2   14.10    5.80
  13  -9   2   22.80    7.10
 -13   9  -2   13.70    6.90
  13   9   2   16.70    7.30
 -13   9  -2    9.40    7.90
  14  -9   2   24.80    9.10
 -14  -9  -2   37.50    7.30
  14  -9   2   39.60    9.00
 -14   9  -2   36.50   10.50
  14   9   2   34.40    9.10
 -14   9  -2   10.70    8.80
  15  -9   2  139.59   15.10
 -15  -9  -2  128.39   12.40
  15   9   2  121.49   15.50
 -15   9  -2  127.59   17.00
 -15   9  -2  103.79   15.80
  16  -9   2    5.60    8.50
 -16  -9  -2   11.40    6.80
 -16   9  -2   -3.90    9.80
  16   9   2   16.90   10.20
  17  -9   2  204.08   20.20
 -17  -9  -2  147.39   15.60
  17   9   2  176.68   20.90
 -17   9  -2  175.88   20.10
 -17   9  -2  213.28   22.40
  18  -9   2   70.89   14.60
 -18  -9  -2   52.19   10.90
 -18   9  -2   45.60   13.30
  18   9   2   60.69   15.20
 -18   9  -2   55.19   12.70
  19  -9   2  106.69   17.00
 -19  -9  -2   62.59   13.00
 -19   9  -2   54.59   14.60
  20  -9   2   25.60   13.10
 -20  -9  -2    8.30   11.00
 -20   9  -2   29.80   12.90
 -21  -9  -2   20.00   12.70
  21  -9   2   36.60   15.90
 -21   9  -2   16.10   13.60
 -21  10   2  221.78   24.20
  20 -10  -2   17.90   11.80
 -20  10   2   39.90   12.80
  19 -10  -2   31.60    9.60
 -19  10   2   29.80   11.60
  18 -10  -2   -8.10   26.40
  18 -10  -2   14.00   10.50
 -18  10   2   18.70   13.80
 -18  10   2    4.40    9.80
  17 -10  -2  124.49   16.30
 -17  10   2  100.79   15.90
  17  10  -2  109.19   17.40
 -17  10   2  122.39   17.00
  16 -10  -2   30.70    8.80
  16  10  -2   41.60   12.30
 -16  10   2   38.90   18.40
  15 -10  -2  336.67   20.10
 -15  10   2  331.67   21.50
 -15  10   2  352.66   23.30
  15  10  -2  329.77   22.40
  14 -10  -2   94.59   12.70
  14 -10  -2  116.19   14.50
 -14  10   2   99.19   16.00
 -14  10   2  113.89   16.10
  14  10  -2  126.39   13.90
  13 -10  -2  379.66   22.00
  13 -10  -2  367.86   20.00
  13  10  -2  373.16   20.70
 -13  10   2  366.56   20.50
 -13  10   2  340.17   21.30
  12 -10  -2  179.18   15.00
  12 -10  -2  139.39   13.10
 -12  10   2  191.58   14.60
  12  10  -2  166.68   14.30
 -12  10   2  182.28   15.50
  11 -10  -2  433.66   21.10
  11 -10  -2  426.06   21.10
  11  10  -2  463.05   21.00
 -11  10   2  443.26   21.30
 -11  10   2  422.56   21.80
  10 -10  -2  572.14   24.20
  10 -10  -2  584.54   24.80
 -10  10   2  589.84   25.40
 -10  10   2  537.65   24.10
  10  10  -2  538.15   23.10
   9 -10  -2  364.26   18.00
   9 -10  -2  340.47   17.10
   9  10  -2  345.87   13.40
  -9  10   2  343.27   18.40
  -9  10   2  348.47   17.20
   9  10  -2  329.17   16.40
   8 -10  -2   13.70    4.90
   8 -10  -2   14.30    5.00
  -8 -10   2   12.00   10.10
  -8 -10   2   14.20    3.20
   8  10  -2   13.00    3.70
  -8  10   2   14.50    4.80
  -8  10   2   15.10    5.70
   8  10  -2    5.50    4.70
  -7 -10   2 3788.52  111.79
   7 -10  -2 3738.43  115.69
   7  10  -2 3830.52  111.79
  -7  10   2 3750.72  115.79
  -7  10   2 3684.93  113.99
   7  10  -2 3966.20  112.89
   6 -10  -2  458.15   20.40
   6 -10  -2  463.95   18.50
  -6 -10   2  452.05   17.50
   6  10  -2  478.75   18.00
  -6  10   2  446.16   18.40
  -6  10   2  467.45   20.70
   5 -10  -2 1538.35   51.49
  -5 -10   2 1480.05   48.80
   5 -10  -2 1599.04   48.80
   5  10  -2 1540.35   47.00
   5  10  -2 1565.54   48.20
  -5  10   2 1562.64   49.30
   5  10  -2 1573.14   50.79
  -5  10   2 1609.24   51.99
  -4 -10   2   17.00    4.30
   4 -10  -2   18.80    4.80
   4 -10  -2   19.60    3.90
  -4  10   2   20.90    5.90
  -4  10   2   19.00    4.10
   4  10  -2   15.00    4.60
   3 -10  -2  814.92   26.90
  -3 -10   2  873.61   29.40
   3 -10  -2  804.82   30.20
  -3  10   2  818.22   30.60
  -3  10   2  831.42   27.50
   3  10  -2  900.31   29.40
   2 -10  -2   92.49    8.00
  -2 -10   2   86.79    7.80
   2  10  -2   97.79    8.80
  -2  10   2   87.09    6.10
  -2  10   2   81.49    8.70
  -1 -10   2 5358.36  160.88
   1 -10  -2 6049.79  178.48
   1 -10  -2 5358.26  161.18
   1  10  -2 5280.87  175.48
  -1  10   2 4969.40  163.78
   1  10  -2 5712.03  161.18
   0 -10  -2  189.08   19.90
   0 -10   2  176.28   11.00
   0 -10  -2  200.58   10.90
   0  10  -2  186.08   11.50
   0  10   2  167.38   12.70
   1 -10   2 1586.34   52.09
  -1 -10  -2 1637.94   51.39
  -1  10  -2 1518.15   49.10
   1  10   2 1687.03   51.99
   2 -10   2   92.89    8.90
  -2 -10  -2   95.69    7.40
  -2  10  -2   98.29    9.10
   2  10   2  100.99    8.60
  -2  10  -2   99.99    6.70
  -3 -10  -2  233.28   11.50
   3 -10   2  218.88   12.90
   3  10   2  248.68   12.60
  -3  10  -2  233.78   13.30
   3  10   2  241.28   10.40
  -3  10  -2  242.78   11.10
  -4 -10  -2   86.09    6.70
   4 -10   2   68.69    8.30
   4  10   2   72.49    5.00
  -4  10  -2   67.59    6.50
  -4  10  -2   69.19    8.70
   4  10   2   85.19    8.40
   5 -10   2  192.08   12.70
  -5  10  -2  192.18   13.10
  -5  10  -2  189.28   10.80
   5  10   2  206.38   11.30
   5  10   2  198.28    8.50
   6 -10   2  522.55   22.40
   6  10   2  502.65   19.70
  -6  10  -2  503.85   20.80
  -6  10  -2  516.65   22.10
   7 -10   2  489.55   21.20
   7 -10   2  452.95   18.50
  -7  10  -2  427.76   19.30
  -7  10  -2  447.06   20.60
   7  10   2  420.56   16.10
   7  10   2  431.86   17.70
   8 -10   2    8.80    5.00
   8 -10   2   12.50    4.70
  -8  10  -2   20.50    6.20
   8  10   2    9.50    3.90
  -8  10  -2   18.80    5.40
   9 -10   2  849.61   33.10
   9 -10   2  864.41   31.40
  -9  10  -2  842.82   32.70
   9  10   2  873.41   29.30
  -9  10  -2  878.31   33.00
  10 -10   2 1449.85   49.60
  10 -10   2 1380.56   47.60
 -10 -10  -2 1356.56   44.50
  10  10   2 1443.76   45.80
  10  10   2 1406.76   44.40
 -10  10  -2 1411.16   49.40
 -10  10  -2 1434.86   49.00
  11 -10   2   19.70    6.80
  11 -10   2   13.80    6.20
  11  10   2   14.60    4.70
 -11  10  -2   25.70    7.30
  11  10   2   14.30    6.40
 -11  10  -2   17.40    7.40
  12 -10   2  161.48   14.50
 -12 -10  -2  155.98   10.80
  12 -10   2  146.79   13.90
 -12  10  -2  171.88   15.50
  12  10   2  177.08   13.50
 -12  10  -2  161.08   14.60
 -13 -10  -2  566.64   22.70
  13 -10   2  541.95   25.70
  13 -10   2  526.85   25.70
  13  10   2  574.84   24.30
 -13  10  -2  570.44   26.30
 -13  10  -2  523.05   27.50
 -14 -10  -2   89.99   10.60
  14 -10   2   84.19   13.20
  14 -10   2   43.30   11.30
 -14  10  -2   58.59   11.20
  14  10   2   85.19   13.70
 -14  10  -2   57.79   12.10
 -15 -10  -2  609.54   25.60
  15 -10   2  647.24   29.60
 -15  10  -2  551.04   28.30
  15  10   2  599.64   27.20
 -15  10  -2  606.34   31.60
 -16 -10  -2  251.27   16.50
  16 -10   2  213.58   23.00
 -16  10  -2  209.68   20.90
  16  10   2  210.48   19.30
 -16  10  -2  257.27   21.00
 -17 -10  -2   22.40    8.60
  17 -10   2   26.00   11.30
 -17  10  -2   23.40   13.10
 -17  10  -2   18.90   12.40
  17  10   2   39.20   12.70
  18 -10   2   66.09   12.40
 -18 -10  -2   59.59   11.40
  18  10   2   59.19   15.40
 -18  10  -2   60.79   14.70
  19 -10   2   93.59   15.90
 -19 -10  -2   90.09   14.60
 -19  10  -2  103.09   16.30
  20 -10   2   37.30   14.80
 -20 -10  -2   22.00   10.80
 -20  10  -2   21.80   13.60
  21 -10   2  149.79   23.00
 -21 -10  -2  136.09   17.80
 -21  10  -2  170.88   22.40
  21 -11  -2   32.50   15.00
 -21  11   2   12.80   14.80
  20 -11  -2    4.40   11.20
 -20  11   2   34.10   12.10
 -19  11   2  111.49   17.20
  18 -11  -2   52.79   13.20
 -18  11   2   44.90   12.80
  17 -11  -2  298.97   44.90
  17 -11  -2  359.26   21.60
 -17  11   2  348.57   25.60
  17  11  -2  258.57   26.30
  16 -11  -2   35.20    9.80
 -16  11   2   28.70   10.80
  16  11  -2   50.29   13.70
  15 -11  -2   30.20   11.30
  15  11  -2   36.10   11.80
 -15  11   2   27.80   10.60
 -15  11   2   41.60   12.20
  14 -11  -2   71.29   12.10
  14 -11  -2   57.29    9.80
  14  11  -2   62.69   11.50
 -14  11   2   69.69   12.00
 -14  11   2   76.59   11.60
  13 -11  -2  714.93   29.90
  13 -11  -2  677.53   30.50
 -13  11   2  680.43   30.60
 -13  11   2  694.53   30.40
  13  11  -2  674.03   29.00
  12 -11  -2    0.50    7.00
  12 -11  -2   -6.20    5.60
  12  11  -2   -3.30    7.30
 -12  11   2    6.30    6.20
 -12  11   2  -12.10    7.60
  11 -11  -2  378.46   19.80
  11 -11  -2  358.66   19.20
  11  11  -2  372.06   19.00
 -11  11   2  336.77   18.80
  10 -11  -2   94.19   11.00
  10 -11  -2   90.29   11.30
 -10  11   2   95.69   13.10
  10  11  -2   98.79   11.00
 -10  11   2  102.69   11.00
   9 -11  -2  101.99   11.50
   9 -11  -2  113.19   10.60
   9  11  -2  106.29    8.00
   9  11  -2  121.19   10.80
  -9  11   2   98.89   10.60
  -9  11   2  111.49   12.60
   8 -11  -2  125.49   11.80
  -8 -11   2  132.89    8.10
   8 -11  -2  143.29   11.00
  -8  11   2  136.09   12.80
   8  11  -2  130.69   10.10
   8  11  -2  129.39    8.90
  -8  11   2  140.29   11.30
  -7 -11   2   51.29    6.10
   7 -11  -2   65.59    8.10
   7 -11  -2   30.30    6.40
  -7  11   2   40.40    7.40
  -7  11   2   58.19    7.50
   7  11  -2   35.10    5.90
   7  11  -2   49.90    7.10
   6 -11  -2   64.39    9.10
   6 -11  -2   50.89    7.20
  -6 -11   2   49.00    6.40
  -6  11   2   58.19    6.90
   6  11  -2   68.19    6.90
  -6  11   2   43.80    7.50
   6  11  -2   67.69    7.90
  -5 -11   2 1153.98   37.90
   5 -11  -2 1100.99   40.00
   5 -11  -2 1083.19   36.80
  -5  11   2 1114.89   37.50
   5  11  -2 1187.78   38.10
  -5  11   2 1134.59   40.40
   5  11  -2 1212.98   37.00
   4 -11  -2  158.08    9.80
  -4 -11   2  167.48   10.30
   4 -11  -2  169.48   11.70
  -4  11   2  175.58   12.40
  -4  11   2  168.88    9.60
   4  11  -2  157.88   10.60
  -3 -11   2 1410.16   47.00
   3 -11  -2 1435.76   48.40
  -3  11   2 1486.15   48.90
   3  11  -2 1461.95   47.10
   3  11  -2 1417.26   61.89
  -3  11   2 1473.55   45.20
   2 -11  -2   51.59   16.30
  -2 -11   2   35.50    6.00
   2 -11  -2   42.70    6.60
  -2  11   2   37.10    7.00
   2  11  -2   47.90    6.80
  -2  11   2   32.10    4.90
   2  11  -2   55.29   14.50
  -1 -11   2  142.39    9.80
   1 -11  -2  141.79   10.10
  -1  11   2  151.18   11.40
   1  11  -2  125.29   11.70
   0 -11   2  324.17   15.80
   0 -11  -2  327.47   15.60
   0  11   2  342.37   16.30
   0  11  -2  359.46   17.00
   1 -11   2  114.39    9.50
  -1 -11  -2  117.69    8.90
  -1  11  -2  120.89    7.20
   1  11   2  132.49   10.60
  -1  11  -2  128.59   10.50
  -2 -11  -2   13.50    3.90
  -2  11  -2   14.50    5.50
   2  11   2   18.80    6.20
   3 -11   2  859.41   31.80
  -3 -11  -2  834.32   29.80
  -3  11  -2  870.81   29.20
  -3  11  -2  867.31   31.70
   3  11   2  829.22   32.60
   4 -11   2  356.56   18.00
  -4 -11  -2  368.16   16.00
  -4 -11  -2  414.86   25.50
  -4  11  -2  382.76   16.00
   4  11   2  394.46   17.20
  -4  11  -2  412.16   18.60
   4  11   2  362.66   14.40
   5 -11   2  717.83   28.90
   5  11   2  720.03   23.90
   5  11   2  728.43   26.80
  -5  11  -2  742.13   26.80
  -5  11  -2  765.62   29.00
   6 -11   2   59.89    9.30
  -6  11  -2   59.79    7.90
   6  11   2   75.09    8.60
   6  11   2   75.09    4.90
  -6  11  -2   77.49    9.60
   7 -11   2   39.90    7.70
   7  11   2   59.89    7.70
  -7  11  -2   41.80    6.90
  -7  11  -2   44.90    8.30
   8 -11   2   21.20    7.10
   8 -11   2   26.40    6.10
  -8  11  -2   21.50    7.00
  -8  11  -2   15.70    5.60
   8  11   2   28.00    5.60
   8  11   2   28.30    4.90
   9 -11   2  891.11   34.90
   9 -11   2  885.91   32.50
   9  11   2  862.41   30.80
  -9  11  -2  899.21   34.40
  -9  11  -2  918.21   34.70
   9  11   2  924.31   33.70
  10 -11   2  129.29   13.70
  10 -11   2  140.99   12.10
 -10  11  -2  121.89   14.20
 -10  11  -2  116.19   12.40
  10  11   2  146.89   11.10
  11 -11   2  659.63   28.50
  11 -11   2  698.23   30.00
 -11  11  -2  698.83   30.40
  11  11   2  732.53   25.50
 -11  11  -2  713.63   30.50
  11  11   2  787.32   27.30
  12 -11   2   14.00    7.20
  12 -11   2    4.60    7.60
 -12  11  -2   18.60    8.60
  12  11   2   17.90    7.30
 -12  11  -2   13.00    7.80
 -13 -11  -2   18.00    5.60
  13 -11   2   14.30    7.60
  13 -11   2   16.10    8.90
  13  11   2   20.80    7.60
 -13  11  -2   16.10    9.10
 -13  11  -2   12.30    8.90
 -14 -11  -2  648.54   25.30
  14 -11   2  634.44   31.50
  14  11   2  638.24   26.80
 -14  11  -2  579.74   29.30
 -14  11  -2  596.04   29.60
  15 -11   2  145.29   17.70
 -15 -11  -2  163.78   12.80
 -15  11  -2   99.29   18.10
 -15  11  -2  141.59   18.60
  15  11   2  128.39   15.80
  16 -11   2  141.69   17.00
 -16 -11  -2  114.39   12.80
  16  11   2  125.69   18.10
 -16  11  -2  121.29   18.70
  17 -11   2   35.90   13.10
 -17 -11  -2   58.69   10.10
  17  11   2   63.39   14.10
 -17  11  -2   28.70   13.30
 -18 -11  -2   -3.90    8.80
  18  11   2   15.20   14.50
 -18  11  -2   14.50   11.70
  19 -11   2  131.99   19.90
 -19 -11  -2  109.99   15.80
 -19  11  -2  150.98   22.20
 -20 -11  -2   39.60   12.60
  20 -11   2   38.50   14.90
 -20  11  -2   36.40   15.00
  20 -12  -2   80.89   15.70
 -20  12   2   62.99   15.70
  19 -12  -2  201.78   22.20
 -19  12   2  190.08   22.50
  18 -12  -2   16.40   10.70
 -18  12   2   25.60   12.90
  17 -12  -2   39.60   12.60
 -17  12   2   22.70   11.00
  17  12  -2   20.20   15.60
  16 -12  -2   55.59   12.80
 -16  12   2   36.90   11.20
  16  12  -2   57.09   14.70
  15 -12  -2  213.48   37.60
  15 -12  -2  221.78   18.30
 -15  12   2  253.07   21.30
  15  12  -2  258.47   33.00
  15  12  -2  250.77   21.40
  14 -12  -2   -4.40    7.50
  14  12  -2   13.90   18.00
 -14  12   2   11.90   10.60
  14  12  -2   -7.60    9.60
 -14  12   2   11.70    7.40
  13 -12  -2   23.60    9.00
  13 -12  -2   21.00    9.60
 -13  12   2   32.40   10.90
 -13  12   2   32.10   10.00
  13  12  -2   19.60    9.20
  12 -12  -2   88.09   13.30
  12 -12  -2  132.99   14.70
  12  12  -2  112.49   14.00
 -12  12   2   99.79   16.00
 -12  12   2  137.19   13.10
  11 -12  -2   15.00    7.50
  11 -12  -2   25.20    8.10
 -11  12   2   25.80    9.80
  11  12  -2   31.30    8.10
 -11  12   2   30.50    7.30
  10 -12  -2  268.07   16.20
  10 -12  -2  263.97   17.20
 -10  12   2  254.17   15.90
 -10  12   2  258.57   18.60
  10  12  -2  298.17   16.00
  10  12  -2  281.37   12.70
   9 -12  -2  140.89   13.20
   9 -12  -2  165.78   12.40
  -9  12   2  142.79   12.10
  -9  12   2  157.98   14.90
   9  12  -2  153.08   14.20
  -8 -12   2   92.89    7.60
   8 -12  -2  104.39    9.60
   8 -12  -2   74.49   11.10
  -8  12   2   96.49    9.50
   8  12  -2   68.49    8.70
   8  12  -2  114.29    9.80
   7 -12  -2  186.28   13.80
  -7 -12   2  168.58   10.50
   7 -12  -2  196.18   11.60
   7  12  -2  220.48   11.60
  -7  12   2  180.28   14.40
  -7  12   2  196.58   11.90
   7  12  -2  167.88   11.90
   6 -12  -2  607.24   22.70
   6 -12  -2  587.74   25.60
  -6 -12   2  603.24   22.90
   6  12  -2  631.64   20.80
   6  12  -2  657.93   22.40
   6  12  -2  634.44   23.50
  -6  12   2  601.54   23.30
  -6  12   2  590.94   26.00
   5 -12  -2  195.38   10.60
   5 -12  -2  205.78   13.60
  -5 -12   2  188.48   11.40
  -5  12   2  213.48   14.30
  -5  12   2  205.38   11.00
   5  12  -2  181.38   22.90
   5  12  -2  196.98   12.30
  -4 -12   2   14.30    4.70
   4 -12  -2   18.80   13.10
   4 -12  -2    8.30    5.10
   4  12  -2   13.00   11.30
  -4  12   2   15.80    6.10
  -4  12   2    7.20    3.90
   3 -12  -2   55.19   15.50
   3 -12  -2   72.79    8.80
  -3 -12   2   72.19    8.20
   3  12  -2   58.79   13.90
  -3  12   2   67.49    9.70
  -3  12   2   53.59    6.10
   3  12  -2   62.29    9.10
  -2 -12   2 2011.70   64.69
   2 -12  -2 1945.21   65.19
   2  12  -2 2114.79   64.69
  -2  12   2 2058.09   65.89
  -2  12   2 2030.00   61.29
  -1 -12   2   92.79    9.10
   1 -12  -2   69.09    8.80
   1  12  -2   85.19    9.80
  -1  12   2   73.49    9.80
   0 -12   2  565.34   24.00
   0 -12  -2  618.14   24.50
   0  12   2  662.83   25.60
   0  12  -2  610.74   24.50
   0  12  -2  591.14   21.00
  -1 -12  -2   10.50    4.70
   1 -12   2   12.30    4.80
  -1  12  -2   18.50    5.70
  -1  12  -2   16.00    3.60
   1  12   2   10.10    5.90
   2 -12   2  488.55   22.00
  -2 -12  -2  508.45   21.10
  -2  12  -2  544.85   22.80
   2  12   2  527.35   22.00
  -2  12  -2  524.75   19.30
  -3 -12  -2  226.28   12.50
   3 -12   2  238.88   14.10
  -3  12  -2  229.38   14.50
  -3  12  -2  231.48   11.40
   3  12   2  222.28   13.60
  -4 -12  -2  335.47   24.50
  -4 -12  -2  310.07   14.90
   4 -12   2  299.57   16.80
   4  12   2  330.87   16.20
  -4  12  -2  321.77   17.40
  -4  12  -2  326.17   14.60
   4  12   2  317.77   13.20
   5 -12   2   61.09    9.70
   5  12   2   44.70    5.30
  -5  12  -2   49.10    8.40
   5  12   2   44.50    8.40
  -5  12  -2   63.89    7.60
   6 -12   2   75.89   11.00
  -6  12  -2   77.79   12.00
   6  12   2  108.29    6.10
  -6  12  -2   83.19    9.00
   7 -12   2  617.34   27.40
  -7  12  -2  644.44   25.90
  -7  12  -2  631.24   27.40
   7  12   2  643.84   24.80
   8 -12   2   77.59   10.60
  -8  12  -2   77.49   10.80
   8  12   2   94.79   10.40
  -8  12  -2   83.29   13.40
   9 -12   2   45.70    8.20
   9 -12   2   32.40    7.20
  -9  12  -2   26.40    7.10
   9  12   2   50.79    6.50
   9  12   2   41.60    7.20
  -9  12  -2   31.00    8.70
  10 -12   2   12.70    7.00
  10 -12   2    7.50    6.00
 -10  12  -2   26.60    7.50
 -10  12  -2   23.10    9.40
  10  12   2   10.10    5.90
  10  12   2    9.00    5.70
  11 -12   2  327.87   19.70
  11 -12   2  315.87   18.10
  11  12   2  313.07   16.20
  11  12   2  310.57   15.70
 -11  12  -2  335.97   21.10
 -11  12  -2  309.27   19.20
  12 -12   2  146.89   16.80
  12 -12   2  115.49   13.80
  12  12   2  107.59   13.30
 -12  12  -2  136.19   17.60
  12  12   2  126.79   13.30
 -12  12  -2  138.69   16.10
  13 -12   2  120.79   15.10
  13 -12   2  155.58   18.40
 -13  12  -2  145.99   17.80
  13  12   2  167.28   14.60
 -13  12  -2  117.39   15.80
  14 -12   2   22.60    9.40
 -14  12  -2   26.30   10.80
  14  12   2   20.30    8.90
  15 -12   2   76.59   14.20
 -15  12  -2   45.30   12.20
  15  12   2   62.69   11.30
  16 -12   2   50.99   13.00
 -16  12  -2   30.00   13.00
  16  12   2   27.30   11.70
  17 -12   2    9.10   10.80
  17  12   2   20.30   12.80
 -17  12  -2   13.80   12.20
  18 -12   2   72.09   14.90
  18  12   2   44.30   15.50
 -18  12  -2   64.69   14.30
  19 -12   2   40.90   14.60
 -19  12  -2   12.70   13.30
  20 -12   2   10.60   13.50
 -20  12  -2   42.30   14.40
  19 -13  -2   18.40   12.80
 -19  13   2   -7.50   11.20
  18 -13  -2  327.07   26.50
 -18  13   2  291.17   24.60
  17 -13  -2   28.90   11.30
  17  13  -2   -1.10   16.60
 -17  13   2   16.60   10.30
  16 -13  -2  190.38   23.00
  16  13  -2  194.08   23.50
 -16  13   2  175.58   21.50
  15 -13  -2   90.59   14.30
  15  13  -2   94.79   15.50
  14 -13  -2   35.50   11.50
  14  13  -2   34.10   11.50
 -14  13   2   21.70    9.20
  13 -13  -2  225.68   35.70
  13 -13  -2  141.99   17.70
  13 -13  -2  210.08   17.10
  13  13  -2  206.98   33.60
 -13  13   2  205.18   19.20
  13  13  -2  162.38   17.20
  12 -13  -2  116.29   15.20
  12 -13  -2   81.49   26.80
  12 -13  -2   81.79   11.70
  12  13  -2   77.39   25.50
  12  13  -2  122.59   14.50
 -12  13   2   81.39   13.10
 -12  13   2  111.89   13.00
  11 -13  -2  831.12   54.09
  11 -13  -2  892.11   36.40
  11 -13  -2  820.92   33.00
  11  13  -2  788.12   28.20
 -11  13   2  857.91   36.20
  11  13  -2  820.72   32.10
  11  13  -2  901.51   51.19
 -11  13   2  836.62   33.60
  10 -13  -2    7.90   18.70
 -10  13   2   36.40    7.40
 -10  13   2   39.20    9.60
  10  13  -2   25.00   16.00
  10  13  -2   32.50    6.20
   9 -13  -2   27.40    7.40
   9 -13  -2   24.00    6.50
  -9 -13   2   18.30   30.50
   9 -13  -2   10.60   17.20
  -9  13   2   36.20    7.00
   9  13  -2   12.80    6.00
  -9  13   2   30.10    8.60
   9  13  -2   18.90   16.00
   8 -13  -2   15.20    5.90
  -8 -13   2    8.90    4.30
   8 -13  -2   13.50    7.00
   8 -13  -2   -5.50   16.40
  -8  13   2   11.40    5.80
   8  13  -2    2.50    5.40
  -8  13   2    4.10    7.40
   8  13  -2    3.90   15.00
   8  13  -2    6.80    5.30
   7 -13  -2  375.56   16.80
   7 -13  -2  422.96   35.00
  -7 -13   2  365.46   16.30
   7 -13  -2  371.56   19.70
   7  13  -2  349.07   16.80
   7  13  -2  350.16   32.60
  -7  13   2  379.66   20.50
  -7  13   2  366.66   17.30
   7  13  -2  349.17   16.20
  -6 -13   2  149.69   10.70
   6 -13  -2  174.08   26.90
   6 -13  -2  144.39   13.10
  -6  13   2  164.98   10.70
   6  13  -2  183.58   10.20
   6  13  -2  164.38    9.10
  -6  13   2  163.78   14.20
   6  13  -2  196.18   27.50
  -5 -13   2   63.29    8.60
   5 -13  -2   39.80   18.10
   5 -13  -2   45.60    8.10
   5  13  -2   69.59   10.10
  -5  13   2   50.99    9.40
   5  13  -2   78.99    7.10
  -5  13   2   65.89    7.30
   5  13  -2   52.19   20.60
   4 -13  -2  631.94   26.80
  -4 -13   2  642.34   25.20
   4  13  -2  671.93   25.70
  -4  13   2  638.14   27.20
  -4  13   2  633.44   23.20
   3 -13  -2   27.00    6.10
  -3 -13   2   41.20    6.70
  -3  13   2   30.00    4.90
   3  13  -2   42.70    7.20
  -3  13   2   36.10    8.70
   2 -13  -2  112.99   10.90
  -2 -13   2   95.99    9.90
   2  13  -2  114.09   10.90
  -2  13   2  117.59    7.20
  -2  13   2  107.29   11.80
  -1 -13   2  673.03   26.70
   1 -13  -2  673.03   26.80
   1  13  -2  697.93   26.90
  -1  13   2  626.54   27.10
   0 -13  -2   49.80    7.70
   0 -13   2   44.60    7.70
   0  13  -2   49.20    7.60
   0  13  -2   42.90    5.30
   0  13   2   49.00    8.50
  -1 -13  -2  209.38   12.80
   1 -13   2  193.18   13.20
   1  13   2  208.98   13.90
  -1  13  -2  182.08    9.70
  -1  13  -2  185.58   17.60
  -2 -13  -2   84.39    8.90
   2 -13   2  103.39   10.10
  -2  13  -2   98.89   11.10
   2  13   2   70.29   10.50
  -2  13  -2   92.19    7.20
   3 -13   2  672.23   27.20
  -3 -13  -2  620.84   24.90
   3  13   2  613.64   25.80
  -3  13  -2  642.54   23.80
  -3  13  -2  656.03   27.10
  -4 -13  -2  691.33   26.60
   4 -13   2  701.73   29.00
  -4 -13  -2  702.53   37.30
  -4  13  -2  737.63   26.40
   4  13   2  704.13   27.60
   4  13   2  681.93   24.60
  -4  13  -2  735.53   29.30
   5 -13   2  599.54   26.80
   5  13   2  633.84   25.40
  -5  13  -2  636.74   24.40
  -5  13  -2  591.54   26.80
   5  13   2  608.54   21.70
   6 -13   2  785.32   32.40
  -6  13  -2  793.42   30.10
   6  13   2  823.12   30.20
  -6  13  -2  773.52   32.30
   6  13   2  814.22   26.30
   7 -13   2   44.80    8.40
   7  13   2   48.30    7.70
  -7  13  -2   44.50    7.80
  -7  13  -2   46.50    9.40
  -8  13  -2  126.19   11.90
   9 -13   2  130.79   13.80
  -9  13  -2   95.29   11.80
   9  13   2  139.69   13.10
  -9  13  -2  104.49   14.60
  10 -13   2  440.06   20.70
  10 -13   2  456.95   24.70
  10  13   2  469.95   20.30
  10  13   2  455.35   18.80
 -10  13  -2  447.56   22.50
 -10  13  -2  446.76   24.40
  11 -13   2   76.49   13.80
  11 -13   2   78.39   12.00
  11  13   2   71.09    9.00
  11  13   2   77.79    9.50
 -11  13  -2   83.09   11.80
 -11  13  -2   51.89   11.70
  12 -13   2   14.20    8.10
  12 -13   2    0.40    7.20
  12  13   2    9.50    6.40
 -12  13  -2    8.90   11.10
 -12  13  -2   -9.00   13.10
  13 -13   2   80.59   13.10
 -13  13  -2   76.79   12.30
  13  13   2   80.79   10.90
  14 -13   2   52.99   12.30
 -14  13  -2   49.40   12.90
  14  13   2   36.80    9.80
 -15  13  -2   17.40   10.90
  15  13   2   39.40   11.00
  16 -13   2   18.60   10.40
  16  13   2    1.00   11.00
 -16  13  -2   33.00   11.70
  17 -13   2   63.99   15.30
  17  13   2   51.29   14.80
 -17  13  -2   55.49   14.70
  18 -13   2  -11.60   12.20
 -18  13  -2   -3.90   12.10
  19 -13   2  141.69   22.80
 -19  13  -2  159.18   21.70
  19 -14  -2    1.60   12.80
 -19  14   2    4.20   13.60
  18 -14  -2   -7.60   11.50
 -18  14   2    9.30   12.10
  17 -14  -2   76.99   14.50
 -17  14   2   77.99   14.70
  17  14  -2   62.49   19.40
  16 -14  -2  120.09   17.70
  16  14  -2  113.49   17.30
 -16  14   2  129.69   20.80
  15 -14  -2  169.18   19.20
 -15  14   2  161.78   18.40
  15  14  -2  167.28   21.50
 -14  14   2   25.60   11.60
  14  14  -2   16.90   11.90
  13 -14  -2  178.78   17.70
  13 -14  -2  224.98   19.50
  13  14  -2  189.78   18.00
 -13  14   2  181.78   17.40
  12 -14  -2  120.09   16.00
 -12  14   2  119.49   15.00
  12  14  -2  109.79   15.00
  11 -14  -2   23.80    7.80
  11 -14  -2   19.70    7.90
  11  14  -2   30.50    8.90
  11  14  -2   19.80    5.90
  10 -14  -2   20.30    7.40
  10 -14  -2   32.40    8.20
 -10  14   2   22.60   10.20
  10  14  -2   18.70    6.60
  10  14  -2   11.40    7.30
 -10  14   2   14.60    7.00
   9 -14  -2  412.06   19.70
  -9 -14   2  429.86   38.50
   9 -14  -2  421.56   39.50
   9 -14  -2  434.66   24.40
  -9  14   2  394.26   20.10
   9  14  -2  451.85   19.00
  -9  14   2  397.76   23.60
   8 -14  -2   62.89    9.40
   8 -14  -2   91.49   12.60
  -8  14   2   47.10   10.10
   8  14  -2   61.19    9.80
   8  14  -2   47.50    9.40
   7 -14  -2  269.97   18.00
  -7 -14   2  278.87   14.40
   7 -14  -2  298.17   14.60
   7  14  -2  284.47   15.60
  -7  14   2  271.67   19.10
  -7  14   2  297.17   15.40
   7  14  -2  280.37   14.30
  -6 -14   2   74.09    9.00
   6 -14  -2   64.99    9.70
  -6  14   2   68.59    8.60
  -6  14   2   83.69   11.30
   6  14  -2   79.29    9.70
   6  14  -2   80.59   10.90
   6  14  -2   93.69    8.80
   5 -14  -2   40.00    7.50
  -5 -14   2   41.90    6.90
  -5  14   2   44.40    7.00
  -5  14   2   36.60    7.50
   5  14  -2   47.30    7.60
   5  14  -2   50.99    7.00
  -4 -14   2   41.60    7.30
   4 -14  -2   17.40    6.60
  -4  14   2   35.60    9.30
   4  14  -2   36.80    7.60
  -4  14   2   29.10    5.50
   3 -14  -2   63.39   10.30
  -3 -14   2   81.89    9.90
  -3  14   2   74.89    7.10
  -3  14   2   80.99   12.00
   3  14  -2   81.99   10.80
  -2 -14   2   54.49    8.00
   2 -14  -2   37.30    8.10
  -2  14   2   36.30    5.60
   2  14  -2   51.29    8.60
  -2  14   2   45.00    8.80
   1 -14  -2   61.89    9.50
  -1 -14   2   67.69   10.20
   1  14  -2   70.99   11.20
   1  14  -2   79.59    6.20
  -1  14   2   68.79   11.90
   0 -14  -2  223.18   14.30
   0 -14   2  201.08   14.30
   0  14  -2  234.48   10.70
   0  14  -2  229.38   15.30
   0  14   2  214.58   15.20
   1 -14   2  664.43   27.50
  -1 -14  -2  646.04   26.40
  -1  14  -2  654.83   27.50
   1  14   2  654.73   27.30
  -1  14  -2  652.53   23.50
   2 -14   2   79.69   11.00
  -2 -14  -2   86.09    9.30
   2  14   2   90.19   11.80
  -2  14  -2   81.89   11.60
  -2  14  -2   70.49    7.10
  -3 -14  -2  251.67   14.20
   3 -14   2  221.08   15.50
  -3  14  -2  216.98   16.10
  -3  14  -2  246.38   12.40
   3  14   2  241.08   15.60
  -4 -14  -2   33.10   13.90
   4 -14   2   75.99   11.20
  -4 -14  -2   70.59    8.90
  -4  14  -2   43.20    9.00
   4  14   2   54.29    7.00
   4  14   2   49.30    8.10
   5 -14   2  143.19   13.10
   5  14   2  147.49   13.10
  -5  14  -2  142.49   14.90
   5  14   2  132.89    8.40
  -5  14  -2  121.09   10.50
   6 -14   2  243.28   16.50
   6  14   2  239.18   15.60
  -6  14  -2  259.97   17.60
   6  14   2  215.08   10.70
  -6  14  -2  232.28   14.10
   7 -14   2  487.75   23.90
   7  14   2  466.05   21.40
   7  14   2  446.76   16.50
  -7  14  -2  486.15   28.20
  -7  14  -2  442.06   21.00
   8 -14   2  389.06   22.70
   8  14   2  374.96   19.30
  -8  14  -2  384.06   19.50
  -8  14  -2  376.16   22.10
   9 -14   2  130.49   17.00
   9  14   2  144.49   13.70
  -9  14  -2  146.79   16.30
  -9  14  -2  161.88   13.50
  10 -14   2  191.98   17.10
  10  14   2  170.28   14.60
 -10  14  -2  167.48   14.80
 -10  14  -2  205.78   20.10
  11 -14   2   -5.00    7.30
  11  14   2    4.70    6.80
  11  14   2    3.40    8.10
 -11  14  -2   -2.40    6.90
  12 -14   2   32.80   10.90
  12 -14   2   22.60    9.20
 -12  14  -2   40.40   10.20
  12  14   2   30.30    8.20
  12  14   2   39.80   11.80
  13 -14   2   29.20   17.50
 -13  14  -2   28.80   12.00
  13  14   2   44.40    9.70
  14 -14   2    5.70    9.60
  14  14   2   15.40    9.40
 -14  14  -2   15.00    9.00
  15 -14   2  108.99   16.30
  15  14   2  109.49   17.60
 -15  14  -2  112.39   17.40
  16 -14   2    5.00   11.50
 -16  14  -2    7.40   11.90
  16  14   2   12.50   11.80
  17 -14   2   41.80   13.40
 -17  14  -2    9.50   12.30
  18 -14   2   16.40   12.00
 -18  14  -2   22.70   13.20
  19 -14   2   50.59   14.50
 -19  14  -2   14.20   13.50
  18 -15  -2    9.00   12.20
 -18  15   2   11.30   13.30
  17 -15  -2  -17.20   10.80
 -17  15   2    0.30   11.40
  16 -15  -2  102.69   16.40
  16  15  -2  122.19   19.30
 -16  15   2   97.79   16.30
  15 -15  -2   26.80   11.60
  15  15  -2   49.80   14.30
 -15  15   2   23.60   11.40
  14 -15  -2  -11.50   10.50
 -14  15   2    3.30   11.20
  14  15  -2    5.80   11.90
  13 -15  -2    5.50    9.20
  13  15  -2   21.40   10.80
 -13  15   2   -0.10    8.10
  12 -15  -2  283.87   23.70
 -12  15   2  303.57   22.90
  12  15  -2  320.57   20.20
  11 -15  -2  250.37   17.90
  11 -15  -2  312.07   22.10
  11  15  -2  296.07   18.30
 -11  15   2  269.57   18.30
  11  15  -2  293.67   15.60
  10 -15  -2  101.99   15.00
  10 -15  -2   54.89    9.40
 -10  15   2   83.69   12.00
  10  15  -2   79.49   12.80
   9 -15  -2  355.96   21.00
   9 -15  -2  329.17   17.60
   9  15  -2  386.26   18.20
   9  15  -2  345.87   20.30
  -9  15   2  350.96   18.70
  -8 -15   2  286.37   15.00
   8 -15  -2  271.07   15.10
   8 -15  -2  296.77   19.30
   8  15  -2  293.87   16.20
  -8  15   2  250.77   15.90
   8  15  -2  276.07   15.20
   7 -15  -2   38.10    9.90
   7  15  -2   23.20    7.30
  -7  15   2   57.49    9.20
   7  15  -2   33.00    6.50
  -6 -15   2   28.40    6.40
   6 -15  -2   23.20    7.00
   6  15  -2   23.00    5.20
   6  15  -2   33.40    6.40
  -6  15   2   24.20    5.70
   6  15  -2   25.30    7.40
  -5 -15   2  410.76   19.30
   5 -15  -2  393.66   21.00
   5  15  -2  410.26   16.70
  -5  15   2  383.46   17.40
  -5  15   2  409.56   24.50
   5  15  -2  419.86   20.40
  -4 -15   2  206.48   14.20
   4 -15  -2  209.78   15.70
   4  15  -2  233.38   15.50
  -4  15   2  186.58   16.60
  -4  15   2  233.98   11.70
  -3 -15   2  551.74   24.50
   3 -15  -2  567.54   25.90
  -3  15   2  580.74   26.90
   3  15  -2  566.54   25.10
  -3  15   2  599.34   21.20
   2 -15  -2   97.19   11.80
  -2 -15   2  105.09   11.80
   2  15  -2  105.79   12.70
  -2  15   2  110.89   13.40
  -2  15   2  117.29    7.80
  -1 -15   2   65.09    9.30
   1 -15  -2   61.29    9.90
   1  15  -2   55.79    6.10
   1  15  -2   64.39   10.40
  -1  15   2   73.09    9.90
   0 -15  -2   65.79   10.00
   0 -15   2   69.59   10.10
   0  15  -2   57.89    6.50
   0  15  -2   77.99   10.60
   0  15   2   96.69   11.90
  -1 -15  -2  494.95   22.00
   1 -15   2  462.85   22.70
   1  15   2  480.85   23.00
  -1  15  -2  449.36   18.30
  -1  15  -2  449.16   23.00
  -2 -15  -2  322.27   16.90
   2 -15   2  324.17   18.60
  -2  15  -2  315.07   14.70
   2  15   2  295.87   18.30
  -3 -15  -2  387.36   18.90
   3 -15   2  371.46   20.60
  -3  15  -2  360.46   21.30
  -3  15  -2  347.07   16.60
   3  15   2  409.56   20.90
   4 -15   2  617.34   27.50
  -4 -15  -2  517.75   36.00
  -4 -15  -2  638.64   25.20
  -4  15  -2  610.64   28.00
   4  15   2  557.44   22.40
  -4  15  -2  568.44   23.50
   4  15   2  619.54   26.50
   5 -15   2   60.19    9.80
  -5  15  -2   55.39    9.60
   5  15   2   61.39   10.10
   5  15   2   70.89    7.10
  -5  15  -2   61.59    9.00
   6 -15   2   12.10    8.20
   6  15   2   11.60    7.70
  -6  15  -2   10.20    5.70
   6  15   2    8.00    3.40
   7 -15   2   15.20   10.30
  -7  15  -2   13.50    6.00
   7  15   2   12.10    7.10
   8 -15   2  486.15   26.30
  -8  15  -2  493.85   23.40
   8  15   2  531.95   23.60
   9 -15   2    3.60    7.30
  -9  15  -2   -5.30    6.30
   9  15   2   -3.80    7.40
  10 -15   2   42.50   11.50
 -10  15  -2   41.40    9.20
  10  15   2   35.90    9.40
  11 -15   2  109.89   17.20
  11  15   2  107.59   14.30
 -11  15  -2  100.29   15.10
  12 -15   2   22.90    9.60
  12  15   2   38.70    8.30
 -12  15  -2   40.40    9.80
  13 -15   2  123.89   18.70
  13  15   2  120.29   14.10
  13  15   2   90.59   14.50
 -13  15  -2  109.79   16.90
  14 -15   2   66.69   15.20
 -14  15  -2   63.89   12.50
  14  15   2   98.69   15.40
  15 -15   2  -11.70   10.30
 -15  15  -2   12.70   11.90
  15  15   2   13.90   10.40
  16 -15   2   51.39   13.00
 -16  15  -2   51.69   13.60
  17 -15   2  195.68   22.60
 -17  15  -2  155.68   20.70
  18 -15   2   23.60   12.70
 -18  15  -2   27.50   13.70
  17 -16  -2    5.20   11.70
 -17  16   2   19.40   13.10
  16 -16  -2   98.89   16.20
 -16  16   2  127.39   20.50
  15 -16  -2   18.80   11.30
 -15  16   2   38.20   15.10
  14 -16  -2  158.98   18.60
 -14  16   2  138.69   18.90
  14  16  -2  157.78   20.60
  13 -16  -2   26.90   11.90
  13  16  -2   21.00   11.50
 -13  16   2   24.10   11.60
  12 -16  -2   20.30    9.50
  12 -16  -2   29.80   11.20
 -12  16   2   34.90   10.40
  12  16  -2   47.50   10.90
  12  16  -2   33.30    7.60
  11 -16  -2   43.90    9.90
  11 -16  -2   43.60   10.90
  11  16  -2   46.70    9.90
  11  16  -2   48.70    9.60
 -11  16   2   33.50    8.80
  10 -16  -2   80.19   12.40
  10  16  -2   82.49   10.80
 -10  16   2   82.29   12.20
  10  16  -2   89.49   13.20
   9 -16  -2  228.98   19.90
   9  16  -2  194.38   15.50
   9  16  -2  247.88   15.90
  -9  16   2  223.68   15.50
   8 -16  -2  317.47   21.60
  -8 -16   2  291.27   15.80
   8  16  -2  278.37   16.90
  -8  16   2  245.18   16.10
   8  16  -2  259.47   15.70
   7 -16  -2   27.30    7.00
  -7 -16   2   35.50    7.00
  -7  16   2   43.10    7.70
   7  16  -2   28.00    8.20
   7  16  -2   46.50    7.40
  -6 -16   2  522.15   22.90
   6 -16  -2  510.65   25.80
   6  16  -2  526.35   20.60
  -6  16   2  496.05   21.50
   6  16  -2  531.75   21.00
   6  16  -2  504.55   23.80
   5 -16  -2   33.80   10.40
  -5 -16   2   14.80    6.20
  -5  16   2   29.20    5.80
   5  16  -2   17.70    7.90
   5  16  -2   19.90    5.70
  -4 -16   2    4.40    5.50
   4 -16  -2    4.00    8.10
  -4  16   2   -2.10    7.30
  -4  16   2    3.50    4.10
   4  16  -2    8.60    7.60
  -3 -16   2   28.10    7.20
   3 -16  -2   24.80    7.20
  -3  16   2   23.20    8.40
  -3  16   2   30.80    5.20
   3  16  -2   17.90    7.80
   2 -16  -2  376.66   20.50
  -2 -16   2  360.36   19.50
   2  16  -2  371.76   20.60
   2  16  -2  370.96   15.00
  -1 -16   2   41.00    8.50
   1 -16  -2   42.20    8.20
   1  16  -2   41.80    5.70
  -1  16   2   34.20    8.80
   1  16  -2   37.90    8.80
   0 -16  -2  958.90   35.90
   0 -16   2  887.11   35.80
   0  16   2  892.81   36.50
   0  16  -2  902.41   31.10
   0  16  -2  914.41   36.40
   1 -16   2   30.20    8.30
  -1 -16  -2   44.20    7.90
   1  16   2   25.50    8.50
  -1  16  -2   25.80    6.00
  -1  16  -2   23.80    9.20
   2 -16   2   90.29   12.70
  -2 -16  -2  127.59   11.60
   2  16   2  112.19   14.00
  -2  16  -2   95.89   14.20
  -2  16  -2   82.09    8.60
   3 -16   2   14.30    7.60
  -3 -16  -2   18.50    6.60
  -3  16  -2   13.00    5.40
   3  16   2   20.50    8.40
   3  16   2   16.50    5.00
  -3  16  -2   11.60    9.30
  -4 -16  -2   86.19   19.00
   4 -16   2   59.39   11.60
  -4 -16  -2   68.99    9.60
   4  16   2   73.09   11.00
   4  16   2   54.89    7.50
  -4  16  -2   63.99   11.60
  -4  16  -2   59.59    8.20
   5 -16   2  185.98   17.20
  -5  16  -2  158.18   12.40
   5  16   2  160.98   15.50
   5  16   2  172.88   10.10
   6 -16   2  254.67   18.40
   6  16   2  225.08   11.80
   6  16   2  242.68   17.80
  -6  16  -2  243.08   15.20
   7 -16   2   85.79   13.80
   7  16   2  103.49   12.40
  -7  16  -2  107.99   11.90
   7  16   2   83.49    7.30
   8 -16   2  210.88   19.60
  -8  16  -2  212.18   15.60
   8  16   2  224.08   17.50
   9 -16   2   63.29   13.70
   9  16   2   34.60    9.50
  -9  16  -2   68.09   10.40
  10 -16   2   26.80   10.30
 -10  16  -2   22.40   10.20
  10  16   2   14.50    9.20
  11 -16   2  114.49   17.40
  11  16   2   79.49   11.40
 -11  16  -2  111.19   16.10
  12 -16   2  172.88   21.80
 -12  16  -2  205.88   20.30
  12  16   2  187.98   17.50
  13 -16   2    7.80   11.50
 -13  16  -2    6.80   10.10
  13  16   2    5.30   11.20
  14 -16   2  226.58   22.60
 -14  16  -2  237.38   24.00
  14  16   2  259.17   26.60
  15 -16   2    7.30   11.10
 -15  16  -2   31.40   12.50
  16 -16   2   43.50   13.90
 -16  16  -2   36.70   12.90
  17 -16   2    1.60   12.30
 -17  16  -2   -3.50   13.50
  16 -17  -2  137.49   21.20
 -16  17   2  137.29   21.90
  15 -17  -2    1.80   10.30
 -15  17   2   -3.50   12.10
  14 -17  -2   -0.60   10.70
 -14  17   2   16.00   11.70
  13 -17  -2   35.80   11.60
 -13  17   2   24.70   11.60
  13  17  -2   43.20   12.80
  12 -17  -2  115.49   16.50
  12  17  -2   97.99   13.40
 -12  17   2  110.19   15.50
  12  17  -2  116.89   13.50
  11 -17  -2   -7.00    9.70
 -11  17   2   12.80   10.30
  11  17  -2   16.20    8.10
  11  17  -2    5.10    9.70
  10 -17  -2  310.07   23.80
  10  17  -2  327.07   19.20
  10  17  -2  330.17   19.00
 -10  17   2  310.87   18.90
   9 -17  -2  163.28   18.20
   9  17  -2  170.58   16.10
  -9  17   2  190.78   14.60
   9  17  -2  156.18   14.70
  -8 -17   2  318.97   17.00
   8 -17  -2  271.67   25.00
  -8 -17   2  296.97   39.10
   8  17  -2  283.07   17.70
  -8  17   2  305.57   17.20
   8  17  -2  313.37   18.90
   7 -17  -2   90.19   14.50
  -7 -17   2   84.99   11.00
   7  17  -2   87.59   11.00
   7  17  -2   92.29   10.30
  -7  17   2  107.19   10.90
   7  17  -2   92.79   14.30
  -6 -17   2   24.10    6.90
   6 -17  -2   27.10    9.20
   6  17  -2   28.30    9.10
   6  17  -2   30.00    6.80
   6  17  -2   39.70    7.90
  -6  17   2   21.40    6.30
  -5 -17   2   99.89   11.80
   5 -17  -2   87.69   13.80
   5  17  -2   73.69   11.20
  -5  17   2   64.39    8.90
  -4 -17   2 1082.59   40.30
   4 -17  -2 1063.59   42.00
   4  17  -2 1092.59   40.80
   4  17  -2 1121.99   36.20
  -4  17   2 1052.69   36.50
  -3 -17   2   37.80    8.10
   3 -17  -2   44.20    8.60
  -3  17   2   41.50    6.10
   3  17  -2   37.90    9.70
  -3  17   2   41.00    9.80
   3  17  -2   43.80    6.30
  -2 -17   2  227.08   15.90
   2 -17  -2  238.38   18.60
  -2  17   2  207.98   18.50
   2  17  -2  196.48   17.70
   2  17  -2  204.08   10.80
  -1 -17   2   25.70    7.90
   1 -17  -2   23.90    8.90
   1  17  -2   29.60    9.50
  -1  17   2   26.50    9.00
   1  17  -2   28.20    5.10
   0 -17   2  403.86   21.80
   0 -17  -2  385.76   21.20
   0  17   2  379.76   22.90
   0  17  -2  372.26   22.70
   0  17  -2  371.76   16.20
   1 -17   2  131.09   15.70
  -1 -17  -2  137.49   12.70
   1  17   2  110.19   15.50
  -1  17  -2  123.69   16.70
  -1  17  -2  114.99    9.40
   2 -17   2  536.05   28.40
  -2 -17  -2  558.04   25.40
   2  17   2  581.84   27.60
  -2  17  -2  537.35   28.20
  -2  17  -2  553.84   22.00
   3 -17   2   41.80    9.80
  -3 -17  -2   59.49    9.00
   3  17   2   44.10   10.70
   3  17   2   51.39    7.50
  -3  17  -2   63.19   12.00
  -3  17  -2   53.69    8.50
   4 -17   2   88.19   12.40
  -4 -17  -2   97.49   11.50
   4  17   2   88.39   11.70
  -4  17  -2   89.99   10.00
   4  17   2   94.09    9.10
   5 -17   2   15.30    8.70
  -5  17  -2   27.50    7.20
   5  17   2   34.50   10.30
   5  17   2   28.20    5.60
   6 -17   2   -2.20    8.90
   6  17   2    2.80    8.90
  -6  17  -2   -4.00    5.80
   6  17   2   11.00    4.20
   7 -17   2  144.89   20.50
  -7  17  -2  126.69   13.00
   7  17   2  136.39   16.40
   7  17   2  108.29    8.30
   8 -17   2   18.30    9.50
   8  17   2   14.30    9.60
  -8  17  -2   19.20    7.70
   9 -17   2  135.59   18.40
  -9  17  -2  147.49   15.70
   9  17   2  145.19   17.00
  10 -17   2  196.08   22.30
 -10  17  -2  203.28   20.30
  10  17   2  173.88   18.10
  11 -17   2   24.40   11.30
  11  17   2   15.30   10.20
 -11  17  -2   10.60    8.70
  12 -17   2  154.08   20.30
 -12  17  -2  165.18   23.60
  12  17   2  178.78   18.30
  13 -17   2  254.97   22.40
 -13  17  -2  256.17   22.10
  14 -17   2   32.80   12.00
 -14  17  -2    3.60   12.40
  15 -17   2   24.40   12.60
 -15  17  -2   29.30   12.80
  16 -17   2   79.39   15.40
 -16  17  -2  130.69   17.80
  15 -18  -2   21.70   12.80
 -15  18   2   22.20   13.00
  14 -18  -2  146.19   20.50
 -14  18   2  185.08   24.60
  13 -18  -2    1.60   10.80
 -13  18   2   46.70   15.20
  12 -18  -2   12.90   10.80
 -12  18   2   23.10   11.90
  11 -18  -2   37.30   11.70
  11  18  -2   43.20   10.60
 -11  18   2   51.19   12.20
  11  18  -2   48.00   10.50
  10 -18  -2  121.89   15.80
  10  18  -2  115.99   15.00
 -10  18   2  106.39   14.40
  10  18  -2   76.29   11.70
   9 -18  -2  120.09   15.90
   9  18  -2   94.89   14.00
   9  18  -2  106.19   16.50
  -9  18   2   87.09   13.10
   8 -18  -2  130.49   19.20
  -8 -18   2  126.19   13.30
  -8  18   2  155.88   13.50
   8  18  -2  154.98   17.70
   8  18  -2  147.99   17.50
  -7 -18   2    2.00    6.60
   7 -18  -2    3.00    8.00
   7  18  -2    9.20    7.10
   7  18  -2   20.70   10.00
  -7  18   2    5.80    6.40
  -6 -18   2  121.89   13.30
   6 -18  -2  108.49   15.30
  -6  18   2  125.19   11.70
   6  18  -2  140.29   16.60
   6  18  -2  130.19   12.60
   6  18  -2  127.79   12.10
  -5 -18   2   17.10    6.80
  -5  18   2   32.30    6.80
   5  18  -2   23.70    6.90
   5  18  -2   26.50   10.00
  -4 -18   2   37.40    8.20
   4 -18  -2   47.00   11.60
  -4  18   2   37.60    6.80
   4  18  -2   22.30    9.70
  -3 -18   2   59.59    9.10
   3 -18  -2   29.70    9.70
   3  18  -2   40.80   10.40
   3  18  -2   47.90    6.80
  -2 -18   2  117.59   14.80
   2 -18  -2  121.39   14.50
   2  18  -2  105.59   16.50
   2  18  -2  114.09    8.50
   1 -18  -2   48.20    9.30
  -1 -18   2   68.49   12.40
   1  18  -2   55.09   11.20
   1  18  -2   59.39    7.70
   0 -18   2  148.59   16.20
   0 -18  -2  151.08   15.30
   0  18   2  168.88   18.50
   0  18  -2  141.09   10.00
   0  18  -2  139.09   18.50
   1 -18   2  268.07   19.10
  -1 -18  -2  253.97   18.90
  -1  18  -2  251.27   24.90
  -1  18  -2  241.68   13.20
   1  18   2  223.48   20.20
  -2 -18  -2  290.07   20.40
   2 -18   2  277.67   19.60
   2  18   2  291.77   21.80
  -2  18  -2  274.77   14.60
  -3 -18  -2  223.88   17.30
   3 -18   2  227.78   19.80
   3  18   2  230.78   19.90
  -3  18  -2  198.98   13.20
   3  18   2  215.68   13.60
   4 -18   2   86.29   13.20
  -4 -18  -2   73.39   10.60
   4  18   2   63.99   13.40
   4  18   2   61.69    8.80
  -4  18  -2   69.39    9.90
   5  18   2   38.80   11.20
   5  18   2   25.80    6.00
  -5  18  -2   50.99    8.70
   6 -18   2  140.09   16.60
   6  18   2  109.99   17.50
   6  18   2  107.79    9.30
  -6  18  -2  141.39   13.10
   7 -18   2   29.50   10.00
   7  18   2   51.69    7.30
  -7  18  -2   32.40    8.40
   7  18   2   40.00   12.00
   8 -18   2  275.47   23.30
   8  18   2  225.48   20.30
  -8  18  -2  256.57   17.80
   9 -18   2   -5.50    9.90
  -9  18  -2    1.50   10.10
   9  18   2   17.80   11.30
  10 -18   2    5.70    9.60
  10  18   2   18.50   11.40
 -10  18  -2   -6.80    8.90
  11 -18   2    4.70   10.20
  11  18   2   11.20   11.50
 -11  18  -2   12.70   10.80
  12 -18   2   63.99   12.60
 -12  18  -2   57.49   12.20
  13 -18   2    0.20   10.60
 -13  18  -2    0.50   13.20
  14 -18   2   12.80   11.70
 -14  18  -2    1.50   11.90
  15 -18   2   21.80   12.40
 -15  18  -2   22.40   13.50
  14 -19  -2   -4.50   11.30
 -14  19   2   32.50   14.40
  13 -19  -2   81.29   14.30
 -13  19   2   80.69   14.50
  12 -19  -2   47.50   11.60
 -12  19   2   26.30   12.50
  11 -19  -2   16.80   10.00
 -11  19   2   22.50   10.30
  10 -19  -2  151.28   20.00
 -10  19   2  139.29   16.90
  10  19  -2  116.69   17.70
   9 -19  -2   60.19   12.70
  -9  19   2   90.19   13.20
   9  19  -2   70.79   11.90
  -8 -19   2    4.40    7.00
  -8 -19   2  -23.80   24.50
   8 -19  -2   -9.10    8.30
   8  19  -2   20.60   11.30
  -8  19   2    0.30    7.00
  -7 -19   2   69.69   10.60
   7 -19  -2   64.59   13.20
   7  19  -2   58.29   12.50
   7  19  -2   58.19    8.70
   7  19  -2   59.49    9.20
  -7  19   2   80.79   10.60
   6 -19  -2   15.00   10.30
  -6 -19   2   19.20    7.20
   6  19  -2   24.40   10.90
   6  19  -2   18.40    7.80
  -6  19   2   25.20    6.90
  -5 -19   2   25.80    8.70
   5 -19  -2   37.20   10.40
  -5  19   2   23.40    6.50
   5  19  -2   34.50   11.00
  -4 -19   2   66.89   12.50
   4 -19  -2   65.49   12.00
   4  19  -2   58.09   12.20
  -4  19   2   67.69    9.10
   3 -19  -2   -3.20    7.00
  -3 -19   2    1.30    7.60
   3  19  -2    7.30   10.60
   3  19  -2    9.90    4.30
  -2 -19   2   46.70   10.30
   2  19  -2   32.20   13.60
   2  19  -2   44.80    7.30
   1 -19  -2   13.00    8.50
  -1 -19   2   15.10    7.30
   1  19  -2   15.10    4.70
   0 -19   2    2.90    9.20
   0 -19  -2    9.80    8.40
   0  19  -2    3.80    4.60
   1 -19   2   78.39   13.10
  -1 -19  -2   66.69   11.20
  -1  19  -2   75.39    9.00
  -2 -19  -2   64.69   10.10
   2 -19   2   75.89   15.70
  -2  19  -2   86.49    9.80
   2  19   2   69.09   10.20
  -3 -19  -2   96.39   25.00
   3 -19   2   59.29   14.00
  -3 -19  -2  103.29   13.70
   3  19   2   74.19   15.30
   3  19   2   89.69   10.50
  -3  19  -2   82.39   10.60
  -4  19  -2   82.79   10.90
   4  19   2   54.29    8.80
   4  19   2   46.70   12.70
   5 -19   2   38.20   10.90
  -5  19  -2   32.00    7.80
   5  19   2   19.60    6.10
   5  19   2   17.60   11.70
   6 -19   2   16.00   11.50
   6  19   2   14.20    5.20
   6  19   2   10.60   11.50
  -6  19  -2   15.10    7.90
   7 -19   2   48.90   11.50
   7  19   2   42.70   12.80
   7  19   2   59.19    8.40
  -7  19  -2   36.80    8.50
   8 -19   2   27.60   11.40
   8  19   2   13.70   12.40
  -8  19  -2   22.10    9.70
   9 -19   2   23.00   11.10
   9  19   2   19.50   12.80
  -9  19  -2   38.50   10.30
  10 -19   2   30.40   12.30
  10  19   2   26.80   13.40
 -10  19  -2   28.30   12.50
  11 -19   2    0.10   10.80
  12 -19   2    3.10   10.50
 -12  19  -2    8.00   11.40
  13 -19   2   -4.90   11.30
 -13  19  -2   -1.90   12.20
  14 -19   2   20.60   13.10
 -14  19  -2    8.20   13.20
  13 -20  -2    5.10   11.40
 -13  20   2   12.10   14.60
  12 -20  -2   88.89   15.60
  11 -20  -2   18.10   11.00
 -11  20   2   -8.10   10.50
  10 -20  -2   86.49   14.50
 -10  20   2   90.49   15.80
   9 -20  -2    9.00    9.50
   9  20  -2   28.90   12.70
  -9  20   2   22.20    9.00
  -8 -20   2  143.39   16.50
   8 -20  -2  171.08   19.60
  -8  20   2  159.88   15.10
   8  20  -2  173.18   21.40
   7 -20  -2   26.70   11.00
  -7 -20   2   25.90   11.30
  -7  20   2   20.10    8.00
   7  20  -2   24.70    6.40
   7  20  -2   12.90    8.10
   7  20  -2   43.50   13.00
   6 -20  -2   10.80    9.20
  -6 -20   2   -2.10    8.50
   6  20  -2   15.30   12.70
   6  20  -2   -0.30    8.20
  -6  20   2    1.00    6.60
   5 -20  -2  -11.70    8.10
  -5 -20   2   -1.20    7.90
  -5  20   2    7.30    6.40
   5  20  -2   31.60   16.00
   5  20  -2   11.90    9.10
   4 -20  -2   -0.70    9.20
  -4 -20   2    9.10    7.70
   3 -20  -2   36.70   12.20
  -3 -20   2   34.30   11.10
   2 -20  -2   -6.10    7.50
  -2 -20   2   11.70   10.10
   2  20  -2    1.80    4.40
  -1 -20   2    2.20    9.50
   1 -20  -2    2.70    7.40
   1  20  -2   15.50    4.80
   0 -20   2  172.38   24.80
   0 -20  -2  188.18   17.70
   0  20  -2  193.58   11.90
   1 -20   2   66.19   12.90
  -1  20  -2   60.69    9.10
   2 -20   2  338.27   23.90
  -2 -20  -2  370.26   25.10
  -2  20  -2  318.47   17.20
   2  20   2  342.57   18.60
   3 -20   2  171.78   20.40
  -3 -20  -2  177.48   18.10
   3  20   2  166.38   13.30
  -3  20  -2  163.58   13.30
   4 -20   2   51.49   11.70
   4  20   2   18.00    6.40
  -4  20  -2   33.20    7.70
   5 -20   2   67.59   12.40
   5  20   2   69.89    9.90
  -5  20  -2   57.39    9.20
   6 -20   2  459.95   27.40
  -6  20  -2  459.45   23.00
   6  20   2  458.85   20.00
   7 -20   2  211.88   20.40
   7  20   2  160.38   24.50
   7  20   2  152.58   11.50
  -7  20  -2  165.48   16.40
   8 -20   2  222.38   21.80
   8  20   2  241.08   25.60
  -8  20  -2  244.68   23.00
   9 -20   2   35.00   12.30
  -9  20  -2   10.80   10.50
   9  20   2   45.80   14.90
  10 -20   2    3.00   10.50
 -10  20  -2    3.30   11.30
  11 -20   2   12.50   11.60
 -11  20  -2   13.50   10.70
  12 -20   2   24.80   13.50
 -12  20  -2   26.90   13.80
  13 -20   2   47.70   15.80
 -13  20  -2   11.90   12.90
  11 -21  -2    8.60   11.30
 -11  21   2  -10.10   12.30
  10 -21  -2  116.89   17.20
 -10  21   2   78.09   14.50
   9 -21  -2    3.30   10.60
  -9  21   2   24.10   10.00
   8 -21  -2   10.90    9.50
  -8  21   2    9.10    8.40
   8  21  -2   23.80   17.40
  -7 -21   2   51.09    9.90
   7 -21  -2   58.39   12.70
  -7 -21   2   62.79   33.70
   7  21  -2   38.20    7.60
  -7  21   2   72.39   10.50
   6 -21  -2  139.19   18.50
  -6 -21   2  172.08   19.60
  -6  21   2  175.08   14.60
   6  21  -2  144.79   13.50
   5 -21  -2    0.80    9.10
  -5 -21   2    0.30    9.60
   5  21  -2    5.50    9.70
  -5  21   2    7.20    6.60
   4 -21  -2  270.27   22.20
   3 -21  -2   63.59   12.60
  -3 -21   2   40.70   11.40
   2 -21  -2  240.28   20.40
  -2 -21   2  198.38   19.30
   1 -21  -2   34.40   10.40
  -1 -21   2   13.40   10.30
   0 -21  -2   16.10   10.60
   0 -21   2   31.60   11.80
   0  21  -2   12.60    5.80
  -1 -21  -2   12.30    9.70
   1 -21   2    3.80    9.30
   1  21   2    9.70    7.40
  -1  21  -2    5.80    6.10
  -2 -21  -2  196.18   31.30
   2 -21   2  154.78   20.00
  -2 -21  -2  127.09   17.30
  -2  21  -2  164.58   13.30
   2  21   2  146.69   16.00
  -3 -21  -2  108.99   15.50
   3 -21   2   87.39   15.00
   3  21   2   93.09   12.10
  -3  21  -2  110.99   12.80
   4 -21   2  279.47   22.60
  -4  21  -2  233.08   16.40
   4  21   2  243.98   15.90
   5 -21   2   51.49   12.10
  -5  21  -2   29.80    9.00
   5  21   2   37.10    7.50
   6 -21   2  118.69   17.30
  -6  21  -2  102.29   15.10
   6  21   2   69.09   11.20
   7 -21   2  194.28   20.70
  -7  21  -2  173.68   19.40
   7  21   2  124.29   12.00
   8 -21   2    9.50   10.30
  -8  21  -2   30.00   11.80
   9 -21   2   40.60   13.40
  -9  21  -2   11.20   12.70
  10 -21   2  116.19   17.50
 -10  21  -2   86.19   17.70
  11 -21   2    0.70   12.50
 -11  21  -2   48.40   15.60
  10 -22  -2   -9.30   12.20
 -10  22   2    3.30   10.80
   9 -22  -2  101.79   17.20
  -9  22   2  113.99   16.10
   8 -22  -2  179.98   22.10
  -8  22   2  228.38   18.20
  -7 -22   2   10.40   31.90
   7 -22  -2    9.40   10.30
  -7  22   2   -4.90    8.20
   7  22  -2   11.70    6.90
   6 -22  -2  120.79   18.30
  -6 -22   2  122.09   17.80
  -6  22   2  140.69   14.50
   6  22  -2  145.89   13.90
  -5 -22   2   21.20    9.80
   5 -22  -2    3.70    9.30
  -4 -22   2    6.20   10.40
   4 -22  -2    7.70    9.20
  -3 -22   2    5.40   11.10
   3 -22  -2   23.30   10.60
   2 -22  -2  183.08   19.60
  -2 -22   2  143.49   19.90
   1 -22  -2   13.50    9.70
  -1 -22   2    7.90    9.40
   0 -22   2  120.29   19.20
   0 -22  -2  139.79   18.30
   0  22   2  139.09   19.40
   1 -22   2   57.09   12.50
  -1 -22  -2   56.09   11.60
  -1  22  -2   51.79    8.70
   1  22   2   57.69   12.00
   2 -22   2    2.20    9.40
  -2 -22  -2   14.70    9.30
  -2  22  -2    0.10    7.00
   2  22   2    7.10    7.40
   3 -22   2   16.90    9.00
   3  22   2   16.30    9.90
  -3  22  -2    0.40    7.50
   4 -22   2   56.39   13.00
  -4  22  -2   66.59   10.00
   4  22   2   58.89    8.90
   5 -22   2   38.60   12.80
  -5  22  -2   85.99   12.40
   5  22   2   61.79    9.20
   6 -22   2   46.30   14.20
   6  22   2   52.59    8.80
  -6  22  -2   63.19   11.50
   7 -22   2   -4.70   10.60
  -7  22  -2   21.40   14.20
   7  22   2   10.50    7.10
   8 -22   2   27.50   12.40
  -8  22  -2   34.40   10.80
   9 -22   2   11.00   13.10
  -9  22  -2   33.20   15.20
   7 -23  -2   11.80   11.20
   7  23  -2    6.00    7.60
  -7  23   2    9.00    9.30
   6 -23  -2   13.30   10.50
  -6 -23   2    8.10   11.70
  -6 -23   2   49.30   37.90
   6  23  -2   -4.70    7.40
  -6  23   2    2.40    8.10
   5 -23  -2  128.49   19.10
  -5 -23   2   77.59   14.10
   5  23  -2   79.19   11.40
  -4 -23   2   56.29   12.20
   3 -23  -2  196.08   20.30
  -3 -23   2  152.38   19.90
  -2 -23   2   15.90   10.80
   2 -23  -2   12.00   11.00
  -1 -23   2    4.80   10.30
   1 -23  -2   16.10   10.30
  -1  23   2   13.10   11.30
   0 -23  -2    2.30    9.90
   0 -23   2   17.70   10.10
   0  23   2   13.60    9.40
  -1 -23  -2   71.09   12.70
   1 -23   2   80.49   13.20
   1  23   2   80.29   13.90
   2 -23   2    2.90   10.20
  -2 -23  -2    1.10    9.90
  -2  23  -2    6.80    8.00
   2  23   2    2.10    8.90
   3 -23   2   32.20   11.20
  -3  23  -2   66.79   10.20
   3  23   2   43.00    8.80
   4 -23   2   10.80   10.80
   4  23   2   -6.70    9.20
  -4  23  -2   10.00    9.20
   5 -23   2  -12.10   11.10
  -5  23  -2    3.90    9.70
   5  23   2   -7.50    7.60
   6 -23   2   24.40   12.50
  -6  23  -2   24.90   12.10
   7 -23   2  -18.70   11.00
   7  23   2  -15.00    7.20
  -7  23  -2   -0.60   11.40
  -3 -24   2   -4.30   11.20
   3 -24  -2   -0.10   10.90
  -2 -24   2   98.99   14.70
   2 -24  -2   64.99   14.70
  -2  24   2   75.89   13.20
  -1 -24   2   93.79   13.80
   1 -24  -2  116.69   15.70
  -1  24   2  111.79   17.10
   0 -24  -2  103.99   16.00
   0 -24   2  129.09   17.10
   0  24   2  120.29   15.00
  -1 -24  -2   54.79   12.10
   1 -24   2   51.19   13.10
   1  24   2   44.80   12.20
   2 -24   2   13.70   11.90
   2  24   2   20.80    9.30
   3 -24   2  -16.00   11.10
  -3  24  -2    5.60    9.50
   3  24   2   -7.20   11.20
 -23   0   3   -6.70   12.30
 -23   0   3   -4.60    8.00
 -22   0   3   -7.40   11.20
 -22   0   3    5.70    6.90
 -21   0   3   -2.20    6.60
 -21   0   3    8.60   10.50
 -20   0   3    8.80    9.30
 -19   0   3   -9.60    6.10
 -19   0   3   -0.60    9.00
 -18   0   3    8.90    9.70
 -18   0   3   -5.90    5.60
 -17   0   3   -6.70    4.70
 -17   0   3   10.70    6.60
  16   0  -3    7.40   10.60
 -16   0   3   -2.40    4.40
 -16   0   3  -14.40    7.70
  15   0  -3   -9.70    7.70
 -15   0   3    3.80    4.00
 -15   0   3    1.20    5.80
  14   0  -3   -6.80    8.10
 -14   0   3    0.30    4.00
 -14   0   3    4.30    6.20
  13   0  -3    5.20    7.70
 -13   0   3    5.30    5.10
 -12   0   3   28.20    6.50
  12   0  -3   38.60    8.40
 -11   0   3   -1.40    3.90
  11   0  -3    0.20    5.00
 -10   0   3   -0.20    2.10
 -10   0   3    2.70    3.40
  10   0  -3    7.10    4.90
  -9   0   3   -0.40    3.00
   9   0  -3   -2.60    3.90
  -9   0   3   -1.80    2.00
  -8   0   3   16.40    3.20
  -8   0   3   22.30    3.50
  -7   0   3    3.00    1.70
  -7   0   3   -0.10    1.90
   7   0  -3   -0.10    2.70
  -7   0   3    2.40    2.20
  -6   0   3   -1.70    1.40
  -6   0   3    0.40    2.00
  -6   0   3    0.10    1.40
   6   0  -3    0.90    2.50
  -5   0   3    1.60    1.60
  -5   0   3    0.70    1.10
  -5   0   3   -0.90    1.30
   5   0  -3    0.00    1.70
   4   0  -3    0.70    1.50
  -4   0   3    0.00    1.30
  -4   0   3    2.40    1.30
  -3   0   3    1.60    1.60
  -3   0   3    2.70    1.10
   3   0  -3    0.60    1.20
   3   0  -3    2.70    1.60
   2   0  -3    0.90    0.80
   2   0  -3    0.30    0.90
  -1   0   3    0.90    0.80
   1   0  -3    2.40    0.90
   0   0   3    1.60    0.60
   0   0  -3    1.50    0.60
   1   0   3    0.90    0.80
  -1   0  -3    1.30    0.90
  -2   0  -3    2.80    1.20
   2   0   3    1.70    1.10
  -2   0  -3    4.60    1.30
   3   0   3    2.00    1.30
   3   0   3    2.80    1.40
  -3   0  -3    3.40    1.30
  -3   0  -3    2.30    1.60
  -4   0  -3    2.10    1.70
   4   0   3    3.10    1.80
  -4   0  -3    2.20    1.30
   4   0   3    1.70    1.70
   4   0   3    5.50    1.80
   5   0   3   -1.10    1.80
  -5   0  -3    1.60    1.60
  -5   0  -3    2.30    2.20
  -6   0  -3   -0.70    1.90
   6   0   3   -0.70    2.70
   6   0   3   -0.30    1.70
  -6   0  -3   -0.70    2.60
  -7   0  -3    1.20    2.40
  -7   0  -3   -3.20    2.70
   7   0   3    0.90    2.00
   7   0   3    3.50    3.70
  -9   0  -3   -2.90    3.60
   9   0   3    0.50    2.40
   9   0   3   -7.20    3.70
  -9   0  -3    1.80    3.00
  10   0   3    5.80    2.70
 -10   0  -3    3.00    3.90
  10   0   3    0.20    4.10
 -10   0  -3   -0.20    3.70
 -11   0  -3   -1.10    3.90
  11   0   3    5.10    5.80
  11   0   3    5.40    3.00
 -11   0  -3    2.80    4.80
  12   0   3   52.49    8.60
  12   0   3   64.69    6.80
 -12   0  -3   61.49    7.20
 -13   0  -3   19.00    5.30
  13   0   3   17.60   13.90
  14   0   3    8.40    7.30
 -14   0  -3    4.50    5.30
 -14   0  -3    7.50    5.70
  14   0   3    3.90    4.00
  15   0   3   -4.70    4.20
 -15   0  -3   -5.70    5.50
  15   0   3   -7.70    8.30
  16   0   3   -5.90    4.30
 -16   0  -3   -4.00    7.50
 -16   0  -3   -4.30    6.30
  16   0   3  -16.90    9.10
  17   0   3   -2.30    4.90
  17   0   3    2.30   12.00
 -17   0  -3   -3.70    6.80
 -17   0  -3   -5.40    7.90
 -18   0  -3   -3.10    7.00
 -18   0  -3   -1.60    8.90
  18   0   3   -3.50    5.20
  19   0   3  -10.90    6.10
 -19   0  -3   -7.80    7.90
 -19   0  -3   -3.20    9.10
 -20   0  -3   15.70    9.00
 -20   0  -3    4.60   12.70
 -21   0  -3   -2.60   12.00
 -21   0  -3   -4.00   12.50
 -22   0  -3    6.80   11.30
 -23   0  -3    1.20   13.50
 -23  -1   3    9.50   11.90
 -23  -1   3   -9.70    7.20
 -23   1   3    3.90   12.00
 -23   1   3   30.20    8.80
 -22  -1   3    1.40    6.90
 -22  -1   3   10.50   11.20
 -22   1   3    5.80   10.80
 -22   1   3   -9.40    8.20
 -21  -1   3   11.30    6.60
 -21  -1   3   46.00   12.90
 -21   1   3   43.20   11.80
 -21   1   3   20.20    8.10
 -20  -1   3   -3.70    6.00
 -20  -1   3    2.30    9.20
 -20   1   3   26.10   10.90
 -19  -1   3   -6.10    5.50
 -19  -1   3   -4.20    8.80
 -19   1   3    2.20    6.00
 -19   1   3    2.10    9.90
 -18  -1   3  170.48   18.60
 -18   1   3  150.48   13.10
 -18   1   3  157.98   24.10
 -17  -1   3   30.80    9.40
 -17  -1   3   44.80    6.70
 -17   1   3   53.49    7.70
 -17   1   3   57.79   10.10
 -16  -1   3  757.52   32.00
  16  -1  -3  650.43   32.30
 -16  -1   3  715.63   26.00
 -16   1   3  772.02   33.00
  16   1  -3  716.23   33.40
  15  -1  -3   75.59   12.20
 -15  -1   3  119.09   12.20
 -15  -1   3  103.99    8.20
 -15   1   3  108.69   12.00
  15   1  -3   91.59   12.90
 -14  -1   3   22.90    4.40
 -14  -1   3   26.50    7.10
  14  -1  -3   36.60   15.00
  14  -1  -3   34.70    8.40
  14   1  -3   33.30    8.70
 -14   1   3   25.90    4.60
  13  -1  -3   19.90   15.90
  13  -1  -3   23.40    7.50
 -13  -1   3   16.10    3.90
 -13  -1   3   11.70    5.40
 -13   1   3   21.80    4.20
 -13   1   3   17.50    6.30
  13   1  -3    0.90    6.50
 -12  -1   3 2409.96   78.59
 -12  -1   3 2460.55   75.09
  12  -1  -3 2545.45   79.89
  12  -1  -3 2465.45   92.69
  12   1  -3 2621.94   80.09
 -12   1   3 2486.35   79.19
 -12   1   3 2531.85   74.39
  11  -1  -3  232.28   14.10
 -11  -1   3  219.78    9.90
 -11  -1   3  216.78   12.50
  11  -1  -3  216.18    9.40
  11  -1  -3  228.38   23.30
 -11   1   3  219.98   12.90
 -11   1   3  218.78    9.80
  11   1  -3  220.08   14.10
  10  -1  -3 1006.10   31.20
  10  -1  -3  932.21   43.60
 -10  -1   3 1015.70   31.70
  10  -1  -3 1040.40   35.80
 -10  -1   3  961.00   34.50
 -10   1   3 1011.20   31.50
 -10   1   3  982.20   34.80
  10   1  -3 1025.20   35.60
   9  -1  -3  491.75   23.00
  -9  -1   3  493.15   19.70
  -9  -1   3  492.75   17.30
   9  -1  -3  516.45   27.70
   9  -1  -3  524.15   17.20
  -9   1   3  525.95   17.50
  -9   1   3  492.35   20.00
   9   1  -3  520.95   20.80
   8  -1  -3  389.46   22.40
  -8  -1   3  407.16   14.00
   8  -1  -3  393.26   17.00
  -8  -1   3  403.66   16.10
  -8   1   3  371.86   16.10
  -8   1   3  401.86   14.20
   8   1  -3  421.16   17.10
   7  -1  -3   49.99    9.50
  -7  -1   3   71.59    5.60
   7  -1  -3   53.99    6.20
   7  -1  -3   56.49    4.50
  -7   1   3   67.79    4.50
   7   1  -3   62.39    6.20
  -7   1   3   57.49    5.50
   6  -1  -3 2411.96   70.09
  -6  -1   3 2264.57   67.49
  -6   1   3 2249.38   69.49
   6   1  -3 2312.17   69.79
  -6   1   3 2280.87   67.79
  -5  -1   3  202.08    8.70
   5  -1  -3  197.88    9.20
  -5  -1   3  214.08    7.60
  -5  -1   3  197.88   13.70
  -5   1   3  196.88    8.20
   5   1  -3  198.78    9.00
  -5   1   3  201.68    7.80
  -5   1   3  198.48    8.90
  -4  -1   3  301.27   11.40
   4  -1  -3  325.97   11.90
  -4  -1   3  312.97   10.40
   4   1  -3  313.67   10.60
  -4   1   3  326.47   10.80
  -4   1   3  306.77   11.60
   4   1  -3  292.97   11.60
   3  -1  -3  104.39    5.30
   3  -1  -3  113.09    5.20
  -3  -1   3  111.99    4.50
   3   1  -3  110.59    5.30
   3   1  -3  109.59    4.50
  -3   1   3  110.19    5.10
  -3   1   3  102.39    5.40
   2  -1  -3 3293.37   92.79
   2  -1  -3 3158.28   92.69
   2   1  -3 3115.29   92.19
  -2   1   3 3218.68   92.69
  -2   1   3 3197.68   92.59
  -1  -1   3 1267.07   36.60
   1  -1  -3 1251.87   36.80
  -1   1   3 1231.58   36.70
   1   1  -3 1198.38   36.50
   0  -1  -3  271.67    9.20
   0   1   3  280.27    9.30
  -1  -1  -3 1724.63   50.79
   1  -1   3 1772.22   51.09
   1   1   3 1715.33   50.79
   2  -1   3  589.74   19.70
  -2  -1  -3  684.03   19.40
  -2  -1  -3  624.64   19.40
  -2   1  -3  604.44   19.70
  -2   1  -3  579.44   19.60
   2   1   3  688.23   19.50
   3  -1   3  308.17   11.10
  -3  -1  -3  317.07   10.60
   3  -1   3  303.87   11.40
  -3  -1  -3  335.27   11.20
   3   1   3  335.17   10.90
  -3   1  -3  308.47   11.00
   3   1   3  315.17   10.70
   4  -1   3  222.58    9.10
  -4  -1  -3  223.48    8.20
  -4   1  -3  219.38    8.70
   4   1   3  216.08    8.40
   4   1   3  233.48    8.80
  -4   1  -3  235.18    9.60
   5  -1   3 6125.59  180.08
  -5  -1  -3 6330.27  179.38
   5  -1   3 6362.26  180.78
  -5  -1  -3 6166.78  180.68
   5   1   3 6322.27  180.38
  -5   1  -3 6173.38  181.08
  -5   1  -3 6281.37  180.08
  -5   1  -3 6153.18  179.78
  -6  -1  -3   35.30    4.70
   6  -1   3   34.70    4.20
   6  -1   3   33.00    4.70
  -6  -1  -3   45.40    3.70
   6   1   3   28.20    4.50
  -6   1  -3   37.40    4.90
  -7  -1  -3  970.40   32.80
   7  -1   3 1037.20   32.90
   7  -1   3  940.21   31.30
  -7  -1  -3 1039.20   30.90
   7   1   3  999.20   30.90
   7   1   3  985.40   32.80
  -7   1  -3 1003.50   31.20
  -7   1  -3  970.50   33.10
   8  -1   3   77.99    5.90
  -8  -1  -3  102.69    5.80
  -8  -1  -3   82.29    7.10
   8  -1   3   97.49    7.90
   8   1   3  101.49    5.50
  -8   1  -3   95.79    7.70
   8   1   3   92.09    7.50
  -9  -1  -3  386.46   14.00
   9  -1   3  359.46   14.30
   9  -1   3  361.16   17.60
  -9  -1  -3  367.56   16.20
  -9   1  -3  387.36   17.00
   9   1   3  377.06   13.70
   9   1   3  355.66   16.00
  10  -1   3 1058.19   34.40
 -10  -1  -3 1032.40   36.80
 -10  -1  -3 1098.69   33.90
  10  -1   3 1077.49   36.80
 -10   1  -3 1047.50   37.30
  10   1   3 1100.49   37.70
  10   1   3 1028.00   33.40
  11  -1   3    2.90    4.70
 -11  -1  -3    8.30    4.60
  11  -1   3    2.20    3.30
  11   1   3   15.20    5.90
 -11   1  -3   12.00    5.30
  12  -1   3  373.46   18.80
 -12  -1  -3  385.26   15.30
  12  -1   3  384.46   15.70
 -12  -1  -3  356.96   18.40
  12   1   3  373.46   14.40
 -12   1  -3  387.06   16.60
 -12   1  -3  361.26   18.90
  12   1   3  362.86   18.00
  13  -1   3   64.09   10.10
 -13  -1  -3   82.59   11.10
 -13  -1  -3   75.99    8.50
  13  -1   3   63.19    7.80
 -13   1  -3   69.69   13.50
  13   1   3   83.79    7.00
  13   1   3   74.79   11.70
 -13   1  -3   84.99   11.00
 -14  -1  -3   19.60    5.20
  14  -1   3   25.60    7.80
  14  -1   3   15.20    4.70
 -14  -1  -3   24.40    7.30
  14   1   3   12.60    6.90
 -14   1  -3   25.90    6.30
  14   1   3   17.30    4.30
 -14   1  -3   11.70    6.40
  15  -1   3   86.19   21.00
 -15  -1  -3   73.89    8.50
 -15  -1  -3   78.49   11.60
  15  -1   3   79.79    9.20
 -15   1  -3   80.49   11.80
  15   1   3   92.39   12.60
 -15   1  -3  100.59   10.60
  15   1   3   82.79    8.30
 -16  -1  -3  404.46   23.40
  16  -1   3  425.96   18.20
  16  -1   3  455.95   24.70
 -16   1  -3  418.26   25.40
 -16   1  -3  429.36   19.90
  16   1   3  387.76   23.20
  16   1   3  427.16   17.20
  17  -1   3    4.70    5.40
 -17  -1  -3    6.80    8.80
 -17  -1  -3    2.90    6.40
  17   1   3    7.40    5.40
 -17   1  -3    3.70    8.10
 -17   1  -3    7.50    7.50
  17   1   3   12.50   10.10
  18  -1   3   74.59   10.20
 -18  -1  -3   70.19   14.00
 -18  -1  -3   57.29    9.00
 -18   1  -3   64.89   14.50
 -18   1  -3   75.19   10.80
 -19  -1  -3   47.50    8.90
  19  -1   3   59.99    8.70
 -19  -1  -3   40.30   12.40
 -19   1  -3   49.99   10.40
 -19   1  -3   36.40   12.30
 -20  -1  -3   16.00   12.10
  20  -1   3   18.40    7.60
 -20  -1  -3    6.00    8.30
 -20   1  -3   29.10   12.30
 -20   1  -3    4.30    9.50
 -21  -1  -3  166.08   21.60
 -21   1  -3  173.18   21.40
 -21   1  -3  145.19   19.00
 -22  -1  -3   -0.20   11.10
 -22   1  -3    7.40   12.60
 -23  -1  -3    2.30   12.50
 -23   1  -3   25.30   14.80
 -23  -2   3   15.00   11.90
 -23   2   3  -18.40   11.70
 -23   2   3   -4.30   11.30
 -22  -2   3  215.58   20.70
 -22   2   3  254.97   22.70
 -22   2   3  220.18   18.60
 -21  -2   3  208.38   20.60
 -21   2   3  224.78   21.40
 -21   2   3  202.38   16.50
 -20  -2   3   55.09   12.70
 -20  -2   3   29.60    6.30
 -20   2   3   32.00   12.60
 -20   2   3   11.20    8.30
 -19  -2   3    7.30    5.20
 -19  -2   3   15.70    9.00
 -19   2   3    4.00    6.80
 -19   2   3    5.20   11.30
 -18  -2   3   33.20   10.20
 -18  -2   3   29.00    5.30
 -18   2   3   26.90    6.70
 -17  -2   3   41.40    6.60
 -17  -2   3    9.50    8.10
 -17   2   3   31.20    9.00
  17   2  -3    7.30   13.60
 -17   2   3   26.90    6.70
 -16  -2   3  326.17   20.10
 -16  -2   3  319.87   13.60
  16  -2  -3  329.07   33.00
 -16   2   3  302.37   20.40
  16   2  -3  324.87   22.20
 -16   2   3  318.97   21.00
  15  -2  -3   90.19    7.80
 -15  -2   3   95.79   11.20
  15  -2  -3   78.59   20.20
 -15  -2   3   86.09    7.50
  15  -2  -3  109.49   14.90
 -15   2   3   98.09   11.90
  15   2  -3  119.09   15.20
 -14  -2   3 1024.70   32.80
  14  -2  -3  976.30   38.80
  14  -2  -3  994.40   51.19
 -14  -2   3 1056.79   38.00
  14  -2  -3  991.10   32.90
 -14   2   3  985.60   38.10
  14   2  -3 1033.40   42.40
 -14   2   3 1030.40   33.50
 -13  -2   3  579.34   20.70
 -13  -2   3  583.24   25.00
  13  -2  -3  629.44   26.70
  13  -2  -3  602.04   21.10
  13   2  -3  611.74   26.50
 -13   2   3  617.44   21.70
 -13   2   3  606.44   25.90
 -12  -2   3  252.07   14.10
  12  -2  -3  234.98   15.40
  12  -2  -3  207.78   10.50
 -12  -2   3  228.68   10.10
 -12   2   3  238.08   11.50
  12   2  -3  249.68   15.60
 -12   2   3  233.88   14.40
 -11  -2   3  551.14   21.90
 -11  -2   3  533.75   18.20
  11  -2  -3  489.75   18.40
  11  -2  -3  551.04   23.10
 -11   2   3  521.35   22.30
 -11   2   3  521.45   19.10
  11   2  -3  558.94   23.20
 -10  -2   3 1215.38   37.40
 -10  -2   3 1187.68   40.80
  10  -2  -3 1205.98   38.00
  10  -2  -3 1223.08   42.00
 -10   2   3 1264.17   38.60
  10   2  -3 1273.07   42.00
 -10   2   3 1172.58   41.30
   9  -2  -3  960.40   29.60
  -9  -2   3  887.01   28.70
  -9  -2   3  879.71   31.60
  -9   2   3  968.70   30.00
   9   2  -3  913.31   32.50
  -9   2   3  943.41   32.40
  -8  -2   3 1308.97   46.50
   8  -2  -3 1598.54   49.80
  -8  -2   3 1572.84   48.90
   8  -2  -3 1535.05   46.70
  -8   2   3 1499.75   49.00
   8   2  -3 1658.43   49.70
  -8   2   3 1598.94   47.20
   7  -2  -3 1052.19   34.20
   7  -2  -3  969.90   31.70
  -7  -2   3 1092.39   31.00
  -7  -2   3 1006.30   33.30
  -7   2   3  962.70   32.00
  -7   2   3  990.20   33.60
   7   2  -3 1069.19   34.10
  -6  -2   3  374.86   12.50
   6  -2  -3  385.76   15.20
  -6  -2   3  391.56   21.10
   6  -2  -3  388.56   13.40
  -6  -2   3  375.86   14.40
  -6   2   3  366.96   14.70
   6   2  -3  384.16   14.90
  -6   2   3  379.96   13.70
  -5  -2   3 4562.64  134.69
   5  -2  -3 4710.13  135.29
  -5  -2   3 4571.84  132.89
   5   2  -3 4631.14  134.99
  -5   2   3 4675.33  135.09
  -5   2   3 4648.94  134.09
   5   2  -3 4566.04  133.79
   4  -2  -3 9557.34  273.67
  -4   2   3 9468.95  273.37
   3  -2  -3  904.51   28.20
  -3  -2   3  912.71   27.00
  -3   2   3  860.51   29.00
  -3   2   3  882.21   27.80
   3   2  -3  952.70   28.20
  -3   2   3  877.11   28.20
   3   2  -3  924.31   27.00
   2  -2  -3  773.52   24.20
  -2  -2   3  776.02   23.70
  -2  -2   3  803.22   23.80
   2  -2  -3  812.92   24.70
  -2   2   3  763.92   24.30
  -2   2   3  793.92   24.60
   2   2  -3  777.82   23.70
  -2   2   3  790.12   24.10
  -1  -2   3  813.62   24.40
   1  -2  -3  789.32   24.00
  -1  -2   3  817.92   24.30
   1  -2  -3  803.32   24.70
   1   2  -3  803.32   24.10
  -1   2   3  769.62   24.50
  -1  -2  -3 1187.68   35.20
   1  -2   3 1185.78   35.70
   1  -2   3 1209.18   35.80
   1   2   3 1133.09   35.10
  -1   2  -3 1205.88   35.60
  -2  -2  -3  980.00   28.20
  -2  -2  -3  987.30   28.00
  -2   2  -3  939.51   28.80
  -2   2  -3  936.21   28.80
   2   2   3  955.60   28.20
  -2   2  -3  827.92   29.50
   3  -2   3   54.69    3.70
  -3  -2  -3   43.50    3.30
   3  -2   3   45.70    3.80
   3   2   3   51.19    3.10
  -3   2  -3   44.80    3.70
  -3   2  -3   47.40    3.70
  -3   2  -3   49.40    3.80
   5  -2   3 2159.58   66.09
  -5  -2  -3 2254.17   66.19
   5  -2   3 2223.88   66.49
  -5  -2  -3 2202.58   64.69
  -5   2  -3 2185.08   66.99
  -5   2  -3 2193.58   65.89
   5   2   3 2244.78   64.99
   5   2   3 2266.37   65.89
   6  -2   3  397.86   14.90
   6  -2   3  409.16   20.30
  -6  -2  -3  421.76   13.60
  -6  -2  -3  403.26   15.20
  -6   2  -3  388.36   15.80
  -6   2  -3  409.06   14.70
   6   2   3  420.46   15.10
  -7  -2  -3  269.27    9.30
  -7  -2  -3  251.67   11.20
  -7   2  -3  207.98   11.30
   7   2   3  236.48   10.90
   8  -2   3    9.70    4.20
  -8  -2  -3   18.10    2.80
   8  -2   3    8.30    2.90
  -8  -2  -3   11.50    3.50
  -8   2  -3   18.30    3.40
  -8   2  -3   13.20    4.20
   8   2   3   22.80    8.10
   8   2   3   19.80    3.10
   9  -2   3  593.54   22.20
   9  -2   3  556.14   25.20
  -9  -2  -3  639.94   23.80
  -9  -2  -3  676.03   21.00
   9   2   3  674.13   23.70
   9   2   3  663.83   21.00
  -9   2  -3  657.43   22.10
  -9   2  -3  632.44   24.50
 -10  -2  -3  292.87   11.80
  10  -2   3  307.97   13.20
  10  -2   3  326.17   15.70
 -10  -2  -3  300.97   14.70
 -10   2  -3  298.27   15.60
 -10   2  -3  274.57   14.20
  10   2   3  308.97   11.70
 -11  -2  -3  199.88    9.20
 -11  -2  -3  194.48   12.30
  11  -2   3  181.28   13.10
  11  -2   3  184.88   10.20
 -11   2  -3  198.48   10.30
  11   2   3  200.48   12.50
  11   2   3  194.38    8.90
 -11   2  -3  192.78   13.10
  12  -2   3    3.40    5.60
 -12  -2  -3    9.30    3.50
 -12  -2  -3    1.30    5.10
  12  -2   3   -2.20    3.50
  12   2   3    6.40    2.90
 -12   2  -3   -9.10    4.40
 -12   2  -3   -1.20    4.00
  12   2   3    6.50    5.80
  13  -2   3  181.18   14.10
 -13  -2  -3  123.69   13.60
 -13  -2  -3  144.19   12.60
  13  -2   3  167.18   10.60
  13   2   3  157.08    8.60
  13   2   3  158.58   13.40
 -13   2  -3  148.79   13.50
 -14  -2  -3 1397.66   43.60
  14  -2   3 1341.97   48.50
 -14  -2  -3 1369.46   48.60
  14  -2   3 1360.56   44.90
  14   2   3 1356.46   47.90
  14   2   3 1382.86   42.80
 -14   2  -3 1407.96   49.70
 -15  -2  -3   14.70    6.70
 -15  -2  -3   13.20    5.10
  15  -2   3   14.40    8.40
  15  -2   3    9.70    5.40
  15   2   3   -2.40    8.00
 -15   2  -3    7.20    6.50
 -15   2  -3    9.60    7.40
  15   2   3    8.90    4.20
  16  -2   3  259.57   14.30
  16  -2   3  266.67   20.30
 -16  -2  -3  250.97   18.20
 -16  -2  -3  259.47   13.60
  16   2   3  225.98   19.70
 -16   2  -3  263.57   21.60
 -16   2  -3  241.98   16.10
 -17  -2  -3  594.94   30.10
  17  -2   3  636.14   24.60
 -17  -2  -3  584.74   23.20
  17   2   3  584.54   29.80
 -17   2  -3  627.74   30.70
  18  -2   3  316.07   17.10
 -18  -2  -3  325.57   20.50
 -18  -2  -3  322.67   24.00
 -18   2  -3  330.27   20.00
 -19  -2  -3  279.17   16.40
  19  -2   3  337.57   17.50
 -19  -2  -3  273.57   23.20
 -19   2  -3  313.17   21.00
 -19   2  -3  333.57   25.60
  20  -2   3  167.48   14.40
 -20  -2  -3  134.99   13.50
 -20  -2  -3  143.69   21.60
 -20   2  -3  127.19   18.70
 -20   2  -3  175.68   20.60
 -21  -2  -3   53.99   12.90
  21  -2   3   34.50    8.20
 -21   2  -3   42.70   13.80
 -21   2  -3   41.90   12.40
 -22  -2  -3   -7.00   11.40
 -22   2  -3   14.50   11.80
 -23  -2  -3   36.70   13.10
 -23   2  -3   73.59   16.40
 -23  -3   3   24.00   14.60
 -23   3   3   -0.10   11.10
 -23   3   3    1.00   12.20
 -22  -3   3   71.19   13.70
 -22   3   3   78.99   15.60
 -22   3   3   76.49   11.10
 -21  -3   3   20.40   10.70
 -21   3   3   53.39   14.00
 -21   3   3   18.90   11.00
 -20  -3   3  184.38   19.40
 -20   3   3  133.09   19.70
 -20   3   3  170.88   15.60
 -19  -3   3    1.70    8.60
 -19   3   3   13.20   11.60
 -19   3   3   -0.80    6.60
 -19   3   3    4.60    7.10
 -18  -3   3  115.29   16.10
 -18   3   3  104.39   16.30
 -18   3   3   81.09   11.60
 -17  -3   3  255.27   17.90
  17  -3  -3  279.97   32.90
 -17   3   3  273.57   19.90
 -17   3   3  238.58   14.20
  17   3  -3  226.28   22.60
 -16  -3   3  298.27   18.90
  16  -3  -3  294.47   32.40
  16  -3  -3  291.07   13.80
 -16   3   3  310.37   20.30
  16   3  -3  296.57   21.70
 -16   3   3  293.87   15.50
  15  -3  -3  660.63   24.10
 -15  -3   3  666.23   28.20
 -15  -3   3  675.63   22.50
 -15   3   3  659.43   25.10
 -15   3   3  696.43   29.70
  15   3  -3  675.83   30.30
  14  -3  -3   24.20    9.40
 -14  -3   3   43.60    8.00
 -14  -3   3   48.00    5.10
  14  -3  -3   45.50    5.90
 -14   3   3   29.90    7.40
  14   3  -3   49.00   10.70
 -14   3   3   34.40    6.60
  13  -3  -3  522.35   19.70
  13  -3  -3  494.85   24.10
 -13  -3   3  533.65   22.90
 -13   3   3  555.84   20.60
  13   3  -3  557.74   24.60
 -13   3   3  507.15   23.50
  12  -3  -3 1382.36   47.80
 -12  -3   3 1341.87   46.40
  12  -3  -3 1371.46   43.60
 -12  -3   3 1376.26   41.80
 -12   3   3 1429.26   44.50
 -12   3   3 1352.56   47.30
  11  -3  -3 1458.15   47.40
 -11  -3   3 1548.95   45.80
 -11  -3   3 1485.25   49.99
  11  -3  -3 1545.45   51.49
 -11   3   3 1512.15   50.99
 -11   3   3 1531.85   49.70
  11   3  -3 1586.74   51.29
  10  -3  -3 1144.79   39.90
 -10  -3   3 1105.99   38.40
  10  -3  -3 1072.79   36.40
  10   3  -3 1209.48   39.80
 -10   3   3 1152.68   39.50
 -10   3   3 1160.28   37.10
   9  -3  -3  207.38   14.20
  -9  -3   3  229.88   11.50
  -9  -3   3  231.78    8.60
   9  -3  -3  212.78   10.20
  -9   3   3  213.98   10.70
  -9   3   3  216.28   12.00
   9   3  -3  239.28   12.70
   8  -3  -3   88.69    6.00
  -8  -3   3   82.49    6.50
  -8  -3   3   90.89    4.50
   8  -3  -3   96.79    8.20
  -8   3   3   92.39    6.70
  -8   3   3   91.79    7.50
   8   3  -3   84.49    8.20
   7  -3  -3 1609.24   50.29
  -7  -3   3 1688.63   51.49
   7  -3  -3 1680.93   52.39
  -7   3   3 1594.74   51.79
  -7   3   3 1617.14   50.69
   7   3  -3 1742.73   52.09
  -6  -3   3  123.69    6.70
   6  -3  -3  112.29    6.30
   6  -3  -3  117.39    7.60
  -6   3   3  108.09    6.50
   6   3  -3  120.69    7.20
  -6   3   3  110.19    7.10
   5  -3  -3   47.30    4.20
  -5  -3   3   53.79    4.10
  -5  -3   3   58.79    3.00
   5  -3  -3   57.49    5.20
  -5   3   3   48.30    4.60
  -5   3   3   54.39    4.70
   5   3  -3   51.79    2.90
   5   3  -3   49.99    4.60
   4  -3  -3 2123.39   63.99
   4  -3  -3 2119.09   64.49
  -4  -3   3 2114.59   62.49
  -4  -3   3 2166.38   62.49
  -4   3   3 2115.39   64.29
   4   3  -3 2234.88   64.39
  -4   3   3 2135.39   64.19
   4   3  -3 2227.98   63.09
  -3  -3   3 1168.58   33.40
  -3  -3   3 1123.79   33.20
   3  -3  -3 1152.08   34.50
   3  -3  -3 1144.89   34.40
  -3   3   3 1155.38   34.70
  -3   3   3  965.10   34.90
   3   3  -3 1122.39   33.10
  -2  -3   3 2559.84   73.79
   2  -3  -3 2477.55   74.09
  -2  -3   3 2582.04   73.99
   2   3  -3 2565.14   73.79
  -2   3   3 2429.06   74.59
  -2   3   3 2541.05   73.99
  -2   3   3 2462.75   74.59
   2   3  -3 2688.63   73.69
  -1  -3   3  379.96   12.70
  -1  -3   3  381.16   13.00
   1  -3  -3  402.76   12.40
   1   3  -3  380.76   12.50
  -1   3   3  386.06   12.20
   1   3  -3  374.96   12.70
  -1   3   3  390.06   13.30
   0  -3   3  571.64   18.80
   0  -3  -3  609.14   18.90
   0  -3   3  608.94   19.10
   0   3  -3  560.14   18.80
   0   3  -3  573.64   18.60
   0   3   3  617.74   18.80
  -1  -3  -3  729.43   22.90
   1   3   3  727.33   22.80
  -1   3  -3  753.82   23.40
  -1   3  -3  756.32   23.30
  -3  -3  -3  308.47   10.00
   3  -3   3  282.87   11.40
  -3  -3  -3  282.47   10.10
   3   3   3  322.07   10.10
  -3   3  -3  289.97   11.30
   3   3   3  287.27    9.90
  -4  -3  -3 1155.38   34.60
   4  -3   3 1133.09   35.30
  -4  -3  -3 1158.68   33.80
   4  -3   3 1094.79   35.50
  -4   3  -3 1126.99   35.80
   4   3   3 1164.18   34.30
  -4   3  -3 1102.89   35.20
   4   3   3 1132.99   33.80
   5  -3   3  272.77   11.00
   5  -3   3  288.97   11.30
  -5  -3  -3  271.27    9.30
  -5  -3  -3  262.47   10.50
   5   3   3  267.17    9.40
  -5   3  -3  268.67   10.90
   5   3   3  243.38   10.80
   6  -3   3 2057.19   66.49
   6  -3   3 2321.07   67.29
  -6  -3  -3 2207.88   64.59
  -6  -3  -3 2235.88   66.49
  -6   3  -3 2218.78   66.39
   6   3   3 2278.77   66.69
  -6   3  -3 2192.18   67.69
   6   3   3 2188.38   64.79
  -7  -3  -3 1428.76   41.60
   7  -3   3 1351.36   43.80
   7  -3   3 1438.16   44.60
  -7  -3  -3 1387.06   43.90
   7   3   3 1381.66   43.50
  -7   3  -3 1384.16   45.10
  -7   3  -3 1396.06   43.50
  -8  -3  -3  103.99    5.00
   8  -3   3   80.19    6.50
  -8  -3  -3   79.79    6.70
   8  -3   3  100.29    8.10
  -8   3  -3   83.39    7.50
   8   3   3   91.39    7.30
   9  -3   3   62.09    7.90
  -9  -3  -3   76.49    7.10
  -9   3  -3   89.19    7.10
  -9   3  -3   73.29    7.90
 -10  -3  -3  139.29    6.90
  10  -3   3  159.28   11.10
  10  -3   3  134.49    8.70
 -10  -3  -3  126.39    9.40
  10   3   3  133.79    6.80
 -10   3  -3  137.29   10.80
 -10   3  -3  140.39    9.10
  10   3   3  138.39   10.10
  11  -3   3  293.47   13.80
 -11  -3  -3  316.07   11.70
 -11  -3  -3  296.67   15.10
  11  -3   3  302.07   16.00
 -11   3  -3  302.67   13.80
  11   3   3  295.37   11.50
 -11   3  -3  266.57   16.00
  11   3   3  315.07   15.60
  12  -3   3  738.33   28.50
  12  -3   3  695.43   26.00
 -12  -3  -3  724.13   23.50
 -12  -3  -3  711.13   27.90
 -12   3  -3  697.63   25.40
  12   3   3  731.73   28.00
  12   3   3  688.63   23.30
 -12   3  -3  713.03   29.10
  13  -3   3   -0.50    4.20
  13  -3   3   -0.40    6.20
 -13  -3  -3    3.50    3.30
 -13  -3  -3    4.30    5.90
 -13   3  -3   14.30    6.80
 -13   3  -3    2.60    4.80
  13   3   3    0.00    6.40
 -14  -3  -3  131.19    8.40
  14  -3   3  107.19   13.70
 -14  -3  -3  132.39   12.70
  14  -3   3  105.69   10.40
  14   3   3  139.59   13.50
 -14   3  -3  114.79   13.20
  15  -3   3  290.77   15.50
  15  -3   3  296.87   19.90
 -15  -3  -3  328.37   18.70
  15   3   3  318.97   19.30
 -15   3  -3  291.27   19.90
 -16  -3  -3  679.33   29.80
 -16  -3  -3  636.44   23.40
  16  -3   3  672.13   26.20
  16  -3   3  633.74   30.30
  16   3   3  661.43   30.20
 -16   3  -3  693.73   31.80
 -17  -3  -3  145.99   11.60
 -17  -3  -3  174.18   19.80
  17  -3   3  200.08   14.10
  17   3   3  171.88   19.60
 -17   3  -3  172.88   16.50
 -17   3  -3  182.48   20.10
  18  -3   3  212.68   15.40
 -18  -3  -3  229.88   20.00
 -18  -3  -3  205.98   12.90
 -18   3  -3  215.28   18.00
 -18   3  -3  203.78   20.70
  19  -3   3  121.19   14.10
 -19  -3  -3  108.49   11.00
 -19   3  -3  100.69   17.60
 -19   3  -3  122.39   18.50
  20  -3   3   69.49   10.60
 -20  -3  -3  103.99   16.70
 -20   3  -3   85.79   13.90
 -20   3  -3   81.39   13.90
  21  -3   3  252.27   17.60
 -21  -3  -3  270.37   23.70
 -21   3  -3  272.77   23.80
 -21   3  -3  257.67   24.20
 -22  -3  -3   57.39   14.50
 -22   3  -3   45.10   13.40
 -23  -3  -3    3.00   14.20
 -23   3  -3   14.60   13.60
 -23  -4   3  101.69   15.80
 -23   4   3  146.79   22.00
 -23   4   3   65.09   23.00
 -22  -4   3   16.10   11.20
 -22   4   3   31.40   12.30
 -22   4   3   48.50   14.00
 -21  -4   3   96.19   14.90
 -21   4   3  117.09   16.90
 -21   4   3   89.69   12.70
 -20  -4   3    8.90   10.40
 -20   4   3    4.70   11.00
 -20   4   3    9.40   11.00
 -20   4   3    8.30    9.00
 -19  -4   3   20.00    9.50
 -19   4   3   18.20   10.40
 -19   4   3   18.40    8.20
  18  -4  -3  109.79   26.20
  18  -4  -3   93.79   10.60
 -18  -4   3  100.49   16.00
 -18   4   3  102.19   12.70
 -18   4   3   89.99   12.60
 -17  -4   3    0.00    7.40
  17  -4  -3    2.90    5.20
 -17   4   3   -7.10    7.90
  17   4  -3    1.20   10.70
 -17   4   3    4.70    7.30
 -16  -4   3   52.29    9.20
  16  -4  -3   60.49    7.80
 -16   4   3   50.89   10.00
  16   4  -3   66.69   12.70
  15  -4  -3  115.79    9.60
 -15  -4   3   99.99   11.70
 -15   4   3  115.19   13.60
 -15   4   3  124.59   11.60
  15   4  -3  130.69   15.90
 -14  -4   3  940.41   34.40
  14  -4  -3  881.11   36.10
  14  -4  -3  862.01   31.10
 -14   4   3  932.11   32.00
  14   4  -3  915.51   35.90
 -14   4   3  863.01   35.10
  13  -4  -3  295.47   13.70
 -13  -4   3  277.67   15.50
  13  -4  -3  292.07   18.50
  13   4  -3  292.27   17.90
 -13   4   3  307.17   15.10
 -13   4   3  292.07   17.00
  12  -4  -3  128.09    8.90
 -12  -4   3  147.49   10.80
  12  -4  -3  146.19   13.20
 -12   4   3  150.18   10.70
 -12   4   3  119.29   11.30
  12   4  -3  138.29   12.80
  11  -4  -3   88.19    7.50
 -11  -4   3  104.09    8.70
  11  -4  -3   88.19   10.60
 -11   4   3   77.99    9.40
 -11   4   3   73.09    8.60
  11   4  -3  100.49   10.70
  10  -4  -3 3153.48   95.69
 -10  -4   3 3058.39   94.29
  10  -4  -3 3031.60   92.79
 -10   4   3 2986.40   95.09
 -10   4   3 3211.18   93.49
  10   4  -3 3168.78   96.39
   9  -4  -3  293.87   15.40
  -9  -4   3  310.27   14.00
   9  -4  -3  307.17   13.30
  -9   4   3  336.97   15.50
  -9   4   3  290.17   14.70
   9   4  -3  329.77   15.80
  -8  -4   3  634.04   23.00
   8  -4  -3  610.74   22.40
   8  -4  -3  694.03   24.70
   8   4  -3  668.63   24.20
  -8   4   3  631.64   23.10
  -8   4   3  637.94   23.90
   7  -4  -3   15.30    3.20
   7  -4  -3   18.70    4.50
  -7  -4   3   11.30    2.80
  -7  -4   3   15.30    7.50
   7   4  -3   18.50    4.10
  -7   4   3   12.60    3.50
  -7   4   3   18.80    3.80
  -6  -4   3 1225.28   38.90
   6  -4  -3 1265.47   39.20
   6  -4  -3 1192.88   41.60
   6   4  -3 1265.47   39.50
  -6   4   3 1254.77   39.30
  -6   4   3 1247.18   39.80
   5  -4  -3  800.62   26.40
   5  -4  -3  813.52   26.80
   5   4  -3  787.22   26.30
  -5   4   3  827.82   26.80
  -5   4   3  794.82   26.50
  -4  -4   3   31.80    2.80
   4  -4  -3   19.10    3.10
   4  -4  -3   24.40    3.40
  -4  -4   3   29.00    2.50
  -4   4   3   21.20    3.20
   4   4  -3   28.80    2.20
  -4   4   3   22.80    3.50
   4   4  -3   32.90    2.50
   4   4  -3   26.60    3.40
   3  -4  -3  978.20   30.10
  -3  -4   3  946.21   29.00
  -3  -4   3  962.70   29.40
   3  -4  -3  980.90   30.60
  -3   4   3  984.90   30.80
   3   4  -3  963.40   29.20
   3   4  -3  949.31   28.80
   2  -4  -3  410.66   14.00
  -2  -4   3  367.36   12.80
  -2  -4   3  367.26   13.20
   2  -4  -3  404.36   13.10
  -2   4   3  416.46   14.20
   2   4  -3  368.96   12.60
  -2   4   3  402.56   13.00
   2   4  -3  366.86   12.90
   1   4  -3 6304.27  181.78
   1   4  -3 6445.06  181.48
  -1   4   3 6193.68  182.38
   0  -4   3   41.10    3.60
   0   4  -3   32.90    3.40
   0   4  -3   30.10    3.10
   0   4   3   41.70    3.50
  -1  -4  -3 6576.04  182.38
   1  -4   3 6189.08  183.08
  -1   4  -3 6244.68  182.78
   1   4   3 6327.37  182.68
  -2  -4  -3  105.19    5.00
   2   4   3  104.79    4.90
  -2   4  -3  119.49    5.70
   3  -4   3 2441.56   73.99
  -3  -4  -3 2481.15   72.29
  -3  -4  -3 2471.35   71.89
  -3   4  -3 2541.15   73.89
   3   4   3 2496.75   72.29
   3   4   3 2427.76   72.09
  -3   4  -3 2508.45   73.89
   4  -4   3    9.20    2.90
  -4  -4  -3    5.70    2.10
  -4  -4  -3    4.50    1.40
  -4   4  -3    3.60    2.50
  -4   4  -3    5.50    2.10
   4   4   3    3.60    1.70
   4   4   3    8.40    2.00
   5  -4   3 2456.85   75.49
  -5  -4  -3 2539.05   73.09
   5  -4   3 2550.94   76.89
  -5   4  -3 2556.44   75.29
  -5   4  -3 2456.75   75.89
   5   4   3 2476.95   73.09
   5   4   3 2565.34   73.99
  -6  -4  -3  237.98   10.20
   6  -4   3  236.08   11.00
  -6  -4  -3  248.48    8.50
   6  -4   3  249.38   11.20
   6   4   3  248.28    8.70
  -6   4  -3  228.68   11.90
   6   4   3  232.88   10.00
  -6   4  -3  235.78   11.40
  -7  -4  -3  487.15   15.60
  -7  -4  -3  463.05   17.70
   7  -4   3  527.85   19.10
   7  -4   3  487.05   18.40
  -7   4  -3  510.35   18.30
  -7   4  -3  488.35   19.30
   7   4   3  469.25   17.60
   7   4   3  480.65   15.80
  -8  -4  -3  102.09    4.90
  -8  -4  -3   84.39    6.90
   8  -4   3   88.69    7.10
  -8   4  -3   92.59    8.30
  -8   4  -3  103.89    7.70
  -9  -4  -3  384.16   12.80
   9  -4   3  349.67   16.40
   9  -4   3  355.56   15.50
  -9  -4  -3  377.46   15.80
  -9   4  -3  352.46   17.10
   9   4   3  403.86   16.30
  -9   4  -3  386.96   15.90
  10  -4   3  305.97   14.30
  10  -4   3  316.17   15.60
 -10  -4  -3  307.97   14.60
 -10   4  -3  332.47   14.40
  10   4   3  310.07   11.60
 -10   4  -3  288.67   15.90
  10   4   3  305.27   15.00
  11  -4   3  552.24   21.60
 -11  -4  -3  514.65   21.90
  11  -4   3  568.34   23.20
 -11   4  -3  541.25   23.90
  11   4   3  559.94   22.40
 -11   4  -3  556.74   21.30
  11   4   3  536.75   18.30
  12  -4   3   37.30    6.40
 -12  -4  -3   39.00    7.30
  12  -4   3   41.40    8.20
  12   4   3   39.50    7.70
 -12   4  -3   63.19    9.90
 -13  -4  -3  229.08   14.80
  13  -4   3  234.08   13.50
  13  -4   3  260.57   16.30
  13   4   3  219.68   15.20
 -13   4  -3  220.18   16.10
 -13   4  -3  248.78   13.60
  14  -4   3  228.58   16.90
  14  -4   3  233.48   14.00
 -14  -4  -3  237.78   15.70
  14   4   3  244.28   16.60
 -14   4  -3  213.28   16.40
 -14   4  -3  219.48   13.90
 -15  -4  -3  448.96   22.30
  15  -4   3  454.95   20.40
 -15   4  -3  428.76   24.30
  15   4   3  412.26   22.20
 -15   4  -3  428.46   19.80
  16  -4   3   95.19   11.70
 -16  -4  -3  109.09   13.40
 -16   4  -3  111.39   15.20
  16   4   3   67.29   11.60
 -17  -4  -3   45.20   11.60
  17  -4   3   26.20    7.90
 -17   4  -3   36.00   12.20
  17   4   3   29.50   11.60
  18  -4   3  582.64   25.00
 -18  -4  -3  557.44   28.40
  18   4   3  490.85   49.00
 -18   4  -3  566.04   27.90
 -18   4  -3  603.94   31.70
  19  -4   3  309.67   19.10
 -19   4  -3  316.27   25.00
 -19   4  -3  252.57   22.30
 -20  -4  -3   14.50   11.10
  20  -4   3    9.10    9.00
 -20   4  -3    1.80   12.50
 -20   4  -3   10.50   11.10
  21  -4   3   16.30    8.70
 -21  -4  -3   17.30   13.40
 -21   4  -3    6.70   12.70
 -22  -4  -3   22.00   12.20
  22  -4   3   26.40   10.00
 -22   4  -3   36.90   12.90
 -23  -4  -3   18.90   12.40
 -23   4  -3   35.40   15.40
 -23  -5   3   -5.00   12.10
 -23   5   3   48.50   14.90
 -22  -5   3    3.30   10.20
 -22   5   3   -4.60   12.30
 -22   5   3    3.20   12.20
 -21  -5   3   24.00   11.40
 -21   5   3    7.50   10.10
 -21   5   3   40.50   12.00
 -20  -5   3   55.39   13.60
 -20   5   3   52.19   13.70
 -20   5   3   59.19   11.00
 -19  -5   3   20.20    9.70
  19  -5  -3    3.90    6.80
  19  -5  -3  -35.80   26.50
 -19   5   3   -3.70    8.70
 -19   5   3    2.00   10.60
  18  -5  -3  134.89   12.60
 -18  -5   3  118.59   16.50
 -18   5   3  126.29   14.80
 -18   5   3  112.29   16.60
 -17  -5   3   60.59   11.50
  17  -5  -3   65.89   10.20
 -17   5   3   70.69   12.80
  17   5  -3   42.40   14.20
 -17   5   3   55.19    9.70
  16  -5  -3   49.80    7.70
 -16  -5   3   48.50    9.10
 -16   5   3   32.10    9.20
  16   5  -3   46.90   11.30
 -16   5   3   31.60    8.70
  15  -5  -3   78.79   12.20
  15  -5  -3   68.19    9.60
 -15   5   3   96.79   15.10
  15   5  -3   65.29   11.80
 -15   5   3  105.59   12.10
  14  -5  -3   13.70    4.90
  14  -5  -3   13.10    8.70
 -14  -5   3   22.20    6.20
 -14   5   3   11.50    5.80
  14   5  -3   31.20    8.20
 -14   5   3   12.50    6.30
 -13  -5   3  174.38   12.30
  13  -5  -3  172.68   14.90
  13  -5  -3  174.38   11.00
  13   5  -3  169.68   14.50
 -13   5   3  160.68   13.20
  12  -5  -3   15.00    6.60
  12  -5  -3   16.50    5.00
 -12  -5   3   15.90    5.70
 -12   5   3   20.00    6.20
  12   5  -3   29.00    8.20
 -12   5   3   15.20    6.20
 -11  -5   3  557.94   22.90
  11  -5  -3  632.54   25.20
  11  -5  -3  577.04   22.10
 -11   5   3  601.54   24.50
  11   5  -3  544.85   24.00
 -11   5   3  600.84   23.00
  10  -5  -3  378.56   16.00
 -10  -5   3  358.46   16.30
  10  -5  -3  389.06   18.40
 -10   5   3  413.36   17.10
 -10   5   3  387.46   17.90
  10   5  -3  374.36   17.90
   9  -5  -3  328.07   15.90
   9  -5  -3  301.97   13.80
  -9  -5   3  313.27   14.10
   9   5  -3  314.67   15.20
  -9   5   3  300.07   14.60
  -9   5   3  312.37   15.20
   8  -5  -3 1015.00   34.60
   8  -5  -3 1080.89   36.10
  -8  -5   3 1062.99   34.60
  -8   5   3 1034.30   35.00
  -8   5   3 1023.20   35.60
   8   5  -3 1084.29   35.60
   7  -5  -3  111.99    7.40
   7  -5  -3  106.69    8.30
  -7   5   3  105.39    7.90
  -7   5   3  106.19    7.50
   7   5  -3   90.39   11.70
   6  -5  -3   36.00    4.90
   6   5  -3   35.50    5.20
  -6   5   3   36.00    5.00
   5  -5  -3   37.50    4.80
   5  -5  -3   42.70    5.10
  -5   5   3   34.70    4.30
  -5   5   3   37.40    5.10
   5   5  -3   40.40    4.40
   5   5  -3   40.50    3.10
   4  -5  -3 1655.23   49.99
  -4  -5   3 1633.54   48.30
   4  -5  -3 1638.24   49.40
   4   5  -3 1569.44   48.90
  -4   5   3 1637.74   50.09
  -4   5   3 1587.04   49.20
   4   5  -3 1598.74   47.30
   4   5  -3 1603.64   47.90
   3  -5  -3 1195.48   39.00
   3  -5  -3 1236.28   38.10
  -3  -5   3 1251.57   38.60
   3   5  -3 1292.67   37.10
   3   5  -3 1295.97   40.80
  -3   5   3 1201.88   39.20
  -2  -5   3  103.49    5.60
   2  -5  -3   87.99    5.60
   2  -5  -3   93.49    4.80
   2   5  -3   98.89    5.30
  -2   5   3   87.89    4.80
  -2   5   3   85.79    5.80
   2   5  -3  104.29    4.80
  -1  -5   3 1766.12   54.99
   1  -5  -3 1848.22   55.39
   1   5  -3 1806.82   54.29
   1   5  -3 1761.92   54.69
  -1   5   3 1908.61   55.69
  -1   5   3 1897.21   53.79
   0  -5   3  135.49    6.70
   0  -5  -3  116.99    6.20
   0   5   3  119.69    6.50
   0   5  -3  128.49    6.50
   0   5   3  117.99    5.90
   1  -5   3  438.66   16.20
  -1   5  -3  472.25   16.20
   1   5   3  446.16   15.20
   1   5   3  447.66   15.90
   2  -5   3 1152.68   36.20
   2   5   3 1052.79   35.30
  -2   5  -3 1174.38   35.40
   2   5   3 1121.89   35.20
  -2   5  -3 1189.08   36.00
  -3  -5  -3 2836.32   81.69
   3  -5   3 2696.13   83.49
   3   5   3 2912.51   88.19
  -3   5  -3 2825.62   83.09
  -3   5  -3 2633.64   83.09
   3   5   3 2845.62   82.19
   3   5   3 2823.92   82.29
  -4  -5  -3 1278.27   37.40
   4  -5   3 1232.78   39.80
  -4  -5  -3 1256.87   37.30
   4   5   3 1272.67   37.10
   4   5   3 1246.88   37.10
  -4   5  -3 1151.78   44.80
  -4   5  -3 1282.07   39.90
  -5  -5  -3  657.83   21.70
   5  -5   3  657.23   23.60
   5  -5   3  699.13   23.20
  -5  -5  -3  649.64   20.80
  -5   5  -3  748.33   25.50
   5   5   3  649.43   20.70
  -5   5  -3  679.83   23.80
   5   5   3  651.13   21.40
   6  -5   3 1646.34   51.89
   6  -5   3 1694.23   51.49
  -6  -5  -3 1602.04   49.99
  -6   5  -3 1648.34   51.39
   6   5   3 1636.94   49.80
  -6   5  -3 1666.93   52.19
   7  -5   3   58.59    6.80
   7  -5   3   41.80    5.90
  -7  -5  -3   48.60    5.30
  -7   5  -3   57.29    7.00
  -7   5  -3   53.49    6.60
   7   5   3   45.40    5.70
   8  -5   3  413.66   17.70
   8  -5   3  420.46   17.40
  -8  -5  -3  398.16   16.20
  -8   5  -3  413.26   18.40
  -8   5  -3  416.56   17.10
   8   5   3  421.26   16.40
  -9  -5  -3  180.28   10.30
   9  -5   3  195.28   11.90
   9  -5   3  189.18   11.10
  -9   5  -3  181.88   11.20
   9   5   3  192.38   11.30
  -9   5  -3  172.98   11.90
  10  -5   3  510.95   20.80
 -10  -5  -3  489.55   20.30
  10  -5   3  551.54   22.00
 -10   5  -3  516.75   22.60
  10   5   3  498.15   20.60
  11  -5   3  229.58   12.80
 -11  -5  -3  214.08   12.30
  11  -5   3  229.98   13.90
  11   5   3  198.58   13.00
 -11   5  -3  218.78   12.70
 -11   5  -3  216.38   14.50
  11   5   3  197.58    8.80
  12  -5   3   67.79   10.50
 -12  -5  -3   72.79    9.70
  12   5   3   64.49   10.30
 -12   5  -3   70.09   11.10
 -12   5  -3   82.09    9.50
  13  -5   3  251.67   16.90
  13  -5   3  267.47   15.50
 -13  -5  -3  296.57   16.20
 -13   5  -3  252.47   15.30
 -13   5  -3  288.87   17.60
  13   5   3  285.07   16.80
  14  -5   3  182.18   13.40
  14  -5   3  141.89   14.50
 -14  -5  -3  179.18   13.90
  14   5   3  179.98   15.00
 -14   5  -3  149.59   13.20
 -14   5  -3  162.38   15.30
 -15  -5  -3   11.30    7.00
  15  -5   3    6.80    6.20
 -15   5  -3    4.10    9.60
  15   5   3    6.60    8.20
 -15   5  -3   13.90    6.60
  15   5   3    5.10   18.00
 -16  -5  -3  100.99   13.80
  16  -5   3   97.69   12.60
  16   5   3  151.98   26.50
  16   5   3  111.59   16.20
 -16   5  -3   81.89   12.70
 -16   5  -3   98.19   14.70
 -17  -5  -3  119.79   16.50
  17  -5   3  104.89   13.10
  17   5   3   97.99   14.00
  17   5   3   89.89   24.10
 -17   5  -3   69.59   15.90
 -17   5  -3   95.49   13.50
  18  -5   3   58.09    9.90
 -18  -5  -3   58.59   11.50
 -18   5  -3   55.89   13.30
  19  -5   3    9.60    8.60
 -19  -5  -3   11.90   12.60
 -19   5  -3   12.20   11.00
 -19   5  -3   25.80   12.50
  20  -5   3  171.68   16.70
 -20  -5  -3  128.29   20.20
 -20   5  -3  146.29   21.40
  21  -5   3   19.10    9.20
 -21  -5  -3  -10.00   11.20
 -21   5  -3   10.20   11.30
  22  -5   3   -8.70    9.70
 -22  -5  -3   -5.40   11.60
 -22   5  -3   23.80   13.30
 -22  -6   3   24.30   10.80
 -22   6   3   46.00   14.40
 -22   6   3   51.09   14.40
 -21  -6   3    5.00   10.00
 -21   6   3   14.70   12.50
  20  -6  -3  114.49   33.10
 -20  -6   3   59.39   13.00
 -20   6   3   55.29   13.40
 -20   6   3   70.59   12.30
  19  -6  -3   37.70    7.90
 -19  -6   3   27.10    9.30
 -19   6   3   41.80   10.20
 -19   6   3   37.50   12.50
  18  -6  -3   16.60    6.80
 -18  -6   3   25.60   10.10
 -18   6   3   32.10    9.70
 -18   6   3   20.30    9.90
 -17  -6   3   66.49   11.50
  17  -6  -3   77.09   11.10
 -17   6   3   77.99   14.50
  17   6  -3   93.99   14.80
 -17   6   3   51.09   10.50
  16  -6  -3   62.59    8.90
 -16  -6   3   78.69   10.90
 -16   6   3   61.09   10.70
 -16   6   3   69.19   11.00
  16   6  -3   78.59   13.80
 -15  -6   3  170.58   13.40
  15  -6  -3  103.69   11.90
  15  -6  -3  138.59   17.60
 -15   6   3  167.28   18.10
  15   6  -3  141.09   17.20
 -15   6   3  114.59   13.90
 -14  -6   3  487.25   21.60
  14  -6  -3  455.75   24.20
  14  -6  -3  441.16   20.20
 -14   6   3  433.46   21.20
 -14   6   3  415.96   22.50
  14   6  -3  515.05   24.20
  13  -6  -3  287.67   18.40
  13  -6  -3  298.47   15.40
 -13  -6   3  322.17   16.30
  13   6  -3  303.27   18.30
 -13   6   3  289.67   16.70
 -13   6   3  301.27   17.60
 -12  -6   3   32.10    6.00
  12  -6  -3   31.10    6.00
  12  -6  -3   36.20    7.90
 -12   6   3   30.90    7.30
 -12   6   3   33.40    7.10
  12   6  -3   30.90    7.50
  11  -6  -3   40.10    8.60
  11  -6  -3   46.00    6.70
 -11  -6   3   36.10    6.30
  11   6  -3   44.50    8.30
 -11   6   3   43.20    7.70
 -11   6   3   36.10    7.30
  10  -6  -3  589.64   24.50
  10  -6  -3  576.54   22.70
 -10  -6   3  620.64   22.80
 -10   6   3  613.84   25.70
  10   6  -3  607.94   24.00
 -10   6   3  573.44   23.90
   9  -6  -3  805.72   28.90
   9  -6  -3  834.12   30.30
  -9  -6   3  827.12   28.60
  -9   6   3  816.22   29.50
   9   6  -3  850.91   30.20
  -9   6   3  801.02   29.80
   8  -6  -3 2170.38   67.39
  -8  -6   3 2195.78   81.09
   8  -6  -3 2167.48   68.29
   8   6  -3 2184.68   67.49
  -8   6   3 2235.68   67.99
  -8   6   3 2125.09   67.89
   7  -6  -3  392.96   16.60
   7  -6  -3  367.76   15.70
  -7   6   3  374.36   15.90
  -7   6   3  373.66   16.50
   7   6  -3  404.86   16.00
  -6  -6   3  433.86   15.10
   6  -6  -3  470.75   18.00
   6  -6  -3  482.45   17.90
  -6   6   3  433.56   17.30
   6   6  -3  414.86   14.70
  -6   6   3  487.95   18.30
  -5  -6   3   70.09    5.10
   5  -6  -3   66.79    6.10
   5  -6  -3   67.79    6.00
  -5   6   3   69.49    6.70
  -5   6   3   58.99    5.30
   5   6  -3   65.39    4.40
   5   6  -3   63.79    5.50
  -4  -6   3  242.88   11.10
   4  -6  -3  272.27   11.70
   4  -6  -3  259.77   10.80
  -4   6   3  278.27   12.30
   4   6  -3  242.38    8.90
   4   6  -3  247.88    9.80
  -4   6   3  263.27   10.70
   3  -6  -3  630.34   21.70
   3  -6  -3  606.64   20.20
  -3  -6   3  638.44   20.60
   3   6  -3  602.24   19.40
  -3   6   3  594.04   20.30
   3   6  -3  602.14   20.20
   2  -6  -3  146.89    7.80
   2  -6  -3  141.19    6.40
  -2  -6   3  141.59    7.30
   2   6  -3  144.09    7.20
   2   6  -3  143.59    6.70
  -2   6   3  147.29    8.10
  -2   6   3  145.79    6.50
  -1  -6   3  142.89    7.50
   1  -6  -3  148.49    7.70
  -1   6   3  164.48    8.30
   1   6  -3  156.08    7.60
   0  -6  -3   98.59    6.10
   0  -6   3  111.29    6.30
   0   6   3  110.39    5.80
   0   6  -3  102.19    6.30
   0   6   3  100.99    6.50
   1  -6   3   85.79    5.80
   1   6   3   80.19    4.80
  -1   6  -3   87.09    5.90
   1   6   3   79.89    5.70
   2  -6   3  641.14   22.80
   2   6   3  654.93   22.10
  -2   6  -3  660.13   22.70
  -2   6  -3  681.33   21.80
   2   6   3  635.64   21.00
   3  -6   3 1992.80   62.89
  -3   6  -3 2155.58   64.79
  -3   6  -3 2019.60   62.09
   3   6   3 2045.50   61.69
   4  -6   3  607.34   22.60
  -4   6  -3  621.74   22.40
  -4   6  -3  617.74   22.10
   4   6   3  647.94   21.20
   4   6   3  650.53   19.90
  -5  -6  -3  145.89    6.70
   5  -6   3  122.99    8.30
  -5  -6  -3  143.59    6.20
   5  -6   3  132.99    7.90
   5   6   3  142.09    6.40
   5   6   3  143.99    5.90
   5   6   3  141.49    7.20
  -5   6  -3  120.39    8.50
  -5   6  -3  127.49    8.00
   6  -6   3  559.24   20.50
  -6  -6  -3  559.04   18.80
   6  -6   3  541.95   21.20
  -6   6  -3  550.74   21.10
   6   6   3  563.14   19.00
  -6   6  -3  551.54   21.10
   6   6   3  571.04   18.90
   7   6   3  102.19   18.00
  -8  -6  -3 2562.94   79.69
   8  -6   3 2594.94   81.79
   8  -6   3 2743.43   81.59
  -8   6  -3 2803.82   82.49
   8   6   3 2681.83   79.69
   8   6   3 2711.83   78.49
  -8   6  -3 2615.64   82.49
   8   6   3 2528.85   92.39
  -9  -6  -3  635.94   23.20
   9  -6   3  594.94   24.40
   9  -6   3  654.33   24.70
  -9   6  -3  640.34   25.90
   9   6   3  660.33   36.60
  -9   6  -3  645.64   24.70
   9   6   3  652.53   23.40
  10  -6   3   25.00    6.30
  10  -6   3   16.00    5.30
 -10  -6  -3   17.90    4.70
 -10   6  -3   27.80    5.90
  10   6   3   21.50    5.50
 -10   6  -3   20.10    6.50
  10   6   3    1.40   10.10
  11  -6   3  184.08   13.30
  11  -6   3  182.08   12.80
 -11  -6  -3  177.28   11.70
 -11   6  -3  177.08   13.70
  11   6   3  129.79   24.30
 -11   6  -3  184.68   12.90
  12  -6   3  242.58   15.80
 -12  -6  -3  252.87   14.50
  12  -6   3  269.57   15.70
  12   6   3  226.58   27.20
  12   6   3  257.47   15.40
 -12   6  -3  255.87   16.70
 -12   6  -3  260.17   15.00
  13  -6   3   90.79   11.10
 -13  -6  -3  112.39   11.00
  13  -6   3  120.69   12.90
  13   6   3  118.09   12.60
 -13   6  -3  105.49   12.90
  13   6   3   66.49   16.30
 -13   6  -3  121.09   12.00
 -14  -6  -3  114.39   12.00
  14  -6   3  116.99   11.90
  14   6   3  147.59   26.00
 -14   6  -3  127.89   12.70
 -14   6  -3  104.39   13.50
  14   6   3   79.59   12.60
 -15  -6  -3   -1.30    6.40
  15  -6   3    2.40    6.40
  15   6   3   -8.40    7.70
 -15   6  -3    0.90    6.40
 -15   6  -3   10.00    8.60
 -16  -6  -3   20.70    8.40
  16  -6   3   16.90    7.60
  16   6   3   12.30    8.90
 -16   6  -3   10.50   10.40
 -16   6  -3   11.90    8.40
  17  -6   3   25.30    8.50
 -17  -6  -3   28.40   10.40
 -17   6  -3   30.10    9.30
 -17   6  -3   15.80   17.60
  17   6   3   34.00   11.10
  18  -6   3   10.70    8.00
 -18  -6  -3   -6.90    8.70
 -18   6  -3   -6.10   12.40
  18   6   3   -3.00   17.00
 -18   6  -3    4.30    9.20
 -19  -6  -3  -12.30   10.10
  19  -6   3   -3.40    8.90
 -19   6  -3   -6.20   11.00
 -20  -6  -3    2.70   10.30
  20  -6   3   -2.00    9.10
 -20   6  -3   15.00   11.00
  21  -6   3   36.30   10.30
 -21  -6  -3    8.80   11.70
 -21   6  -3   19.40   13.10
  22  -6   3   72.79   13.00
 -22  -6  -3   52.09   14.60
 -22   6  -3   41.20   14.10
 -22  -7   3   -4.00   10.80
 -22   7   3  -11.70   13.20
 -22   7   3   28.20   12.40
 -21  -7   3   -1.10   10.30
 -21   7   3   -3.50   11.00
 -20  -7   3  118.49   16.10
  20  -7  -3   86.29   36.00
  20  -7  -3  146.39   15.40
 -20   7   3  144.69   19.40
 -20   7   3  132.39   15.20
 -19  -7   3   22.90    9.00
  19  -7  -3   12.50    7.90
 -19   7   3   15.40   11.10
 -19   7   3   14.90   10.90
 -18  -7   3   72.19   12.80
  18  -7  -3   84.89   12.30
 -18   7   3   78.89   14.10
 -18   7   3   51.89   11.60
 -17  -7   3  110.19   14.20
  17  -7  -3  115.89   12.80
  17   7  -3  136.09   18.20
 -17   7   3  109.49   16.20
  16  -7  -3   44.10    8.50
 -16  -7   3   75.09   10.80
 -16   7   3   52.19   11.20
 -16   7   3   58.19   11.50
  16   7  -3   68.69   13.30
  15  -7  -3  127.29   12.40
  15  -7  -3  156.78   17.70
 -15  -7   3  159.08   13.30
 -15   7   3  185.18   17.80
 -15   7   3  125.29   14.20
  15   7  -3  133.09   17.70
  14  -7  -3  150.38   15.90
 -14  -7   3  131.49   12.30
  14  -7  -3  152.98   12.70
  14   7  -3  129.89   16.00
 -14   7   3  139.79   14.00
 -14   7   3  136.29   13.80
 -13  -7   3  172.28   12.30
  13  -7  -3  160.58   12.30
  13  -7  -3  138.29   15.10
 -13   7   3  172.28   13.90
  13   7  -3  171.68   15.10
 -13   7   3  168.78   13.80
  12  -7  -3  109.39   10.40
 -12  -7   3  142.89   10.60
  12  -7  -3  105.79   12.80
 -12   7   3  112.59   11.80
  12   7  -3  134.69   12.80
 -12   7   3  120.99   12.00
 -11  -7   3  569.84   23.10
  11  -7  -3  636.24   26.10
  11  -7  -3  597.04   24.10
 -11   7   3  626.44   25.80
 -11   7   3  613.34   25.10
  11   7  -3  581.14   24.80
  10  -7  -3    6.10    4.50
  10  -7  -3    8.60    5.40
 -10   7   3   -1.40    5.00
 -10   7   3    3.60    5.10
  10   7  -3    9.10    5.20
   8  -7  -3   20.90    4.20
  -8   7   3   24.10    4.80
   8   7  -3   19.70    4.70
  -7  -7   3  247.98   10.00
   7  -7  -3  261.57   12.90
   7  -7  -3  274.27   12.80
  -7   7   3  258.27   12.40
  -7   7   3  278.77   13.70
   7   7  -3  230.98    9.30
   7   7  -3  234.78   11.90
   6  -7  -3  148.79    9.40
   6  -7  -3  161.78    9.50
   6   7  -3  181.88   10.20
  -6   7   3  142.59   10.10
   6   7  -3  143.39    7.10
  -6   7   3  141.09    8.60
  -5  -7   3 1201.78   37.90
   5  -7  -3 1268.07   39.10
   5  -7  -3 1297.67   40.40
  -5   7   3 1316.77   40.70
   5   7  -3 1110.79   38.30
  -5   7   3 1213.88   39.00
   5   7  -3 1157.48   37.40
   4  -7  -3 1010.70   32.50
   4  -7  -3 1048.80   34.10
  -4  -7   3 1029.10   32.40
  -4   7   3 1045.50   34.40
   4   7  -3  978.10   30.90
  -4   7   3 1006.90   32.50
   4   7  -3 1022.70   32.10
   3  -7  -3   19.00    3.20
  -3  -7   3   20.00    3.60
   3  -7  -3   18.10    4.00
  -3   7   3   15.60    3.90
  -3   7   3   20.90    3.20
   3   7  -3   20.10    3.10
   3   7  -3   21.10    3.40
  -2  -7   3  390.86   14.60
   2  -7  -3  360.46   12.90
   2  -7  -3  358.36   14.90
   2   7  -3  388.56   16.40
  -2   7   3  361.36   13.10
  -2   7   3  370.86   15.40
   2   7  -3  420.66   13.80
   1  -7  -3   55.99    5.10
  -1  -7   3   56.09    5.10
   1   7  -3   59.09    5.30
  -1   7   3   55.39    5.80
   0  -7   3  248.78   11.30
   0  -7  -3  243.88   11.00
   0   7  -3  265.77   11.30
   1  -7   3  145.19    8.10
  -1  -7  -3  126.09    7.30
  -1   7  -3  163.38    9.80
   1   7   3  137.89    8.00
   1   7   3  134.59    6.80
   2  -7   3 2224.58   70.89
   2   7   3 2326.87   70.09
   2   7   3 2325.57   68.89
  -2   7  -3 2377.36   69.69
  -2   7  -3 2354.86   70.69
   3  -7   3  408.86   16.60
  -3   7  -3  425.36   23.30
   3   7   3  405.06   19.60
   3   7   3  406.36   14.10
  -3   7  -3  407.36   16.50
  -3   7  -3  409.26   15.50
   4  -7   3   11.70    3.30
  -4   7  -3   17.40    3.40
   4   7   3   15.20    3.50
   4   7   3   24.20    3.40
  -4   7  -3   15.10    4.50
   5  -7   3  555.44   21.80
  -5   7  -3  578.84   21.80
  -5   7  -3  569.04   21.20
[truncated: 2,012,469 more chars]
