# Supplementary material for: Halogen-bonding-induced diverse aggregation of 4,5-diiodo-1,2,3-triazolium salts with different anions
Source: Beilstein J Org Chem. 2020 Jan 13;16:78–87. doi: 10.3762/bjoc.16.10 (PMC7006493; doi:10.3762/bjoc.16.10)
Supplement: File 2 — Crystallographic Information Files (CIF). [file Beilstein_J_Org_Chem-16-78-s002.zip › mo_XXY18922_0m_a.cif]

data_mo_xxy18922_0m_a
_audit_creation_date               2019-04-27
_audit_creation_method
;
Olex2 1.2
(compiled 2018.05.29 svn.r3508 for OlexSys, GUI svn.r5506)
;
_shelx_SHELXL_version_number       '2016/6'
_audit_contact_author_address      ?
_audit_contact_author_email        ?
_audit_contact_author_name         ''
_audit_contact_author_phone        ?
_publ_contact_author_id_orcid      ?
_publ_section_references
;
Dolomanov, O.V., Bourhis, L.J., Gildea, R.J, Howard, J.A.K. & Puschmann, H.
 (2009), J. Appl. Cryst. 42, 339-341.

Sheldrick, G.M. (2008). Acta Cryst. A64, 112-122.

Sheldrick, G.M. (2015). Acta Cryst. A71, 3-8.
;
_chemical_name_common              ?
_chemical_name_systematic          ?
_chemical_formula_moiety           '2(C20 H22 I2 N3), 2.67(I3)'
_chemical_formula_sum              'C40 H44 I12 N6'
_chemical_formula_weight           2131.61
_chemical_melting_point            ?
loop_
  _atom_type_symbol
  _atom_type_description
  _atom_type_scat_dispersion_real
  _atom_type_scat_dispersion_imag
  _atom_type_scat_source
 'C' 'C' 0.0033 0.0016 'International Tables Vol C Tables 4.2.6.8 and 6.1.1.4'
 'H' 'H' 0.0000 0.0000 'International Tables Vol C Tables 4.2.6.8 and 6.1.1.4'
 'I' 'I' -0.4742 1.8119 'International Tables Vol C Tables 4.2.6.8 and 6.1.1.4'
 'N' 'N' 0.0061 0.0033 'International Tables Vol C Tables 4.2.6.8 and 6.1.1.4'

_shelx_space_group_comment
;
The symmetry employed for this shelxl refinement is uniquely defined
by the following loop, which should always be used as a source of
symmetry information in preference to the above space-group names.
They are only intended as comments.
;
_space_group_crystal_system        'monoclinic'
_space_group_IT_number             14
_space_group_name_H-M_alt          'P 1 21/c 1'
_space_group_name_Hall             '-P 2ybc'
loop_
  _space_group_symop_operation_xyz
 'x, y, z'
 '-x, y+1/2, -z+1/2'
 '-x, -y, -z'
 'x, -y-1/2, z-1/2'

_cell_length_a                     16.791(6)
_cell_length_b                     28.467(11)
_cell_length_c                     12.617(5)
_cell_angle_alpha                  90
_cell_angle_beta                   107.753(15)
_cell_angle_gamma                  90
_cell_volume                       5744(4)
_cell_formula_units_Z              4
_cell_measurement_reflns_used      9613
_cell_measurement_temperature      150(2)
_cell_measurement_theta_max        27.538
_cell_measurement_theta_min        2.501
_shelx_estimated_absorpt_T_max     0.209
_shelx_estimated_absorpt_T_min     0.158
_exptl_absorpt_coefficient_mu      6.502
_exptl_absorpt_correction_T_max    0.7456
_exptl_absorpt_correction_T_min    0.2741
_exptl_absorpt_correction_type     multi-scan
_exptl_absorpt_process_details    
 'SADABS-2016/2 (Bruker,2016/2) was used for absorption correction. wR2(int) was 0.1280 before and 0.0668 after correction. The Ratio of minimum to maximum transmission is 0.3676. The \l/2 correction factor is Not present.'
_exptl_absorpt_special_details     ?
_exptl_crystal_colour              'clear dark brown'
_exptl_crystal_colour_lustre       clear
_exptl_crystal_colour_modifier     dark
_exptl_crystal_colour_primary      brown
_exptl_crystal_density_diffrn      2.465
_exptl_crystal_density_meas        ?
_exptl_crystal_density_method      ?
_exptl_crystal_description         block
_exptl_crystal_F_000               3848
_exptl_crystal_size_max            0.45
_exptl_crystal_size_mid            0.39
_exptl_crystal_size_min            0.35
_exptl_transmission_factor_max     ?
_exptl_transmission_factor_min     ?
_diffrn_reflns_av_R_equivalents    0.0547
_diffrn_reflns_av_unetI/netI       0.0322
_diffrn_reflns_Laue_measured_fraction_full  0.997
_diffrn_reflns_Laue_measured_fraction_max  0.990
_diffrn_reflns_limit_h_max         21
_diffrn_reflns_limit_h_min         -21
_diffrn_reflns_limit_k_max         36
_diffrn_reflns_limit_k_min         -36
_diffrn_reflns_limit_l_max         16
_diffrn_reflns_limit_l_min         -16
_diffrn_reflns_number              95836
_diffrn_reflns_point_group_measured_fraction_full  0.997
_diffrn_reflns_point_group_measured_fraction_max  0.990
_diffrn_reflns_theta_full          25.242
_diffrn_reflns_theta_max           27.542
_diffrn_reflns_theta_min           2.218
_diffrn_ambient_temperature        150.0
_diffrn_detector_area_resol_mean   ?
_diffrn_measured_fraction_theta_full  0.997
_diffrn_measured_fraction_theta_max  0.990
_diffrn_measurement_device_type    'Bruker APEX-II CCD'
_diffrn_measurement_method         '\f and \w scans'
_diffrn_radiation_type             MoK\a
_diffrn_radiation_wavelength       0.71073
_diffrn_source                     ?
_diffrn_standards_number           0
_reflns_Friedel_coverage           0.000
_reflns_Friedel_fraction_full      .
_reflns_Friedel_fraction_max       .
_reflns_number_gt                  11483
_reflns_number_total               13122
_reflns_special_details
;
 Reflections were merged by SHELXL according to the crystal
 class for the calculation of statistics and refinement.
 
 _reflns_Friedel_fraction is defined as the number of unique
 Friedel pairs measured divided by the number that would be
 possible theoretically, ignoring centric projections and
 systematic absences.
;
_reflns_threshold_expression       'I > 2\s(I)'
_computing_cell_refinement         'SAINT V8.38A (?, 2016)'
_computing_data_collection         ?
_computing_data_reduction          'SAINT V8.38A (?, 2016)'
_computing_molecular_graphics      'Olex2 (Dolomanov et al., 2009)'
_computing_publication_material    'Olex2 (Dolomanov et al., 2009)'
_computing_structure_refinement    'XL (Sheldrick, 2008)'
_computing_structure_solution      'XT (Sheldrick, 2015)'
_refine_diff_density_max           2.144
_refine_diff_density_min           -2.360
_refine_diff_density_rms           0.150
_refine_ls_extinction_coef         .
_refine_ls_extinction_method       none
_refine_ls_goodness_of_fit_ref     1.088
_refine_ls_hydrogen_treatment      constr
_refine_ls_matrix_type             full
_refine_ls_number_parameters       555
_refine_ls_number_reflns           13122
_refine_ls_number_restraints       0
_refine_ls_R_factor_all            0.0394
_refine_ls_R_factor_gt             0.0310
_refine_ls_restrained_S_all        1.088
_refine_ls_shift/su_max            0.002
_refine_ls_shift/su_mean           0.000
_refine_ls_structure_factor_coef   Fsqd
_refine_ls_weighting_details      
 'w=1/[\s^2^(Fo^2^)+(0.0177P)^2^+21.8358P] where P=(Fo^2^+2Fc^2^)/3'
_refine_ls_weighting_scheme        calc
_refine_ls_wR_factor_gt            0.0645
_refine_ls_wR_factor_ref           0.0673
_refine_special_details            ?
_olex2_refinement_description
;
1. Fixed Uiso
 At 1.2 times of:
  All C(H) groups
 At 1.5 times of:
  All C(H,H,H) groups
2. Others
 Sof(I10A)=1-FVAR(1)
 Sof(I10)=FVAR(1)
 Sof(I8A)=1-FVAR(2)
 Sof(I8)=FVAR(2)
3.a Aromatic/amide H refined with riding coordinates:
 C5(H5), C7(H7), C11(H11), C13(H13), C25(H25), C27(H27), C34(H34), C36(H36)
3.b Idealised Me refined as rotating group:
 C15(H15A,H15B,H15C), C16(H16A,H16B,H16C), C17(H17A,H17B,H17C), C18(H18A,H18B,
 H18C), C19(H19A,H19B,H19C), C20(H20A,H20B,H20C), C29(H29A,H29B,H29C), C30(H30A,
 H30B,H30C), C31(H31A,H31B,H31C), C38(H38A,H38B,H38C), C39(H39A,H39B,H39C),
 C40(H40A,H40B,H40C)
;
_atom_sites_solution_hydrogens     geom
_atom_sites_solution_primary       dual
_atom_sites_solution_secondary     ?
loop_
  _atom_site_label
  _atom_site_type_symbol
  _atom_site_fract_x
  _atom_site_fract_y
  _atom_site_fract_z
  _atom_site_U_iso_or_equiv
  _atom_site_adp_type
  _atom_site_occupancy
  _atom_site_site_symmetry_order
  _atom_site_calc_flag
  _atom_site_refinement_flags_posn
  _atom_site_refinement_flags_adp
  _atom_site_refinement_flags_occupancy
  _atom_site_disorder_assembly
  _atom_site_disorder_group
 I1 I 0.61222(2) 0.29309(2) 1.00538(2) 0.02407(7) Uani 1 1 d . . . . .
 I2 I 0.62822(2) 0.41562(2) 0.86630(3) 0.03402(8) Uani 1 1 d . . . . .
 N1 N 0.4597(2) 0.30246(12) 0.7963(3) 0.0174(7) Uani 1 1 d . . . . .
 N2 N 0.4237(2) 0.32856(13) 0.7065(3) 0.0186(7) Uani 1 1 d . . . . .
 N3 N 0.4746(2) 0.36504(12) 0.7163(3) 0.0177(7) Uani 1 1 d . . . . .
 C0AA C 0.4541(3) 0.40030(15) 0.6286(3) 0.0188(8) Uani 1 1 d . . . . .
 C1 C 0.5331(3) 0.32134(16) 0.8611(3) 0.0192(8) Uani 1 1 d . . . . .
 C1AA C 0.4067(3) 0.43877(16) 0.6402(3) 0.0210(9) Uani 1 1 d . . . . .
 C2 C 0.5425(3) 0.36241(16) 0.8092(3) 0.0215(9) Uani 1 1 d . . . . .
 C5 C 0.3848(3) 0.47030(16) 0.5510(4) 0.0248(9) Uani 1 1 d . . . . .
 H5 H 0.351879 0.496989 0.554953 0.030 Uiso 1 1 calc R . . . .
 C6 C 0.4099(3) 0.46371(16) 0.4565(4) 0.0245(9) Uani 1 1 d . . . . .
 C7 C 0.4596(3) 0.42523(17) 0.4517(4) 0.0239(9) Uani 1 1 d . . . . .
 H7 H 0.479030 0.421588 0.388880 0.029 Uiso 1 1 calc R . . . .
 C8 C 0.4819(3) 0.39175(16) 0.5367(3) 0.0212(9) Uani 1 1 d . . . . .
 C9 C 0.4149(3) 0.26106(15) 0.8139(3) 0.0189(8) Uani 1 1 d . . . . .
 C10 C 0.3588(3) 0.26605(17) 0.8749(4) 0.0254(10) Uani 1 1 d . . . . .
 C11 C 0.3146(3) 0.2261(2) 0.8862(4) 0.0327(11) Uani 1 1 d . . . . .
 H11 H 0.275860 0.228151 0.927295 0.039 Uiso 1 1 calc R . . . .
 C12 C 0.3251(3) 0.18304(19) 0.8394(4) 0.0314(11) Uani 1 1 d . . . . .
 C13 C 0.3818(3) 0.17997(17) 0.7784(4) 0.0278(10) Uani 1 1 d . . . . .
 H13 H 0.388836 0.150966 0.745172 0.033 Uiso 1 1 calc R . . . .
 C14 C 0.4282(3) 0.21922(16) 0.7659(4) 0.0230(9) Uani 1 1 d . . . . .
 C15 C 0.3441(3) 0.3126(2) 0.9225(5) 0.0394(13) Uani 1 1 d . . . . .
 H15A H 0.397799 0.328292 0.956492 0.059 Uiso 1 1 calc GR . . . .
 H15B H 0.315939 0.307508 0.979169 0.059 Uiso 1 1 calc GR . . . .
 H15C H 0.308882 0.332428 0.862965 0.059 Uiso 1 1 calc GR . . . .
 C16 C 0.2764(3) 0.1402(2) 0.8540(5) 0.0423(14) Uani 1 1 d . . . . .
 H16A H 0.279326 0.116169 0.799606 0.063 Uiso 1 1 calc GR . . . .
 H16B H 0.217925 0.148830 0.842522 0.063 Uiso 1 1 calc GR . . . .
 H16C H 0.300502 0.127653 0.929424 0.063 Uiso 1 1 calc GR . . . .
 C17 C 0.4899(3) 0.21618(19) 0.7006(4) 0.0350(12) Uani 1 1 d . . . . .
 H17A H 0.474027 0.238509 0.638583 0.052 Uiso 1 1 calc GR . . . .
 H17B H 0.489770 0.184254 0.671527 0.052 Uiso 1 1 calc GR . . . .
 H17C H 0.546057 0.223824 0.749391 0.052 Uiso 1 1 calc GR . . . .
 C18 C 0.3804(3) 0.44681(17) 0.7424(4) 0.0286(10) Uani 1 1 d . . . . .
 H18A H 0.363128 0.416914 0.767063 0.043 Uiso 1 1 calc GR . . . .
 H18B H 0.333512 0.468948 0.725110 0.043 Uiso 1 1 calc GR . . . .
 H18C H 0.427471 0.459804 0.801711 0.043 Uiso 1 1 calc GR . . . .
 C19 C 0.3837(3) 0.49781(18) 0.3608(4) 0.0334(11) Uani 1 1 d . . . . .
 H19A H 0.433538 0.510680 0.346304 0.050 Uiso 1 1 calc GR . . . .
 H19B H 0.351454 0.523435 0.379597 0.050 Uiso 1 1 calc GR . . . .
 H19C H 0.349161 0.481506 0.294228 0.050 Uiso 1 1 calc GR . . . .
 C20 C 0.5328(3) 0.34887(18) 0.5293(4) 0.0298(11) Uani 1 1 d . . . . .
 H20A H 0.497942 0.320729 0.522188 0.045 Uiso 1 1 calc GR . . . .
 H20B H 0.580807 0.346508 0.596730 0.045 Uiso 1 1 calc GR . . . .
 H20C H 0.552676 0.351535 0.464123 0.045 Uiso 1 1 calc GR . . . .
 I3 I -0.12898(2) 0.21486(2) 0.49930(2) 0.01704(6) Uani 1 1 d . . . . .
 I4 I -0.16312(2) 0.09399(2) 0.65228(2) 0.02967(8) Uani 1 1 d . . . . .
 N4 N 0.0056(2) 0.13523(12) 0.7794(3) 0.0170(7) Uani 1 1 d . . . . .
 N5 N 0.0614(2) 0.16898(12) 0.7844(3) 0.0175(7) Uani 1 1 d . . . . .
 N6 N 0.0254(2) 0.19624(12) 0.6976(3) 0.0153(7) Uani 1 1 d . . . . .
 C3 C -0.0519(2) 0.18055(15) 0.6373(3) 0.0169(8) Uani 1 1 d . . . . .
 C4 C -0.0652(3) 0.14068(15) 0.6912(3) 0.0181(8) Uani 1 1 d . . . . .
 C23 C 0.0279(3) 0.09958(15) 0.8655(3) 0.0179(8) Uani 1 1 d . . . . .
 C24 C 0.0054(3) 0.10772(16) 0.9619(3) 0.0218(9) Uani 1 1 d . . . . .
 C25 C 0.0334(3) 0.07480(16) 1.0470(3) 0.0236(9) Uani 1 1 d . . . . .
 H25 H 0.018135 0.078341 1.113096 0.028 Uiso 1 1 calc R . . . .
 C26 C 0.0833(3) 0.03675(16) 1.0375(4) 0.0253(10) Uani 1 1 d . . . . .
 C27 C 0.1019(3) 0.03014(16) 0.9382(4) 0.0255(10) Uani 1 1 d . . . . .
 H27 H 0.134187 0.003652 0.930785 0.031 Uiso 1 1 calc R . . . .
 C28 C 0.0743(3) 0.06130(15) 0.8495(4) 0.0208(9) Uani 1 1 d . . . . .
 C29 C 0.0932(3) 0.05303(17) 0.7409(4) 0.0285(10) Uani 1 1 d . . . . .
 H29A H 0.041421 0.045175 0.682403 0.043 Uiso 1 1 calc GR . . . .
 H29B H 0.133025 0.027027 0.750086 0.043 Uiso 1 1 calc GR . . . .
 H29C H 0.117526 0.081557 0.720022 0.043 Uiso 1 1 calc GR . . . .
 C30 C 0.1183(3) 0.00352(18) 1.1336(4) 0.0339(12) Uani 1 1 d . . . . .
 H30A H 0.169966 0.016612 1.183960 0.051 Uiso 1 1 calc GR . . . .
 H30B H 0.130175 -0.026886 1.105260 0.051 Uiso 1 1 calc GR . . . .
 H30C H 0.077311 -0.000760 1.173941 0.051 Uiso 1 1 calc GR . . . .
 C31 C -0.0434(3) 0.15066(17) 0.9731(4) 0.0283(10) Uani 1 1 d . . . . .
 H31A H -0.053843 0.150158 1.045444 0.042 Uiso 1 1 calc GR . . . .
 H31B H -0.096900 0.150973 0.913492 0.042 Uiso 1 1 calc GR . . . .
 H31C H -0.011391 0.178856 0.967800 0.042 Uiso 1 1 calc GR . . . .
 C32 C 0.0712(2) 0.23703(15) 0.6803(3) 0.0158(8) Uani 1 1 d . . . . .
 C33 C 0.0607(3) 0.27831(15) 0.7314(3) 0.0190(8) Uani 1 1 d . . . . .
 C34 C 0.1075(3) 0.31721(17) 0.7182(4) 0.0271(10) Uani 1 1 d . . . . .
 H34 H 0.102373 0.346039 0.753427 0.033 Uiso 1 1 calc R . . . .
 C35 C 0.1621(3) 0.31428(18) 0.6535(4) 0.0294(11) Uani 1 1 d . . . . .
 C36 C 0.1709(3) 0.27129(18) 0.6058(4) 0.0299(11) Uani 1 1 d . . . . .
 H36 H 0.208981 0.269073 0.563685 0.036 Uiso 1 1 calc R . . . .
 C37 C 0.1264(3) 0.23149(17) 0.6173(3) 0.0229(9) Uani 1 1 d . . . . .
 C38 C 0.2105(3) 0.3573(2) 0.6373(6) 0.0459(15) Uani 1 1 d . . . . .
 H38A H 0.186660 0.369147 0.561269 0.069 Uiso 1 1 calc GR . . . .
 H38B H 0.269228 0.348885 0.649966 0.069 Uiso 1 1 calc GR . . . .
 H38C H 0.206792 0.381764 0.690376 0.069 Uiso 1 1 calc GR . . . .
 C39 C 0.1382(3) 0.18466(19) 0.5678(4) 0.0331(11) Uani 1 1 d . . . . .
 H39A H 0.173787 0.164474 0.626144 0.050 Uiso 1 1 calc GR . . . .
 H39B H 0.164874 0.189503 0.509519 0.050 Uiso 1 1 calc GR . . . .
 H39C H 0.083688 0.169610 0.535611 0.050 Uiso 1 1 calc GR . . . .
 C40 C 0.0013(3) 0.28120(17) 0.8002(4) 0.0266(10) Uani 1 1 d . . . . .
 H40A H -0.054241 0.270308 0.755781 0.040 Uiso 1 1 calc GR . . . .
 H40B H -0.002462 0.313820 0.823086 0.040 Uiso 1 1 calc GR . . . .
 H40C H 0.021965 0.261351 0.866391 0.040 Uiso 1 1 calc GR . . . .
 I5 I -0.24698(2) 0.27088(2) 0.26700(2) 0.03230(8) Uani 1 1 d . . . . .
 I6 I -0.23554(2) 0.17910(2) 0.15019(3) 0.03175(8) Uani 1 1 d . . . . .
 I7 I -0.23381(3) 0.09472(2) 0.03184(4) 0.05567(12) Uani 1 1 d . . . . .
 I8 I 0.7182(2) 0.51351(16) 1.0326(4) 0.0305(5) Uani 0.73(3) 1 d . . P A 1
 I9 I 0.89895(2) 0.55395(2) 1.07116(3) 0.03304(8) Uani 1 1 d . . . . .
 I10 I 1.0584(4) 0.5863(2) 1.1080(5) 0.0423(9) Uani 0.52(4) 1 d . . P A 1
 I11 I 0.53817(2) 0.56140(2) 0.89905(3) 0.03438(8) Uani 1 1 d . . . . .
 I12 I 0.38636(2) 0.59124(2) 0.76035(4) 0.04376(9) Uani 1 1 d . . . . .
 I10A I 1.0672(6) 0.5856(3) 1.1333(17) 0.0593(15) Uani 0.48(4) 1 d . . P A 2
 I8A I 0.7239(7) 0.5187(5) 1.0194(13) 0.0436(19) Uani 0.27(3) 1 d . . P A 2

loop_
  _atom_site_aniso_label
  _atom_site_aniso_U_11
  _atom_site_aniso_U_22
  _atom_site_aniso_U_33
  _atom_site_aniso_U_23
  _atom_site_aniso_U_13
  _atom_site_aniso_U_12
 I1 0.01856(13) 0.03198(17) 0.01873(13) 0.01118(11) 0.00133(10) 0.00202(11)
 I2 0.02988(17) 0.03180(18) 0.02756(16) 0.01116(13) -0.01032(13) -0.01301(13)
 N1 0.0168(17) 0.0169(18) 0.0169(17) 0.0022(13) 0.0027(13) 0.0013(13)
 N2 0.0163(17) 0.0208(19) 0.0166(17) 0.0035(14) 0.0018(13) 0.0023(14)
 N3 0.0159(17) 0.0182(18) 0.0166(16) 0.0031(14) 0.0012(13) -0.0007(14)
 C0AA 0.017(2) 0.018(2) 0.0156(19) 0.0040(16) -0.0035(15) -0.0020(16)
 C1 0.017(2) 0.024(2) 0.0135(19) -0.0001(16) -0.0002(15) -0.0024(16)
 C1AA 0.022(2) 0.022(2) 0.017(2) 0.0006(17) 0.0024(17) -0.0017(17)
 C2 0.019(2) 0.024(2) 0.017(2) 0.0013(17) -0.0018(16) -0.0043(17)
 C5 0.026(2) 0.019(2) 0.026(2) 0.0005(18) 0.0017(18) 0.0012(18)
 C6 0.027(2) 0.022(2) 0.018(2) 0.0061(17) -0.0009(17) -0.0011(18)
 C7 0.025(2) 0.028(2) 0.018(2) 0.0024(18) 0.0043(17) -0.0011(18)
 C8 0.015(2) 0.025(2) 0.020(2) 0.0023(17) 0.0013(16) -0.0002(17)
 C9 0.0163(19) 0.022(2) 0.018(2) 0.0039(16) 0.0047(16) -0.0006(16)
 C10 0.023(2) 0.031(3) 0.022(2) 0.0031(19) 0.0074(18) 0.0009(19)
 C11 0.024(2) 0.045(3) 0.033(3) 0.014(2) 0.015(2) 0.002(2)
 C12 0.015(2) 0.039(3) 0.036(3) 0.017(2) 0.0003(19) -0.0023(19)
 C13 0.023(2) 0.025(2) 0.032(2) 0.0068(19) 0.0032(19) 0.0013(18)
 C14 0.021(2) 0.025(2) 0.023(2) 0.0034(18) 0.0071(17) 0.0007(18)
 C15 0.038(3) 0.046(3) 0.042(3) -0.003(2) 0.025(2) 0.003(2)
 C16 0.022(2) 0.036(3) 0.067(4) 0.021(3) 0.011(2) -0.003(2)
 C17 0.039(3) 0.032(3) 0.042(3) -0.003(2) 0.025(2) 0.001(2)
 C18 0.038(3) 0.023(2) 0.027(2) -0.0022(19) 0.013(2) 0.002(2)
 C19 0.046(3) 0.027(3) 0.023(2) 0.009(2) 0.004(2) -0.001(2)
 C20 0.030(2) 0.034(3) 0.026(2) 0.005(2) 0.010(2) 0.012(2)
 I3 0.01587(12) 0.01929(13) 0.01379(12) 0.00471(10) 0.00130(9) 0.00194(10)
 I4 0.02319(15) 0.02970(17) 0.02662(15) 0.01192(12) -0.00656(12) -0.01264(12)
 N4 0.0164(17) 0.0150(18) 0.0156(16) 0.0045(13) -0.0007(13) -0.0018(13)
 N5 0.0179(17) 0.0154(18) 0.0168(16) 0.0044(13) 0.0019(13) -0.0002(13)
 N6 0.0134(16) 0.0142(17) 0.0163(16) 0.0025(13) 0.0016(13) -0.0009(13)
 C3 0.0119(18) 0.022(2) 0.0147(19) 0.0012(16) 0.0007(15) -0.0002(15)
 C4 0.017(2) 0.016(2) 0.018(2) 0.0033(16) 0.0004(16) 0.0000(16)
 C23 0.017(2) 0.016(2) 0.018(2) 0.0062(16) 0.0011(16) -0.0044(16)
 C24 0.022(2) 0.020(2) 0.018(2) 0.0016(17) -0.0011(17) -0.0028(17)
 C25 0.030(2) 0.023(2) 0.0139(19) 0.0033(17) -0.0001(17) -0.0067(18)
 C26 0.030(2) 0.018(2) 0.021(2) 0.0053(17) -0.0032(18) -0.0082(18)
 C27 0.027(2) 0.018(2) 0.027(2) 0.0036(18) 0.0001(18) 0.0011(18)
 C28 0.019(2) 0.017(2) 0.022(2) 0.0007(17) 0.0007(17) -0.0017(16)
 C29 0.037(3) 0.024(3) 0.024(2) -0.0002(18) 0.008(2) 0.003(2)
 C30 0.042(3) 0.028(3) 0.024(2) 0.009(2) -0.002(2) -0.003(2)
 C31 0.033(3) 0.027(3) 0.024(2) 0.0025(19) 0.0069(19) 0.006(2)
 C32 0.0123(18) 0.018(2) 0.0148(19) 0.0051(15) 0.0000(15) -0.0019(15)
 C33 0.0156(19) 0.019(2) 0.019(2) 0.0022(16) -0.0004(16) 0.0001(16)
 C34 0.021(2) 0.023(2) 0.029(2) 0.0031(19) -0.0042(18) 0.0002(18)
 C35 0.015(2) 0.029(3) 0.040(3) 0.016(2) 0.0025(19) -0.0028(18)
 C36 0.021(2) 0.035(3) 0.037(3) 0.015(2) 0.014(2) 0.002(2)
 C37 0.022(2) 0.028(2) 0.018(2) 0.0057(17) 0.0049(17) 0.0018(18)
 C38 0.021(2) 0.036(3) 0.076(4) 0.027(3) 0.008(3) -0.005(2)
 C39 0.038(3) 0.035(3) 0.032(3) 0.001(2) 0.019(2) 0.007(2)
 C40 0.028(2) 0.026(2) 0.027(2) -0.0051(19) 0.0087(19) 0.0008(19)
 I5 0.03125(17) 0.03710(19) 0.02188(15) 0.00945(13) -0.00182(12) 0.00892(14)
 I6 0.01962(14) 0.03109(18) 0.03728(17) 0.00665(13) -0.00212(12) -0.00507(12)
 I7 0.0433(2) 0.0350(2) 0.0778(3) -0.0135(2) 0.0021(2) -0.00743(17)
 I8 0.0281(6) 0.0251(7) 0.0334(8) -0.0011(6) 0.0019(4) -0.0007(6)
 I9 0.0485(2) 0.02318(16) 0.02768(16) 0.00124(12) 0.01196(14) -0.00432(14)
 I10 0.0415(13) 0.0305(7) 0.0558(18) 0.0052(8) 0.0163(10) -0.0076(8)
 I11 0.04291(19) 0.03069(18) 0.02831(16) -0.00159(13) 0.00904(14) -0.00410(14)
 I12 0.03315(18) 0.02985(19) 0.0666(3) 0.00314(17) 0.01277(17) 0.00364(14)
 I10A 0.0469(13) 0.0310(9) 0.096(4) 0.004(2) 0.016(2) -0.0095(7)
 I8A 0.0317(16) 0.0337(19) 0.054(3) 0.010(2) -0.0034(17) -0.0094(14)

_geom_special_details
;
 All esds (except the esd in the dihedral angle between two l.s. planes)
 are estimated using the full covariance matrix.  The cell esds are taken
 into account individually in the estimation of esds in distances, angles
 and torsion angles; correlations between esds in cell parameters are only
 used when they are defined by crystal symmetry.  An approximate (isotropic)
 treatment of cell esds is used for estimating esds involving l.s. planes.
;
loop_
  _geom_bond_atom_site_label_1
  _geom_bond_atom_site_label_2
  _geom_bond_distance
  _geom_bond_site_symmetry_2
  _geom_bond_publ_flag
 I1 C1 2.061(4) . ?
 I2 C2 2.062(4) . ?
 N1 N2 1.336(5) . ?
 N1 C1 1.365(5) . ?
 N1 C9 1.451(5) . ?
 N2 N3 1.327(5) . ?
 N3 C0AA 1.456(5) . ?
 N3 C2 1.365(5) . ?
 C0AA C1AA 1.388(6) . ?
 C0AA C8 1.397(6) . ?
 C1 C2 1.372(6) . ?
 C1AA C5 1.398(6) . ?
 C1AA C18 1.503(6) . ?
 C5 C6 1.393(7) . ?
 C6 C7 1.390(7) . ?
 C6 C19 1.507(6) . ?
 C7 C8 1.397(6) . ?
 C8 C20 1.509(6) . ?
 C9 C10 1.394(6) . ?
 C9 C14 1.385(6) . ?
 C10 C11 1.388(7) . ?
 C10 C15 1.508(7) . ?
 C11 C12 1.394(8) . ?
 C12 C13 1.397(7) . ?
 C12 C16 1.511(7) . ?
 C13 C14 1.399(6) . ?
 C14 C17 1.510(6) . ?
 I3 C3 2.070(4) . ?
 I4 C4 2.054(4) . ?
 N4 N5 1.330(5) . ?
 N4 C4 1.368(5) . ?
 N4 C23 1.449(5) . ?
 N5 N6 1.328(5) . ?
 N6 C3 1.364(5) . ?
 N6 C32 1.446(5) . ?
 C3 C4 1.376(6) . ?
 C23 C24 1.399(6) . ?
 C23 C28 1.390(6) . ?
 C24 C25 1.394(6) . ?
 C24 C31 1.502(6) . ?
 C25 C26 1.397(7) . ?
 C26 C27 1.393(7) . ?
 C26 C30 1.508(6) . ?
 C27 C28 1.392(6) . ?
 C28 C29 1.516(6) . ?
 C32 C33 1.378(6) . ?
 C32 C37 1.402(6) . ?
 C33 C34 1.398(6) . ?
 C33 C40 1.511(6) . ?
 C34 C35 1.402(7) . ?
 C35 C36 1.391(7) . ?
 C35 C38 1.518(7) . ?
 C36 C37 1.389(7) . ?
 C37 C39 1.511(7) . ?
 I5 I6 3.0343(10) . ?
 I6 I7 2.8333(10) . ?
 I8 I9 3.143(5) . ?
 I9 I10 2.734(7) . ?
 I9 I10A 2.838(9) . ?
 I9 I8A 2.983(15) . ?
 I11 I12 2.7497(10) . ?

loop_
  _geom_angle_atom_site_label_1
  _geom_angle_atom_site_label_2
  _geom_angle_atom_site_label_3
  _geom_angle
  _geom_angle_site_symmetry_1
  _geom_angle_site_symmetry_3
  _geom_angle_publ_flag
 N2 N1 C1 112.4(3) . . ?
 N2 N1 C9 117.4(3) . . ?
 C1 N1 C9 130.1(3) . . ?
 N3 N2 N1 104.1(3) . . ?
 N2 N3 C0AA 118.1(3) . . ?
 N2 N3 C2 112.5(3) . . ?
 C2 N3 C0AA 129.3(4) . . ?
 C1AA C0AA N3 118.3(4) . . ?
 C1AA C0AA C8 124.9(4) . . ?
 C8 C0AA N3 116.7(4) . . ?
 N1 C1 I1 126.6(3) . . ?
 N1 C1 C2 105.3(3) . . ?
 C2 C1 I1 128.1(3) . . ?
 C0AA C1AA C5 116.1(4) . . ?
 C0AA C1AA C18 122.6(4) . . ?
 C5 C1AA C18 121.3(4) . . ?
 N3 C2 I2 124.8(3) . . ?
 N3 C2 C1 105.6(4) . . ?
 C1 C2 I2 128.9(3) . . ?
 C6 C5 C1AA 121.9(4) . . ?
 C5 C6 C19 120.6(4) . . ?
 C7 C6 C5 119.1(4) . . ?
 C7 C6 C19 120.4(4) . . ?
 C6 C7 C8 121.9(4) . . ?
 C0AA C8 C7 116.0(4) . . ?
 C0AA C8 C20 122.1(4) . . ?
 C7 C8 C20 121.9(4) . . ?
 C10 C9 N1 118.1(4) . . ?
 C14 C9 N1 118.1(4) . . ?
 C14 C9 C10 123.7(4) . . ?
 C9 C10 C15 122.0(4) . . ?
 C11 C10 C9 116.4(4) . . ?
 C11 C10 C15 121.5(4) . . ?
 C10 C11 C12 122.5(4) . . ?
 C11 C12 C13 118.9(4) . . ?
 C11 C12 C16 121.1(5) . . ?
 C13 C12 C16 120.1(5) . . ?
 C12 C13 C14 120.6(5) . . ?
 C9 C14 C13 117.9(4) . . ?
 C9 C14 C17 121.1(4) . . ?
 C13 C14 C17 121.0(4) . . ?
 N5 N4 C4 112.4(3) . . ?
 N5 N4 C23 117.0(3) . . ?
 C4 N4 C23 130.6(3) . . ?
 N6 N5 N4 104.3(3) . . ?
 N5 N6 C3 112.6(3) . . ?
 N5 N6 C32 117.7(3) . . ?
 C3 N6 C32 129.7(3) . . ?
 N6 C3 I3 124.0(3) . . ?
 N6 C3 C4 105.3(3) . . ?
 C4 C3 I3 130.6(3) . . ?
 N4 C4 I4 123.7(3) . . ?
 N4 C4 C3 105.3(3) . . ?
 C3 C4 I4 130.8(3) . . ?
 C24 C23 N4 117.3(4) . . ?
 C28 C23 N4 117.9(4) . . ?
 C28 C23 C24 124.6(4) . . ?
 C23 C24 C31 121.1(4) . . ?
 C25 C24 C23 116.2(4) . . ?
 C25 C24 C31 122.7(4) . . ?
 C24 C25 C26 121.7(4) . . ?
 C25 C26 C30 120.9(4) . . ?
 C27 C26 C25 119.1(4) . . ?
 C27 C26 C30 120.0(4) . . ?
 C28 C27 C26 121.8(4) . . ?
 C23 C28 C27 116.5(4) . . ?
 C23 C28 C29 122.3(4) . . ?
 C27 C28 C29 121.2(4) . . ?
 C33 C32 N6 117.6(4) . . ?
 C33 C32 C37 124.2(4) . . ?
 C37 C32 N6 118.0(4) . . ?
 C32 C33 C34 117.5(4) . . ?
 C32 C33 C40 121.1(4) . . ?
 C34 C33 C40 121.3(4) . . ?
 C33 C34 C35 120.9(5) . . ?
 C34 C35 C38 120.1(5) . . ?
 C36 C35 C34 118.6(4) . . ?
 C36 C35 C38 121.3(5) . . ?
 C37 C36 C35 122.8(4) . . ?
 C32 C37 C39 121.7(4) . . ?
 C36 C37 C32 115.9(4) . . ?
 C36 C37 C39 122.3(4) . . ?
 I7 I6 I5 176.680(16) . . ?
 I10 I9 I8 178.05(17) . . ?
 I10A I9 I8A 176.7(5) . . ?

_shelx_res_file
;
TITL mo_XXY18922_0m_a.res in P2(1)/c
    mo_xxy18922_0m_a.res
    created by SHELXL-2016/6 at 15:25:31 on 27-Apr-2019
REM Old TITL Integration of XXY18922
REM SHELXT solution in P2(1)/c
REM R1 0.151, Rweak 0.010, Alpha 0.030, Orientation a'=c, b'=-b, c'=a
REM Formula found by SHELXT: C46 I7
CELL 0.71073 16.7912 28.4669 12.6174 90 107.753 90
ZERR 4 0.0063 0.0109 0.005 0 0.015 0
LATT 1
SYMM -X,0.5+Y,0.5-Z
SFAC C H I N
UNIT 160 176 48 24

L.S. 4
PLAN  6
SIZE 0.45 0.35 0.39
TEMP -123.15
LIST 4
fmap 2
acta
OMIT 2 5 3
OMIT -6 9 5
OMIT 1 6 3
OMIT 3 1 2
OMIT 1 20 0
OMIT -4 4 2
OMIT 3 21 0
OMIT 4 7 1
OMIT 4 2 2
OMIT 1 9 0
OMIT 4 3 1
OMIT -1 36 2
OMIT 1 5 0
OMIT -2 1 3
OMIT 0 2 3
OMIT -2 2 2
OMIT -2 27 2
OMIT -5 5 6
OMIT 3 8 1
OMIT -3 33 1
OMIT 3 4 7
OMIT 11 2 1
REM <olex2.extras>
REM <HklSrc "%.\\mo_XXY18922_0m_a.hkl">
REM </olex2.extras>

WGHT    0.017700   21.835798
FVAR       0.11645   0.52112   0.72838
I1    3    0.612215    0.293088    1.005376    11.00000    0.01856    0.03198 =
         0.01873    0.01118    0.00133    0.00202
I2    3    0.628223    0.415618    0.866296    11.00000    0.02988    0.03180 =
         0.02756    0.01116   -0.01032   -0.01301
N1    4    0.459687    0.302460    0.796348    11.00000    0.01675    0.01691 =
         0.01688    0.00222    0.00268    0.00134
N2    4    0.423655    0.328561    0.706484    11.00000    0.01631    0.02085 =
         0.01658    0.00346    0.00177    0.00231
N3    4    0.474646    0.365037    0.716344    11.00000    0.01590    0.01822 =
         0.01660    0.00306    0.00124   -0.00073
C0AA  1    0.454121    0.400302    0.628565    11.00000    0.01679    0.01827 =
         0.01565    0.00397   -0.00354   -0.00198
C1    1    0.533141    0.321343    0.861107    11.00000    0.01685    0.02389 =
         0.01355   -0.00007   -0.00024   -0.00241
C1AA  1    0.406719    0.438773    0.640190    11.00000    0.02202    0.02159 =
         0.01694    0.00064    0.00243   -0.00171
C2    1    0.542495    0.362412    0.809191    11.00000    0.01900    0.02357 =
         0.01696    0.00127   -0.00183   -0.00433
C5    1    0.384817    0.470299    0.550995    11.00000    0.02623    0.01861 =
         0.02555    0.00050    0.00172    0.00121
AFIX  43
H5    2    0.351879    0.496989    0.554953    11.00000   -1.20000
AFIX   0
C6    1    0.409899    0.463706    0.456478    11.00000    0.02737    0.02242 =
         0.01828    0.00612   -0.00093   -0.00115
C7    1    0.459627    0.425234    0.451693    11.00000    0.02511    0.02755 =
         0.01758    0.00237    0.00433   -0.00106
AFIX  43
H7    2    0.479030    0.421588    0.388880    11.00000   -1.20000
AFIX   0
C8    1    0.481904    0.391754    0.536658    11.00000    0.01536    0.02520 =
         0.02027    0.00229    0.00135   -0.00016
C9    1    0.414907    0.261056    0.813910    11.00000    0.01632    0.02206 =
         0.01808    0.00388    0.00473   -0.00057
C10   1    0.358754    0.266047    0.874890    11.00000    0.02261    0.03149 =
         0.02234    0.00307    0.00738    0.00094
C11   1    0.314637    0.226086    0.886180    11.00000    0.02372    0.04549 =
         0.03348    0.01384    0.01546    0.00174
AFIX  43
H11   2    0.275860    0.228151    0.927295    11.00000   -1.20000
AFIX   0
C12   1    0.325115    0.183043    0.839441    11.00000    0.01465    0.03854 =
         0.03598    0.01743    0.00030   -0.00228
C13   1    0.381776    0.179974    0.778440    11.00000    0.02266    0.02496 =
         0.03217    0.00684    0.00317    0.00128
AFIX  43
H13   2    0.388836    0.150966    0.745172    11.00000   -1.20000
AFIX   0
C14   1    0.428197    0.219219    0.765909    11.00000    0.02124    0.02497 =
         0.02300    0.00339    0.00715    0.00068
C15   1    0.344058    0.312645    0.922548    11.00000    0.03812    0.04632 =
         0.04228   -0.00347    0.02499    0.00305
AFIX 137
H15A  2    0.397799    0.328292    0.956492    11.00000   -1.50000
H15B  2    0.315939    0.307508    0.979169    11.00000   -1.50000
H15C  2    0.308882    0.332428    0.862965    11.00000   -1.50000
AFIX   0
C16   1    0.276438    0.140154    0.854030    11.00000    0.02205    0.03591 =
         0.06689    0.02114    0.01051   -0.00311
AFIX 137
H16A  2    0.279326    0.116169    0.799606    11.00000   -1.50000
H16B  2    0.217925    0.148830    0.842522    11.00000   -1.50000
H16C  2    0.300502    0.127653    0.929424    11.00000   -1.50000
AFIX   0
C17   1    0.489933    0.216185    0.700620    11.00000    0.03909    0.03188 =
         0.04209   -0.00308    0.02459    0.00107
AFIX 137
H17A  2    0.474027    0.238509    0.638583    11.00000   -1.50000
H17B  2    0.489770    0.184254    0.671527    11.00000   -1.50000
H17C  2    0.546057    0.223824    0.749391    11.00000   -1.50000
AFIX   0
C18   1    0.380421    0.446808    0.742407    11.00000    0.03775    0.02256 =
         0.02738   -0.00216    0.01281    0.00160
AFIX 137
H18A  2    0.363128    0.416914    0.767063    11.00000   -1.50000
H18B  2    0.333512    0.468948    0.725110    11.00000   -1.50000
H18C  2    0.427471    0.459804    0.801711    11.00000   -1.50000
AFIX   0
C19   1    0.383726    0.497812    0.360790    11.00000    0.04622    0.02679 =
         0.02303    0.00875    0.00422   -0.00067
AFIX 137
H19A  2    0.433538    0.510680    0.346304    11.00000   -1.50000
H19B  2    0.351454    0.523435    0.379597    11.00000   -1.50000
H19C  2    0.349161    0.481506    0.294228    11.00000   -1.50000
AFIX   0
C20   1    0.532793    0.348873    0.529278    11.00000    0.02982    0.03435 =
         0.02609    0.00485    0.00983    0.01231
AFIX 137
H20A  2    0.497942    0.320729    0.522188    11.00000   -1.50000
H20B  2    0.580807    0.346508    0.596730    11.00000   -1.50000
H20C  2    0.552676    0.351535    0.464123    11.00000   -1.50000
AFIX   0

I3    3   -0.128982    0.214862    0.499302    11.00000    0.01587    0.01929 =
         0.01379    0.00471    0.00130    0.00194
I4    3   -0.163121    0.093990    0.652278    11.00000    0.02319    0.02970 =
         0.02662    0.01192   -0.00656   -0.01264
N4    4    0.005644    0.135227    0.779444    11.00000    0.01644    0.01504 =
         0.01559    0.00449   -0.00075   -0.00185
N5    4    0.061400    0.168981    0.784362    11.00000    0.01793    0.01538 =
         0.01678    0.00436    0.00191   -0.00017
N6    4    0.025381    0.196245    0.697576    11.00000    0.01336    0.01422 =
         0.01626    0.00254    0.00158   -0.00090
C3    1   -0.051947    0.180553    0.637332    11.00000    0.01192    0.02189 =
         0.01471    0.00121    0.00073   -0.00021
C4    1   -0.065191    0.140675    0.691220    11.00000    0.01690    0.01640 =
         0.01786    0.00330    0.00041    0.00000
C23   1    0.027922    0.099582    0.865481    11.00000    0.01709    0.01603 =
         0.01789    0.00622    0.00114   -0.00438
C24   1    0.005368    0.107718    0.961896    11.00000    0.02231    0.02045 =
         0.01786    0.00160   -0.00108   -0.00280
C25   1    0.033389    0.074805    1.046957    11.00000    0.02952    0.02281 =
         0.01387    0.00331   -0.00009   -0.00671
AFIX  43
H25   2    0.018135    0.078341    1.113096    11.00000   -1.20000
AFIX   0
C26   1    0.083330    0.036747    1.037473    11.00000    0.02967    0.01830 =
         0.02068    0.00533   -0.00324   -0.00821
C27   1    0.101871    0.030138    0.938181    11.00000    0.02679    0.01754 =
         0.02672    0.00364    0.00011    0.00114
AFIX  43
H27   2    0.134187    0.003652    0.930785    11.00000   -1.20000
AFIX   0
C28   1    0.074323    0.061296    0.849506    11.00000    0.01901    0.01746 =
         0.02213    0.00068    0.00070   -0.00174
C29   1    0.093248    0.053033    0.740899    11.00000    0.03734    0.02363 =
         0.02387   -0.00021    0.00828    0.00268
AFIX 137
H29A  2    0.041421    0.045175    0.682403    11.00000   -1.50000
H29B  2    0.133025    0.027027    0.750086    11.00000   -1.50000
H29C  2    0.117526    0.081557    0.720022    11.00000   -1.50000
AFIX   0
C30   1    0.118254    0.003518    1.133575    11.00000    0.04151    0.02795 =
         0.02382    0.00926   -0.00248   -0.00281
AFIX 137
H30A  2    0.169966    0.016612    1.183960    11.00000   -1.50000
H30B  2    0.130175   -0.026886    1.105260    11.00000   -1.50000
H30C  2    0.077311   -0.000760    1.173941    11.00000   -1.50000
AFIX   0
C31   1   -0.043433    0.150658    0.973135    11.00000    0.03255    0.02703 =
         0.02416    0.00253    0.00691    0.00591
AFIX 137
H31A  2   -0.053843    0.150158    1.045444    11.00000   -1.50000
H31B  2   -0.096900    0.150973    0.913492    11.00000   -1.50000
H31C  2   -0.011391    0.178856    0.967800    11.00000   -1.50000
AFIX   0
C32   1    0.071210    0.237028    0.680257    11.00000    0.01227    0.01753 =
         0.01483    0.00514    0.00002   -0.00187
C33   1    0.060677    0.278312    0.731396    11.00000    0.01559    0.01901 =
         0.01874    0.00223   -0.00043    0.00009
C34   1    0.107547    0.317214    0.718156    11.00000    0.02079    0.02325 =
         0.02929    0.00309   -0.00418    0.00020
AFIX  43
H34   2    0.102373    0.346039    0.753427    11.00000   -1.20000
AFIX   0
C35   1    0.162106    0.314278    0.653520    11.00000    0.01495    0.02919 =
         0.04020    0.01602    0.00249   -0.00283
C36   1    0.170929    0.271292    0.605848    11.00000    0.02132    0.03492 =
         0.03666    0.01490    0.01376    0.00215
AFIX  43
H36   2    0.208981    0.269073    0.563685    11.00000   -1.20000
AFIX   0
C37   1    0.126446    0.231494    0.617314    11.00000    0.02182    0.02766 =
         0.01847    0.00571    0.00491    0.00176
C38   1    0.210484    0.357334    0.637350    11.00000    0.02109    0.03581 =
         0.07629    0.02715    0.00836   -0.00461
AFIX 137
H38A  2    0.186660    0.369147    0.561269    11.00000   -1.50000
H38B  2    0.269228    0.348885    0.649966    11.00000   -1.50000
H38C  2    0.206792    0.381764    0.690376    11.00000   -1.50000
AFIX   0
C39   1    0.138234    0.184656    0.567797    11.00000    0.03812    0.03540 =
         0.03168    0.00062    0.01944    0.00733
AFIX 137
H39A  2    0.173787    0.164474    0.626144    11.00000   -1.50000
H39B  2    0.164874    0.189503    0.509519    11.00000   -1.50000
H39C  2    0.083688    0.169610    0.535611    11.00000   -1.50000
AFIX   0
C40   1    0.001262    0.281202    0.800212    11.00000    0.02753    0.02595 =
         0.02663   -0.00510    0.00875    0.00082
AFIX 137
H40A  2   -0.054241    0.270308    0.755781    11.00000   -1.50000
H40B  2   -0.002462    0.313820    0.823086    11.00000   -1.50000
H40C  2    0.021965    0.261351    0.866391    11.00000   -1.50000
AFIX   0

I5    3   -0.246979    0.270879    0.266996    11.00000    0.03125    0.03710 =
         0.02188    0.00945   -0.00182    0.00892
I6    3   -0.235544    0.179103    0.150192    11.00000    0.01962    0.03109 =
         0.03728    0.00665   -0.00212   -0.00507
I7    3   -0.233813    0.094721    0.031841    11.00000    0.04326    0.03504 =
         0.07776   -0.01353    0.00215   -0.00743
PART 1
I8    3    0.718161    0.513510    1.032633    31.00000    0.02812    0.02508 =
         0.03339   -0.00110    0.00185   -0.00066
PART 0
I9    3    0.898951    0.553949    1.071159    11.00000    0.04850    0.02318 =
         0.02768    0.00124    0.01196   -0.00432
PART 1
I10   3    1.058423    0.586304    1.107974    21.00000    0.04147    0.03051 =
         0.05579    0.00522    0.01627   -0.00758

PART 0
I11   3    0.538169    0.561403    0.899054    11.00000    0.04291    0.03069 =
         0.02831   -0.00159    0.00904   -0.00410
I12   3    0.386364    0.591236    0.760355    11.00000    0.03315    0.02985 =
         0.06665    0.00314    0.01277    0.00364

PART 2
I10A  3    1.067157    0.585646    1.133290   -21.00000    0.04687    0.03097 =
         0.09596    0.00391    0.01552   -0.00946
I8A   3    0.723935    0.518689    1.019376   -31.00000    0.03166    0.03367 =
         0.05438    0.01032   -0.00344   -0.00943
HKLF 4


REM  mo_XXY18922_0m_a.res in P2(1)/c
REM R1 =  0.0310 for   11483 Fo > 4sig(Fo)  and  0.0394 for all   13122 data
REM    555 parameters refined using      0 restraints

END

WGHT      0.0177     21.8437

REM Highest difference peak  2.144,  deepest hole -2.360,  1-sigma level  0.150
Q1    1   0.6527  0.3982  0.8338  11.00000  0.05    2.14
Q2    1  -0.2650  0.2449  0.2568  11.00000  0.05    1.31
Q3    1   0.6114  0.2706  0.9672  11.00000  0.05    1.28
Q4    1  -0.1722  0.1199  0.6829  11.00000  0.05    0.92
Q5    1   0.3558  0.5906  0.6984  11.00000  0.05    0.88
Q6    1  -0.2202  0.0876 -0.0239  11.00000  0.05    0.82
;
_shelx_res_checksum                72778
_shelx_hkl_file
;
   0   0   2  634.78   33.73
   0   0   2  632.45   33.61
   0   0   2  656.68   34.29
   0   0   2  602.54   34.34
   0   0   2  657.43   34.20
   0   0  -2  525.64   33.57
   0   0  -2  579.89   33.89
   0   0  -2  636.07   34.19
   0   0  -2  637.02   34.34
   0   0  -2  614.95   34.42
   0   0  -3    2.80    1.58
   0   0  -3    0.20    0.99
   0   0  -3    2.92    1.36
   0   0   3    1.40    1.04
   0   0  -3    0.98    0.63
   0   0   3    2.37    0.58
   0   0   3    4.46    1.20
   0   0   3    4.14    1.37
   0   0   3    0.38    0.61
   0   0   4  222.90   12.74
   0   0  -4  231.70   13.01
   0   0   4  235.26   14.29
   0   0   4  222.03   13.91
   0   0  -4  232.57   12.76
   0   0   4  226.37   13.78
   0   0  -4  222.90   13.84
   0   0  -4  214.28   14.06
   0   0  -4  217.92   14.25
   0   0   4  210.50   14.07
   0   0   5    2.64    1.72
   0   0  -5    1.20    1.93
   0   0  -5    3.52    1.84
   0   0   5    0.78    1.04
   0   0  -5   -0.20    1.57
   0   0   5    0.44    1.82
   0   0   6  557.47   30.50
   0   0   6  540.20   31.12
   0   0  -6  580.31   31.31
   0   0  -6  531.66   33.13
   0   0  -6  526.64   32.50
   0   0   6  577.95   33.29
   0   0  -6  508.97   33.24
   0   0   6  608.94   33.80
   0   0   6  561.31   32.76
   0   0   6  556.12   30.77
   0   0   7   -0.16    2.84
   0   0  -7    9.03    3.43
   0   0  -7    1.93    1.43
   0   0   7   -0.66    3.00
   0   0   7    3.50    1.71
   0   0   7    0.58    2.88
   0   0  -7    0.49    2.72
   0   0   7    2.25    0.99
   0   0   7    1.43    1.24
   0   0   8 3824.69  193.83
   0   0   8 3523.79  190.48
   0   0   8 3549.86  190.83
   0   0   8 3346.12  190.36
   0   0  -8 3319.35  194.65
   0   0   8 3785.64  194.37
   0   0   8 3397.71  191.30
   0   0   8 3796.11  193.59
   0   0  -8 3303.32  193.48
   0   0  -8 3355.64  191.51
   0   0  -8 3534.77  194.75
   0   0   9   -0.66    3.78
   0   0  -9    1.87    2.04
   0   0  -9    4.05    3.84
   0   0   9    0.75    2.06
   0   0   9    1.72    4.57
   0   0   9    2.00    1.58
   0   0   9    2.66    1.06
   0   0  -9    1.16    3.24
   0   0   9   -0.72    3.76
   0   0 -10   86.82    7.64
   0   0 -10   80.56   11.41
   0   0 -10   93.21   10.06
   0   0  10   90.35    7.55
   0   0  10  101.42    6.35
   0   0  10  101.10   11.01
   0   0  10   85.26   12.10
   0   0  10  113.60   12.04
   0   0  11    0.10    6.20
   0   0  11   -3.24    6.57
   0   0  11   -3.29    5.24
   0   0 -11   -6.77    4.27
   0   0  11    0.79    2.82
   0   0 -11    1.57    5.27
   0   0  12  153.80   15.51
   0   0 -12  124.59   14.86
   0   0  12  112.96   12.50
   0   0  13    2.96    3.55
   0   0 -13   -3.90    7.47
   0   1   2  193.96   11.57
   0   1   2  214.33   11.24
   0   1  -2  198.44   11.78
   0   1  -2  191.74   11.84
   0   1  -2  180.34   11.29
   0   1   2  205.45   11.85
   0   1   2  196.82   11.62
   0   1  -2  200.50   11.23
   0   1  -2  203.51   11.48
   0  -1  -2  198.25   11.89
   0  -1   2  183.38   11.21
   0  -1   2  197.46   11.68
   0  -1   2  193.78   11.75
   0  -1  -2  192.25   11.66
   0  -1   2  211.23   11.49
   0  -1   2  204.94   11.13
   0  -1  -2  202.35   11.25
   0  -1  -2  200.30   11.68
   0   1   3  489.57   27.31
   0   1   3  521.58   28.45
   0   1  -3  496.80   28.24
   0   1  -3  511.65   28.70
   0   1  -3  428.90   29.25
   0   1   3  522.00   28.75
   0   1   3  505.58   27.75
   0   1  -3  520.82   27.75
   0   1   3  518.31   28.42
   0   1  -3  530.23   27.73
   0  -1  -3  468.33   28.84
   0  -1   3  535.44   28.58
   0  -1   3  493.74   27.67
   0  -1  -3  501.09   27.73
   0  -1   3  497.49   27.64
   0  -1  -3  495.91   28.54
   0  -1  -3  461.84   28.96
   0  -1   3  506.56   28.65
   0  -1   3  512.64   28.24
   0   1   4   18.16    1.53
   0   1  -4   15.91    2.53
   0   1  -4   22.65    3.15
   0   1  -4   16.29    2.10
   0   1   4   19.96    3.23
   0   1   4   18.14    2.81
   0   1  -4   19.75    2.03
   0   1  -4   17.40    2.99
   0   1   4   20.06    3.00
   0  -1   4   17.58    2.24
   0  -1   4   18.06    2.64
   0  -1   4   13.02    2.61
   0  -1  -4   19.58    2.20
   0  -1  -4   18.57    2.91
   0  -1   4   14.52    2.54
   0  -1  -4   19.14    2.66
   0  -1   4   20.61    2.01
   0  -1  -4   17.46    2.92
   0   1   5  798.74   43.45
   0   1   5  767.88   42.09
   0   1  -5  746.16   41.96
   0   1  -5  720.58   43.62
   0   1   5  800.14   43.36
   0   1  -5  777.08   44.00
   0   1  -5  722.48   42.96
   0  -1   5  795.86   43.08
   0  -1   5  782.07   41.98
   0  -1  -5  737.68   43.85
   0  -1  -5  737.04   43.31
   0  -1  -5  746.00   42.19
   0  -1   5  803.46   43.42
   0  -1   5  762.20   41.27
   0  -1  -5  712.49   43.46
   0  -1   5  744.77   41.86
   0   1  -6   15.79    3.65
   0   1  -6   18.74    2.61
   0   1   6   14.99    3.37
   0   1   6   17.12    2.52
   0   1  -6   18.63    3.97
   0   1   6   15.33    4.00
   0   1  -6   15.49    2.30
   0   1  -6   15.92    3.18
   0   1   6   17.50    1.90
   0   1   6   15.31    3.65
   0  -1   6   13.91    3.43
   0  -1   6   19.37    2.64
   0  -1  -6   21.50    2.86
   0  -1   6   23.70    4.09
   0  -1   6   21.49    2.65
   0  -1  -6   10.99    3.04
   0  -1  -6   20.07    4.01
   0  -1   6   18.69    1.49
   0  -1  -6   16.64    3.79
   0  -1   6   17.08    3.33
   0   1   7   77.58    7.92
   0   1   7   75.16    5.06
   0   1  -7   80.59    5.89
   0   1   7   83.23    5.29
   0   1  -7   86.47    8.45
   0   1  -7   55.04    7.51
   0   1   7   74.96    8.56
   0   1  -7   79.25    7.28
   0   1   7   73.16    5.88
   0  -1  -7   72.64    7.36
   0  -1   7   75.89    5.75
   0  -1   7   83.42    7.63
   0  -1  -7   78.99    5.90
   0  -1   7   70.99    8.40
   0  -1  -7   82.72    8.36
   0  -1   7   87.08    8.29
   0  -1   7   83.85    5.85
   0   1  -8  666.70   41.98
   0   1  -8  704.91   40.30
   0   1  -8  708.66   43.64
   0   1   8  729.20   42.31
   0   1   8  754.70   42.45
   0   1   8  714.96   39.40
   0   1   8  752.53   39.30
   0   1   8  737.55   43.07
   0   1  -8  692.01   43.34
   0   1   8  705.68   40.20
   0  -1  -8  696.38   43.54
   0  -1   8  746.60   42.18
   0  -1  -8  670.56   42.38
   0  -1   8  732.54   42.93
   0  -1   8  707.11   40.02
   0  -1  -8  678.19   40.32
   0  -1   8  754.06   42.51
   0   1   9  224.03   12.82
   0   1  -9  225.79   17.76
   0   1   9  226.24   17.38
   0   1  -9  216.27   17.58
   0   1   9  221.29   12.99
   0   1   9  228.69   16.61
   0   1   9  214.18   16.52
   0   1  -9  220.24   14.04
   0   1  -9  209.74   16.09
   0   1   9  227.04   13.92
   0  -1   9  232.94   16.81
   0  -1   9  215.70   17.19
   0  -1  -9  220.89   14.06
   0  -1   9  233.11   16.43
   0  -1   9  227.62   15.93
   0  -1  -9  214.87   17.51
   0  -1  -9  200.37   16.33
   0   1  10   41.89    3.56
   0   1  10   41.39    7.33
   0   1 -10   37.29    5.07
   0   1  10   39.51    3.25
   0   1  10   39.22    5.46
   0   1 -10   32.43    6.45
   0   1  10   47.11    7.94
   0   1  10   29.04    7.27
   0   1 -10   41.63    8.29
   0  -1  10   56.80    8.57
   0  -1 -10   39.70    6.99
   0  -1  10   37.35    7.20
   0  -1  10   42.59    4.97
   0  -1  10   44.49    7.88
   0  -1 -10   28.78    7.04
   0   1 -11   93.51   10.64
   0   1  11  104.45   13.34
   0   1  11   90.39    8.02
   0   1 -11   91.89   13.09
   0   1  11  102.01   12.80
   0   1  11   93.48   11.80
   0  -1  11  101.37    6.89
   0  -1  11   89.09    7.74
   0  -1  11   99.35   13.68
   0  -1 -11   76.31   10.88
   0  -1  11   91.44   11.82
   0   1 -12   68.09   11.76
   0   1 -12   58.57    9.83
   0   1  12   52.29   10.10
   0  -1  12   72.45   10.81
   0  -1 -12   66.43   11.50
   0  -1  12   56.87    6.79
   0   1  13   54.47    7.35
   0   1 -13   51.63    8.87
   0  -1  13   58.63    7.78
   0  -1 -13   54.28   10.61
   0  -1 -14   26.79    9.61
   0   2  -1    3.61    1.17
   0   2  -1    2.16    0.76
   0  -2  -1    2.83    0.76
   0  -2   1    2.67    1.03
   0   2  -2 1410.96   76.18
   0   2   2 1460.59   76.54
   0   2   2 1384.10   76.72
   0   2   2 1516.57   75.64
   0   2  -2 1397.85   76.13
   0   2  -2 1450.91   76.69
   0   2  -2 1329.85   76.01
   0   2  -2 1349.86   76.70
   0   2   2 1418.41   76.08
   0  -2   2 1349.23   75.91
   0  -2   2 1389.19   76.11
   0  -2  -2 1442.74   76.61
   0  -2   2 1320.34   76.55
   0  -2   2 1398.70   76.54
   0  -2   2 1368.57   76.13
   0   2  -3 2753.33  157.18
   0   2   3 3033.61  156.80
   0   2  -3 2762.04  156.44
   0   2  -3 2831.12  156.10
   0   2  -3 3004.62  157.19
   0   2  -3 3005.45  156.34
   0   2   3 2719.53  157.07
   0   2   3 3103.15  156.95
   0   2   3 2899.92  156.21
   0  -2   3 2650.67  156.17
   0  -2   3 2711.53  156.93
   0  -2   3 2937.24  156.50
   0  -2   3 2766.87  155.99
   0  -2  -3 2884.95  156.18
   0  -2  -3 3013.51  157.06
   0  -2   3 3034.62  157.00
   0   2  -4 2618.59  142.78
   0   2  -4 2596.95  142.64
   0   2  -4 2666.58  141.44
   0   2   4 2711.80  142.27
   0   2  -4 2441.89  141.77
   0   2  -4 2521.90  141.22
   0   2   4 2628.62  142.65
   0   2   4 2526.93  140.57
   0   2   4 2797.39  142.25
   0   2   4 2631.96  142.85
   0  -2  -4 2465.21  141.29
   0  -2  -4 2506.26  142.66
   0  -2  -4 2676.22  142.47
   0  -2   4 2497.93  141.16
   0  -2   4 2681.12  141.89
   0  -2   4 2718.66  142.36
   0  -2   4 2560.12  142.42
   0   2   5  189.94   11.18
   0   2  -5  193.93   11.23
   0   2   5  199.42   12.38
   0   2  -5  182.09   12.62
   0   2  -5  163.65   12.54
   0   2   5  180.73   10.21
   0   2   5  181.63   13.15
   0   2  -5  179.60   11.81
   0   2   5  182.96   13.75
   0  -2   5  189.88   12.06
   0  -2  -5  189.62   11.15
   0  -2   5  180.11   12.32
   0  -2   5  174.88   11.03
   0  -2  -5  180.71   12.82
   0  -2   5  183.66   10.88
   0  -2  -5  179.67   12.38
   0   2  -6 1305.63   75.94
   0   2  -6 1328.97   73.74
   0   2   6 1389.73   75.13
   0   2  -6 1374.32   73.71
   0   2   6 1332.97   72.71
   0   2   6 1375.47   75.16
   0   2   6 1387.52   75.78
   0   2  -6 1315.50   74.79
   0   2  -6 1360.61   75.94
   0   2   6 1308.43   73.70
   0  -2   6 1451.63   75.98
   0  -2   6 1364.05   75.20
   0  -2   6 1309.59   73.43
   0  -2  -6 1255.51   75.79
   0  -2  -6 1304.78   73.72
   0  -2   6 1331.82   75.45
   0  -2  -6 1317.18   75.39
   0   2  -7  270.06   19.19
   0   2  -7  275.94   17.86
   0   2  -7  277.53   16.61
   0   2  -7  265.20   18.97
   0   2   7  283.50   16.62
   0   2   7  287.24   18.34
   0   2  -7  281.66   16.56
   0   2   7  270.06   18.92
   0  -2  -7  284.20   16.68
   0  -2  -7  271.22   18.37
   0  -2   7  274.13   19.18
   0  -2   7  280.62   16.32
   0  -2  -7  262.99   19.02
   0  -2   7  293.72   18.09
   0  -2   7  268.03   16.34
   0  -2   7  289.10   18.60
   0   2  -8  615.56   39.76
   0   2  -8  590.18   38.20
   0   2   8  659.02   37.54
   0   2  -8  647.58   36.76
   0   2   8  696.42   39.02
   0   2  -8  650.66   40.06
   0   2   8  693.92   39.80
   0   2   8  590.07   36.74
   0   2   8  658.42   38.79
   0  -2   8  648.56   36.51
   0  -2   8  637.95   36.43
   0  -2  -8  636.12   39.12
   0  -2   8  667.55   39.42
   0  -2   8  686.62   38.60
   0  -2   8  675.48   39.03
   0  -2  -8  642.80   40.14
   0   2   9   49.18    7.73
   0   2  -9   45.72    7.06
   0   2   9   49.61    5.54
   0   2  -9   52.70    8.50
   0   2  -9   45.98    5.09
   0   2   9   52.65    7.69
   0   2   9   49.89    4.50
   0   2  -9   48.80    8.13
   0  -2   9   66.19    8.14
   0  -2   9   52.78    4.90
   0  -2  -9   50.46    7.71
   0  -2   9   59.02    8.32
   0  -2   9   43.70    7.02
   0   2  10  547.98   30.57
   0   2 -10  518.38   33.67
   0   2  10  554.37   34.32
   0   2 -10  532.80   31.52
   0   2 -10  531.38   35.92
   0   2  10  563.29   35.24
   0   2  10  553.10   34.19
   0   2  10  533.82   31.37
   0   2 -10  522.10   35.95
   0  -2  10  549.55   34.55
   0  -2  10  560.12   35.10
   0  -2 -10  523.22   34.61
   0  -2  10  542.85   31.08
   0  -2  10  542.42   30.98
   0  -2  10  583.33   34.08
   0   2  11   14.30    6.96
   0   2 -11   23.55    5.58
   0   2  11   13.25    7.39
   0   2  11   36.36    7.49
   0   2  11   24.30    2.87
   0   2  11   23.63    3.09
   0   2  11   25.24    4.04
   0   2 -11   27.54    7.53
   0   2 -11   17.95    3.92
   0  -2  11   13.52    6.97
   0  -2 -11   28.37    6.34
   0  -2  11   33.98    7.93
   0  -2  11   25.16    6.37
   0  -2  11   29.05    4.19
   0  -2  11   18.38    3.62
   0   2 -12  389.34   29.93
   0   2  12  418.73   28.71
   0   2 -12  411.19   27.56
   0   2  12  397.04   24.20
   0  -2 -12  404.17   29.03
   0  -2  12  393.51   23.82
   0  -2  12  396.84   27.87
   0   2 -13  178.84   20.17
   0   2  13  178.80   13.07
   0  -2 -13  167.69   19.23
   0  -2  13  191.81   21.42
   0  -2 -14  228.92   22.95
   0   3  -1  242.08   14.75
   0   3  -1  279.68   14.99
   0   3   1  243.68   14.78
   0   3   1  264.17   14.53
   0  -3   1  264.03   14.93
   0  -3   1  252.26   14.80
   0  -3  -1  266.26   14.57
   0  -3  -1  277.39   14.93
   0   3  -2  103.64    6.84
   0   3   2  113.47    6.32
   0   3  -2  110.65    7.54
   0   3  -2  117.21    7.42
   0   3   2  114.43    7.15
   0   3  -2  105.09    6.64
   0  -3  -2  120.49    7.40
   0  -3   2  109.96    6.57
   0  -3   2  104.69    6.86
   0  -3   2  105.10    7.24
   0  -3   2  112.35    6.59
   0  -3   2  112.48    7.22
   0  -3  -2  115.43    6.37
   0   3  -3  446.85   25.61
   0   3  -3  455.77   25.52
   0   3   3  450.95   25.88
   0   3  -3  444.06   25.33
   0   3  -3  431.38   26.38
   0   3   3  467.35   26.12
   0   3   3  481.75   24.77
   0   3  -3  456.82   26.36
   0   3   3  466.16   25.49
   0   3   3  459.42   26.47
   0  -3   3  464.91   26.17
   0  -3  -3  436.57   26.17
   0  -3   3  445.53   25.20
   0  -3   3  445.03   26.19
   0  -3   3  448.68   25.57
   0  -3   3  471.56   25.55
   0   3   4  343.75   19.93
   0   3  -4  355.14   19.20
   0   3  -4  324.70   20.52
   0   3  -4  311.42   19.54
   0   3   4  335.22   19.74
   0   3  -4  332.35   19.40
   0   3   4  321.95   19.99
   0   3  -4  342.02   20.52
   0  -3  -4  330.52   20.23
   0  -3   4  359.06   20.41
   0  -3   4  333.90   19.60
   0  -3   4  330.74   18.93
   0  -3   4  340.02   20.17
   0  -3   4  341.21   19.50
   0   3   5  268.33   15.18
   0   3  -5  262.97   16.93
   0   3   5  276.38   16.91
   0   3  -5  244.73   15.55
   0   3   5  253.81   16.16
   0   3  -5  257.98   15.29
   0   3   5  270.79   16.35
   0   3  -5  248.12   16.63
   0  -3   5  233.26   15.55
   0  -3   5  255.38   15.63
   0  -3   5  255.83   16.33
   0  -3  -5  235.07   16.20
   0  -3   5  268.56   16.75
   0  -3   5  245.86   14.73
   0   3   6  617.05   35.70
   0   3   6  594.19   34.43
   0   3  -6  609.45   34.31
   0   3  -6  588.42   36.55
   0   3  -6  577.70   36.34
   0   3   6  639.69   36.58
   0   3  -6  635.49   34.69
   0   3  -6  586.27   35.16
   0   3   6  619.44   35.86
   0  -3   6  604.54   35.36
   0  -3   6  645.61   36.28
   0  -3  -6  577.69   36.00
   0  -3   6  632.32   34.09
   0  -3   6  638.46   36.22
   0  -3   6  591.99   34.36
   0   3   7  439.78   25.62
   0   3  -7  427.80   28.17
   0   3   7  443.92   27.29
   0   3  -7  454.56   25.52
   0   3   7  472.26   27.23
   0   3  -7  454.54   25.76
   0   3  -7  416.88   27.88
   0   3  -7  400.69   26.43
   0   3   7  474.84   28.16
   0  -3   7  473.77   26.92
   0  -3  -7  415.49   27.45
   0  -3   7  445.27   25.18
   0  -3   7  462.84   27.49
   0  -3   7  418.96   25.41
   0  -3   7  443.55   29.11
   0   3  -8  128.51    8.69
   0   3   8  114.84   14.24
   0   3   8  132.62   11.82
   0   3   8  118.74    9.31
   0   3   8  113.42   10.31
   0   3  -8  106.86   11.21
   0   3  -8  105.72    9.35
   0   3  -8  103.62   11.04
   0   3  -8  120.12    8.19
   0  -3   8  114.94    7.86
   0  -3   8  110.27    8.02
   0  -3   8  121.80   10.85
   0  -3  -8  102.34   10.36
   0  -3   8  113.34   10.80
   0   3   9  149.78   10.24
   0   3  -9  138.24   13.58
   0   3   9  127.45   12.25
   0   3  -9  153.06   13.69
   0   3  -9  155.51    9.94
   0   3   9  143.77    9.12
   0   3   9  134.96   12.52
   0   3   9  150.97   13.77
   0   3  -9  136.88   11.42
   0  -3   9  148.28   12.95
   0  -3   9  144.20   13.17
   0  -3  -9  127.00   12.20
   0  -3   9  139.79   12.04
   0  -3   9  137.40    9.58
   0   3 -10  117.63   13.04
   0   3  10  103.50    8.60
   0   3  10  113.53   12.85
   0   3  10  107.86    7.20
   0   3 -10  101.12   10.20
   0   3  10  111.74   12.07
   0   3  10  120.81   11.89
   0   3 -10  101.53   12.07
   0   3 -10   93.66    8.17
   0  -3  10  120.84   11.88
   0  -3  10  104.89    7.92
   0  -3  10  119.49   11.25
   0  -3  10   99.36   12.51
   0  -3 -10   94.49   11.18
   0  -3  10   97.91    7.82
   0   3 -11  446.43   32.34
   0   3  11  483.24   31.95
   0   3 -11  414.39   26.92
   0   3  11  448.49   25.73
   0   3  11  502.64   26.27
   0   3  11  493.01   30.94
   0   3  11  459.99   30.63
   0   3 -11  412.09   29.16
   0  -3  11  458.21   31.09
   0  -3  11  449.44   26.58
   0  -3  11  478.56   26.58
   0  -3  11  451.43   29.63
   0  -3 -11  431.34   30.87
   0  -3  11  452.96   30.89
   0   3 -12    4.14    6.14
   0   3  12    6.65    2.42
   0   3 -12   -1.20    3.35
   0   3  12    3.28    3.51
   0   3  12   -2.70    8.64
   0  -3  12   -1.49    3.20
   0  -3 -12    3.37    6.98
   0  -3  12    5.73    2.56
   0  -3  12    1.02    6.65
   0   3  13   22.25    4.77
   0   3 -13   16.73    9.06
   0  -3  13   19.23    8.75
   0   3 -14  270.54   27.32
   0  -3 -14  263.59   25.37
   0  -3 -15  284.20   26.18
   0   4   0   22.40    1.91
   0  -4   0   20.06    1.92
   0  -4   0   20.47    1.67
   0   4  -1   61.51    4.38
   0   4  -1   65.11    4.56
   0   4   1   67.17    4.38
   0   4   1   61.49    4.12
   0  -4  -1   65.80    4.46
   0  -4  -1   67.05    4.25
   0  -4   1   70.38    4.54
   0   4  -2  987.65   53.38
   0   4   2  989.47   52.78
   0   4  -2  946.35   54.08
   0   4  -2  955.77   53.08
   0   4   2 1019.02   53.59
   0   4  -2  947.53   53.85
   0  -4   2  987.70   53.40
   0  -4  -2  956.12   53.10
   0  -4   2  997.82   52.79
   0  -4  -2  874.61   54.12
   0  -4   2 1030.67   53.68
   0  -4   2  934.90   53.76
   0   4  -3  845.41   47.86
   0   4   3  840.00   47.32
   0   4   3  914.20   46.85
   0   4  -3  823.41   46.54
   0   4  -3  850.20   47.63
   0   4  -3  817.65   46.92
   0   4  -3  810.60   45.98
   0   4  -3  845.34   46.65
   0   4   3  868.28   46.24
   0  -4   3  858.10   47.54
   0  -4   3  862.50   46.60
   0  -4  -3  885.51   47.63
   0  -4   3  740.88   46.92
   0  -4   3  893.53   47.50
   0  -4   3  856.15   46.50
   0   4   4 2656.23  140.24
   0   4   4 2657.76  140.94
   0   4   4 2606.51  139.05
   0   4  -4 2618.26  141.36
   0   4  -4 2432.20  141.40
   0   4   4 2595.69  141.41
   0   4  -4 2479.21  139.91
   0   4  -4 2621.31  140.32
   0   4   4 2618.63  140.64
   0  -4  -4 2584.64  141.18
   0  -4   4 2443.86  140.94
   0  -4   4 2731.73  141.06
   0  -4   4 2366.27  140.10
   0  -4   4 2629.97  140.16
   0  -4   4 2570.09  139.70
   0   4  -5 1267.91   69.54
   0   4   5 1333.08   70.85
   0   4  -5 1216.20   69.90
   0   4  -5 1294.63   71.39
   0   4  -5 1200.31   71.36
   0   4   5 1266.74   70.54
   0   4   5 1269.05   69.69
   0   4   5 1298.40   71.33
   0   4  -5 1273.77   69.94
   0  -4   5 1256.56   69.23
   0  -4   5 1292.00   70.97
   0  -4   5 1153.75   69.61
   0  -4   5 1294.14   70.00
   0  -4  -5 1243.52   71.06
   0  -4   5 1320.19   70.88
   0   4   6   12.39    2.50
   0   4   6   15.33    3.62
   0   4  -6    5.21    2.64
   0   4   6    7.21    2.95
   0   4  -6   10.61    2.55
   0   4   6   11.66    3.79
   0   4  -6   13.07    2.16
   0   4  -6   14.21    3.46
   0  -4   6   13.81    2.04
   0  -4   6   11.60    2.69
   0  -4   6   13.88    2.25
   0  -4   6    7.70    3.38
   0  -4  -6    8.67    3.23
   0   4   7  104.77    7.84
   0   4  -7  115.00    7.56
   0   4  -7   85.25    9.75
   0   4   7  104.41    9.32
   0   4  -7   92.32    8.08
   0   4  -7  115.09   10.40
   0   4   7  115.58   10.38
   0   4  -7  106.16    8.14
   0   4   7   95.33    9.38
   0  -4  -7  104.04    9.52
   0  -4   7  106.79    7.57
   0  -4   7  104.67    7.17
   0  -4   7  121.12    9.82
   0  -4   7  115.44    8.76
   0   4  -8   31.11    6.28
   0   4  -8   31.96    4.93
   0   4  -8   32.36    4.96
   0   4  -8   38.35    4.22
   0   4  -8   34.36    6.64
   0   4   8   34.69    6.63
   0   4   8   31.86    6.66
   0   4   8   45.06    6.94
   0   4   8   33.91    4.88
   0  -4   8   41.25    4.13
   0  -4   8   26.69    5.22
   0  -4   8   32.59    5.17
   0  -4  -8   36.12    6.09
   0  -4   8   39.65    6.58
   0  -4   8   28.73    4.05
   0   4   9   17.68    3.78
   0   4   9   22.92    3.10
   0   4  -9   22.53    6.15
   0   4  -9   22.17    3.17
   0   4  -9   15.08    4.12
   0   4  -9   20.47    3.75
   0   4   9   20.12    5.90
   0   4   9   13.10    4.72
   0   4  -9   23.25    6.26
   0   4   9   16.12    5.28
   0  -4   9   22.33    5.02
   0  -4  -9   12.75    4.56
   0  -4   9   25.23    5.94
   0  -4   9   27.24    4.06
   0  -4   9   14.34    2.97
   0  -4   9   22.75    5.55
   0   4  10  434.74   28.18
   0   4 -10  385.66   28.43
   0   4 -10  404.00   23.95
   0   4 -10  410.24   28.57
   0   4  10  423.73   27.03
   0   4 -10  366.27   25.52
   0   4  10  400.27   26.91
   0   4  10  395.37   24.15
   0   4  10  397.67   23.13
   0  -4  10  387.61   27.06
   0  -4 -10  399.50   27.51
   0  -4  10  414.31   23.48
   0  -4  10  409.69   26.12
   0  -4  10  382.21   27.30
   0  -4  10  413.54   23.99
   0   4  11   90.20   14.63
   0   4  11   83.48   12.51
   0   4  11  111.85   13.40
   0   4  11   84.44    8.81
   0   4 -11   91.41    8.15
   0   4 -11  105.71   14.27
   0   4  11   91.34    6.83
   0   4 -11  111.12   14.75
   0   4  11  110.58    8.05
   0  -4 -11   85.08   12.57
   0  -4  11   87.77   13.33
   0  -4  11   86.40   13.50
   0  -4  11  102.16   11.49
   0  -4  11  100.55    8.02
   0  -4  11   93.23    7.96
   0   4  12  157.05   10.56
   0   4 -12  149.69   11.25
   0   4 -12  150.65   17.59
   0   4  12  142.63    9.44
   0   4  12  149.04   11.65
   0  -4  12  162.44   15.39
   0  -4  12  138.10   10.85
   0  -4  12  154.52   10.77
   0  -4 -12  141.91   15.60
   0   4  13   63.68    5.78
   0   4  13   63.79    8.71
   0   4 -13   39.46   11.40
   0  -4 -13   66.92   12.29
   0  -4  13   65.76    6.45
   0   4 -14   -3.68   10.23
   0  -4 -14    5.71    9.10
   0   4 -15   18.13   12.83
   0  -4 -15   17.67   10.16
   0   5   0    3.67    0.89
   0  -5   0    3.34    0.81
   0   5  -1  882.40   49.09
   0   5   1  886.01   48.79
   0   5   1  900.07   48.99
   0  -5  -1  954.03   49.17
   0  -5  -1  880.54   48.89
   0  -5   1  837.09   49.10
   0   5  -2  764.74   48.20
   0   5  -2  852.48   46.56
   0   5   2  864.80   46.68
   0   5  -2  798.78   46.17
   0   5  -2  836.04   47.56
   0   5   2  850.18   45.94
   0  -5   2  896.50   46.87
   0  -5  -2  860.75   46.87
   0  -5  -2  853.06   46.08
   0  -5   2  812.50   45.71
   0   5  -4    2.81    1.63
   0   5   4    4.10    0.69
   0   5  -4    0.40    1.79
   0   5   4    3.30    1.45
   0   5  -4    3.14    1.92
   0   5  -4    4.12    0.67
   0   5   4    3.57    1.87
   0   5   4    5.68    2.33
   0  -5   4    4.29    1.40
   0  -5   4    6.86    1.57
   0  -5   4    6.24    2.19
   0  -5   4    2.93    1.13
   0  -5   4   -0.04    1.67
   0  -5  -4    3.45    1.80
   0   5  -5 3500.16  187.29
   0   5  -5 3326.72  188.77
   0   5   5 3499.79  187.00
   0   5   5 3656.21  188.12
   0   5  -5 3384.63  188.52
   0   5   5 3608.34  188.73
   0   5  -5 3403.96  186.79
   0   5  -5 3122.65  186.82
   0   5   5 3587.60  187.72
   0  -5   5 3421.37  186.45
   0  -5   5 3588.80  188.10
   0  -5  -5 3403.68  188.36
   0  -5   5 3515.79  187.04
   0  -5   5 3158.54  186.94
   0  -5   5 3385.57  188.08
   0   5  -6  102.81    9.47
   0   5  -6  106.27    9.07
   0   5   6   96.82    8.38
   0   5   6  103.47    7.63
   0   5  -6  106.75    7.96
   0   5  -6  101.69    7.22
   0   5  -6   95.00    7.45
   0   5   6  110.34    9.83
   0  -5   6   93.55    9.96
   0  -5   6   99.90    9.01
   0  -5   6   99.20    7.34
   0  -5   6  101.32    6.88
   0  -5  -6   90.22    8.67
   0  -5   6  107.22    7.82
   0   5  -7   85.59    7.55
   0   5  -7   80.84    8.80
   0   5  -7   78.93    6.61
   0   5   7   99.27    8.28
   0   5   7   95.48    8.70
   0   5  -7   76.39    9.09
   0   5   7   91.83    9.91
   0   5  -7   90.89    7.35
   0   5   7   92.49    8.80
   0  -5   7  106.26    9.33
   0  -5   7   93.57    6.46
   0  -5  -7   93.67    8.73
   0  -5   7   92.92    7.75
   0  -5   7   85.20    6.91
   0   5   8   74.73    8.41
   0   5   8   71.08    9.95
   0   5  -8   63.89    6.88
   0   5  -8   67.55    6.22
   0   5  -8   71.59    7.20
   0   5  -8   76.66    9.38
   0   5  -8   75.11    9.34
   0   5   8   76.25    8.79
   0   5   8   69.66    6.83
   0  -5   8   76.82    5.93
   0  -5   8   76.06    6.39
   0  -5  -8   73.76    8.52
   0  -5   8   65.68    8.79
   0  -5   8   81.26    7.73
   0  -5   8   78.08    9.07
   0   5  -9  152.14   13.81
   0   5   9  166.04   11.10
   0   5  -9  163.15   14.81
   0   5  -9  135.79   11.38
   0   5  -9  143.80   10.26
   0   5   9  128.48   14.00
   0   5   9  155.27   13.19
   0   5   9  141.37   12.90
   0   5  -9  140.94   14.12
   0  -5  -9  140.10   13.30
   0  -5   9  152.15   13.52
   0  -5   9  153.87   13.78
   0  -5   9  158.67   10.09
   0  -5   9  144.82   10.50
   0  -5   9  161.46   12.43
   0   5 -10   21.62    6.56
   0   5  10   14.78    5.65
   0   5 -10    9.74    5.71
   0   5  10    7.14    5.14
   0   5  10   18.71    6.49
   0   5  10    9.31    4.10
   0   5  10    8.30    2.31
   0   5 -10    9.91    2.82
   0  -5  10    7.99    5.53
   0  -5  10    8.85    2.81
   0  -5  10   19.49    4.99
   0  -5 -10   12.28    5.06
   0  -5  10    3.86    5.88
   0  -5  10    8.03    2.73
   0   5  11 1067.63   64.57
   0   5  11 1090.21   61.49
   0   5  11 1146.70   64.66
   0   5  11 1102.21   65.87
   0   5 -11 1069.08   61.31
   0   5 -11 1063.08   66.95
   0   5  11 1088.80   60.55
   0   5 -11 1124.83   67.22
   0  -5  11 1115.04   60.78
   0  -5  11 1163.48   63.70
   0  -5 -11 1063.65   66.09
   0  -5  11 1056.07   64.86
   0  -5  11 1047.64   61.30
   0   5 -12  305.69   30.90
   0   5 -12  351.14   28.42
   0   5  12  364.78   21.18
   0   5  12  320.83   21.41
   0   5  12  333.08   20.00
   0   5 -12  332.86   21.28
   0  -5  12  371.73   24.83
   0  -5  12  331.53   21.05
   0  -5 -12  349.91   27.23
   0  -5  12  344.85   20.80
   0   5 -13   59.95    7.95
   0   5  13   60.23    7.22
   0   5 -13   56.15   12.80
   0   5  13   66.03    5.32
   0   5  13   69.96    7.28
   0  -5  13   58.28    7.11
   0  -5 -13   43.77   10.51
   0   5 -14    1.78   10.24
   0  -5 -14    1.69    9.18
   0   5 -15  183.87   25.16
   0  -5 -15  195.55   22.25
   0   6   1   12.67    1.72
   0   6   1   11.62    1.80
   0   6  -2  255.65   14.83
   0   6  -2  252.76   15.08
   0   6  -2  226.94   15.67
   0   6   2  254.71   14.19
   0   6   2  252.94   14.78
   0  -6  -2  239.35   14.32
   0  -6  -2  257.92   15.05
   0  -6   2  232.33   14.73
   0   6  -3  160.43   10.83
   0   6  -3  176.25   11.41
   0   6   3  160.00   11.00
   0   6   3  172.47    9.97
   0   6  -3  169.17   11.97
   0  -6   3  171.26   10.88
   0  -6   3  166.31   11.52
   0  -6   3  177.23   11.33
   0  -6  -3  183.04   10.24
   0  -6   3  174.06   10.00
   0  -6  -3  168.95   11.28
   0   6  -4  342.01   20.58
   0   6  -4  328.86   20.08
   0   6   4  357.82   21.26
   0   6  -4  328.27   21.76
   0   6  -4  324.70   21.22
   0   6   4  344.87   19.28
   0   6   4  366.16   20.41
   0  -6   4  328.77   20.40
   0  -6   4  355.88   19.87
   0  -6   4  347.18   21.30
   0  -6   4  396.80   22.63
   0  -6  -4  347.45   21.38
   0   6   5   39.85    2.65
   0   6   5   40.44    4.39
   0   6  -5   36.65    5.32
   0   6   5   41.22    4.84
   0   6  -5   37.27    5.16
   0   6   5   42.66    5.20
   0   6  -5   42.50    4.75
   0   6  -5   41.66    4.06
   0  -6   5   38.82    3.68
   0  -6   5   35.78    5.44
   0  -6   5   39.33    5.30
   0  -6  -5   37.79    4.97
   0  -6   5   45.08    4.10
   0  -6   5   36.35    3.97
   0   6  -6  943.14   53.93
   0   6   6  915.50   56.90
   0   6   6  980.46   55.49
   0   6  -6  916.64   55.69
   0   6  -6  999.04   53.42
   0   6   6  952.98   53.71
   0   6   6  941.88   54.94
   0   6  -6  963.56   55.58
   0  -6   6  971.08   54.79
   0  -6   6  960.22   54.93
   0  -6  -6  954.90   55.32
   0  -6   6  876.75   53.51
   0  -6   6 1005.30   52.96
   0  -6   6  999.64   53.63
   0   6   7  358.07   22.01
   0   6  -7  317.55   24.79
   0   6  -7  349.99   20.53
   0   6  -7  333.17   23.36
   0   6  -7  322.62   22.86
   0   6   7  340.45   20.84
   0   6   7  350.84   23.38
   0   6   7  354.46   22.32
   0  -6   7  348.22   20.05
   0  -6  -7  334.55   22.80
   0  -6   7  361.83   22.47
   0  -6   7  370.36   21.40
   0  -6   7  319.08   20.67
   0   6   8 1052.63   59.75
   0   6   8 1062.06   61.33
   0   6  -8 1025.52   62.63
   0   6  -8 1055.43   59.39
   0   6  -8 1016.03   62.83
   0   6   8 1117.96   61.23
   0   6  -8 1066.48   60.18
   0   6   8 1067.94   62.30
   0  -6   8 1154.29   60.47
   0  -6   8 1102.80   61.77
   0  -6  -8 1025.87   62.24
   0  -6   8  991.20   59.56
   0  -6   8 1087.83   61.51
   0  -6   8 1055.70   58.98
   0   6  -9    2.10    2.15
   0   6  -9    2.39    3.21
   0   6  -9    0.24    4.52
   0   6   9   -2.35    5.34
   0   6  -9   -4.56    3.99
   0   6   9   -1.89    2.76
   0   6   9   -1.48    4.09
   0  -6   9   -2.83    1.91
   0  -6   9    4.20    4.72
   0  -6   9    4.35    3.82
   0  -6  -9    5.20    4.18
   0  -6   9    0.26    2.10
   0  -6   9   -3.63    4.71
   0   6  10   31.54    7.07
   0   6 -10   29.01    4.31
   0   6  10   49.75    8.81
   0   6  10   36.17    7.35
   0   6  10   36.85    4.43
   0   6  10   32.80    5.07
   0   6 -10   15.58    6.40
   0   6 -10   41.36    6.38
   0   6 -10   41.26    8.60
   0  -6  10   38.34    7.32
   0  -6  10   53.22    7.09
   0  -6  10   29.98    4.14
   0  -6 -10   42.86    7.75
   0  -6  10   39.76    7.75
   0  -6  10   34.18    5.28
   0   6  11  243.62   22.36
   0   6 -11  275.78   22.50
   0   6  11  260.94   21.46
   0   6  11  265.65   16.22
   0   6 -11  264.24   16.99
   0   6  11  249.36   20.60
   0   6  11  262.77   17.55
   0   6 -11  236.13   23.67
   0  -6  11  272.98   16.50
   0  -6  11  246.35   21.25
   0  -6 -11  268.04   22.70
   0  -6  11  288.46   19.54
   0  -6  11  258.80   17.16
   0   6 -12   35.28   11.52
   0   6  12   45.23    5.81
   0   6 -12   38.46    9.92
   0   6  12   38.75    4.83
   0   6  12   45.23    6.13
   0   6 -12   46.74    6.76
   0  -6  12   42.89    6.34
   0  -6  12   44.25    8.43
   0  -6 -12   28.35    9.38
   0   6 -13   73.86   13.34
   0   6  13   77.36    6.68
   0   6 -13   86.08    8.75
   0   6  13   75.66   10.04
   0  -6 -13   78.39   14.08
   0  -6  13   83.73    8.48
   0   6 -14  -10.58   10.56
   0   6  14    3.80    2.46
   0  -6  14    4.38    3.93
   0  -6 -14    9.31    9.35
   0   6 -15   24.72   13.06
   0  -6 -15   11.67   10.28
   0  -7   0    6.07    1.21
   0   7  -1 5577.91  298.59
   0  -7  -1 5679.33  298.57
   0  -7   1 5271.02  298.64
   0   7   2  200.59   12.36
   0   7  -2  187.57   12.33
   0   7  -2  202.86   12.66
   0   7   2  206.56   11.87
   0  -7  -2  223.00   12.78
   0  -7   2  179.58   12.35
   0  -7  -2  201.33   12.10
   0   7   3  388.05   23.04
   0   7  -3  362.80   22.46
   0   7  -3  384.62   23.41
   0   7  -3  391.80   22.97
   0   7  -3  376.58   24.19
   0   7   3  402.44   22.06
   0  -7   3  406.66   21.84
   0  -7   3  425.32   23.48
   0  -7  -3  387.23   23.39
   0  -7  -3  414.17   22.35
   0  -7   3  364.81   22.85
   0   7  -4  743.70   43.77
   0   7   4  749.43   41.71
   0   7  -4  763.56   43.07
   0   7  -4  715.41   42.50
   0   7  -4  733.08   44.44
   0   7   4  776.26   43.38
   0  -7  -4  785.26   41.94
   0  -7   4  790.18   42.05
   0  -7   4  807.61   43.61
   0  -7  -4  770.68   43.85
   0  -7   4  717.94   42.86
   0   7  -5  154.26   10.49
   0   7   5  146.93   11.82
   0   7   5  142.61    8.49
   0   7  -5  146.52   11.19
   0   7  -5  128.03    8.60
   0   7  -5  148.91    9.76
   0   7   5  159.42   11.00
   0   7  -5  133.48   11.37
   0  -7   5  158.97    9.55
   0  -7   5  135.67    9.92
   0  -7  -5  146.37   11.02
   0  -7   5  142.32   11.29
   0  -7   5  171.50   11.42
   0   7   6 1360.68   73.72
   0   7  -6 1320.13   73.42
   0   7  -6 1331.64   75.58
   0   7   6 1356.34   74.74
   0   7   6 1398.71   74.40
   0   7   6 1185.14   76.91
   0   7  -6 1298.62   76.05
   0   7  -6 1376.45   75.27
   0  -7   6 1411.65   74.95
   0  -7   6 1352.90   73.37
   0  -7   6 1196.22   73.57
   0  -7  -6 1308.47   75.37
   0   7   7 1246.62   68.72
   0   7   7 1215.67   67.81
   0   7   7 1278.85   70.32
   0   7   7 1232.68   69.10
   0   7  -7 1183.29   67.50
   0   7  -7 1208.21   70.22
   0   7  -7 1180.07   70.61
   0   7  -7 1172.21   68.19
   0  -7   7 1221.64   68.75
   0  -7   7 1228.15   70.89
   0  -7   7 1226.19   66.92
   0  -7   7 1085.26   67.61
   0  -7   7 1317.88   69.46
   0  -7  -7 1191.83   69.95
   0   7   8  131.78   11.28
   0   7  -8  122.80    9.28
   0   7   8  137.53   13.15
   0   7  -8  119.86   12.71
   0   7  -8  135.56   10.90
   0   7   8  125.60   11.57
   0   7   8  131.98   10.18
   0   7  -8  122.99   12.44
   0  -7   8  143.67   10.54
   0  -7  -8  111.57   11.38
   0  -7   8  130.09   11.43
   0  -7   8  113.78   11.65
   0  -7   8  122.11    9.44
   0   7  -9  906.05   51.76
   0   7   9  892.83   53.08
   0   7  -9  904.23   54.88
   0   7  -9  909.99   50.78
   0   7   9  921.63   52.74
   0   7   9  933.40   54.41
   0   7  -9  848.30   54.76
   0  -7   9  922.62   53.43
   0  -7  -9  853.93   53.93
   0  -7   9  823.53   50.95
   0  -7   9  923.01   50.15
   0  -7   9  926.71   53.27
   0   7 -10  117.21   14.26
   0   7  10  131.62   14.59
   0   7  10  109.48    8.41
   0   7  10  120.64   10.15
   0   7 -10  123.33   11.10
   0   7  10  104.04   12.50
   0   7  10  118.69   12.21
   0   7 -10  115.94    9.07
   0   7 -10  109.60   13.99
   0  -7  10  124.07   11.01
   0  -7 -10   97.47   12.64
   0  -7  10  108.26   12.95
   0  -7  10   87.93    9.02
   0   7  11  586.33   39.06
   0   7 -11  617.47   41.10
   0   7  11  606.59   35.82
   0   7  11  589.35   40.20
   0   7 -11  614.50   35.37
   0   7  11  606.18   34.85
   0   7  11  608.31   38.57
   0   7 -11  611.43   42.74
   0  -7  11  601.25   39.30
   0  -7  11  655.42   37.41
   0  -7 -11  584.28   40.18
   0  -7  11  577.37   35.67
   0   7 -12   -0.65    7.42
   0   7  12    1.43    4.51
   0   7 -12    0.93    3.41
   0   7 -12   -2.81    8.10
   0   7  12   -2.63    2.41
   0  -7  12    5.86    3.55
   0  -7 -12   -3.52    7.30
   0  -7  12   -3.25    6.22
   0   7 -13  274.19   18.74
   0   7  13  277.88   17.60
   0   7  13  310.34   19.53
   0   7 -13  290.21   28.00
   0   7  13  278.71   19.59
   0   7 -13  325.45   28.29
   0  -7  13  279.10   19.15
   0  -7 -13  281.63   26.80
   0   7  14   -0.35    2.72
   0   7 -14    0.95    4.58
   0   7 -14   10.50   11.04
   0  -7 -14   -3.14    9.20
   0  -7  14    6.27    4.41
   0   7 -15  466.05   40.43
   0  -7 -15  508.23   38.33
   0   8   0 4647.70  242.15
   0  -8   0 4275.13  242.23
   0   8   1 1218.14   66.52
   0   8  -1 1271.60   66.89
   0  -8  -1 1161.59   66.68
   0  -8   1 1208.47   66.99
   0  -8  -1 1181.14   67.32
   0   8   2  245.02   15.07
   0   8  -2  262.43   15.61
   0   8   2  239.10   14.60
   0   8  -2  234.22   15.13
   0  -8  -2  256.12   15.43
   0  -8   2  258.42   15.39
   0   8  -3 1639.58   87.98
   0   8   3 1592.19   86.50
   0   8  -3 1533.12   86.95
   0   8  -3 1545.53   87.41
   0   8  -3 1477.17   88.90
   0   8   3 1615.03   87.49
   0  -8  -3 1615.89   86.85
   0  -8   3 1630.51   86.08
   0  -8  -3 1697.14   88.13
   0  -8   3 1490.71   87.39
   0   8  -4 1690.86   92.74
   0   8   4 1694.07   92.15
   0   8  -4 1590.58   91.87
   0   8  -4 1629.33   93.65
   0   8   4 1644.00   90.59
   0   8  -4 1594.50   91.37
   0  -8  -4 1690.46   92.74
   0  -8  -4 1706.96   90.92
   0  -8   4 1818.11   92.58
   0  -8   4 1508.81   91.73
   0  -8   4 1726.41   90.68
   0   8   5  544.03   30.84
   0   8  -5  541.94   32.63
   0   8   5  550.79   32.88
   0   8   5  584.85   32.49
   0   8  -5  542.33   32.03
   0   8  -5  543.08   30.84
   0   8  -5  539.29   34.33
   0   8  -5  566.47   33.70
   0  -8   5  605.27   31.59
   0  -8   5  521.77   32.34
   0  -8  -5  538.26   33.46
   0  -8   5  605.98   33.38
   0  -8   5  574.06   33.47
   0   8   6   21.54    5.43
   0   8  -6   21.14    4.02
   0   8  -6   17.98    4.89
   0   8  -6   22.55    4.74
   0   8   6   23.01    4.33
   0   8   6   20.95    3.78
   0   8  -6   21.62    3.27
   0   8   6   23.32    2.04
   0   8   6   15.90    4.13
   0  -8  -6   36.42    5.47
   0  -8   6   18.76    4.46
   0  -8   6   26.37    3.87
   0  -8   6   32.46    3.86
   0  -8   6   19.07    4.46
   0   8  -7    9.18    2.60
   0   8   7    7.31    2.99
   0   8   7    3.56    3.41
   0   8   7   11.59    3.82
   0   8   7   17.89    5.51
   0   8  -7    3.79    3.70
   0   8  -7    2.73    3.37
   0   8  -7    3.18    3.53
   0  -8  -7    4.69    3.10
   0  -8   7    1.82    3.89
   0  -8   7    6.32    2.48
   0  -8   7    3.19    4.03
   0  -8   7    6.77    2.35
   0   8   8   80.07   10.77
   0   8   8   99.44    9.51
   0   8   8   70.06    7.78
   0   8   8   75.92    8.70
   0   8  -8   64.63   10.20
   0   8  -8   62.15    9.22
   0   8  -8   76.93    8.49
   0   8  -8   75.25    6.88
   0  -8   8   63.68    9.49
   0  -8   8   70.68    9.51
   0  -8  -8   70.98    8.76
   0  -8   8   79.15    7.43
   0  -8   8   64.08    6.82
   0   8  -9  109.94   12.62
   0   8   9  109.56   11.60
   0   8   9  146.18   14.00
   0   8   9  106.35   10.06
   0   8   9  120.95   12.12
   0   8  -9  109.35    9.07
   0   8  -9  107.44   13.17
   0   8  -9  112.02   10.81
   0  -8   9  132.48   10.45
   0  -8   9  114.54    9.43
   0  -8   9  104.37   12.27
   0  -8   9  127.80   12.64
   0  -8  -9  103.38   11.70
   0   8 -10   43.01    9.98
   0   8  10   63.95    8.19
   0   8 -10   52.11    6.61
   0   8  10   59.42   10.10
   0   8 -10   43.05    9.14
   0   8  10   59.85    8.94
   0   8  10   57.80    9.66
   0  -8  10   64.30    9.59
   0  -8 -10   62.62   10.15
   0  -8  10   51.46    6.78
   0  -8  10   60.53    8.52
   0   8  11  337.59   27.58
   0   8  11  338.34   23.13
   0   8 -11  368.89   22.46
   0   8  11  353.50   21.93
   0   8 -11  371.02   24.41
   0   8 -11  393.12   30.30
   0   8  11  385.51   26.18
   0   8 -11  378.47   29.32
   0  -8 -11  350.47   26.93
   0  -8  11  372.88   24.20
   0  -8  11  334.94   22.83
   0  -8  11  362.65   26.94
   0   8  12  121.73    9.31
   0   8 -12  122.54   19.05
   0   8 -12  129.14   10.38
   0   8  12   88.86   11.62
   0   8 -12  129.24   16.70
   0  -8  12  115.29   13.49
   0  -8  12  123.69   10.84
   0   8  13   49.64    7.27
   0   8  13   56.01    6.12
   0   8 -13   40.61   11.60
   0   8 -13   56.45    8.00
   0   8 -13   37.74   12.49
   0  -8 -13   65.94   13.35
   0  -8  13   37.33    6.42
   0   8 -14  205.34   15.61
   0   8 -14  210.85   26.57
   0   8  14  217.97   14.16
   0  -8  14  223.91   16.22
   0  -8 -14  219.21   23.84
   0   8 -15   52.52   14.48
   0  -8 -15   61.00   13.84
   0  -9   0    3.40    1.28
   0   9  -1  241.09   15.53
   0   9   1  244.53   15.29
   0  -9  -1  278.13   15.61
   0  -9   1  259.70   15.89
   0  -9  -1  258.87   15.65
   0   9  -2  163.07   10.70
   0   9  -2  148.60   10.62
   0   9   2  146.13   10.32
   0   9   2  164.74   10.07
   0  -9  -2  167.79   10.43
   0  -9   2  149.27   10.63
   0  -9  -2  182.18   10.94
   0   9  -3   42.86    5.35
   0   9   3   46.46    3.66
   0   9  -3   39.29    3.73
   0   9  -3   32.65    5.49
   0   9   3   42.43    7.53
   0   9  -3   38.81    4.64
   0  -9   3   40.84    2.90
   0  -9  -3   35.32    3.88
   0  -9   3   36.14    4.23
   0  -9  -3   45.20    4.77
   0   9   4   17.19    2.31
   0   9  -4   27.92    4.12
   0   9   4   10.00    2.99
   0   9  -4   16.21    3.51
   0   9  -4   15.98    4.34
   0   9  -4   19.18    2.82
   0  -9   4   15.80    2.86
   0  -9   4   18.01    2.16
   0  -9  -4   23.55    3.69
   0  -9  -4   15.09    2.63
   0  -9   4   11.74    3.26
   0   9  -5 2661.57  153.21
   0   9  -5 2857.39  156.11
   0   9  -5 2669.10  154.42
   0   9   5 2789.15  153.27
   0   9   5 3011.38  154.72
   0   9  -5 2965.53  155.21
   0   9  -5 2844.08  157.34
   0  -9   5 2931.24  153.65
   0  -9   5 2791.13  156.86
   0  -9  -5 2925.28  156.24
   0  -9   5 2636.98  154.82
   0   9  -6 1183.37   67.15
   0   9  -6 1182.78   64.89
   0   9   6 1165.46   67.42
   0   9  -6 1138.87   69.27
   0   9  -6 1133.10   66.43
   0   9   6 1237.99   67.20
   0   9  -6 1200.03   68.55
   0   9   6 1135.91   64.80
   0   9   6 1186.47   68.72
   0   9   6 1217.61   66.73
   0  -9   6 1115.41   66.72
   0  -9  -6 1219.62   68.57
   0  -9   6 1212.27   67.74
   0  -9   6 1236.22   68.02
   0  -9   6 1272.24   65.91
   0   9   7 3225.07  179.10
   0   9  -7 3125.24  178.89
   0   9   7 3566.43  180.02
   0   9   7 3139.43  180.07
   0   9  -7 3373.96  179.81
   0   9   7 3382.29  181.67
   0   9  -7 3195.35  182.37
   0   9  -7 3174.66  181.36
   0  -9   7 3460.12  178.61
   0  -9   7 2932.22  179.04
   0  -9   7 3378.32  180.44
   0  -9  -7 3212.69  181.39
   0  -9   7 3361.66  180.68
   0   9  -8  338.13   21.33
   0   9   8  303.06   22.80
   0   9  -8  329.84   24.16
   0   9   8  363.92   22.89
   0   9  -8  324.99   23.99
   0   9   8  352.51   24.58
   0   9  -8  344.37   25.28
   0   9   8  337.22   23.04
   0  -9  -8  342.74   24.18
   0  -9   8  357.99   23.40
   0  -9   8  390.69   23.99
   0  -9   8  368.30   21.47
   0  -9   8  321.19   21.52
   0   9   9    1.41    6.14
   0   9   9   -3.25    4.46
   0   9  -9    0.93    5.21
   0   9   9    1.71    4.51
   0   9  -9    0.46    4.42
   0   9   9    2.29    3.65
   0   9  -9    2.58    4.21
   0   9  -9   -2.03    2.54
   0  -9   9    5.56    5.14
   0  -9   9    5.12    2.90
   0  -9  -9   -7.48    4.07
   0  -9   9   -6.41    5.18
   0   9  10    5.33    7.86
   0   9 -10   21.54    5.91
   0   9 -10   24.25    4.22
   0   9 -10   15.36    7.09
   0   9  10   27.45    7.46
   0   9  10   18.60    5.13
   0   9 -10   20.97    8.95
   0   9  10   25.14    6.65
   0  -9 -10   22.50    7.98
   0  -9  10   24.57    5.26
   0  -9  10   15.35    4.11
   0  -9  10   15.47    6.90
   0   9  11   86.46   13.46
   0   9  11   97.08    8.23
   0   9 -11   78.35    8.62
   0   9 -11   96.98   14.56
   0   9  11   93.03   10.61
   0   9 -11   89.51   12.07
   0   9  11   79.94   13.13
   0   9 -11   75.19   12.99
   0  -9  11  108.14   10.99
   0  -9  11   89.71   12.73
   0  -9 -11   86.58   13.78
   0  -9  11   91.04    9.27
   0   9 -12   15.15   10.94
   0   9 -12    8.45    8.83
   0   9  12   -0.96    5.29
   0   9  12    5.00    3.29
   0   9 -12    8.96    3.88
   0  -9  12    9.64    4.34
   0  -9 -12    2.85    7.97
   0  -9  12   13.76    6.54
   0   9 -13   73.47    8.80
   0   9  13   68.86    8.95
   0   9 -13   54.45   15.10
   0   9 -13   61.99   13.20
   0   9  13   67.50    7.51
   0  -9  13   61.57    9.47
   0  -9 -13   93.56   15.04
   0   9  14  248.95   16.31
   0   9 -14  230.12   17.41
   0   9 -14  255.33   27.99
   0  -9 -14  245.59   25.06
   0  -9  14  273.59   18.81
   0   9 -15  112.51   17.54
   0  -9 -15  141.07   21.54
   0  10   0 5255.86  279.93
   0 -10   0 5283.80  280.14
   0 -10   0 4927.36  280.14
   0  10  -1  958.18   55.91
   0  10   1 1032.75   55.75
   0 -10   1 1097.29   55.04
   0 -10   1  931.69   56.13
   0 -10  -1 1043.29   55.89
   0 -10  -1  938.30   55.92
   0  10  -2  362.84   22.38
   0  10   2  394.30   22.44
   0  10   2  359.31   21.93
   0 -10  -2  353.09   21.97
   0 -10   2  358.28   22.42
   0 -10  -2  409.68   22.56
   0  10  -3   29.13    4.12
   0  10  -3   17.25    3.33
   0  10  -3   28.18    5.23
   0  10   3   22.38    3.79
   0  10   3   25.76    2.98
   0 -10  -3   26.22    3.43
   0 -10   3   25.21    3.78
   0 -10  -3   30.65    4.01
   0  10  -4  622.83   36.83
   0  10   4  626.13   34.91
   0  10  -4  603.51   35.67
   0  10  -4  561.88   37.97
   0  10   4  630.68   36.30
   0  10  -4  645.20   36.40
   0 -10  -4  631.40   35.44
   0 -10   4  669.06   34.49
   0 -10  -4  625.45   36.94
   0 -10   4  607.15   36.26
   0  10   5  418.62   24.90
   0  10   5  413.02   22.89
   0  10  -5  369.35   23.92
   0  10  -5  398.04   22.91
   0  10  -5  407.53   25.52
   0  10  -5  370.11   26.59
   0  10  -5  435.27   24.94
   0 -10  -5  416.94   25.64
   0 -10   5  387.72   24.45
   0 -10   5  381.90   26.36
   0 -10   5  441.97   23.01
   0 -10  -5  382.35   23.81
   0  10   6 3657.74  188.27
   0  10  -6 3397.23  191.29
   0  10   6 3540.96  189.05
   0  10  -6 3323.27  189.86
   0  10  -6 3476.75  188.73
   0  10   6 3294.19  186.32
   0  10  -6 3250.30  186.34
   0  10  -6 3343.39  188.01
   0 -10  -6 3467.74  190.09
   0 -10   6 3604.83  187.09
   0 -10   6 3325.47  188.40
   0 -10   6 3596.10  189.33
   0  10  -7  107.45    8.99
   0  10  -7  113.82   12.55
   0  10  -7  104.83   10.99
   0  10   7  114.09   12.27
   0  10   7  107.16    9.98
   0  10   7  105.02    6.62
   0  10   7  109.93   10.06
   0 -10   7  130.16    8.52
   0 -10   7   92.80   10.87
   0 -10  -7  108.34   10.57
   0 -10   7  110.00   10.87
   0 -10   7  116.32    9.17
   0  10   8 1449.42   87.14
   0  10   8 1651.40   90.36
   0  10  -8 1528.42   91.16
   0  10  -8 1536.38   90.12
   0  10   8 1676.92   88.36
   0  10  -8 1579.21   87.19
   0  10  -8 1542.71   88.01
   0  10   8 1526.38   88.53
   0 -10   8 1762.07   88.12
   0 -10   8 1405.81   87.24
   0 -10  -8 1526.82   90.05
   0 -10   8 1572.76   88.96
   0 -10   8 1540.81   88.61
   0  10  -9  122.31   10.25
   0  10  -9  116.81   14.82
   0  10   9  115.22   11.51
   0  10  -9  133.31   12.51
   0  10   9  135.34   14.75
   0  10   9  131.28   12.42
   0  10   9  122.52   13.10
   0  10  -9  133.22   13.95
   0 -10   9  121.20   12.54
   0 -10   9  134.38   13.47
   0 -10   9  133.39   10.66
   0 -10   9  110.29   10.34
   0 -10  -9  135.56   13.79
   0  10 -10   32.63    8.18
   0  10 -10   34.82    8.97
   0  10  10   44.31    9.44
   0  10  10   29.67    5.92
   0  10 -10   53.13    6.89
   0  10 -10   34.21    7.10
   0  10  10   34.44    7.22
   0  10  10   42.21    8.25
   0 -10  10   37.35    8.91
   0 -10  10   35.53    6.18
   0 -10  10   34.06    5.55
   0 -10 -10   32.06    9.43
   0  10  11  111.55   13.74
   0  10 -11   74.79   12.28
   0  10 -11   77.52   12.91
   0  10  11   80.93   10.63
   0  10 -11   84.79    8.98
   0  10 -11   82.30   14.30
   0  10  11   85.44    8.22
   0 -10  11   91.31    9.59
   0 -10 -11   94.65   14.46
   0 -10  11   78.29   12.43
   0 -10  11   69.85   10.40
   0  10 -12   15.54    7.19
   0  10 -12   -4.55    9.56
   0  10  12    9.28    3.51
   0  10  12   14.59    6.04
   0  10 -12   11.99    4.21
   0 -10 -12   15.43    8.13
   0 -10  12    9.84    4.86
   0  10  13  101.88   11.01
   0  10 -13  104.54   16.14
   0  10  13  112.91    9.49
   0  10 -13   78.76   17.22
   0  10 -13   93.82   10.62
   0 -10 -13  106.45   16.82
   0 -10  13  115.62   11.66
   0  10  14  152.14   12.06
   0  10 -14  174.31   24.19
   0  10 -14  192.15   23.53
   0  10 -14  166.00   13.71
   0 -10  14  150.57   14.57
   0 -10 -14  150.61   21.17
   0  10 -15    3.77   14.07
   0 -10 -15    9.30   11.52
   0  11   0    5.39    1.84
   0  11   1  194.87   12.43
   0  11  -1  207.26   13.01
   0 -11  -1  209.42   12.58
   0 -11  -1  180.39   12.67
   0 -11   1  201.81   11.69
   0 -11   1  174.08   12.75
   0  11   2    9.33    2.39
   0  11  -2   11.14    2.44
   0 -11  -2   12.30    2.43
   0 -11   2   11.55    2.48
   0 -11  -2   11.63    2.56
   0  11  -3 1644.78   89.12
   0  11  -3 1477.44   90.49
   0  11   3 1612.03   87.69
   0  11   3 1532.67   88.37
   0  11  -3 1681.57   88.82
   0 -11  -3 1577.77   88.21
   0 -11   3 1554.73   88.82
   0 -11  -3 1684.87   89.27
   0  11  -4   52.08    5.75
   0  11  -4   65.02    6.54
   0  11  -4   51.92    7.55
   0  11  -4   43.25    4.96
   0  11   4   52.95    4.54
   0  11   4   46.01    5.78
   0 -11   4   47.93    5.38
   0 -11  -4   53.78    5.15
   0 -11   4   53.24    3.75
   0 -11  -4   61.77    6.30
   0  11  -5   69.65    7.27
   0  11   5   68.63    5.16
   0  11  -5   63.97    6.15
   0  11   5   63.73    7.08
   0  11  -5   53.58    8.52
   0  11  -5   62.17    6.98
   0 -11   5   60.03    6.33
   0 -11  -5   73.29    5.78
   0 -11   5   72.89    4.93
   0 -11  -5   66.27    7.31
   0  11  -6    5.96    1.87
   0  11  -6    0.18    2.04
   0  11  -6    5.34    3.43
   0  11   6   -2.96    3.04
   0  11  -6    0.63    4.09
   0 -11   6    5.69    1.89
   0 -11   6    3.65    3.74
   0 -11   6    2.51    2.31
   0 -11  -6    5.42    3.17
   0  11  -7   -1.87    4.63
   0  11   7    0.67    3.34
   0  11  -7    4.22    1.34
   0  11   7    1.43    3.27
   0  11  -7    5.95    1.65
   0  11   7    2.48    3.37
   0  11  -7    4.81    3.72
   0  11  -7    0.60    3.49
   0  11   7    5.07    4.95
   0  11  -7    4.16    2.70
   0 -11  -7    4.05    3.65
   0 -11   7    4.17    2.33
   0 -11   7    4.17    4.15
   0  11  -8   12.19    5.96
   0  11  -8   24.48    4.51
   0  11   8   16.87    5.53
   0  11   8   22.27    4.83
   0  11  -8   27.48    5.82
   0  11   8   14.29    4.60
   0  11   8   14.43    6.62
   0  11  -8    8.25    4.89
   0 -11   8   23.61    6.24
   0 -11  -8   25.64    5.91
   0 -11   8   10.77    5.24
   0 -11   8   19.11    4.08
   0 -11   8   25.65    4.11
   0  11  -9  122.36   14.59
   0  11   9  103.16   12.19
   0  11  -9   95.65    9.31
   0  11   9  100.46   11.33
   0  11   9   85.80   10.28
   0  11   9   88.08   12.71
   0  11  -9  108.77   11.76
   0  11  -9  105.62   12.25
   0 -11   9  102.03   11.86
   0 -11   9  113.05    9.47
   0 -11   9   86.75    9.31
   0 -11   9   88.91   11.91
   0 -11  -9  100.88   12.08
   0  11 -10   12.94    7.63
   0  11  10   18.22    6.71
   0  11  10   14.74    4.99
   0  11 -10   17.81    4.40
   0  11  10   14.55    8.88
   0  11  10   12.81    6.98
   0  11 -10   19.85    6.21
   0  11 -10   31.44    8.63
   0 -11 -10   19.89    6.78
   0 -11  10   19.99    7.30
   0 -11  10   17.51    4.80
   0  11  11 1029.32   59.85
   0  11  11 1033.21   57.00
   0  11 -11 1024.10   57.26
   0  11 -11 1037.02   73.76
   0  11  11 1002.07   57.80
   0  11 -11  990.32   63.77
   0  11 -11  967.99   58.88
   0 -11 -11  948.61   62.45
   0 -11  11  938.57   57.89
   0 -11  11  999.18   57.62
   0  11 -12   98.42   16.67
   0  11 -12   93.45   10.13
   0  11 -12   98.72   14.48
   0  11  12   95.35    9.00
   0  11  12   71.34    9.84
   0 -11  12   81.71   10.66
   0 -11 -12   92.63   15.56
   0  11 -13    4.80   10.03
   0  11  13    4.89    3.79
   0  11  13   -8.96    6.59
   0  11 -13   -0.96   11.71
   0  11 -13    2.98    4.84
   0 -11  13    2.16    5.13
   0 -11 -13   -2.18    9.34
   0  11 -14  -18.38   11.39
   0  11 -14   10.94   12.28
   0  11 -14   -1.45    5.60
   0  11  14   -2.36    3.95
   0 -11  14   -1.72    6.08
   0 -11 -14    9.74   11.32
   0  12   0 2043.56  108.07
   0 -12   0 2076.47  107.53
   0 -12   0 1761.43  108.16
   0  12  -1  435.07   25.84
   0  12   1  405.00   27.58
   0 -12  -1  410.97   25.83
   0 -12  -1  461.80   25.62
   0 -12   1  493.14   24.81
   0 -12   1  385.95   25.84
   0  12   2 1550.93   85.53
   0  12  -2 1500.82   86.25
   0  12  -2 1672.96   86.40
   0 -12  -2 1500.54   86.05
   0 -12  -2 1643.12   86.43
   0 -12   2 1434.73   86.29
   0  12   3  129.46    9.44
   0  12   3  127.94    8.66
   0  12  -3  111.31    9.39
   0  12  -3  126.07    9.55
   0 -12  -3  117.34    9.10
   0 -12   3  126.31    9.65
   0 -12  -3  132.37    9.86
   0  12  -4 3121.24  166.75
   0  12  -4 3141.80  166.24
   0  12  -4 2825.11  168.45
   0  12  -4 2949.81  165.40
   0  12   4 3099.36  164.72
   0  12   4 2803.13  166.72
   0 -12   4 2832.91  166.03
   0 -12  -4 3161.82  166.98
   0 -12   4 3160.53  163.72
   0 -12  -4 3128.84  165.46
   0  12  -5   63.30    8.82
   0  12  -5   56.93    7.06
   0  12  -5   47.66    6.58
   0  12   5   47.81    6.44
   0  12   5   51.85    4.59
   0  12  -5   37.50    5.18
   0 -12   5   49.01    5.94
   0 -12  -5   52.30    5.19
   0 -12   5   52.04    3.95
   0 -12  -5   51.63    6.74
   0  12   6   35.13    3.42
   0  12   6   22.09    4.38
   0  12  -6   24.19    3.52
   0  12  -6   21.67    3.99
   0  12   6   28.48    5.49
   0  12  -6   24.31    4.86
   0  12  -6   17.47    5.52
   0  12  -6   28.22    5.79
   0 -12   6   18.99    4.04
   0 -12   6   32.09    3.40
   0  12   7   11.46    1.96
   0  12  -7    6.89    4.57
   0  12  -7    8.32    2.13
   0  12  -7   11.56    3.45
   0  12   7    4.43    3.76
   0  12  -7    7.54    4.24
   0  12   7   10.46    4.25
   0  12  -7   10.43    5.60
   0  12   7    7.67    5.81
   0  12   7   10.98    4.32
   0 -12  -7   18.49    5.08
   0 -12   7    8.13    4.79
   0 -12   7    7.31    3.04
   0 -12   7   15.35    2.79
   0  12   8  129.70   11.84
   0  12   8  110.55   14.31
   0  12   8  143.84   12.14
   0  12  -8  140.33   12.68
   0  12  -8  123.78   10.91
   0  12  -8  137.46   13.47
   0  12  -8  126.19   14.76
   0  12   8  135.70   12.52
   0 -12   8  134.87    9.73
   0 -12   8  129.82   13.13
   0 -12   8  114.57   10.65
   0 -12  -8  130.91   13.45
   0  12   9  277.90   21.26
   0  12  -9  324.94   21.05
   0  12  -9  269.93   18.94
   0  12   9  276.75   20.10
   0  12   9  244.83   19.16
   0  12   9  262.79   22.97
   0  12  -9  303.81   24.08
   0  12  -9  280.30   22.26
   0 -12   9  276.73   21.04
   0 -12   9  289.30   18.02
   0 -12  -9  279.42   22.34
   0 -12   9  259.83   19.07
   0  12  10 1492.19   87.48
   0  12 -10 1491.81   89.99
   0  12 -10 1520.73   88.01
   0  12  10 1567.64   85.08
   0  12  10 1336.75   83.37
   0  12 -10 1500.13   84.83
   0  12 -10 1535.62   83.52
   0 -12 -10 1398.96   87.18
   0 -12  10 1287.34   83.41
   0 -12  10 1547.44   82.82
   0 -12  10 1573.21   86.13
   0  12  11  236.67   20.37
   0  12  11  229.24   18.33
   0  12 -11  223.74   17.04
   0  12  11  247.38   16.49
   0  12 -11  213.25   26.11
   0  12 -11  238.46   24.31
   0  12 -11  255.43   20.33
   0 -12  11  227.94   17.54
   0  12 -12  505.14   38.06
   0  12  12  468.94   32.19
   0  12 -12  487.94   39.01
   0  12  12  553.20   30.79
   0  12 -12  505.04   31.09
   0  12 -12  481.62   33.94
   0 -12 -12  525.94   38.21
   0 -12  12  472.41   31.82
   0  12 -13  125.87   18.88
   0  12 -13   54.71   14.67
   0  12 -13   74.07   10.50
   0  12  13   83.96    9.20
   0  12  13   77.14   10.82
   0 -12 -13   81.24   15.68
   0 -12  13   86.02   11.47
   0  12 -14   74.37    8.94
   0  12 -14   62.26   15.09
   0  12  14  100.07    9.87
   0  12 -14  106.47   17.34
   0 -12 -14   87.80   15.52
   0 -12  14   76.27   10.77
   0  13   0    2.77    1.97
   0 -13   0    3.92    2.01
   0 -13   0    5.40    1.72
   0  13  -1  482.40   27.46
   0  13   1  475.27   27.04
   0 -13  -1  489.40   27.10
   0 -13   1  478.07   26.21
   0 -13  -1  410.69   27.26
   0 -13   1  409.20   27.42
   0  13  -2   80.17    7.69
   0  13   2   95.68    8.09
   0 -13   2   89.84    7.88
   0 -13  -2   99.03    7.81
   0 -13  -2   86.75    7.61
   0 -13   2   94.45    6.10
   0  13   3  437.12   25.70
   0  13  -3  432.42   26.85
   0  13  -3  473.41   27.18
   0 -13  -3  407.46   26.28
   0 -13   3  395.61   26.62
   0 -13  -3  493.39   27.41
   0  13  -4  169.88   15.44
   0  13  -4  192.87   13.82
   0  13   4  191.02   12.09
   0  13   4  164.30   13.10
   0  13  -4  201.14   13.79
   0  13  -4  174.83   12.62
   0 -13   4  188.12   13.50
   0 -13   4  202.51   10.79
   0 -13  -4  185.69   12.76
   0 -13  -4  194.68   14.02
   0  13  -5  232.89   16.76
   0  13  -5  214.95   18.38
   0  13   5  226.68   16.12
   0  13   5  236.68   14.34
   0  13  -5  234.81   16.44
   0  13  -5  230.73   15.43
   0 -13  -5  229.88   15.07
   0 -13   5  218.55   15.91
   0 -13   5  255.23   13.50
   0 -13  -5  234.55   17.81
   0  13   6  245.52   17.14
   0  13  -6  233.06   14.55
   0  13  -6  220.05   19.64
   0  13  -6  237.70   17.17
   0  13  -6  243.87   17.90
   0  13  -6  236.50   16.14
   0  13   6  232.78   14.47
   0 -13   6  214.16   16.30
   0 -13  -6  247.85   18.14
   0 -13   6  272.36   14.30
   0  13   7  735.75   42.99
   0  13  -7  719.25   47.32
   0  13  -7  785.13   45.52
   0  13  -7  614.74   42.34
   0  13   7  728.99   40.75
   0  13   7  693.56   43.57
   0  13  -7  735.57   43.07
   0  13  -7  732.40   43.89
   0 -13   7  729.55   43.44
   0 -13   7  833.17   41.31
   0 -13  -7  746.17   45.44
   0  13  -8  165.99   15.24
   0  13  -8  168.68   17.60
   0  13   8  165.98   13.38
   0  13   8  163.71   13.84
   0  13   8  131.03   16.20
   0  13  -8  167.82   14.50
   0  13   8  150.57   13.62
   0  13   8  154.57    9.70
   0  13  -8  157.83   12.80
   0 -13   8  172.33   11.18
   0 -13   8  174.18   15.30
   0 -13  -8  173.71   15.65
   0 -13   8  153.91   12.86
   0  13   9    4.44    5.28
   0  13  -9   -0.81    5.50
   0  13  -9    8.51    6.98
   0  13  -9   11.85    4.32
   0  13  -9    4.99    6.25
   0  13   9    0.26    7.39
   0  13   9    4.21    4.83
   0 -13  -9    2.02    6.40
   0 -13   9    8.49    5.59
   0 -13   9   11.10    4.26
   0 -13   9   -2.16    6.51
   0  13  10  190.74   17.62
   0  13  10  238.53   19.22
   0  13 -10  228.97   25.32
   0  13 -10  263.70   21.69
   0  13  10  192.77   22.62
   0  13 -10  229.79   19.14
   0  13 -10  219.87   16.72
   0 -13  10  204.01   16.79
   0 -13  10  254.37   16.16
   0 -13 -10  230.63   21.19
   0  13 -11   -2.43   10.21
   0  13  11    0.83    7.43
   0  13  11    2.49    6.34
   0  13 -11   -1.06    7.22
   0  13 -11    6.93    4.63
   0  13 -11   12.79    7.72
   0 -13 -11    5.35    7.17
   0 -13  11    2.87    4.37
   0  13  12  598.84   35.20
   0  13  12  564.53   36.81
   0  13 -12  598.47   42.37
   0  13 -12  602.88   44.83
   0  13 -12  572.38   38.94
   0  13 -12  588.87   35.66
   0 -13 -12  587.09   42.63
   0 -13  12  541.06   36.34
   0  13  13   63.60   10.88
   0  13 -13   90.37   13.20
   0  13 -13   79.43   15.37
   0  13 -13   46.02   15.51
   0  13  13  101.88    9.84
   0  13 -13   80.81    9.08
   0 -13 -13   60.86   13.69
   0 -13  13   69.78   11.42
   0  13  14   19.58    5.28
   0  13 -14   15.73   12.67
   0  13 -14   12.31    6.17
   0  13 -14   21.18   13.58
   0 -13 -14   22.18   13.23
   0 -13  14    2.64    7.00
   0  14   0  658.60   38.07
   0 -14   0  601.68   38.34
   0 -14   0  707.50   37.53
   0  14  -1  262.67   16.34
   0  14   1  250.32   15.96
   0 -14   1  240.94   16.52
   0 -14  -1  212.95   16.05
   0 -14  -1  273.01   15.99
   0  14   2  871.10   47.90
   0 -14   2  943.72   46.73
   0 -14  -2  766.02   48.33
   0 -14  -2  871.95   48.61
   0 -14   2  759.71   48.68
   0  14  -3 2638.90  141.79
   0  14  -3 2584.90  142.00
   0  14   3 2677.71  140.79
   0 -14  -3 2356.87  141.36
   0 -14   3 2418.73  141.97
   0 -14  -3 2739.77  142.39
   0  14  -4  590.34   33.38
   0  14  -4  578.40   33.70
   0  14  -4  514.11   35.48
   0  14   4  564.76   32.68
   0  14  -4  507.49   32.23
   0 -14  -4  534.77   32.60
   0 -14   4  503.73   33.11
   0 -14  -4  554.99   33.82
   0 -14   4  599.42   30.28
   0  14   5  276.97   16.97
   0  14  -5  263.05   17.98
   0  14   5  271.79   18.61
   0  14  -5  277.29   19.34
   0  14  -5  243.61   21.15
   0  14  -5  290.92   19.23
   0 -14   5  296.28   15.77
   0 -14  -5  312.90   20.14
   0 -14  -5  273.23   17.86
   0 -14   5  274.43   18.80
   0  14   6    0.40    3.46
   0  14  -6    2.33    1.79
   0  14  -6    2.23    2.99
   0  14  -6    6.98    3.86
   0  14  -6   -2.33    3.63
   0  14  -6    5.91    5.06
   0 -14  -6    4.13    3.90
   0 -14  -6    2.50    2.38
   0 -14   6    5.58    1.56
   0 -14   6    2.38    2.93
   0  14  -7  145.62   16.21
   0  14   7  152.50    9.83
   0  14   7  132.34   12.33
   0  14  -7  144.10   12.12
   0  14  -7  148.68    9.93
   0  14  -7  151.90   14.01
   0  14   7  135.56   12.81
   0  14  -7  151.62   13.39
   0 -14   7  145.42   12.34
   0 -14  -7  158.34   14.34
   0 -14   7  171.20    9.93
   0  14  -8  744.53   45.04
   0  14  -8  691.28   39.25
   0  14   8  672.39   39.31
   0  14  -8  667.18   46.90
   0  14  -8  693.17   43.25
   0  14  -8  720.18   39.54
   0  14   8  674.28   42.19
   0  14   8  698.30   43.16
   0  14  -8  697.33   42.33
   0  14   8  699.18   45.16
   0  14   8  825.24   43.27
   0 -14   8  793.70   40.28
   0 -14   8  616.26   42.15
   0 -14  -8  732.12   45.34
   0  14  -9  104.43   14.18
   0  14  -9   81.58   13.19
   0  14   9  101.64   11.84
   0  14   9  102.84   16.15
   0  14  -9   91.15   12.63
   0  14   9   80.22   11.09
   0  14  -9   99.66   10.69
   0 -14  -9  100.86   14.15
   0 -14   9   96.39   10.20
   0 -14   9   99.76    8.45
   0  14 -10 1232.92   66.22
   0  14 -10 1175.33   67.47
   0  14  10 1028.76   65.67
   0  14 -10 1091.08   72.10
   0  14  10 1239.35   67.28
   0  14 -10 1180.50   70.53
   0 -14  10 1046.43   65.94
   0 -14 -10 1113.75   70.22
   0  14 -11 1133.95   67.44
   0  14  11 1040.56   65.60
   0  14 -11 1208.96   71.23
   0  14 -11 1183.41   65.66
   0  14  11 1200.65   67.95
   0  14 -11 1151.16   73.75
   0 -14 -11 1114.32   70.44
   0 -14  11 1026.82   65.76
   0  14 -12   30.47   13.97
   0  14 -12   44.54   12.87
   0  14 -12   52.12   11.36
   0  14 -12   47.07    7.42
   0  14  12   44.66    9.44
   0 -14 -12   74.35   13.05
   0 -14  12   47.08    8.22
   0  14 -13   14.05    6.24
   0  14 -13   29.48   14.16
   0  14  13   23.66    5.36
   0  14  13   34.02    9.48
   0  14 -13   18.22   13.33
   0  14 -13   27.40   11.04
   0 -14  13   27.33    7.23
   0 -14 -13    8.54   10.53
   0  14 -14   54.14    7.92
   0  14 -14   42.42   16.59
   0  14  14   61.00    7.59
   0  14 -14   36.80   13.20
   0 -14 -14   32.48   13.10
   0 -14  14   44.26    9.69
   0  15   0    0.10    2.10
   0 -15   0    4.37    2.44
   0  15  -1 1501.22   92.36
   0  15   1 1765.62   91.27
   0 -15  -1 1482.52   91.52
   0 -15   1 1806.62   90.23
   0 -15  -1 1785.63   91.27
   0 -15   1 1483.48   91.66
   0  15  -2  969.22   55.05
   0  15   2  981.65   54.46
   0 -15   2  876.00   55.21
   0 -15  -2  834.30   54.83
   0 -15   2 1095.16   53.24
   0 -15  -2 1005.76   55.16
   0  15  -3 1326.17   74.85
   0  15  -3 1300.52   75.02
   0  15   3 1368.84   73.93
   0 -15  -3 1384.12   75.41
   0 -15   3 1475.60   72.36
   0 -15   3 1209.94   75.04
   0 -15  -3 1203.35   74.53
   0  15  -4  111.70    9.35
   0  15  -4  116.01   10.33
   0  15  -4  132.24   11.05
   0  15   4  135.70    9.27
   0  15  -4  106.62   12.48
   0 -15  -4  124.74    9.91
   0 -15   4  107.57   10.29
   0 -15  -4  148.74   11.35
   0  15   5  123.37   11.93
   0  15  -5  118.58   10.94
   0  15  -5  107.07   12.71
   0  15  -5  119.11    9.55
   0  15  -5  126.24   11.11
   0 -15   5  102.60   10.00
   0 -15  -5  122.88   11.14
   0 -15  -5  111.49    9.53
   0  15  -6  448.95   27.99
   0  15  -6  477.35   29.91
   0  15  -6  431.05   26.27
   0  15  -6  426.57   31.86
   0  15  -6  462.85   28.94
   0  15   6  462.06   26.40
   0 -15  -6  479.34   30.26
   0 -15  -6  448.02   27.33
   0 -15   6  442.39   28.60
   0  15  -7  119.30   11.29
   0  15   7  125.92   11.86
   0  15  -7  131.77    9.14
   0  15   7  132.49    9.11
   0  15  -7  154.94   13.68
   0  15  -7  123.12   15.47
   0  15  -7  128.18   12.91
   0 -15  -7  148.27   13.84
   0 -15   7  132.67   11.85
   0  15  -8   66.45    9.45
   0  15   8   64.26    5.61
   0  15  -8   63.92    9.23
   0  15   8   73.66    9.99
   0  15   8   70.32    8.97
   0  15  -8   68.35   10.19
   0  15   8   66.13   10.82
   0  15  -8   52.26   11.44
   0 -15   8   79.37    6.10
   0 -15   8   63.28    8.67
   0 -15  -8   70.88   11.35
   0  15   9  533.92   31.42
   0  15   9  466.22   34.63
   0  15  -9  461.52   31.60
   0  15  -9  484.11   33.55
   0  15  -9  470.56   36.51
   0  15   9  456.04   30.33
   0  15  -9  481.97   30.58
   0 -15  -9  492.44   33.74
   0 -15   9  422.35   30.18
   0  15  10  492.27   31.23
   0  15 -10  491.41   30.05
   0  15 -10  435.11   31.60
   0  15  10  398.02   29.55
   0  15 -10  456.99   36.00
   0  15 -10  472.89   34.01
   0 -15  10  408.14   29.40
   0 -15 -10  504.79   35.06
   0  15 -11   55.19    8.14
   0  15 -11   50.98   10.94
   0  15 -11   62.15   13.00
   0  15  11   58.57    9.30
   0 -15  11   55.85    8.73
   0 -15 -11   67.82   13.98
   0  15 -12   28.23   10.64
   0  15 -12   25.87   10.42
   0  15 -12   26.65    6.80
   0  15  12   35.77    9.18
   0  15 -12   14.54   14.11
   0  15  12   34.66    6.24
   0 -15  12   24.25    6.89
   0 -15 -12   41.52   11.19
   0  15 -13   -1.77   13.52
   0  15 -13   -3.00    6.49
   0  15  13   -8.26    4.76
   0  15  13    2.79   14.10
   0  15 -13   -1.60   10.55
   0 -15  13   16.05    8.45
   0 -15 -13    1.12   10.86
   0  15 -14   -8.52   12.74
   0  15  14    5.80    7.03
   0  15 -14   35.02   14.86
   0  15 -14   -3.18    6.90
   0 -15  14    1.62    8.35
   0 -15 -14   12.24   12.84
   0  16   0 2643.38  138.94
   0 -16   0 2233.43  139.20
   0 -16   0 2674.93  138.21
   0  16  -1  200.09   13.67
   0 -16   1  194.23   12.04
   0 -16  -1  201.95   13.13
   0 -16  -1  180.58   13.72
   0 -16   1  165.74   13.57
   0  16  -2   34.15    5.26
   0  16   2   39.18    5.25
   0 -16   2   41.51    3.90
   0 -16   2   25.73    4.85
   0 -16  -2   34.59    5.08
   0 -16  -2   34.26    5.48
   0  16   3    5.81    2.63
   0  16  -3    4.29    2.47
   0  16  -3    2.55    3.16
   0 -16  -3    7.34    2.75
   0 -16   3    2.82    1.32
   0 -16  -3    5.30    2.89
   0 -16   3    7.17    2.71
   0  16  -4 1548.09   85.34
   0  16  -4 1447.90   88.13
   0  16  -4 1506.56   85.65
   0  16   4 1569.16   83.90
   0 -16   4 1374.47   85.33
   0 -16  -4 1690.77   86.54
   0 -16  -4 1433.69   84.86
   0  16  -5   10.74    5.92
   0  16  -5   11.24    4.38
   0  16   5   11.29    2.91
   0  16  -5   17.49    3.96
   0  16  -5   12.24    4.05
   0 -16  -5    8.67    4.57
   0 -16  -5   10.26    3.34
   0 -16   5   11.99    3.97
   0  16  -6  598.17   41.65
   0  16  -6  575.38   35.49
   0  16   6  661.07   36.92
   0  16  -6  625.52   37.25
   0  16  -6  618.99   38.89
   0  16  -6  633.67   38.22
   0 -16   6  574.73   37.77
   0 -16  -6  651.87   36.93
   0 -16  -6  655.43   39.70
   0  16  -7   91.57   10.45
   0  16  -7   88.27   10.85
   0  16   7   70.83    9.53
   0  16   7   76.01    6.66
   0  16  -7   74.86    6.60
   0  16  -7   88.15   12.92
   0  16  -7   77.75    9.25
   0 -16   7   63.29    8.63
   0 -16  -7   79.80   10.97
   0  16  -8 1078.34   64.51
   0  16  -8 1070.50   63.73
   0  16   8 1039.92   63.32
   0  16  -8 1143.07   60.97
   0  16  -8 1129.87   66.16
   0  16   8 1079.66   60.71
   0  16   8 1223.95   64.28
   0  16  -8 1090.52   69.30
   0 -16  -8 1136.70   66.93
   0 -16   8  979.69   63.72
   0  16   9  148.88   14.95
   0  16  -9  171.15   22.87
   0  16  -9  160.77   16.61
   0  16  -9  151.81   16.72
   0  16   9  160.10   10.09
   0  16   9  167.37   18.77
   0  16  -9  163.17   14.77
   0  16   9  180.44   15.44
   0 -16  -9  175.21   16.99
   0 -16   9  151.57   14.12
   0  16 -10   35.46   14.72
   0  16 -10    5.75   11.76
   0  16  10   13.79    7.46
   0  16 -10   19.45    6.04
   0  16 -10    3.31    8.85
   0  16  10    6.40    6.49
   0 -16  10    8.33    5.29
   0  16 -11   71.49   15.61
   0  16  11   68.83   11.03
   0  16 -11  115.18   12.77
   0  16 -11   81.13   13.21
   0  16 -11   66.52   14.18
   0 -16 -11   91.36   15.50
   0 -16  11  101.57   12.23
   0  16 -12   16.17   10.54
   0  16 -12   14.14   14.59
   0  16 -12   21.44   12.12
   0  16  12   17.19    5.95
   0  16  12   -8.69    8.98
   0  16 -12   14.72    6.72
   0 -16 -12    8.77   10.01
   0 -16  12   17.60    8.80
   0  16 -13   16.47   13.59
   0  16 -13   -8.50   10.46
   0  16  13   -0.58    6.15
   0  16 -13   14.89    7.04
   0 -16  13    9.51    7.56
   0 -16 -13   -8.57   10.59
   0  16  14   93.81   12.22
   0  16 -14   93.88   16.64
   0  16 -14   72.26   18.91
   0  16 -14   79.60   10.68
   0 -16  14   72.70   12.89
   0 -16 -14   75.08   16.69
   0  17   0    6.20    2.99
   0 -17   0    9.39    2.44
   0  17  -1  420.86   25.05
   0  17   1  407.57   24.66
   0 -17   1  351.44   25.19
   0 -17   1  432.35   23.53
   0 -17  -1  358.16   25.05
   0 -17  -1  409.42   24.46
   0  17   2   67.38    8.20
   0  17  -2   81.38    8.10
   0 -17   2   71.07    5.76
   0 -17   2   56.25    7.57
   0 -17  -2   72.93    7.17
   0 -17  -2   61.91    7.49
   0  17   3 1177.89   63.76
   0  17  -3 1044.18   64.47
   0  17  -3 1176.93   64.77
   0 -17  -3  989.54   64.34
   0 -17   3 1064.18   65.02
   0 -17   3 1242.09   61.80
   0 -17  -3 1188.22   65.13
   0  17  -4   14.65    4.72
   0  17  -4   11.92    4.15
   0  17   4   15.06    3.45
   0  17  -4   15.01    5.44
   0 -17  -4   14.75    4.06
   0 -17  -4   15.43    4.56
   0 -17   4   16.12    4.64
   0  17  -5 1004.46   60.43
   0  17  -5 1029.05   64.95
   0  17  -5 1116.73   61.71
   0  17   5 1116.28   59.66
   0  17  -5 1016.06   61.84
   0 -17   5 1022.39   61.64
   0 -17  -5 1131.91   62.89
   0 -17  -5 1027.83   60.85
   0  17  -6    7.68    4.84
   0  17   6   10.76    3.04
   0  17  -6    4.09    3.35
   0  17  -6    1.47    3.89
   0  17  -6    8.24    2.63
   0  17  -6   -2.67    5.80
   0 -17  -6   10.88    4.64
   0 -17  -6    6.56    3.41
   0 -17   6    6.73    3.95
   0  17  -7 1890.21  115.03
   0  17  -7 1948.19  107.48
   0  17   7 1811.10  109.09
   0  17  -7 2044.45  110.66
   0  17  -7 1995.25  111.70
   0  17  -7 2012.53  109.81
   0 -17  -7 2111.69  112.82
   0 -17   7 1816.98  110.08
   0  17  -8  367.49   26.49
   0  17   8  359.17   22.19
   0  17   8  349.39   25.28
   0  17  -8  390.51   22.39
   0  17  -8  367.51   25.35
   0  17  -8  358.40   30.94
   0  17  -8  428.66   28.30
   0 -17  -8  396.29   29.59
   0 -17   8  381.04   25.74
   0  17  -9  444.61   31.63
   0  17  -9  457.47   29.74
   0  17  -9  465.18   36.71
   0  17  -9  413.62   30.99
   0  17   9  402.99   29.21
   0  17  -9  432.83   25.22
   0  17  -9  480.96   25.82
   0  17   9  506.03   30.22
   0  17   9  429.98   25.36
   0 -17  -9  484.71   34.11
   0 -17   9  377.94   28.86
   0  17 -10   86.39   15.31
   0  17  10   77.37   10.74
   0  17 -10   54.31   15.75
   0  17  10   96.91   12.69
   0  17 -10   89.20   12.64
   0  17 -10   89.13   15.83
   0 -17 -10   91.97   15.08
   0  17 -11   99.60   19.42
   0  17 -11  114.86   17.87
   0  17 -11  130.29   14.39
   0  17  11   81.80   12.58
   0  17 -11  121.86   19.26
   0 -17 -11  116.41   18.51
   0 -17  11   96.09   15.53
   0  17 -12   30.17   10.69
   0  17 -12   37.59   14.15
   0  17 -12   47.93    8.76
   0  17  12   37.14   12.78
   0  17  12   43.54    7.17
   0  17 -12   31.35   14.87
   0 -17 -12   54.71   12.99
   0 -17  12   31.46    8.20
   0  17 -13  501.51   38.27
   0  17 -13  487.23   31.95
   0  17 -13  434.64   41.47
   0  17  13  509.35   30.98
   0 -17  13  381.39   32.97
   0 -17 -13  487.15   38.73
   0  18   0    7.29    3.38
   0 -18   0    4.25    3.04
   0 -18   0    4.81    2.39
   0  18   1  186.35   13.33
   0  18  -1  188.66   13.72
   0 -18  -1  190.16   12.91
   0 -18  -1  154.36   13.41
   0 -18   1  163.48   13.60
   0 -18   1  191.22   11.88
   0  18  -2  148.30   12.13
   0  18   2  154.53   11.41
   0 -18  -2  127.83   11.83
   0 -18   2  141.89   12.37
   0 -18  -2  159.71   11.77
   0  18  -3   39.59    6.32
   0  18  -3   30.81    5.88
   0  18   3   51.01    6.24
   0 -18  -3   50.31    6.74
   0 -18   3   31.67    5.88
   0 -18   3   41.36    3.71
   0 -18  -3   30.66    5.52
   0  18  -4  225.05   20.39
   0  18  -4  286.32   19.03
   0  18  -4  253.87   18.27
   0 -18  -4  242.97   18.09
   0 -18   4  246.01   18.80
   0 -18  -4  292.92   19.32
   0  18   5  288.31   17.39
   0  18  -5  266.66   19.37
   0  18  -5  261.40   18.14
   0  18  -5  258.11   19.34
   0  18  -5  246.15   22.16
   0 -18   5  251.25   19.22
   0 -18  -5  282.22   20.08
   0 -18  -5  262.22   18.54
   0  18  -6  194.89   15.66
   0  18  -6  242.33   17.78
   0  18  -6  247.67   17.92
   0  18  -6  212.70   14.29
   0  18  -6  185.35   19.57
   0  18   6  227.82   14.68
   0 -18  -6  220.04   18.06
   0 -18  -6  221.77   15.89
   0 -18   6  205.65   16.57
   0  18  -7  264.33   16.86
   0  18  -7  281.04   21.09
   0  18   7  257.82   19.30
   0  18  -7  263.08   19.18
   0  18   7  267.45   16.90
   0  18  -7  286.88   20.70
   0  18  -7  240.58   24.01
   0 -18  -7  290.52   21.81
   0 -18   7  243.25   19.33
   0  18  -8   23.25   10.99
   0  18   8   33.78    5.39
   0  18  -8   34.82    9.38
   0  18  -8   20.89    3.78
   0  18   8   24.19    6.64
   0  18  -8   34.00    8.40
   0  18  -8   31.04    6.56
   0 -18   8   22.29    5.73
   0 -18  -8   38.77    9.00
   0  18  -9  196.17   20.14
   0  18  -9  234.63   18.01
   0  18   9  198.25   13.08
   0  18  -9  221.02   13.90
   0  18  -9  206.57   13.22
   0  18  -9  213.91   23.07
   0  18  -9  193.50   19.44
   0  18   9  215.62   18.03
   0  18   9  156.21   17.79
   0 -18   9  191.92   17.19
   0 -18  -9  242.78   22.24
   0  18 -10  172.37   18.51
   0  18  10  215.22   18.28
   0  18  10  119.75   16.86
   0  18 -10  177.81   39.11
   0  18 -10  158.14   16.30
   0 -18 -10  178.63   20.26
   0 -18  10  147.01   17.24
   0  18  11   26.68    9.71
   0  18 -11   23.93   15.97
   0  18 -11   42.39   19.09
   0  18 -11   42.34   11.06
   0  18 -11   33.37    8.15
   0 -18 -11   25.15   10.70
   0 -18  11   17.36    6.97
   0  18 -12  246.73   31.06
   0  18  12  242.13   18.57
   0  18 -12  213.21   19.99
   0  18 -12  225.52   23.47
   0 -18 -12  211.54   23.25
   0 -18  12  188.80   21.05
   0  18  13    7.19    7.11
   0  18 -13  -25.67   14.49
   0  18 -13   21.31   11.31
   0  18 -13   18.32    8.63
   0 -18  13    5.63   15.14
   0 -18 -13   17.78   12.60
   0  19   0   -0.13    3.06
   0 -19   0    0.12    2.07
   0 -19   0   11.37    3.99
   0  19   1  667.38   38.75
   0  19  -1  690.06   39.21
   0 -19  -1  564.57   39.36
   0 -19   1  698.71   37.55
   0 -19  -1  693.49   38.73
   0 -19   1  595.16   39.66
   0  19   2   50.14    6.93
   0  19  -2   41.37    6.39
   0 -19   2   53.46    4.68
   0 -19   2   40.07    6.71
   0 -19  -2   56.17    6.64
   0 -19  -2   36.91    6.43
   0  19  -3  397.16   24.60
   0  19   3  385.08   23.37
   0  19  -3  351.97   24.12
   0 -19  -3  317.03   24.10
   0 -19   3  405.48   21.22
   0 -19   3  323.75   24.40
   0 -19  -3  400.24   24.77
   0  19  -4    6.00    3.94
   0  19  -4    2.84    4.38
   0  19   4    4.09    3.32
   0  19  -4    3.56    5.00
   0 -19   4   -0.69    3.40
   0 -19  -4   15.23    4.79
   0 -19  -4    3.94    3.49
   0  19  -5  417.45   26.79
   0  19  -5  454.28   28.49
   0  19   5  422.02   27.18
   0  19  -5  385.17   30.60
   0  19  -5  415.51   27.92
   0 -19  -5  485.74   29.31
   0 -19  -5  420.06   27.50
   0 -19   5  402.61   27.95
   0  19  -6 1429.09   83.21
   0  19   6 1525.75   81.83
   0  19  -6 1593.52   84.63
   0  19  -6 1364.31   81.61
   0  19  -6 1394.73   84.57
   0  19  -6 1293.48   87.62
   0 -19  -6 1669.95   86.59
   0 -19   6 1460.62   84.57
   0 -19  -6 1466.77   83.41
   0  19  -7   23.82    6.78
   0  19  -7   14.12    4.66
   0  19   7   22.51    4.21
   0  19  -7   17.67    8.42
   0  19  -7   19.55    3.55
   0  19  -7   22.64    6.61
   0 -19  -7   27.67    7.36
   0 -19  -7   21.84    4.73
   0 -19   7   20.59    6.08
   0  19  -8  172.41   17.14
   0  19  -8  187.48   12.25
   0  19  -8  183.21   17.84
   0  19  -8  162.91   22.30
   0  19  -8  167.63   15.30
   0  19   8  151.36   16.06
   0  19   8  175.06   12.25
   0 -19   8  169.71   15.57
   0 -19  -8  190.71   18.37
   0  19  -9   15.61    6.52
   0  19   9   24.51    3.87
   0  19  -9   10.50    7.85
   0  19   9   14.93    7.61
   0  19  -9    7.62   12.69
   0  19  -9    7.33    9.11
   0  19   9   23.25    7.49
   0 -19  -9   15.74   14.38
   0 -19   9   14.24    7.74
   0  19  10  117.59   15.66
   0  19  10   79.12   11.51
   0  19 -10   74.28   16.46
   0  19 -10  116.25   14.12
   0  19 -10   70.97   12.73
   0 -19 -10   87.09   15.41
   0 -19  10   86.06   12.22
   0  19 -11  293.17   26.54
   0  19 -11  297.56   23.28
   0  19 -11  262.27   33.54
   0 -19  11  238.28   23.25
   0 -19 -11  284.06   26.77
   0  19  12   31.33    8.52
   0  19 -12   52.36   11.79
   0  19 -12   35.53   16.03
   0  19 -12   30.02    9.13
   0 -19 -12   22.85   12.07
   0  19 -13  647.55   52.90
   0  19 -13  660.18   42.43
   0  19  13  720.70   41.54
   0  19 -13  680.14   47.67
   0 -19  13  575.86   42.90
   0 -19 -13  610.86   48.81
   0  20   0   51.62    7.52
   0 -20   0   37.67    5.42
   0 -20   0   46.47    6.85
   0  20  -1   10.39    3.92
   0  20   1   12.01    3.75
   0 -20   1   12.27    4.36
   0 -20  -1   12.14    4.29
   0 -20   1   13.62    2.83
   0 -20  -1   19.77    4.05
   0  20   2  436.24   25.74
   0  20  -2  428.29   26.37
   0 -20   2  438.70   23.92
   0 -20  -2  342.68   26.36
   0 -20   2  359.25   26.73
   0 -20  -2  424.12   26.11
   0  20  -3  829.57   50.53
   0  20  -3  807.62   50.55
   0  20   3  900.78   49.75
   0 -20  -3  950.76   51.53
   0 -20   3  950.87   47.58
   0 -20   3  779.23   51.21
   0 -20  -3  772.46   50.85
   0  20  -4   31.99    5.96
   0  20   4   44.30    6.92
   0  20  -4   43.72    7.11
   0 -20  -4   29.58    6.49
   0 -20   4   36.17    6.95
   0 -20  -4   29.22    6.47
   0  20   5  805.43   45.30
   0  20  -5  817.95   47.47
   0  20  -5  703.88   50.16
   0  20  -5  780.02   46.21
   0  20  -5  788.97   47.57
   0 -20   5  768.01   47.69
   0 -20  -5  863.98   48.74
   0 -20  -5  715.72   46.79
   0  20   6    1.00    3.38
   0  20  -6    4.86    7.48
   0  20  -6    2.22    5.81
   0  20  -6    6.86    3.13
   0  20  -6    8.82    4.72
   0  20  -6   15.45    4.45
   0 -20   6    3.59    4.10
   0 -20  -6    4.78    4.38
   0 -20  -6    8.62    5.53
   0  20  -7   68.76    7.32
   0  20  -7   84.10   13.04
   0  20   7   66.75    7.83
   0  20  -7   67.92    9.64
   0  20  -7   75.87   15.67
   0  20  -7   78.28   11.78
   0 -20   7   57.01    9.25
   0 -20  -7   76.03    9.54
   0 -20  -7   99.40   14.56
   0  20  -8  102.16   12.03
   0  20  -8  107.66   15.59
   0  20   8  107.64    9.35
   0  20   8   87.02   11.23
   0  20  -8  103.03    8.48
   0  20  -8   81.48   12.57
   0  20  -8   73.66   14.63
   0 -20  -8  103.17   14.86
   0 -20   8   80.24   13.40
   0  20  -9   34.82    8.09
   0  20   9   32.24    6.64
   0  20  -9   30.87    4.62
   0  20  -9   46.75    5.65
   0  20   9   19.98    8.73
   0  20  -9   36.84   14.66
   0  20   9   48.34    9.21
   0 -20   9   39.95    7.98
   0 -20  -9   34.24   10.25
   0  20 -10    0.74    8.78
   0  20 -10    2.30    6.93
   0  20  10   -4.86    8.49
   0  20 -10    3.19   12.67
   0 -20  10   -2.06    7.55
   0 -20 -10   -1.28    9.58
   0  20 -11  135.46   19.52
   0  20 -11  122.40   17.22
   0  20 -11  115.18   20.64
   0 -20 -11  142.36   21.21
   0  20 -12   63.20   12.72
   0  20  12   71.53   10.35
   0  20 -12   81.78   12.02
   0  20 -12   50.03   18.42
   0 -20 -12   73.53   16.13
   0 -20  12   65.88   11.16
   0  20 -13   14.25   11.25
   0  20 -13   23.48   17.25
   0  20 -13   -0.70    9.47
   0  20  13    3.24    7.89
   0 -20  13   -0.26    9.82
   0 -20 -13   -7.64   13.34
   0 -21   0   19.83    4.98
   0  21   1  258.32   18.32
   0  21  -1  276.28   18.94
   0 -21   1  220.37   19.03
   0 -21   1  293.65   17.00
   0 -21  -1  229.99   19.12
   0 -21  -1  290.30   18.18
   0  21   2  104.26   10.27
   0  21  -2  119.13   11.39
   0 -21  -2  110.11   10.31
   0 -21   2   97.37   11.18
   0 -21  -2  100.00   11.15
   0 -21   2  113.99    8.19
   0  21  -3 1581.19   95.99
   0  21  -3 1693.23   96.14
   0  21   3 1808.97   95.28
   0 -21   3 1564.76   96.89
   0 -21  -3 1845.69   96.92
   0 -21   3 1888.03   92.95
   0 -21  -3 1488.13   96.38
   0  21  -4   42.10    6.96
   0  21  -4   47.95    7.68
   0  21   4   34.92    5.80
   0 -21  -4   46.57    7.59
   0 -21  -4   39.30    6.97
   0 -21   4   35.78    6.72
   0  21  -5  513.70   31.36
   0  21  -5  435.87   29.45
   0  21  -5  416.93   33.55
   0  21   5  509.10   29.12
   0  21  -5  475.28   30.95
   0 -21  -5  452.18   30.70
   0 -21  -5  507.42   32.09
   0 -21   5  445.45   31.02
   0  21   6  317.11   19.98
   0  21  -6  297.42   22.87
   0  21  -6  308.53   22.47
   0  21  -6  279.44   19.45
   0  21  -6  281.65   25.94
   0  21  -6  287.78   20.92
   0 -21  -6  344.97   23.93
   0 -21   6  313.56   22.89
   0 -21  -6  297.25   21.59
   0  21  -7  341.68   24.20
   0  21  -7  317.90   30.07
   0  21  -7  347.28   22.20
   0  21  -7  352.32   26.91
   0  21  -7  362.50   26.69
   0  21   7  366.21   22.46
   0 -21   7  350.76   26.32
   0 -21  -7  353.89   24.24
   0 -21  -7  392.55   28.35
   0  21  -8  331.37   26.12
   0  21  -8  287.17   31.54
   0  21   8  297.03   24.37
   0  21   8  336.54   21.11
   0  21  -8  341.09   21.05
   0  21  -8  331.91   23.93
   0 -21   8  339.88   25.03
   0 -21  -8  383.43   29.04
   0  21   9  555.45   34.30
   0  21   9  487.33   29.43
   0  21  -9  403.95   43.55
   0  21  -9  486.04   29.55
   0  21  -9  504.24   35.73
   0  21  -9  524.23   33.78
   0 -21  -9  537.66   37.48
   0 -21   9  460.91   34.22
   0  21 -10  182.24   12.23
   0  21 -10  131.10   24.17
   0  21 -10  192.99   18.69
   0  21  10  216.72   23.02
   0  21 -10  191.18   20.87
   0 -21 -10  183.89   21.28
   0 -21  10  144.43   23.60
   0  21 -11  139.41   18.37
   0  21 -11  143.47   19.04
   0  21 -11  121.83   21.86
   0 -21  11  105.27   16.08
   0 -21 -11  150.48   20.68
   0  21 -12   47.02   10.95
   0  21  12   49.55   10.09
   0  21 -12   43.76   11.95
   0  21 -12   27.63   17.57
   0 -21  12   36.98   11.51
   0 -21 -12   21.80   12.95
   0  22   0 3098.27  170.54
   0 -22   0 2689.07  171.28
   0 -22   0 3446.26  169.77
   0  22   1  331.00   21.36
   0  22  -1  297.48   21.41
   0 -22   1  348.08   19.82
   0 -22   1  285.28   22.40
   0 -22  -1  257.20   21.80
   0 -22  -1  335.40   21.00
   0  22   2 1662.41   91.85
   0  22  -2 1626.20   92.52
   0 -22  -2 1456.94   93.27
   0 -22  -2 1758.78   92.82
   0 -22   2 1836.39   90.20
   0 -22   2 1425.30   93.25
   0  22  -3   16.58    5.69
   0  22   3    2.55    3.78
   0  22  -3    1.15    3.74
   0 -22   3    3.91    2.33
   0 -22  -3   16.06    4.81
   0 -22   3   14.90    4.60
   0 -22  -3    6.48    4.54
   0  22  -4  304.75   22.57
   0  22   4  351.38   21.80
   0  22  -4  351.23   23.76
   0 -22  -4  347.94   23.69
   0 -22   4  314.18   23.65
   0 -22  -4  292.65   23.07
   0  22  -5  674.80   49.12
   0  22  -5  701.36   44.79
   0  22   5  795.25   44.31
   0  22  -5  819.34   46.82
   0  22  -5  740.20   46.16
   0 -22   5  715.98   46.89
   0 -22  -5  867.28   47.98
   0 -22  -5  703.24   46.06
   0  22  -6   47.31   13.11
   0  22  -6   53.34    8.56
   0  22  -6   59.14    9.69
   0  22  -6   55.07    7.25
   0  22   6   61.52    8.03
   0  22  -6   62.29    8.56
   0 -22  -6   47.05    7.90
   0 -22   6   50.11   10.11
   0 -22  -6   69.92   11.34
   0  22  -7  283.32   21.41
   0  22  -7  286.44   27.33
   0  22  -7  297.77   19.54
   0  22   7  299.92   19.76
   0  22  -7  287.69   23.39
   0 -22   7  291.07   23.02
   0 -22  -7  315.24   22.09
   0 -22  -7  315.76   24.68
   0  22  -8   62.18    9.17
   0  22  -8   56.10    7.34
   0  22  -8   76.04   17.08
   0  22   8   40.30    8.11
   0  22  -8   57.05   11.11
   0 -22  -8   67.22   14.92
   0 -22   8   50.27   10.35
   0  22   9   35.58    9.37
   0  22  -9   35.72    5.19
   0  22  -9   39.95   10.27
   0  22  -9   29.30   14.04
   0  22  -9   32.60    8.13
   0  22   9   34.99    5.53
   0 -22  -9   38.87   11.93
   0 -22   9   27.57   10.04
   0  22 -10  840.21   62.22
   0  22 -10  891.44   48.05
   0  22 -10  874.87   53.26
   0  22 -10  838.69   55.27
   0  22  10  766.64   47.37
   0  22 -10  844.55   47.54
   0 -22  10  785.17   53.11
   0 -22 -10  916.17   57.65
   0  22 -11   15.46   16.05
   0  22 -11    7.17    9.05
   0  22 -11    2.48    9.99
   0 -22  11   -4.02    9.56
   0 -22 -11   11.07   10.91
   0  22 -12   29.76   16.98
   0  22  12   13.41    7.77
   0  22 -12   21.55   11.25
   0  22 -12   13.13   13.00
   0 -22 -12   -4.99   13.22
   0 -22  12    0.10    8.99
   0  23  -1  105.59   11.54
   0  23   1   96.26   10.57
   0 -23   1  105.21    8.59
   0 -23   1   84.57   11.15
   0 -23  -1   93.50    9.50
   0 -23  -1   81.66   11.20
   0  23  -2  208.29   17.43
   0  23   2  238.73   17.07
   0  23  -2  234.23   17.26
   0 -23  -2  220.93   18.49
   0 -23  -2  246.00   17.53
   0 -23   2  245.72   14.79
   0 -23   2  206.82   18.36
   0  23  -3    3.14    4.01
   0  23   3    9.42    4.53
   0 -23   3    5.41    2.60
   0 -23  -3    0.75    4.26
   0 -23  -3   -5.05    4.50
   0 -23   3    2.92    4.77
   0  23   4  249.91   16.75
   0  23  -4  206.60   17.11
   0 -23  -4  190.23   17.78
   0 -23   4  219.00   19.10
   0 -23  -4  230.86   18.31
   0  23   5    4.18    4.38
   0  23  -5   16.88    4.35
   0  23  -5    3.73    8.22
   0  23  -5   13.52    5.22
   0  23  -5   11.37    7.18
   0 -23   5   12.24    5.98
   0 -23  -5    4.63    5.50
   0 -23  -5   13.26    5.73
   0  23  -6  384.93   26.21
   0  23  -6  411.42   28.62
   0  23  -6  395.37   25.03
   0  23   6  411.76   25.25
   0  23  -6  371.80   31.36
   0 -23  -6  448.66   30.82
   0 -23   6  372.81   27.89
   0 -23  -6  371.24   27.28
   0  23  -7  364.76   34.44
   0  23  -7  385.78   27.18
   0  23  -7  398.30   25.40
   0  23   7  403.11   25.53
   0  23  -7  403.45   28.98
   0 -23  -7  403.73   28.14
   0 -23   7  385.46   29.50
   0 -23  -7  491.92   31.91
   0  23  -8   71.82   15.31
   0  23   8   89.36   10.08
   0  23  -8   68.36    8.64
   0  23  -8   73.78   10.42
   0 -23   8   66.16   12.96
   0 -23  -8  108.44   16.09
   0  23   9   56.41    7.79
   0  23  -9   59.68   18.61
   0  23  -9   67.25    8.27
   0  23  -9   59.97   10.63
   0  23  -9   58.74   12.53
   0 -23  -9   82.77   15.06
   0 -23   9   42.31    9.59
   0  23 -10    5.43    8.32
   0  23 -10   -2.28    4.51
   0  23 -10  -16.93   13.25
   0  23 -10  -14.40   10.23
   0 -23  10  -15.14    8.30
   0 -23 -10   -2.04   10.21
   0  23 -11    3.14   10.28
   0  23 -11    9.33   16.24
   0  23 -11  -10.83    9.44
   0 -23 -11   -2.68   10.66
   0 -23  11    5.30    8.51
   0  23 -12   -1.32   17.25
   0  23 -12    7.04   11.47
   0  23  12    5.67    7.79
   0  23 -12    8.18   11.57
   0 -23  12   -0.21    9.37
   0 -23 -12  -15.97   13.08
   0  24   0   26.56    6.33
   0 -24   0   11.41    5.71
   0 -24   0   16.54    4.15
   0  24   1    3.09    5.19
   0  24  -1    3.06    5.16
   0 -24  -1    5.55    5.33
   0 -24   1   10.67    3.17
   0 -24  -1   -4.32    3.47
   0 -24   1    4.83    4.73
   0  24  -2  118.08   13.16
   0  24   2  115.09   11.69
   0  24  -2  126.07   11.37
   0 -24  -2  124.27   11.57
   0 -24   2  117.23    8.72
   0 -24   2   82.73   12.11
   0 -24  -2   91.24   12.54
   0  24  -3  737.53   46.45
   0  24   3  765.03   45.71
   0 -24   3  830.18   43.29
   0 -24   3  696.71   48.11
   0 -24  -3  679.06   47.38
   0 -24  -3  878.73   47.68
   0  24  -4    6.85    4.73
   0  24   4   10.00    4.82
   0 -24  -4   16.03    6.10
   0 -24  -4    2.05    5.00
   0 -24   4    1.97    4.60
   0  24   5   98.68   10.36
   0  24  -5   80.08   10.87
   0  24  -5   87.86   10.15
   0  24  -5   81.02   13.62
   0 -24  -5  102.43   12.50
   0 -24  -5   81.01   12.01
   0 -24   5   71.34   11.76
   0  24  -6  262.84   20.03
   0  24  -6  281.89   22.55
   0  24  -6  269.72   18.80
   0  24   6  277.84   19.18
   0  24  -6  272.19   26.78
   0 -24  -6  301.42   24.24
   0 -24   6  262.06   23.01
   0 -24  -6  256.49   21.45
   0  24  -7  199.12   15.57
   0  24  -7  234.75   20.81
   0  24   7  223.23   16.21
   0  24  -7  199.24   17.93
   0 -24   7  203.80   22.59
   0 -24  -7  200.05   18.56
   0 -24  -7  262.39   23.05
   0  24  -8  215.81   21.42
   0  24   8  230.93   17.45
   0  24  -8  227.33   27.15
   0  24  -8  245.97   22.01
   0  24  -8  238.00   16.90
   0 -24  -8  279.94   24.24
   0 -24   8  237.61   21.28
   0  24  -9   16.86   14.35
   0  24  -9   -1.68    8.45
   0  24  -9   11.72    4.67
   0  24   9    3.73    5.05
   0  24  -9   21.60    9.14
   0 -24  -9    0.64   10.00
   0 -24   9    8.71    8.75
   0  24 -10   53.72   11.44
   0  24 -10   62.04    8.64
   0  24 -10   50.16   17.22
   0  24 -10   30.99   10.96
   0 -24  10   45.04   11.01
   0 -24 -10   51.73   12.40
   0  24 -11    4.59    9.68
   0  24 -11   17.15   16.04
   0  24 -11   -7.97    9.39
   0 -24 -11  -19.47   11.54
   0 -24  11    1.08    8.92
   0  25   0   21.34    6.37
   0 -25   0   18.56    5.90
   0  25   1   26.30    6.73
   0  25  -1   46.00    7.90
   0 -25  -1   13.62    6.16
   0 -25   1   26.03    7.49
   0 -25   1   23.55    4.42
   0 -25  -1   36.11    6.27
   0  25  -2  100.72   11.09
   0  25  -2   98.82   12.93
   0  25   2  113.08   11.98
   0 -25   2  117.59    8.75
   0 -25   2  106.37   15.13
   0 -25  -2  102.69   12.99
   0 -25  -2  100.16   11.26
   0  25   3  356.30   24.42
   0  25  -3  378.79   25.13
   0 -25  -3  396.39   25.63
   0 -25   3  372.11   22.57
   0 -25  -3  334.13   25.98
   0 -25   3  320.42   25.99
   0  25  -4  194.08   17.30
   0  25   4  233.93   16.82
   0 -25  -4  249.63   18.84
   0 -25  -4  193.10   18.63
   0 -25   4  194.81   18.39
   0  25  -5   12.36    5.92
   0  25   5    6.52    5.01
   0  25  -5    6.47    9.49
   0  25  -5    5.48    5.64
   0 -25  -5   12.60    6.55
   0 -25   5   -1.37    6.08
   0 -25  -5    6.07    5.95
   0  25  -6   34.18    8.07
   0  25  -6   46.90    6.93
   0  25   6   59.66    9.14
   0  25  -6   27.30   12.45
   0  25  -6   35.52    8.76
   0 -25  -6   53.58   10.25
   0 -25  -6   42.90    8.72
   0  25  -7   89.77   15.92
   0  25   7  112.10   11.91
   0  25  -7  105.42   15.45
   0  25  -7  107.45   13.88
   0  25  -7  100.32   10.63
   0 -25  -7  136.71   20.96
   0 -25   7  100.96   14.84
   0 -25  -7  118.12   14.58
   0  25  -8   14.65   13.55
   0  25  -8    9.12    7.17
   0  25   8   -2.53    5.24
   0  25  -8    1.90    4.42
   0  25  -8   -0.31    7.23
   0 -25  -8   -1.44    9.66
   0 -25   8   -0.52    8.28
   0  25  -9   -6.14   12.79
   0  25   9    6.28    8.57
   0  25  -9    9.84    4.82
   0  25  -9   12.53    7.96
   0  25  -9   14.58    9.06
   0 -25   9    1.68    8.35
   0 -25  -9   10.75   10.81
   0  25 -10   38.50    6.12
   0  25 -10   39.90   12.38
   0  25 -10   31.16   15.97
   0  25 -10   39.53   10.46
   0 -25  10   40.51   10.80
   0 -25 -10   47.78   12.24
   0  25 -11  163.57   22.91
   0  25 -11  106.35   22.85
   0  25 -11  172.64   24.63
   0  25  11  216.64   19.10
   0 -25 -11  225.27   26.72
   0 -25  11  153.76   20.31
   0  26   0 2644.62  144.04
   0 -26   0 2299.89  145.98
   0 -26   0 2768.29  143.00
   0  26   1   50.55    8.21
   0 -26   1   45.80    8.76
   0 -26  -1   56.07    8.48
   0 -26  -1   50.06    9.66
   0 -26   1   55.69    6.91
   0  26  -2  562.87   38.12
   0  26  -2  545.58   34.76
   0  26   2  549.65   34.64
   0 -26  -2  478.91   36.14
   0 -26   2  578.70   31.99
   0 -26   2  464.85   36.01
   0 -26  -2  605.52   35.12
   0  26   3  567.85   34.81
   0  26  -3  557.58   35.40
   0 -26  -3  497.21   36.81
   0 -26   3  509.42   37.01
   0 -26  -3  611.10   36.20
   0  26  -4   73.48   11.29
   0  26   4  103.89   11.49
   0 -26   4   67.19   11.87
   0 -26  -4   80.91   13.13
   0 -26  -4   95.81   12.30
   0  26  -5   18.23    9.72
   0  26  -5    7.77    7.06
   0  26   5   19.39    5.76
   0  26  -5    7.94    5.38
   0 -26  -5   37.51   10.32
   0 -26  -5   12.60    7.08
   0  26  -6  293.50   20.78
   0  26  -6  276.70   21.88
   0  26  -6  293.17   23.68
   0  26  -6  252.15   27.03
   0  26   6  329.37   21.50
   0 -26  -6  287.27   23.87
   0 -26  -6  361.15   26.40
   0 -26   6  281.37   24.41
   0  26  -7   28.32   13.66
   0  26   7   20.64    6.22
   0  26  -7   17.09    6.16
   0  26  -7   19.60    5.34
   0  26  -7   18.82   12.15
   0 -26   7    7.84    8.12
   0 -26  -7   12.01    7.57
   0 -26  -7   20.67   10.08
   0  26  -8   57.76   14.90
   0  26  -8   63.91   11.30
   0  26   8   71.20   11.33
   0  26  -8   60.12    7.89
   0  26  -8   63.15   12.19
   0 -26  -8   86.92   15.84
   0 -26   8   45.62   10.90
   0  26  -9   23.49   10.19
   0  26  -9   13.30   14.35
   0  26  -9   19.23    8.92
   0  26  -9   26.09    5.90
   0 -26   9   25.90    9.10
   0 -26  -9   11.20   11.05
   0  26 -10   37.77   10.77
   0  26 -10   27.59   15.96
   0  26 -10   19.86   12.69
   0  26 -10   30.68    6.29
   0 -26  10   13.91    9.56
   0 -26 -10   47.69   12.93
   0  26  11   47.56    9.93
   0  26 -11   29.00   12.73
   0  26 -11    1.80   18.13
   0  26 -11   30.68   15.51
   0 -26 -11   24.54   14.77
   0 -26  11   13.85   10.53
   0 -27   0   21.78    4.92
   0 -27   0   28.46    8.15
   0  27   1  873.36   53.34
   0 -27   1 1005.84   51.64
   0 -27  -1 1004.58   53.25
   0 -27  -1  767.43   55.41
   0 -27   1  758.55   54.70
   0  27   2 1019.72   62.01
   0  27  -2 1182.19   63.06
   0 -27   2  907.29   63.99
   0 -27  -2 1156.17   62.84
   0 -27   2 1138.90   59.61
   0 -27  -2  897.33   64.40
   0  27   3  145.66   14.42
   0  27  -3  158.03   14.35
   0 -27   3  128.81   16.55
   0 -27  -3  120.91   16.03
   0 -27  -3  148.97   14.54
   0  27   4    5.96    5.67
   0  27  -4    8.21    6.69
   0 -27  -4    4.95    6.12
   0 -27  -4   14.47    7.22
   0  27  -5    2.99    8.38
   0  27   5    1.95    5.81
   0  27  -5   -0.91    5.60
   0  27  -5   -6.22    6.03
   0 -27   5    9.83    7.07
   0 -27  -5    5.83    7.10
   0 -27  -5   -0.84    7.05
   0  27  -6   64.41   10.47
   0  27  -6   86.00   10.09
   0  27  -6   52.49   11.26
   0  27  -6   71.26   15.07
   0  27   6   64.85    9.48
   0 -27  -6   83.78   13.63
   0 -27  -6   54.39   10.47
   0 -27   6   59.57   12.05
   0  27  -7   26.44   12.45
   0  27  -7    5.42    5.03
   0  27  -7   -2.41    6.93
   0  27   7   10.43    6.70
   0  27  -7    7.56    7.91
   0 -27   7    9.23    8.66
   0 -27  -7   10.91    9.57
   0 -27  -7    5.36    8.14
   0  27  -8    8.15    8.63
   0  27  -8   14.42    9.55
   0  27  -8    6.34   12.62
   0  27  -8    4.86    5.08
   0  27   8    7.54    6.48
   0 -27   8    8.70    8.62
   0 -27  -8    5.64   10.77
   0  27  -9    2.95   13.65
   0  27  -9    6.25   14.15
   0  27  -9   -2.40    8.51
   0  27  -9   -8.30    5.22
   0 -27  -9    4.44   10.78
   0 -27   9   -2.96    7.96
   0  27 -10   62.21   17.98
   0  27 -10   92.80   14.24
   0  27 -10   76.36   13.51
   0 -27 -10   63.79   14.93
   0 -27  10   70.55   12.98
   0 -28   0  504.12   39.99
   0 -28   0  673.12   36.99
   0 -28  -1  256.66   22.50
   0 -28  -1  291.80   19.94
   0 -28   1  273.68   18.28
   0 -28   1  219.80   23.11
   0  28  -2  129.11   12.79
   0  28   2  113.60   14.21
   0 -28  -2  108.04   16.09
   0 -28   2  118.97   10.02
   0 -28  -2  142.27   13.24
   0 -28   2  100.96   17.17
   0  28   3  200.72   17.74
   0  28  -3  205.43   17.53
   0 -28  -3  182.51   20.97
   0 -28  -3  221.62   17.96
   0 -28   3  159.19   18.63
   0  28  -4   32.35    8.15
   0  28   4   27.40    7.51
   0 -28  -4   23.57    7.88
   0 -28   4   23.54    8.91
   0 -28  -4   40.66   11.74
   0  28  -5   91.58   12.96
   0  28  -5  122.42   12.59
   0  28  -5  118.27   14.84
   0  28  -5   86.21   16.44
   0  28   5  123.23   13.88
   0 -28   5  114.52   17.67
   0 -28  -5  101.04   14.59
   0 -28  -5  135.10   16.05
   0  28  -6  481.15   41.48
   0  28   6  578.74   35.84
   0  28  -6  624.81   35.67
   0 -28   6  556.47   39.75
   0 -28  -6  534.78   38.80
   0  28  -7   13.10    8.23
   0  28  -7   32.80    6.51
   0  28  -7   29.38   12.41
   0  28   7   24.59    7.86
   0  28  -7   40.78   10.79
   0 -28  -7   30.33   12.22
   0 -28  -7   25.30    9.39
   0 -28   7   20.89    8.38
   0  28  -8   -7.77    7.64
   0  28  -8   -2.41   12.80
   0  28  -8    6.38    8.38
   0  28  -8    2.40    5.42
   0 -28  -8    3.81   10.74
   0 -28   8    2.74    8.41
   0  28  -9   13.88   14.42
   0  28  -9   21.63    6.35
   0  28  -9   24.75    9.90
   0  28  -9   12.37    9.13
   0 -28   9   14.86    9.67
   0 -28  -9   38.16   12.62
   0  28 -10  150.18   21.12
   0  28 -10  166.25   19.89
   0  28 -10  126.15   23.67
   0 -28 -10  171.97   24.85
   0 -28  10  134.23   20.42
   0 -29   0   14.00    8.61
   0 -29   0    6.36    4.88
   0 -29  -1  306.74   28.29
   0 -29   1  254.17   32.78
   0 -29   1  374.80   22.52
   0 -29  -1  375.89   24.37
   0  29  -2  125.75   13.13
   0 -29  -2  128.69   13.31
   0 -29   2  110.70    9.73
   0 -29   2   98.80   16.10
   0 -29  -2   72.13   13.01
   0  29  -3  113.63   15.56
   0 -29  -3  133.25   13.96
   0 -29   3   96.42   15.27
   0 -29  -3   77.07   13.02
   0  29  -4   46.03    8.88
   0  29   4   59.61    9.45
   0 -29  -4   62.85   13.13
   0 -29   4   37.09   10.61
   0 -29  -4   54.53   11.71
   0  29   5  231.98   20.00
   0  29  -5  273.81   21.85
   0  29  -5  203.43   24.59
   0  29  -5  228.08   19.55
   0  29  -5  244.96   19.82
   0 -29   5  236.50   23.15
   0 -29  -5  190.44   24.00
   0 -29  -5  273.29   23.74
   0  29   6   10.48    7.57
   0  29  -6   -4.42    6.01
   0  29  -6    4.24    9.43
   0  29  -6   -0.29    5.98
   0  29  -6   14.47    7.42
   0 -29  -6  -17.62    8.38
   0 -29  -6   19.38   10.33
   0 -29   6    7.32    8.46
   0  29  -7   -1.84    8.34
   0  29  -7    3.45   10.52
   0  29  -7    5.17    7.60
   0  29  -7   -0.45    5.75
   0  29   7    0.19    7.46
   0 -29   7   -1.68    8.53
   0 -29  -7  -10.79   10.28
   0 -29  -7   10.85    9.58
   0  29  -8   18.08    6.25
   0  29  -8   18.53   13.31
   0  29  -8   26.05   10.32
   0  29  -8   11.97    8.98
   0 -29   8    6.07    8.77
   0 -29  -8   18.99   11.13
   0  29  -9   44.38   11.85
   0  29  -9   38.92    7.96
   0  29  -9   71.94   12.32
   0  29  -9   51.47   16.22
   0 -29   9   53.90   12.65
   0 -29  -9   54.41   13.57
   0 -30   0  323.80   28.79
   0 -30   0  404.14   25.32
   0 -30   1  232.72   24.85
   0 -30   1  318.88   20.02
   0 -30  -1  301.39   21.86
   0  30  -2  226.80   20.20
   0 -30   2  170.43   20.71
   0 -30  -2  210.24   18.04
   0 -30   2  217.09   14.78
   0 -30  -2  182.18   22.89
   0  30  -3  112.23   13.65
   0 -30  -3   80.07   14.21
   0 -30   3  105.69   17.06
   0 -30  -3  109.18   14.15
   0  30  -4    3.80    7.48
   0 -30  -4    9.57    8.36
   0 -30  -4   21.61   10.69
   0 -30   4    6.15    8.72
   0  30  -5   27.02   10.95
   0  30  -5   21.41    6.63
   0  30  -5   24.63   13.56
   0  30  -5   23.44    8.38
   0 -30  -5   31.35   10.66
   0 -30   5    2.37    7.85
   0 -30  -5   -0.79    8.81
   0  30  -6   62.05    8.89
   0  30  -6   37.91   10.35
   0  30   6   50.79    9.49
   0  30  -6   39.69    9.48
   0  30  -6   25.35   11.24
   0 -30  -6   36.80   11.97
   0 -30  -6   53.53   12.35
   0 -30   6   34.80   10.50
   0  30  -7   42.81   13.00
   0  30  -7   72.14   11.25
   0  30  -7   60.25   11.10
   0  30  -7   59.40   11.93
   0 -30  -7   40.70   15.09
   0 -30  -7   69.36   13.82
   0 -30   7   45.40   10.99
   0  30  -8   45.86    8.39
   0  30  -8   29.41   14.62
   0  30  -8   40.90   11.38
   0  30  -8   38.49   10.18
   0 -30   8   36.07   11.10
   0 -30  -8   59.36   13.67
   0  30  -9   39.86   11.25
   0  30  -9   53.42   17.27
   0  30  -9   48.34   12.14
   0  30  -9   45.62    8.18
   0 -30  -9   72.40   16.15
   0 -30   9   58.74   12.69
   0 -31   0    3.52    5.17
   0 -31   0    4.43   10.75
   0  31  -1  538.25   33.25
   0 -31   1  492.25   29.17
   0 -31  -1  488.89   30.95
   0 -31   1  386.69   34.82
   0 -31  -1  367.41   34.31
   0  31  -2   21.42    7.56
   0 -31  -2   12.94    9.54
   0 -31   2   16.89    9.25
   0 -31  -2   11.42    6.67
   0 -31   2   12.78    4.64
   0  31  -3  546.09   35.43
   0 -31  -3  564.07   36.31
   0 -31   3  439.02   37.52
   0  31  -4   42.22   10.80
   0  31  -4   38.81    8.34
   0 -31  -4   25.35   13.75
   0 -31  -4   31.23    8.78
   0 -31   4   17.49   10.17
   0  31  -5  133.25   15.49
   0  31  -5  116.17   16.11
   0  31  -5  110.79   18.18
   0  31  -5  130.64   14.93
   0 -31   5  101.50   16.23
   0 -31  -5   93.23   16.76
   0  31  -6   10.94    7.80
   0  31  -6   20.30    9.81
   0  31  -6   15.51    7.61
   0  31  -6   19.44   10.55
   0 -31  -6   21.17   12.89
   0 -31  -6   47.27   13.51
   0 -31   6   -0.46    9.04
   0  31  -7   18.13    9.71
   0  31  -7   -0.08   11.08
   0  31  -7   13.70    6.96
   0  31  -7    6.08    8.09
   0 -31   7   24.91   10.26
   0 -31  -7   35.58   11.66
   0 -31  -7   38.54   11.83
   0  31  -8    4.93    8.85
   0  31  -8   -7.72    9.15
   0  31  -8  -12.28   13.57
   0  31  -8    0.22    8.68
   0 -31   8    7.80    9.98
   0 -31  -8    3.37   11.62
   0 -32   0  137.73   20.75
   0 -32   0  192.66   15.74
   0  32  -1  343.92   24.15
   0 -32  -1  301.27   22.54
   0 -32   1  236.75   26.17
   0 -32   1  314.18   20.95
   0  32  -2    9.80    6.46
   0 -32   2   14.83    9.41
   0 -32  -2   -8.12   10.35
   0 -32  -2    4.82    6.70
   0 -32   2    8.13    4.83
   0  32  -3  163.64   17.66
   0 -32  -3   97.09   16.08
   0 -32  -3  165.94   19.71
   0 -32   3  114.40   18.77
   0  32  -4   17.80    7.98
   0  32  -4   22.83    8.08
   0  32  -4   18.06    7.79
   0 -32  -4   24.20   11.03
   0 -32  -4   16.68   11.50
   0 -32   4   14.72    9.58
   0  32  -5   40.08   10.51
   0  32  -5   28.55    7.94
   0  32  -5   38.97   11.74
   0  32  -5   26.71   10.62
   0 -32  -5   23.23   13.52
   0 -32   5   34.52   10.48
   0 -32  -5   52.27   11.90
   0  32  -6   18.35    8.96
   0  32  -6   -2.32    7.19
   0  32  -6    4.08    9.45
   0  32  -6    6.19    9.15
   0 -32  -6   27.21   11.29
   0 -32  -6    1.37   15.09
   0 -32   6   13.36    9.77
   0  32  -7   13.81    8.40
   0  32  -7   -1.01   12.59
   0  32  -7   -0.94    7.99
   0  32  -7   -1.36    9.15
   0 -32   7    2.50   10.05
   0 -32  -7   14.49   13.87
   0 -32  -7    5.63   11.79
   0 -33   0   15.82   10.71
   0 -33   0   20.18    6.79
   0  33  -1   90.10   12.44
   0 -33   1   76.88   15.36
   0 -33  -1   67.42   15.37
   0 -33  -1  110.73   13.30
   0 -33   1   75.01   10.93
   0  33  -2  262.85   23.53
   0 -33   2  219.05   24.50
   0 -33  -2  271.26   22.07
   0 -33   2  284.59   18.40
   0  33  -3   30.98   11.51
   0 -33  -3    8.86   12.10
   0 -33  -3   31.94    9.56
   0 -33   3   19.88    9.52
   0  33  -4   29.95    8.34
   0  33  -4    6.81    8.66
   0  33  -4   18.34    9.50
   0  33  -4   11.67    9.87
   0 -33  -4   34.26   11.40
   0 -33   4   16.67   10.53
   0 -33  -4   18.50   13.91
   0  33  -5   -9.08    7.21
   0  33  -5    9.65    9.07
   0  33  -5   12.29    7.97
   0  33  -5  -21.02    9.98
   0 -33   5   -4.54    9.66
   0 -33  -5   -0.51   11.84
   0 -33  -5   -6.48   11.06
   0  33  -6   21.48    8.21
   0  33  -6    7.90    7.66
   0  33  -6    4.54   11.32
   0  33  -6   -2.43    8.96
   0 -33  -6    9.46   13.35
   0 -33   6   20.70   11.26
   0 -33  -6   31.81   13.32
   0  33  -7    5.75    9.36
   0  33  -7   -3.18   12.84
   0  33  -7   -2.02    8.12
   0 -33   7   15.07   12.20
   0 -33  -7   20.43   16.64
   0 -34   0  781.84   47.96
   0  34  -1   78.65   12.77
   0 -34  -1   65.21   10.43
   0 -34   1   74.29   10.88
   0 -34   1   57.72   13.77
   0 -34  -2   32.55    8.96
   0 -34   2   16.46   10.57
   0 -34  -2   21.06   11.83
   0  34  -3  120.87   16.48
   0  34  -3  123.75   15.67
   0 -34  -3   71.81   15.39
   0 -34   3   86.26   14.62
   0 -34  -3  117.05   16.75
   0  34  -4  247.47   21.11
   0  34  -4  208.51   23.14
   0  34  -4  230.09   19.80
   0  34  -4  209.54   22.71
   0 -34  -4  211.62   26.63
   0 -34   4  195.40   24.11
   0  34  -5   51.26   10.71
   0  34  -5   37.33   11.71
   0  34  -5   48.18   11.47
   0  34  -5   37.22    9.58
   0 -34  -5   34.58   14.54
   0 -34   5   42.84   13.51
   0 -34  -5   38.21   13.46
   0  34  -6    8.60    9.68
   0  34  -6   12.40    9.53
   0  34  -6    8.33   12.62
   0  34  -6   -0.72    7.94
   0 -34  -6   32.11   16.31
   0 -34   6   12.20   11.21
   0 -34  -6   17.39   12.14
   0  35   0   16.66    9.04
   0 -35   0    6.68   10.71
   0 -35   0    5.20    7.37
   0  35  -1   -2.01    9.40
   0 -35   1    0.62   11.08
   0 -35  -1   17.12    8.05
   0 -35   1   10.15    6.40
   0 -35  -1   10.65   11.21
   0  35  -2  444.87   32.73
   0 -35  -2  440.77   34.18
   0  35  -3  182.18   19.14
   0  35  -3  172.57   21.18
   0 -35  -3  129.26   20.66
   0 -35   3  148.29   22.28
   0 -35  -3  170.48   22.38
   0  35  -4   13.43    9.51
   0  35  -4    1.64    8.31
   0  35  -4   26.94    8.77
   0  35  -4   16.85   11.10
   0 -35  -4    1.54   10.33
   0 -35   4  -11.68   10.77
   0 -35  -4   -1.47   13.11
   0  35  -5  276.04   28.65
   0  35  -5  318.85   25.11
   0  36   0   21.50    9.57
   0 -36   0    9.77   11.48
   0 -36   0   18.05    8.18
   0  36  -1  117.34   17.83
   0 -36  -1  120.71   16.13
   0 -36   1   92.76   17.85
   0 -36  -1   89.48   16.76
   0  36  -2   69.72   13.18
   0  36  -2   67.31   11.08
   0 -36   2   43.95   13.20
   0 -36  -2   75.24   12.64
   0 -36  -2   49.70   13.71
   0  36  -3   16.20    9.66
   0  36  -3    6.70    9.19
   0 -36   3   34.69   12.53
   0 -36  -3    9.97   13.18
   0 -36  -3   -7.77   12.42
  -1   0  14   12.12    4.68
  -1   0  13   -0.39    3.27
  -1   0  12   42.02    5.49
  -1   0  12   45.62    9.90
  -1   0  12   56.51    9.78
   1   0 -12   46.44    8.65
  -1   0  11    7.72    6.47
   1   0 -11    2.26    4.56
  -1   0  11   -1.34    2.17
  -1   0  11    9.95    6.17
   1   0 -11    6.51    4.94
  -1   0  11    2.59    2.02
  -1   0  11   -0.98    5.70
  -1   0  10    1.27    1.89
   1   0 -10   -0.83    3.62
  -1   0  10    7.85    4.92
   1   0 -10    2.56    4.28
  -1   0  10    1.76    4.53
  -1   0  10    1.94    5.06
  -1   0   9    1.54    3.72
   1   0  -9    3.03    4.10
   1   0  -9   16.84    5.37
  -1   0   9   -2.70    4.56
  -1   0   9    9.18    4.62
  -1   0   9    2.48    1.67
  -1   0   9    2.92    1.12
   1   0  -9    3.93    3.28
  -1   0   8 4157.63  231.68
  -1   0   8 3902.64  231.06
  -1   0   8 4633.06  234.25
   1   0  -8 4154.22  235.18
  -1   0   8 4658.81  234.73
  -1   0   8 4518.05  234.14
   1   0  -8 4236.75  235.24
   1   0  -8 4102.67  234.22
   1   0  -8 4128.87  231.91
   1   0  -7    2.39    2.65
  -1   0   7   -0.39    1.22
  -1   0   7    3.72    1.01
  -1   0   7   -1.05    2.70
  -1   0   7    4.06    1.57
   1   0  -7    1.36    2.58
   1   0  -7    1.60    2.08
   1   0  -7    4.58    1.46
  -1   0   7   -3.47    2.80
  -1   0   7    2.78    2.83
   1   0  -6  238.31   13.77
   1   0  -6  228.44   15.79
  -1   0   6  238.03   13.58
  -1   0   6  243.69   15.45
  -1   0   6  231.43   13.72
   1   0  -6  223.50   15.75
   1   0  -6  211.41   15.07
  -1   0   6  225.63   13.22
  -1   0   6  245.90   15.77
  -1   0   6  258.55   15.52
   1   0  -5    1.51    1.52
  -1   0   5    4.67    1.01
  -1   0   5   -1.56    1.63
  -1   0   5    1.33    1.81
  -1   0   5    3.94    2.19
   1   0  -5    2.36    1.64
   1   0  -5    1.63    0.97
   1   0  -5    2.71    1.85
  -1   0   5    3.56    1.07
  -1   0   4 1192.65   66.93
   1   0  -4 1175.14   65.70
  -1   0   4 1196.79   65.69
   1   0  -4 1189.82   67.12
  -1   0   4 1235.25   66.88
  -1   0   4 1269.80   66.92
   1   0  -4 1178.93   66.89
  -1   0   4 1225.58   65.89
   1   0  -4 1196.34   67.16
  -1   0   4 1221.21   66.45
   1   0  -3    5.80    0.81
  -1   0   3    4.08    1.32
  -1   0   3    4.47    0.92
   1   0  -3    0.92    1.49
  -1   0   3    6.09    1.32
  -1   0   3    6.20    0.82
   1   0  -3    2.36    1.25
  -1   0   2  346.43   19.66
   1   0  -2  344.62   20.21
  -1   0   2  359.82   20.11
  -1   0   2  370.62   20.17
   1   0  -2  360.73   20.17
   1   0  -2  347.52   19.70
   1   0  -2  376.36   20.31
  -1   0   2  367.02   19.49
  -1   0   2  353.30   20.22
   1   0   1    2.62    0.44
   1   0   1    1.10    0.61
   1   0   2 2283.16  117.38
  -1   0  -2 2128.07  117.61
  -1   0  -2 2205.50  116.94
   1   0   2 2128.56  117.56
  -1   0  -2 2083.82  117.20
   1   0   2 2141.73  116.90
  -1   0  -2 2229.09  116.59
   1   0   2 2036.75  117.11
  -1   0  -3    2.17    1.23
  -1   0  -3    2.20    1.45
   1   0   3    1.40    1.34
   1   0   3    3.07    0.99
   1   0   3    2.59    1.35
  -1   0  -3    1.58    1.03
   1   0   3    4.35    0.76
   1   0   4   33.11    2.77
  -1   0  -4   28.98    3.27
  -1   0  -4   28.11    2.29
   1   0   4   29.62    2.24
   1   0   4   34.51    3.47
  -1   0  -4   21.72    2.66
   1   0   4   30.37    3.81
   1   0   4   26.18    3.08
  -1   0  -4   25.88    3.81
  -1   0  -4   23.87    3.67
   1   0   4   29.91    4.03
   1   0   5    2.54    0.91
   1   0   5    4.79    2.34
   1   0   5    0.75    2.28
  -1   0  -5    2.23    1.68
   1   0   5    0.86    1.23
   1   0   5    5.15    2.03
  -1   0  -5    4.49    1.49
   1   0   5    1.82    0.88
  -1   0  -5    0.25    1.83
   1   0   6 1089.21   62.92
   1   0   6 1108.86   62.00
  -1   0  -6 1095.41   60.23
  -1   0  -6 1052.69   63.21
  -1   0  -6 1045.64   62.13
   1   0   6 1127.52   60.16
   1   0   6 1181.64   60.24
  -1   0  -6 1093.90   61.02
   1   0   6 1110.81   60.95
  -1   0  -7    2.40    2.37
  -1   0  -7    2.08    1.69
   1   0   7    0.26    3.57
   1   0   7   -1.35    1.70
   1   0   7    4.32    1.25
   1   0   7    0.67    1.17
  -1   0  -7    7.20    3.43
   1   0   7    4.69    3.50
   1   0   8  749.63   39.43
  -1   0  -8  653.70   42.16
   1   0   8  715.52   39.35
   1   0   8  717.96   42.53
  -1   0  -8  708.47   43.89
   1   0   8  719.96   43.56
   1   0   8  705.45   40.47
   1   0   8  748.15   42.34
  -1   0  -8  713.01   40.69
  -1   0  -9    7.70    4.61
   1   0   9    9.38    4.29
   1   0   9    4.64    1.29
   1   0   9    3.69    1.17
   1   0   9    5.24    4.89
   1   0   9   12.61    2.91
  -1   0  -9   13.77    4.47
  -1   0  -9    5.60    2.38
   1   0   9   10.71    4.80
   1   0  10  248.90   19.87
  -1   0 -10  251.42   20.66
  -1   0 -10  254.48   19.14
   1   0  10  246.88   16.41
  -1   0 -10  264.77   16.70
   1   0  10  250.07   20.51
   1   0  10  284.10   19.19
  -1   0 -11    8.29    4.90
  -1   0 -11   -6.35    2.91
  -1   0 -11   -9.49    7.44
   1   0  11    0.41    7.83
   1   0  11   -6.04    2.94
   1   0  11   -0.23    7.70
  -1   0 -12   32.31    9.32
   1   0  12   52.49    7.35
  -1   0 -13    8.51    7.24
   1   0  13    5.01    4.34
  -1   0 -14  256.35   23.85
  -1   1  14   56.54    7.53
  -1  -1  14   71.16   10.11
  -1   1  13   13.34    3.43
   1  -1 -13    3.86    7.89
  -1  -1  13   13.88    3.34
   1   1 -12   87.81   14.01
  -1   1  12   75.60    7.16
  -1   1  12  100.03   14.59
  -1   1  12   84.22   13.48
  -1  -1  12   70.34    6.70
   1  -1 -12   67.57   11.25
  -1  -1  12  102.52   13.22
  -1  -1  12   70.67   10.97
   1   1 -11   96.70   12.25
  -1   1  11   95.03   12.00
  -1   1  11   77.85   12.47
  -1   1  11   82.14    6.96
  -1   1  11   92.87   12.09
   1   1 -11   81.13    9.89
  -1  -1  11   79.51   11.61
   1  -1 -11   75.60   10.27
  -1  -1  11   84.92   11.97
  -1  -1  11   95.51   12.59
  -1  -1  11   89.56    6.68
  -1   1  10  118.53    7.68
  -1   1  10  129.07    7.63
  -1   1  10  118.96   11.93
  -1   1  10  111.36    7.32
  -1   1  10  120.84    8.83
  -1   1  10  112.75   11.95
   1   1 -10  128.27   11.40
   1   1 -10  113.99   12.42
   1   1 -10  100.71   12.56
  -1   1  10  118.48   12.70
   1  -1 -10  130.31   13.14
  -1  -1  10  125.88    8.25
   1  -1 -10  117.49   11.64
  -1  -1  10  114.91   12.57
  -1  -1  10  130.86   12.03
  -1  -1  10  123.16    8.33
  -1   1   9  324.43   18.51
   1   1  -9  325.20   19.29
  -1   1   9  333.74   19.19
  -1   1   9  345.75   22.61
   1   1  -9  304.57   21.61
   1   1  -9  334.44   23.20
  -1   1   9  346.99   22.14
  -1   1   9  326.28   18.73
  -1   1   9  331.71   21.99
   1   1  -9  327.65   23.33
   1  -1  -9  309.94   22.94
  -1  -1   9  310.70   21.68
  -1  -1   9  323.81   19.17
   1  -1  -9  319.57   22.15
  -1  -1   9  333.46   22.39
  -1  -1   9  326.32   18.98
  -1  -1   9  344.01   22.12
  -1   1   8 2901.56  151.30
  -1   1   8 2654.42  148.46
  -1   1   8 2600.08  148.61
  -1   1   8 2903.75  151.84
   1   1  -8 2722.59  152.41
  -1   1   8 2788.53  151.25
   1   1  -8 2663.45  152.41
   1   1  -8 2746.01  149.07
  -1   1   8 2701.99  148.95
   1   1  -8 2589.63  151.10
  -1  -1   8 2976.70  151.80
   1  -1  -8 2619.83  151.50
  -1  -1   8 2897.51  151.36
  -1  -1   8 2540.48  148.97
   1  -1  -8 2672.01  152.26
  -1  -1   8 2875.59  151.22
  -1  -1   8 2681.66  148.77
   1  -1  -8 2778.99  152.49
  -1   1   7  207.31   14.55
  -1   1   7  202.06   11.93
   1   1  -7  205.03   14.59
  -1   1   7  215.48   15.64
  -1   1   7  193.69   11.67
   1   1  -7  199.37   11.97
  -1   1   7  195.89   14.03
   1   1  -7  194.36   13.69
   1   1  -7  186.56   14.35
  -1   1   7  200.21   11.55
  -1  -1   7  186.51   12.50
   1  -1  -7  200.84   14.51
  -1  -1   7  175.71   11.14
   1  -1  -7  182.00   14.33
  -1  -1   7  209.41   14.38
  -1  -1   7  205.24   14.19
  -1  -1   7  218.39   14.02
   1  -1  -7  198.60   14.04
  -1  -1   7  195.02   11.73
  -1   1   6  634.72   35.73
  -1   1   6  659.44   35.72
  -1   1   6  620.26   33.95
  -1   1   6  614.47   33.72
   1   1  -6  639.20   33.98
   1   1  -6  585.28   36.15
  -1   1   6  617.22   35.93
   1   1  -6  581.76   36.08
  -1   1   6  610.92   33.84
   1   1  -6  607.17   35.55
   1  -1  -6  580.65   35.65
  -1  -1   6  610.78   33.79
   1  -1  -6  610.13   36.10
  -1  -1   6  531.51   33.44
  -1  -1   6  657.28   35.80
   1  -1  -6  591.55   36.12
  -1  -1   6  664.81   36.25
  -1  -1   6  625.81   35.75
  -1  -1   6  575.77   34.22
   1   1  -5  928.92   53.42
  -1   1   5  936.99   53.09
  -1   1   5  984.87   52.90
   1   1  -5  930.88   52.83
  -1   1   5  956.08   51.54
  -1   1   5  932.77   51.53
   1   1  -5  948.35   51.49
  -1   1   5 1002.04   53.06
   1   1  -5  940.01   53.38
  -1   1   5  942.00   51.43
   1  -1  -5  958.19   53.45
  -1  -1   5  915.03   51.37
  -1  -1   5  917.13   52.71
   1  -1  -5  926.58   53.07
  -1  -1   5  895.96   51.07
  -1  -1   5  909.57   51.76
  -1  -1   5  968.76   53.09
   1  -1  -5  941.47   53.25
   1   1  -4  189.33   12.39
  -1   1   4  203.94   11.48
  -1   1   4  202.25   12.09
   1   1  -4  184.87   12.38
   1   1  -4  192.45   10.94
  -1   1   4  186.95   12.11
   1   1  -4  190.39   12.02
  -1   1   4  192.45   12.24
  -1   1   4  190.95   11.08
   1  -1  -4  191.21   12.41
  -1  -1   4  186.26   12.13
  -1  -1   4  199.26   12.20
  -1  -1   4  190.88   10.87
   1  -1  -4  190.59   12.27
  -1  -1   4  190.13   10.70
   1  -1  -4  187.09   12.17
  -1  -1   4  190.73   12.00
  -1  -1   4  198.88   11.37
   1   1  -3  235.08   12.50
   1   1  -3  219.56   14.33
   1   1  -3  214.68   13.37
   1   1  -3  218.88   13.58
   1   1  -3  219.84   12.47
  -1   1   3  226.35   12.70
  -1   1   3  226.16   13.52
  -1   1   3  220.61   13.48
  -1   1   3  236.44   13.39
  -1   1   3  229.35   12.61
  -1  -1   3  226.45   13.48
  -1  -1   3  226.40   13.37
   1  -1  -3  205.85   13.59
  -1  -1   3  226.86   12.44
  -1  -1   3  233.26   13.48
   1  -1  -3  216.18   13.61
  -1  -1   3  231.26   12.45
  -1  -1   3  231.20   12.96
   1   1  -2   57.59    3.26
   1   1  -2   50.17    3.93
  -1   1   2   55.67    3.68
   1   1  -2   50.23    3.76
  -1   1   2   57.81    3.81
   1   1  -2   54.99    3.11
  -1  -1   2   56.96    3.07
  -1  -1   2   51.20    3.71
  -1  -1   2   55.57    3.23
  -1  -1   2   53.55    3.57
  -1  -1   2   50.65    3.80
  -1  -1   2   51.26    3.67
   1  -1  -2   53.29    3.76
  -1   1  -1   91.58    5.22
  -1   1  -1   83.16    5.69
  -1   1  -1   87.86    5.54
   1   1   1   85.93    5.39
  -1   1  -1   93.20    5.42
   1  -1   1   91.87    5.21
   1  -1   1   88.63    5.37
  -1  -1  -1   96.92    5.82
   1  -1   1   87.96    5.34
  -1  -1  -1   96.40    5.44
  -1   1  -2    1.61    0.73
  -1   1  -2    0.34    1.02
  -1   1  -2    2.68    0.66
   1   1   2    3.74    1.25
   1   1   2    2.67    0.76
  -1   1  -2    2.46    1.31
  -1  -1  -2    2.25    1.37
   1  -1   2    2.04    0.69
  -1  -1  -2    1.33    0.99
  -1  -1  -2    1.64    0.73
   1  -1   2    5.97    1.46
   1  -1   2    1.84    0.49
   1  -1   2    6.29    1.39
   1  -1   2    0.49    0.83
  -1   1  -3  283.64   15.68
   1   1   3  272.25   15.63
  -1   1  -3  264.83   16.32
  -1   1  -3  261.02   15.33
   1   1   3  257.96   16.53
  -1   1  -3  264.24   15.96
   1   1   3  285.82   16.19
  -1   1  -3  264.27   16.59
   1   1   3  274.70   16.23
  -1  -1  -3  263.45   16.60
  -1  -1  -3  251.79   16.09
   1  -1   3  260.06   16.45
   1  -1   3  272.96   16.26
   1  -1   3  285.38   15.06
   1  -1   3  277.24   15.57
   1  -1   3  275.78   15.88
  -1  -1  -3  279.77   15.69
   1  -1   3  287.33   15.38
   1   1   4 2588.83  134.05
  -1   1  -4 2384.07  133.63
   1   1   4 2479.16  134.45
   1   1   4 2384.59  133.17
  -1   1  -4 2295.46  132.72
   1   1   4 2486.77  133.78
  -1   1  -4 2427.81  134.21
  -1   1  -4 2406.11  134.54
  -1   1  -4 2455.74  133.13
   1   1   4 2539.45  132.25
  -1  -1  -4 2277.23  132.25
   1  -1   4 2546.75  132.76
  -1  -1  -4 2463.22  133.11
   1  -1   4 2601.29  134.09
  -1  -1  -4 2349.34  133.92
   1  -1   4 2466.04  133.55
   1  -1   4 2347.73  134.24
  -1  -1  -4 2452.27  134.57
   1  -1   4 2529.03  132.38
   1   1   5  670.31   37.20
   1   1   5  699.05   36.23
   1   1   5  680.49   38.94
  -1   1  -5  660.79   38.68
  -1   1  -5  660.64   39.05
  -1   1  -5  594.29   37.78
   1   1   5  652.57   38.23
  -1   1  -5  660.77   36.81
  -1   1  -5  678.37   37.27
  -1  -1  -5  649.04   38.98
   1  -1   5  641.14   38.70
  -1  -1  -5  681.29   36.25
   1  -1   5  687.55   38.42
   1  -1   5  693.45   36.33
  -1  -1  -5  670.47   37.23
   1  -1   5  645.95   37.06
   1  -1   5  666.15   38.42
  -1  -1  -5  625.67   38.20
   1  -1   5  685.82   36.77
   1   1   6 1558.12   86.17
  -1   1  -6 1432.80   84.83
   1   1   6 1468.51   86.29
   1   1   6 1544.62   83.22
  -1   1  -6 1542.07   85.92
  -1   1  -6 1520.53   83.38
  -1   1  -6 1492.22   86.18
   1   1   6 1497.55   83.84
   1   1   6 1524.33   82.76
  -1   1  -6 1560.98   83.94
   1   1   6 1479.42   85.74
   1  -1   6 1605.08   83.36
  -1  -1  -6 1487.02   85.25
   1  -1   6 1585.22   84.83
  -1  -1  -6 1478.26   83.88
   1  -1   6 1607.75   85.96
   1  -1   6 1562.87   82.82
  -1  -1  -6 1527.65   86.24
   1  -1   6 1506.43   83.73
   1   1   7   11.69    1.90
  -1   1  -7   12.88    4.02
  -1   1  -7    7.38    3.50
  -1   1  -7   10.45    2.01
   1   1   7   15.61    4.59
   1   1   7    6.38    3.58
   1   1   7   18.76    4.74
  -1   1  -7    8.94    3.17
  -1   1  -7   15.08    2.47
   1  -1   7   13.29    1.67
   1  -1   7   10.51    4.17
   1  -1   7   11.82    3.65
   1  -1   7    8.89    2.33
   1  -1   7   15.19    4.23
  -1  -1  -7    6.86    2.17
   1  -1   7   12.14    2.12
  -1  -1  -7   17.74    3.88
  -1  -1  -7   15.32    4.31
   1   1   8  744.46   41.96
  -1   1  -8  731.23   42.02
  -1   1  -8  669.11   43.33
   1   1   8  763.61   41.02
   1   1   8  749.27   44.81
   1   1   8  744.12   43.92
   1   1   8  741.32   43.66
  -1   1  -8  743.37   45.38
   1  -1   8  767.52   43.55
   1  -1   8  776.78   41.23
  -1  -1  -8  705.90   43.97
   1  -1   8  757.78   44.10
   1  -1   8  746.04   44.98
  -1  -1  -8  744.30   45.34
   1  -1   8  741.44   41.78
  -1  -1  -8  720.31   42.04
   1   1   9  239.13   16.07
  -1   1  -9  235.37   19.71
   1   1   9  265.85   18.95
   1   1   9  257.79   14.85
   1   1   9  249.92   18.27
  -1   1  -9  242.06   17.96
   1   1   9  273.72   19.98
  -1   1  -9  267.55   16.34
   1   1   9  261.18   14.99
  -1  -1  -9  256.90   16.33
  -1  -1  -9  250.74   18.53
   1  -1   9  278.07   15.28
  -1  -1  -9  246.67   19.80
   1  -1   9  249.88   16.03
   1  -1   9  254.61   19.47
   1  -1   9  262.31   18.92
   1  -1   9  262.73   18.17
  -1   1 -10   14.54    3.24
   1   1  10   13.50    5.28
  -1   1 -10    5.45    4.23
   1   1  10   14.88    2.06
  -1   1 -10   13.41    5.93
   1   1  10   11.05    6.07
   1   1  10   11.84    6.54
   1   1  10   14.34    1.91
   1  -1  10   15.50    5.55
   1  -1  10   11.34    3.36
   1  -1  10    9.14    6.00
  -1  -1 -10   13.83    5.14
  -1  -1 -10   12.62    3.28
   1  -1  10   11.22    5.62
  -1  -1 -10    3.13    5.65
   1   1  11   46.48    5.51
  -1   1 -11   46.87    8.16
   1   1  11   52.50    9.64
   1   1  11   36.66    9.95
  -1   1 -11   45.82    6.56
  -1   1 -11   36.01   11.36
  -1  -1 -11   33.44    7.43
   1  -1  11   44.73    5.30
   1  -1  11   40.91    9.93
  -1   1 -12  490.73   33.79
  -1   1 -12  538.59   37.52
   1   1  12  514.75   30.20
   1  -1  12  522.23   30.07
  -1  -1 -12  471.65   34.13
   1   1  13  115.92   11.00
  -1   1 -13  134.38   15.22
  -1  -1 -13  139.64   16.76
   1  -1  13  117.00   10.87
  -1   1 -14  342.22   26.54
  -1  -1 -14  323.54   28.33
  -1  -1 -15   64.88   12.28
  -1   2  13   40.74    4.93
   1   2 -13   53.58   12.13
  -1  -2  13   46.87    5.78
  -1  -2  13   26.45    8.97
   1  -2 -13   44.61   10.39
  -1   2  12   86.88    7.74
  -1   2  12  102.69   14.03
  -1   2  12   67.11   11.28
   1   2 -12   87.10   13.65
   1  -2 -12   82.96   12.57
  -1  -2  12   81.49    7.06
  -1  -2  12   81.07   11.74
  -1  -2  12   83.39   12.55
  -1  -2  12   98.21    7.14
  -1   2  11    3.15    1.95
  -1   2  11    0.45    6.23
  -1   2  11    2.68    6.17
  -1   2  11    2.92    5.88
  -1   2  11    4.37    1.79
   1   2 -11    0.60    5.10
  -1   2  11    2.38    2.36
   1   2 -11   -0.61    6.90
  -1  -2  11    4.11    5.64
   1  -2 -11   -0.47    4.44
  -1  -2  11   -4.45    5.85
  -1  -2  11    0.93    5.86
   1   2 -10  175.67   14.53
   1   2 -10  193.82   16.57
  -1   2  10  197.60   13.35
  -1   2  10  183.88   15.51
   1   2 -10  177.56   16.62
   1   2 -10  182.66   12.11
  -1   2  10  187.44   16.19
  -1   2  10  199.54   15.72
  -1  -2  10  190.07   15.62
  -1  -2  10  193.91   15.73
   1  -2 -10  178.89   15.32
  -1  -2  10  189.30   11.71
  -1  -2  10  204.73   15.45
  -1  -2  10  177.07   11.95
  -1   2   9  570.82   32.77
   1   2  -9  585.01   33.19
  -1   2   9  602.12   35.73
  -1   2   9  625.24   36.62
   1   2  -9  540.01   35.33
  -1   2   9  576.19   33.20
  -1   2   9  623.61   36.12
   1   2  -9  605.28   37.29
   1   2  -9  557.31   37.03
  -1   2   9  594.10   32.36
  -1  -2   9  589.28   32.86
  -1  -2   9  604.34   36.19
  -1  -2   9  561.48   33.26
  -1  -2   9  591.01   35.56
   1  -2  -9  563.94   36.20
  -1  -2   9  600.85   35.89
  -1   2   8  109.43   11.04
  -1   2   8  123.23   10.40
  -1   2   8  114.85    6.98
   1   2  -8  110.55    7.62
   1   2  -8  113.61   10.87
   1   2  -8  110.73    9.42
   1   2  -8  119.35   10.89
  -1   2   8  102.02    7.36
  -1   2   8  108.17   10.81
  -1   2   8  101.84    7.71
  -1  -2   8  116.68   10.01
  -1  -2   8  108.06    7.33
   1  -2  -8  101.11    9.88
  -1  -2   8  133.40   10.78
  -1  -2   8  114.87   10.35
  -1  -2   8  109.66    7.82
  -1   2   7 2283.06  120.60
   1   2  -7 2177.88  123.31
   1   2  -7 2248.98  123.59
   1   2  -7 2105.67  122.09
  -1   2   7 2154.06  123.80
  -1   2   7 2111.75  120.01
   1   2  -7 2135.35  120.52
  -1   2   7 2421.24  123.10
  -1   2   7 2036.54  123.29
  -1  -2   7 2175.49  120.21
  -1  -2   7 2340.16  122.30
  -1  -2   7 2363.19  122.59
   1  -2  -7 2217.08  123.13
   1  -2  -7 2184.48  123.34
  -1  -2   7 2367.97  122.84
   1  -2  -7 2173.30  122.81
  -1  -2   7 2117.58  120.70
  -1   2   6 1504.01   83.17
  -1   2   6 1587.43   84.93
  -1   2   6 1495.39   83.02
   1   2  -6 1560.19   83.07
  -1   2   6 1489.32   82.79
  -1   2   6 1592.53   85.22
   1   2  -6 1448.87   85.40
   1   2  -6 1442.54   84.39
   1   2  -6 1481.40   85.33
  -1   2   6 1602.30   84.68
  -1  -2   6 1557.02   84.78
  -1  -2   6 1523.34   82.86
   1  -2  -6 1474.57   85.01
   1  -2  -6 1545.59   85.52
  -1  -2   6 1664.91   85.87
   1  -2  -6 1458.24   85.06
  -1  -2   6 1571.24   85.88
  -1  -2   6 1403.42   83.33
   1   2  -5  556.14   33.13
  -1   2   5  572.00   32.09
  -1   2   5  596.20   33.31
   1   2  -5  549.95   33.89
  -1   2   5  596.01   32.20
  -1   2   5  602.40   31.97
   1   2  -5  582.99   32.58
   1   2  -5  610.09   32.06
  -1   2   5  603.02   33.78
   1   2  -5  567.42   33.89
  -1  -2   5  590.31   33.25
   1  -2  -5  566.76   33.92
  -1  -2   5  616.89   33.68
   1  -2  -5  576.68   33.69
  -1  -2   5  577.87   31.87
   1  -2  -5  546.80   33.55
  -1  -2   5  505.19   32.86
  -1  -2   5  600.51   33.56
  -1   2   4  430.90   24.00
  -1   2   4  410.49   24.65
   1   2  -4  442.31   23.76
   1   2  -4  431.06   24.31
  -1   2   4  409.72   24.21
   1   2  -4  418.79   25.20
  -1   2   4  433.44   25.12
  -1   2   4  433.47   25.02
   1   2  -4  411.67   24.65
   1   2  -4  429.23   25.35
  -1  -2   4  434.61   24.98
   1  -2  -4  421.38   25.09
  -1  -2   4  443.41   23.37
   1  -2  -4  413.23   24.92
  -1  -2   4  422.82   24.69
  -1  -2   4  428.71   23.64
  -1  -2   4  456.18   25.10
  -1  -2   4  447.46   24.30
   1   2  -3 2122.45  121.93
  -1   2   3 2300.00  123.04
  -1   2   3 2226.18  122.20
  -1   2   3 2340.82  122.16
   1   2  -3 2116.56  122.95
  -1   2   3 2317.82  123.01
   1   2  -3 2235.95  122.50
  -1   2   3 2334.45  122.70
   1   2  -3 2279.52  123.24
   1  -2  -3 2325.23  123.12
  -1  -2   3 2279.21  122.48
  -1  -2   3 2336.98  121.78
  -1  -2   3 2346.37  123.01
  -1  -2   3 2143.73  122.79
  -1  -2   3 2220.96  122.68
  -1  -2   3 2196.86  121.88
   1  -2  -3 2188.47  122.79
  -1   2   2   65.74    4.48
   1   2  -2   60.35    3.76
  -1   2   2   59.59    4.03
   1   2  -2   63.11    4.46
   1   2  -2   63.02    4.68
   1   2  -2   66.06    4.26
   1   2  -2   66.36    3.79
  -1   2   2   68.28    4.19
  -1  -2   2   61.20    4.49
   1  -2  -2   66.30    4.61
  -1  -2   2   61.12    3.75
  -1  -2   2   67.59    4.28
   1  -2  -2   62.70    4.22
  -1  -2   2   63.12    4.33
  -1   2   1    8.35    1.00
  -1   2   1    5.19    0.65
  -1  -2   1    7.64    1.14
  -1   2  -1   37.62    3.01
  -1   2  -1   39.08    2.65
  -1   2  -1   41.04    2.80
  -1   2  -1   34.23    2.36
  -1   2  -1   36.77    2.59
   1   2   1   37.68    2.62
   1  -2   1   39.89    2.67
   1  -2   1   35.07    2.68
   1  -2   1   30.24    2.77
   1  -2   1   35.31    2.54
  -1  -2  -1   38.23    2.62
   1  -2   1   35.54    2.35
  -1  -2  -1   37.52    2.32
  -1   2  -2   80.64    5.69
   1   2   2   85.78    6.35
  -1   2  -2   87.87    5.66
  -1   2  -2   89.11    5.69
  -1   2  -2   96.35    5.32
   1   2   2   95.47    5.80
   1   2   2   93.14    6.14
   1  -2   2   91.12    5.67
   1  -2   2   86.46    6.30
  -1  -2  -2   92.01    5.78
   1  -2   2   93.71    5.75
   1  -2   2   92.27    5.68
  -1  -2  -2   93.41    5.20
   1  -2   2   91.50    5.26
   1  -2   2   94.97    6.18
  -1  -2  -2   96.08    6.35
  -1   2  -3  362.11   21.31
   1   2   3  365.72   21.08
  -1   2  -3  377.89   20.59
   1   2   3  360.15   21.09
   1   2   3  342.85   21.46
  -1   2  -3  346.03   20.40
  -1   2  -3  344.51   21.52
  -1   2  -3  368.92   19.86
   1   2   3  360.84   20.58
  -1   2  -3  357.26   20.66
   1  -2   3  394.70   20.49
   1  -2   3  365.92   21.48
   1  -2   3  355.81   20.40
  -1  -2  -3  324.30   20.92
  -1  -2  -3  351.68   21.54
   1  -2   3  368.24   21.20
   1  -2   3  379.49   19.89
  -1  -2  -3  363.82   21.25
   1  -2   3  377.40   20.68
  -1   2  -4  273.73   16.27
   1   2   4  296.34   17.91
  -1   2  -4  263.85   16.71
   1   2   4  288.76   16.54
  -1   2  -4  269.37   17.43
  -1   2  -4  257.57   17.62
  -1   2  -4  286.11   16.46
   1   2   4  278.21   17.12
   1   2   4  279.92   17.23
   1  -2   4  286.53   17.69
   1  -2   4  293.83   16.82
  -1  -2  -4  276.11   17.76
   1  -2   4  288.65   16.27
  -1  -2  -4  266.59   17.28
   1  -2   4  292.72   17.40
   1  -2   4  299.05   15.55
  -1  -2  -4  292.54   16.50
  -1   2  -5 1060.30   62.15
   1   2   5 1166.99   61.77
   1   2   5 1147.58   62.54
  -1   2  -5 1116.79   60.75
  -1   2  -5 1058.14   61.26
   1   2   5 1098.02   60.76
  -1   2  -5 1084.54   60.52
   1   2   5 1146.49   61.88
  -1   2  -5 1051.04   62.49
  -1  -2  -5 1053.47   61.89
   1  -2   5 1078.68   60.52
   1  -2   5 1101.86   62.25
  -1  -2  -5 1105.62   60.76
  -1  -2  -5 1063.56   62.49
   1  -2   5 1083.62   59.59
   1  -2   5 1128.67   61.28
   1  -2   5 1100.73   60.43
   1  -2   5 1143.02   61.95
  -1   2  -6 1651.36   93.09
   1   2   6 1673.25   93.19
   1   2   6 1675.24   91.19
   1   2   6 1741.31   92.40
   1   2   6 1584.98   93.45
  -1   2  -6 1610.71   91.94
  -1   2  -6 1718.19   91.19
  -1   2  -6 1628.68   93.43
  -1   2  -6 1653.13   90.86
  -1  -2  -6 1571.20   92.52
   1  -2   6 1750.77   91.98
   1  -2   6 1522.64   91.22
  -1  -2  -6 1670.33   91.18
   1  -2   6 1757.13   93.16
  -1  -2  -6 1686.86   93.53
   1  -2   6 1651.54   90.88
   1   2   7   12.25    3.82
  -1   2  -7   13.36    4.19
   1   2   7    8.72    3.40
   1   2   7   10.68    4.36
  -1   2  -7   13.68    2.38
   1   2   7   12.64    3.33
  -1   2  -7    9.32    2.18
  -1   2  -7    9.66    3.73
   1  -2   7    7.02    2.14
  -1  -2  -7   12.44    4.12
   1  -2   7    9.03    2.48
   1  -2   7   12.08    4.03
   1  -2   7    9.02    3.91
  -1  -2  -7   20.90    4.25
  -1  -2  -7   16.92    2.75
   1  -2   7   15.46    3.52
  -1   2  -8  295.34   18.15
  -1   2  -8  306.20   21.25
  -1   2  -8  291.46   21.19
  -1   2  -8  278.95   19.31
   1   2   8  286.05   21.11
   1   2   8  286.13   18.26
  -1   2  -8  302.22   17.72
   1   2   8  298.29   17.40
   1   2   8  304.47   20.01
   1   2   8  317.92   20.47
   1  -2   8  285.51   21.79
   1  -2   8  298.35   20.34
  -1  -2  -8  292.61   18.29
   1  -2   8  300.42   17.54
   1  -2   8  301.55   17.92
  -1  -2  -8  306.95   20.46
   1  -2   8  298.43   19.52
  -1  -2  -8  288.30   21.17
  -1   2  -9    9.74    4.17
   1   2   9    1.39    3.98
  -1   2  -9    0.70    4.70
   1   2   9   -1.15    2.50
  -1   2  -9    1.49    2.19
   1   2   9    6.31    2.00
   1   2   9    4.18    4.32
   1   2   9   19.88    5.86
  -1  -2  -9    3.96    3.67
   1  -2   9    4.30    1.86
  -1  -2  -9    4.16    2.42
   1  -2   9    0.11    2.38
   1  -2   9   -2.93    4.83
   1  -2   9    6.36    4.05
   1  -2   9    4.29    4.40
  -1  -2  -9   -6.19    4.22
  -1   2 -10    7.62    4.16
   1   2  10    8.08    2.21
   1   2  10    7.25    2.19
   1   2  10    7.68    5.98
   1   2  10    5.07    5.22
  -1   2 -10   16.44    6.08
  -1   2 -10    1.85    2.65
   1   2  10    7.14    4.31
   1  -2  10   14.87    6.35
   1  -2  10    9.08    3.00
   1  -2  10    8.86    2.47
  -1  -2 -10   13.30    5.14
   1  -2  10    9.11    5.13
   1  -2  10    3.51    5.66
   1   2  11    6.90    3.55
  -1   2 -11   -2.13    2.95
   1   2  11    4.28    6.85
  -1   2 -11   -4.43    8.07
   1   2  11    2.94    1.90
   1   2  11    1.79    8.39
   1   2  11    1.85    1.92
  -1   2 -11   -0.99    4.43
   1  -2  11   -0.96    3.03
  -1  -2 -11    4.52    5.22
   1  -2  11    0.51    7.27
  -1   2 -12    8.01    5.23
  -1   2 -12   15.68    4.25
   1   2  12    6.21    4.15
  -1   2 -12    5.20    8.84
  -1  -2 -12   10.67    7.05
   1  -2  12   13.44    4.08
   1   2  13  306.57   19.91
  -1   2 -13  311.85   28.69
  -1   2 -13  291.59   23.08
   1  -2  13  302.34   19.49
  -1  -2 -14  202.50   21.92
  -1  -2 -15   13.82   10.19
   1   3 -14   74.26   15.68
   1  -3 -14   72.93   13.70
   1   3 -13   59.39   12.79
  -1   3  13   67.53    7.56
  -1  -3  13   57.31    6.16
   1  -3 -13   50.14   12.80
  -1  -3  13   50.29   10.07
  -1  -3  13   49.43    6.09
   1   3 -12  434.94   33.87
  -1   3  12  446.71   31.79
   1   3 -12  427.56   33.06
  -1   3  12  477.57   25.54
  -1   3  12  439.98   26.20
  -1   3  12  447.68   30.94
   1  -3 -12  426.49   31.08
  -1  -3  12  447.15   31.25
  -1  -3  12  435.59   26.18
  -1  -3  12  454.77   30.11
  -1  -3  12  455.33   25.85
  -1   3  11   -1.58    5.89
   1   3 -11   -9.80    6.88
  -1   3  11    1.21    6.21
   1   3 -11   -1.22    5.22
  -1   3  11    2.01    1.71
  -1   3  11    6.64    2.94
   1   3 -11    1.02    2.59
  -1   3  11   -6.87    5.66
  -1  -3  11    0.18    6.14
  -1  -3  11    1.43    5.14
  -1  -3  11    2.93    2.43
   1  -3 -11    8.75    5.02
  -1  -3  11    4.60    5.58
  -1  -3  11    2.66    2.85
  -1   3  10  180.80   15.06
   1   3 -10  167.64   11.44
  -1   3  10  187.09   15.68
   1   3 -10  172.51   16.26
  -1   3  10  164.91   11.54
  -1   3  10  193.15   15.53
  -1   3  10  178.76   10.87
   1   3 -10  170.68   15.80
  -1  -3  10  172.76   11.64
  -1  -3  10  172.82   11.10
  -1  -3  10  175.75   15.23
  -1  -3  10  183.88   15.35
   1  -3 -10  180.90   15.30
  -1  -3  10  189.60   14.75
  -1   3   9  232.06   14.93
   1   3  -9  239.10   14.64
   1   3  -9  230.92   18.27
  -1   3   9  244.00   14.29
  -1   3   9  259.26   18.42
  -1   3   9  251.96   17.72
   1   3  -9  213.53   16.56
   1   3  -9  247.05   18.84
  -1   3   9  223.79   16.94
  -1  -3   9  256.43   17.49
  -1  -3   9  255.07   18.03
   1  -3  -9  231.24   17.72
  -1  -3   9  221.45   14.85
  -1  -3   9  254.47   14.37
  -1  -3   9  258.98   17.24
  -1   3   8 1090.67   59.05
  -1   3   8 1124.11   63.23
   1   3  -8 1078.82   62.91
   1   3  -8  982.09   60.81
  -1   3   8 1089.56   59.40
  -1   3   8 1081.06   61.96
   1   3  -8  987.36   62.34
  -1   3   8 1138.68   61.41
   1   3  -8 1087.63   59.23
  -1  -3   8 1111.32   61.74
  -1  -3   8 1135.69   61.66
  -1  -3   8  988.63   59.45
   1  -3  -8 1033.46   61.95
  -1  -3   8 1082.25   58.91
  -1   3   7  692.52   37.84
   1   3  -7  686.96   37.64
   1   3  -7  701.28   38.34
  -1   3   7  698.52   39.77
   1   3  -7  629.20   40.21
   1   3  -7  657.70   40.62
  -1   3   7  668.62   41.48
  -1   3   7  667.27   37.54
   1   3  -7  624.87   38.96
  -1   3   7  664.63   36.99
  -1  -3   7  702.48   39.87
  -1  -3   7  721.88   39.42
  -1  -3   7  675.18   37.34
   1  -3  -7  659.19   40.00
  -1  -3   7  637.67   37.95
  -1  -3   7  698.79   39.77
  -1   3   6  187.55   13.49
   1   3  -6  218.92   11.58
   1   3  -6  183.60   12.53
   1   3  -6  192.92   12.12
  -1   3   6  183.09   11.35
  -1   3   6  192.67   11.63
  -1   3   6  196.38   13.02
  -1   3   6  192.21   10.96
   1   3  -6  178.25   13.40
   1   3  -6  178.23   13.65
  -1   3   6  184.71   13.09
  -1  -3   6  188.15   14.39
  -1  -3   6  198.42   13.26
  -1  -3   6  190.34   11.12
  -1  -3   6  186.84   13.57
   1  -3  -6  189.27   13.35
  -1  -3   6  179.81   11.79
  -1   3   5   45.13    4.81
   1   3  -5   35.05    4.00
  -1   3   5   47.63    4.65
  -1   3   5   44.77    3.66
   1   3  -5   40.35    5.18
  -1   3   5   45.78    5.19
   1   3  -5   48.97    5.15
   1   3  -5   53.82    4.27
   1   3  -5   45.48    3.50
  -1  -3   5   47.46    3.87
  -1  -3   5   40.38    3.15
   1  -3  -5   38.41    4.52
  -1  -3   5   41.19    4.89
  -1  -3   5   39.58    4.74
  -1  -3   5   46.50    4.53
   1   3  -4 3934.75  221.21
  -1   3   4 4018.60  221.89
   1   3  -4 4030.64  222.92
  -1   3   4 4364.04  222.21
   1   3  -4 4283.71  221.96
  -1   3   4 4127.71  222.66
  -1   3   4 4241.87  222.54
   1   3  -4 3745.07  222.56
   1  -3  -4 4076.53  222.67
  -1  -3   4 4098.47  222.42
  -1  -3   4 4049.40  221.11
  -1  -3   4 4257.34  222.55
  -1  -3   4 3939.80  221.97
   1   3  -3  706.30   38.36
   1   3  -3  673.97   37.79
  -1   3   3  679.89   38.67
  -1   3   3  703.98   38.31
   1   3  -3  628.30   38.94
   1   3  -3  684.50   37.49
   1   3  -3  683.01   38.98
  -1  -3   3  706.86   38.78
  -1  -3   3  691.95   38.31
   1  -3  -3  717.98   38.89
  -1  -3   3  704.83   38.32
  -1  -3   3  688.53   38.61
   1   3  -2 2841.43  166.02
  -1   3   2 3244.50  166.00
   1   3  -2 2817.89  166.10
   1   3  -2 3183.68  165.27
   1   3  -2 3318.66  165.88
   1  -3  -2 3185.77  166.07
  -1  -3   2 2817.12  165.85
  -1  -3   2 3026.56  165.77
  -1  -3   2 3070.19  166.07
  -1   3   1  116.80    6.62
   1   3  -1  105.39    6.74
  -1   3   1  104.13    6.66
   1  -3  -1  113.21    6.78
   1  -3  -1  111.86    6.66
  -1  -3   1  115.42    6.82
   1   3   0  130.80    7.78
  -1   3   0  129.85    7.71
  -1   3   0  111.03    7.75
  -1   3   0  147.81    7.58
   1  -3   0  135.82    7.92
  -1  -3   0  140.75    7.85
  -1   3  -1  115.08    6.65
  -1   3  -1  101.75    6.46
   1   3   1  109.87    6.53
   1   3   1  107.57    6.25
  -1   3  -1  112.07    6.61
   1  -3   1  101.47    6.92
   1  -3   1  107.32    6.46
   1  -3   1  103.70    6.60
  -1  -3  -1  102.10    6.25
   1  -3   1  104.80    6.56
   1  -3   1  109.60    6.27
  -1   3  -2  466.47   26.64
  -1   3  -2  464.94   26.19
   1   3   2  481.41   26.71
  -1   3  -2  504.39   26.67
  -1   3  -2  457.37   27.21
  -1   3  -2  470.14   26.70
   1  -3   2  473.25   26.16
   1  -3   2  493.49   27.07
   1  -3   2  489.89   26.39
  -1  -3  -2  470.79   26.07
   1  -3   2  453.02   27.21
  -1  -3  -2  489.36   26.71
   1  -3   2  488.25   26.75
   1  -3   2  483.13   26.57
  -1   3  -3 1045.96   58.89
   1   3   3 1078.30   60.01
  -1   3  -3 1111.23   58.18
  -1   3  -3 1003.04   58.74
   1   3   3 1058.57   59.43
  -1   3  -3 1094.64   59.71
   1   3   3 1123.71   58.99
  -1   3  -3 1016.84   58.96
  -1   3  -3 1027.55   59.95
   1  -3   3 1057.95   58.88
   1  -3   3 1051.21   59.74
  -1  -3  -3 1087.31   59.73
   1  -3   3 1115.72   58.84
   1  -3   3 1067.08   58.58
  -1  -3  -3 1071.14   59.04
   1  -3   3 1066.16   58.73
   1  -3   3 1142.87   59.64
   1   3   4  515.11   30.15
  -1   3  -4  520.00   28.81
  -1   3  -4  504.77   28.93
   1   3   4  526.51   29.62
  -1   3  -4  511.52   28.78
   1   3   4  506.57   28.86
  -1   3  -4  493.15   30.24
  -1   3  -4  499.48   29.88
   1   3   4  522.20   29.58
   1  -3   4  537.07   29.08
   1  -3   4  492.42   28.73
  -1  -3  -4  522.45   28.83
   1  -3   4  507.74   27.72
   1  -3   4  505.67   29.05
   1  -3   4  484.01   29.79
  -1  -3  -4  495.26   29.78
   1  -3   4  516.12   29.69
  -1   3  -5   -1.25    1.78
   1   3   5    7.76    2.62
   1   3   5    1.89    2.52
   1   3   5    4.55    2.24
   1   3   5    0.58    1.48
  -1   3  -5    0.59    1.33
  -1   3  -5    1.28    1.36
  -1   3  -5    1.27    1.33
  -1   3  -5    1.98    2.05
   1  -3   5    4.87    1.62
   1  -3   5    1.21    1.28
   1  -3   5    2.08    2.66
   1  -3   5    3.13    2.59
   1  -3   5    4.16    1.80
  -1  -3  -5    3.68    1.98
   1   3   6   71.09    7.04
   1   3   6   59.83    7.68
  -1   3  -6   80.47    7.79
  -1   3  -6   69.15    7.28
  -1   3  -6   74.77    5.59
   1   3   6   63.51    9.07
  -1   3  -6   69.20    5.64
   1   3   6   68.86    5.81
  -1   3  -6   65.27    5.99
   1  -3   6   60.84    7.49
   1  -3   6   71.52    5.38
  -1  -3  -6   63.39    6.63
   1  -3   6   66.95    6.99
   1  -3   6   62.25    5.26
  -1  -3  -6   60.39    5.51
  -1   3  -7  252.52   16.07
   1   3   7  258.19   17.91
  -1   3  -7  249.14   16.87
  -1   3  -7  239.25   18.39
  -1   3  -7  271.48   18.49
   1   3   7  273.90   19.09
  -1   3  -7  277.42   16.28
   1   3   7  266.84   16.39
   1   3   7  253.53   20.05
   1  -3   7  270.56   16.04
   1  -3   7  250.56   18.20
   1  -3   7  287.31   18.25
  -1  -3  -7  259.82   18.07
   1  -3   7  271.93   15.93
   1  -3   7  272.91   17.25
  -1  -3  -7  259.86   16.24
  -1   3  -8 1036.40   63.67
  -1   3  -8 1102.34   66.10
  -1   3  -8 1097.73   65.62
   1   3   8 1159.71   64.46
   1   3   8 1163.54   64.61
   1   3   8 1150.50   62.81
  -1   3  -8 1147.61   62.48
  -1   3  -8 1106.83   62.66
   1   3   8 1131.57   65.57
   1  -3   8 1125.38   62.25
   1  -3   8 1062.60   64.97
   1  -3   8 1142.56   64.60
  -1  -3  -8 1092.98   65.02
  -1  -3  -8 1111.67   62.77
   1  -3   8 1183.22   62.35
   1  -3   8 1141.82   67.78
  -1   3  -9   61.32    9.54
  -1   3  -9   58.22    5.98
   1   3   9   50.18    8.33
  -1   3  -9   47.63    7.06
   1   3   9   60.62    5.40
  -1   3  -9   68.02    9.38
   1   3   9   56.77    9.82
  -1   3  -9   54.15    5.75
   1   3   9   56.44    6.47
   1   3   9   62.04   10.13
   1  -3   9   51.56    5.96
   1  -3   9   63.06    7.90
   1  -3   9   47.38    7.94
   1  -3   9   46.06    7.56
  -1  -3  -9   57.93    8.27
   1  -3   9   58.68    5.28
   1   3  10  483.32   27.85
   1   3  10  458.19   31.81
   1   3  10  464.58   30.17
  -1   3 -10  446.06   27.64
  -1   3 -10  428.55   29.27
  -1   3 -10  440.02   32.19
   1   3  10  489.32   26.82
   1   3  10  466.05   26.44
   1   3  10  485.71   30.63
   1  -3  10  493.89   29.81
   1  -3  10  447.20   27.15
   1  -3  10  469.98   26.97
   1  -3  10  481.66   30.52
   1  -3  10  457.04   31.31
  -1  -3 -10  463.24   30.90
   1   3  11   27.88    7.67
  -1   3 -11   13.96    5.11
   1   3  11   21.47    2.76
   1   3  11   17.45    9.09
  -1   3 -11   17.91    3.83
  -1   3 -11    6.87    8.60
   1   3  11   19.33    4.41
   1   3  11   22.89    3.30
   1  -3  11   21.54    3.32
  -1  -3 -11   23.17    6.45
   1  -3  11   14.25    7.71
   1  -3  11   15.72    3.96
  -1   3 -12  126.38   18.35
   1   3  12  128.21   10.86
  -1   3 -12  119.99   12.89
   1   3  12  122.78    8.32
  -1   3 -12  128.39   10.69
  -1  -3 -12  109.73   13.95
   1  -3  12  121.99   10.32
   1   3  13   12.77    5.16
  -1   3 -13   11.09   10.39
  -1   3 -13   14.91    6.86
  -1   3 -13   14.63    4.81
   1  -3  13   11.25    4.42
  -1  -3 -13   14.89    8.23
  -1   3 -14    4.44   10.24
  -1  -3 -14   11.97    9.28
  -1  -3 -15   35.01   11.68
   1   4 -14  150.67   22.54
  -1  -4  14  157.65   10.93
   1  -4 -14  128.71   19.32
  -1   4  13    8.91    4.96
   1   4 -13    6.76    9.38
  -1   4  13   15.48    3.16
  -1  -4  13    9.21    8.25
  -1  -4  13    7.84    3.35
  -1   4  12  136.14   10.40
  -1   4  12  155.75   10.11
   1   4 -12  127.15   10.05
  -1   4  12  131.24    8.82
   1   4 -12  155.20   18.41
  -1   4  12  141.94   17.24
   1   4 -12  128.38   17.80
  -1  -4  12  135.63   10.25
  -1  -4  12  144.26    9.71
   1  -4 -12  117.96   14.66
  -1  -4  12  133.42   16.13
  -1  -4  12  144.30   14.59
  -1   4  11  959.68   53.47
  -1   4  11  934.13   52.72
  -1   4  11  923.24   56.93
  -1   4  11  995.65   56.68
   1   4 -11  978.37   59.01
  -1   4  11  981.37   57.76
   1   4 -11  989.33   60.05
   1   4 -11  965.07   53.43
  -1  -4  11 1002.82   57.30
  -1  -4  11  872.59   54.43
  -1  -4  11  932.40   56.64
   1  -4 -11  935.76   57.85
  -1  -4  11  911.37   53.65
  -1  -4  11  980.85   56.37
   1   4 -10    5.95    5.24
  -1   4  10    6.62    1.93
  -1   4  10   14.67    5.89
  -1   4  10    5.19    2.76
   1   4 -10    7.58    2.45
   1   4 -10    3.38    4.86
  -1   4  10    1.24    5.15
  -1   4  10   11.95    4.74
  -1  -4  10    5.23    4.65
  -1  -4  10    6.68    4.42
  -1  -4  10    3.91    5.18
  -1  -4  10    3.07    2.12
   1  -4 -10    6.78    4.50
  -1  -4  10    4.74    2.34
   1   4  -9  134.21   13.41
  -1   4   9  138.22   13.05
   1   4  -9  139.03   13.22
   1   4  -9  137.55    9.21
  -1   4   9  156.66   12.49
  -1   4   9  137.34   11.99
  -1   4   9  136.68    8.95
  -1   4   9  145.59   10.55
  -1  -4   9  144.87    8.90
  -1  -4   9  118.07    9.52
   1  -4  -9  119.11   12.12
  -1  -4   9  139.82   11.96
  -1  -4   9  136.17   11.53
  -1  -4   9  143.44   12.50
   1   4  -8   22.07    5.29
  -1   4   8   19.74    4.50
  -1   4   8   19.88    3.24
   1   4  -8   11.14    4.25
  -1   4   8   20.57    4.85
  -1   4   8   25.00    5.62
   1   4  -8   25.52    3.50
  -1   4   8   24.44    3.00
  -1  -4   8   23.57    2.77
  -1  -4   8   20.08    4.91
   1  -4  -8   17.90    4.75
  -1  -4   8   16.65    4.62
  -1  -4   8   19.02    4.47
  -1  -4   8   19.51    3.06
   1   4  -7  992.04   54.80
   1   4  -7  884.51   54.53
  -1   4   7  937.27   51.66
  -1   4   7  939.01   51.91
   1   4  -7  924.33   51.59
   1   4  -7  947.37   52.52
  -1   4   7  943.75   53.68
  -1   4   7  948.89   50.80
   1  -4  -7  908.29   54.06
  -1  -4   7  945.74   51.33
  -1  -4   7  921.91   55.00
  -1  -4   7  950.41   53.07
  -1  -4   7  983.41   53.81
  -1  -4   7  834.31   51.99
  -1   4   6   17.48    2.63
   1   4  -6   14.14    3.43
   1   4  -6   11.56    3.24
  -1   4   6   14.84    3.75
  -1   4   6   18.92    2.21
  -1   4   6   10.52    3.39
   1   4  -6    9.85    2.38
  -1   4   6   11.49    3.96
   1  -4  -6   17.51    3.38
  -1  -4   6   13.20    2.17
  -1  -4   6   17.20    3.77
  -1  -4   6   15.27    2.14
  -1  -4   6    9.87    2.70
   1   4  -5 2658.03  144.98
  -1   4   5 2657.63  144.78
  -1   4   5 2581.53  143.06
   1   4  -5 2557.97  142.79
   1   4  -5 2541.39  144.72
  -1   4   5 2770.22  144.42
  -1   4   5 2730.71  143.89
   1   4  -5 2700.03  143.64
   1  -4  -5 2515.68  144.47
  -1  -4   5 2620.87  142.60
  -1  -4   5 2439.81  143.30
  -1  -4   5 2781.34  144.39
  -1  -4   5 2636.37  143.67
  -1  -4   5 2633.33  144.22
   1   4  -4   81.92    6.77
  -1   4   4   89.51    7.40
   1   4  -4   84.30    5.48
  -1   4   4   77.54    6.49
   1   4  -4   85.63    4.87
  -1   4   4   80.41    6.80
  -1   4   4   84.23    5.15
   1   4  -4   79.89    6.08
   1   4  -4   78.61    6.88
  -1   4   4   87.46    6.18
  -1  -4   4   88.41    6.47
  -1  -4   4   80.05    5.90
   1  -4  -4   89.01    6.79
  -1  -4   4   79.41    6.50
  -1  -4   4   88.85    6.83
   1   4  -2   29.75    3.51
   1   4  -2   26.69    2.70
  -1   4   2   28.93    2.30
   1   4  -2   37.21    3.60
  -1   4   2   27.25    2.72
  -1  -4   2   25.33    2.76
   1  -4  -2   30.67    3.10
  -1   4   1 1876.03  105.03
   1   4  -1 1850.99  105.20
  -1   4   1 2002.84  105.07
  -1  -4   1 1973.92  105.27
   1  -4  -1 1976.02  105.16
   1  -4  -1 1921.26  105.11
   1   4   0    4.81    0.89
  -1   4   0    4.09    0.91
  -1  -4   0    2.68    0.75
   1  -4   0    3.13    0.60
   1  -4   0    2.88    0.90
  -1   4  -1   11.99    1.61
   1   4   1   11.10    1.25
  -1   4  -1   11.52    1.55
  -1   4  -1   10.09    1.30
  -1   4  -1    8.18    1.87
   1  -4   1   11.50    1.71
  -1   4  -2  240.37   15.09
  -1   4  -2  255.52   13.61
   1   4   2  250.92   13.61
  -1   4  -2  256.76   14.22
  -1   4  -2  244.20   13.75
  -1   4  -2  253.26   14.31
   1   4   2  249.66   14.22
   1  -4   2  230.23   14.00
   1  -4   2  234.96   14.43
  -1  -4  -2  227.34   13.67
  -1  -4  -2  236.96   14.67
   1  -4   2  244.72   14.87
   1  -4   2  237.89   14.31
  -1   4  -3 2153.73  122.00
  -1   4  -3 2324.13  123.18
  -1   4  -3 2207.00  122.44
  -1   4  -3 2067.61  121.63
   1   4   3 2358.07  123.03
   1   4   3 2388.39  122.51
   1   4   3 2294.75  123.59
  -1   4  -3 2159.07  123.51
   1  -4   3 2086.82  123.09
  -1  -4  -3 2265.22  121.45
   1  -4   3 2165.28  122.13
  -1  -4  -3 2327.15  123.31
   1  -4   3 2372.14  123.06
   1  -4   3 2288.76  122.15
  -1   4  -4 1171.61   62.72
  -1   4  -4 1108.32   63.04
  -1   4  -4 1100.72   61.42
  -1   4  -4 1081.84   61.49
  -1   4  -4 1140.05   60.37
   1   4   4 1130.35   61.56
   1   4   4 1128.28   62.41
   1   4   4 1100.78   63.10
   1  -4   4 1124.78   62.79
   1  -4   4 1175.67   61.44
   1  -4   4 1111.72   61.29
  -1  -4  -4 1113.92   62.61
   1  -4   4  991.11   63.57
   1  -4   4 1098.48   61.44
  -1   4  -5   45.31    5.54
  -1   4  -5   58.53    4.81
  -1   4  -5   57.57    4.67
   1   4   5   53.21    5.81
   1   4   5   44.35    5.51
   1   4   5   50.66    4.77
  -1   4  -5   46.84    4.39
  -1   4  -5   44.89    5.94
   1   4   5   51.33    6.79
   1  -4   5   50.08    4.40
   1  -4   5   46.05    6.36
   1  -4   5   50.31    4.69
  -1  -4  -5   45.11    5.20
   1  -4   5   56.95    5.85
   1  -4   5   52.26    4.28
  -1   4  -6  242.99   15.71
  -1   4  -6  257.21   15.59
  -1   4  -6  246.78   17.21
   1   4   6  243.08   16.29
  -1   4  -6  268.16   15.45
  -1   4  -6  233.80   17.42
   1   4   6  240.53   17.58
   1   4   6  231.10   17.53
   1  -4   6  267.38   15.89
   1  -4   6  277.56   17.10
  -1  -4  -6  231.21   16.82
   1  -4   6  257.50   15.07
   1  -4   6  251.47   15.26
  -1   4  -7   59.35    8.21
  -1   4  -7   63.07    6.20
  -1   4  -7   68.94    5.89
   1   4   7   67.13    6.35
   1   4   7   83.70    9.24
   1   4   7   62.70    7.77
  -1   4  -7   65.64    8.06
   1   4   7   66.63    7.71
  -1   4  -7   70.33    6.34
   1  -4   7   81.66    7.01
  -1  -4  -7   56.79    7.36
   1  -4   7   68.70    8.37
   1  -4   7   62.58    6.10
   1  -4   7   71.88    5.69
   1  -4   7   65.89    8.16
  -1   4  -8   95.20    7.18
  -1   4  -8   78.50    9.64
  -1   4  -8   80.13    7.78
   1   4   8   86.38    7.80
  -1   4  -8   82.68    7.36
   1   4   8   96.14    9.49
   1   4   8   85.37   10.97
  -1   4  -8   86.52   10.25
   1   4   8   82.18    9.42
   1  -4   8   83.94    6.83
   1  -4   8   94.01    8.64
  -1  -4  -8   81.82    9.29
   1  -4   8   85.03    6.75
   1  -4   8   87.97    9.91
   1   4   9 1339.54   79.18
   1   4   9 1468.28   80.46
   1   4   9 1474.34   81.72
  -1   4  -9 1401.76   81.95
   1   4   9 1489.95   80.53
  -1   4  -9 1398.20   78.12
  -1   4  -9 1302.71   79.26
  -1   4  -9 1396.52   82.38
  -1   4  -9 1373.53   78.19
   1  -4   9 1398.98   80.94
   1  -4   9 1442.72   79.45
   1  -4   9 1425.42   77.90
   1  -4   9 1426.52   77.72
  -1  -4  -9 1342.70   81.06
   1  -4   9 1410.55   80.35
   1   4  10    5.95    2.63
  -1   4 -10    3.80    3.47
   1   4  10   -3.53    5.59
  -1   4 -10    4.60    2.70
  -1   4 -10    3.53    5.13
   1   4  10    7.08    2.07
   1   4  10    5.49    5.52
  -1   4 -10    3.10    5.35
   1   4  10    4.45    6.73
   1   4  10    4.37    3.27
  -1  -4 -10    5.21    4.89
   1  -4  10    0.03    5.89
   1  -4  10   -1.51    2.56
   1  -4  10    1.00    4.39
   1  -4  10    2.64    5.83
   1  -4  10    1.98    2.27
  -1   4 -11  689.79   40.42
   1   4  11  712.96   39.02
  -1   4 -11  699.54   46.71
   1   4  11  705.59   43.63
   1   4  11  697.47   40.46
   1   4  11  748.02   39.53
  -1   4 -11  642.28   41.98
   1   4  11  666.58   44.82
   1  -4  11  709.16   39.83
  -1  -4 -11  647.67   44.52
   1  -4  11  716.92   39.68
   1  -4  11  685.78   44.38
  -1   4 -12  181.66   14.27
   1   4  12  181.31   14.57
   1   4  12  208.03   12.21
  -1   4 -12  183.33   16.14
   1   4  12  209.75   13.01
  -1   4 -12  189.48   21.70
   1  -4  12  211.29   13.07
  -1  -4 -12  215.86   20.16
   1  -4  12  196.55   13.91
  -1   4 -13   26.73   11.87
   1   4  13   44.58    4.87
   1   4  13   35.25    6.27
  -1   4 -13   39.52    6.01
  -1  -4 -13   40.94   10.73
   1  -4  13   35.15    5.59
  -1   4 -14   45.82   12.91
  -1  -4 -14   61.66   13.11
  -1   4 -15  122.39   19.38
  -1  -4 -15  156.75   19.72
   1   5 -15   47.05   12.59
   1   5 -14   -0.49   10.37
  -1  -5  14   -1.63    3.78
   1  -5 -14   13.65    9.87
   1   5 -13   31.48   13.00
  -1   5  13   35.07    4.89
   1   5 -13   30.07   11.59
  -1   5  13   29.25    5.02
  -1   5  13   42.05    4.32
  -1  -5  13   40.41    9.22
   1  -5 -13   18.92    8.31
  -1  -5  13   30.62    4.65
   1   5 -12    2.02    8.23
  -1   5  12   -1.76    2.03
  -1   5  12    5.26    8.27
   1   5 -12    5.75    2.88
   1   5 -12    5.58    7.25
  -1  -5  12   13.02    7.31
   1  -5 -12    2.01    6.02
  -1  -5  12    1.48    6.11
  -1  -5  12    0.53    3.00
   1   5 -11  690.28   40.81
  -1   5  11  749.55   44.26
   1   5 -11  701.32   46.16
  -1   5  11  785.13   45.85
  -1   5  11  709.69   44.74
   1   5 -11  714.39   47.23
  -1   5  11  711.17   41.15
  -1   5  11  696.79   40.43
   1  -5 -11  687.65   45.71
  -1  -5  11  684.50   41.34
  -1  -5  11  784.85   44.01
  -1  -5  11  743.34   44.77
  -1  -5  11  720.85   44.76
  -1   5  10  307.09   22.51
  -1   5  10  321.44   21.37
   1   5 -10  320.62   23.48
   1   5 -10  273.39   18.04
   1   5 -10  296.82   22.93
  -1   5  10  310.64   18.71
  -1   5  10  289.47   21.66
  -1   5  10  292.25   17.91
  -1  -5  10  307.30   20.72
  -1  -5  10  308.45   17.80
   1  -5 -10  309.61   22.22
  -1  -5  10  323.70   21.74
  -1  -5  10  316.16   21.90
  -1  -5  10  258.93   18.46
   1   5  -9   20.46    5.65
  -1   5   9   22.76    6.55
   1   5  -9   18.14    5.62
  -1   5   9   17.11    3.34
  -1   5   9   11.38    5.53
  -1   5   9   17.82    2.71
  -1   5   9   12.21    4.50
   1   5  -9   17.02    2.71
  -1  -5   9   17.94    5.35
  -1  -5   9   17.20    4.41
  -1  -5   9   18.19    5.17
   1  -5  -9   19.42    5.43
  -1  -5   9   17.64    2.54
  -1  -5   9   13.63    3.00
   1   5  -8 1556.54   93.56
  -1   5   8 1657.26   93.03
   1   5  -8 1557.03   93.68
  -1   5   8 1700.42   92.64
  -1   5   8 1609.28   91.23
   1   5  -8 1633.98   90.14
  -1   5   8 1714.94   92.07
  -1   5   8 1610.44   90.16
  -1  -5   8 1739.76   92.68
  -1  -5   8 1690.33   89.81
  -1  -5   8 1494.43   90.62
   1  -5  -8 1586.27   93.13
  -1  -5   8 1750.31   92.61
  -1  -5   8 1699.96   91.77
  -1   5   7  204.86   13.11
   1   5  -7  203.84   12.67
   1   5  -7  212.68   13.82
  -1   5   7  222.74   15.88
   1   5  -7  207.13   15.49
  -1   5   7  220.40   11.67
  -1   5   7  198.16   11.73
   1   5  -7  203.50   15.63
  -1   5   7  202.16   14.73
  -1  -5   7  186.37   13.14
  -1  -5   7  218.55   14.06
  -1  -5   7  213.00   12.39
  -1  -5   7  207.85   14.73
   1  -5  -7  200.18   15.00
  -1   5   6  171.31   10.76
   1   5  -6  162.32   10.89
  -1   5   6  160.12   11.87
  -1   5   6  178.07    9.60
   1   5  -6  146.42   12.32
   1   5  -6  162.18   11.25
   1   5  -6  167.56   12.58
  -1   5   6  169.77   11.73
  -1   5   6  183.16   12.88
  -1  -5   6  162.61   11.22
  -1  -5   6  161.65   10.82
   1  -5  -6  156.00   12.13
  -1  -5   6  173.35   10.02
  -1  -5   6  158.10   12.93
  -1   5   5 1349.05   76.08
   1   5  -5 1264.99   76.93
  -1   5   5 1408.94   74.62
   1   5  -5 1392.71   75.16
  -1   5   5 1432.23   78.32
  -1   5   5 1391.34   75.41
   1   5  -5 1330.82   77.14
  -1   5   5 1408.84   76.56
   1   5  -5 1365.24   75.91
  -1  -5   5 1487.50   76.79
  -1  -5   5 1326.12   77.38
   1  -5  -5 1328.62   76.83
  -1  -5   5 1385.53   75.75
  -1  -5   5 1328.29   75.68
  -1   5   4   16.75    1.75
  -1   5   4   13.01    2.62
   1   5  -4   11.33    2.67
   1   5  -4   14.23    1.43
  -1   5   4   11.61    2.21
   1   5  -4   12.37    1.91
   1   5  -4   19.64    3.04
   1   5  -4   24.34    3.49
   1  -5  -4    8.09    2.18
  -1  -5   4   21.18    3.16
  -1  -5   4   15.00    2.43
  -1  -5   4   21.37    3.37
  -1  -5   4   10.05    2.06
   1   5  -3  489.29   29.00
   1   5  -3  540.06   30.35
  -1   5   3  536.98   29.89
   1   5  -3  482.99   30.26
  -1   5   3  544.33   28.91
   1   5  -3  521.89   29.68
   1  -5  -3  528.47   30.07
  -1  -5   3  545.50   30.10
  -1  -5   3  535.16   30.03
  -1  -5   3  489.83   29.50
  -1   5   2 3147.73  159.44
   1   5  -2 2735.87  160.35
  -1   5   2 2885.19  159.81
   1   5  -2 2909.52  159.87
   1  -5  -2 3018.71  159.55
  -1   5   1   33.77    2.48
  -1   5   1   24.96    2.38
   1   5  -1   25.23    2.50
  -1  -5   1   25.58    2.66
   1  -5  -1   28.36    2.54
   1  -5  -1   26.95    2.62
  -1   5   0    9.65    1.07
   1   5   0    8.91    1.43
  -1   5   0    9.87    1.57
  -1  -5   0    8.64    1.49
   1  -5   0   13.65    1.96
   1  -5   0   11.04    1.17
  -1   5  -1  250.63   14.84
   1   5   1  263.44   14.61
  -1   5  -1  254.33   14.78
  -1   5  -1  259.84   14.97
  -1   5  -1  249.52   14.53
   1  -5   1  263.03   14.93
  -1  -5  -1  246.39   14.65
   1  -5   1  257.39   15.10
  -1   5  -2   23.90    2.14
   1   5   2   28.33    2.07
  -1   5  -2   20.56    2.55
  -1   5  -2   22.88    2.75
  -1   5  -2   24.81    3.45
  -1   5  -2   23.94    1.68
  -1  -5  -2   24.66    2.98
   1  -5   2   26.64    2.89
   1  -5   2   18.58    2.91
  -1   5  -3  591.83   33.67
   1   5   3  642.58   34.42
  -1   5  -3  596.07   33.54
  -1   5  -3  585.58   35.52
  -1   5  -3  587.23   34.21
  -1   5  -3  618.71   34.45
   1   5   3  610.65   34.84
  -1   5  -3  638.77   35.07
   1   5   3  617.96   33.41
   1  -5   3  607.68   34.42
   1  -5   3  629.00   34.88
   1  -5   3  673.76   33.79
  -1  -5  -3  606.83   35.13
  -1  -5  -3  575.92   33.50
   1  -5   3  606.45   34.06
   1  -5   3  581.42   35.07
  -1   5  -4 1726.13   96.85
  -1   5  -4 1723.30   97.00
  -1   5  -4 1626.14   96.43
  -1   5  -4 1712.81   98.49
   1   5   4 1818.50   97.86
   1   5   4 1850.25   99.94
  -1   5  -4 1762.25   95.86
  -1   5  -4 1790.06   98.00
   1   5   4 1859.44   97.06
   1  -5   4 1694.88   96.91
   1  -5   4 1825.05   98.81
   1  -5   4 1747.12   96.56
   1  -5   4 1835.98   96.60
  -1  -5  -4 1790.29   98.11
  -1   5  -5 1321.26   79.40
   1   5   5 1443.55   77.73
   1   5   5 1434.29   78.57
  -1   5  -5 1350.64   77.66
  -1   5  -5 1445.30   79.17
   1   5   5 1420.12   79.44
   1   5   5 1510.01   78.62
  -1   5  -5 1340.53   77.50
  -1   5  -5 1338.68   77.38
   1  -5   5 1469.71   78.71
   1  -5   5 1457.63   79.07
   1  -5   5 1402.75   77.19
   1  -5   5 1456.66   77.53
  -1  -5  -5 1365.04   79.01
   1  -5   5 1343.00   77.54
   1   5   6  104.66    7.95
  -1   5  -6  100.83    9.20
  -1   5  -6  109.03    7.63
  -1   5  -6   89.52    9.31
   1   5   6  102.22    9.03
  -1   5  -6   95.36    7.48
  -1   5  -6  101.84    7.91
   1   5   6   92.30   10.19
   1  -5   6   84.50   10.50
   1  -5   6  100.54    7.21
   1  -5   6  113.41    9.34
  -1  -5  -6   97.09    8.96
   1  -5   6   99.58    7.41
   1  -5   6  117.78    8.03
  -1   5  -7    0.36    3.32
  -1   5  -7    2.09    1.94
  -1   5  -7   -3.66    2.73
  -1   5  -7   -0.82    2.23
  -1   5  -7    5.75    2.15
   1   5   7    1.83    3.38
   1   5   7    0.52    3.87
   1   5   7   -0.51    2.83
   1   5   7   -1.25    2.18
   1  -5   7    5.71    2.65
  -1  -5  -7    6.23    3.09
   1  -5   7    2.49    1.64
   1  -5   7    0.76    3.26
   1  -5   7   -3.28    3.24
  -1   5  -8   19.99    3.80
  -1   5  -8   24.19    4.16
   1   5   8   19.07    4.03
  -1   5  -8   34.94    6.48
   1   5   8   25.18    6.83
  -1   5  -8   15.63    4.69
   1   5   8   18.21    5.37
  -1   5  -8   19.01    3.21
   1   5   8   15.21    5.89
   1  -5   8   24.48    4.72
  -1  -5  -8   29.94    6.12
   1  -5   8   21.89    3.46
   1  -5   8   27.47    3.63
   1  -5   8   14.69    4.69
   1   5   9  256.45   19.30
  -1   5  -9  302.76   21.75
  -1   5  -9  264.96   18.59
   1   5   9  285.20   20.31
   1   5   9  301.75   21.81
  -1   5  -9  281.67   17.88
  -1   5  -9  280.37   21.84
   1   5   9  278.82   20.19
   1  -5   9  302.94   19.30
   1  -5   9  284.44   17.41
   1  -5   9  289.62   21.25
  -1  -5  -9  265.24   20.56
   1  -5   9  287.40   20.46
   1  -5   9  287.40   17.75
   1   5  10   80.25   13.27
  -1   5 -10   91.40   13.09
  -1   5 -10   99.48    9.49
  -1   5 -10  104.44    8.74
   1   5  10  104.08   12.41
   1   5  10   92.78   12.15
   1   5  10   96.21    9.21
  -1   5 -10  116.91   13.22
   1  -5  10   98.99   10.45
   1  -5  10   96.01    8.18
  -1  -5 -10  120.75   12.17
   1  -5  10   93.86    8.16
   1  -5  10   94.91   12.37
   1   5  11  483.12   28.23
  -1   5 -11  426.10   29.22
   1   5  11  460.19   31.56
  -1   5 -11  484.63   34.49
   1   5  11  417.63   32.93
   1   5  11  471.61   26.76
  -1   5 -11  467.65   27.90
   1  -5  11  472.01   27.52
   1  -5  11  453.74   27.26
   1  -5  11  462.59   32.36
  -1  -5 -11  471.23   32.95
   1   5  12   22.46    5.34
  -1   5 -12   17.30    9.32
   1   5  12   21.63    5.36
   1   5  12   29.72    4.24
  -1   5 -12   19.40    4.48
   1  -5  12   19.96    4.54
  -1  -5 -12   20.05    8.58
   1  -5  12   14.35    3.84
   1   5  13    9.18    5.34
   1   5  13    1.36    2.22
  -1   5 -13   -0.93   11.49
   1   5  13   -1.35    3.48
  -1   5 -13   -0.51    4.49
   1  -5  13    2.92    4.30
  -1  -5 -13    4.62    8.34
  -1   5 -14   16.57   11.67
  -1   5 -14   36.70    6.54
  -1  -5 -14   61.44   11.68
  -1   5 -15  -10.02   12.49
  -1  -5 -15   24.90   11.10
   1   6 -15   41.84   13.15
   1  -6 -15   47.99   12.39
  -1   6  14   37.46    4.73
   1   6 -14   40.59   13.08
   1  -6 -14   32.02   10.79
  -1  -6  14   38.50    5.76
   1   6 -13   26.23    4.20
   1   6 -13   29.39   11.80
  -1   6  13   20.81    3.27
  -1   6  13   22.41    5.05
  -1   6  13   22.29    5.10
   1   6 -13   22.68   18.28
  -1  -6  13   17.18    8.31
  -1  -6  13   26.43    4.88
   1  -6 -13    8.64    7.81
   1   6 -12    7.89    8.67
   1   6 -12   10.51    3.23
  -1   6  12   10.96    3.95
  -1   6  12   10.89    2.59
  -1  -6  12    9.94    3.52
  -1  -6  12   11.04    7.70
   1  -6 -12   11.93    8.28
  -1  -6  12    6.66    6.73
  -1   6  11  306.08   22.57
   1   6 -11  306.73   24.53
  -1   6  11  333.86   24.71
  -1   6  11  301.15   18.57
  -1   6  11  289.77   23.13
   1   6 -11  297.21   25.01
   1   6 -11  288.03   18.81
   1  -6 -11  314.61   25.15
  -1  -6  11  316.90   24.05
  -1  -6  11  336.52   22.16
  -1  -6  11  349.91   23.75
  -1  -6  11  292.02   19.54
  -1   6  10  259.35   15.96
   1   6 -10  231.61   20.44
  -1   6  10  252.97   18.97
  -1   6  10  253.65   20.41
  -1   6  10  272.28   16.83
  -1   6  10  274.47   19.58
   1   6 -10  278.08   21.62
   1   6 -10  253.38   16.10
   1  -6 -10  245.01   19.99
  -1  -6  10  279.66   20.20
  -1  -6  10  227.84   16.59
  -1  -6  10  272.41   19.80
  -1  -6  10  292.36   18.78
  -1   6   9  542.51   31.69
  -1   6   9  569.22   35.31
   1   6  -9  559.98   36.29
   1   6  -9  578.49   33.31
  -1   6   9  541.33   32.22
  -1   6   9  575.54   34.00
   1   6  -9  521.37   35.68
   1   6  -9  558.53   31.72
  -1   6   9  551.05   34.56
  -1  -6   9  574.09   34.63
   1  -6  -9  536.23   35.24
  -1  -6   9  579.11   33.53
  -1  -6   9  500.61   32.25
  -1  -6   9  576.12   34.61
   1   6  -8  114.38    7.73
   1   6  -8  108.65   11.37
   1   6  -8  116.30    9.32
  -1   6   8  104.98    8.35
  -1   6   8   91.77    7.57
  -1   6   8  118.43    9.99
  -1   6   8  116.04   11.34
   1   6  -8  113.11   11.07
  -1   6   8  103.64   10.51
  -1  -6   8  100.50    8.16
  -1  -6   8  108.08   10.44
  -1  -6   8  112.81    9.38
  -1  -6   8  108.78   10.41
   1  -6  -8   93.63    9.97
  -1   6   7  639.01   37.40
  -1   6   7  592.61   33.84
  -1   6   7  600.81   35.14
   1   6  -7  576.46   37.61
   1   6  -7  660.37   37.20
  -1   6   7  588.82   36.59
  -1   6   7  631.58   33.63
   1   6  -7  616.04   34.80
   1   6  -7  608.19   37.80
  -1  -6   7  559.64   35.31
  -1  -6   7  646.75   35.85
  -1  -6   7  640.82   36.88
  -1  -6   7  660.20   36.94
   1  -6  -7  595.75   37.24
  -1   6   6   -0.23    2.17
  -1   6   6    2.99    2.01
  -1   6   6    4.73    2.97
   1   6  -6    0.05    2.47
   1   6  -6    5.25    2.40
  -1   6   6    4.44    1.05
   1   6  -6    8.66    3.12
   1   6  -6    1.77    1.50
  -1  -6   6   10.09    4.27
  -1  -6   6    5.11    3.26
  -1  -6   6    5.51    2.26
  -1  -6   6    0.93    1.59
   1  -6  -6    4.21    2.50
   1   6  -5  144.92    8.33
  -1   6   5  141.73   10.03
   1   6  -5  138.23   10.07
  -1   6   5  151.48    8.69
  -1   6   5  148.78   11.26
  -1   6   5  140.33   10.63
   1   6  -5  137.67   10.84
  -1   6   5  146.84    9.63
  -1  -6   5  141.84    9.77
  -1  -6   5  153.20   10.81
  -1  -6   5  149.94   10.89
   1  -6  -5  153.98   10.96
  -1  -6   5  148.75    9.74
  -1   6   4  179.07   14.94
  -1   6   4  202.58   10.92
  -1   6   4  200.20   11.77
   1   6  -4  167.73   12.63
   1   6  -4  163.63   11.25
   1   6  -4  180.71   12.69
   1   6  -4  182.51   11.99
  -1  -6   4  172.93   11.70
   1  -6  -4  188.31   12.55
  -1  -6   4  211.91   16.07
  -1  -6   4  185.04   12.33
  -1  -6   4  194.77   11.45
   1   6  -3  429.03   25.47
  -1   6   3  425.33   24.92
  -1   6   3  468.68   24.57
   1   6  -3  411.58   24.81
   1   6  -3  395.01   25.64
  -1  -6   3  440.03   24.86
   1  -6  -3  416.27   25.11
   1  -6  -3  443.59   24.27
  -1   6   2 2160.33  119.21
   1   6  -2 2244.82  119.40
  -1   6   2 2238.98  118.86
   1  -6  -2 2145.43  119.38
   1  -6  -2 2206.18  119.06
  -1  -6   2 2115.48  119.32
  -1   6   1  354.57   18.34
  -1   6   1  311.32   18.08
   1   6  -1  312.39   18.43
  -1  -6   1  272.98   18.87
   1  -6  -1  339.53   18.30
   1  -6  -1  311.37   18.44
  -1   6   0    4.87    1.28
   1   6   0    6.36    1.31
  -1   6   0    5.96    1.00
   1  -6   0    4.65    1.08
  -1  -6   0    9.15    1.63
   1   6   1  595.32   32.25
  -1   6  -1  584.29   32.49
  -1   6  -1  579.82   32.60
  -1  -6  -1  577.25   32.35
   1  -6   1  559.99   32.71
  -1   6  -2    2.91    1.71
   1   6   2    3.31    0.88
  -1   6  -2    1.60    0.86
  -1   6  -2    4.34    1.30
  -1   6  -2    4.34    1.21
  -1   6  -2    2.37    1.27
  -1  -6  -2    4.44    1.50
   1  -6   2    3.18    1.27
   1  -6   2    5.97    1.44
  -1  -6  -2    4.55    1.10
  -1   6  -3 4289.29  251.12
  -1   6  -3 4284.41  248.95
   1   6   3 5015.53  250.43
  -1   6  -3 4828.98  250.01
  -1   6  -3 4647.05  250.44
  -1   6  -3 4337.14  249.65
   1   6   3 5024.99  249.93
   1  -6   3 4328.09  249.42
   1  -6   3 4293.02  250.54
  -1  -6  -3 4945.40  250.86
   1  -6   3 4588.41  249.95
   1  -6   3 4555.72  250.22
  -1  -6  -3 4709.95  249.04
  -1   6  -4   30.98    3.83
   1   6   4   29.21    3.82
  -1   6  -4   31.48    3.47
   1   6   4   22.91    4.38
  -1   6  -4   30.10    3.04
   1   6   4   35.75    4.20
   1   6   4   32.01    2.29
  -1   6  -4   28.68    2.56
  -1   6  -4   25.63    3.86
  -1   6  -4   31.62    4.63
   1  -6   4   22.88    3.94
  -1  -6  -4   32.42    2.44
   1  -6   4   33.51    4.29
   1  -6   4   39.01    3.62
   1  -6   4   36.74    3.07
  -1  -6  -4   37.31    4.30
   1  -6   4   28.89    3.27
   1   6   5  938.06   53.76
   1   6   5  990.86   53.85
  -1   6  -5  887.93   52.34
  -1   6  -5  919.18   54.91
  -1   6  -5 1003.10   51.37
  -1   6  -5  926.39   53.01
   1   6   5  959.39   54.84
  -1   6  -5  950.42   52.85
  -1   6  -5  946.29   54.28
  -1  -6  -5  899.69   54.23
   1  -6   5  995.99   52.55
   1  -6   5  902.91   52.84
   1  -6   5  997.01   53.96
   1  -6   5  910.04   53.99
   1  -6   5  936.67   52.38
  -1   6  -6  794.28   48.98
  -1   6  -6  878.17   51.23
  -1   6  -6  850.56   51.79
   1   6   6  909.52   51.65
   1   6   6  872.15   50.44
   1   6   6  896.69   49.54
  -1   6  -6  884.93   49.65
  -1   6  -6  877.45   49.35
  -1  -6  -6  851.57   51.14
   1  -6   6  946.45   49.33
   1  -6   6  926.56   50.74
   1  -6   6  821.25   49.26
   1  -6   6  862.35   50.83
   1  -6   6  894.46   48.84
  -1   6  -7  542.58   33.80
  -1   6  -7  574.99   36.25
  -1   6  -7  584.79   36.91
  -1   6  -7  595.76   33.95
   1   6   7  602.55   36.57
   1   6   7  576.54   35.25
   1   6   7  574.62   34.09
   1  -6   7  565.98   33.83
  -1  -6  -7  553.65   35.87
   1  -6   7  593.58   33.36
   1  -6   7  646.13   34.48
   1  -6   7  611.33   35.63
   1  -6   7  599.94   35.89
  -1   6  -8  111.09    9.39
   1   6   8  136.33   13.30
   1   6   8  127.15   11.65
  -1   6  -8  131.73    9.50
  -1   6  -8  129.61   10.22
   1   6   8  142.06   11.53
  -1   6  -8  111.39   11.69
  -1   6  -8  117.12   12.48
   1   6   8  110.14    9.96
  -1  -6  -8  113.71   11.42
   1  -6   8  137.00   11.90
   1  -6   8  128.73    9.45
   1  -6   8  130.57   10.16
   1  -6   8  134.72    9.12
  -1   6  -9  109.05    9.07
   1   6   9  119.54   10.02
  -1   6  -9  103.97   11.82
  -1   6  -9  103.37   12.60
   1   6   9  132.78   11.84
  -1   6  -9  101.55    9.36
   1   6   9  107.89   13.33
  -1   6  -9  123.22   10.15
   1   6   9  108.55   11.73
   1  -6   9  107.10    8.62
   1  -6   9  120.77   12.42
  -1  -6  -9  110.51   11.82
   1  -6   9  133.53   10.54
   1  -6   9  117.50   12.09
   1  -6   9  116.56    8.98
   1   6  10  320.25   22.85
  -1   6 -10  310.80   24.38
  -1   6 -10  317.44   19.84
  -1   6 -10  269.54   20.14
   1   6  10  304.83   20.08
   1   6  10  360.01   25.14
  -1   6 -10  307.23   24.37
   1  -6  10  273.70   21.36
   1  -6  10  312.46   19.51
   1  -6  10  324.55   23.57
   1  -6  10  329.77   21.21
  -1  -6 -10  303.24   23.05
   1   6  11  493.34   26.60
   1   6  11  445.27   34.44
   1   6  11  431.96   25.54
   1   6  11  440.43   30.46
  -1   6 -11  436.60   26.59
  -1   6 -11  425.64   32.35
  -1   6 -11  412.29   32.30
   1   6  11  422.51   26.92
   1  -6  11  417.37   26.31
   1  -6  11  438.19   26.01
   1  -6  11  422.95   30.72
  -1  -6 -11  425.78   31.07
   1   6  12   44.37    6.66
   1   6  12   38.41    5.74
   1   6  12   34.27    4.83
  -1   6 -12   32.19   13.08
  -1   6 -12   35.01    5.60
   1  -6  12   38.68    6.27
  -1  -6 -12   32.32   10.58
   1  -6  12   43.62    5.78
  -1   6 -13   23.92   11.87
   1   6  13    7.56    5.43
   1   6  13    8.95    2.89
  -1   6 -13   10.82    4.86
   1  -6  13   10.71    3.83
   1  -6  13   12.69    4.54
  -1  -6 -13   27.26   11.65
  -1   6 -14   18.57    5.76
  -1   6 -14   11.58   11.93
  -1  -6 -14   23.91   10.34
  -1   6 -15  312.67   31.50
  -1  -6 -15  267.23   27.18
   1   7 -15  -13.17   11.20
   1  -7 -15   -5.86   10.32
   1   7 -14   10.05   10.78
  -1   7  14   -2.34    2.62
   1   7 -14    0.78   11.62
  -1  -7  14    7.81    9.85
  -1  -7  14    4.63    4.51
   1  -7 -14   10.71    9.78
  -1   7  13   30.11    5.77
   1   7 -13   27.92    4.47
  -1   7  13   31.00    4.05
   1   7 -13   39.67   11.83
  -1  -7  13   31.84    5.51
  -1  -7  13   39.80    9.52
   1  -7 -13   50.14   12.02
   1   7 -12    9.98    7.19
  -1   7  12    0.59    2.33
   1   7 -12    2.69    9.02
  -1   7  12   10.10    4.38
   1   7 -12    4.63    3.12
  -1  -7  12   12.19    6.58
  -1  -7  12   -5.80   12.91
   1  -7 -12   -1.72    7.92
  -1  -7  12    6.28    3.62
  -1   7  11  303.78   20.45
   1   7 -11  336.77   19.73
  -1   7  11  317.47   25.01
   1   7 -11  307.76   25.24
  -1   7  11  314.63   24.05
  -1   7  11  328.47   19.57
  -1   7  11  317.48   23.39
   1   7 -11  304.53   25.27
  -1  -7  11  351.10   24.30
  -1  -7  11  349.66   22.68
   1  -7 -11  331.03   25.55
  -1  -7  11  298.65   20.42
   1   7 -10  496.60   33.97
   1   7 -10  480.34   28.56
  -1   7  10  498.76   28.61
   1   7 -10  499.00   30.35
  -1   7  10  496.88   31.22
  -1   7  10  492.55   29.28
  -1   7  10  485.18   32.75
  -1   7  10  514.74   32.58
   1   7 -10  448.43   33.09
  -1  -7  10  434.40   29.15
  -1  -7  10  522.47   32.06
   1  -7 -10  480.54   32.80
  -1  -7  10  482.63   31.71
  -1  -7  10  542.17   30.87
  -1   7   9   58.26    6.69
   1   7  -9   50.40    7.46
   1   7  -9   46.26    8.03
  -1   7   9   49.11    7.95
   1   7  -9   48.35    5.42
   1   7  -9   62.42    9.83
  -1   7   9   47.18    5.11
  -1   7   9   63.84    9.98
  -1   7   9   45.95    7.60
  -1  -7   9   56.19    7.88
  -1  -7   9   59.04    8.22
   1  -7  -9   49.85    8.49
  -1  -7   9   57.46    8.24
  -1  -7   9   48.72    5.77
   1   7  -8   27.41    5.65
  -1   7   8   34.58    5.56
  -1   7   8   27.87    6.35
   1   7  -8   32.54    4.15
  -1   7   8   44.50    6.75
   1   7  -8   28.98    5.15
  -1   7   8   39.37    5.30
   1   7  -8   15.62    4.92
  -1  -7   8   34.25    5.87
   1  -7  -8   35.41    6.42
  -1  -7   8   26.66    4.07
  -1  -7   8   30.84    5.10
  -1  -7   8   24.04    5.42
  -1   7   7  143.36    8.56
   1   7  -7  149.17    9.97
  -1   7   7  140.22   10.47
  -1   7   7  166.87   13.09
   1   7  -7  148.69   11.31
  -1   7   7  146.70   11.91
   1   7  -7  132.01   12.45
   1   7  -7  143.59   12.46
  -1  -7   7  179.74   14.82
  -1  -7   7  152.72   12.28
   1  -7  -7  145.48   12.01
  -1  -7   7  155.14   12.14
  -1  -7   7  140.92   10.38
  -1   7   6  432.01   26.94
  -1   7   6  433.46   25.78
  -1   7   6  450.36   24.54
  -1   7   6  463.61   27.87
   1   7  -6  420.45   27.74
   1   7  -6  420.55   26.41
   1   7  -6  445.83   28.11
   1   7  -6  425.63   25.45
  -1   7   6  451.36   26.41
   1  -7  -6  421.10   27.42
  -1  -7   6  436.05   25.84
  -1  -7   6  411.32   26.01
  -1  -7   6  481.59   27.33
  -1  -7   6  491.26   28.23
  -1   7   5   75.79    6.08
   1   7  -5   70.32    7.11
   1   7  -5   65.71    4.44
   1   7  -5   66.33    7.12
   1   7  -5   62.16    5.31
   1   7  -5   69.56    6.46
  -1   7   5   73.21    6.71
  -1   7   5   75.06    4.76
  -1  -7   5   71.21    6.92
  -1  -7   5   71.92    5.58
  -1  -7   5   76.67    7.09
   1  -7  -5   64.79    6.48
  -1  -7   5   58.87    5.75
   1   7  -4 1469.50   84.60
   1   7  -4 1504.63   83.40
   1   7  -4 1500.41   84.26
  -1   7   4 1551.35   83.62
   1   7  -4 1420.88   82.63
  -1   7   4 1575.06   82.27
   1  -7  -4 1526.22   84.05
  -1  -7   4 1596.48   83.93
  -1  -7   4 1458.40   83.23
  -1  -7   4 1468.65   82.54
   1   7  -3 1796.10  103.13
   1   7  -3 1877.83  102.59
   1   7  -3 1894.35  102.01
  -1   7   3 1882.72  101.61
  -1   7   3 1815.56  101.87
   1  -7  -3 1930.79  101.42
   1  -7  -3 1828.73  102.23
  -1  -7   3 1815.32  101.89
  -1   7   2  290.02   17.50
   1   7  -2  290.37   17.75
  -1   7   2  322.54   17.33
   1  -7  -2  294.60   17.69
  -1  -7   2  291.77   17.76
   1  -7  -2  299.10   17.79
   1   7  -1  120.79    8.24
  -1   7   1  142.08    8.19
  -1   7   1  121.73    7.82
   1  -7  -1  118.62    8.83
   1  -7  -1  130.35    8.09
  -1  -7   1  119.66    8.24
  -1   7   0 5538.95  286.41
   1   7   0 5195.65  286.26
  -1  -7   0 5266.87  286.57
   1  -7   0 5134.90  286.51
   1   7   1  334.70   20.57
  -1   7  -1  385.98   20.98
  -1   7  -1  354.86   20.98
  -1  -7  -1  374.95   21.25
  -1  -7  -1  355.74   20.85
   1  -7   1  375.40   19.77
   1  -7   1  346.77   21.12
  -1   7  -2   63.74    5.15
  -1   7  -2   59.09    6.07
   1   7   2   61.93    4.45
  -1   7  -2   60.82    5.03
  -1   7  -2   62.88    4.86
   1  -7   2   68.42    5.27
  -1  -7  -2   61.15    4.68
  -1  -7  -2   67.99    5.54
   1  -7   2   66.30    5.31
  -1   7  -3  945.87   54.27
   1   7   3  962.04   53.53
  -1   7  -3 1021.47   54.65
  -1   7  -3  959.69   53.60
  -1   7  -3  964.55   54.92
  -1   7  -3  938.68   56.00
   1  -7   3 1065.03   53.27
   1  -7   3  914.41   54.49
   1  -7   3 1032.41   54.96
  -1  -7  -3  981.88   55.29
  -1  -7  -3  958.11   53.70
   1   7   4  384.78   21.73
  -1   7  -4  375.75   21.89
  -1   7  -4  420.63   24.05
  -1   7  -4  387.77   22.88
   1   7   4  420.50   23.16
   1   7   4  386.42   23.53
  -1   7  -4  387.50   24.81
  -1   7  -4  355.30   23.02
  -1  -7  -4  384.80   24.02
   1  -7   4  414.01   23.81
   1  -7   4  375.24   24.00
   1  -7   4  409.25   22.10
  -1  -7  -4  412.34   21.97
   1  -7   4  384.48   22.54
   1  -7   4  365.88   22.99
   1   7   5  192.36   14.96
  -1   7  -5  230.88   12.27
  -1   7  -5  208.39   14.46
  -1   7  -5  209.34   13.18
  -1   7  -5  174.74   12.74
   1   7   5  204.00   14.02
   1   7   5  210.27   13.39
  -1   7  -5  184.22   13.24
  -1   7  -5  206.72   15.26
   1  -7   5  201.64   14.54
   1  -7   5  203.92   12.68
   1  -7   5  236.49   14.56
  -1  -7  -5  200.76   14.47
   1  -7   5  189.34   13.11
   1  -7   5  216.73   12.58
   1   7   6  133.99   11.13
  -1   7  -6  142.15   10.03
  -1   7  -6  129.09   11.29
  -1   7  -6  134.31    9.42
   1   7   6  130.46   12.11
  -1   7  -6  133.77   11.98
   1   7   6  152.64   10.59
  -1   7  -6  146.49   11.63
   1  -7   6  153.93    9.79
   1  -7   6  152.26   11.94
   1  -7   6  157.71   11.64
  -1  -7  -6  146.98   11.61
   1  -7   6  137.76   10.00
  -1   7  -7  280.31   17.47
  -1   7  -7  242.81   16.94
  -1   7  -7  285.85   20.55
  -1   7  -7  276.69   17.97
   1   7   7  289.27   18.81
   1   7   7  269.52   17.77
   1   7   7  273.26   20.27
  -1   7  -7  274.65   19.68
   1   7   7  292.85   19.11
  -1  -7  -7  269.57   19.49
   1  -7   7  263.30   19.32
   1  -7   7  293.12   19.24
   1  -7   7  257.50   17.29
   1  -7   7  304.23   17.02
   1  -7   7  289.19   18.40
  -1   7  -8    7.45    2.51
  -1   7  -8    4.47    2.46
   1   7   8   15.33    4.88
  -1   7  -8   10.68    3.80
  -1   7  -8    3.29    3.99
   1   7   8    0.08    4.71
   1   7   8    8.53    4.43
  -1   7  -8    6.19    5.03
   1  -7   8   10.83    3.07
  -1  -7  -8    6.87    3.98
   1  -7   8    7.86    2.51
   1  -7   8    5.33    3.50
   1  -7   8    2.60    4.79
   1  -7   8    5.12    4.25
   1   7   9  316.28   20.73
  -1   7  -9  294.39   24.34
  -1   7  -9  329.05   20.35
   1   7   9  326.52   22.40
  -1   7  -9  323.56   23.41
   1   7   9  323.18   24.44
  -1   7  -9  298.64   20.30
  -1   7  -9  314.26   21.08
   1   7   9  359.65   24.67
   1  -7   9  322.10   20.32
   1  -7   9  312.39   23.36
  -1  -7  -9  332.63   23.65
   1  -7   9  329.48   19.67
   1  -7   9  339.16   22.84
  -1   7 -10   15.19    3.92
  -1   7 -10   15.57    8.15
   1   7  10   20.15    8.31
   1   7  10   14.12    6.65
  -1   7 -10   23.84    7.33
   1   7  10   16.62    4.80
  -1  -7 -10   11.64    5.69
   1  -7  10   15.32    3.69
   1  -7  10   22.06    7.06
  -1   7 -11  266.69   19.37
   1   7  11  280.77   17.36
   1   7  11  271.31   19.01
  -1   7 -11  283.78   24.61
  -1   7 -11  279.72   18.36
  -1   7 -11  291.81   24.99
   1   7  11  253.09   21.74
  -1  -7 -11  292.86   23.07
   1  -7  11  290.43   17.80
   1  -7  11  264.71   18.14
   1  -7  11  269.44   25.51
   1   7  12    5.41    4.68
  -1   7 -12    0.24    7.71
  -1   7 -12   11.62    4.12
   1   7  12   -1.63    5.00
   1   7  12   -1.71    2.56
   1  -7  12    1.23    3.42
   1  -7  12   -1.84    3.77
   1   7  13   40.67    7.16
  -1   7 -13   40.31   13.11
  -1   7 -13   38.82    6.12
   1   7  13   49.69    6.62
   1   7  13   37.35    5.56
  -1  -7 -13   34.74   11.49
   1  -7  13   36.96    5.38
  -1   7 -14   22.25    5.68
   1   7  14   13.19    3.29
  -1   7 -14   14.99   12.95
  -1  -7 -14   18.30   11.04
  -1   7 -15   53.29   16.03
  -1  -7 -15   70.72   14.21
   1   8 -15  229.75   27.56
   1  -8 -15  212.53   24.52
   1   8 -14   -0.12   10.86
   1   8 -14   -0.16   10.89
  -1   8  14    3.50    3.08
  -1  -8  14   -4.69    4.69
   1  -8 -14    2.85    9.98
  -1  -8  14    1.98    9.98
  -1   8  13   25.43    4.05
  -1   8  13   24.68    5.55
   1   8 -13   22.96    4.28
   1   8 -13   34.20   10.59
   1   8 -13   44.82   11.87
   1  -8 -13   34.20   12.14
  -1  -8  13   33.87    8.83
  -1  -8  13   26.69    5.46
   1   8 -12  217.62   22.43
   1   8 -12  211.13   14.08
   1   8 -12  215.35   20.95
  -1   8  12  220.40   13.96
  -1   8  12  215.57   15.41
  -1  -8  12  224.54   17.82
  -1  -8  12  193.61   15.12
   1  -8 -12  173.98   25.29
  -1   8  11    7.71    7.20
   1   8 -11    4.31    6.11
  -1   8  11    6.07    7.57
  -1   8  11    2.48    4.07
   1   8 -11    7.03    6.69
  -1   8  11    0.03    5.95
  -1   8  11    4.83    2.71
   1   8 -11    0.61    2.59
  -1  -8  11    2.18    3.27
  -1  -8  11   -0.94    5.13
  -1  -8  11   11.03    7.14
   1  -8 -11    9.24    7.13
  -1   8  10   20.90    3.54
  -1   8  10   13.37    5.79
   1   8 -10    7.29    5.42
   1   8 -10   16.60    5.44
  -1   8  10   12.03    5.92
   1   8 -10   12.87    6.24
  -1   8  10   15.60    4.23
  -1   8  10    8.22    6.88
   1   8 -10   18.98    3.42
  -1  -8  10   21.07    5.19
  -1  -8  10   15.59    9.86
  -1  -8  10   18.44    6.53
  -1  -8  10   12.55    3.46
   1  -8 -10   16.46    6.12
   1   8  -9   19.89    5.78
   1   8  -9   31.06    4.09
  -1   8   9   31.74    6.80
  -1   8   9   38.07    6.42
  -1   8   9   31.50    5.05
   1   8  -9   27.80    7.06
   1   8  -9   34.69    6.82
  -1   8   9   33.45    4.46
  -1   8   9   33.58    7.82
  -1  -8   9   25.41    4.46
   1  -8  -9   32.30    6.91
  -1  -8   9   36.27    6.66
  -1  -8   9   38.37    7.14
  -1  -8   9   31.10    6.37
  -1   8   8  243.19   17.70
  -1   8   8  231.17   15.88
  -1   8   8  214.84   14.84
   1   8  -8  207.42   17.55
  -1   8   8  206.67   16.43
   1   8  -8  211.20   17.24
   1   8  -8  228.30   14.26
   1   8  -8  216.00   15.70
  -1  -8   8  231.63   16.69
  -1  -8   8  202.61   14.68
  -1  -8   8  229.12   16.69
  -1  -8   8  239.43   15.32
   1  -8  -8  221.06   17.14
  -1   8   7 3108.78  166.38
  -1   8   7 2927.64  166.79
   1   8  -7 3042.96  165.69
  -1   8   7 3134.80  167.23
   1   8  -7 2923.56  167.75
  -1   8   7 2971.91  164.87
  -1   8   7 2923.63  163.19
   1   8  -7 3066.42  164.65
   1   8  -7 2941.25  167.53
   1  -8  -7 2965.16  167.12
  -1  -8   7 3195.58  166.49
  -1  -8   7 2718.54  165.04
  -1  -8   7 3056.57  165.03
  -1  -8   7 3236.31  166.56
  -1   8   6    6.22    2.60
  -1   8   6    6.40    2.88
   1   8  -6    9.23    2.23
  -1   8   6    3.34    3.81
   1   8  -6    9.20    1.79
   1   8  -6    1.20    2.59
   1   8  -6    4.46    1.02
   1   8  -6   -0.25    2.79
  -1   8   6    2.29    2.80
   1   8  -6    4.42    2.88
  -1   8   6    3.48    1.17
   1  -8  -6    8.95    3.01
  -1  -8   6    5.11    3.19
  -1  -8   6    4.66    1.84
  -1  -8   6    1.08    2.88
  -1  -8   6    8.64    2.35
   1   8  -5  714.56   44.14
  -1   8   5  752.50   42.46
   1   8  -5  717.26   41.86
   1   8  -5  738.75   42.75
   1   8  -5  703.30   43.58
  -1   8   5  766.50   41.17
  -1   8   5  741.10   42.95
  -1  -8   5  708.98   42.41
  -1  -8   5  759.92   41.76
  -1  -8   5  833.80   43.53
   1  -8  -5  749.29   43.57
   1   8  -4  256.30   16.57
  -1   8   4  237.40   15.71
   1   8  -4  246.10   16.00
  -1   8   4  268.99   14.66
   1   8  -4  228.61   14.97
   1   8  -4  261.61   17.37
   1  -8  -4  249.75   16.27
  -1  -8   4  248.65   14.77
  -1  -8   4  249.72   15.70
  -1   8   3  201.28   13.02
   1   8  -3  203.89   13.65
   1   8  -3  177.63   14.01
  -1   8   3  222.07   12.36
   1   8  -3  201.78   13.15
  -1  -8   3  197.74   13.04
   1  -8  -3  223.72   13.49
   1   8  -2   39.66    4.04
  -1   8   2   45.99    3.75
  -1   8   2   41.72    3.86
   1  -8  -2   40.09    3.88
  -1  -8   2   43.58    4.14
   1  -8  -2   43.74    4.07
   1   8  -1  917.93   51.05
  -1   8   1  858.97   50.46
  -1   8   1  955.68   50.85
   1  -8  -1  933.21   50.77
   1  -8  -1  929.48   51.14
  -1  -8   1  897.37   51.14
  -1   8   0   46.65    3.66
  -1   8   0   50.48    4.42
   1   8   0   54.23    4.41
  -1  -8   0   52.93    4.52
   1  -8   0   58.08    3.92
   1  -8   0   60.35    4.78
   1   8   1 3457.64  194.68
  -1   8  -1 3781.76  195.20
  -1   8  -1 3271.75  195.39
  -1  -8  -1 3918.77  195.41
  -1  -8  -1 3537.81  194.95
   1  -8   1 3551.07  195.32
  -1   8  -2  124.85   10.03
  -1   8  -2  130.62    8.77
  -1   8  -2  132.97    8.50
   1   8   2  130.62    8.50
  -1   8  -2  132.28    8.86
  -1  -8  -2  127.99    9.12
   1  -8   2  124.07    8.78
  -1  -8  -2  118.63    9.02
  -1   8  -3  768.78   47.52
  -1   8  -3  841.31   46.44
  -1   8  -3  761.58   45.60
  -1   8  -3  847.38   46.11
  -1   8  -3  806.42   45.01
   1   8   3  824.55   44.98
   1  -8   3  857.65   46.39
  -1  -8  -3  835.46   46.77
  -1  -8  -3  802.00   45.21
   1  -8   3  803.45   46.07
  -1   8  -4   29.93    4.29
   1   8   4   37.09    4.41
   1   8   4   30.47    2.68
  -1   8  -4   23.44    3.53
  -1   8  -4   30.24    4.30
   1   8   4   27.76    4.42
  -1   8  -4   21.10    4.30
  -1   8  -4   28.47    2.91
   1  -8   4   23.26    3.66
   1  -8   4   25.75    4.45
   1  -8   4   35.13    4.96
  -1  -8  -4   31.94    4.60
  -1  -8  -4   31.79    3.16
   1  -8   4   37.35    2.73
  -1   8  -5  926.07   51.13
   1   8   5  825.38   54.13
   1   8   5  918.76   49.19
  -1   8  -5  864.47   50.72
  -1   8  -5  902.25   49.42
  -1   8  -5  914.48   52.14
   1   8   5  906.66   50.90
  -1   8  -5  886.40   53.18
   1  -8   5  950.64   52.00
  -1  -8  -5  903.09   52.40
   1  -8   5  976.89   49.92
   1  -8   5  871.74   51.97
   1  -8   5  842.24   50.84
  -1   8  -6    0.90    2.92
  -1   8  -6    0.44    2.58
   1   8   6    2.29    2.45
   1   8   6    2.53    3.11
  -1   8  -6    3.89    2.14
   1   8   6    2.47    4.03
  -1   8  -6   13.76    4.08
   1  -8   6    2.52    3.59
  -1  -8  -6    4.86    2.98
   1  -8   6    3.13    1.85
   1  -8   6    3.58    1.98
   1  -8   6   -1.79    3.21
   1   8   7 1373.62   76.33
  -1   8  -7 1359.34   75.31
   1   8   7 1337.73   76.47
  -1   8  -7 1324.06   77.46
  -1   8  -7 1314.74   75.68
   1   8   7 1369.71   75.67
  -1   8  -7 1316.40   78.44
   1   8   7 1412.89   78.17
  -1  -8  -7 1324.24   77.57
   1  -8   7 1269.72   75.23
   1  -8   7 1359.39   76.56
   1  -8   7 1369.89   74.54
   1  -8   7 1431.38   74.91
   1  -8   7 1286.42   76.74
   1   8   8  408.38   27.32
  -1   8  -8  399.08   24.92
  -1   8  -8  396.23   24.14
   1   8   8  415.07   25.69
  -1   8  -8  380.94   27.77
  -1   8  -8  412.79   27.18
   1   8   8  377.80   25.54
   1   8   8  376.37   24.48
   1  -8   8  385.11   25.64
   1  -8   8  409.46   23.44
   1  -8   8  411.82   24.11
   1  -8   8  394.61   26.53
   1  -8   8  374.09   24.10
  -1  -8  -8  373.45   26.63
  -1   8  -9   19.25    4.04
   1   8   9   19.21    5.04
   1   8   9   19.62    6.14
  -1   8  -9   13.83    5.14
  -1   8  -9   26.35    5.27
   1   8   9   14.73    5.86
   1   8   9    9.79    6.33
  -1   8  -9   27.35    7.10
   1  -8   9   17.59    3.72
   1  -8   9   11.28    5.86
   1  -8   9   20.80    4.62
  -1  -8  -9   24.85    6.29
   1  -8   9   16.15    3.85
   1  -8   9   25.70    6.61
   1   8  10  393.37   26.68
  -1   8 -10  376.22   23.92
  -1   8 -10  398.75   29.52
  -1   8 -10  389.15   29.02
   1   8  10  379.93   29.02
   1   8  10  403.52   24.64
   1  -8  10  385.23   27.34
   1  -8  10  355.91   23.84
  -1  -8 -10  363.09   28.30
   1  -8  10  390.54   23.10
  -1   8 -11  286.60   20.99
  -1   8 -11  311.30   25.81
  -1   8 -11  300.55   25.50
  -1   8 -11  290.85   19.51
   1   8  11  274.27   20.21
   1   8  11  317.24   25.89
   1  -8  11  280.46   19.37
  -1  -8 -11  308.53   24.48
  -1   8 -12  200.09   22.14
  -1   8 -12  179.21   14.50
   1   8  12  193.62   13.19
   1   8  12  212.42   16.10
   1   8  12  211.40   15.59
  -1   8 -12  169.76   24.45
  -1  -8 -12  185.67   19.89
   1  -8  12  176.32   14.15
   1   8  13  430.78   25.51
  -1   8 -13  434.39   36.59
  -1   8 -13  411.94   26.91
   1   8  13  421.82   27.76
  -1  -8 -13  413.97   34.02
   1  -8  13  445.25   26.97
   1   8  14  140.62   10.21
  -1   8 -14  145.08   23.56
  -1   8 -14  132.43   13.10
  -1  -8 -14  146.17   20.48
   1  -8  14  124.04   12.02
  -1   8 -15  153.44   22.19
   1   9 -15   96.36   16.69
  -1  -9  15   99.87   12.81
   1  -9 -15   78.65   14.33
   1   9 -14   16.06   12.22
   1   9 -14   22.11    4.55
   1   9 -14   11.84   12.33
  -1   9  14   11.13    3.85
  -1  -9  14   21.29    5.62
   1  -9 -14   21.66   10.80
  -1   9  13   72.76   10.45
  -1   9  13   78.44    7.50
   1   9 -13   68.80   14.20
   1   9 -13   86.46    8.31
   1   9 -13   61.73   12.86
  -1  -9  13   78.53   10.89
   1  -9 -13   72.20   14.72
  -1  -9  13   67.80    9.74
   1   9 -12  216.19   22.33
   1   9 -12  209.08   14.41
  -1   9  12  206.90   14.26
   1   9 -12  206.51   21.20
  -1   9  12  218.74   16.04
  -1  -9  12  236.86   18.07
   1  -9 -12  226.59   23.51
  -1  -9  12  205.51   15.79
  -1   9  11  106.52   13.85
   1   9 -11  141.72   16.97
  -1   9  11  103.80   16.24
  -1   9  11  125.09   11.38
  -1   9  11  118.83    9.59
   1   9 -11  127.95   16.90
   1   9 -11  138.98   13.46
   1   9 -11  103.35    9.74
   1  -9 -11  108.94   13.97
  -1  -9  11  134.11   12.57
  -1  -9  11  134.27   15.46
  -1  -9  11  130.22   10.86
  -1   9  10  204.09   14.47
   1   9 -10  203.57   13.45
   1   9 -10  241.56   20.70
   1   9 -10  190.95   18.14
   1   9 -10  197.73   16.14
  -1   9  10  191.81   13.28
  -1   9  10  183.78   17.19
  -1   9  10  210.54   18.65
  -1   9  10  210.24   16.18
  -1  -9  10  195.96   15.09
  -1  -9  10  203.12   16.99
   1  -9 -10  196.65   18.00
  -1  -9  10  173.91   13.98
   1   9  -9   83.54    9.65
   1   9  -9   68.97   11.14
  -1   9   9   76.91    6.75
   1   9  -9   71.51    7.08
  -1   9   9   72.75   11.13
   1   9  -9   86.19   11.42
  -1   9   9   69.14    9.97
  -1   9   9   87.41    9.36
  -1  -9   9   72.88   10.14
  -1  -9   9   64.87   10.28
  -1  -9   9   83.08    8.35
  -1  -9   9   66.08    7.30
   1  -9  -9   59.97   10.02
   1   9  -8 1201.84   72.38
   1   9  -8 1194.84   71.98
  -1   9   8 1210.55   70.50
  -1   9   8 1191.61   68.92
   1   9  -8 1207.01   68.56
  -1   9   8 1259.52   69.82
  -1   9   8 1258.68   71.53
  -1  -9   8 1322.92   70.90
  -1  -9   8 1121.50   69.09
  -1  -9   8 1296.16   69.07
  -1  -9   8 1305.36   70.77
   1  -9  -8 1166.76   71.45
  -1   9   7  460.30   27.75
  -1   9   7  489.27   29.23
  -1   9   7  461.88   25.89
  -1   9   7  441.83   28.62
   1   9  -7  465.66   27.41
   1   9  -7  448.66   28.54
   1   9  -7  449.24   30.57
  -1   9   7  460.59   29.94
   1   9  -7  459.04   30.17
   1  -9  -7  479.36   29.96
  -1  -9   7  490.56   29.30
  -1  -9   7  490.52   27.54
  -1  -9   7  482.43   29.26
  -1  -9   7  430.36   27.84
   1   9  -6 1158.54   66.41
  -1   9   6 1261.69   68.39
  -1   9   6 1216.42   67.99
   1   9  -6 1202.68   70.08
   1   9  -6 1140.80   70.45
   1   9  -6 1244.21   68.81
  -1   9   6 1250.53   69.12
  -1   9   6 1262.09   66.72
   1   9  -6 1166.31   67.73
  -1  -9   6 1291.30   67.66
  -1  -9   6 1153.51   68.35
  -1  -9   6 1299.28   69.44
   1  -9  -6 1181.09   69.74
   1   9  -5    7.75    2.84
  -1   9   5    4.33    2.65
   1   9  -5    9.15    3.26
   1   9  -5    2.96    1.80
   1   9  -5   14.06    3.95
  -1   9   5   11.14    1.88
   1  -9  -5    7.47    3.04
   1   9  -4  131.17    8.75
   1   9  -4  118.47   10.75
  -1   9   4  126.76    9.59
   1   9  -4  127.41    9.57
   1   9  -4  132.59   10.13
  -1   9   4  138.55    8.38
   1  -9  -4  133.94    8.73
  -1  -9   4  123.13    9.25
  -1   9   3   40.78    4.43
   1   9  -3   38.31    5.32
   1   9  -3   39.81    4.93
  -1   9   3   46.68    3.88
   1  -9  -3   49.40    4.78
  -1  -9   3   37.54    4.26
   1  -9  -3   48.19    4.34
  -1   9   2  958.78   50.28
   1   9  -2  864.87   50.68
  -1   9   2  876.68   50.32
  -1  -9   2  875.11   50.82
   1  -9  -2  929.07   50.72
   1  -9  -2  913.76   50.66
   1   9  -1 1073.96   61.43
  -1   9   1 1180.94   61.33
  -1   9   1 1088.13   60.90
   1  -9  -1 1139.12   61.70
  -1  -9   1 1047.17   61.55
   1   9   0 7885.81  421.65
  -1  -9   0 7821.32  421.90
   1  -9   0 7656.08  422.00
   1   9   1 1711.53   94.83
  -1   9  -1 1699.54   94.99
  -1   9  -1 1781.44   95.28
   1  -9   1 1739.95   93.87
  -1  -9  -1 1833.95   95.44
   1  -9   1 1690.22   95.46
  -1  -9  -1 1659.56   95.05
   1   9   2  809.35   48.00
  -1   9  -2  896.18   47.87
  -1   9  -2  861.54   47.85
  -1  -9  -2  809.70   47.34
   1  -9   2  791.96   47.85
  -1  -9  -2  923.31   48.40
   1   9   3 1072.43   57.55
  -1   9  -3 1062.94   58.84
  -1   9  -3 1027.34   58.22
  -1   9  -3  982.28   60.27
  -1   9  -3 1004.56   57.60
   1  -9   3  974.02   58.54
  -1  -9  -3 1085.21   59.34
   1  -9   3 1150.82   60.21
   1   9   4   21.04    2.45
  -1   9  -4   22.71    4.03
  -1   9  -4   16.62    2.51
   1   9   4   31.28    3.98
  -1   9  -4   20.25    4.50
  -1   9  -4   20.55    3.31
  -1   9  -4   19.20    3.46
   1  -9   4   19.64    2.07
   1  -9   4   32.44    4.73
  -1  -9  -4   17.12    2.66
   1  -9   4   14.22    2.75
  -1  -9  -4   20.45    3.89
  -1   9  -5  201.97   14.56
   1   9   5  200.40   14.23
   1   9   5  211.47   13.84
  -1   9  -5  197.14   13.87
  -1   9  -5  191.84   15.70
  -1   9  -5  206.81   12.18
   1   9   5  202.23   11.90
  -1   9  -5  199.18   13.42
  -1  -9  -5  210.56   12.25
  -1  -9  -5  215.78   15.12
   1  -9   5  221.12   12.34
   1  -9   5  188.49   13.45
   1   9   6 1272.53   73.35
  -1   9  -6 1208.55   75.17
  -1   9  -6 1210.64   72.75
   1   9   6 1353.95   75.10
   1   9   6 1358.54   72.75
  -1   9  -6 1264.56   72.49
  -1   9  -6 1342.16   74.34
  -1   9  -6 1332.73   70.73
   1  -9   6 1387.86   73.86
   1  -9   6 1215.75   72.57
  -1  -9  -6 1224.15   74.23
   1  -9   6 1254.84   73.85
   1  -9   6 1413.73   71.62
   1   9   7  103.82    9.48
   1   9   7  106.57   10.51
   1   9   7  106.53   12.45
   1   9   7  123.89   10.55
  -1   9  -7  100.57   11.89
  -1   9  -7   94.36   10.45
  -1   9  -7  116.15   10.04
  -1   9  -7  111.87    8.85
   1  -9   7  116.69    8.37
  -1  -9  -7  109.55   10.57
   1  -9   7   95.64    8.73
   1  -9   7  114.50   11.16
   1  -9   7  114.28   10.40
   1   9   8  203.79   14.90
   1   9   8  169.90   16.58
   1   9   8  175.00   13.81
   1   9   8  185.74   14.96
  -1   9  -8  174.78   15.66
  -1   9  -8  174.62   15.53
  -1   9  -8  189.82   13.20
  -1   9  -8  195.05   16.92
   1  -9   8  189.58   12.91
  -1  -9  -8  178.19   15.67
   1  -9   8  198.84   15.79
   1  -9   8  170.49   12.99
   1  -9   8  177.72   15.31
   1   9   9 1036.68   62.01
   1   9   9 1037.92   59.91
  -1   9  -9 1042.68   58.25
  -1   9  -9 1048.99   59.10
   1   9   9  969.77   58.40
  -1   9  -9 1065.82   61.96
  -1   9  -9  980.96   62.64
  -1  -9  -9  969.94   61.41
   1  -9   9 1043.61   60.72
   1  -9   9 1082.81   60.45
   1  -9   9  942.18   58.17
   1   9  10   74.03    9.86
  -1   9 -10   87.09   12.46
  -1   9 -10   93.25    8.88
  -1   9 -10   87.79   13.78
   1   9  10   95.58   12.27
   1   9  10   80.79   12.89
   1  -9  10   77.60   11.28
  -1  -9 -10   98.54   14.95
   1  -9  10   76.89    8.58
  -1   9 -11   10.42    9.15
  -1   9 -11    9.71    6.02
  -1   9 -11    9.27    4.26
   1   9  11   -0.68   12.75
   1   9  11   18.93    5.69
  -1   9 -11   15.54    7.78
   1  -9  11   15.80    4.50
  -1  -9 -11   17.60    8.84
  -1   9 -12  247.29   19.52
   1   9  12  243.28   15.74
  -1   9 -12  235.94   24.82
  -1   9 -12  222.85   24.60
  -1   9 -12  218.92   16.81
   1   9  12  220.62   18.23
   1   9  12  266.56   17.74
   1  -9  12  220.99   16.94
  -1  -9 -12  237.76   22.70
  -1   9 -13    2.51   10.12
   1   9  13    4.40    6.25
   1   9  13    1.40    6.61
   1   9  13    1.76    3.41
  -1   9 -13   -0.72    4.88
  -1  -9 -13   -0.04    9.49
   1  -9  13   -3.66    4.56
   1   9  14  172.18   12.42
  -1   9 -14  165.77   14.98
  -1   9 -14  183.01   25.74
  -1  -9 -14  219.43   22.97
   1  -9  14  158.93   14.49
   1  10 -15   34.58   14.15
   1  10 -15   33.50   13.88
  -1 -10  15   49.40    7.78
   1 -10 -15   22.30   12.67
   1  10 -14  424.37   34.19
   1  10 -14  368.53   33.90
  -1  10  14  381.08   22.86
   1  10 -14  344.94   22.59
  -1 -10  14  348.23   24.80
   1 -10 -14  362.55   31.03
   1  10 -13  260.51   25.58
  -1  10  13  209.78   16.95
   1  10 -13  223.04   24.50
  -1  10  13  218.74   14.98
   1  10 -13  205.04   14.86
   1 -10 -13  219.10   23.63
  -1 -10  13  265.78   19.83
  -1 -10  13  191.89   16.65
   1  10 -12   27.31   11.85
  -1  10  12   31.94    4.75
  -1  10  12   24.58    6.53
   1  10 -12   14.76    9.93
   1  10 -12   33.80    4.69
  -1 -10  12   25.59    5.54
  -1 -10  12   38.59    7.63
   1 -10 -12   31.55    9.26
   1  10 -11  638.24   44.30
   1  10 -11  633.66   39.84
   1  10 -11  606.90   37.56
  -1  10  11  713.88   40.65
  -1  10  11  658.66   38.32
  -1  10  11  644.35   42.64
  -1  10  11  639.11   37.45
   1  10 -11  628.09   44.89
  -1 -10  11  648.17   41.21
  -1 -10  11  592.48   38.34
   1 -10 -11  644.04   43.15
  -1 -10  11  658.34   39.03
   1  10 -10   43.46    5.84
  -1  10  10   27.60    6.25
   1  10 -10   29.35    9.43
  -1  10  10   35.44    5.71
  -1  10  10   32.83    4.61
  -1  10  10   28.90    8.51
  -1  10  10   33.27    7.63
   1  10 -10   26.90    6.69
   1  10 -10   36.25    9.27
  -1 -10  10   27.80    5.67
  -1 -10  10   25.48    4.89
   1 -10 -10   23.13    8.67
  -1 -10  10   24.14    6.71
  -1  10   9  260.40   19.66
   1  10  -9  275.13   19.59
   1  10  -9  284.38   17.63
  -1  10   9  264.85   19.15
   1  10  -9  278.13   21.31
  -1  10   9  279.50   21.57
   1  10  -9  295.94   22.54
  -1  10   9  261.41   18.22
  -1 -10   9  248.51   18.12
  -1 -10   9  277.28   20.12
  -1 -10   9  286.42   20.28
   1 -10  -9  264.45   20.86
  -1 -10   9  282.73   18.16
  -1  10   8  235.18   17.85
  -1  10   8  251.40   17.23
   1  10  -8  251.60   17.55
   1  10  -8  256.75   19.53
  -1  10   8  245.16   18.97
  -1  10   8  229.26   13.78
   1  10  -8  204.66   19.14
   1  10  -8  246.15   16.02
  -1 -10   8  217.87   16.36
  -1 -10   8  276.46   18.53
  -1 -10   8  266.74   16.26
   1 -10  -8  229.50   18.55
  -1 -10   8  277.01   18.53
  -1  10   7   19.58    5.27
  -1  10   7   18.14    4.57
   1  10  -7   19.26    5.53
   1  10  -7    5.24    5.15
  -1  10   7   23.30    2.63
  -1  10   7   13.54    3.71
  -1  10   7   16.90    4.00
   1  10  -7   15.61    3.47
   1  10  -7   26.29    2.30
   1 -10  -7   24.20    5.26
  -1 -10   7   15.68    4.50
  -1 -10   7   20.49    3.68
  -1 -10   7   25.39    5.90
  -1 -10   7   16.87    3.56
   1  10  -6   74.10    5.48
   1  10  -6   80.29    8.22
  -1  10   6   73.02    7.45
  -1  10   6   79.61    5.64
   1  10  -6   91.57    9.76
   1  10  -6   75.86    6.80
  -1  10   6   72.52    7.79
   1  10  -6   87.67    8.67
   1 -10  -6   87.24    8.67
  -1 -10   6   71.31    7.04
  -1 -10   6   77.20    8.61
  -1 -10   6   83.98    6.51
   1  10  -5  300.00   19.61
   1  10  -5  262.05   17.59
   1  10  -5  285.60   18.65
  -1  10   5  293.98   16.96
   1  10  -5  332.84   20.93
  -1 -10   5  273.23   18.31
   1 -10  -5  274.11   19.12
  -1 -10   5  299.06   17.18
   1  10  -4  712.30   41.88
   1  10  -4  674.84   42.84
  -1  10   4  704.53   41.01
  -1  10   4  748.50   39.94
   1  10  -4  718.27   41.23
   1 -10  -4  723.56   40.41
  -1 -10   4  689.30   41.04
   1 -10  -4  727.06   41.67
   1  10  -3 1158.16   63.15
   1  10  -3 1076.41   63.50
  -1  10   3 1174.33   62.19
   1 -10  -3 1132.74   62.72
  -1 -10   3 1050.53   63.00
   1 -10  -3 1148.16   63.30
  -1  10   2  208.22   11.95
  -1  10   2  178.66   11.84
   1 -10  -2  177.51   12.11
   1 -10  -2  202.33   12.30
  -1 -10   2  170.81   12.28
   1  10  -1  529.00   31.22
  -1  10   1  588.98   31.19
  -1  10   1  513.43   30.55
  -1 -10   1  528.02   31.47
   1 -10  -1  561.58   30.92
   1 -10  -1  533.87   31.46
   1  10   0   51.70    4.62
  -1  10   0   49.76    4.60
  -1 -10   0   39.58    4.29
   1  10   1    7.15    1.78
  -1  10  -1    8.49    2.08
  -1  10  -1    9.06    2.01
   1 -10   1   11.37    1.71
   1 -10   1   11.51    2.46
  -1 -10  -1    3.63    1.61
  -1 -10  -1    5.50    1.86
   1  10   2  198.94   12.33
  -1  10  -2  210.41   13.01
  -1  10  -2  214.37   13.35
   1 -10   2  190.53   13.14
  -1 -10  -2  194.47   13.26
  -1 -10  -2  191.40   12.61
   1  10   3   55.81    4.29
  -1  10  -3   52.74    5.30
  -1  10  -3   51.48    5.36
  -1  10  -3   36.09    5.87
  -1 -10  -3   55.57    4.68
  -1 -10  -3   47.72    5.17
   1 -10   3   45.48    5.00
  -1  10  -4  935.37   59.33
   1  10   4  987.25   55.87
  -1  10  -4  969.91   56.89
  -1  10  -4 1071.11   57.53
  -1  10  -4 1060.43   57.99
  -1  10  -4  995.82   55.95
   1 -10   4  959.14   57.29
   1 -10   4 1088.21   57.89
  -1 -10  -4 1061.11   58.45
   1  10   5  241.41   14.17
  -1  10  -5  247.32   16.23
  -1  10  -5  231.59   15.59
  -1  10  -5  235.20   14.51
   1  10   5  236.60   15.83
  -1  10  -5  242.48   16.74
  -1  10  -5  241.39   18.44
   1 -10   5  246.71   16.73
  -1 -10  -5  265.00   14.79
   1 -10   5  257.23   14.22
   1 -10   5  214.50   15.69
  -1 -10  -5  248.45   17.30
   1  10   6  659.24   37.81
   1  10   6  595.87   32.75
  -1  10  -6  555.87   37.50
  -1  10  -6  544.08   34.59
  -1  10  -6  590.59   33.05
  -1  10  -6  604.41   36.48
   1  10   6  568.99   35.52
  -1  10  -6  564.51   35.13
  -1 -10  -6  591.79   36.72
   1 -10   6  635.33   33.52
   1 -10   6  623.36   36.52
   1 -10   6  542.05   34.82
   1 -10   6  630.17   36.04
  -1  10  -7  400.43   27.30
   1  10   7  397.30   26.31
   1  10   7  390.32   25.52
   1  10   7  399.88   28.03
  -1  10  -7  403.93   28.72
  -1  10  -7  404.39   25.41
   1  10   7  442.54   26.59
   1 -10   7  376.31   25.33
   1 -10   7  428.35   27.35
  -1 -10  -7  403.40   27.59
   1 -10   7  449.94   27.04
   1 -10   7  464.83   24.54
   1  10   8  608.10   34.90
  -1  10  -8  566.99   33.51
   1  10   8  542.56   33.65
  -1  10  -8  582.91   36.27
  -1  10  -8  534.31   34.01
  -1  10  -8  535.96   37.25
   1  10   8  535.46   36.54
   1 -10   8  559.09   35.40
   1 -10   8  605.93   35.29
   1 -10   8  511.83   33.29
  -1 -10  -8  554.25   36.25
  -1  10  -9    4.24    3.29
  -1  10  -9    5.54    5.34
   1  10   9    6.25    4.95
   1  10   9    6.03    4.30
  -1  10  -9    5.36    6.53
   1  10   9   13.72    7.25
  -1  10  -9    2.36    4.85
   1 -10   9   -1.13    5.66
  -1 -10  -9    2.90    5.47
   1 -10   9    2.17    6.30
   1 -10   9    0.96    3.10
  -1  10 -10  434.52   26.60
   1  10  10  459.49   29.19
  -1  10 -10  436.42   33.83
   1  10  10  403.08   31.63
  -1  10 -10  421.67   30.61
   1  10  10  402.45   26.90
   1 -10  10  433.65   30.04
   1 -10  10  381.97   26.36
  -1 -10 -10  416.83   30.63
  -1  10 -11  375.32   31.29
   1  10  11  347.67   24.64
  -1  10 -11  391.46   24.21
  -1  10 -11  391.87   26.03
  -1 -10 -11  365.70   29.24
   1 -10  11  354.65   24.13
   1  10  12    7.82    6.64
  -1  10 -12   -1.07    4.70
  -1  10 -12   -1.63    9.25
  -1  10 -12   -0.98    6.67
  -1  10 -12    1.03    8.97
   1  10  12    6.96    3.32
   1 -10  12    1.43    4.26
  -1 -10 -12  -10.04    8.32
   1  10  13   15.19    7.53
   1  10  13   13.20    4.00
  -1  10 -13    7.33    5.44
  -1  10 -13   17.08   11.18
  -1  10 -13   20.84   10.72
   1  10  13   -0.57    7.46
   1 -10  13    9.99    5.41
  -1 -10 -13  -13.93    8.94
   1  10  14   24.53    4.75
  -1  10 -14   29.89   13.80
  -1  10 -14   22.76    6.35
  -1 -10 -14   34.98   11.62
   1 -10  14   21.41    6.41
   1  11 -15   56.42   15.49
   1  11 -15   70.91   15.60
  -1 -11  15   63.36    9.24
   1 -11 -15   49.49   14.09
  -1  11  14  207.37   14.61
   1  11 -14  193.19   25.70
   1  11 -14  239.59   25.93
   1  11 -14  191.45   14.41
  -1 -11  14  204.30   16.91
   1 -11 -14  176.84   22.50
   1  11 -13  174.35   22.15
  -1  11  13  169.31   12.66
  -1  11  13  154.70   15.20
   1  11 -13  156.67   12.73
   1  11 -13  176.98   23.93
  -1 -11  13  198.89   17.25
   1 -11 -13  163.10   20.95
  -1 -11  13  153.41   14.48
   1  11 -12  337.87   21.26
   1  11 -12  367.99   30.17
  -1  11  12  355.58   21.53
   1  11 -12  305.65   29.52
  -1  11  12  321.09   22.76
  -1 -11  12  355.80   23.65
   1 -11 -12  326.98   27.85
  -1 -11  12  310.53   22.58
   1  11 -11   -7.00    8.73
  -1  11  11   -0.51    2.81
  -1  11  11   -1.36    8.68
   1  11 -11   -4.54    7.80
   1  11 -11   -1.84    6.13
  -1  11  11    2.58    4.97
  -1  11  11    1.79    6.22
   1  11 -11    7.25    3.53
  -1 -11  11    6.37    3.86
  -1 -11  11   -3.33    4.83
   1 -11 -11    4.02    7.98
  -1 -11  11   -6.05    7.21
   1  11 -10   85.32   11.97
  -1  11  10   97.72   13.33
   1  11 -10   90.83   14.56
  -1  11  10  102.03    8.79
  -1  11  10   99.99   11.65
   1  11 -10  126.38   14.91
   1  11 -10   99.43    9.05
  -1  11  10   91.13   10.53
  -1  11  10  119.84   15.71
  -1 -11  10  116.65   13.35
   1 -11 -10  111.70   15.03
  -1 -11  10  104.39   11.89
  -1 -11  10   83.39    9.57
   1  11  -9   79.06   11.33
   1  11  -9   63.67   10.95
   1  11  -9   69.20    7.33
  -1  11   9   58.03   10.35
   1  11  -9   72.27   10.09
  -1  11   9   59.90    7.63
  -1  11   9   66.23    9.11
  -1  11   9   63.07   10.27
  -1 -11   9   63.43    7.82
  -1 -11   9   74.97   10.76
   1 -11  -9   70.11   10.33
  -1 -11   9   65.12    7.90
  -1 -11   9   76.05   10.34
  -1  11   8   89.08    9.22
  -1  11   8   73.35    8.86
   1  11  -8   94.22   10.21
   1  11  -8   81.83   12.07
  -1  11   8  100.13   12.00
   1  11  -8   84.94    8.22
  -1  11   8   86.56    5.82
  -1  11   8  102.52   10.39
   1  11  -8  104.26   11.43
   1 -11  -8   89.85   10.23
  -1 -11   8   87.05   10.74
  -1 -11   8   91.10    8.72
   1  11  -7    7.86    4.00
  -1  11   7    0.39    3.03
  -1  11   7    4.79    1.58
   1  11  -7    3.39    3.64
   1  11  -7    5.60    1.61
   1  11  -7    6.58    1.67
  -1  11   7   10.71    3.84
   1  11  -7    9.01    4.98
   1  11  -7    1.87    2.39
  -1 -11   7    2.67    4.05
  -1 -11   7    7.02    2.97
  -1 -11   7    7.12    2.60
   1 -11  -7   10.91    3.98
   1  11  -6   42.35    7.25
   1  11  -6   49.11    5.65
  -1  11   6   55.57    4.45
   1  11  -6   50.97    8.03
  -1  11   6   42.90    6.75
  -1 -11   6   42.29    5.63
  -1 -11   6   53.33    5.04
   1 -11  -6   49.65    7.22
   1  11  -5  102.42   10.95
   1  11  -5  114.51    8.87
  -1  11   5  132.83    8.24
  -1  11   5  127.39   10.03
   1  11  -5  126.14   10.05
   1  11  -5  119.65   10.42
  -1 -11   5  121.23    8.11
   1 -11  -5  135.49   10.52
  -1 -11   5  105.16    9.26
   1  11  -4  387.98   27.31
   1  11  -4  416.99   26.28
  -1  11   4  429.99   25.46
  -1  11   4  451.73   24.43
   1  11  -4  419.24   25.65
   1 -11  -4  420.15   25.97
  -1 -11   4  415.05   25.59
   1 -11  -4  419.29   24.89
   1  11  -3    2.92    2.40
   1  11  -3    1.48    1.94
  -1  11   3    5.24    1.77
  -1  11   3    1.54    1.89
  -1 -11   3    3.46    2.00
   1 -11  -3    1.93    1.70
   1 -11  -3    1.92    1.85
  -1  11   2 1071.25   61.01
  -1  11   2 1151.99   61.14
   1  11  -2 1074.19   61.60
  -1 -11   2 1088.83   61.85
   1 -11  -2 1033.39   61.50
   1 -11  -2 1169.62   61.64
   1  11  -1  341.64   21.43
  -1  11   1  317.52   19.69
  -1  11   1  367.91   20.40
   1 -11  -1  373.13   20.20
   1 -11  -1  328.99   20.71
  -1 -11   1  305.63   20.55
  -1  11   0  123.39   11.31
   1  11   0  121.07    8.74
   1 -11   0  136.76    8.23
  -1 -11   0  126.14    9.11
   1 -11   0  116.04    9.02
   1  11   1 1013.25   56.83
  -1  11  -1 1069.10   57.35
  -1 -11  -1  926.03   57.04
   1 -11   1 1085.24   55.80
  -1 -11  -1 1072.47   57.36
   1 -11   1  945.92   57.44
  -1  11  -2   34.02    3.94
  -1  11  -2   30.75    4.16
  -1 -11  -2   24.39    4.14
   1 -11   2   34.67    4.09
   1  11   3  973.28   53.27
  -1  11  -3 1015.80   54.49
  -1  11  -3  866.01   56.08
  -1  11  -3  912.25   53.76
  -1  11  -3 1003.51   54.59
   1 -11   3  911.99   54.39
  -1 -11  -3 1024.84   55.15
  -1 -11  -3  953.94   53.69
  -1  11  -4    8.18    2.94
  -1  11  -4    5.85    2.31
  -1  11  -4    9.75    2.82
  -1  11  -4   12.12    4.73
  -1  11  -4   13.82    2.20
   1  11   4   12.28    2.17
   1 -11   4    8.30    3.37
  -1 -11  -4   12.93    2.45
   1 -11   4   10.81    2.61
  -1 -11  -4   14.81    3.60
   1  11   5  222.06   13.28
   1  11   5  220.01   16.02
  -1  11  -5  217.68   14.66
  -1  11  -5  217.53   13.39
  -1  11  -5  232.55   15.98
  -1  11  -5  220.63   15.28
  -1  11  -5  221.33   17.47
   1 -11   5  195.56   14.76
   1 -11   5  237.46   15.96
  -1 -11  -5  244.51   16.61
  -1  11  -6  193.59   16.60
  -1  11  -6  213.96   14.94
  -1  11  -6  215.96   18.20
   1  11   6  226.90   13.03
   1  11   6  237.01   15.44
  -1  11  -6  241.79   16.72
  -1  11  -6  214.86   13.33
   1 -11   6  235.83   13.39
   1 -11   6  235.32   16.16
  -1 -11  -6  221.69   16.75
   1 -11   6  190.51   14.87
  -1  11  -7  112.89    9.40
  -1  11  -7  107.52   10.85
   1  11   7  101.50   12.55
  -1  11  -7  110.75    6.91
  -1  11  -7  106.54   12.61
   1  11   7  104.84    9.96
  -1  11  -7   98.76   10.30
  -1 -11  -7  112.96   11.35
   1 -11   7   89.23   10.54
   1 -11   7   97.00   10.78
   1 -11   7   91.59    8.97
   1  11   8  425.46   26.42
  -1  11  -8  385.50   27.22
  -1  11  -8  411.75   29.69
   1  11   8  389.91   28.63
   1  11   8  402.01   25.49
  -1  11  -8  391.55   25.95
  -1  11  -8  431.55   25.42
   1 -11   8  348.61   24.89
  -1 -11  -8  396.95   27.69
   1 -11   8  384.81   26.38
   1 -11   8  425.15   27.37
  -1  11  -9   41.26    7.22
  -1  11  -9   45.89    9.75
  -1  11  -9   47.47    9.29
   1  11   9   41.86    9.34
   1  11   9   43.12    7.58
   1  11   9   41.60    6.81
  -1  11  -9   54.59    7.65
   1 -11   9   52.35    8.88
  -1 -11  -9   54.38    9.20
   1 -11   9   35.74    5.89
   1 -11   9   44.81    8.97
  -1  11 -10  581.57   41.29
  -1  11 -10  586.54   38.54
   1  11  10  529.07   39.04
   1  11  10  516.35   34.65
  -1  11 -10  573.01   34.46
   1  11  10  615.65   37.00
   1 -11  10  528.32   34.40
  -1 -11 -10  567.73   38.53
   1 -11  10  583.05   37.79
   1  11  11   81.27    9.61
  -1  11 -11   62.66   11.19
  -1  11 -11   58.10    9.78
  -1  11 -11   65.39    9.32
  -1  11 -11   52.55   13.22
   1 -11  11   64.24    9.27
  -1  11 -12  215.57   19.37
   1  11  12  231.74   15.36
  -1  11 -12  236.91   25.98
   1  11  12  188.67   18.30
  -1  11 -12  214.34   23.36
  -1  11 -12  197.23   16.47
  -1 -11 -12  206.05   23.63
   1 -11  12  208.68   16.58
  -1  11 -13    4.34   11.22
   1  11  13   11.34    7.99
  -1  11 -13   13.72    5.46
   1  11  13   -2.60    3.88
  -1  11 -13   -4.18    9.82
  -1 -11 -13   -2.04   10.52
   1 -11  13    0.84    5.45
  -1  11 -14   23.49   13.21
  -1  11 -14   18.70    6.62
   1 -11  14   27.18    7.09
  -1 -11 -14   39.40   12.92
  -1  12  14   86.82    9.76
   1  12 -14  100.44   18.54
   1  12 -14   84.71   16.40
   1  12 -14  103.21   10.21
   1 -12 -14   90.95   16.30
  -1 -12  14   81.64   12.58
  -1  12  13   85.60   10.38
   1  12 -13   92.72    9.46
  -1  12  13   96.18    9.11
   1  12 -13   59.01   16.38
   1  12 -13   74.93   14.36
  -1 -12  13   72.35   11.26
  -1 -12  13   78.89   11.06
   1 -12 -13   86.13   14.60
   1  12 -12   20.99    8.32
   1  12 -12   11.90    4.40
  -1  12  12   12.03    4.35
   1  12 -12   16.03   10.51
   1  12 -12   10.52   11.32
  -1  12  12    7.27    6.21
   1 -12 -12   15.21    9.98
  -1 -12  12   16.39    6.26
  -1 -12  12   15.61    5.06
  -1  12  11  102.07   13.87
   1  12 -11  113.70   23.56
   1  12 -11  110.84   14.24
  -1  12  11   78.93   11.59
   1  12 -11   96.93    9.78
   1  12 -11  103.97   15.89
  -1  12  11  105.59    9.27
  -1 -12  11  100.68   10.63
  -1 -12  11  103.45   11.49
   1 -12 -11   86.94   14.41
   1  12 -10    9.06    3.89
  -1  12  10   15.91    5.30
   1  12 -10    6.82    5.93
  -1  12  10    9.18    5.62
   1  12 -10    8.41    6.91
  -1  12  10    7.36    7.61
   1  12 -10   20.21    7.39
  -1  12  10   10.91    3.42
  -1 -12  10   10.60    4.60
   1 -12 -10   -1.43    6.10
  -1 -12  10   13.05    4.38
  -1  12   9   34.52    6.11
   1  12  -9   52.70    8.04
  -1  12   9   35.11    6.56
   1  12  -9   37.51    9.32
  -1  12   9   41.07    8.05
  -1  12   9   36.64    8.22
   1  12  -9   44.89    8.85
  -1 -12   9   40.24    5.61
   1 -12  -9   34.31    7.47
  -1 -12   9   23.28    5.21
  -1  12   8  178.48   15.79
   1  12  -8  160.51   12.14
  -1  12   8  158.34   12.86
  -1  12   8  163.69   14.09
  -1  12   8  178.58   13.21
  -1  12   8  159.11    9.82
   1  12  -8  144.67   13.72
   1  12  -8  165.91   15.45
   1  12  -8  151.95   15.96
   1 -12  -8  174.76   14.91
  -1 -12   8  166.97   11.71
  -1 -12   8  136.97   12.26
   1  12  -7  833.38   52.83
  -1  12   7  854.61   47.17
  -1  12   7  795.39   48.82
  -1  12   7  831.70   49.87
   1  12  -7  836.26   47.03
   1  12  -7  841.60   47.04
  -1  12   7  944.43   49.49
   1  12  -7  824.97   51.38
   1  12  -7  871.04   50.13
   1  12  -7  796.49   48.76
  -1 -12   7  932.28   48.07
  -1 -12   7  808.03   49.41
   1 -12  -7  882.79   51.51
  -1  12   6    8.15    3.66
   1  12  -6    3.73    3.13
  -1  12   6   10.63    2.12
   1  12  -6    3.00    4.34
   1  12  -6    5.37    2.48
   1  12  -6    5.75    3.79
   1 -12  -6    3.37    3.28
  -1 -12   6    5.99    2.21
  -1 -12   6    6.77    2.62
   1  12  -5  118.23   10.17
  -1  12   5  110.70    9.65
   1  12  -5   97.53   11.12
   1  12  -5  102.73   10.09
  -1  12   5  127.01    8.14
   1  12  -5  114.56    8.70
   1 -12  -5  117.83    8.63
   1 -12  -5  117.71   10.21
  -1 -12   5  107.58    9.23
  -1 -12   5  122.98    7.86
  -1  12   4   41.42    4.28
  -1  12   4   33.54    5.04
   1  12  -4   31.60    5.29
   1  12  -4   41.95    5.81
   1  12  -4   53.38    7.31
   1 -12  -4   42.03    5.65
   1 -12  -4   39.50    4.79
  -1 -12   4   33.49    4.79
  -1  12   3   34.54    4.49
  -1  12   3   43.34    4.34
   1  12  -3   37.98    5.05
   1  12  -3   39.67    5.29
  -1 -12   3   36.31    4.75
   1 -12  -3   36.56    4.69
   1 -12  -3   34.48    4.55
   1  12  -2    9.63    3.19
  -1  12   2    9.76    2.89
  -1  12   2    7.32    2.13
   1 -12  -2   11.50    2.65
   1 -12  -2    7.29    2.17
  -1  12   1  107.07    7.43
   1  12  -1  109.62    8.33
  -1  12   1  114.57    8.25
  -1 -12   1   99.67    8.13
   1 -12  -1  115.29    7.76
   1 -12  -1   94.17    8.15
  -1  12   0   33.46    4.21
   1  12   0   27.13    3.83
  -1 -12   0   25.30    3.91
  -1 -12   0   26.09    3.53
   1 -12   0   28.16    3.92
   1 -12   0   27.01    3.76
  -1  12  -1  831.13   48.79
   1  12   1  880.38   48.72
   1 -12   1  934.22   47.43
  -1 -12  -1  920.82   49.02
  -1 -12  -1  822.68   48.88
   1 -12   1  771.08   49.02
  -1  12  -2  135.37    9.74
   1  12   2  148.41    9.38
  -1  12  -2  134.38   10.02
  -1 -12  -2  117.17    9.43
   1 -12   2  138.13   10.21
  -1 -12  -2  132.17   10.02
   1  12   3 4210.73  229.55
  -1  12  -3 4274.31  230.77
  -1  12  -3 4712.93  230.94
  -1  12  -3 4015.57  230.05
  -1  12  -3 4118.80  232.93
  -1 -12  -3 4443.80  231.47
   1 -12   3 4037.67  230.83
  -1 -12  -3 3984.68  229.98
  -1  12  -4  294.88   22.66
  -1  12  -4  339.40   20.92
  -1  12  -4  325.20   20.76
  -1  12  -4  311.87   18.93
  -1  12  -4  311.56   19.91
   1  12   4  319.15   18.99
  -1 -12  -4  331.41   19.68
   1 -12   4  322.89   20.59
  -1 -12  -4  338.90   21.50
  -1  12  -5  166.91   12.33
  -1  12  -5  196.50   13.73
   1  12   5  162.45   10.92
  -1  12  -5  172.09   11.13
   1  12   5  181.94   12.82
  -1  12  -5  168.54   15.20
  -1  12  -5  182.28   13.24
  -1 -12  -5  181.07   11.71
   1 -12   5  170.65   12.68
  -1 -12  -5  185.20   13.99
   1 -12   5  176.11   13.53
   1  12   6  584.56   31.66
  -1  12  -6  530.91   37.16
  -1  12  -6  544.44   32.04
   1  12   6  570.39   33.76
  -1  12  -6  588.32   34.29
  -1  12  -6  534.02   33.51
  -1  12  -6  587.74   35.22
   1 -12   6  510.48   33.69
  -1 -12  -6  566.72   35.55
   1 -12   6  619.09   34.88
  -1  12  -7  366.88   23.97
  -1  12  -7  384.33   25.18
  -1  12  -7  387.09   27.51
   1  12   7  367.61   23.41
   1  12   7  338.81   25.62
  -1  12  -7  344.84   23.13
  -1  12  -7  374.86   20.94
   1  12   7  364.55   20.48
  -1 -12  -7  371.05   25.58
   1 -12   7  314.39   24.66
   1 -12   7  368.57   24.31
  -1  12  -8  278.51   21.67
  -1  12  -8  241.89   18.86
  -1  12  -8  226.16   16.67
   1  12   8  190.00   16.57
   1  12   8  233.03   20.28
  -1  12  -8  237.64   17.72
   1  12   8  247.33   17.79
   1 -12   8  229.16   18.30
  -1 -12  -8  249.85   19.34
   1 -12   8  207.32   16.40
   1 -12   8  249.30   18.61
  -1  12  -9  206.21   15.48
   1  12   9  204.24   20.54
   1  12   9  191.74   16.03
  -1  12  -9  214.92   18.93
  -1  12  -9  200.85   20.13
   1  12   9  202.06   16.89
  -1  12  -9  205.11   16.78
   1 -12   9  178.86   15.06
   1 -12   9  224.63   18.56
   1 -12   9  213.19   18.11
  -1 -12  -9  188.25   18.70
  -1  12 -10   74.39   11.89
   1  12  10   74.68   15.54
  -1  12 -10   73.46    9.79
   1  12  10   78.93   12.57
  -1  12 -10   88.50   14.10
   1  12  10   71.15    9.20
   1 -12  10   57.31   11.02
  -1 -12 -10   76.78   12.08
   1 -12  10   69.36    9.08
  -1  12 -11    8.50   10.92
   1  12  11   18.50    6.71
  -1  12 -11    7.80    7.05
  -1  12 -11    5.07    4.89
  -1  12 -11    4.22    7.40
   1 -12  11    6.72    4.92
  -1 -12 -11   12.62    7.64
  -1  12 -12    1.72    9.37
  -1  12 -12   15.20    8.30
   1  12  12    4.98    7.72
   1  12  12   11.08    4.39
  -1  12 -12   12.97   11.80
  -1  12 -12    2.56    5.24
  -1 -12 -12   10.32    9.74
   1 -12  12   14.94    5.62
  -1  12 -13   94.60   17.79
  -1  12 -13  106.56   16.49
   1  12  13  120.10   13.25
  -1  12 -13  116.27   13.15
   1  12  13  130.35   11.27
  -1 -12 -13   95.18   16.13
   1 -12  13  126.64   13.47
  -1  12 -14    8.54   13.39
  -1  12 -14    3.58   11.11
  -1  12 -14   -5.37    6.48
   1  12  14    4.47    4.76
   1 -12  14    7.46    6.60
  -1 -12 -14   28.01   12.34
   1  13 -14   32.21   13.78
   1  13 -14   29.43   15.76
  -1  13  14   57.77    8.57
   1  13 -14   50.95    6.46
   1 -13 -14   35.67   12.13
  -1 -13  14   37.23    8.07
  -1  13  13    5.83    7.21
   1  13 -13   14.74   11.87
   1  13 -13  -12.36   10.04
  -1  13  13    7.69    4.12
   1  13 -13   -5.00    4.68
  -1 -13  13    8.38    5.65
   1 -13 -13    4.32   10.14
   1  13 -12   21.77    4.83
   1  13 -12    8.01    8.65
   1  13 -12    6.53    9.77
  -1  13  12    7.84    6.96
  -1  13  12   13.15    4.25
  -1 -13  12   16.29    5.24
  -1 -13  12   10.89    6.02
   1 -13 -12   27.97   10.90
   1  13 -11  212.80   14.91
   1  13 -11  216.26   23.93
  -1  13  11  220.75   14.81
   1  13 -11  173.49   18.71
  -1  13  11  204.47   18.02
   1  13 -11  193.38   21.59
  -1  13  11  178.83   16.33
  -1 -13  11  203.94   15.77
  -1 -13  11  185.10   15.87
   1  13 -10 1254.91   80.81
   1  13 -10 1378.84   75.21
  -1  13  10 1419.04   76.46
   1  13 -10 1322.77   76.84
  -1  13  10 1150.31   74.94
  -1  13  10 1377.36   74.96
   1  13 -10 1299.08   79.53
  -1  13  10 1312.78   78.97
  -1 -13  10 1473.13   74.90
   1 -13 -10 1365.18   79.58
  -1 -13  10 1191.46   75.48
   1  13  -9   33.52    7.50
  -1  13   9   26.46    6.13
   1  13  -9   31.98    7.95
   1  13  -9   32.50    5.24
  -1  13   9   27.43    8.54
   1  13  -9   25.47    8.03
  -1  13   9   30.32    2.87
  -1  13   9   26.13    5.90
   1 -13  -9   22.68    7.11
  -1 -13   9   27.78    4.95
  -1 -13   9   23.07    5.23
   1  13  -8   -4.08    4.66
   1  13  -8    4.80    1.89
  -1  13   8    2.91    1.77
   1  13  -8    3.06    3.32
   1  13  -8    4.34    4.86
  -1  13   8   -0.88    3.89
   1  13  -8    4.14    5.73
  -1  13   8    9.66    4.99
  -1  13   8    4.93    4.07
  -1  13   8   -5.42    5.56
   1  13  -8    4.25    1.76
  -1 -13   8    1.29    2.83
  -1 -13   8    0.67    3.11
   1 -13  -8    5.56    4.36
  -1  13   7  109.05    7.63
   1  13  -7   97.85    7.84
   1  13  -7  118.45   13.68
  -1  13   7  114.57   10.21
   1  13  -7   97.89   11.45
  -1  13   7  102.61    9.99
   1  13  -7  101.98   11.26
   1  13  -7  106.90    7.65
   1  13  -7  103.81    9.39
  -1  13   7  111.71   10.61
  -1 -13   7  117.92    8.25
  -1 -13   7  105.48    9.82
   1 -13  -7  117.05   11.63
  -1  13   6  345.30   23.22
   1  13  -6  336.30   22.40
  -1  13   6  382.76   21.38
   1  13  -6  374.28   24.70
   1  13  -6  336.52   26.13
   1  13  -6  361.58   23.71
  -1 -13   6  409.99   21.39
   1 -13  -6  373.48   24.55
  -1 -13   6  331.07   23.03
  -1  13   5   35.69    4.28
   1  13  -5   28.70    4.38
  -1  13   5   28.46    5.29
   1  13  -5   33.81    6.22
   1  13  -5   32.20    5.27
   1  13  -5   30.65    6.43
  -1 -13   5   44.10    5.70
   1 -13  -5   38.05    6.21
   1 -13  -5   34.29    4.77
  -1 -13   5   35.60    3.75
   1  13  -4 1152.84   66.27
  -1  13   4 1253.36   65.08
   1  13  -4 1043.03   68.13
  -1  13   4 1097.72   66.71
   1  13  -4 1195.59   67.01
   1 -13  -4 1252.65   67.01
  -1 -13   4 1180.97   66.46
   1 -13  -4 1162.99   65.83
  -1  13   3 1172.40   61.40
   1  13  -3 1005.44   59.27
   1  13  -3 1024.14   59.08
  -1  13   3 1014.13   58.27
   1 -13  -3 1028.65   58.71
  -1 -13   3  957.38   58.87
   1 -13  -3 1059.24   59.03
   1  13  -2   11.65    3.19
  -1  13   2    4.95    2.17
  -1  13   2   10.85    2.85
   1 -13  -2    4.67    2.27
   1  13  -1  200.88   13.32
  -1  13   1  207.43   13.08
   1 -13  -1  220.88   12.79
   1 -13  -1  169.29   13.07
  -1 -13   1  179.17   13.27
  -1  13   0 1470.08   77.09
   1  13   0 1420.94   76.93
  -1 -13   0 1443.76   76.70
   1 -13   0 1246.50   77.23
  -1 -13   0 1269.40   77.12
   1 -13   0 1429.48   76.21
   1  13   1  290.51   18.07
  -1  13  -1  287.19   18.35
   1 -13   1  273.94   18.67
  -1 -13  -1  268.41   18.30
  -1 -13  -1  311.09   18.53
   1 -13   1  317.18   16.93
  -1  13  -2 4005.84  205.93
  -1  13  -2 3610.90  205.50
  -1 -13  -2 3553.22  205.51
   1 -13   2 3833.87  203.44
  -1 -13  -2 4091.02  206.39
   1 -13   2 3488.39  206.03
  -1  13  -3  364.34   25.44
  -1  13  -3  350.40   23.02
   1  13   3  392.69   22.23
  -1  13  -3  338.81   22.41
  -1 -13  -3  416.37   24.05
  -1 -13  -3  383.29   22.79
   1 -13   3  366.98   23.45
  -1  13  -4 3320.60  193.34
  -1  13  -4 3252.73  188.93
  -1  13  -4 3810.81  190.79
  -1  13  -4 3478.74  190.03
   1  13   4 3428.38  189.00
  -1  13  -4 3527.50  190.87
   1 -13   4 3230.98  190.58
  -1 -13  -4 3428.61  189.74
  -1 -13  -4 3779.75  191.92
  -1  13  -5  452.14   32.14
  -1  13  -5  472.23   28.78
  -1  13  -5  487.98   29.38
  -1  13  -5  477.61   29.76
  -1  13  -5  456.05   27.36
   1  13   5  475.42   27.33
  -1 -13  -5  487.46   28.10
  -1 -13  -5  523.47   30.97
   1 -13   5  459.15   29.25
   1  13   6   48.67    6.94
  -1  13  -6   70.56   10.82
   1  13   6   59.77    5.17
  -1  13  -6   62.64    5.45
  -1  13  -6   68.63    8.26
  -1  13  -6   49.75    6.98
  -1  13  -6   78.86    8.62
   1 -13   6   77.02    8.71
  -1 -13  -6   67.10    6.01
  -1 -13  -6   55.00    8.14
   1 -13   6   58.64    7.16
   1  13   7   42.10    3.94
  -1  13  -7   46.41    6.49
  -1  13  -7   36.17    6.88
  -1  13  -7   34.38    8.01
   1  13   7   43.93    6.48
  -1  13  -7   35.28    6.22
   1  13   7   34.90    8.63
  -1  13  -7   31.60    5.96
   1 -13   7   44.08    7.40
   1 -13   7   40.46    6.33
  -1 -13  -7   47.15    8.32
   1  13   8   82.33   10.44
  -1  13  -8   77.21    9.25
  -1  13  -8   89.19   10.88
   1  13   8   75.75   10.08
  -1  13  -8   88.72   10.81
   1  13   8   81.65   12.16
  -1  13  -8   76.02   12.65
   1 -13   8   75.49    8.79
  -1 -13  -8   89.35   11.52
   1 -13   8   79.13   10.67
  -1  13  -9  135.37   16.21
  -1  13  -9  126.07   12.25
  -1  13  -9  130.29   17.62
   1  13   9  104.05   12.91
   1  13   9  147.30   14.03
  -1  13  -9  145.53   14.23
   1  13   9  136.98   17.77
  -1 -13  -9  148.16   17.01
   1 -13   9  112.79   11.68
   1 -13   9  134.74   15.30
  -1  13 -10  736.78   50.11
   1  13  10  637.70   43.42
  -1  13 -10  758.39   47.96
  -1  13 -10  765.16   43.74
   1  13  10  764.63   45.25
  -1  13 -10  707.31   49.74
  -1 -13 -10  733.51   48.31
   1 -13  10  662.70   43.25
   1  13  11    1.26    6.65
  -1  13 -11   -1.37    5.00
  -1  13 -11    5.17    7.70
  -1  13 -11    3.77    7.35
  -1 -13 -11    2.35    7.94
   1 -13  11   -0.07    4.64
   1  13  12   11.33    8.20
  -1  13 -12    3.03    5.80
  -1  13 -12    1.75    8.89
  -1  13 -12   -3.21    8.83
   1  13  12    7.40    4.33
  -1  13 -12   -5.30   11.60
  -1 -13 -12  -10.52    9.02
   1 -13  12    2.13    5.31
   1  13  13   40.97   10.53
   1  13  13   42.61    6.28
  -1  13 -13   38.67   11.50
  -1  13 -13   29.68   14.68
  -1  13 -13   31.47    7.15
   1 -13  13   41.78    7.70
  -1 -13 -13   39.16   13.30
   1  13  14   54.99    7.35
  -1  13 -14   11.87   13.43
  -1  13 -14   12.33   14.98
  -1  13 -14   35.99    7.90
  -1 -13 -14   56.30   14.63
   1 -13  14   28.30    8.17
  -1  14  14   68.32    9.49
   1  14 -14   18.98   13.70
   1  14 -14   52.15   15.00
   1  14 -14   36.34    6.72
   1 -14 -14   45.65   13.56
  -1 -14  14   39.10   10.11
   1  14 -13   18.46    5.52
  -1  14  13   22.50    5.28
  -1  14  13   27.99    9.06
   1  14 -13   30.89   13.62
   1  14 -13   -0.45   10.45
  -1 -14  13   23.04    6.84
   1 -14 -13   23.02   10.89
   1  14 -12   32.75    6.27
   1  14 -12   45.75   12.55
  -1  14  12   40.09    6.11
   1  14 -12   37.79   10.50
   1  14 -12   18.45   12.10
  -1  14  12   28.79    8.14
  -1 -14  12   34.54    7.04
   1 -14 -12   48.59   12.36
  -1 -14  12   54.65    8.14
  -1  14  11    6.96    7.62
   1  14 -11   -2.81    7.72
   1  14 -11    1.12    8.68
  -1  14  11    2.34    3.65
   1  14 -11   -1.96    4.41
  -1  14  11   -1.94    5.82
   1  14 -11    4.45    7.58
  -1 -14  11    9.23    6.62
  -1 -14  11    4.70    4.60
   1 -14 -11   -1.19    7.91
   1  14 -10   20.03    5.06
  -1  14  10   24.01    6.55
   1  14 -10   23.38    7.21
  -1  14  10   28.45   10.14
   1  14 -10   20.82   10.41
  -1  14  10   14.63    6.01
   1  14 -10   13.01    8.09
  -1  14  10   24.41    4.45
  -1 -14  10   18.09    5.11
   1 -14 -10   21.79    8.62
  -1 -14  10   27.59    5.80
   1  14  -9  122.61   15.80
   1  14  -9  117.49   13.77
   1  14  -9  131.61   11.85
  -1  14   9  112.28   12.05
   1  14  -9  117.37   16.35
  -1  14   9  129.40   12.53
  -1  14   9  125.99    8.06
  -1  14   9  126.16   15.91
  -1 -14   9  151.67   11.61
   1 -14  -9  127.94   16.10
  -1 -14   9  117.09   11.41
  -1  14   8   33.59    7.17
   1  14  -8   38.30    4.58
  -1  14   8   29.88    6.07
   1  14  -8   37.95    7.39
   1  14  -8   36.57    5.74
   1  14  -8   23.06    6.37
  -1  14   8   36.68    4.12
   1  14  -8   26.65    8.01
  -1  14   8   41.61    6.58
   1  14  -8   34.06    4.16
  -1 -14   8   45.28    5.33
  -1 -14   8   29.96    5.56
   1 -14  -8   24.84    6.43
   1  14  -7  147.80   13.44
  -1  14   7  137.25   12.46
   1  14  -7  136.94   13.24
   1  14  -7  141.68    9.55
  -1  14   7  142.64    9.66
   1  14  -7  149.19   15.91
   1  14  -7  138.83   11.43
   1 -14  -7  156.15   13.91
  -1 -14   7  166.89   10.08
  -1 -14   7  116.34   11.58
   1  14  -6   75.71    7.75
   1  14  -6   72.99   11.63
  -1  14   6   80.32    6.60
  -1  14   6   81.50    8.93
   1  14  -6   93.71    9.74
   1  14  -6   66.74    8.83
   1 -14  -6   76.73    8.99
  -1 -14   6   76.02    8.14
  -1 -14   6   83.36    6.22
   1  14  -5 1712.01   96.17
   1  14  -5 1537.00   98.63
   1  14  -5 1647.20   95.12
   1  14  -5 1692.87   96.98
  -1  14   5 1762.55   95.34
  -1  14   5 1737.51   95.81
   1 -14  -5 1821.18   97.24
  -1 -14   5 1760.62   93.73
  -1 -14   5 1687.22   96.20
   1 -14  -5 1765.10   95.46
   1  14  -4    7.16    4.25
  -1  14   4    4.28    2.98
   1  14  -4   -2.58    2.82
   1  14  -4    5.12    2.86
  -1  14   4    3.17    2.23
  -1 -14   4    0.43    2.22
   1 -14  -4    3.51    2.34
   1 -14  -4    3.57    2.82
   1  14  -3   25.09    4.48
  -1  14   3   22.65    3.95
   1  14  -3   28.94    4.90
  -1  14   3   34.79    4.55
   1 -14  -3   33.37    4.94
   1 -14  -3   39.93    5.00
  -1 -14   3   23.01    4.43
  -1  14   2  757.00   41.44
  -1  14   2  730.94   41.29
   1 -14  -2  809.46   41.98
   1 -14  -2  638.46   41.81
  -1 -14   2  670.91   42.07
   1  14  -1   28.65    4.22
  -1  14   1   28.73    4.09
  -1 -14   1   17.66    3.68
   1 -14  -1   12.33    3.17
   1 -14  -1   16.72    2.94
   1  14   0  152.79   10.64
  -1  14   0  134.76   10.33
   1 -14   0  155.61    9.56
   1 -14   0  136.78   10.63
  -1 -14   0  123.63   10.52
  -1 -14   0  152.75   10.10
  -1  14  -1   30.31    4.89
  -1 -14  -1   28.19    4.49
   1 -14   1   36.28    3.38
  -1 -14  -1   28.89    4.41
   1 -14   1   29.67    4.83
  -1  14  -2  918.01   54.45
  -1  14  -2  909.14   52.89
   1  14   2  974.80   52.54
  -1 -14  -2 1038.08   53.86
  -1 -14  -2  852.94   52.89
   1 -14   2  889.82   53.54
   1  14   3 5745.45  303.58
  -1  14  -3 5628.11  304.43
  -1  14  -3 6043.65  304.64
  -1  14  -3 5175.45  303.64
  -1  14  -3 5286.65  306.75
  -1 -14  -3 5411.09  304.00
   1 -14   3 5320.74  304.73
  -1 -14  -3 6071.03  305.38
  -1  14  -4  646.75   38.64
  -1  14  -4  675.38   39.53
  -1  14  -4  608.04   41.79
   1  14   4  657.27   37.76
  -1  14  -4  629.76   37.67
  -1  14  -4  723.02   39.59
  -1 -14  -4  663.53   38.61
  -1 -14  -4  735.44   40.65
   1 -14   4  635.26   39.44
   1  14   5  645.56   36.73
  -1  14  -5  595.41   41.50
  -1  14  -5  699.60   39.03
  -1  14  -5  641.86   36.80
  -1  14  -5  656.37   38.18
  -1  14  -5  641.24   39.12
  -1 -14  -5  648.45   39.96
   1 -14   5  634.08   38.83
  -1 -14  -5  659.78   37.62
  -1  14  -6  125.65   14.54
  -1  14  -6  125.15    8.96
   1  14   6  119.08   11.24
  -1  14  -6  120.12   11.69
  -1  14  -6  137.48   12.10
  -1  14  -6  134.81   10.86
   1  14   6  133.05    8.91
  -1 -14  -6  144.88    9.79
   1 -14   6  116.33   10.90
  -1 -14  -6  142.22   12.99
  -1  14  -7   12.57    4.36
  -1  14  -7   14.02    2.70
   1  14   7   13.01    4.94
  -1  14  -7   16.53    5.24
  -1  14  -7   18.18    5.15
   1  14   7    9.98    2.35
  -1  14  -7   16.28    6.80
   1 -14   7   10.31    5.10
  -1 -14  -7   13.36    5.02
   1 -14   7    7.45    3.82
   1  14   8   93.11   13.50
   1  14   8   99.37   11.69
  -1  14  -8  106.74   11.85
  -1  14  -8   94.54   10.28
  -1  14  -8   98.11    7.22
  -1  14  -8   96.59   13.90
   1  14   8   89.95   10.98
  -1  14  -8  100.94   11.79
   1 -14   8   92.42   12.43
   1 -14   8   79.40    9.48
  -1 -14  -8   99.47   12.35
  -1  14  -9  103.38   13.16
  -1  14  -9  107.27   11.23
   1  14   9  102.48   12.66
  -1  14  -9   99.33   14.32
  -1  14  -9  120.78   18.01
   1  14   9   78.97   13.75
   1  14   9   88.31   11.93
  -1 -14  -9   98.47   14.14
   1 -14   9  100.92   14.35
   1 -14   9   88.89   10.58
  -1  14 -10   20.89    6.07
   1  14  10   21.61    8.27
   1  14  10   16.95    6.94
  -1  14 -10   11.68    9.10
  -1  14 -10   20.82    8.67
  -1  14 -10   37.89   10.90
   1 -14  10   20.93    5.58
  -1 -14 -10   23.13    9.40
  -1  14 -11    4.53   10.75
   1  14  11   13.89    7.48
  -1  14 -11    5.32    5.51
  -1  14 -11   -3.30    8.63
  -1  14 -11   15.74    8.77
  -1 -14 -11    4.70    9.45
   1 -14  11    6.64    5.00
  -1  14 -12   78.25   14.17
  -1  14 -12   88.21   12.38
  -1  14 -12   81.85   13.74
   1  14  12   94.34   12.45
  -1  14 -12   82.78   17.94
   1 -14  12   88.76   11.92
  -1 -14 -12  114.81   17.42
  -1  14 -13   40.96   14.80
  -1  14 -13   20.64    7.06
   1  14  13   28.96   14.96
   1  14  13   27.59    5.92
  -1  14 -13   28.17   11.02
  -1 -14 -13   19.99   11.52
   1 -14  13   29.55    7.71
  -1  14 -14  -12.16   15.01
  -1  14 -14   18.30    7.28
   1  14  14    5.53    5.69
  -1  14 -14   10.86   11.82
  -1 -14 -14    9.83   12.50
   1 -14  14   -4.12    7.58
   1  15 -14  136.14   13.63
  -1  15  14  166.49   15.25
   1  15 -14  150.27   21.52
   1  15 -14  119.76   20.35
   1 -15 -14  137.47   21.14
  -1 -15  14   99.38   16.54
   1  15 -13   13.19   10.88
   1  15 -13    2.07    5.86
  -1  15  13    1.36    9.00
   1  15 -13   28.36   14.36
   1  15 -13   32.80   12.37
  -1  15  13   12.35    5.19
   1 -15 -13    6.41    9.54
  -1 -15  13   20.19    9.22
  -1  15  12   -4.91    7.53
  -1  15  12   18.45    4.89
   1  15 -12    6.54   12.20
   1  15 -12   10.47    5.83
   1  15 -12   21.90   10.42
   1  15 -12   17.51   10.18
   1 -15 -12    8.36    9.02
  -1 -15  12   15.70    6.19
   1  15 -11  335.14   31.79
  -1  15  11  324.52   21.07
   1  15 -11  310.30   25.63
   1  15 -11  309.75   27.77
  -1  15  11  333.22   23.89
   1  15 -11  317.37   21.74
  -1  15  11  246.74   22.40
   1 -15 -11  308.02   26.23
  -1 -15  11  270.31   21.91
  -1 -15  11  338.72   20.92
  -1  15  10   25.39    7.19
   1  15 -10   31.03    6.27
   1  15 -10   31.66   10.18
   1  15 -10   33.25    8.40
  -1  15  10   23.64   11.33
   1  15 -10   24.28   10.85
  -1  15  10   25.82    7.14
   1 -15 -10   17.58    8.98
  -1 -15  10   25.79    5.22
  -1 -15  10   18.42    5.54
   1  15  -9   63.97   11.86
  -1  15   9   53.18    8.16
  -1  15   9   55.40   10.75
  -1  15   9   56.98    5.24
   1  15  -9   70.63    9.22
  -1  15   9   67.59    9.88
   1  15  -9   70.04   10.25
   1  15  -9   63.47   11.73
  -1 -15   9   59.75    8.68
   1 -15  -9   62.55   11.55
  -1 -15   9   73.60    7.10
   1  15  -8  336.29   22.79
   1  15  -8  333.12   25.09
  -1  15   8  408.34   23.54
   1  15  -8  356.55   24.39
  -1  15   8  309.64   22.80
  -1  15   8  351.03   20.35
   1  15  -8  313.51   27.28
   1  15  -8  333.59   20.29
  -1  15   8  337.20   23.73
   1  15  -8  353.67   20.36
  -1 -15   8  384.13   20.94
  -1 -15   8  320.50   23.13
   1 -15  -8  334.99   25.12
   1  15  -7  790.20   55.21
  -1  15   7  856.35   51.76
   1  15  -7  900.58   53.76
   1  15  -7  840.14   49.15
   1  15  -7  873.86   51.16
  -1  15   7  900.49   49.35
   1  15  -7  890.58   52.37
   1 -15  -7  926.20   53.94
  -1 -15   7  792.13   51.53
  -1 -15   7 1012.96   49.32
  -1  15   6   74.89    8.82
   1  15  -6   92.74    9.85
   1  15  -6   86.88    8.15
   1  15  -6   69.05   11.52
   1  15  -6   81.54   10.12
  -1 -15   6   76.89    8.74
  -1 -15   6   93.42    6.40
   1 -15  -6   81.68    9.64
   1  15  -5   34.44    6.15
   1  15  -5   32.25    7.49
  -1  15   5   35.37    4.71
  -1  15   5   28.74    5.27
   1  15  -5   22.09    3.86
   1  15  -5   22.99    5.08
   1 -15  -5   30.08    5.49
  -1 -15   5   22.99    4.94
   1 -15  -5   28.23    4.71
  -1 -15   5   27.92    3.46
  -1  15   4  670.45   35.42
   1  15  -4  614.82   37.09
  -1  15   4  568.66   35.71
   1  15  -4  525.27   38.32
   1  15  -4  647.26   36.84
  -1 -15   4  578.95   36.64
   1 -15  -4  651.60   37.16
   1 -15  -4  611.49   36.30
   1  15  -3  529.07   31.37
  -1  15   3  541.69   30.50
  -1  15   3  458.23   30.32
   1  15  -3  515.67   31.72
  -1 -15   3  496.93   31.47
   1 -15  -3  577.99   31.69
   1 -15  -3  503.85   31.26
  -1  15   2  272.68   16.87
   1  15  -2  260.47   17.38
   1 -15  -2  289.01   17.25
   1 -15  -2  239.03   17.36
  -1 -15   2  250.40   17.60
  -1  15   1   10.33    2.91
   1 -15  -1    5.45    2.73
   1 -15  -1    4.56    2.00
  -1 -15   1    5.48    2.06
  -1 -15   1    2.53    2.20
   1  15   0 2142.08  116.59
  -1 -15   0 2304.73  116.46
  -1 -15   0 1898.78  116.91
   1 -15   0 1916.64  117.12
   1 -15   0 2279.97  115.77
  -1  15  -1 1370.32   73.87
   1  15   1 1346.64   73.64
   1 -15   1 1362.08   72.11
   1 -15   1 1176.11   74.10
  -1 -15  -1 1407.77   73.93
  -1 -15  -1 1201.98   73.84
  -1  15  -2   92.94    7.93
  -1  15  -2   88.95    8.28
   1  15   2  104.83    8.28
   1 -15   2   85.08    8.32
   1 -15   2   99.42    6.11
  -1 -15  -2  100.58    8.58
  -1 -15  -2   89.98    8.26
  -1  15  -3  902.84   53.18
  -1  15  -3  975.76   53.59
   1  15   3  929.77   52.29
  -1 -15  -3 1038.04   54.40
  -1 -15  -3  863.94   52.88
   1 -15   3  850.67   53.56
  -1  15  -4   21.94    4.63
  -1  15  -4   13.34    5.33
  -1  15  -4   35.51    5.52
  -1  15  -4   16.79    3.59
   1  15   4   19.54    3.36
   1 -15   4   20.39    4.38
  -1 -15  -4   14.92    4.40
  -1 -15  -4   19.61    3.91
  -1  15  -5   36.84    5.35
  -1  15  -5   47.93    7.57
  -1  15  -5   35.14    7.86
   1  15   5   45.17    5.00
  -1  15  -5   39.37    4.72
  -1  15  -5   30.82    5.73
  -1 -15  -5   53.57    7.70
  -1 -15  -5   43.07    5.73
   1 -15   5   44.22    6.56
  -1  15  -6    2.40    3.76
  -1  15  -6    7.34    2.31
  -1  15  -6    4.49    3.29
  -1  15  -6   19.46    6.78
   1  15   6   10.21    4.12
  -1  15  -6    6.40    4.67
   1  15   6   11.38    2.58
  -1 -15  -6   10.79    4.70
   1 -15   6    4.20    3.44
  -1 -15  -6    9.72    2.86
  -1  15  -7   43.68    7.38
   1  15   7   45.31    6.77
  -1  15  -7   45.28    9.82
   1  15   7   48.31    4.96
  -1  15  -7   49.15    7.11
  -1  15  -7   48.10    5.11
  -1  15  -7   51.76    8.19
   1 -15   7   50.00    7.37
  -1 -15  -7   42.23    7.96
  -1  15  -8  186.68   16.11
   1  15   8  171.35   19.20
  -1  15  -8  179.60   14.66
   1  15   8  166.07   15.15
  -1  15  -8  189.77   16.02
  -1  15  -8  179.22   13.26
  -1  15  -8  166.66   18.49
   1 -15   8  164.55   14.38
  -1 -15  -8  188.15   17.47
   1  15   9   87.09   10.67
   1  15   9   92.76   12.60
   1  15   9   79.28   13.80
  -1  15  -9   90.16   13.04
  -1  15  -9   82.48   12.89
  -1  15  -9   85.31   11.25
  -1  15  -9  117.32   18.48
   1 -15   9   95.97   15.22
   1 -15   9   85.93   10.35
  -1 -15  -9   91.38   12.56
   1  15  10  142.25   16.38
  -1  15 -10  158.45   14.34
   1  15  10  117.52   15.33
  -1  15 -10  144.66   21.45
  -1  15 -10  134.75   19.52
  -1  15 -10  142.06   17.30
   1 -15  10  125.16   13.05
  -1  15 -11   -6.56    8.48
   1  15  11   -2.39    7.78
  -1  15 -11   -0.78   10.43
  -1  15 -11   -3.51    5.73
  -1  15 -11    8.41    9.38
   1 -15  11    1.93    5.12
  -1 -15 -11   -0.99    9.38
   1  15  12  161.44   19.72
  -1  15 -12  189.24   21.45
  -1  15 -12  153.89   24.02
  -1  15 -12  180.66   21.67
  -1  15 -12  191.42   17.00
  -1 -15 -12  161.33   21.97
   1 -15  12  168.64   16.30
  -1  15 -13   -6.65    9.84
   1  15  13    2.97    5.60
  -1  15 -13   -6.37   12.56
  -1  15 -13    1.31    7.14
  -1 -15 -13   -7.03   10.57
   1 -15  13    5.17    8.27
   1  15  14  266.67   20.09
  -1  15 -14  213.97   19.96
  -1  15 -14  216.32   31.89
  -1  15 -14  236.79   27.72
  -1 -15 -14  233.70   27.71
   1 -15  14  176.66   22.25
   1  16 -14   22.48   12.38
   1  16 -14   22.78   14.86
  -1  16  14   20.80    6.55
   1 -16 -14   17.36   13.09
  -1 -16  14   11.30   10.16
   1  16 -13   96.56   17.41
  -1  16  13   80.09   12.13
   1  16 -13   97.61   12.32
   1  16 -13   66.01   13.56
   1  16 -13   79.92   16.85
  -1 -16  13   57.55   10.10
   1 -16 -13   80.81   15.17
  -1  16  12   11.32    5.10
   1  16 -12    7.44   10.18
   1  16 -12   12.65   13.37
   1  16 -12   11.63    5.98
   1  16 -12    2.93   11.15
  -1  16  12    1.34    8.27
  -1 -16  12   23.37    8.87
   1 -16 -12   28.28   10.59
  -1  16  11   52.06    9.01
   1  16 -11   59.57   13.34
   1  16 -11   53.90   15.50
   1  16 -11   58.99   11.53
   1  16 -11   38.93    7.81
  -1  16  11   47.60    7.16
  -1  16  11   49.70   10.15
   1 -16 -11   53.70   12.40
  -1 -16  11   45.29    8.43
  -1 -16  11   72.13    8.93
   1  16 -10  215.32   16.52
   1  16 -10  189.66   20.48
  -1  16  10  196.67   17.42
   1  16 -10  199.50   23.13
   1  16 -10  174.86   19.17
  -1 -16  10  165.67   15.56
  -1 -16  10  216.24   14.29
   1 -16 -10  165.97   22.23
   1  16  -9   50.70    4.73
  -1  16   9   42.14    7.47
   1  16  -9   43.92    5.11
   1  16  -9   58.26    9.43
  -1  16   9   37.91    4.80
  -1  16   9   45.13    7.50
   1  16  -9   34.97    8.79
   1  16  -9   38.24   10.08
  -1  16   9   37.89   11.00
   1  16  -9   47.37    7.37
  -1 -16   9   52.77    6.29
   1 -16  -9   49.93   10.50
  -1 -16   9   41.43    7.14
   1  16  -8   11.26    5.97
   1  16  -8    1.67    5.13
  -1  16   8   11.09    2.79
  -1  16   8   10.11    4.92
  -1  16   8    6.61    5.08
   1  16  -8    4.60    7.14
  -1  16   8    9.50    5.28
   1  16  -8    8.06    4.11
   1  16  -8    9.53    2.56
  -1 -16   8   11.75    2.89
   1 -16  -8    8.11    5.11
  -1 -16   8    1.88    4.05
   1  16  -7  178.01   18.62
  -1  16   7  161.51   14.34
   1  16  -7  190.56   14.01
   1  16  -7  176.30   15.49
   1  16  -7  186.10   15.92
  -1 -16   7  170.21   14.34
   1 -16  -7  179.57   16.18
  -1 -16   7  191.60   11.48
   1  16  -6    7.98    4.63
  -1  16   6    8.14    2.92
   1  16  -6    7.31    4.38
   1  16  -6    8.10    3.36
  -1  16   6   14.18    4.36
   1  16  -6   14.98    6.43
   1 -16  -6    8.22    4.56
   1 -16  -6   14.84    3.70
  -1 -16   6    7.70    4.11
  -1 -16   6    8.51    2.26
   1  16  -5   -5.09    4.22
   1  16  -5    2.94    2.46
   1  16  -5    6.97    3.90
  -1  16   5    2.75    3.66
   1  16  -5    3.12    4.00
  -1  16   5    0.94    2.72
  -1 -16   5    6.92    3.62
   1 -16  -5    2.47    2.80
   1 -16  -5    3.36    3.56
  -1 -16   5    2.48    1.77
  -1  16   4  442.59   29.59
   1  16  -4  463.40   30.79
   1  16  -4  520.72   30.85
  -1  16   4  547.63   29.43
  -1 -16   4  477.81   30.79
   1 -16  -4  537.17   31.26
   1 -16  -4  472.99   30.31
  -1  16   3  176.99   11.53
   1  16  -3  167.65   12.52
  -1  16   3  142.55   11.24
   1  16  -3  157.23   12.37
  -1 -16   3  135.95   11.97
   1 -16  -3  172.74   12.24
   1 -16  -3  142.39   11.98
  -1  16   2  399.25   23.94
   1  16  -2  411.55   24.59
   1 -16  -2  415.37   24.09
  -1 -16   2  361.83   24.54
   1 -16  -2  346.56   24.30
  -1  16   1  528.90   33.54
   1  16  -1  542.17   32.75
   1 -16  -1  555.96   32.10
  -1 -16   1  548.52   33.37
   1 -16  -1  476.90   32.96
  -1 -16   1  626.06   31.98
   1  16   0  203.07   14.16
  -1  16   0  219.75   14.37
  -1 -16   0  171.82   14.11
   1 -16   0  224.49   13.11
  -1 -16   0  204.64   13.60
   1 -16   0  189.96   14.50
  -1  16  -1  535.39   31.37
   1  16   1  585.71   31.41
  -1 -16  -1  469.92   31.32
   1 -16   1  513.60   30.40
   1 -16   1  467.75   31.58
  -1 -16  -1  545.13   31.27
  -1  16  -2  100.18    8.61
  -1  16  -2   97.72    9.28
   1  16   2  107.82    8.78
   1 -16   2  115.35    6.76
  -1 -16  -2   94.18    9.00
  -1 -16  -2  127.02    9.61
   1 -16   2   89.39    8.99
  -1  16  -3  550.36   32.05
  -1  16  -3  531.52   31.77
   1  16   3  558.02   31.01
  -1 -16  -3  534.24   32.51
   1 -16   3  481.51   32.16
  -1 -16  -3  490.23   31.53
  -1  16  -4  140.50   11.62
   1  16   4  152.75   10.55
  -1  16  -4  135.36   14.56
  -1  16  -4  149.61   12.31
  -1  16  -4  137.70   10.99
  -1 -16  -4  165.76   13.02
  -1 -16  -4  131.45   10.94
   1 -16   4  138.52   11.93
  -1  16  -5   16.18    4.68
  -1  16  -5   18.35    3.01
   1  16   5   12.02    2.94
  -1  16  -5    5.10    5.53
  -1  16  -5   18.06    4.79
  -1 -16  -5   18.02    3.79
  -1 -16  -5   14.16    5.18
   1 -16   5    5.32    3.40
  -1  16  -6  221.27   16.64
  -1  16  -6  221.74   14.81
   1  16   6  226.88   16.97
  -1  16  -6  248.65   17.90
   1  16   6  232.28   14.84
  -1  16  -6  215.58   20.63
  -1  16  -6  246.20   18.04
  -1 -16  -6  244.11   16.04
   1 -16   6  219.94   17.18
  -1 -16  -6  271.13   19.37
  -1  16  -7  134.75   16.86
   1  16   7  149.59   13.19
   1  16   7  141.97    9.94
  -1  16  -7  142.40   10.18
  -1  16  -7  134.71   12.46
  -1  16  -7  159.14   14.03
  -1  16  -7  158.70   14.21
   1 -16   7  135.44   12.54
  -1 -16  -7  162.30   15.27
  -1  16  -8  224.02   17.92
   1  16   8  204.54   17.03
   1  16   8  213.62   13.12
  -1  16  -8  216.32   13.66
  -1  16  -8  217.55   18.03
   1  16   8  201.23   21.45
  -1  16  -8  224.60   22.60
  -1  16  -8  212.74   16.87
   1 -16   8  184.64   16.18
  -1 -16  -8  213.22   21.17
   1  16   9  433.33   27.45
  -1  16  -9  394.81   32.74
  -1  16  -9  371.17   27.25
  -1  16  -9  372.09   27.71
  -1  16  -9  386.44   26.18
   1  16   9  346.36   26.14
  -1 -16  -9  387.89   30.08
   1 -16   9  351.23   25.76
   1  16  10  201.91   18.95
   1  16  10  182.22   18.02
  -1  16 -10  196.76   26.71
  -1  16 -10  236.20   27.18
  -1  16 -10  181.17   19.58
  -1  16 -10  187.59   17.23
  -1 -16 -10  196.33   20.23
   1 -16  10  191.75   16.19
  -1  16 -11   -0.90    9.45
   1  16  11   -4.86    8.69
  -1  16 -11    3.32   12.55
  -1  16 -11    5.93    9.20
  -1  16 -11    1.78    6.12
  -1 -16 -11    5.44    9.56
   1 -16  11    5.78    5.81
  -1  16 -12   78.90   10.39
  -1  16 -12   77.96   14.56
  -1  16 -12   49.28   15.66
  -1  16 -12   58.10   13.36
   1 -16  12   43.52   11.20
  -1 -16 -12   86.89   14.70
   1  16  13  596.24   34.14
  -1  16 -13  578.66   41.25
  -1  16 -13  505.33   44.94
  -1  16 -13  510.25   34.79
   1 -16  13  439.85   35.00
  -1 -16 -13  521.42   40.82
   1  17 -14   80.52   16.81
   1  17 -14   64.16   17.25
  -1  17  14   92.84   13.69
   1 -17 -14   68.27   16.33
  -1  17  13   95.04   11.85
   1  17 -13   84.43   20.09
   1  17 -13  124.05   13.99
   1  17 -13   82.51   16.00
   1 -17 -13   95.91   17.41
  -1 -17  13   98.72   13.96
  -1  17  12   70.03    9.02
   1  17 -12   57.88   17.15
   1  17 -12   59.88   14.66
   1  17 -12   67.60    9.36
  -1  17  12   60.61   11.33
   1 -17 -12   72.33   14.32
  -1 -17  12   62.13    9.94
  -1  17  11   71.09   11.42
   1  17 -11   62.53   12.28
   1  17 -11   87.18   10.23
   1  17 -11   58.89   13.19
  -1  17  11   72.15   10.59
   1  17 -11   30.14   20.12
  -1  17  11   55.35    9.92
  -1 -17  11   80.40   12.07
   1 -17 -11   76.71   13.88
  -1  17  10   -0.62    6.59
   1  17 -10    9.40    8.19
  -1  17  10   -6.28    6.20
   1  17 -10    3.79    9.62
  -1  17  10    6.29    2.17
   1  17 -10    5.15    5.51
  -1 -17  10    7.48    3.69
   1 -17 -10   10.44    8.89
  -1 -17  10   -3.87    4.86
   1  17  -9   -6.74   10.49
  -1  17   9    4.01    2.59
   1  17  -9    6.52    2.80
   1  17  -9   -5.12    5.10
   1  17  -9   -3.20    6.20
   1  17  -9    9.55    7.32
  -1  17   9   10.89    6.22
  -1  17   9    1.70    9.07
  -1  17   9    4.85    5.50
  -1 -17   9    7.76    4.38
  -1 -17   9    2.85    3.07
   1 -17  -9    4.26    6.22
   1  17  -8  136.03   13.55
  -1  17   8   94.22   11.31
   1  17  -8  106.78    8.56
  -1  17   8   91.38   11.99
   1  17  -8   90.79    7.80
   1  17  -8   86.71   10.70
   1  17  -8  107.00   13.55
  -1  17   8   92.90   11.12
   1  17  -8  109.50   16.22
  -1  17   8  109.24    9.83
   1 -17  -8  110.93   13.96
  -1 -17   8  113.14    7.75
  -1 -17   8   73.96   10.26
   1  17  -7    4.68    7.34
   1  17  -7    9.85    4.03
  -1  17   7    9.56    5.06
   1  17  -7   -0.68    5.23
   1  17  -7    1.21    4.61
  -1  17   7    3.28    2.71
  -1 -17   7    1.35    2.02
   1 -17  -7    3.07    4.71
  -1 -17   7    0.77    3.56
   1  17  -6   59.15   11.25
   1  17  -6   51.10    7.22
   1  17  -6   40.86    7.27
  -1  17   6   65.10    6.88
   1  17  -6   63.93    9.61
  -1  17   6   49.66    8.19
   1 -17  -6   59.86    7.48
  -1 -17   6   63.04    4.84
  -1 -17   6   58.24    8.13
   1 -17  -6   56.69    9.17
   1  17  -5   54.40    8.18
  -1  17   5   41.52    7.02
   1  17  -5   37.24    7.57
  -1  17   5   54.43    6.26
   1  17  -5   38.63    6.59
   1 -17  -5   40.54    6.26
  -1 -17   5   50.54    4.26
   1 -17  -5   52.38    8.08
  -1 -17   5   35.50    6.37
  -1  17   4  995.50   52.68
   1  17  -4  972.17   54.11
  -1  17   4  870.35   52.93
   1  17  -4  879.47   54.26
   1 -17  -4  879.84   53.74
  -1 -17   4  895.38   54.24
   1 -17  -4  971.84   54.53
   1  17  -3   53.16    7.30
   1  17  -3   35.58    5.90
   1 -17  -3   38.47    6.32
  -1 -17   3   44.22    6.62
   1 -17  -3   46.68    6.28
   1  17  -2   69.46    7.88
  -1  17   2   88.33    7.92
  -1 -17   2   78.29    8.07
   1 -17  -2   68.83    8.10
  -1 -17   2   86.36    6.48
   1 -17  -2   85.78    7.57
   1  17  -1    4.85    3.00
  -1 -17   1    9.53    2.34
   1 -17  -1   14.05    3.94
   1  17   0 1445.77   79.28
  -1  17   0 1504.99   79.45
  -1 -17   0 1257.80   79.68
  -1 -17   0 1491.32   79.03
   1 -17   0 1540.37   78.35
   1 -17   0 1212.14   79.73
   1  17   1   34.87    5.51
  -1  17  -1   29.47    4.97
  -1 -17  -1   24.83    4.70
  -1 -17  -1   22.24    4.23
   1 -17   1   39.63    5.47
   1 -17   1   35.76    4.05
  -1  17  -2  538.60   31.66
  -1  17  -2  520.65   31.18
  -1 -17  -2  537.07   31.79
   1 -17   2  554.78   28.95
  -1 -17  -2  472.03   31.39
   1 -17   2  470.49   31.87
  -1  17  -3  607.66   33.61
  -1  17  -3  530.49   32.86
   1  17   3  553.57   32.15
  -1 -17  -3  481.76   32.71
  -1 -17  -3  603.68   34.11
   1 -17   3  489.52   33.44
  -1  17  -4 1151.76   66.39
   1  17   4 1171.37   64.83
  -1  17  -4 1143.82   65.59
  -1  17  -4 1092.51   69.23
  -1  17  -4 1186.98   66.40
  -1 -17  -4 1099.27   65.83
  -1 -17  -4 1317.46   68.02
   1 -17   4 1070.63   66.60
   1  17   5 1323.66   72.25
  -1  17  -5 1193.67   72.04
  -1  17  -5 1310.56   73.57
  -1  17  -5 1333.09   74.66
  -1  17  -5 1307.56   74.21
  -1  17  -5 1247.85   77.84
  -1 -17  -5 1272.92   73.39
  -1 -17  -5 1492.56   76.38
   1 -17   5 1179.74   74.25
   1  17   6  577.66   35.04
  -1  17  -6  561.78   36.04
  -1  17  -6  568.08   35.05
  -1  17  -6  557.04   33.16
  -1  17  -6  595.88   36.00
   1  17   6  564.80   33.12
  -1  17  -6  563.52   39.88
  -1 -17  -6  591.45   34.46
   1 -17   6  534.71   35.62
  -1 -17  -6  610.35   37.68
  -1  17  -7  106.65   11.63
  -1  17  -7  113.93   16.43
  -1  17  -7  111.07   12.78
   1  17   7  105.74   11.63
  -1  17  -7  106.52    8.47
   1  17   7  105.04    8.33
  -1  17  -7  114.95   11.16
  -1 -17  -7  102.46    9.43
   1 -17   7  100.48   10.88
  -1 -17  -7  118.32   13.30
   1  17   8   99.11    7.19
  -1  17  -8   85.70   16.98
   1  17   8   63.99   13.25
   1  17   8   75.77    9.82
  -1  17  -8   87.53    7.43
  -1  17  -8   95.89   10.93
  -1  17  -8   82.97   13.28
  -1  17  -8  113.64   12.89
  -1 -17  -8  100.30   13.94
   1 -17   8   60.74   10.03
   1  17   9   60.81   10.10
  -1  17  -9   74.18    6.58
  -1  17  -9   50.30    8.73
  -1  17  -9   61.06   10.87
  -1  17  -9   54.01   11.71
  -1  17  -9   59.46    5.33
   1  17   9   59.22    9.86
  -1  17  -9   61.23   10.86
   1 -17   9   65.55    9.57
  -1 -17  -9   50.81   12.45
  -1  17 -10   20.87    9.12
   1  17  10   -5.31    8.08
  -1  17 -10   -1.66    6.52
  -1  17 -10    9.95    6.26
   1  17  10   13.41    7.74
   1 -17  10   13.86    5.62
  -1 -17 -10   10.41    8.70
  -1  17 -11    7.65   10.34
   1  17  11   11.81    9.48
  -1  17 -11    8.53   14.41
  -1  17 -11    1.75    8.37
  -1  17 -11   20.20    7.32
   1 -17  11   10.38    7.94
  -1 -17 -11    6.05    9.25
  -1  17 -12   27.34   15.54
  -1  17 -12    3.72    8.76
  -1  17 -12   27.56    7.98
   1 -17  12   10.16    6.96
  -1 -17 -12   15.66   10.75
  -1  17 -13   23.18   11.75
   1  17  13    0.02    6.72
  -1  17 -13    6.66    8.28
  -1  17 -13  -31.25   14.59
  -1 -17 -13   17.36   12.14
   1 -17  13    1.19    9.45
  -1  18  13  288.26   21.42
   1  18 -13  303.35   29.17
   1  18 -13  255.14   21.40
   1  18 -13  192.91   31.94
   1 -18 -13  272.64   28.48
  -1  18  12   33.37    6.13
   1  18 -12   39.96    8.48
   1  18 -12   13.55   13.95
  -1  18  12    9.17   10.38
   1  18 -12   41.49   12.65
   1 -18 -12   22.36   11.67
  -1 -18  12   23.10    8.84
   1  18 -11   -3.98   11.40
  -1  18  11    7.98    8.94
   1  18 -11   22.10    7.64
   1  18 -11   39.46   10.85
   1  18 -11   26.08   18.52
  -1  18  11   26.91    5.96
  -1  18  11    7.67    8.37
   1 -18 -11   33.21   10.18
  -1 -18  11   15.50    6.81
   1  18 -10   19.64    9.65
   1  18 -10    7.05   11.37
  -1  18  10    5.54    6.86
   1  18 -10   -6.08    7.31
   1  18 -10    5.73    5.95
  -1  18  10    3.97    2.54
  -1  18  10   -6.49    6.70
  -1 -18  10    3.69    7.31
   1 -18 -10   -1.38    7.93
  -1  18   9   12.64    6.21
   1  18  -9   20.09    8.48
   1  18  -9   11.82    7.66
  -1  18   9   21.78    7.01
  -1  18   9   21.69    3.72
   1  18  -9   27.00    3.91
   1  18  -9   20.19    3.92
   1  18  -9   17.96   10.59
   1  18  -9   31.59    6.75
  -1 -18   9   31.56    6.62
  -1 -18   9   28.52    3.78
   1 -18  -9   25.18    9.79
   1  18  -8   12.68    6.94
   1  18  -8   11.08    3.02
  -1  18   8   12.66    6.64
  -1  18   8   17.02    5.68
   1  18  -8   12.22    8.45
   1  18  -8    9.57    7.64
   1  18  -8   11.67    5.05
  -1  18   8   17.52    5.73
  -1  18   8   16.73    3.58
  -1 -18   8   15.84    2.77
  -1 -18   8    8.86    4.58
   1 -18  -8   13.35    8.65
   1  18  -7  539.55   35.45
   1  18  -7  544.47   33.99
   1  18  -7  548.21   36.34
  -1  18   7  566.56   32.35
   1  18  -7  501.01   39.05
  -1  18   7  522.55   34.41
  -1 -18   7  499.94   34.61
   1 -18  -7  597.73   37.07
  -1 -18   7  617.28   30.94
   1  18  -6  321.97   22.65
  -1  18   6  354.98   20.15
   1  18  -6  281.56   25.47
   1  18  -6  304.35   22.73
   1  18  -6  289.69   20.77
  -1  18   6  291.16   21.30
   1 -18  -6  332.60   23.34
   1 -18  -6  311.05   21.29
  -1 -18   6  353.12   18.18
  -1 -18   6  291.57   22.04
   1  18  -5    6.90    4.68
  -1  18   5   12.97    4.34
   1  18  -5   17.37    6.67
   1  18  -5    8.58    4.59
   1 -18  -5   13.03    4.61
   1 -18  -5    9.27    4.06
  -1 -18   5    6.85    4.07
   1  18  -4  210.52   16.65
   1  18  -4  232.12   17.11
  -1  18   4  242.56   15.65
   1 -18  -4  243.56   17.19
   1 -18  -4  229.74   16.81
  -1 -18   4  204.46   16.71
   1  18  -3    5.69    3.70
  -1  18   3    3.82    2.94
   1  18  -3   12.23    3.68
   1 -18  -3    8.28    3.42
  -1 -18   3   13.37    4.15
  -1 -18   3    4.34    2.92
   1 -18  -3    5.97    3.36
   1  18  -2   36.35    6.04
  -1  18   2   32.27    5.11
   1 -18  -2   28.19    5.24
  -1 -18   2   31.11    5.45
   1 -18  -2   44.28    5.62
  -1 -18   2   35.19    4.37
   1  18  -1  986.20   55.25
   1 -18  -1  849.71   55.64
  -1 -18   1 1032.32   54.19
   1 -18  -1 1029.92   54.60
  -1 -18   1  871.10   55.54
   1  18   0  145.59   11.25
  -1  18   0  125.58   10.89
   1 -18   0  148.05    9.79
   1 -18   0  125.73   11.38
  -1 -18   0  139.18   10.32
  -1 -18   0  129.75   11.34
   1  18   1 1310.27   72.16
  -1  18  -1 1300.27   72.45
   1 -18   1 1145.00   73.00
  -1 -18  -1 1167.73   72.74
  -1 -18  -1 1352.42   72.51
   1 -18   1 1375.40   70.71
   1  18   2  204.66   13.61
  -1  18  -2  169.49   13.25
  -1  18  -2  192.26   14.15
   1 -18   2  153.26   14.14
   1 -18   2  204.72   11.35
  -1 -18  -2  190.92   14.03
  -1 -18  -2  171.97   13.89
  -1  18  -3  362.66   24.00
   1  18   3  366.76   23.47
  -1  18  -3  383.05   24.49
  -1 -18  -3  362.28   24.18
   1 -18   3  369.24   25.04
  -1 -18  -3  413.19   25.24
   1  18   4  712.96   40.01
  -1  18  -4  724.37   41.43
  -1  18  -4  639.68   44.05
  -1  18  -4  655.44   40.35
  -1  18  -4  716.09   41.32
   1 -18   4  651.12   41.75
  -1 -18  -4  633.62   40.77
  -1 -18  -4  738.31   42.58
  -1  18  -5  924.28   61.33
  -1  18  -5  938.94   55.63
  -1  18  -5 1069.12   58.14
  -1  18  -5  922.99   56.81
   1  18   5 1032.33   55.85
  -1  18  -5 1012.25   58.06
   1 -18   5  897.96   57.83
  -1 -18  -5  982.06   57.16
  -1 -18  -5 1088.97   59.66
  -1  18  -6  121.49   11.95
  -1  18  -6  110.57   10.99
  -1  18  -6  112.79    9.10
  -1  18  -6  115.63   15.59
  -1  18  -6  128.83   12.59
   1  18   6  118.17    9.63
  -1 -18  -6  108.74   10.37
   1 -18   6  117.13   11.77
  -1 -18  -6  132.38   13.30
  -1  18  -7  616.34   38.96
   1  18   7  633.25   36.67
   1  18   7  580.88   38.64
  -1  18  -7  658.90   40.52
  -1  18  -7  702.39   40.40
  -1  18  -7  603.45   44.37
  -1  18  -7  631.36   36.62
  -1 -18  -7  676.75   37.86
  -1 -18  -7  664.08   41.96
   1 -18   7  569.36   39.25
   1  18   8   26.57    3.85
  -1  18  -8   15.91    5.76
   1  18   8    5.43    6.37
  -1  18  -8   21.77    3.79
  -1  18  -8   19.66    8.34
  -1  18  -8   24.43    7.33
  -1  18  -8   19.93   10.73
  -1 -18  -8   14.17    7.51
   1 -18   8   19.59    6.36
  -1  18  -9  126.68   16.06
  -1  18  -9  112.68   13.42
  -1  18  -9  112.96    8.26
   1  18   9  116.59   15.19
  -1  18  -9  102.29   18.08
  -1  18  -9   90.83   14.70
   1  18   9  103.26   12.44
  -1 -18  -9  111.81   22.68
   1 -18   9   92.26   12.49
   1  18  10  135.21   16.61
  -1  18 -10  140.91   16.10
  -1  18 -10  145.02   17.75
  -1  18 -10  147.94   23.62
  -1  18 -10  142.17   18.94
   1 -18  10  113.96   15.89
  -1 -18 -10  129.82   19.93
  -1  18 -11    3.86   13.90
  -1  18 -11    6.32    8.93
  -1  18 -11    0.49    7.41
   1 -18  11    4.36    6.07
  -1 -18 -11    3.59    8.78
  -1  18 -12   15.54    8.89
  -1  18 -12   47.93   16.50
  -1  18 -12   27.05   10.00
   1 -18  12    9.75    8.55
  -1 -18 -12   -4.68   11.21
  -1  18 -13  211.54   35.19
  -1  18 -13  328.07   25.88
   1  18  13  329.85   26.76
  -1  18 -13  325.18   30.90
  -1 -18 -13  307.95   31.01
   1  19 -13  153.04   16.64
   1  19 -13  116.68   20.27
   1  19 -13  157.09   23.27
  -1  19  13  139.25   16.34
  -1 -19  13  104.01   14.90
   1 -19 -13  136.33   21.21
  -1  19  12   21.40    7.24
   1  19 -12   26.61    8.44
   1  19 -12   26.16   11.73
   1  19 -12   24.98   14.96
   1 -19 -12   22.25   10.67
   1  19 -11   29.64   14.29
  -1  19  11    0.76    8.90
  -1  19  11   21.93   10.49
  -1  19  11    5.73    5.11
   1  19 -11   10.08    7.29
   1  19 -11   24.28   10.22
  -1 -19  11   -3.55    7.93
   1 -19 -11    8.69   10.43
  -1  19  10  157.40   18.85
   1  19 -10  175.33   17.93
   1  19 -10  208.70   30.74
  -1  19  10  250.58   19.33
   1  19 -10  238.81   25.76
  -1  19  10  206.47   13.33
   1  19 -10  201.76   21.67
  -1 -19  10  216.78   18.45
   1 -19 -10  246.20   23.52
   1  19  -9   53.35    8.74
  -1  19   9   54.40    8.48
   1  19  -9   54.29   11.08
   1  19  -9   60.13    7.05
   1  19  -9   41.78    6.01
  -1  19   9   48.97    8.77
   1  19  -9   38.61   11.41
   1  19  -9   55.65   11.21
  -1 -19   9   36.81    8.81
   1 -19  -9   42.32   10.42
  -1  19   8   -7.79    5.12
   1  19  -8   -5.00    9.65
   1  19  -8    1.50    2.67
   1  19  -8    9.62    6.57
  -1  19   8    3.25    3.58
   1  19  -8    1.24    4.76
   1  19  -8    7.31    6.99
   1 -19  -8   -1.14    6.14
  -1 -19   8    0.41    4.84
  -1 -19   8    3.31    1.89
   1  19  -7   40.65    6.83
   1  19  -7   35.21    7.80
   1  19  -7   42.29    8.10
   1  19  -7   50.83   11.39
  -1  19   7   52.02    6.81
   1 -19  -7   55.40    9.55
  -1 -19   7   50.53    8.31
   1  19  -6   14.06    5.46
   1  19  -6   -5.11    3.17
   1  19  -6    3.90    6.15
   1  19  -6    1.92    5.36
   1 -19  -6    9.36    3.91
  -1 -19   6    3.19    1.49
   1 -19  -6   -0.35    4.63
  -1 -19   6    5.51    4.31
   1  19  -5  390.73   30.28
   1  19  -5  409.83   28.19
  -1  19   5  464.12   26.34
   1  19  -5  427.25   28.15
  -1 -19   5  407.47   28.12
   1 -19  -5  442.99   28.71
   1 -19  -5  431.58   27.81
   1  19  -4   10.78    4.55
   1  19  -4   20.62    5.34
  -1  19   4   22.87    4.37
  -1 -19   4   21.29    3.01
   1 -19  -4   21.06    5.07
  -1 -19   4   15.70    4.68
   1 -19  -4   20.75    4.95
  -1  19   3  414.23   24.04
   1  19  -3  391.33   25.07
   1  19  -3  330.06   24.59
  -1 -19   3  359.02   25.28
   1 -19  -3  389.69   24.80
   1 -19  -3  347.84   25.01
  -1 -19   3  415.49   22.37
   1  19  -2  874.32   50.22
  -1  19   2  888.04   49.49
  -1 -19   2  961.59   48.44
   1 -19  -2  714.84   50.23
   1 -19  -2  918.31   49.96
  -1 -19   2  757.28   50.45
   1  19  -1   42.72    6.67
  -1  19   1   52.32    7.11
   1 -19  -1   55.12    5.79
  -1 -19   1   48.63    5.57
   1 -19  -1   47.46    7.13
  -1 -19   1   43.14    6.93
  -1  19   0 1535.01   84.14
   1  19   0 1493.46   85.66
   1 -19   0 1294.13   84.82
  -1 -19   0 1689.09   84.02
   1 -19   0 1588.77   83.11
  -1 -19   0 1347.93   84.73
  -1  19  -1  265.91   18.07
   1  19   1  269.95   17.89
   1 -19   1  231.60   18.61
  -1 -19  -1  262.11   17.69
  -1 -19  -1  241.95   18.38
   1 -19   1  289.52   16.24
  -1  19  -2   24.70    5.16
  -1  19  -2   28.61    5.03
   1  19   2   27.33    5.02
  -1 -19  -2   41.06    5.97
   1 -19   2   20.16    5.31
  -1 -19  -2   23.20    4.97
   1 -19   2   28.88    3.57
   1  19   3  446.04   27.23
  -1  19  -3  428.39   27.84
  -1  19  -3  489.03   28.67
   1 -19   3  424.20   28.97
  -1 -19  -3  480.22   29.05
  -1 -19  -3  397.88   28.03
  -1  19  -4   12.26    3.87
  -1  19  -4   15.06    5.05
  -1  19  -4   10.69    5.54
  -1  19  -4   14.79    4.81
   1  19   4   14.25    3.86
  -1 -19  -4   16.77    4.51
  -1 -19  -4   13.22    4.87
   1 -19   4    8.53    4.20
  -1  19  -5  363.33   23.41
  -1  19  -5  297.34   25.69
  -1  19  -5  341.82   22.38
  -1  19  -5  386.05   23.99
  -1  19  -5  320.98   20.96
  -1 -19  -5  312.22   22.45
  -1 -19  -5  371.57   24.83
   1 -19   5  314.02   23.23
  -1  19  -6  150.60   12.16
   1  19   6  175.91   12.59
  -1  19  -6  172.81   14.04
  -1  19  -6  148.58   18.35
  -1  19  -6  180.80   15.05
  -1  19  -6  190.40   15.91
  -1 -19  -6  183.94   14.13
   1 -19   6  169.22   14.90
  -1 -19  -6  194.51   16.65
  -1  19  -7   12.95    6.75
  -1  19  -7   10.45    4.51
   1  19   7    7.73    6.06
   1  19   7   13.75    3.57
  -1  19  -7   -3.76    9.16
  -1  19  -7    5.20    4.97
  -1  19  -7    8.69    2.96
  -1 -19  -7    3.52    3.80
  -1 -19  -7   24.78    8.78
   1 -19   7   10.89    5.30
   1  19   8   31.05    7.63
  -1  19  -8   25.31    7.86
  -1  19  -8    7.13    5.54
  -1  19  -8   20.27    4.02
   1  19   8   19.24    4.30
  -1  19  -8    2.39    9.18
  -1  19  -8   20.27    7.03
   1 -19   8   13.01    5.88
  -1 -19  -8   20.21    7.48
  -1  19  -9   69.21    7.52
  -1  19  -9   65.93   11.92
  -1  19  -9   70.75   15.87
  -1  19  -9   71.46   10.59
  -1  19  -9   58.29   11.40
   1  19   9   78.91   11.71
   1  19   9   61.72   10.29
  -1 -19  -9   57.65   12.97
   1 -19   9   69.01   11.49
  -1  19 -10    2.69    7.09
  -1  19 -10   -0.38   12.92
  -1  19 -10   -4.37    8.54
  -1 -19 -10    1.49    9.67
   1 -19  10   -8.50    5.77
  -1  19 -11  101.45   15.44
  -1  19 -11  109.62   13.49
  -1  19 -11   89.03   20.20
  -1 -19 -11   86.28   16.05
   1 -19  11  104.67   16.41
  -1  19 -12   23.52    9.31
  -1  19 -12   13.64   15.21
  -1  19 -12   23.06   10.20
  -1 -19 -12  -12.15   11.48
  -1  19 -13  -10.25   17.00
  -1  19 -13   12.01   11.06
  -1  19 -13   -3.63   11.92
   1  19  13    8.95    7.00
  -1 -19 -13  -23.17   13.15
   1 -19  13   -4.51    9.13
   1  20 -13  132.05   14.14
  -1  20  13  130.32   15.53
   1  20 -13  118.65   18.86
   1  20 -13   91.05   19.55
   1 -20 -13  123.73   19.52
  -1 -20  13   87.99   14.96
   1  20 -12    6.59    8.45
  -1  20  12    8.01    5.98
   1  20 -12    5.27   15.00
   1  20 -12   -3.96   10.41
  -1 -20  12   -3.88    7.91
   1 -20 -12    4.37   10.60
   1  20 -11  124.08   21.96
   1  20 -11  144.33   20.05
  -1  20  11  175.97   15.60
   1  20 -11  154.09   17.67
   1 -20 -11  133.67   20.02
   1  20 -10  199.43   12.18
   1  20 -10  177.92   25.33
  -1  20  10  147.13   18.49
   1  20 -10  191.21   17.85
  -1  20  10  196.69   18.47
  -1  20  10  159.53   12.18
   1  20 -10  174.86   21.78
  -1 -20  10  176.70   18.61
   1 -20 -10  218.28   22.50
   1  20  -9  264.52   28.82
   1  20  -9  232.05   28.03
  -1  20   9  271.48   20.00
   1  20  -9  252.25   15.98
   1  20  -9  264.54   19.78
   1  20  -9  262.59   18.52
  -1  20   9  184.78   19.87
  -1  20   9  237.03   16.02
  -1 -20   9  219.85   19.58
   1  20  -8   32.38    8.68
  -1  20   8   41.40    6.59
   1  20  -8   26.73    6.53
   1  20  -8   38.86    9.00
   1  20  -8   36.25    5.66
   1  20  -8   52.05   13.07
  -1 -20   8   42.76    9.14
   1 -20  -8   33.16    8.98
   1  20  -7   22.46    9.86
   1  20  -7   25.05    7.25
   1  20  -7   27.98    5.66
  -1  20   7   34.17    5.88
   1  20  -7   37.11    7.97
   1 -20  -7   37.84    8.59
  -1 -20   7   35.43    6.81
   1  20  -6  270.17   20.22
  -1  20   6  317.82   19.54
   1  20  -6  281.55   22.03
   1  20  -6  261.16   24.54
   1  20  -6  337.75   22.83
   1 -20  -6  339.48   23.26
   1 -20  -6  307.12   21.37
  -1 -20   6  266.93   21.28
   1  20  -5  876.69   53.90
   1  20  -5  786.20   55.86
   1  20  -5  913.49   53.66
  -1  20   5  971.63   51.82
  -1 -20   5  843.61   53.69
   1 -20  -5  970.49   54.66
  -1 -20   5  996.24   49.38
   1 -20  -5  794.31   53.05
  -1  20   4  397.92   24.15
   1  20  -4  373.79   25.53
   1  20  -4  358.29   25.45
  -1 -20   4  433.00   22.14
   1 -20  -4  333.23   25.27
  -1 -20   4  357.98   25.70
   1 -20  -4  393.62   25.93
  -1  20   3   16.55    4.29
   1  20  -3   26.88    5.82
   1  20  -3   17.80    5.26
  -1 -20   3   18.87    5.25
  -1 -20   3   24.98    3.86
   1 -20  -3   16.48    4.62
   1 -20  -3   21.88    5.42
   1  20  -2  117.59   10.95
  -1  20   2  111.91   10.04
  -1 -20   2  126.99    8.53
  -1 -20   2   91.73   10.67
   1 -20  -2   80.35   10.31
   1 -20  -2  111.99    9.70
  -1  20   1  134.96   10.98
   1  20  -1  116.65   11.16
  -1 -20   1  101.53   11.07
  -1 -20   1  122.73    9.45
   1 -20  -1  146.81   10.12
   1 -20  -1   92.99   10.70
  -1  20   0   15.05    4.00
   1  20   0   11.66    4.48
  -1 -20   0   12.86    4.14
  -1 -20   0    9.80    2.95
   1 -20   0   18.89    4.43
  -1  20  -1   12.96    4.03
   1  20   1   13.57    3.94
  -1 -20  -1    4.94    3.88
   1 -20   1    9.99    4.33
  -1 -20  -1    5.69    2.97
   1 -20   1    7.22    2.37
  -1  20  -2  125.96   11.77
   1  20   2  138.78   10.99
  -1  20  -2  123.65   10.61
   1 -20   2  113.25   11.84
   1 -20   2  140.74    8.68
  -1 -20  -2   95.37   10.94
  -1 -20  -2  130.40   11.34
  -1  20  -3 1141.52   67.48
   1  20   3 1228.55   66.87
  -1  20  -3 1234.45   68.00
   1 -20   3 1073.03   68.49
  -1 -20  -3 1328.71   69.09
  -1 -20  -3 1047.15   67.73
  -1  20  -4   80.79   10.52
  -1  20  -4   81.95    9.26
  -1  20  -4   81.35   11.94
   1  20   4   89.35    8.76
  -1  20  -4   83.20    8.79
  -1 -20  -4  104.93   10.64
  -1 -20  -4   77.04    9.50
   1 -20   4   69.46    9.97
  -1  20  -5   73.73    9.03
  -1  20  -5   79.28    7.85
  -1  20  -5   95.80   13.87
  -1  20  -5   88.97    9.85
  -1  20  -5   83.76   11.14
   1  20   5   93.83    8.70
  -1 -20  -5   83.21    9.96
   1 -20   5  105.03   10.90
  -1 -20  -5   93.55   11.54
  -1  20  -6   60.96    9.36
  -1  20  -6   65.54    9.33
  -1  20  -6   67.64    8.74
  -1  20  -6   51.45    6.55
  -1  20  -6   46.43   10.99
   1 -20   6   52.31    8.80
  -1 -20  -6   67.43   10.95
  -1 -20  -6   45.12    7.14
   1  20   7   -1.23    6.07
  -1  20  -7    1.27    9.11
   1  20   7    5.73    3.60
  -1  20  -7    3.19    5.61
  -1  20  -7    5.29    3.10
  -1  20  -7    1.60    4.55
  -1  20  -7    9.81    6.88
  -1 -20  -7    2.57    7.37
   1 -20   7    7.57    5.38
  -1 -20  -7    3.19    4.43
   1  20   8  240.78   20.58
   1  20   8  246.86   16.22
  -1  20  -8  271.72   22.26
  -1  20  -8  265.34   29.17
  -1  20  -8  247.59   20.52
  -1  20  -8  254.92   19.70
  -1  20  -8  256.63   16.39
   1 -20   8  218.87   20.84
  -1 -20  -8  244.43   23.72
  -1  20  -9    2.12   10.67
  -1  20  -9   23.86   12.04
  -1  20  -9   11.81    6.65
   1 -20   9   11.08    6.06
  -1 -20  -9    5.73    8.17
  -1  20 -10   -5.29   14.74
  -1  20 -10   16.53    7.40
  -1  20 -10    7.37    9.10
   1 -20  10    9.58    7.47
  -1 -20 -10   20.34   10.57
  -1  20 -11  185.43   26.73
  -1  20 -11  188.88   20.48
  -1  20 -11  182.21   21.17
  -1 -20 -11  197.89   23.14
  -1  20 -12   55.08   11.97
  -1  20 -12   39.70   13.06
  -1  20 -12   57.08   18.69
  -1 -20 -12   43.50   14.05
   1 -20  12   50.35   10.93
   1  21 -13  -11.40   17.03
   1  21 -13    1.27   11.68
   1  21 -13   -5.05    9.47
  -1  21  13    3.90    7.21
  -1 -21  13    6.83    9.44
   1 -21 -13    1.32   12.95
   1  21 -12   25.69    9.12
   1  21 -12   10.64   15.70
  -1  21  12   13.01    7.45
   1  21 -12   -2.87   11.13
  -1 -21  12   12.09   10.31
   1 -21 -12   14.67   12.08
   1  21 -11  105.10   20.73
   1  21 -11  110.05   13.57
  -1  21  11  129.34   13.70
   1  21 -11   85.18   14.60
  -1 -21  11   99.68   15.14
   1 -21 -11  104.95   17.00
   1  21 -10  170.39   17.77
   1  21 -10  154.04   25.95
   1  21 -10  163.73   12.43
   1  21 -10  183.31   12.55
  -1  21  10  191.11   18.70
   1  21 -10  183.51   20.84
  -1 -21  10  154.77   20.07
   1 -21 -10  197.23   22.49
  -1  21   9   11.48    8.48
   1  21  -9   44.28   10.77
  -1  21   9   41.43    8.57
  -1  21   9   36.12    5.44
   1  21  -9   40.93    8.35
   1  21  -9   32.34    4.87
   1  21  -9   36.03   14.22
   1  21  -9   36.98    6.07
   1 -21  -9   40.70    9.81
  -1 -21   9   36.02   10.18
   1  21  -8  156.62   17.40
   1  21  -8  146.97   20.51
   1  21  -8  159.03   11.94
   1  21  -8  212.93   28.25
   1  21  -8  156.36   14.86
  -1 -21   8  139.29   15.28
   1 -21  -8  188.16   19.02
  -1  21   7  105.48    9.67
   1  21  -7   98.62   14.06
   1  21  -7  100.05   14.77
   1  21  -7   64.21   15.44
   1  21  -7   95.29   10.53
   1 -21  -7  103.01   14.96
  -1 -21   7   92.40   13.25
   1  21  -6  135.09   12.97
  -1  21   6  173.84   12.75
   1  21  -6  185.41   15.65
   1  21  -6  163.83   15.40
   1  21  -6  144.92   17.98
  -1 -21   6  145.14   14.54
   1 -21  -6  155.27   14.50
   1 -21  -6  181.32   15.90
   1  21  -5  102.88   12.22
   1  21  -5   79.59   13.31
   1  21  -5   95.03   11.11
  -1  21   5  113.16    9.85
  -1 -21   5  104.59    6.50
  -1 -21   5  103.07   11.29
   1 -21  -5   86.91   11.36
   1 -21  -5   97.83   11.44
  -1  21   4   15.53    4.06
   1  21  -4    4.76    4.10
   1  21  -4    8.80    4.82
  -1 -21   4   10.11    2.67
   1 -21  -4    6.10    4.46
   1 -21  -4    4.04    4.41
  -1 -21   4    5.97    4.27
   1  21  -3    3.61    4.47
   1  21  -3   -0.08    3.63
  -1  21   3    8.13    3.78
   1 -21  -3    3.74    4.32
  -1 -21   3    6.41    4.01
  -1 -21   3    3.02    2.21
   1 -21  -3    7.45    3.98
   1  21  -2  141.52   12.52
  -1  21   2  148.90   12.28
  -1 -21   2  151.23   10.32
   1 -21  -2  116.85   12.77
   1 -21  -2  160.76   12.00
  -1 -21   2  120.36   12.80
   1  21  -1   67.07    8.91
  -1  21   1   63.65    8.19
  -1 -21   1   56.83    6.47
  -1 -21   1   53.98    8.69
   1 -21  -1   74.18    7.16
   1 -21  -1   54.32    8.46
   1  21   0 2235.33  121.81
  -1  21   0 2161.94  121.65
  -1 -21   0 1913.88  122.49
  -1 -21   0 2395.06  121.49
   1 -21   0 2425.89  120.84
   1 -21   0 1956.45  122.99
  -1  21  -1  631.19   37.72
   1  21   1  627.84   37.26
   1 -21   1  667.67   35.66
   1 -21   1  554.24   38.49
  -1 -21  -1  553.42   38.12
  -1 -21  -1  661.30   37.51
  -1  21  -2  957.37   54.79
  -1  21  -2  877.06   54.11
   1  21   2  930.75   53.98
  -1 -21  -2 1033.18   55.37
   1 -21   2  795.51   55.28
   1 -21   2 1039.31   52.09
  -1 -21  -2  880.41   55.31
  -1  21  -3  368.68   23.60
   1  21   3  356.36   22.35
  -1  21  -3  320.41   22.65
   1 -21   3  315.72   23.62
  -1 -21  -3  373.45   24.12
  -1 -21  -3  310.63   23.21
  -1  21  -4  519.03   37.63
  -1  21  -4  585.14   35.61
  -1  21  -4  521.98   34.13
   1  21   4  567.00   33.85
  -1  21  -4  572.73   35.14
  -1 -21  -4  636.48   36.88
   1 -21   4  534.09   35.97
  -1 -21  -4  556.86   35.50
  -1  21  -5  250.46   18.30
  -1  21  -5  203.49   14.91
  -1  21  -5  216.28   20.83
   1  21   5  222.74   15.52
  -1  21  -5  204.83   16.93
  -1  21  -5  194.31   16.01
  -1 -21  -5  226.34   17.33
  -1 -21  -5  250.82   19.06
   1 -21   5  199.62   17.53
  -1  21  -6    4.50    4.13
  -1  21  -6   -8.50    8.74
  -1  21  -6   12.86    6.61
   1  21   6    0.37    3.64
  -1  21  -6    3.67    3.99
  -1  21  -6    6.64    3.37
  -1 -21  -6   11.57    6.29
  -1 -21  -6   -1.71    4.35
   1 -21   6    7.57    5.69
   1  21   7  183.96   18.68
  -1  21  -7  211.24   17.62
  -1  21  -7  218.04   15.11
  -1  21  -7  216.91   23.29
  -1  21  -7  222.44   20.08
  -1  21  -7  225.36   20.21
  -1 -21  -7  246.82   21.48
   1 -21   7  231.01   19.70
  -1 -21  -7  230.11   17.22
   1  21   8   35.34    5.53
  -1  21  -8   36.38    9.54
  -1  21  -8   30.20    7.59
  -1  21  -8   34.17    5.16
  -1  21  -8   54.58   15.00
   1  21   8   46.41   10.92
  -1 -21  -8   62.72   14.60
   1 -21   8   33.03    7.39
  -1  21  -9   36.21    5.37
  -1  21  -9   54.89   14.31
   1  21   9   36.26    5.43
  -1  21  -9   32.13    8.79
  -1  21  -9   40.82    8.94
  -1 -21  -9   47.02   13.42
   1 -21   9   24.96    8.37
  -1  21 -10  361.29   29.33
  -1  21 -10  395.16   30.79
  -1  21 -10  369.69   37.38
  -1 -21 -10  397.58   32.74
  -1  21 -11  123.49   17.52
  -1  21 -11  117.39   18.23
  -1  21 -11  119.58   22.34
   1 -21  11  108.59   16.83
  -1 -21 -11  135.42   21.21
  -1  21 -12    7.92   10.75
  -1  21 -12   10.35   10.33
  -1  21 -12   41.58   18.39
   1 -21  12    2.75    9.99
  -1 -21 -12   22.46   13.58
   1  22 -12   56.32   16.85
   1  22 -12   58.78   11.56
   1  22 -12   70.74   13.22
  -1  22  12   59.98   10.04
   1 -22 -12   47.58   14.53
  -1 -22  12   42.80   11.23
   1  22 -11    3.04    8.61
   1  22 -11   -4.86    9.24
  -1  22  11   15.09    7.18
   1  22 -11   -2.86   14.79
   1 -22 -11   14.71   10.83
  -1 -22  11   15.24   10.47
   1  22 -10  290.92   23.12
  -1  22  10  252.59   17.64
   1  22 -10  266.31   25.62
  -1  22  10  319.41   24.31
   1  22 -10  262.29   17.93
   1  22 -10  280.13   17.71
   1  22 -10  262.45   35.06
  -1 -22  10  258.88   23.10
   1 -22 -10  285.73   26.75
   1  22  -9   30.16    7.50
   1  22  -9   37.58    6.27
   1  22  -9   10.69   13.77
   1  22  -9   33.26    9.17
  -1  22   9   32.02    6.74
  -1  22   9   35.30    8.54
   1  22  -9   27.81    4.88
  -1 -22   9   29.78    9.51
   1 -22  -9   20.54   10.08
   1  22  -8   84.06   13.58
  -1  22   8   97.28    9.91
   1  22  -8   74.56   10.49
   1  22  -8   93.48    9.00
   1  22  -8  108.75   19.34
  -1 -22   8  105.59   14.07
   1 -22  -8  104.68   16.25
   1  22  -7   44.92    8.79
   1  22  -7   22.05   11.49
  -1  22   7   56.64    8.35
   1  22  -7   53.32    8.03
   1 -22  -7   54.11    8.31
   1 -22  -7   52.16    9.63
  -1 -22   7   45.87    8.88
   1  22  -6   88.05   10.25
   1  22  -6   98.10   14.12
   1  22  -6   78.85   11.72
   1  22  -6   90.56   15.40
  -1  22   6  101.59    9.89
  -1 -22   6  101.89   13.71
   1 -22  -6   97.62   11.95
   1 -22  -6  101.90   12.60
   1  22  -5  167.76   15.30
   1  22  -5  113.15   15.94
  -1  22   5  162.53   12.49
   1  22  -5  150.09   14.08
   1 -22  -5  148.24   14.36
  -1 -22   5  130.56   14.28
   1 -22  -5  163.47   14.61
  -1  22   4  121.89   10.80
   1  22  -4   94.19   11.43
   1  22  -4  110.60   12.88
  -1 -22   4  100.31   11.96
   1 -22  -4  131.42   12.19
   1 -22  -4  102.63   12.05
  -1 -22   4  122.91    8.18
  -1  22   3 1574.26   83.11
   1  22  -3 1451.60   84.21
   1  22  -3 1470.49   83.92
   1 -22  -3 1239.83   84.20
  -1 -22   3 1301.51   84.39
   1 -22  -3 1633.00   84.56
  -1 -22   3 1584.29   81.17
  -1  22   2   51.90    7.92
   1  22  -2   54.31    8.54
  -1 -22   2   41.61    7.57
   1 -22  -2   34.02    7.24
   1 -22  -2   46.14    7.09
  -1 -22   2   52.48    5.62
   1  22  -1 1272.87   71.73
  -1  22   1 1268.12   71.24
  -1 -22   1 1358.05   70.42
  -1 -22   1 1136.50   72.50
   1 -22  -1 1384.91   71.10
   1 -22  -1 1037.74   72.25
  -1  22   0  447.32   27.88
   1  22   0  424.95   27.47
   1 -22   0  400.91   29.12
  -1 -22   0  403.62   28.56
   1 -22   0  450.16   26.41
  -1 -22   0  451.37   26.97
   1  22   1 1220.79   69.31
  -1  22  -1 1232.51   69.70
  -1 -22  -1 1099.00   70.43
   1 -22   1 1284.98   67.61
   1 -22   1 1022.60   70.40
  -1 -22  -1 1383.91   70.02
   1  22   2 1015.09   55.03
  -1  22  -2  903.22   54.86
  -1  22  -2  971.07   55.54
  -1 -22  -2 1084.41   56.36
   1 -22   2  840.08   56.29
  -1 -22  -2  839.72   55.87
   1  22   3  166.54   13.76
  -1  22  -3  183.52   15.26
  -1  22  -3  154.73   13.85
   1 -22   3  187.03   15.69
  -1 -22  -3  161.92   14.97
  -1 -22  -3  192.01   15.50
   1  22   4  149.54   11.77
  -1  22  -4  135.98   13.73
  -1  22  -4  112.90   11.30
  -1  22  -4  139.04   12.29
  -1  22  -4  135.59   15.35
  -1 -22  -4  139.53   13.54
  -1 -22  -4  126.82   12.79
   1 -22   4  118.87   12.77
  -1  22  -5   16.51    5.86
  -1  22  -5   40.57    6.54
  -1  22  -5   22.79    9.75
  -1  22  -5   19.89    4.18
   1  22   5   23.45    4.86
  -1  22  -5   33.54    7.28
  -1 -22  -5   23.75    7.05
   1 -22   5   23.76    7.50
  -1 -22  -5   28.81    6.40
  -1  22  -6   -4.08    4.32
  -1  22  -6    4.09    6.92
  -1  22  -6   -5.66    3.92
   1  22   6    3.43    3.93
  -1  22  -6    2.05    7.53
  -1  22  -6    2.77    3.32
  -1 -22  -6    1.27    4.74
   1 -22   6    3.34    5.88
  -1 -22  -6    0.80    7.60
  -1  22  -7  163.62   12.67
  -1  22  -7  161.67   16.58
  -1  22  -7  176.83   15.54
   1  22   7  147.84   17.29
   1  22   7  175.64   13.35
  -1  22  -7  147.91   23.24
   1 -22   7  145.98   15.82
  -1 -22  -7  206.69   19.34
  -1 -22  -7  190.99   15.29
   1  22   8  201.49   14.83
  -1  22  -8  223.52   20.18
  -1  22  -8  206.18   28.25
  -1  22  -8  209.06   14.78
  -1  22  -8  202.40   18.21
   1 -22   8  177.50   19.29
  -1 -22  -8  225.54   24.78
  -1  22  -9  349.67   27.40
   1  22   9  309.22   20.70
  -1  22  -9  374.30   26.80
  -1  22  -9  271.74   35.09
  -1  22  -9  319.70   20.99
  -1 -22  -9  355.08   30.56
  -1  22 -10    1.32    8.04
  -1  22 -10    9.15   13.55
  -1  22 -10   -8.08   10.62
  -1  22 -10   -1.56    5.98
  -1  22 -10    7.08    4.47
   1 -22  10    2.29    7.52
  -1 -22 -10   -1.71   10.86
  -1  22 -11    0.66   11.12
  -1  22 -11   23.16   16.33
  -1  22 -11   11.35    9.79
  -1 -22 -11   21.04   11.22
   1 -22  11   10.25   10.10
  -1  22 -12   10.53   10.48
  -1  22 -12    8.38   11.13
  -1  22 -12    5.35   17.83
   1 -22  12   -7.24    9.21
  -1 -22 -12    8.28   13.42
   1  23 -12   12.09   12.20
  -1  23  12   21.91    7.88
   1  23 -12    3.40   11.59
   1  23 -12    2.41   16.39
  -1 -23  12   13.83    9.88
   1 -23 -12   12.54   13.43
   1  23 -11  120.19   23.57
   1  23 -11  175.58   20.90
  -1  23  11  179.13   17.72
   1  23 -11  133.05   20.05
   1 -23 -11  198.41   22.59
  -1 -23  11  123.98   18.20
   1  23 -10  158.68   19.73
  -1  23  10  171.67   16.55
   1  23 -10  157.27   12.20
   1  23 -10  154.70   17.94
   1  23 -10  130.37   23.09
  -1  23  10  149.21   15.15
  -1  23  10  152.36   19.22
  -1 -23  10  139.07   18.44
   1 -23 -10  171.70   22.30
   1  23  -9  344.42   34.04
   1  23  -9  370.23   25.14
   1  23  -9  350.74   26.51
   1  23  -9  352.23   22.85
   1  23  -9  351.35   30.26
  -1  23   9  359.26   23.27
  -1  23   9  408.24   27.58
   1 -23  -9  394.69   31.98
  -1 -23   9  339.16   27.29
  -1  23   8  120.12   11.14
   1  23  -8  125.51   13.31
   1  23  -8   92.83   19.68
   1  23  -8   92.59    9.94
  -1 -23   8  104.37   14.76
   1  23  -7  126.31   14.72
   1  23  -7  121.24   18.78
  -1  23   7  128.82   11.54
   1  23  -7  104.20   12.23
   1  23  -7  110.76   10.67
  -1 -23   7  127.08   15.04
   1 -23  -7  156.82   15.82
   1 -23  -7  117.73   13.65
   1  23  -6   18.75    8.53
   1  23  -6   -5.90    6.06
   1  23  -6    1.70    4.28
  -1  23   6    2.80    4.17
  -1 -23   6    3.18    5.25
   1 -23  -6   -1.52    5.75
   1 -23  -6    0.38    5.26
   1  23  -5  107.55   13.87
   1  23  -5   89.99   14.73
   1  23  -5   95.03   11.75
  -1  23   5  124.22   10.79
   1 -23  -5  115.46   12.47
   1 -23  -5   88.55   12.24
  -1 -23   5   93.48   13.66
   1  23  -4  122.66   12.69
  -1  23   4  131.30   11.94
  -1 -23   4  146.81    9.31
   1 -23  -4  115.50   13.59
  -1 -23   4  120.89   14.01
   1 -23  -4  145.92   13.17
   1  23  -3  337.28   23.87
   1  23  -3  338.94   23.96
  -1  23   3  371.06   23.21
  -1 -23   3  377.41   20.91
  -1 -23   3  314.93   24.33
   1 -23  -3  380.87   24.15
   1 -23  -3  288.96   24.20
   1  23  -2 1122.83   66.60
  -1  23   2 1176.88   66.02
  -1 -23   2 1049.03   67.59
   1 -23  -2  994.91   67.45
  -1 -23   2 1274.15   64.71
   1 -23  -2 1243.61   66.63
   1  23  -1  712.49   41.08
  -1  23   1  664.82   40.33
   1 -23  -1  722.61   40.13
  -1 -23   1  599.41   41.54
  -1 -23   1  726.33   39.47
   1 -23  -1  570.76   41.71
   1  23   0   13.04    4.84
  -1 -23   0   15.65    4.23
  -1 -23   0   10.43    4.93
   1 -23   0   11.42    3.38
   1 -23   0    1.31    4.80
   1  23   1  128.98   12.32
  -1  23  -1  136.63   12.92
   1 -23   1  118.24   12.80
  -1 -23  -1  136.81   11.83
  -1 -23  -1  112.11   12.77
   1 -23   1  137.75    9.82
  -1  23  -2  585.81   34.12
  -1  23  -2  518.23   32.88
   1  23   2  546.34   32.94
  -1 -23  -2  588.92   34.22
   1 -23   2  502.68   34.85
  -1 -23  -2  441.41   33.81
  -1  23  -3  100.79   10.76
   1  23   3  111.14   10.87
  -1 -23  -3  123.64   12.17
  -1 -23  -3  104.37   11.99
   1 -23   3  111.34   12.59
  -1  23  -4  124.66   12.05
   1  23   4  163.20   12.57
  -1  23  -4  134.34   11.52
  -1  23  -4  137.38   17.36
  -1  23  -4  129.16   12.63
  -1 -23  -4  165.74   14.52
  -1 -23  -4  148.11   14.08
   1 -23   4  121.26   15.40
  -1  23  -5    2.83    7.56
  -1  23  -5   -4.29    6.44
  -1  23  -5   -5.05    3.06
  -1  23  -5    4.24    4.10
  -1  23  -5    1.18    4.33
   1  23   5    5.65    4.02
   1 -23   5    5.03    5.50
  -1 -23  -5   -0.85    4.90
  -1 -23  -5    2.88    5.34
   1  23   6    8.57    4.38
  -1  23  -6    1.15    4.28
  -1  23  -6    1.73    3.55
  -1  23  -6    8.04    5.82
  -1  23  -6   -6.42    7.07
  -1 -23  -6    2.36    7.10
   1 -23   6   -3.16    4.93
  -1 -23  -6    1.30    5.14
   1  23   7    5.30    4.36
  -1  23  -7   12.31    6.10
  -1  23  -7   11.11   12.10
  -1  23  -7    1.00    5.89
  -1  23  -7    0.48    3.65
   1 -23   7   -2.52    6.56
  -1 -23  -7    6.13    8.54
  -1 -23  -7   23.42    6.52
  -1  23  -8  149.20   24.19
   1  23   8  155.76   13.40
  -1  23  -8  165.83   12.97
  -1  23  -8  175.89   18.64
  -1 -23  -8  205.15   20.86
  -1  23  -9   -2.48    8.56
  -1  23  -9    7.51    4.34
   1  23   9   12.34    4.91
  -1  23  -9   16.98   14.47
  -1  23  -9   13.71   10.01
   1 -23   9   17.22    7.53
  -1 -23  -9    0.50   10.08
  -1  23 -10  293.82   36.43
  -1  23 -10  394.80   22.40
  -1  23 -10  314.42   28.06
  -1  23 -10  353.80   29.34
   1 -23  10  305.20   28.51
  -1 -23 -10  387.67   32.01
  -1  23 -11   60.30   12.52
  -1  23 -11   65.45   12.49
  -1  23 -11   79.76   18.70
   1 -23  11   30.56   10.58
  -1 -23 -11   54.90   14.78
  -1  24  12   13.09    7.74
   1  24 -12   12.35   18.22
   1  24 -12   20.03   12.20
   1  24 -12    2.74   11.59
  -1 -24  12    0.79    9.39
   1 -24 -12   -1.64   13.09
   1  24 -11   53.83   12.09
   1  24 -11   53.76   13.64
  -1  24  11   54.67   10.25
   1  24 -11   30.28   16.58
   1 -24 -11   78.90   16.20
  -1 -24  11   40.74   11.43
   1  24 -10   26.82    5.17
  -1  24  10   20.40   10.96
  -1  24  10   42.50    9.16
   1  24 -10   39.37   11.05
   1  24 -10   32.91   14.96
   1  24 -10   36.13   11.72
  -1 -24  10   15.38    8.74
   1 -24 -10    6.73   10.88
   1  24  -9  302.83   24.02
   1  24  -9  249.03   32.47
  -1  24   9  275.35   19.56
  -1  24   9  316.04   23.97
   1  24  -9  265.56   25.45
   1  24  -9  282.58   20.28
   1  24  -9  271.05   18.98
  -1 -24   9  243.86   24.01
   1 -24  -9  329.97   28.19
   1  24  -8  165.22   23.75
  -1  24   8  204.23   15.17
   1  24  -8  172.43   14.33
   1  24  -8  187.20   19.21
   1  24  -8  198.04   17.32
  -1 -24   8  164.81   17.91
   1 -24  -8  220.97   21.09
   1  24  -7  297.96   24.70
   1  24  -7  258.76   21.05
   1  24  -7  289.37   19.79
   1  24  -7  264.52   28.54
  -1  24   7  320.36   20.41
   1 -24  -7  289.06   22.78
   1 -24  -7  323.81   25.57
  -1 -24   7  264.16   24.02
   1  24  -6  168.62   15.21
   1  24  -6  174.67   17.52
   1  24  -6  187.74   19.44
  -1  24   6  194.91   15.07
   1 -24  -6  175.63   17.13
   1 -24  -6  215.86   20.06
  -1 -24   6  173.09   18.25
   1  24  -5   48.91    9.84
   1  24  -5   65.03    9.55
  -1 -24   5   41.94    8.13
   1 -24  -5   46.29    8.76
   1 -24  -5   78.69   10.74
   1  24  -4   67.93    9.65
  -1  24   4   77.74    9.34
  -1 -24   4   58.53   10.19
   1 -24  -4   68.72   10.19
   1 -24  -4   57.34    9.46
  -1 -24   4   60.23    6.14
  -1  24   3  314.33   21.25
   1  24  -3  305.01   22.09
  -1 -24   3  348.04   19.02
   1 -24  -3  252.80   22.58
  -1 -24   3  273.91   23.42
   1 -24  -3  324.17   22.24
  -1  24   2  233.31   17.83
   1  24  -2  232.19   18.74
  -1 -24   2  252.06   16.00
   1 -24  -2  262.46   18.06
  -1 -24   2  239.27   19.49
   1 -24  -2  217.46   19.47
  -1  24   1  548.16   33.76
   1  24  -1  542.18   36.51
  -1 -24   1  475.89   34.94
  -1 -24   1  583.21   32.66
   1 -24  -1  591.02   33.39
   1 -24  -1  482.05   35.33
   1  24   0   11.30    5.41
  -1  24   0    7.98    5.17
  -1 -24   0   14.02    4.10
   1 -24   0    7.14    3.26
   1 -24   0    5.69    4.99
  -1 -24   0   -2.33    4.84
   1  24   1   24.33    6.08
  -1  24  -1   20.48    6.45
  -1 -24  -1   13.67    5.61
   1 -24   1   28.37    7.04
   1 -24   1   34.31    5.07
  -1 -24  -1   33.47    6.08
   1  24   2   44.07    7.00
  -1  24  -2   29.08    6.97
  -1  24  -2   43.33    6.65
  -1 -24  -2   40.84    7.74
   1 -24   2   30.65    7.52
  -1 -24  -2   34.83    6.96
   1 -24   2   45.70    5.10
   1  24   3  169.21   14.07
  -1  24  -3  158.97   14.07
  -1 -24  -3  177.93   15.36
  -1 -24  -3  168.82   15.76
   1 -24   3  160.42   17.49
  -1  24  -4  163.12   13.25
   1  24   4  185.63   14.06
  -1  24  -4  144.70   17.64
  -1  24  -4  173.64   14.65
  -1  24  -4  155.47   13.84
  -1 -24  -4  166.75   15.95
  -1 -24  -4  185.73   16.14
   1 -24   4  164.26   16.67
  -1  24  -5  246.11   18.89
  -1  24  -5  247.99   17.10
   1  24   5  268.73   17.83
  -1  24  -5  235.68   18.34
  -1  24  -5  234.08   22.09
  -1 -24  -5  223.36   19.56
  -1 -24  -5  279.22   21.36
   1 -24   5  189.77   18.76
   1  24   6    7.87    4.79
  -1  24  -6    2.92    3.75
  -1  24  -6    5.37    7.08
  -1  24  -6    0.96    8.63
  -1  24  -6    5.02    6.05
  -1 -24  -6   -3.73    5.39
   1 -24   6    4.73    6.43
  -1 -24  -6   11.53    7.29
  -1  24  -7    0.48    7.69
  -1  24  -7    3.68    7.29
  -1  24  -7   -1.37    9.34
   1  24   7   14.04    5.09
  -1  24  -7    3.76    3.85
  -1 -24  -7    1.31    6.01
  -1 -24  -7   -2.38    8.96
  -1  24  -8  160.19   12.92
  -1  24  -8  142.90   16.76
  -1  24  -8  180.74   17.48
  -1  24  -8  143.87   23.94
   1  24   8  164.04   13.74
   1 -24   8  133.18   16.65
  -1 -24  -8  156.69   21.83
  -1  24  -9    3.38    8.19
  -1  24  -9    0.00    4.59
  -1  24  -9   -1.80   13.75
   1  24   9    4.10    5.41
  -1  24  -9    4.94    7.59
  -1 -24  -9  -10.73    9.41
   1 -24   9   -3.80    8.66
  -1  24 -10   70.96   12.84
  -1  24 -10   90.15    9.88
  -1  24 -10   76.69   19.04
  -1  24 -10   86.35   15.13
   1 -24  10   52.42   11.20
  -1 -24 -10   54.35   14.24
  -1  24 -11   23.70   17.61
  -1  24 -11  -10.60   11.50
  -1  24 -11   17.22    9.82
   1 -24  11    9.91    9.82
  -1 -24 -11   -5.81   12.12
   1  25 -11   -3.36    9.75
   1  25 -11    5.75   15.64
  -1  25  11   -4.60    7.41
   1  25 -11  -10.02   10.40
  -1 -25  11    4.26    9.03
   1 -25 -11   12.90   11.76
   1  25 -10   13.44    9.70
   1  25 -10   20.28    5.28
  -1  25  10   34.48    8.12
   1  25 -10   40.70   16.50
   1  25 -10    3.78    9.27
  -1 -25  10    7.36    8.98
   1 -25 -10   14.18   10.40
  -1  25   9    2.57    5.43
   1  25  -9   -5.15    7.66
   1  25  -9   21.90   13.69
   1  25  -9    5.57    4.89
   1  25  -9   -7.09    6.44
  -1  25   9   -4.88    8.82
   1  25  -9    5.45    8.31
  -1 -25   9    7.77    8.63
   1 -25  -9   12.89    9.49
   1  25  -8  589.09   36.85
   1  25  -8  627.43   40.26
  -1  25   8  609.70   36.98
   1  25  -8  518.32   46.04
   1  25  -8  618.66   42.21
   1 -25  -8  728.03   44.52
  -1 -25   8  579.45   41.37
  -1  25   7  106.91   11.62
   1  25  -7   54.78   16.94
   1  25  -7  108.88   14.26
   1  25  -7   82.25   13.96
   1  25  -7   88.44   10.03
  -1 -25   7   88.66   13.49
   1 -25  -7  111.29   16.84
   1 -25  -7   94.25   14.19
  -1  25   6  112.31   11.89
   1  25  -6  101.65   12.84
   1  25  -6  103.17   13.66
   1  25  -6   96.52   16.72
   1 -25  -6  130.47   15.54
   1 -25  -6  123.62   14.65
  -1 -25   6   78.10   13.94
   1  25  -5   87.50   13.55
  -1  25   5   81.59   10.55
   1  25  -5   70.32   11.78
   1 -25  -5   62.41   10.20
   1 -25  -5   91.62   12.36
  -1 -25   5   84.77   13.42
  -1  25   4  102.37   11.41
   1  25  -4   92.36   11.71
   1 -25  -4  123.01   12.79
  -1 -25   4  115.73    8.36
   1 -25  -4   77.75   12.98
  -1 -25   4  104.13   12.89
   1  25  -3   32.40    6.76
  -1  25   3   34.23    6.49
   1 -25  -3   19.24    6.97
  -1 -25   3   44.21    5.24
  -1 -25   3   38.01    7.86
   1 -25  -3   42.88    7.63
   1  25  -2   22.27    7.01
  -1  25   2   24.47    6.06
   1 -25  -2   22.15    7.11
   1 -25  -2   34.84    6.55
  -1 -25   2   26.46    4.64
  -1 -25   2   24.62    8.34
   1  25  -1   11.70    6.09
  -1  25   1    3.16    5.06
  -1 -25   1   10.62    3.66
  -1 -25   1    3.14    5.40
   1 -25  -1    7.45    5.95
   1 -25  -1    3.47    3.69
   1  25   0  487.07   30.60
  -1  25   0  460.46   30.24
   1 -25   0  401.89   31.35
  -1 -25   0  404.67   31.23
  -1 -25   0  482.52   29.33
   1 -25   0  523.74   28.76
  -1  25  -1   73.50   10.77
  -1  25  -1   90.63    9.47
   1  25   1   66.49   10.58
   1 -25   1   70.36   11.63
   1 -25   1   97.44    7.99
  -1 -25  -1   75.96    9.95
  -1 -25  -1   69.78   11.32
  -1  25  -2  194.56   15.20
   1  25   2  195.30   15.83
  -1 -25  -2  155.22   16.59
  -1 -25  -2  198.11   16.08
   1 -25   2  162.01   17.36
   1 -25   2  213.09   12.68
  -1  25  -3   69.14    9.72
   1  25   3   81.79   10.69
  -1 -25  -3  109.71   11.93
  -1 -25  -3   67.12   10.65
   1 -25   3   85.87   12.68
   1  25   4    2.82    4.95
  -1  25  -4    7.12    4.75
  -1  25  -4   14.31    4.36
  -1  25  -4   19.52    6.71
  -1  25  -4   11.34    6.28
  -1 -25  -4   11.75    6.02
  -1 -25  -4   14.22    6.41
   1 -25   4   14.13    6.56
  -1  25  -5  128.58   15.11
   1  25   5  181.98   14.65
  -1  25  -5  174.39   13.82
  -1  25  -5  161.75   15.78
  -1 -25  -5  178.08   16.90
  -1 -25  -5  217.82   20.04
   1 -25   5  161.74   18.26
  -1  25  -6  591.86   37.69
   1  25   6  659.62   36.74
  -1  25  -6  589.52   38.87
  -1  25  -6  573.63   36.14
  -1 -25  -6  552.92   38.73
  -1  25  -7   25.61   12.25
  -1  25  -7   32.03    6.00
  -1  25  -7   21.00    8.07
  -1  25  -7   30.15    7.35
   1  25   7   28.78    6.42
   1 -25   7   29.20    8.16
  -1 -25  -7   30.46    9.71
  -1 -25  -7   30.50    7.91
  -1  25  -8   12.76    4.86
   1  25   8   20.94    5.96
  -1  25  -8    8.75   12.06
  -1  25  -8   -0.22    6.47
  -1  25  -8   13.89    8.07
   1 -25   8   22.30    9.57
  -1 -25  -8   14.59   10.45
  -1  25  -9    4.99    9.27
  -1  25  -9   12.28    7.95
  -1  25  -9   12.00    5.20
  -1  25  -9  -21.48   12.91
   1 -25   9    5.55    9.05
  -1 -25  -9    7.38   10.52
  -1  25 -10  -15.66   11.07
  -1  25 -10    9.69   14.73
  -1  25 -10    3.97    9.14
  -1  25 -10   -0.56    5.54
   1 -25  10    6.27    8.96
  -1 -25 -10    6.07   10.71
  -1  25 -11   -0.67   19.16
  -1  25 -11    1.07   10.93
  -1  25 -11    1.39   11.26
   1 -25  11    7.77    9.85
  -1 -25 -11  -12.10   12.31
  -1  26  11   18.25    8.36
   1  26 -11    7.35   17.11
   1  26 -11   11.25   12.23
   1  26 -11   12.06   11.41
   1 -26 -11    9.29   12.43
  -1 -26  11    1.60    9.71
   1  26 -10  164.47   25.30
  -1  26  10  213.68   19.30
   1  26 -10  172.28   20.94
   1  26 -10  168.61   14.42
   1  26 -10  177.76   22.40
  -1 -26  10  167.18   19.97
   1 -26 -10  189.86   22.74
   1  26  -9   12.66    5.37
   1  26  -9   13.42    7.65
   1  26  -9   -6.45   13.06
   1  26  -9   -8.85    8.57
  -1  26   9    3.10   10.40
  -1 -26   9   21.78    8.85
   1 -26  -9    7.79    9.60
   1  26  -8  115.27   19.50
   1  26  -8  129.28   12.61
   1  26  -8  136.49   15.04
   1  26  -8  168.94   19.81
  -1  26   8  126.96   13.75
  -1 -26   8  138.93   17.91
   1 -26  -8  176.44   21.92
   1  26  -7   72.65    9.73
   1  26  -7   67.57   10.21
   1  26  -7   58.74   13.19
   1  26  -7   56.27   13.44
  -1  26   7   68.49   10.99
  -1 -26   7   55.54   11.60
   1 -26  -7   83.10   11.85
  -1  26   6    3.24    5.61
   1  26  -6   -7.37    7.18
   1  26  -6   -3.38    5.35
  -1 -26   6    6.54    6.67
   1 -26  -6    3.90    6.87
   1 -26  -6    0.94    6.58
  -1  26   5  218.10   16.91
   1  26  -5  209.59   18.81
   1  26  -5  172.97   22.05
   1 -26  -5  179.31   18.91
   1 -26  -5  233.56   19.52
  -1  26   4   30.76    7.32
   1  26  -4   26.82    6.85
   1 -26  -4   29.76    7.22
  -1 -26   4   24.31    8.18
   1 -26  -4   22.21    7.48
  -1 -26   4   34.01    5.28
   1  26  -3  604.00   37.88
  -1  26   3  582.71   36.63
   1 -26  -3  648.08   37.99
  -1 -26   3  534.31   38.55
  -1 -26   3  646.74   34.12
   1 -26  -3  478.81   38.11
   1  26  -2  246.59   20.46
  -1  26   2  241.47   18.83
   1 -26  -2  251.66   18.18
  -1 -26   2  256.72   16.10
   1 -26  -2  189.60   19.81
  -1 -26   2  225.01   20.32
   1  26  -1    1.04    6.16
  -1  26   1   11.01    5.90
  -1 -26   1    5.46    3.64
  -1 -26   1   -2.83    6.43
   1 -26  -1    1.45    6.79
   1 -26  -1   10.12    4.60
   1  26   0    3.51    5.70
  -1  26   0   10.09    6.50
   1 -26   0    0.06    3.41
  -1 -26   0   12.49    7.83
  -1 -26   0    8.82    4.03
   1 -26   0    0.45    8.09
  -1  26  -1    6.72    4.00
  -1  26  -1   26.03    7.21
   1  26   1   12.41    5.84
  -1 -26  -1    1.76    4.42
  -1 -26  -1    6.36    5.99
   1 -26   1   -2.49    5.63
   1 -26   1    3.09    3.23
   1  26   2  797.90   47.14
  -1  26  -2  751.20   46.76
   1 -26   2  689.80   48.94
   1 -26   2  882.02   44.20
  -1 -26  -2  867.04   48.26
  -1 -26  -2  649.14   48.31
  -1  26  -3  234.91   18.22
   1  26   3  249.12   18.57
   1 -26   3  217.82   21.34
  -1 -26  -3  194.17   19.46
  -1 -26  -3  285.43   19.96
   1  26   4    8.25    5.33
  -1  26  -4   18.34    8.26
  -1  26  -4    5.84    4.03
  -1  26  -4    9.04    5.01
  -1  26  -4    4.55    4.99
  -1 -26  -4    4.59    6.05
  -1 -26  -4    4.87    5.87
   1 -26   4   10.43    7.54
  -1  26  -5   19.54    8.18
   1  26   5   33.42    6.77
  -1  26  -5   39.40    6.41
  -1  26  -5   12.04    5.61
  -1 -26  -5   23.25    7.83
  -1 -26  -5   21.63    7.54
   1 -26   5   19.43    9.76
   1  26   6  207.65   16.35
  -1  26  -6  172.54   15.11
  -1  26  -6  191.80   22.32
  -1  26  -6  169.20   16.52
  -1  26  -6  189.29   17.73
   1 -26   6  186.83   19.38
  -1 -26  -6  181.96   18.44
  -1 -26  -6  218.43   21.81
   1  26   7  148.25   14.08
  -1  26  -7  156.02   16.62
  -1  26  -7  135.67   12.25
  -1  26  -7  102.55   18.31
   1 -26   7  124.89   17.76
  -1 -26  -7  154.95   16.77
  -1 -26  -7  141.86   18.90
  -1  26  -8   32.35   10.20
   1  26   8   26.61    6.82
  -1  26  -8   19.62    8.60
  -1  26  -8   28.86   13.46
  -1  26  -8   24.31    5.70
   1 -26   8   21.02    8.78
  -1 -26  -8   46.44   12.09
  -1  26  -9   13.16   13.83
  -1  26  -9   31.70   10.31
  -1  26  -9   27.82    6.31
  -1 -26  -9   28.86   12.27
   1 -26   9    6.88    9.18
  -1  26 -10   10.26   15.43
  -1  26 -10    6.72   10.64
  -1  26 -10   -7.43    8.78
   1 -26  10    1.76    9.23
   1  27 -10    7.08    9.99
   1  27 -10   -4.25   15.51
  -1  27  10   10.07    7.79
   1  27 -10   -4.36    5.55
  -1 -27  10   -9.47    9.10
   1 -27 -10   13.52   11.78
   1  27  -9  214.62   21.85
   1  27  -9  242.58   23.85
   1  27  -9  167.95   28.38
   1  27  -9  234.40   17.47
   1 -27  -9  287.12   26.74
  -1 -27   9  186.17   21.98
   1  27  -8   11.78    7.86
   1  27  -8    4.57    5.06
   1  27  -8    5.36   11.62
   1  27  -8    4.34    8.87
  -1  27   8   -6.94    6.24
   1 -27  -8    7.05   10.85
  -1 -27   8    8.92    8.06
   1  27  -7   73.69   10.03
   1  27  -7   63.63   10.56
   1  27  -7   75.16   16.74
   1  27  -7   82.87   12.83
  -1  27   7   85.02   11.36
  -1 -27   7   76.64   12.88
   1 -27  -7   57.34   11.35
   1 -27  -7   68.08   12.90
   1  27  -6  553.65   37.19
   1  27  -6  517.80   34.28
   1  27  -6  440.47   38.84
  -1  27   6  570.78   33.89
  -1 -27   6  566.57   38.20
   1 -27  -6  501.17   36.59
  -1  27   5   73.77   12.22
   1  27  -5   93.87   12.80
  -1 -27   5   90.87   14.23
   1 -27  -5  118.72   16.70
   1 -27  -5   67.73   11.43
   1  27  -4   66.65   11.68
  -1  27   4   62.01    9.56
  -1 -27   4   83.97    6.81
   1 -27  -4   62.57   11.41
   1 -27  -4   73.20   11.53
  -1  27   3  160.68   15.85
   1  27  -3  189.55   16.43
  -1 -27   3  171.41   11.86
   1 -27  -3  148.40   18.34
   1 -27  -3  181.24   15.77
  -1 -27   3  158.21   18.19
  -1  27   2  192.14   17.31
  -1 -27   2  185.56   19.47
   1 -27  -2  178.40   20.72
   1 -27  -2  214.56   16.51
  -1 -27   2  203.89   14.20
  -1  27   1  185.01   16.29
  -1 -27   1  186.51   13.86
  -1 -27   1  163.97   16.30
   1 -27  -1  174.81   14.51
   1  27   0   62.99    9.89
  -1  27   0   62.64   11.71
   1 -27   0   59.43   10.69
  -1 -27   0   78.38   11.72
  -1 -27   0   84.29    9.49
   1 -27   0   79.41    8.65
  -1  27  -1   92.66    9.81
   1  27   1   70.92   10.39
  -1 -27  -1   67.10    9.81
  -1 -27  -1   48.99   11.98
   1 -27   1   64.63    7.70
   1 -27   1   81.51   12.90
  -1  27  -2  799.03   47.42
   1  27   2  791.32   47.61
   1 -27   2  654.87   49.99
  -1 -27  -2  660.78   49.46
  -1 -27  -2  855.39   48.56
   1 -27   2  894.12   44.62
  -1  27  -3   20.27    5.82
   1  27   3   40.05    7.83
  -1 -27  -3   39.42    8.52
  -1 -27  -3   41.28    8.46
   1 -27   3   26.28    8.75
   1  27   4   79.14   11.75
  -1  27  -4   60.12    9.76
  -1  27  -4   72.99    9.98
  -1  27  -4   85.24   11.45
   1 -27   4   68.48   12.24
  -1 -27  -4   91.22   13.64
  -1 -27  -4   67.68   10.92
  -1  27  -5  138.41   14.97
  -1  27  -5  143.84   19.54
  -1  27  -5  144.30   15.25
  -1  27  -5  161.76   13.45
   1  27   5  162.82   15.02
   1 -27   5  135.55   16.70
  -1 -27  -5  165.26   17.36
   1  27   6  302.44   21.74
  -1  27  -6  275.46   22.73
  -1  27  -6  273.29   28.66
  -1  27  -6  303.05   24.09
  -1  27  -6  296.13   20.67
   1 -27   6  299.09   25.97
  -1 -27  -6  268.99   24.08
  -1  27  -7   -3.63    4.76
   1  27   7    8.74    6.46
  -1  27  -7  -17.35   10.52
  -1  27  -7    0.32    6.80
  -1 -27  -7   -0.72   10.89
  -1 -27  -7    9.02    8.33
   1 -27   7   11.35    8.13
  -1  27  -8   12.64    5.44
  -1  27  -8    2.52    7.44
  -1  27  -8    8.53    8.56
  -1  27  -8   23.32   14.08
   1 -27   8   15.36    8.81
  -1 -27  -8    4.02   10.60
  -1 -27  -8    4.73    8.38
  -1  27  -9   13.69    9.52
  -1  27  -9   41.45   16.44
  -1  27  -9   35.27   10.45
  -1  27  -9   28.95    6.54
  -1 -27  -9   42.07   13.40
   1 -27   9   20.43    9.87
  -1  27 -10  107.75   15.58
  -1  27 -10   89.38   16.61
  -1  27 -10  107.84   20.88
   1 -27  10   97.19   16.03
  -1 -27 -10  114.82   17.71
   1  28 -10    2.36    9.62
   1  28 -10   14.60   11.04
   1  28 -10   -2.04   16.48
  -1  28  10   10.72    8.39
   1  28 -10   28.98   10.39
  -1 -28  10   -7.89    9.96
   1 -28 -10  -28.70   12.35
   1  28  -9   31.12   15.00
   1  28  -9   30.21    9.33
   1  28  -9   23.90   10.15
   1  28  -9   15.58    6.46
   1 -28  -9   16.20   11.40
  -1 -28   9   23.10    9.68
   1  28  -8  183.19   14.89
   1  28  -8  142.96   19.43
  -1  28   8  150.12   18.20
   1  28  -8  137.17   22.28
  -1 -28   8  139.65   18.92
   1 -28  -8  161.45   21.92
   1  28  -7    1.61   10.13
   1  28  -7   29.44   10.21
   1  28  -7   22.18    9.01
   1  28  -7   30.05    6.08
  -1  28   7   22.04    7.55
   1 -28  -7   36.94   11.42
   1 -28  -7   26.77    9.41
  -1 -28   7   22.16    9.47
   1  28  -6  289.71   23.81
   1  28  -6  253.23   29.27
   1  28  -6  316.25   28.86
  -1  28   6  338.67   23.62
   1 -28  -6  310.96   26.72
   1 -28  -6  398.29   28.73
  -1 -28   6  310.79   26.64
  -1  28   5   46.64    8.67
   1  28  -5   43.96   11.60
   1  28  -5   35.63   10.42
   1 -28  -5   52.54   10.22
   1 -28  -5   49.05   11.63
  -1 -28   5   22.16   10.38
  -1  28   4  844.11   52.90
   1  28  -4  890.77   54.70
  -1 -28   4  990.21   49.23
  -1 -28   4  728.51   54.74
   1 -28  -4  935.32   54.92
   1  28  -3   63.67   11.49
  -1  28   3   56.77    9.19
  -1 -28   3   63.96   12.80
   1 -28  -3   51.95   10.52
  -1 -28   3   70.14    7.03
   1 -28  -3   72.67   11.09
  -1  28   2   37.20    9.12
  -1 -28   2   23.79    4.65
   1 -28  -2   24.78    6.01
  -1 -28   2   12.52    7.90
   1 -28  -2   14.66    7.40
   1 -28  -1    3.65    6.32
  -1 -28   1   17.48    4.98
   1 -28  -1   14.63    5.23
  -1 -28   1    6.33    7.16
  -1 -28   0   -0.74    4.48
  -1 -28   0   -0.43    6.35
   1 -28   0   -1.36    8.11
   1 -28   0    4.66    4.17
  -1  28  -1    8.50    4.70
   1  28   1  -10.46   11.14
   1 -28   1   12.70    7.72
  -1 -28  -1    1.66    7.08
  -1 -28  -1   11.85    5.22
   1 -28   1    3.96    3.87
   1  28   2    9.33    6.53
  -1  28  -2    0.07    4.54
  -1 -28  -2    6.04    5.69
  -1 -28  -2    1.33    7.14
   1  28   3   86.13   12.92
  -1  28  -3   75.20   10.65
  -1 -28  -3   82.23   12.34
  -1 -28  -3   64.47   13.61
   1  28   4    6.89    6.83
  -1  28  -4   12.94    8.51
  -1  28  -4   14.74    6.38
  -1  28  -4   11.88    7.73
  -1  28  -4   -1.17    7.00
  -1 -28  -4    8.32    9.23
   1 -28   4    0.39    6.63
  -1 -28  -4   13.77    8.54
  -1  28  -5  256.71   19.55
  -1  28  -5  278.30   21.15
   1  28   5  280.10   20.78
  -1  28  -5  214.79   25.97
   1 -28   5  248.28   24.55
  -1 -28  -5  207.04   22.63
  -1 -28  -5  326.15   25.35
  -1  28  -6   53.26   13.09
  -1  28  -6   36.85    7.92
   1  28   6   44.75    8.74
  -1  28  -6   42.23    7.47
  -1 -28  -6   37.87   11.23
   1 -28   6   21.45    9.11
  -1 -28  -6   35.96    9.97
  -1  28  -7   23.40    7.53
  -1  28  -7   25.26    6.56
  -1  28  -7   37.94   12.42
   1  28   7   38.82    8.09
  -1  28  -7   21.21    9.24
  -1 -28  -7   53.16   13.35
  -1 -28  -7   36.71    9.98
   1 -28   7   26.56    9.72
  -1  28  -8   34.95    9.60
  -1  28  -8   22.44    9.54
  -1  28  -8   -5.11   12.91
  -1  28  -8   16.09    6.08
  -1 -28  -8   39.63   13.03
   1 -28   8   27.78    9.82
  -1 -28  -8   19.63    9.52
  -1  28  -9    1.41   15.30
  -1  28  -9  -11.62    8.69
  -1  28  -9    1.60    5.92
  -1  28  -9   11.07   10.86
   1 -28   9   11.91    9.53
  -1 -28  -9    1.78   11.55
  -1  29   9   -4.42    7.92
   1  29  -9   -2.63    6.12
   1  29  -9  -12.66   13.15
   1  29  -9    3.01   10.36
   1  29  -9   -9.54    9.09
   1 -29  -9   -6.76   11.33
  -1 -29   9  -13.15    9.24
   1  29  -8   28.35    6.83
   1  29  -8   -5.09   11.67
   1  29  -8   17.57    9.62
   1  29  -8    6.36    7.85
   1 -29  -8   15.23   11.39
  -1 -29   8   12.82    8.21
   1  29  -7    5.74    5.58
   1  29  -7    7.45    9.05
   1  29  -7    7.67    6.80
  -1  29   7    0.07    7.40
   1  29  -7   18.80   10.91
   1 -29  -7    6.35   10.90
   1 -29  -7    9.00   10.38
  -1 -29   7  -10.21    7.85
   1  29  -6   14.40    8.13
   1  29  -6    0.25    6.16
   1  29  -6   21.22   10.50
  -1  29   6   18.13    7.70
  -1 -29   6   14.43    8.35
   1 -29  -6   13.64   12.22
   1  29  -5  201.34   25.26
   1  29  -5  275.41   25.72
   1  29  -5  249.84   22.63
  -1  29   5  288.17   21.57
   1 -29  -5  324.36   23.93
   1 -29  -5  233.00   24.19
  -1 -29   5  237.34   23.34
   1  29  -4   20.21    7.10
   1 -29  -4   19.17    7.34
   1 -29  -4   13.16    8.93
  -1 -29   4    7.72    8.43
   1  29  -3   40.58    8.57
   1 -29  -3   45.43    8.55
  -1 -29   3   37.12    5.28
  -1 -29   3   32.76    9.21
   1 -29  -3   24.62    7.78
   1 -29  -2  252.75   27.02
  -1 -29   2  270.72   25.63
   1 -29  -2  377.62   24.32
  -1 -29   2  370.40   21.56
   1 -29  -1   36.15    6.83
   1 -29  -1   18.59   10.14
  -1 -29   1   38.89    6.35
  -1 -29   0   28.00    6.34
   1 -29   0   29.44    5.98
   1 -29   0   25.74   14.54
  -1 -29   0   21.02    9.37
  -1  29  -1  412.65   27.76
  -1 -29  -1  401.12   28.13
   1 -29   1  434.14   26.01
  -1  29  -2    6.46    5.15
   1 -29   2    5.26    7.50
  -1 -29  -2    7.35    6.88
  -1 -29  -2   11.76    6.19
  -1  29  -3    1.50    5.79
  -1  29  -3    2.75    5.11
   1 -29   3    6.25    8.86
  -1 -29  -3   -9.27    7.12
  -1 -29  -3    2.92    6.52
   1  29   4  330.46   24.70
  -1  29  -4  342.56   23.81
  -1  29  -4  324.95   24.60
  -1  29  -4  278.13   28.35
  -1  29  -4  334.59   24.00
  -1 -29  -4  294.72   27.49
   1 -29   4  296.70   27.64
  -1 -29  -4  393.80   27.46
  -1  29  -5   67.16   10.50
  -1  29  -5   51.78   12.97
  -1  29  -5   72.97   11.42
  -1  29  -5   63.90   10.06
   1  29   5   71.74   10.54
  -1 -29  -5   98.93   16.12
  -1 -29  -5   61.43   14.48
   1 -29   5   69.25   12.55
  -1  29  -6   49.35    9.52
  -1  29  -6   50.92   12.96
  -1  29  -6   52.90   10.26
   1  29   6   42.91    9.34
  -1  29  -6   52.49    8.85
   1 -29   6   48.76   11.80
  -1 -29  -6   52.80   11.52
  -1 -29  -6   70.19   13.34
  -1  29  -7    1.42    8.30
  -1  29  -7   -7.49    7.66
  -1  29  -7   24.65   12.03
   1  29   7   12.32    8.88
  -1 -29  -7   -9.27   10.68
  -1 -29  -7    6.09    9.53
   1 -29   7   10.44    8.66
  -1  29  -8   70.18   13.12
  -1  29  -8   76.21   12.47
  -1  29  -8   71.44    9.42
  -1  29  -8   63.18   15.89
   1 -29   8   61.53   13.10
  -1 -29  -8  102.39   16.65
  -1 -29  -8   66.08   12.50
  -1  29  -9   24.17   10.13
  -1  29  -9   25.14   10.42
  -1  29  -9   36.35    7.10
  -1  29  -9   17.01   14.94
  -1 -29  -9   41.83   13.99
   1 -29   9   17.29   10.10
   1  30  -9   -8.21    6.57
  -1  30   9    3.19    8.76
   1  30  -9    8.00   10.27
   1  30  -9  -15.96   10.00
   1  30  -9    9.86   15.35
   1 -30  -9  -28.13   12.18
  -1 -30   9  -12.91    9.86
   1  30  -8  -21.04   12.64
   1  30  -8   12.89    9.94
   1  30  -8   26.27    7.35
   1  30  -8    2.62    8.84
   1 -30  -8   25.98   11.65
  -1 -30   8    1.21    9.57
  -1  30   7  288.99   24.07
   1  30  -7  301.48   25.31
   1  30  -7  247.78   29.33
   1  30  -7  329.53   26.96
   1  30  -7  377.30   24.97
   1 -30  -7  284.94   28.85
  -1 -30   7  294.62   26.10
   1  30  -6   69.27   13.19
   1  30  -6   69.00   11.47
   1  30  -6  103.71   12.52
   1  30  -6   46.24   13.09
   1 -30  -6   56.36   13.01
   1 -30  -6  101.88   16.67
  -1 -30   6   66.37   12.91
   1  30  -5  220.43   18.60
   1  30  -5  172.53   22.24
   1  30  -5  223.05   20.19
   1 -30  -5  197.09   22.61
   1 -30  -5  242.44   22.63
  -1 -30   5  171.89   20.12
   1  30  -4   15.14    8.08
   1 -30  -4   -0.89    9.79
   1 -30  -4   11.25    9.34
  -1 -30   4  -10.39    7.38
   1  30  -3  468.95   32.26
  -1 -30   3  482.58   27.68
   1 -30  -3  386.32   35.18
   1 -30  -3  487.55   32.16
   1  30  -2  148.75   15.80
  -1 -30   2  110.60   17.66
   1 -30  -2  139.84   14.14
  -1 -30   2  132.85   11.51
  -1 -30   1  188.51   21.92
   1 -30  -1  275.90   19.23
  -1 -30   1  253.22   18.00
  -1 -30   0  141.15   18.77
   1 -30   0  191.08   15.00
  -1 -30   0  201.99   15.89
  -1  30  -1   14.27    5.56
   1 -30   1   19.96    9.72
  -1 -30  -1   21.61    6.36
   1 -30   1   11.38    4.38
  -1  30  -2  141.08   14.00
  -1 -30  -2  137.75   14.88
  -1 -30  -2  108.75   18.05
   1 -30   2  114.66   18.58
  -1  30  -3  215.08   18.84
  -1  30  -3  217.67   19.41
   1 -30   3  189.89   22.16
  -1 -30  -3  206.13   23.34
  -1 -30  -3  251.45   21.53
  -1  30  -4   17.43   10.18
  -1  30  -4   40.08    7.91
  -1  30  -4   26.33    7.72
  -1  30  -4   37.00    9.28
  -1 -30  -4   27.67    8.44
   1 -30   4   19.92    8.98
  -1 -30  -4   30.20    9.21
  -1  30  -5  -10.61    5.25
  -1  30  -5    5.79    9.69
  -1  30  -5    7.35    7.11
   1  30   5    5.27   11.11
  -1 -30  -5   -5.01    8.82
   1 -30   5    2.15    8.30
  -1  30  -6   13.51    8.35
  -1  30  -6   11.99    7.52
  -1  30  -6   12.74    6.59
   1  30   6   23.81    8.91
  -1  30  -6   14.98   10.80
  -1 -30  -6   10.77   10.66
  -1 -30  -6    0.10   12.07
   1 -30   6    8.95    8.88
  -1  30  -7   15.69   11.74
  -1  30  -7   -1.17    7.50
  -1  30  -7    6.48    8.44
  -1  30  -7   -3.15    7.60
   1 -30   7    0.37    8.53
  -1 -30  -7    7.58   11.68
  -1 -30  -7   -3.30   11.20
  -1  30  -8    3.15    6.39
  -1  30  -8    6.70    8.93
  -1  30  -8   -6.60   13.46
  -1  30  -8   -7.69    8.46
   1 -30   8   10.38    9.40
   1  31  -8  152.00   19.01
   1  31  -8  153.41   22.19
   1  31  -8  190.31   21.31
  -1 -31   8  151.20   21.30
   1  31  -7  294.30   22.28
   1  31  -7  315.27   26.37
   1  31  -7  244.00   23.80
   1 -31  -7  337.89   29.83
   1 -31  -7  260.21   28.71
  -1 -31   7  302.41   26.96
   1  31  -6   91.13   16.48
   1  31  -6  150.28   16.26
   1  31  -6   80.29   12.32
   1  31  -6  116.70   17.86
  -1 -31   6  113.56   16.31
   1 -31  -6  117.22   18.18
   1 -31  -6  151.34   20.26
   1  31  -5  368.38   33.34
   1  31  -5  436.82   31.46
   1  31  -5  456.47   29.73
   1 -31  -5  371.82   34.20
  -1 -31   5  372.74   31.38
  -1 -31   4   91.50   14.75
   1 -31  -4  132.68   16.59
   1  31  -3   49.02   10.49
   1 -31  -3   60.11   10.07
   1 -31  -3   43.00   11.24
  -1 -31   3   67.43    7.52
  -1 -31   3   41.65   10.52
   1  31  -2   61.24    9.57
   1 -31  -2   34.65   10.20
   1 -31  -2   50.54    8.95
  -1 -31   2   51.45    8.27
  -1 -31   2   39.15   10.54
  -1 -31   1  355.12   22.46
  -1 -31   1  264.20   27.85
   1 -31  -1  336.63   23.12
   1 -31  -1  271.12   27.68
   1 -31   0  195.35   15.43
  -1 -31   0  192.59   16.05
  -1 -31   0  146.41   20.84
  -1  31  -1  142.90   14.57
   1 -31   1  150.21   12.16
  -1 -31  -1  145.37   14.88
  -1 -31  -1  108.91   17.92
  -1  31  -2  128.11   16.09
   1 -31   2   91.72   15.56
  -1 -31  -2  143.53   14.79
  -1 -31  -2   94.28   15.19
  -1  31  -3   83.15   12.14
   1 -31   3   66.66   13.09
  -1 -31  -3   66.91   13.52
  -1  31  -4   36.64    9.13
  -1  31  -4   23.01    9.62
  -1  31  -4   34.64    9.33
  -1  31  -4    8.28    6.56
   1 -31   4   10.40    9.72
  -1 -31  -4   25.34   11.39
  -1 -31  -4   32.25   11.20
  -1  31  -5   46.58   12.32
  -1  31  -5   60.50   10.48
  -1  31  -5   65.33   10.77
  -1  31  -5   91.27   13.89
  -1 -31  -5   85.61   13.74
  -1 -31  -5   39.54   14.22
   1 -31   5   65.31   13.00
  -1  31  -6  131.46   21.17
  -1  31  -6  107.89   15.55
  -1  31  -6  147.86   15.89
  -1  31  -6  166.52   18.48
  -1 -31  -6  113.63   16.27
  -1 -31  -6  154.72   21.99
   1 -31   6  116.68   18.60
  -1  31  -7  -17.19    8.31
  -1  31  -7    6.48    7.90
  -1  31  -7    0.99    6.54
  -1  31  -7   11.80   12.14
  -1 -31  -7   16.66   11.74
   1 -31   7    5.34   10.07
  -1 -31  -7   -5.05   10.74
  -1  31  -8   -0.61    8.76
  -1  31  -8   26.21   15.47
  -1  31  -8    0.95    9.71
  -1  31  -8   -6.65    9.00
   1 -31   8   -3.71   10.29
  -1 -31  -8   18.70   12.23
   1  32  -8   10.86   14.16
   1  32  -7   91.96   12.38
   1  32  -7   66.68   11.60
   1  32  -7   80.86   13.14
   1  32  -7   39.87   15.30
   1 -32  -7  126.65   19.98
   1 -32  -7   57.08   16.39
  -1 -32   7   68.14   14.00
   1  32  -6  258.72   27.72
   1  32  -6  330.03   26.69
   1  32  -6  280.04   23.73
  -1 -32   6  266.05   26.60
   1 -32  -6  371.44   30.85
   1  32  -5   -2.78    8.75
   1  32  -5    3.45    9.86
   1  32  -5   18.04    7.79
  -1 -32   5    1.28    9.14
   1 -32  -5    5.26   11.27
   1  32  -4  139.50   17.13
   1 -32  -4   91.13   16.42
   1 -32  -4  125.31   16.17
  -1 -32   4   84.73   14.65
  -1 -32   3   16.02    4.49
   1 -32  -3   19.35    8.16
   1 -32  -3    5.44   10.99
  -1 -32   3  -10.65    8.42
   1  32  -2   29.54    9.34
  -1 -32   2   37.89    6.05
  -1 -32   2    8.97    9.50
   1 -32  -2   13.36   11.78
   1 -32  -2   21.91    7.60
  -1 -32   1   13.48    6.06
   1 -32  -1   10.77   10.90
  -1 -32   1   16.29   10.09
   1 -32  -1   16.74    6.71
  -1  32   0   19.32    6.56
   1 -32   0   16.11    9.73
   1 -32   0   12.30    6.14
  -1 -32   0    9.06   10.36
  -1 -32   0   14.32    6.56
  -1  32  -1  198.70   19.03
  -1 -32  -1  174.60   22.95
  -1 -32  -1  182.65   17.25
   1 -32   1  150.64   21.84
  -1  32  -2  163.22   16.84
  -1  32  -2  158.56   17.85
   1 -32   2  146.98   19.76
  -1 -32  -2  174.09   17.42
  -1 -32  -2  155.13   21.95
  -1  32  -3   98.14   13.78
  -1  32  -3   79.28   12.78
  -1  32  -3   94.79   12.54
  -1 -32  -3   71.20   13.61
   1 -32   3   77.43   13.99
  -1 -32  -3   89.89   13.75
  -1  32  -4    3.15    6.66
  -1  32  -4    4.27    6.61
  -1  32  -4    8.64    9.50
  -1 -32  -4  -11.47   11.17
  -1 -32  -4   -3.49   10.24
   1 -32   4  -15.61    8.32
  -1  32  -5  144.71   21.46
  -1  32  -5  213.42   20.92
  -1  32  -5  161.87   18.38
  -1  32  -5  223.08   21.20
  -1 -32  -5  242.91   25.62
   1 -32   5  179.09   20.90
  -1  32  -6  152.32   19.40
  -1  32  -6  108.35   16.10
  -1  32  -6  165.13   19.15
  -1  32  -6  122.39   19.50
   1 -32   6  132.70   20.35
  -1 -32  -6  182.30   22.79
  -1 -32  -6  128.92   19.04
  -1  32  -7   15.67   12.43
  -1  32  -7   10.92    8.49
  -1  32  -7   14.28    9.54
  -1  32  -7    8.03    8.32
  -1 -32  -7   13.92   13.67
  -1 -32  -7   -8.48   11.49
   1 -32   7    0.34    9.97
   1  33  -7  126.15   16.19
   1  33  -7   69.78   16.87
   1  33  -7   87.06   12.62
   1  33  -7  112.53   16.35
   1 -33  -7   91.92   17.67
   1 -33  -7  148.49   21.87
  -1 -33   7   80.54   13.63
   1  33  -6   41.82   11.59
   1  33  -6   15.82   11.78
   1  33  -6   66.11   10.87
   1  33  -6   54.69   10.01
  -1 -33   6   35.54   11.49
   1 -33  -6   44.01   12.97
   1 -33  -6   17.49   13.28
   1  33  -5   69.85   12.75
   1  33  -5   61.31   14.07
   1  33  -5   64.37   11.27
  -1 -33   5   59.24   13.10
   1 -33  -5   83.98   13.65
   1 -33  -5   58.91   15.97
   1  33  -4  210.83   21.74
   1 -33  -4  132.12   20.03
  -1 -33   4  164.64   20.86
   1 -33  -4  177.43   21.45
   1  33  -3   50.06   10.58
  -1 -33   3   41.50   12.10
   1 -33  -3   77.86   13.99
  -1 -33   3   80.16    8.48
   1 -33  -3   56.56   15.60
   1 -33  -2   84.26   11.85
   1 -33  -2   62.78   14.59
  -1 -33   2   88.99   10.13
   1 -33  -1   58.91    9.60
   1 -33  -1   36.89   11.79
  -1 -33   1   47.08   12.42
  -1 -33   1   77.09   10.65
  -1  33   0    6.69    8.42
  -1 -33   0    4.45   10.03
   1 -33   0   -1.44    6.07
   1 -33   0    0.56    9.71
  -1 -33   0   -5.19    6.34
  -1  33  -1   12.88    7.71
  -1  33  -1    9.92    7.31
  -1 -33  -1    2.49   10.56
   1 -33   1    9.46    9.88
  -1 -33  -1    2.15    7.18
  -1  33  -2    2.71    6.98
  -1 -33  -2    3.07    8.99
  -1 -33  -2   11.91   11.50
   1 -33   2   32.64   10.98
  -1  33  -3    5.08    6.24
  -1  33  -3    4.48    8.37
  -1  33  -3   16.20    8.01
  -1 -33  -3   -8.85    8.72
   1 -33   3    3.78    9.36
  -1 -33  -3    5.29   11.74
  -1  33  -4    3.84    7.40
  -1  33  -4   -4.19    7.90
  -1  33  -4    7.66    7.36
  -1  33  -4   12.95    9.32
   1 -33   4   15.14   10.20
  -1 -33  -4    2.87   12.78
  -1 -33  -4   -1.46    9.85
  -1  33  -5    2.46    8.61
  -1  33  -5    4.30    7.78
  -1  33  -5  -12.54   10.57
  -1  33  -5   -8.16    7.13
  -1 -33  -5   13.96   12.02
   1 -33   5   -7.16   10.35
  -1 -33  -5  -22.99   11.28
  -1  33  -6   11.08   13.05
  -1  33  -6   38.10   10.82
  -1  33  -6   21.93    8.14
  -1  33  -6   50.07    9.56
  -1 -33  -6   39.30   12.66
  -1 -33  -6   66.93   14.64
   1 -33   6   28.20   11.65
   1  34  -6    7.69   10.08
   1  34  -6   -0.51    7.93
   1  34  -6   13.47    8.95
   1  34  -6   10.19   11.66
   1 -34  -6  -14.90   11.50
  -1 -34   6   -8.90   11.26
   1 -34  -6   29.69   15.47
   1  34  -5   40.09   10.05
   1  34  -5   14.56    9.81
   1  34  -5   14.10   10.60
   1  34  -5   23.17    8.65
  -1 -34   5   22.17   10.73
   1 -34  -5    6.18   12.28
   1 -34  -5   31.21   13.48
   1  34  -4   26.73   10.33
   1 -34  -4   37.51   12.09
   1 -34  -4   27.88   12.76
  -1 -34   4   10.12   10.05
   1  34  -3  106.91   15.78
   1 -34  -3  108.46   14.49
  -1 -34   3   68.50   13.85
   1  34  -2    4.34    8.20
   1 -34  -2   -4.07    7.52
   1 -34  -2   -7.31   10.92
  -1 -34   2    2.46    5.47
  -1 -34   2  -11.74    9.77
  -1 -34   1    9.66    9.92
   1 -34  -1    5.06   11.47
  -1 -34   1    2.06    6.31
   1 -34  -1    8.31    7.15
  -1  34   0   52.79    9.78
  -1 -34   0   51.46   13.22
   1 -34   0   49.12    8.84
  -1 -34   0   51.51    8.88
  -1  34  -1   43.05   10.18
  -1  34  -1   52.26    9.79
   1 -34   1   25.99   12.12
  -1 -34  -1   56.01    9.76
  -1 -34  -1   31.22   12.02
  -1  34  -2    2.49    8.31
  -1  34  -2    4.84    7.60
  -1 -34  -2  -16.48    9.93
  -1 -34  -2   -0.32   10.90
   1 -34   2   -0.41    9.61
  -1  34  -3   55.50   10.15
  -1  34  -3   45.12    8.75
  -1  34  -3   39.02    9.94
  -1 -34  -3   35.01   13.04
   1 -34   3   46.18   11.72
  -1 -34  -3   60.26   13.29
  -1  34  -4  100.74   16.85
  -1  34  -4  106.02   14.76
  -1  34  -4  115.16   15.87
  -1  34  -4  110.11   16.16
  -1 -34  -4  134.70   19.73
   1 -34   4   98.25   16.54
  -1 -34  -4   87.57   17.13
  -1  34  -5   75.32   11.98
  -1  34  -5   62.17   10.10
  -1  34  -5   68.56   12.01
  -1  34  -5   34.58   13.10
   1 -34   5   59.31   13.56
  -1 -34  -5   47.54   15.86
  -1 -34  -5   89.53   16.00
   1  35  -5  201.97   18.57
   1  35  -5  173.60   19.34
   1  35  -5  123.77   20.04
   1  35  -5  154.35   20.57
   1 -35  -5  140.29   20.87
   1 -35  -5  174.88   23.76
   1  35  -4    8.77    9.74
   1 -35  -4  -17.02   12.49
  -1 -35   4   -3.39   10.23
   1 -35  -4   14.45   12.78
   1  35  -3   30.07   10.72
   1 -35  -3   -5.89   11.95
  -1 -35   3   31.57   12.52
   1 -35  -3   29.08    9.83
   1  35  -2  -10.24   10.47
  -1 -35   2   11.06    6.97
   1 -35  -2   10.06   12.04
  -1 -35   2   15.51   11.26
   1 -35  -2    2.82    8.45
  -1  35   1   18.04    7.68
   1  35  -1   19.72    8.95
   1 -35  -1   25.55   11.30
   1 -35  -1   15.26    8.07
  -1 -35   1   15.44   10.26
  -1 -35   1   15.98    7.03
  -1  35   0  373.56   29.04
  -1  35   0  385.79   28.56
  -1 -35   0  291.14   30.84
  -1 -35   0  392.10   27.20
   1 -35   0  405.44   26.49
  -1  35  -1   -3.13    8.04
  -1  35  -1   -6.67    7.62
  -1 -35  -1    2.77    7.84
  -1 -35  -1    0.70   11.03
   1 -35   1   -7.76   10.43
  -1  35  -2   -4.37    8.83
  -1  35  -2    6.22    7.70
  -1 -35  -2   10.12    9.41
   1 -35   2  -15.29   10.81
  -1 -35  -2   16.57   12.18
  -1  35  -3  102.30   14.40
  -1  35  -3   83.69   13.36
  -1  35  -3  122.68   15.80
  -1 -35  -3   96.30   24.44
  -1 -35  -3   58.28   14.93
   1 -35   3   62.64   14.51
  -1  35  -4    8.94   10.64
  -1  35  -4    7.82    7.95
  -1  35  -4   34.31    9.79
  -1  35  -4   18.18    9.60
   1 -35   4    6.58   11.61
  -1 -35  -4   26.35   13.40
  -1 -35  -4    4.59   13.18
  -1  36   3   54.38   12.67
   1  36  -3   65.44   12.81
   1 -36  -3   56.81   13.80
  -1 -36   3   39.79   12.63
   1 -36  -3   27.58   14.15
   1  36  -2  329.11   29.04
  -1  36   2  372.56   29.57
   1 -36  -2  352.87   28.49
  -1  36   1   58.92   12.18
  -1  36   1   41.75   11.11
   1  36  -1   66.80   13.17
  -1 -36   1   41.31   13.39
   1 -36  -1   49.63   14.14
   1 -36  -1   70.31   11.09
  -1 -36   1   60.96    9.47
  -1  36   0   37.51   11.40
  -1  36   0   44.07   11.32
  -1 -36   0   22.21   12.68
  -1 -36   0   51.83    9.44
   1 -36   0   22.30   13.23
  -1  36  -1   -2.04    8.42
  -1 -36  -1   14.48   11.44
  -1 -36  -1   14.01    9.09
   1 -36   1   -6.43   11.67
  -1  36  -2   38.30   10.29
  -1  36  -2   45.77   10.07
   1 -36   2   26.06   12.25
  -1 -36  -2   20.49   12.89
  -1 -36  -2   42.74   10.93
  -1  36  -3   41.83    8.95
  -1  36  -3   14.26    8.79
  -1  36  -3    8.77    9.77
  -1 -36  -3   35.59   11.26
   1 -36   3   -4.22   11.64
  -1 -36  -3   36.55   14.26
  -2   0  14   16.97    2.98
  -2   0  13   -0.77    2.25
  -2   0  12  182.90   11.31
  -2   0  12  178.26   17.27
  -2   0  12  181.11   17.18
  -2   0  12  181.34   12.15
   2   0 -11   -6.22    4.84
  -2   0  11   -0.28    1.79
   2   0 -11   -4.19    5.72
  -2   0  11    4.15    5.55
  -2   0  11   -1.14    5.27
  -2   0  11    2.03    1.95
  -2   0  11   -1.86    5.35
   2   0 -10 2513.10  142.81
  -2   0  10 2432.37  137.55
  -2   0  10 2561.99  138.08
   2   0 -10 2465.76  143.25
  -2   0  10 2687.26  141.71
  -2   0  10 2398.06  138.49
   2   0 -10 2444.00  141.75
  -2   0  10 2723.92  141.51
  -2   0  10 2653.25  141.69
  -2   0   9    4.57    1.83
  -2   0   9   -2.40    3.83
  -2   0   9    0.62    1.39
   2   0  -9    1.65    3.51
  -2   0   9    1.23    3.78
  -2   0   9    6.40    3.89
   2   0  -9    5.09    3.57
   2   0  -9    9.36    4.29
  -2   0   9    2.35    1.25
  -2   0   8  362.80   21.29
   2   0  -8  355.31   24.11
   2   0  -8  378.02   24.81
  -2   0   8  379.55   24.31
  -2   0   8  411.90   22.17
   2   0  -8  374.40   25.09
  -2   0   8  390.17   21.47
  -2   0   8  390.29   24.37
   2   0  -7    9.28    3.38
  -2   0   7    4.35    2.79
   2   0  -7    4.46    2.60
  -2   0   7    2.46    1.46
  -2   0   7    1.65    1.04
   2   0  -7    0.94    2.43
  -2   0   7    3.72    3.10
  -2   0   7    4.96    1.28
  -2   0   6   22.70    2.26
   2   0  -6   22.23    4.02
  -2   0   6   22.42    4.18
  -2   0   6   18.62    3.50
   2   0  -6   18.98    3.82
  -2   0   6   25.24    2.12
  -2   0   6   16.78    3.55
   2   0  -5    2.11    1.55
   2   0  -5    0.09    1.45
  -2   0   5    3.21    1.89
  -2   0   5    1.93    1.66
   2   0  -5    4.44    1.97
  -2   0   5    0.23    1.67
  -2   0   5    1.28    0.57
  -2   0   4  806.02   45.24
  -2   0   4  768.61   44.31
  -2   0   4  840.83   44.58
  -2   0   4  839.02   44.97
  -2   0   4  806.76   43.67
   2   0  -4  770.45   45.31
  -2   0   4  809.47   44.99
   2   0  -4  797.35   44.21
   2   0  -3    2.12    1.49
   2   0  -3    4.74    1.27
  -2   0   3    2.30    1.07
  -2   0   3    0.97    0.89
   2   0  -3    2.37    0.85
  -2   0   3    2.33    1.13
  -2   0   3    4.17    0.82
   2   0  -2 1385.27   77.15
  -2   0   2 1408.01   76.65
  -2   0   2 1468.00   77.33
   2   0  -2 1376.07   77.01
  -2   0   2 1398.89   77.08
  -2   0   2 1500.72   77.00
   2   0  -2 1390.22   77.45
   2   0  -1    4.30    0.75
  -2   0   1    0.70    0.34
  -2   0   1    0.63    0.47
   2   0   0    5.86    0.91
  -2   0   0    7.21    0.97
   2   0   0    7.11    0.95
  -2   0  -2  458.42   27.81
   2   0   2  487.98   26.77
   2   0   2  487.31   27.75
  -2   0  -2  484.59   27.20
  -2   0  -2  493.11   26.80
   2   0   2  486.68   27.07
  -2   0  -2  480.97   26.67
   2   0   3    1.43    1.05
  -2   0  -3    3.51    0.86
   2   0   3    0.45    1.19
   2   0   3    1.58    1.64
  -2   0  -3    4.95    1.46
  -2   0  -3    2.83    1.52
   2   0   3    2.92    0.99
  -2   0  -4  536.37   30.15
  -2   0  -4  537.96   30.84
   2   0   4  553.10   30.22
   2   0   4  579.26   32.77
  -2   0  -4  504.87   31.32
  -2   0  -4  528.12   32.20
   2   0   4  575.76   30.90
  -2   0  -5    0.09    2.11
   2   0   5   -0.24    2.35
  -2   0  -5    1.35    1.45
   2   0   5    0.29    2.69
   2   0   5   -0.96    1.53
  -2   0  -5    2.97    1.99
  -2   0  -5    1.31    1.03
   2   0   6 2908.29  154.72
  -2   0  -6 2743.30  151.59
   2   0   6 2902.69  153.47
  -2   0  -6 2726.81  154.91
  -2   0  -6 2545.84  153.54
   2   0   6 2874.27  151.70
   2   0   6 2876.86  153.95
  -2   0  -6 2781.64  152.64
  -2   0  -7    5.68    2.07
   2   0   7    3.10    3.47
   2   0   7    3.66    1.34
   2   0   7   -2.39    3.37
  -2   0  -7    3.10    1.31
  -2   0  -7   -0.01    3.07
  -2   0  -7    3.34    2.48
   2   0   7    0.67    2.08
  -2   0  -8   10.33    4.28
  -2   0  -8   15.46    3.02
   2   0   8    9.24    3.22
   2   0   8   21.95    6.45
   2   0   8    8.79    4.37
   2   0   8   12.68    2.06
  -2   0  -8   13.69    3.95
   2   0   9    0.81    3.33
  -2   0  -9    4.81    4.20
  -2   0  -9    1.72    3.82
   2   0   9   -2.79    4.64
   2   0   9    1.31    1.45
  -2   0  -9    3.36    2.63
   2   0   9   -1.48    4.94
   2   0  10  287.92   22.11
   2   0  10  258.98   17.28
  -2   0 -10  262.84   21.57
  -2   0 -10  241.76   19.34
   2   0  10  291.42   21.01
  -2   0 -10  261.12   17.45
   2   0  11   -8.05    3.31
  -2   0 -11   -3.59    4.82
  -2   0 -11    5.91    3.59
  -2   0 -11   -7.27    5.60
  -2   0 -12  545.21   30.95
  -2   0 -12  488.64   34.19
  -2   0 -12  447.56   39.18
   2   0  12  496.72   30.12
   2   0  13    4.95    4.85
  -2   0 -13   -6.94    7.58
  -2   0 -14   38.43   11.88
  -2   0 -15   -5.01    9.60
  -2   1  14   16.91    3.22
  -2   1  13  153.63   10.20
  -2  -1  13  156.87   11.12
  -2  -1  13  139.03   21.87
  -2  -1  13  157.12    9.95
  -2   1  12   18.34    2.61
  -2   1  12   15.71    2.81
  -2   1  12    8.59    7.59
   2   1 -12   17.01    7.04
  -2   1  12    7.06    7.24
  -2   1  12   19.72    7.40
  -2  -1  12    8.26    7.00
  -2  -1  12   17.65    2.90
  -2  -1  12   28.65    7.65
  -2  -1  12   14.89    2.57
  -2   1  11  437.62   25.73
  -2   1  11  486.78   30.94
  -2   1  11  487.86   30.48
  -2   1  11  474.43   30.77
   2   1 -11  434.98   32.21
  -2   1  11  455.54   26.35
   2   1 -11  449.09   31.65
  -2  -1  11  489.85   30.82
  -2  -1  11  437.35   26.74
  -2  -1  11  492.90   30.63
   2  -1 -11  448.61   30.55
  -2  -1  11  482.76   26.26
  -2  -1  11  479.83   30.52
  -2   1  10  146.49    9.50
   2   1 -10  162.90   15.11
  -2   1  10  173.23   14.16
   2   1 -10  169.66   14.69
  -2   1  10  157.76   10.09
  -2   1  10  150.74   13.59
  -2   1  10  148.10    9.85
  -2   1  10  172.64   13.80
  -2  -1  10  140.24   10.27
  -2  -1  10  152.00    9.66
   2  -1 -10  148.77   14.80
   2  -1 -10  169.76   13.83
  -2  -1  10  168.63   13.93
  -2  -1  10  160.48   13.79
  -2  -1  10  167.15   13.86
  -2   1   9  375.00   23.52
  -2   1   9  358.99   20.66
  -2   1   9  366.77   23.91
   2   1  -9  364.71   24.63
   2   1  -9  342.06   24.85
  -2   1   9  321.59   20.73
  -2   1   9  352.75   20.89
  -2   1   9  398.19   24.22
  -2  -1   9  335.14   21.15
   2  -1  -9  364.76   24.94
  -2  -1   9  364.41   20.50
  -2  -1   9  405.08   24.11
   2  -1  -9  354.59   23.95
  -2  -1   9  403.72   28.05
  -2  -1   9  363.85   23.83
   2  -1  -9  356.82   24.63
  -2   1   8  784.53   43.95
   2   1  -8  788.70   46.53
  -2   1   8  836.14   46.06
  -2   1   8  692.39   43.27
   2   1  -8  729.10   45.60
  -2   1   8  816.68   46.06
   2   1  -8  771.35   46.88
  -2   1   8  867.02   45.80
  -2   1   8  787.83   43.17
   2  -1  -8  764.07   46.04
  -2  -1   8  797.86   45.79
   2  -1  -8  745.06   46.46
  -2  -1   8  750.11   43.75
   2  -1  -8  764.52   46.39
  -2  -1   8  801.38   42.98
  -2  -1   8  764.16   42.73
  -2  -1   8  841.37   45.83
  -2  -1   8  786.30   45.72
  -2   1   7   95.98    8.42
   2   1  -7   93.24    8.53
  -2   1   7   94.76    6.07
   2   1  -7   92.47    8.11
  -2   1   7   92.49    9.41
  -2   1   7   99.57    8.73
   2   1  -7   97.87    9.13
  -2   1   7   88.71    6.14
  -2  -1   7   84.21    9.14
  -2  -1   7   97.84    8.48
  -2  -1   7   88.63    6.72
   2  -1  -7   85.71    8.27
  -2  -1   7   97.53    8.67
   2  -1  -7   95.34    8.67
  -2  -1   7   95.94    5.84
  -2  -1   7   94.11    5.77
   2  -1  -7   94.59    8.72
  -2   1   6  944.81   52.74
  -2   1   6  996.46   53.25
  -2   1   6  977.20   54.64
   2   1  -6  962.96   52.51
  -2   1   6 1002.35   54.36
   2   1  -6  927.47   54.75
  -2   1   6  987.37   52.63
   2   1  -6  918.72   55.06
   2  -1  -6  953.38   54.88
  -2  -1   6  984.15   54.56
   2  -1  -6  889.22   54.75
  -2  -1   6 1000.04   55.56
   2  -1  -6  923.28   54.67
  -2  -1   6 1023.61   54.57
  -2  -1   6  939.09   52.49
  -2  -1   6  953.83   53.36
  -2  -1   6  972.19   52.42
   2   1  -5   42.10    2.83
   2   1  -5   35.21    4.69
   2   1  -5   46.17    4.69
  -2   1   5   45.78    4.58
  -2   1   5   42.64    3.66
  -2   1   5   36.88    3.13
  -2   1   5   41.76    2.88
  -2  -1   5   43.02    2.95
  -2  -1   5   44.27    4.54
   2  -1  -5   42.49    4.47
  -2  -1   5   44.32    5.07
  -2  -1   5   43.24    2.65
  -2  -1   5   37.01    4.34
   2  -1  -5   31.86    4.34
   2  -1  -5   37.28    4.46
   2   1  -4  181.42   10.57
  -2   1   4  189.03   10.29
  -2   1   4  175.92   11.38
  -2   1   4  171.36   11.57
   2   1  -4  172.30   11.84
  -2   1   4  190.42   11.42
  -2   1   4  182.36   10.61
   2  -1  -4  174.22   11.70
  -2  -1   4  186.45   10.03
  -2  -1   4  194.69   11.18
  -2  -1   4  185.52   11.37
  -2  -1   4  193.30   11.63
  -2  -1   4  186.03   11.67
   2  -1  -4  171.17   12.18
   2  -1  -4  176.04   11.63
   2   1  -3 4434.62  239.85
  -2   1   3 4339.03  240.20
  -2   1   3 4491.06  239.79
  -2  -1   3 4528.45  240.04
   2  -1  -3 4434.36  240.02
   2  -1  -3 4333.61  239.56
  -2   1   2  324.01   17.72
  -2   1   2  317.04   17.69
   2   1  -2  320.20   17.59
   2   1  -2  291.89   18.15
   2   1  -2  311.99   17.67
  -2   1   2  318.82   17.32
   2  -1  -2  317.46   17.83
  -2  -1   2  313.19   17.53
   2  -1  -2  309.54   17.76
  -2  -1   2  319.93   17.19
  -2  -1   2  325.22   17.64
  -2   1   1   51.13    3.93
   2   1  -1   52.67    3.64
  -2   1   1   66.13    3.77
   2   1  -1   54.18    3.42
  -2  -1   1   57.24    3.68
   2  -1  -1   59.12    3.73
  -2  -1   1   54.78    3.42
   2  -1  -1   55.70    3.49
   2   1   0   15.53    1.59
  -2   1   0   22.84    1.71
  -2   1   0   15.67    2.28
   2   1   0   18.79    1.68
  -2   1   0   19.06    1.65
   2  -1   0   21.82    1.72
   2  -1   0   20.54    1.70
  -2  -1   0   18.06    1.83
  -2  -1   0   20.01    1.69
   2  -1   0   17.71    1.60
  -2  -1   0   20.32    1.67
   2   1   1  619.29   35.11
  -2   1  -1  616.22   34.72
  -2   1  -1  600.95   35.05
  -2   1  -1  670.92   34.64
   2   1   1  641.60   34.66
   2   1   1  634.38   34.76
  -2  -1  -1  608.42   35.05
   2  -1   1  633.50   34.74
  -2  -1  -1  656.37   34.78
  -2  -1  -1  625.53   34.65
   2  -1   1  638.25   34.59
   2  -1   1  601.45   35.03
  -2   1  -2  767.14   41.39
   2   1   2  760.11   42.46
  -2   1  -2  786.45   41.52
   2   1   2  773.56   41.51
  -2   1  -2  707.68   42.36
   2   1   2  784.19   41.79
  -2   1  -2  749.65   41.86
   2  -1   2  755.85   42.40
  -2  -1  -2  766.27   42.48
   2  -1   2  784.24   41.75
   2  -1   2  712.28   41.97
   2  -1   2  789.98   41.40
  -2  -1  -2  669.51   42.09
   2   1   3  390.79   22.36
  -2   1  -3  369.92   21.21
   2   1   3  378.58   22.76
  -2   1  -3  381.30   21.76
   2   1   3  396.14   21.81
  -2   1  -3  391.01   21.39
  -2   1  -3  361.30   22.11
   2   1   3  384.22   21.38
  -2   1  -3  351.37   22.62
   2  -1   3  374.28   22.26
   2  -1   3  400.98   21.77
  -2  -1  -3  404.00   21.08
   2  -1   3  381.59   22.70
  -2  -1  -3  347.25   22.58
  -2  -1  -3  364.85   22.27
   2  -1   3  391.73   21.37
  -2  -1  -3  383.16   21.76
   2   1   4  129.33    9.06
  -2   1  -4  148.01    8.68
  -2   1  -4  131.93    9.40
   2   1   4  151.22   11.01
  -2   1  -4  135.62   10.39
   2   1   4  152.12   11.53
  -2   1  -4  140.74    9.11
   2   1   4  150.71    8.66
   2  -1   4  133.91   11.90
   2  -1   4  154.85    8.67
  -2  -1  -4  138.59    8.22
   2  -1   4  146.96    8.42
  -2  -1  -4  130.79   10.24
  -2  -1  -4  136.64    9.07
  -2  -1  -4  129.79    9.66
   2  -1   4  143.46    9.10
   2  -1   4  142.46   10.76
   2   1   5 2885.93  155.96
  -2   1  -5 2751.07  157.75
  -2   1  -5 2934.79  156.03
   2   1   5 3011.55  157.10
   2   1   5 2915.80  157.71
  -2   1  -5 2715.19  156.57
  -2   1  -5 2656.63  155.27
   2   1   5 2886.70  155.29
   2  -1   5 2909.63  155.05
   2  -1   5 2856.73  157.55
  -2  -1  -5 2749.99  156.94
   2  -1   5 2871.17  155.84
  -2  -1  -5 2880.79  156.00
  -2  -1  -5 2673.13  154.79
   2  -1   5 3018.35  157.10
  -2  -1  -5 2852.17  157.84
   2  -1   5 3061.84  155.32
   2   1   6   -2.23    3.11
   2   1   6   -2.45    2.72
  -2   1  -6    3.23    1.73
   2   1   6    4.14    1.45
  -2   1  -6    2.68    1.54
  -2   1  -6   -1.21    2.16
  -2   1  -6    2.73    2.17
   2   1   6    3.10    2.00
   2  -1   6    1.25    1.04
  -2  -1  -6    3.31    0.99
  -2  -1  -6    0.52    1.63
   2  -1   6    0.97    3.15
  -2  -1  -6    2.16    2.51
   2  -1   6    1.28    3.03
   2  -1   6    4.24    1.56
  -2  -1  -6    3.34    2.41
  -2   1  -7   43.21    5.37
   2   1   7   28.75    5.00
   2   1   7   30.62    3.46
   2   1   7   33.41    6.32
  -2   1  -7   27.08    5.34
   2   1   7   31.73    4.27
  -2   1  -7   28.43    3.48
  -2   1  -7   23.03    3.49
   2  -1   7   29.49    2.78
  -2  -1  -7   28.55    4.07
   2  -1   7   33.84    3.43
   2  -1   7   28.92    5.34
   2  -1   7   34.00    4.49
  -2  -1  -7   23.73    5.00
   2  -1   7   33.60    6.41
  -2  -1  -7   29.66    5.24
  -2   1  -8  746.26   45.70
  -2   1  -8  731.70   41.10
   2   1   8  758.14   45.21
   2   1   8  773.58   44.35
  -2   1  -8  686.86   43.55
   2   1   8  747.28   42.28
  -2   1  -8  719.84   42.26
   2   1   8  775.65   41.18
   2  -1   8  756.34   40.59
   2  -1   8  746.03   42.12
   2  -1   8  749.03   45.09
  -2  -1  -8  700.11   44.03
  -2  -1  -8  721.83   45.39
   2  -1   8  734.29   44.03
  -2  -1  -8  740.88   42.36
  -2   1  -9   31.70    4.51
   2   1   9   18.32    6.82
   2   1   9   37.77    4.88
  -2   1  -9   21.48    5.11
   2   1   9   31.54    3.83
  -2   1  -9   33.25    6.61
   2   1   9   32.52    6.07
  -2  -1  -9   43.61    5.45
   2  -1   9   39.10    7.15
   2  -1   9   39.35    9.14
  -2  -1  -9   39.33    7.52
  -2  -1  -9   35.28    6.57
  -2   1 -10   26.87    5.62
   2   1  10   25.20    3.56
  -2   1 -10   28.67    7.46
  -2   1 -10   30.35    4.44
   2   1  10   24.98    6.76
   2   1  10   21.25    4.60
   2   1  10   15.87    7.07
   2   1  10   25.50    3.42
   2  -1  10   29.02    4.54
  -2  -1 -10   30.49    7.00
   2  -1  10   19.90    8.31
   2  -1  10   22.34    7.54
  -2  -1 -10   23.57    6.88
  -2  -1 -10   34.98    4.99
   2   1  11   -4.96    3.66
  -2   1 -11   -2.78    4.59
  -2   1 -11   11.57    7.18
  -2   1 -11    0.15    3.40
  -2  -1 -11    3.02    3.60
   2  -1  11   -3.19    3.49
  -2  -1 -11    5.32    5.46
  -2   1 -12    1.13    8.37
  -2   1 -12    7.73    4.26
  -2   1 -12    6.94    7.73
   2   1  12    8.34    4.51
   2  -1  12    3.70    4.48
  -2  -1 -12    5.47    7.16
  -2   1 -13   47.55   10.35
   2   1  13   46.08    7.13
   2  -1  13   59.69    7.14
  -2   1 -14   14.74    9.11
  -2  -1 -14   20.78   10.36
  -2   1 -15   33.28   10.29
  -2  -1 -15   14.59   10.24
   2   2 -13   14.20    7.06
  -2  -2  13   11.68    2.98
  -2  -2  13   13.02    8.43
  -2   2  12  169.86   17.66
   2   2 -12  175.90   19.31
  -2   2  12  201.01   11.23
  -2   2  12  177.31   17.89
  -2   2  12  201.28   17.64
  -2   2  12  176.78   10.89
  -2   2  12  187.37   12.21
   2   2 -12  175.38   18.16
  -2  -2  12  185.18   17.11
  -2  -2  12  196.54   17.34
  -2  -2  12  174.21   12.08
  -2  -2  12  187.25   11.38
  -2   2  11  243.67   18.15
  -2   2  11  221.37   13.83
  -2   2  11  235.66   18.60
  -2   2  11  225.74   13.39
   2   2 -11  261.92   21.14
  -2   2  11  223.71   18.70
   2   2 -11  222.97   19.18
  -2  -2  11  236.58   13.57
  -2  -2  11  233.10   18.22
   2  -2 -11  213.89   17.86
  -2  -2  11  216.27   18.25
  -2  -2  11  239.49   18.22
  -2  -2  11  209.10   14.29
  -2   2  10    0.50    4.46
  -2   2  10    2.42    4.17
  -2   2  10    5.16    1.96
   2   2 -10    2.41    4.55
   2   2 -10   -4.45    4.49
  -2   2  10    3.38    2.07
  -2   2  10    5.04    4.55
  -2   2  10    3.66    1.58
  -2  -2  10   -0.21    4.88
  -2  -2  10    5.21    4.66
  -2  -2  10    0.74    4.27
  -2  -2  10    4.89    2.36
  -2  -2  10    1.58    1.55
   2  -2 -10    4.35    4.07
   2   2  -9   27.15    6.21
  -2   2   9   34.96    3.94
  -2   2   9   38.99    6.57
  -2   2   9   39.37    6.60
  -2   2   9   41.43    3.58
  -2   2   9   27.76    5.45
  -2   2   9   30.29    4.59
   2   2  -9   33.98    6.42
  -2  -2   9   39.92    3.45
   2  -2  -9   40.70    6.77
  -2  -2   9   36.11    6.33
  -2  -2   9   46.61    6.70
  -2  -2   9   43.66    6.56
   2  -2  -9   38.68    7.06
  -2  -2   9   37.62    4.31
  -2   2   8  310.93   17.95
   2   2  -8  297.53   21.49
  -2   2   8  296.74   17.82
   2   2  -8  320.86   17.90
  -2   2   8  334.90   21.96
  -2   2   8  330.60   20.39
  -2   2   8  334.91   20.82
  -2   2   8  291.62   18.31
   2   2  -8  303.66   20.96
  -2  -2   8  283.35   18.46
  -2  -2   8  306.61   20.45
   2  -2  -8  312.50   20.80
  -2  -2   8  319.58   17.58
   2  -2  -8  284.68   20.96
  -2  -2   8  333.37   20.58
  -2  -2   8  322.25   20.54
  -2   2   7  511.20   33.69
  -2   2   7  513.30   29.35
  -2   2   7  475.39   27.32
  -2   2   7  471.58   27.24
   2   2  -7  487.50   27.10
  -2   2   7  496.97   27.58
   2   2  -7  474.70   29.86
   2   2  -7  469.38   30.33
  -2   2   7  529.75   29.68
  -2  -2   7  475.12   27.95
  -2  -2   7  479.20   29.23
   2  -2  -7  464.22   29.76
  -2  -2   7  498.40   29.37
  -2  -2   7  511.55   29.45
  -2  -2   7  494.42   26.93
   2  -2  -7  445.98   29.50
   2   2  -6  698.18   38.72
   2   2  -6  724.78   41.19
  -2   2   6  738.50   39.42
  -2   2   6  714.82   40.47
   2   2  -6  665.11   41.36
  -2   2   6  744.39   42.12
  -2   2   6  696.59   38.98
  -2   2   6  705.97   40.92
  -2  -2   6  707.46   40.78
  -2  -2   6  690.68   38.61
  -2  -2   6  681.58   39.67
   2  -2  -6  704.99   41.13
  -2  -2   6  735.79   38.89
   2  -2  -6  653.99   40.88
  -2  -2   6  737.42   40.83
   2   2  -5   11.27    1.59
   2   2  -5   13.36    3.08
   2   2  -5    6.89    2.35
  -2   2   5   11.79    1.63
  -2   2   5    7.97    4.18
  -2   2   5   10.93    1.73
  -2   2   5   12.65    2.41
   2   2  -5    8.17    1.25
  -2   2   5   10.94    2.33
  -2  -2   5    7.86    1.69
  -2  -2   5   15.10    2.85
  -2  -2   5    9.44    4.20
  -2  -2   5   11.54    2.86
   2  -2  -5    9.91    2.48
   2  -2  -5    7.35    2.12
  -2  -2   5   13.95    1.20
  -2  -2   5   12.06    1.42
  -2   2   4 1928.58  107.97
   2   2  -4 1677.42  109.39
  -2   2   4 2091.87  109.15
  -2   2   4 2030.09  108.81
  -2   2   4 2073.18  108.61
   2   2  -4 1949.55  107.37
   2   2  -4 1982.97  107.77
   2   2  -4 1996.53  109.43
   2  -2  -4 2020.86  108.90
   2  -2  -4 1952.73  109.15
  -2  -2   4 2129.33  109.03
  -2  -2   4 2080.02  108.70
  -2  -2   4 1916.35  107.66
  -2  -2   4 1981.35  108.87
  -2   2   3   20.72    2.24
   2   2  -3   22.68    1.94
  -2   2   3   20.50    2.67
  -2   2   3   20.49    2.06
   2   2  -3   21.87    2.85
  -2   2   3   17.84    2.36
   2  -2  -3   22.01    2.64
   2  -2  -3   18.82    2.50
  -2  -2   3   18.87    2.26
  -2  -2   3   21.35    2.51
   2  -2  -3   19.68    2.19
  -2  -2   3   19.95    1.81
  -2  -2   3   22.82    2.68
  -2   2   2 3675.65  203.99
  -2   2   2 3789.66  203.61
  -2  -2   2 3811.92  203.89
   2  -2  -2 3769.04  203.72
  -2   2   1    1.97    0.52
  -2   2   1    4.48    0.89
  -2  -2   1    3.19    0.69
  -2  -2   1    4.18    1.10
   2  -2  -1    2.96    0.66
   2   2   0  592.17   32.42
  -2   2   0  558.92   32.59
   2   2   0  601.92   32.50
  -2   2   0  574.68   32.42
  -2   2   0  589.25   32.42
   2  -2   0  595.61   32.45
  -2  -2   0  594.20   32.49
   2  -2   0  597.32   32.44
  -2  -2   0  611.63   32.43
   2  -2   0  570.63   32.64
  -2   2  -1  210.57   11.93
  -2   2  -1  199.69   12.47
   2   2   1  205.88   12.51
  -2   2  -1  205.46   12.08
   2   2   1  212.95   12.12
   2   2   1  211.08   12.05
  -2   2  -1  210.39   12.05
   2  -2   1  199.74   12.08
  -2  -2  -1  213.07   12.11
   2  -2   1  221.16   11.92
   2  -2   1  186.58   12.32
   2  -2   1  201.88   12.06
   2  -2   1  224.22   12.12
   2   2   2  157.81    9.38
  -2   2  -2  147.63    9.90
   2   2   2  163.63   10.35
  -2   2  -2  150.47   10.17
  -2   2  -2  168.25    9.48
   2   2   2  159.34    9.60
  -2   2  -2  163.64    9.21
   2  -2   2  162.71    9.53
   2  -2   2  147.51   10.09
   2  -2   2  149.50    9.79
  -2  -2  -2  151.22   10.17
   2  -2   2  158.64    9.13
   2  -2   2  157.63    9.44
   2   2   3  723.86   41.23
   2   2   3  754.89   39.91
   2   2   3  710.97   40.17
  -2   2  -3  734.91   39.93
  -2   2  -3  701.46   40.14
  -2   2  -3  771.97   39.59
  -2   2  -3  680.95   41.12
  -2   2  -3  719.70   40.78
  -2   2  -3  631.95   40.72
  -2  -2  -3  750.15   40.20
  -2  -2  -3  725.93   41.21
   2  -2   3  751.06   39.94
  -2  -2  -3  697.94   40.80
   2  -2   3  719.95   39.56
   2  -2   3  740.56   40.09
   2  -2   3  710.12   40.65
   2  -2   3  699.69   41.02
  -2  -2  -3  733.97   39.28
   2   2   4  379.69   20.78
  -2   2  -4  356.92   21.14
  -2   2  -4  351.31   22.05
  -2   2  -4  377.15   22.71
  -2   2  -4  372.12   20.85
   2   2   4  334.81   22.48
   2   2   4  392.73   22.74
  -2   2  -4  352.16   21.35
   2   2   4  365.25   21.20
   2  -2   4  396.34   20.92
   2  -2   4  377.59   20.32
   2  -2   4  352.35   21.13
   2  -2   4  363.22   22.54
  -2  -2  -4  352.46   22.00
  -2  -2  -4  346.52   19.98
  -2  -2  -4  363.57   22.53
   2  -2   4  352.23   22.01
  -2  -2  -4  363.93   21.13
  -2   2  -5  146.84   10.74
   2   2   5  149.32   11.57
  -2   2  -5  127.20    9.77
   2   2   5  139.28   10.47
  -2   2  -5  139.67    9.16
   2   2   5  141.55    9.71
  -2   2  -5  146.47   11.34
  -2   2  -5  138.46    9.51
   2   2   5  156.02    9.14
  -2  -2  -5  130.07   10.84
   2  -2   5  146.26   10.73
  -2  -2  -5  137.60   10.51
   2  -2   5  156.15    8.52
  -2  -2  -5  134.77    9.53
   2  -2   5  169.46    9.42
   2  -2   5  137.87   11.14
   2  -2   5  139.22    9.46
  -2   2  -6 1254.05   69.40
  -2   2  -6 1219.17   71.62
   2   2   6 1251.99   71.46
   2   2   6 1243.83   69.37
   2   2   6 1324.80   68.75
  -2   2  -6 1200.17   68.80
   2   2   6 1301.77   70.74
  -2   2  -6 1170.80   69.91
   2  -2   6 1250.57   70.60
   2  -2   6 1232.02   68.00
  -2  -2  -6 1198.41   70.71
  -2  -2  -6 1237.73   71.64
  -2  -2  -6 1260.20   69.41
   2  -2   6 1283.07   71.34
   2  -2   6 1318.21   70.06
   2   2   7    5.96    1.86
  -2   2  -7    1.77    1.83
  -2   2  -7    9.51    2.27
  -2   2  -7    5.66    3.50
  -2   2  -7    7.41    2.87
   2   2   7    2.76    3.57
   2   2   7    3.60    3.87
   2   2   7    5.69    2.63
   2  -2   7    4.55    4.15
  -2  -2  -7   11.57    3.86
  -2  -2  -7   11.30    3.46
  -2  -2  -7    3.91    1.99
   2  -2   7    2.44    2.12
   2  -2   7    8.47    2.14
   2  -2   7    4.45    3.43
   2  -2   7    7.90    1.20
  -2   2  -8  105.25    9.39
   2   2   8  102.18    8.81
   2   2   8  117.39    7.72
  -2   2  -8  104.58    7.78
   2   2   8  101.25   10.73
  -2   2  -8  114.99    8.51
  -2   2  -8  104.39   11.24
   2   2   8  113.46   11.69
  -2  -2  -8   95.33   10.01
   2  -2   8  107.91    7.51
   2  -2   8  115.78    8.55
  -2  -2  -8   94.01    8.36
   2  -2   8  114.97   12.04
   2  -2   8  105.02   10.53
  -2  -2  -8  108.30   11.32
  -2   2  -9   97.85    7.21
   2   2   9   91.61   11.22
  -2   2  -9   99.83    8.26
   2   2   9   96.86    7.10
  -2   2  -9   82.25    9.25
   2   2   9   94.11   12.34
   2   2   9   98.11    8.65
  -2   2  -9   86.76   11.46
  -2  -2  -9   95.20   10.42
   2  -2   9   97.28   15.30
  -2  -2  -9  106.22   11.89
   2  -2   9   99.25   10.78
  -2  -2  -9   89.91    8.21
   2   2  10   89.88    6.62
   2   2  10   84.05   11.89
  -2   2 -10   89.19    8.09
  -2   2 -10   59.79    9.23
  -2   2 -10   96.38   12.92
   2   2  10   88.48    8.43
   2   2  10   93.25   12.46
   2  -2  10   83.75   13.57
   2  -2  10   57.57    9.40
  -2  -2 -10   82.37   10.46
   2  -2  10   77.78    7.83
  -2  -2 -10   83.91    8.31
  -2   2 -11   16.81    4.13
   2   2  11   15.41    2.69
   2   2  11   19.34    4.65
  -2   2 -11   34.90    8.89
  -2   2 -11   15.49    5.73
  -2  -2 -11   21.43    6.88
   2  -2  11   21.88    4.57
  -2   2 -12   14.99    8.75
   2   2  12   15.79    5.19
  -2   2 -12   23.32    7.26
  -2   2 -12   25.78    5.15
  -2  -2 -12   16.94    6.87
   2  -2  12   23.34    4.90
  -2   2 -13   33.41    6.40
  -2   2 -13   41.00    8.43
   2   2  13   33.93    6.36
  -2   2 -13   25.88   11.46
   2  -2  13   30.53    5.95
  -2  -2 -13   28.55    8.76
  -2   2 -14    9.34    8.39
  -2  -2 -14    0.99    9.61
  -2  -2 -15   64.68   12.61
  -2   3  14  216.06   13.67
   2   3 -14  207.10   22.91
  -2  -3  14  217.65   14.03
  -2   3  13    3.40    2.87
   2   3 -13    1.44    7.29
   2   3 -13   10.25    8.94
  -2   3  13    3.18    2.19
  -2  -3  13    8.69    8.28
  -2  -3  13   -0.50    3.08
  -2   3  12  168.64   10.99
   2   3 -12  146.05   16.73
   2   3 -12  148.67   18.86
  -2   3  12  144.01   16.67
  -2   3  12  143.62    9.47
  -2   3  12  157.75   15.95
  -2   3  12  172.21   17.04
   2  -3 -12  145.00   15.82
  -2  -3  12  156.80   15.82
  -2  -3  12  162.80   15.72
  -2  -3  12  148.04   10.75
   2   3 -11  103.76   12.64
   2   3 -11  109.34   14.61
  -2   3  11  101.43   11.61
  -2   3  11   96.57    7.49
  -2   3  11   93.15   12.52
  -2   3  11   86.44    6.59
  -2   3  11   80.34   12.45
  -2  -3  11   92.99    6.68
   2  -3 -11   95.22   11.58
  -2  -3  11   97.85    7.88
  -2  -3  11  103.09   12.68
  -2  -3  11   97.74   12.00
  -2  -3  11  108.04   11.81
  -2   3  10    1.14    2.04
   2   3 -10    5.04    4.60
  -2   3  10    6.15    5.52
  -2   3  10    7.17    5.26
   2   3 -10   10.33    5.01
  -2   3  10    9.42    1.91
  -2   3  10   11.88    5.19
  -2  -3  10    5.77    5.53
  -2  -3  10   16.67    5.47
  -2  -3  10   16.60    4.96
   2  -3 -10    9.44    4.67
  -2  -3  10    5.59    2.55
  -2  -3  10    6.16    1.79
  -2   3   9  198.72   12.33
  -2   3   9  198.89   12.11
  -2   3   9  206.74   15.54
  -2   3   9  195.38   11.96
  -2   3   9  216.75   15.69
  -2   3   9  186.70   14.81
   2   3  -9  188.99   15.66
   2   3  -9  183.25   16.27
  -2  -3   9  219.78   15.45
   2  -3  -9  185.13   15.23
  -2  -3   9  212.36   15.43
  -2  -3   9  191.69   12.89
  -2  -3   9  206.14   11.83
  -2  -3   9  212.37   15.28
   2   3  -8   92.60    9.23
  -2   3   8   69.71    8.74
  -2   3   8   77.30    6.12
   2   3  -8   83.73    5.90
  -2   3   8   94.89    9.21
  -2   3   8   89.27    6.00
  -2   3   8   85.06    5.93
  -2   3   8   88.03    8.24
   2   3  -8   90.37    9.07
  -2  -3   8   86.13    8.33
   2  -3  -8   75.65    8.52
  -2  -3   8   83.74    8.76
  -2  -3   8   88.22    5.48
  -2  -3   8   65.03    6.34
  -2   3   7  248.70   15.45
  -2   3   7  268.99   17.17
   2   3  -7  269.67   18.06
   2   3  -7  263.89   15.16
   2   3  -7  248.37   18.26
  -2   3   7  271.87   17.85
  -2   3   7  255.11   15.47
  -2   3   7  265.73   17.66
  -2   3   7  274.36   15.58
  -2  -3   7  283.79   17.68
  -2  -3   7  253.74   16.10
  -2  -3   7  263.14   17.38
  -2  -3   7  265.74   14.97
   2  -3  -7  255.41   17.82
  -2  -3   7  284.13   17.61
   2  -3  -7  259.92   17.78
  -2   3   6   34.11    5.20
  -2   3   6   26.27    3.01
  -2   3   6   31.38    4.70
   2   3  -6   22.60    4.53
   2   3  -6   30.78    4.73
   2   3  -6   31.44    2.69
  -2   3   6   27.07    4.23
  -2   3   6   29.95    2.98
  -2  -3   6   29.76    2.21
  -2  -3   6   27.72    3.48
  -2  -3   6   34.10    5.48
  -2  -3   6   31.02    2.39
  -2  -3   6   35.32    4.84
   2  -3  -6   27.05    4.33
   2  -3  -6   36.51    4.54
  -2  -3   6   33.03    7.44
   2   3  -5  737.57   45.25
  -2   3   5  813.79   43.90
   2   3  -5  890.42   43.82
  -2   3   5  805.23   45.38
  -2   3   5  798.37   44.78
   2   3  -5  777.95   43.53
  -2   3   5  788.48   44.05
   2   3  -5  752.42   45.79
  -2   3   5  801.33   45.24
   2  -3  -5  769.14   45.12
  -2  -3   5  845.12   45.43
  -2  -3   5  804.93   45.24
  -2  -3   5  812.25   44.58
   2  -3  -5  747.40   45.46
  -2   3   4  534.06   28.38
   2   3  -4  465.47   28.72
   2   3  -4  497.09   27.08
  -2   3   4  489.56   27.80
   2   3  -4  480.28   27.91
   2   3  -4  479.10   26.85
  -2   3   4  497.18   28.45
   2   3  -4  499.67   28.35
  -2  -3   4  495.45   28.34
  -2  -3   4  497.73   26.98
   2  -3  -4  471.60   28.51
  -2  -3   4  518.27   28.11
  -2  -3   4  479.45   28.11
  -2  -3   4  484.93   27.85
   2  -3  -4  457.03   27.97
  -2   3   3   11.45    1.75
  -2   3   3    8.94    1.87
  -2   3   3   12.50    1.77
   2   3  -3   11.94    2.02
   2   3  -3   11.30    1.83
   2   3  -3   10.52    2.40
   2  -3  -3    9.03    1.55
  -2  -3   3   12.01    1.42
   2  -3  -3   12.11    2.26
   2   3  -2   13.10    2.02
  -2   3   2    8.17    1.13
  -2   3   2    8.03    1.38
   2   3  -2    8.45    1.29
  -2   3   2    8.29    1.57
   2   3  -2   12.09    1.71
   2  -3  -2    9.94    1.43
  -2  -3   2   12.01    1.90
   2  -3  -2    7.50    1.37
  -2  -3   2   12.64    1.40
  -2   3   1 1317.54   70.19
  -2   3   1 1265.81   70.32
   2   3  -1 1321.52   70.51
   2   3  -1 1320.75   70.10
   2   3  -1 1299.86   70.30
  -2  -3   1 1260.48   70.24
  -2  -3   1 1270.88   70.49
   2  -3  -1 1255.49   70.39
   2   3   0  207.57   11.81
  -2   3   0  201.27   11.69
  -2   3   0  202.47   11.35
  -2   3   0  181.30   11.63
   2   3   0  198.37   11.67
  -2   3   0  203.28   11.81
   2  -3   0  191.88   11.68
   2  -3   0  205.18   11.75
   2  -3   0  207.32   11.92
   2  -3   0  197.86   11.38
  -2  -3   0  220.59   11.83
  -2  -3   0  214.30   11.74
  -2   3  -1  865.21   49.07
  -2   3  -1  864.48   48.87
   2   3   1  906.25   49.12
  -2   3  -1  914.95   49.71
  -2   3  -1  973.42   49.22
  -2   3  -1  871.30   49.03
   2  -3   1  910.91   49.23
   2  -3   1  859.77   49.51
  -2  -3  -1  870.09   48.81
   2  -3   1  868.33   48.83
   2  -3   1  902.35   49.09
   2  -3   1  878.89   49.05
  -2  -3  -1  920.03   49.12
   2   3   2  959.16   53.29
   2   3   2  953.16   54.08
  -2   3  -2  849.57   53.65
  -2   3  -2  943.60   53.53
  -2   3  -2  962.84   52.87
  -2   3  -2 1058.23   53.36
  -2   3  -2  944.68   54.07
   2  -3   2 1034.90   53.37
   2  -3   2  943.26   53.89
   2  -3   2  949.12   53.15
  -2  -3  -2 1001.38   53.31
   2  -3   2  952.60   52.77
   2  -3   2 1008.17   53.59
   2   3   3  675.76   39.65
  -2   3  -3  716.02   38.49
  -2   3  -3  722.88   37.96
   2   3   3  696.44   38.65
  -2   3  -3  658.57   39.59
  -2   3  -3  682.45   38.44
  -2   3  -3  687.17   38.59
  -2   3  -3  717.58   39.26
   2  -3   3  681.68   39.04
  -2  -3  -3  683.60   37.61
  -2  -3  -3  697.97   38.59
   2  -3   3  688.22   37.83
   2  -3   3  707.19   38.57
   2  -3   3  701.47   38.45
  -2  -3  -3  662.19   39.30
   2  -3   3  657.33   39.39
   2   3   4  637.83   36.48
   2   3   4  666.28   38.00
  -2   3  -4  646.41   35.51
  -2   3  -4  645.11   36.24
  -2   3  -4  643.89   37.37
  -2   3  -4  605.91   37.76
  -2   3  -4  634.81   36.44
  -2   3  -4  636.87   36.43
   2  -3   4  694.51   37.35
  -2  -3  -4  648.66   36.42
  -2  -3  -4  644.69   37.90
   2  -3   4  652.42   35.43
   2  -3   4  643.92   37.62
  -2  -3  -4  644.10   37.50
  -2   3  -5  202.51   12.95
  -2   3  -5  198.18   14.69
  -2   3  -5  199.40   12.68
  -2   3  -5  195.61   13.10
   2   3   5  219.93   13.36
  -2   3  -5  191.52   14.00
   2   3   5  210.55   14.95
   2   3   5  204.17   13.89
   2  -3   5  214.19   14.19
  -2  -3  -5  199.41   12.95
   2  -3   5  203.92   12.77
   2  -3   5  230.00   12.79
   2  -3   5  204.63   11.69
   2  -3   5  210.89   14.65
  -2  -3  -5  203.80   14.70
  -2  -3  -5  210.10   14.18
   2   3   6 1227.61   68.46
  -2   3  -6 1164.45   69.49
   2   3   6 1236.71   69.49
  -2   3  -6 1202.85   67.24
  -2   3  -6 1099.08   67.47
  -2   3  -6 1261.64   69.19
  -2   3  -6 1198.64   66.88
   2   3   6 1245.30   66.67
   2   3   6 1260.58   67.36
  -2  -3  -6 1168.37   67.17
   2  -3   6 1279.83   67.88
  -2  -3  -6 1157.52   69.38
   2  -3   6 1183.50   68.97
   2  -3   6 1172.74   65.62
   2  -3   6 1280.21   68.65
  -2  -3  -6 1137.40   68.66
   2  -3   6 1275.63   66.88
  -2   3  -7  503.86   31.53
   2   3   7  558.21   30.38
  -2   3  -7  542.46   31.04
   2   3   7  529.68   31.06
  -2   3  -7  517.92   33.64
  -2   3  -7  545.54   33.33
   2   3   7  487.28   33.15
   2   3   7  566.36   32.74
  -2   3  -7  545.29   30.65
   2  -3   7  563.58   32.67
  -2  -3  -7  513.09   30.93
   2  -3   7  563.88   30.51
  -2  -3  -7  515.94   33.50
   2  -3   7  523.50   30.62
   2  -3   7  536.98   33.23
  -2  -3  -7  496.57   32.63
   2   3   8    5.84    2.19
   2   3   8    7.74    3.28
   2   3   8    7.11    4.54
  -2   3  -8    6.39    4.05
  -2   3  -8    6.38    2.38
  -2   3  -8    5.68    3.01
  -2   3  -8   12.00    2.98
   2   3   8    1.63    4.94
   2  -3   8    5.05    2.60
   2  -3   8   -1.55    4.02
  -2  -3  -8    7.05    2.75
   2  -3   8    8.37    4.85
  -2  -3  -8    6.72    3.69
   2  -3   8    6.61    2.17
   2   3   9    7.92    2.47
  -2   3  -9   -0.57    2.43
   2   3   9   -5.83    4.28
  -2   3  -9    0.91    2.48
   2   3   9    3.18    5.62
   2   3   9    0.85    2.94
  -2   3  -9    2.64    3.11
  -2   3  -9    4.53    4.74
   2  -3   9    6.72    4.97
  -2  -3  -9   -2.55    2.46
  -2  -3  -9   12.55    4.87
   2  -3   9    6.54    2.22
  -2   3 -10  199.45   13.63
   2   3  10  200.51   19.36
  -2   3 -10  197.06   18.20
   2   3  10  194.50   14.01
  -2   3 -10  172.65   14.80
   2   3  10  205.36   18.91
   2   3  10  198.12   12.50
   2  -3  10  190.17   18.19
  -2  -3 -10  178.34   16.31
   2  -3  10  186.70   13.31
  -2   3 -11  125.57   15.49
   2   3  11  131.22    9.10
   2   3  11  122.18    8.28
   2   3  11  121.43   10.90
  -2   3 -11  120.44   10.71
  -2   3 -11  104.76   11.86
   2  -3  11  132.44   10.34
  -2  -3 -11  126.33   15.34
  -2   3 -12  184.76   20.04
  -2   3 -12  146.47   15.04
  -2   3 -12  165.91   13.49
   2   3  12  179.09   10.71
   2   3  12  168.53   13.66
  -2  -3 -12  152.34   17.92
   2  -3  12  162.01   12.97
   2   3  13   10.39    5.39
  -2   3 -13   16.94   10.34
  -2   3 -13    4.05    4.82
  -2   3 -13    9.18    6.53
   2  -3  13    3.85    4.95
  -2  -3 -13   -2.86    8.02
  -2   3 -14    8.10    8.65
  -2   3 -14   37.23   11.64
  -2  -3 -14    2.66    9.63
  -2  -3 -15   21.39   10.76
   2   4 -14   43.80   11.50
  -2   4  14   37.27    5.03
  -2  -4  14   40.73    5.25
   2   4 -13   31.48   10.80
  -2   4  13   16.21    2.61
  -2   4  13   20.26    3.88
   2   4 -13    4.19    7.96
  -2  -4  13   26.32    9.50
  -2  -4  13   17.78    3.78
  -2   4  12   22.80    8.04
  -2   4  12   26.30   10.13
   2   4 -12   31.16    8.32
  -2   4  12   24.32    3.03
  -2   4  12   20.34    7.17
   2   4 -12   18.21    9.90
  -2   4  12   24.67    3.77
  -2  -4  12   24.43    7.65
  -2  -4  12   18.91    7.28
  -2  -4  12   21.88    3.84
   2  -4 -12   20.89    7.23
  -2   4  11  532.13   33.47
  -2   4  11  514.68   29.30
  -2   4  11  479.89   28.60
   2   4 -11  509.49   36.34
   2   4 -11  484.22   34.07
  -2   4  11  506.44   33.25
  -2   4  11  543.30   32.60
  -2  -4  11  458.27   29.55
  -2  -4  11  525.65   32.77
   2  -4 -11  511.76   33.80
  -2  -4  11  505.85   32.22
   2   4 -10   78.10    6.46
   2   4 -10   77.05   11.54
  -2   4  10   82.61   10.26
   2   4 -10   80.79   10.80
  -2   4  10   85.63    7.00
  -2   4  10   95.09   10.90
  -2   4  10   87.61    6.48
  -2   4  10   82.53   10.63
  -2   4  10   94.21    5.64
  -2   4  10   90.84    5.89
  -2  -4  10   76.46   10.09
  -2  -4  10  102.18    7.70
  -2  -4  10   88.29   10.96
   2  -4 -10   93.17   10.53
  -2  -4  10   84.24   10.59
  -2   4   9   -1.45    3.75
  -2   4   9    1.57    3.72
   2   4  -9    4.31    1.88
   2   4  -9    7.71    4.42
  -2   4   9    3.90    2.12
  -2   4   9    5.37    1.51
  -2   4   9    7.34    1.76
   2   4  -9    3.63    4.22
  -2   4   9    3.99    4.15
  -2  -4   9    1.99    3.88
  -2  -4   9    3.89    3.92
  -2  -4   9   -0.29    3.59
  -2  -4   9    4.23    2.18
   2  -4  -9   -0.26    3.40
  -2   4   8   82.66    9.14
  -2   4   8   92.16    6.20
  -2   4   8   86.47    8.59
  -2   4   8   90.93    9.44
  -2   4   8   85.01    6.29
  -2   4   8   91.74    6.70
   2   4  -8  104.01    9.71
   2   4  -8   98.13   10.04
   2   4  -8   93.20    6.37
   2  -4  -8   70.52    8.73
  -2  -4   8   87.91    7.17
  -2  -4   8   99.60    9.37
  -2  -4   8   87.77    8.87
  -2  -4   8   85.93    9.44
  -2   4   7  113.04    8.79
   2   4  -7  109.80    6.72
   2   4  -7  101.07    9.84
   2   4  -7   91.41    9.13
  -2   4   7  107.89    9.40
  -2   4   7  101.14    7.09
  -2   4   7   91.39    6.84
  -2   4   7   99.06    9.28
  -2   4   7  108.57    7.00
  -2  -4   7  104.59    9.37
  -2  -4   7  103.72    8.86
  -2  -4   7   93.76    7.54
  -2  -4   7  107.82    9.10
   2  -4  -7   91.63    9.04
   2   4  -6  141.12   10.46
   2   4  -6  123.01    7.62
   2   4  -6  131.10    9.42
  -2   4   6  140.23   10.47
  -2   4   6  133.15   10.30
  -2   4   6  132.53    8.59
  -2   4   6  140.40    9.72
  -2   4   6  130.88    8.56
   2   4  -6  129.98   10.68
   2   4  -6  141.28    8.15
   2  -4  -6  126.73   10.19
  -2  -4   6  130.89    9.09
  -2  -4   6  139.58   10.47
  -2  -4   6  142.75   10.03
  -2  -4   6  130.72    9.83
   2   4  -5 1770.31   96.57
  -2   4   5 1764.61   97.19
   2   4  -5 1786.68   96.67
  -2   4   5 1860.08   98.54
   2   4  -5 1788.41   97.86
   2   4  -5 1738.45   99.09
  -2   4   5 1784.27   98.43
  -2   4   5 1762.05   97.05
   2   4  -5 1639.07   98.38
  -2  -4   5 1789.65   97.73
   2  -4  -5 1821.22   98.83
  -2  -4   5 1860.37   98.45
  -2  -4   5 1769.75   97.98
   2   4  -4 1537.46   88.43
   2   4  -4 1534.40   87.01
   2   4  -4 1491.18   88.83
   2   4  -4 1652.16   88.12
  -2   4   4 1600.20   87.53
  -2   4   4 1634.57   87.74
  -2   4   4 1581.28   88.40
   2   4  -4 1649.95   87.07
  -2  -4   4 1705.25   88.56
  -2  -4   4 1527.05   88.00
   2  -4  -4 1653.60   88.76
  -2  -4   4 1649.26   88.14
  -2  -4   4 1604.92   87.97
   2   4  -3  257.37   16.02
  -2   4   3  276.67   15.25
   2   4  -3  267.82   15.03
  -2   4   3  265.83   15.96
  -2   4   3  242.66   15.72
   2   4  -3  264.70   15.75
   2  -4  -3  267.93   16.16
  -2  -4   3  274.89   15.77
  -2   4   2 1366.06   71.99
   2   4  -2 1325.09   71.87
   2   4  -2 1388.82   72.41
  -2   4   2 1268.22   72.13
  -2   4   2 1302.56   71.52
  -2   4   2 1376.07   72.37
  -2  -4   2 1226.72   72.83
   2  -4  -2 1285.42   72.59
  -2   4   1   63.54    4.04
  -2   4   1   50.86    3.89
  -2   4   1   49.86    3.78
   2   4  -1   62.26    4.18
  -2  -4   1   52.76    4.05
   2  -4  -1   51.22    3.93
   2   4   0  753.02   41.01
  -2   4   0  782.09   41.14
  -2   4   0  704.04   40.90
  -2   4   0  704.37   40.55
  -2   4   0  726.11   40.88
   2   4   0  759.39   40.93
   2  -4   0  727.61   40.57
  -2  -4   0  759.08   41.03
   2  -4   0  739.18   40.95
   2  -4   0  765.94   41.25
   2  -4   0  746.51   41.00
  -2   4  -1    0.43    0.67
  -2   4  -1    1.33    1.12
  -2   4  -1    6.86    2.39
   2   4   1    3.51    1.08
  -2   4  -1    1.30    0.93
  -2   4  -1    2.28    0.89
   2  -4   1    2.60    0.89
   2  -4   1    1.32    0.82
   2  -4   1    2.49    0.77
   2  -4   1    1.43    1.08
  -2  -4  -1    4.04    0.95
   2  -4   1    1.76    1.17
  -2   4  -2  531.42   30.43
   2   4   2  554.04   30.93
  -2   4  -2  509.99   31.69
  -2   4  -2  587.23   31.00
  -2   4  -2  561.23   31.17
  -2   4  -2  543.96   30.88
   2  -4   2  506.80   31.43
   2  -4   2  531.75   31.07
  -2  -4  -2  554.84   30.31
   2  -4   2  535.77   30.35
   2  -4   2  556.58   30.79
  -2  -4  -2  621.76   31.04
  -2   4  -3    7.01    2.07
  -2   4  -3   10.84    1.87
   2   4   3   10.78    2.02
   2   4   3   14.35    2.97
  -2   4  -3   10.21    1.70
  -2   4  -3   15.02    3.05
  -2   4  -3   11.45    1.58
   2  -4   3   11.40    1.96
   2  -4   3   13.22    1.53
   2  -4   3   10.23    2.24
   2  -4   3    9.63    1.80
   2  -4   3   11.79    2.67
  -2  -4  -3   12.18    1.37
  -2  -4  -3   14.36    2.19
  -2   4  -4   83.02    6.05
   2   4   4   85.26    7.84
   2   4   4   85.05    6.51
  -2   4  -4   81.00    7.08
  -2   4  -4   94.10    5.47
  -2   4  -4   83.33    6.27
  -2   4  -4   83.35    6.23
  -2   4  -4   87.58    7.62
   2  -4   4   93.73    7.70
   2  -4   4   88.08    6.26
  -2  -4  -4   76.33    6.96
  -2  -4  -4   82.20    6.19
   2  -4   4   82.29    5.23
   2  -4   4   89.54    7.16
  -2   4  -5 1379.79   77.37
  -2   4  -5 1275.99   75.86
   2   4   5 1440.79   77.11
  -2   4  -5 1312.10   77.88
  -2   4  -5 1412.02   76.10
   2   4   5 1413.76   78.02
  -2   4  -5 1351.50   75.85
   2  -4   5 1363.72   77.41
   2  -4   5 1426.57   75.89
  -2  -4  -5 1318.40   77.32
   2  -4   5 1336.26   74.60
  -2  -4  -5 1409.44   76.06
   2  -4   5 1411.17   77.03
   2  -4   5 1394.07   75.71
  -2   4  -6  674.83   38.38
   2   4   6  691.39   38.56
  -2   4  -6  617.42   40.41
   2   4   6  651.76   40.41
  -2   4  -6  632.88   38.42
  -2   4  -6  641.35   38.09
   2   4   6  698.83   39.65
  -2   4  -6  698.09   40.20
   2  -4   6  681.10   37.99
   2  -4   6  688.99   38.08
   2  -4   6  677.38   36.57
  -2  -4  -6  693.24   38.41
   2  -4   6  707.95   39.80
   2  -4   6  690.24   40.24
  -2  -4  -6  624.51   39.81
  -2   4  -7  604.84   37.43
  -2   4  -7  555.20   35.47
  -2   4  -7  609.61   35.27
   2   4   7  602.30   35.38
  -2   4  -7  607.51   35.07
  -2   4  -7  576.91   37.89
   2   4   7  640.75   36.95
   2   4   7  651.30   38.15
  -2  -4  -7  611.51   35.28
  -2  -4  -7  584.68   37.18
   2  -4   7  619.16   34.88
   2  -4   7  633.86   34.93
   2  -4   7  621.04   37.49
   2  -4   7  629.25   36.80
  -2   4  -8  941.70   55.40
   2   4   8  892.05   54.53
   2   4   8  931.44   53.62
  -2   4  -8  885.68   54.38
  -2   4  -8  907.97   51.79
  -2   4  -8  938.35   51.52
   2   4   8  978.91   51.20
  -2   4  -8  837.18   52.18
   2  -4   8  952.07   51.30
   2  -4   8  907.69   53.48
   2  -4   8  909.40   51.29
  -2  -4  -8  895.57   51.78
   2  -4   8  912.61   54.21
  -2  -4  -8  871.54   54.03
  -2   4  -9   12.57    3.20
  -2   4  -9    9.52    3.92
   2   4   9   13.79    3.09
  -2   4  -9    9.15    5.36
  -2   4  -9   16.81    3.55
   2   4   9    7.90    5.57
   2   4   9   15.50    4.12
   2   4   9   18.46    5.72
  -2  -4  -9    4.15    4.57
   2  -4   9   14.72    3.80
   2  -4   9   16.48    2.94
   2  -4   9    1.61    4.94
   2   4  10   77.95    8.58
  -2   4 -10   63.53    8.64
[truncated: 2,454,753 more chars]
