# Supplementary material for: Halogen-bonding-induced diverse aggregation of 4,5-diiodo-1,2,3-triazolium salts with different anions
Source: Beilstein J Org Chem. 2020 Jan 13;16:78–87. doi: 10.3762/bjoc.16.10 (PMC7006493; doi:10.3762/bjoc.16.10)
Supplement: File 2 — Crystallographic Information Files (CIF). [file Beilstein_J_Org_Chem-16-78-s002.zip › mo_XXY18934_0m_a.cif]

data_mo_xxy18934_0m_a
_audit_creation_date               2019-04-27
_audit_creation_method
;
Olex2 1.2
(compiled 2018.05.29 svn.r3508 for OlexSys, GUI svn.r5506)
;
_shelx_SHELXL_version_number       '2016/6'
_audit_contact_author_address      ?
_audit_contact_author_email        ?
_audit_contact_author_name         ''
_audit_contact_author_phone        ?
_publ_contact_author_id_orcid      ?
_publ_section_references
;
Dolomanov, O.V., Bourhis, L.J., Gildea, R.J, Howard, J.A.K. & Puschmann, H.
 (2009), J. Appl. Cryst. 42, 339-341.

Sheldrick, G.M. (2008). Acta Cryst. A64, 112-122.

Sheldrick, G.M. (2015). Acta Cryst. A71, 3-8.
;
_chemical_name_common              ?
_chemical_name_systematic          ?
_chemical_formula_moiety           '2(C20 H22 I2 N3), 3.2(I5)'
_chemical_formula_sum              'C40 H44 I20 N6'
_chemical_formula_weight           3146.81
_chemical_melting_point            ?
loop_
  _atom_type_symbol
  _atom_type_description
  _atom_type_scat_dispersion_real
  _atom_type_scat_dispersion_imag
  _atom_type_scat_source
 'C' 'C' 0.0033 0.0016 'International Tables Vol C Tables 4.2.6.8 and 6.1.1.4'
 'H' 'H' 0.0000 0.0000 'International Tables Vol C Tables 4.2.6.8 and 6.1.1.4'
 'I' 'I' -0.4742 1.8119 'International Tables Vol C Tables 4.2.6.8 and 6.1.1.4'
 'N' 'N' 0.0061 0.0033 'International Tables Vol C Tables 4.2.6.8 and 6.1.1.4'

_shelx_space_group_comment
;
The symmetry employed for this shelxl refinement is uniquely defined
by the following loop, which should always be used as a source of
symmetry information in preference to the above space-group names.
They are only intended as comments.
;
_space_group_crystal_system        'monoclinic'
_space_group_IT_number             14
_space_group_name_H-M_alt          'P 1 21/c 1'
_space_group_name_Hall             '-P 2ybc'
loop_
  _space_group_symop_operation_xyz
 'x, y, z'
 '-x, y+1/2, -z+1/2'
 '-x, -y, -z'
 'x, -y-1/2, z-1/2'

_cell_length_a                     12.2054(5)
_cell_length_b                     28.5826(15)
_cell_length_c                     20.7771(11)
_cell_angle_alpha                  90
_cell_angle_beta                   99.232(2)
_cell_angle_gamma                  90
_cell_volume                       7154.5(6)
_cell_formula_units_Z              4
_cell_measurement_reflns_used      9975
_cell_measurement_temperature      150(2)
_cell_measurement_theta_max        27.413
_cell_measurement_theta_min        2.357
_shelx_estimated_absorpt_T_max     0.121
_shelx_estimated_absorpt_T_min     0.091
_exptl_absorpt_coefficient_mu      8.677
_exptl_absorpt_correction_T_max    0.7456
_exptl_absorpt_correction_T_min    0.1842
_exptl_absorpt_correction_type     multi-scan
_exptl_absorpt_process_details    
 'SADABS-2016/2 (Bruker,2016/2) was used for absorption correction. wR2(int) was 0.1494 before and 0.0652 after correction. The Ratio of minimum to maximum transmission is 0.2470. The \l/2 correction factor is Not present.'
_exptl_absorpt_special_details     ?
_exptl_crystal_colour              'clear dark brown'
_exptl_crystal_colour_lustre       clear
_exptl_crystal_colour_modifier     dark
_exptl_crystal_colour_primary      brown
_exptl_crystal_density_diffrn      2.921
_exptl_crystal_density_meas        ?
_exptl_crystal_density_method      ?
_exptl_crystal_description         block
_exptl_crystal_F_000               5544
_exptl_crystal_size_max            0.53
_exptl_crystal_size_mid            0.43
_exptl_crystal_size_min            0.42
_exptl_transmission_factor_max     ?
_exptl_transmission_factor_min     ?
_diffrn_reflns_av_R_equivalents    0.0579
_diffrn_reflns_av_unetI/netI       0.0614
_diffrn_reflns_Laue_measured_fraction_full  0.998
_diffrn_reflns_Laue_measured_fraction_max  0.997
_diffrn_reflns_limit_h_max         15
_diffrn_reflns_limit_h_min         -15
_diffrn_reflns_limit_k_max         37
_diffrn_reflns_limit_k_min         -37
_diffrn_reflns_limit_l_max         22
_diffrn_reflns_limit_l_min         -26
_diffrn_reflns_number              56334
_diffrn_reflns_point_group_measured_fraction_full  0.998
_diffrn_reflns_point_group_measured_fraction_max  0.997
_diffrn_reflns_theta_full          25.242
_diffrn_reflns_theta_max           27.529
_diffrn_reflns_theta_min           2.211
_diffrn_ambient_temperature        149.98
_diffrn_detector_area_resol_mean   ?
_diffrn_measured_fraction_theta_full  0.998
_diffrn_measured_fraction_theta_max  0.997
_diffrn_measurement_device_type    'Bruker APEX-II CCD'
_diffrn_measurement_method         '\f and \w scans'
_diffrn_radiation_type             MoK\a
_diffrn_radiation_wavelength       0.71073
_diffrn_source                     ?
_diffrn_standards_number           0
_reflns_Friedel_coverage           0.000
_reflns_Friedel_fraction_full      .
_reflns_Friedel_fraction_max       .
_reflns_number_gt                  12492
_reflns_number_total               16405
_reflns_special_details
;
 Reflections were merged by SHELXL according to the crystal
 class for the calculation of statistics and refinement.
 
 _reflns_Friedel_fraction is defined as the number of unique
 Friedel pairs measured divided by the number that would be
 possible theoretically, ignoring centric projections and
 systematic absences.
;
_reflns_threshold_expression       'I > 2\s(I)'
_computing_cell_refinement         'SAINT V8.38A (?, 2016)'
_computing_data_collection         ?
_computing_data_reduction          'SAINT V8.38A (?, 2016)'
_computing_molecular_graphics      'Olex2 (Dolomanov et al., 2009)'
_computing_publication_material    'Olex2 (Dolomanov et al., 2009)'
_computing_structure_refinement    'XL (Sheldrick, 2008)'
_computing_structure_solution      'XT (Sheldrick, 2015)'
_refine_diff_density_max           2.017
_refine_diff_density_min           -2.684
_refine_diff_density_rms           0.248
_refine_ls_extinction_coef         .
_refine_ls_extinction_method       none
_refine_ls_goodness_of_fit_ref     1.012
_refine_ls_hydrogen_treatment      constr
_refine_ls_matrix_type             full
_refine_ls_number_parameters       626
_refine_ls_number_reflns           16405
_refine_ls_number_restraints       0
_refine_ls_R_factor_all            0.0673
_refine_ls_R_factor_gt             0.0430
_refine_ls_restrained_S_all        1.012
_refine_ls_shift/su_max            0.001
_refine_ls_shift/su_mean           0.000
_refine_ls_structure_factor_coef   Fsqd
_refine_ls_weighting_details      
 'w=1/[\s^2^(Fo^2^)+(0.0330P)^2^+45.4909P] where P=(Fo^2^+2Fc^2^)/3'
_refine_ls_weighting_scheme        calc
_refine_ls_wR_factor_gt            0.0900
_refine_ls_wR_factor_ref           0.0997
_refine_special_details            
;
 Short Inter HL..HL Contact I14..I18 is a bond.
;
_olex2_refinement_description
;
1. Fixed Uiso
 At 1.2 times of:
  All C(H) groups
 At 1.5 times of:
  All C(H,H,H) groups
2. Others
 Sof(I20)=Sof(I21)=1-FVAR(1)
 Sof(I19)=Sof(I22)=FVAR(1)
3.a Aromatic/amide H refined with riding coordinates:
 C13(H13), C11(H11), C25(H25), C20(H20), C27(H27), C5(H5), C36(H36), C34(H34)
3.b Idealised Me refined as rotating group:
 C16(H16A,H16B,H16C), C18(H18A,H18B,H18C), C15(H15A,H15B,H15C), C17(H17A,H17B,
 H17C), C38(H38A,H38B,H38C), C29(H29A,H29B,H29C), C19(H19A,H19B,H19C), C30(H30A,
 H30B,H30C), C31(H31A,H31B,H31C), C01U(H01A,H01B,H01C), C39(H39A,H39B,H39C),
 C40(H40A,H40B,H40C)
;
_atom_sites_solution_hydrogens     geom
_atom_sites_solution_primary       dual
_atom_sites_solution_secondary     ?
loop_
  _atom_site_label
  _atom_site_type_symbol
  _atom_site_fract_x
  _atom_site_fract_y
  _atom_site_fract_z
  _atom_site_U_iso_or_equiv
  _atom_site_adp_type
  _atom_site_occupancy
  _atom_site_site_symmetry_order
  _atom_site_calc_flag
  _atom_site_refinement_flags_posn
  _atom_site_refinement_flags_adp
  _atom_site_refinement_flags_occupancy
  _atom_site_disorder_assembly
  _atom_site_disorder_group
 I1 I 0.26455(4) 0.28061(2) 0.17583(2) 0.02415(11) Uani 1 1 d . . . . .
 I4 I -0.23238(4) 0.21759(2) 0.17008(2) 0.02401(11) Uani 1 1 d . . . . .
 I3 I -0.06055(4) 0.10262(2) 0.13884(2) 0.02681(11) Uani 1 1 d . . . . .
 I2 I 0.41860(4) 0.40143(2) 0.14885(2) 0.02574(11) Uani 1 1 d . . . . .
 I8 I 0.13300(4) 0.44986(2) 0.02617(2) 0.02708(11) Uani 1 1 d . . . . .
 I9 I 0.35433(4) 0.48318(2) 0.01748(2) 0.02827(12) Uani 1 1 d . . . . .
 I7 I -0.09314(4) 0.41773(2) 0.03668(3) 0.03047(12) Uani 1 1 d . . . . .
 I10 I 0.34958(4) 0.54617(2) 0.15222(3) 0.03054(12) Uani 1 1 d . . . . .
 I6 I -0.01757(4) 0.31393(2) 0.05112(3) 0.03503(13) Uani 1 1 d . . . . .
 I13 I 0.23405(5) 0.38367(2) 0.53817(3) 0.03327(13) Uani 1 1 d . . . . .
 I18 I 0.59277(4) 0.40859(2) 0.54927(3) 0.03629(13) Uani 1 1 d . . . . .
 I15 I 0.54219(4) 0.22391(2) 0.55522(3) 0.03529(13) Uani 1 1 d . . . . .
 I12 I 0.04445(5) 0.43531(2) 0.48844(3) 0.04105(14) Uani 1 1 d . . . . .
 I11 I 0.36265(5) 0.57970(2) 0.27588(3) 0.03982(14) Uani 1 1 d . . . . .
 I14 I 0.43929(5) 0.32502(2) 0.58883(3) 0.04273(15) Uani 1 1 d . . . . .
 I5 I 0.06499(5) 0.22313(2) 0.05968(3) 0.04840(17) Uani 1 1 d . . . . .
 I17 I 0.73446(5) 0.47970(2) 0.52835(3) 0.04595(16) Uani 1 1 d . . . . .
 I16 I 0.63545(6) 0.14053(3) 0.52894(3) 0.0584(2) Uani 1 1 d . . . . .
 I19 I 0.10987(11) 0.43265(5) 0.33525(7) 0.0359(5) Uani 0.492(3) 1 d . . P A 2
 I22 I 0.1371(2) 0.42456(6) 0.21044(7) 0.0556(5) Uani 0.492(3) 1 d . . P A 1
 I20 I 0.0596(2) 0.41999(6) 0.19773(10) 0.0679(7) Uani 0.508(3) 1 d . . P A 2
 I21 I 0.15756(16) 0.45555(9) 0.31576(8) 0.0795(8) Uani 0.508(3) 1 d . . P A 1
 N1 N 0.0284(4) 0.1385(2) 0.2746(3) 0.0182(12) Uani 1 1 d . . . . .
 N4 N 0.4310(5) 0.30178(19) 0.2986(3) 0.0179(12) Uani 1 1 d . . . . .
 N3 N -0.0639(5) 0.1976(2) 0.2922(3) 0.0204(12) Uani 1 1 d . . . . .
 N6 N 0.5159(5) 0.3630(2) 0.2825(3) 0.0194(12) Uani 1 1 d . . . . .
 N2 N 0.0175(5) 0.1703(2) 0.3201(3) 0.0214(13) Uani 1 1 d . . . . .
 N5 N 0.5104(5) 0.3298(2) 0.3266(3) 0.0232(13) Uani 1 1 d . . . . .
 C4 C -0.1056(5) 0.1843(2) 0.2305(3) 0.0181(14) Uani 1 1 d . . . . .
 C3 C -0.0462(5) 0.1454(2) 0.2187(3) 0.0186(14) Uani 1 1 d . . . . .
 C13 C 0.2887(6) 0.0723(2) 0.2847(3) 0.0207(15) Uani 1 1 d . . . . .
 H13 H 0.359111 0.075111 0.271152 0.025 Uiso 1 1 calc R . . . .
 C1 C 0.3856(6) 0.3159(2) 0.2377(3) 0.0197(15) Uani 1 1 d . . . . .
 C9 C 0.1101(5) 0.1017(2) 0.2899(3) 0.0152(13) Uani 1 1 d . . . . .
 C11 C 0.1626(6) 0.0286(2) 0.3388(3) 0.0225(15) Uani 1 1 d . . . . .
 H11 H 0.146385 0.001601 0.362242 0.027 Uiso 1 1 calc R . . . .
 C12 C 0.2672(6) 0.0327(3) 0.3201(3) 0.0216(15) Uani 1 1 d . . . . .
 C2 C 0.4406(6) 0.3560(3) 0.2274(3) 0.0223(15) Uani 1 1 d . . . . .
 C23 C 0.5992(6) 0.3993(2) 0.2968(3) 0.0199(14) Uani 1 1 d . . . . .
 C10 C 0.0814(6) 0.0631(2) 0.3241(3) 0.0206(15) Uani 1 1 d . . . . .
 C16 C 0.3514(6) -0.0051(3) 0.3361(4) 0.0246(16) Uani 1 1 d . . . . .
 H16A H 0.389350 -0.010566 0.298658 0.037 Uiso 1 1 calc GR . . . .
 H16B H 0.314485 -0.033961 0.346487 0.037 Uiso 1 1 calc GR . . . .
 H16C H 0.405829 0.004339 0.373838 0.037 Uiso 1 1 calc GR . . . .
 C14 C 0.2124(5) 0.1074(3) 0.2687(3) 0.0196(15) Uani 1 1 d . . . . .
 C0AA C -0.1024(6) 0.2347(3) 0.3314(3) 0.0216(15) Uani 1 1 d . . . . .
 C25 C 0.7779(6) 0.4274(3) 0.2898(4) 0.0302(18) Uani 1 1 d . . . . .
 H25 H 0.847818 0.424011 0.275818 0.036 Uiso 1 1 calc R . . . .
 C18 C -0.2156(7) 0.1723(3) 0.3762(4) 0.0323(18) Uani 1 1 d . . . . .
 H18A H -0.233723 0.159136 0.332199 0.048 Uiso 1 1 calc GR . . . .
 H18B H -0.281454 0.171258 0.397620 0.048 Uiso 1 1 calc GR . . . .
 H18C H -0.155895 0.153908 0.401538 0.048 Uiso 1 1 calc GR . . . .
 C1AA C -0.1784(6) 0.2219(3) 0.3719(3) 0.0224(15) Uani 1 1 d . . . . .
 C15 C -0.0314(6) 0.0585(3) 0.3448(4) 0.0305(18) Uani 1 1 d . . . . .
 H15A H -0.038392 0.081754 0.378589 0.046 Uiso 1 1 calc GR . . . .
 H15B H -0.039498 0.027053 0.362065 0.046 Uiso 1 1 calc GR . . . .
 H15C H -0.089354 0.063868 0.307047 0.046 Uiso 1 1 calc GR . . . .
 C17 C 0.2365(6) 0.1500(3) 0.2305(4) 0.0263(17) Uani 1 1 d . . . . .
 H17A H 0.314880 0.149907 0.225184 0.040 Uiso 1 1 calc GR . . . .
 H17B H 0.220501 0.178288 0.253887 0.040 Uiso 1 1 calc GR . . . .
 H17C H 0.189822 0.149429 0.187434 0.040 Uiso 1 1 calc GR . . . .
 C33 C 0.4473(6) 0.2194(3) 0.3289(4) 0.0264(16) Uani 1 1 d . . . . .
 C26 C 0.7586(7) 0.4669(3) 0.3252(4) 0.0300(18) Uani 1 1 d . . . . .
 C32 C 0.3971(6) 0.2626(2) 0.3361(3) 0.0235(15) Uani 1 1 d . . . . .
 C28 C 0.5731(7) 0.4383(3) 0.3316(4) 0.0286(17) Uani 1 1 d . . . . .
 C20 C -0.1011(6) 0.3133(3) 0.3655(4) 0.0307(18) Uani 1 1 d . . . . .
 H20 H -0.074826 0.344514 0.363856 0.037 Uiso 1 1 calc R . . . .
 C27 C 0.6547(7) 0.4719(3) 0.3446(4) 0.0311(18) Uani 1 1 d . . . . .
 H27 H 0.639828 0.499289 0.367554 0.037 Uiso 1 1 calc R . . . .
 C24 C 0.6993(6) 0.3929(3) 0.2742(3) 0.0249(16) Uani 1 1 d . . . . .
 C8 C -0.0621(6) 0.2792(3) 0.3263(4) 0.0277(17) Uani 1 1 d . . . . .
 C6 C -0.1759(6) 0.3032(3) 0.4062(4) 0.0269(17) Uani 1 1 d . . . . .
 C38 C 0.2728(8) 0.3188(3) 0.3820(5) 0.046(2) Uani 1 1 d . . . . .
 H38A H 0.326619 0.337649 0.411122 0.068 Uiso 1 1 calc GR . . . .
 H38B H 0.203652 0.316474 0.400134 0.068 Uiso 1 1 calc GR . . . .
 H38C H 0.257694 0.333750 0.339001 0.068 Uiso 1 1 calc GR . . . .
 C29 C 0.7200(6) 0.3509(3) 0.2332(4) 0.0345(19) Uani 1 1 d . . . . .
 H29A H 0.704230 0.322144 0.255649 0.052 Uiso 1 1 calc GR . . . .
 H29B H 0.797657 0.350855 0.226532 0.052 Uiso 1 1 calc GR . . . .
 H29C H 0.671373 0.352681 0.190868 0.052 Uiso 1 1 calc GR . . . .
 C37 C 0.3190(6) 0.2709(3) 0.3754(4) 0.0299(18) Uani 1 1 d . . . . .
 C35 C 0.3331(8) 0.1885(3) 0.4050(4) 0.040(2) Uani 1 1 d . . . . .
 C19 C -0.2176(8) 0.3405(3) 0.4474(4) 0.043(2) Uani 1 1 d . . . . .
 H19A H -0.164684 0.344507 0.487760 0.064 Uiso 1 1 calc GR . . . .
 H19B H -0.289888 0.331164 0.457922 0.064 Uiso 1 1 calc GR . . . .
 H19C H -0.225250 0.370048 0.423190 0.064 Uiso 1 1 calc GR . . . .
 C5 C -0.2136(6) 0.2579(3) 0.4087(4) 0.0311(19) Uani 1 1 d . . . . .
 H5 H -0.265829 0.250949 0.436741 0.037 Uiso 1 1 calc R . . . .
 C36 C 0.2866(7) 0.2321(3) 0.4093(4) 0.040(2) Uani 1 1 d . . . . .
 H36 H 0.231004 0.235996 0.435998 0.047 Uiso 1 1 calc R . . . .
 C34 C 0.4127(8) 0.1822(3) 0.3658(4) 0.040(2) Uani 1 1 d . . . . .
 H34 H 0.445213 0.152219 0.363521 0.047 Uiso 1 1 calc R . . . .
 C30 C 0.8463(8) 0.5034(3) 0.3419(4) 0.044(2) Uani 1 1 d . . . . .
 H30A H 0.898592 0.493311 0.380236 0.066 Uiso 1 1 calc GR . . . .
 H30B H 0.811640 0.532945 0.351601 0.066 Uiso 1 1 calc GR . . . .
 H30C H 0.886050 0.507791 0.305007 0.066 Uiso 1 1 calc GR . . . .
 C31 C 0.4620(8) 0.4443(3) 0.3523(5) 0.045(2) Uani 1 1 d . . . . .
 H31A H 0.403423 0.439026 0.314852 0.068 Uiso 1 1 calc GR . . . .
 H31B H 0.455685 0.476101 0.368900 0.068 Uiso 1 1 calc GR . . . .
 H31C H 0.454052 0.421659 0.386706 0.068 Uiso 1 1 calc GR . . . .
 C01U C 0.0184(7) 0.2908(3) 0.2802(5) 0.041(2) Uani 1 1 d . . . . .
 H01A H 0.081030 0.268948 0.287383 0.062 Uiso 1 1 calc GR . . . .
 H01B H 0.045680 0.322835 0.288190 0.062 Uiso 1 1 calc GR . . . .
 H01C H -0.019600 0.288047 0.235030 0.062 Uiso 1 1 calc GR . . . .
 C39 C 0.5302(7) 0.2125(3) 0.2843(5) 0.039(2) Uani 1 1 d . . . . .
 H39A H 0.494729 0.217969 0.239210 0.059 Uiso 1 1 calc GR . . . .
 H39B H 0.558670 0.180401 0.288677 0.059 Uiso 1 1 calc GR . . . .
 H39C H 0.591695 0.234554 0.295792 0.059 Uiso 1 1 calc GR . . . .
 C40 C 0.2969(11) 0.1481(4) 0.4438(5) 0.070(4) Uani 1 1 d . . . . .
 H40A H 0.354755 0.141547 0.481184 0.105 Uiso 1 1 calc GR . . . .
 H40B H 0.284838 0.120276 0.416003 0.105 Uiso 1 1 calc GR . . . .
 H40C H 0.227750 0.156320 0.459391 0.105 Uiso 1 1 calc GR . . . .

loop_
  _atom_site_aniso_label
  _atom_site_aniso_U_11
  _atom_site_aniso_U_22
  _atom_site_aniso_U_33
  _atom_site_aniso_U_23
  _atom_site_aniso_U_13
  _atom_site_aniso_U_12
 I1 0.0223(2) 0.0255(3) 0.0226(2) 0.00386(19) -0.00265(18) -0.0052(2)
 I4 0.0242(2) 0.0257(3) 0.0205(2) 0.00004(19) -0.00136(18) 0.0083(2)
 I3 0.0344(3) 0.0256(3) 0.0180(2) -0.00644(19) -0.00304(19) 0.0094(2)
 I2 0.0272(2) 0.0254(3) 0.0221(2) 0.00896(19) -0.00332(19) -0.0049(2)
 I8 0.0303(3) 0.0220(3) 0.0265(3) -0.0030(2) -0.0028(2) 0.0046(2)
 I9 0.0267(2) 0.0370(3) 0.0205(2) -0.0007(2) 0.00179(19) -0.0015(2)
 I7 0.0267(2) 0.0208(3) 0.0431(3) -0.0008(2) 0.0032(2) 0.0004(2)
 I10 0.0295(3) 0.0326(3) 0.0299(3) -0.0037(2) 0.0060(2) 0.0032(2)
 I6 0.0334(3) 0.0279(3) 0.0386(3) 0.0037(2) -0.0098(2) -0.0010(2)
 I13 0.0459(3) 0.0286(3) 0.0274(3) -0.0013(2) 0.0123(2) -0.0045(2)
 I18 0.0349(3) 0.0465(3) 0.0273(3) -0.0036(2) 0.0046(2) 0.0080(3)
 I15 0.0258(2) 0.0452(3) 0.0334(3) 0.0012(2) 0.0000(2) -0.0019(2)
 I12 0.0511(3) 0.0457(4) 0.0269(3) 0.0118(2) 0.0079(2) 0.0072(3)
 I11 0.0517(3) 0.0367(3) 0.0320(3) -0.0088(2) 0.0095(3) 0.0020(3)
 I14 0.0388(3) 0.0372(3) 0.0522(4) 0.0032(3) 0.0071(3) 0.0027(3)
 I5 0.0491(3) 0.0220(3) 0.0631(4) 0.0023(3) -0.0246(3) 0.0002(3)
 I17 0.0545(4) 0.0503(4) 0.0337(3) 0.0133(3) 0.0090(3) 0.0023(3)
 I16 0.0652(4) 0.0664(5) 0.0523(4) 0.0160(3) 0.0355(3) 0.0290(4)
 I19 0.0338(7) 0.0361(7) 0.0367(8) -0.0008(5) 0.0024(5) 0.0011(5)
 I22 0.0652(13) 0.0685(11) 0.0366(8) -0.0028(7) 0.0187(8) 0.0094(9)
 I20 0.0926(18) 0.0526(9) 0.0711(11) -0.0056(8) 0.0516(12) -0.0109(10)
 I21 0.0577(11) 0.1242(19) 0.0596(10) 0.0227(11) 0.0187(8) 0.0312(12)
 N1 0.020(3) 0.020(3) 0.015(3) -0.003(2) 0.003(2) -0.001(2)
 N4 0.024(3) 0.014(3) 0.014(3) -0.001(2) -0.002(2) 0.000(2)
 N3 0.021(3) 0.025(3) 0.014(3) 0.002(2) -0.001(2) 0.006(3)
 N6 0.025(3) 0.017(3) 0.014(3) 0.002(2) -0.004(2) -0.001(2)
 N2 0.022(3) 0.019(3) 0.021(3) 0.000(2) 0.001(2) 0.003(3)
 N5 0.030(3) 0.024(3) 0.015(3) 0.002(2) 0.002(2) -0.002(3)
 C4 0.021(3) 0.022(4) 0.010(3) 0.000(3) 0.000(3) -0.003(3)
 C3 0.021(3) 0.019(4) 0.015(3) 0.002(3) 0.001(3) 0.005(3)
 C13 0.018(3) 0.023(4) 0.021(4) -0.005(3) 0.001(3) 0.000(3)
 C1 0.021(3) 0.023(4) 0.014(3) 0.005(3) -0.002(3) 0.006(3)
 C9 0.018(3) 0.014(3) 0.013(3) 0.002(3) 0.000(3) 0.002(3)
 C11 0.028(4) 0.013(4) 0.024(4) 0.002(3) 0.000(3) 0.006(3)
 C12 0.018(3) 0.026(4) 0.017(3) -0.003(3) -0.008(3) 0.008(3)
 C2 0.019(3) 0.022(4) 0.025(4) -0.001(3) -0.001(3) -0.001(3)
 C23 0.028(4) 0.012(3) 0.017(3) -0.001(3) -0.005(3) -0.006(3)
 C10 0.022(3) 0.021(4) 0.018(3) 0.002(3) 0.001(3) 0.002(3)
 C16 0.025(4) 0.023(4) 0.024(4) 0.000(3) -0.003(3) 0.012(3)
 C14 0.021(3) 0.027(4) 0.011(3) 0.005(3) 0.002(3) 0.001(3)
 C0AA 0.029(4) 0.020(4) 0.015(3) -0.005(3) -0.001(3) 0.007(3)
 C25 0.028(4) 0.024(4) 0.036(5) 0.006(3) -0.003(3) -0.004(3)
 C18 0.044(5) 0.028(4) 0.027(4) 0.002(3) 0.013(4) -0.003(4)
 C1AA 0.024(4) 0.030(4) 0.012(3) -0.004(3) -0.002(3) -0.003(3)
 C15 0.025(4) 0.031(4) 0.037(5) 0.009(4) 0.009(3) 0.004(3)
 C17 0.020(3) 0.033(4) 0.026(4) 0.005(3) 0.006(3) -0.008(3)
 C33 0.030(4) 0.025(4) 0.021(4) 0.003(3) -0.005(3) -0.005(3)
 C26 0.041(5) 0.027(4) 0.016(4) 0.002(3) -0.013(3) -0.011(4)
 C32 0.030(4) 0.016(4) 0.023(4) 0.005(3) 0.000(3) -0.002(3)
 C28 0.040(4) 0.021(4) 0.024(4) -0.001(3) 0.003(3) -0.001(3)
 C20 0.036(4) 0.020(4) 0.034(5) -0.010(3) 0.000(3) -0.001(3)
 C27 0.057(5) 0.018(4) 0.015(4) -0.002(3) -0.005(3) 0.000(4)
 C24 0.025(4) 0.026(4) 0.019(4) 0.000(3) -0.009(3) 0.001(3)
 C8 0.028(4) 0.023(4) 0.030(4) -0.008(3) -0.003(3) -0.001(3)
 C6 0.030(4) 0.028(4) 0.020(4) -0.009(3) -0.002(3) 0.017(3)
 C38 0.049(5) 0.050(6) 0.040(5) -0.008(4) 0.016(4) -0.001(5)
 C29 0.026(4) 0.035(5) 0.041(5) -0.013(4) 0.004(4) 0.003(4)
 C37 0.024(4) 0.040(5) 0.025(4) -0.002(3) 0.002(3) -0.002(4)
 C35 0.055(5) 0.034(5) 0.026(4) 0.013(4) -0.011(4) -0.027(4)
 C19 0.057(6) 0.036(5) 0.033(5) -0.020(4) 0.004(4) 0.020(4)
 C5 0.032(4) 0.046(5) 0.016(4) -0.004(3) 0.007(3) 0.015(4)
 C36 0.042(5) 0.060(6) 0.017(4) 0.001(4) 0.006(3) -0.029(5)
 C34 0.053(5) 0.032(5) 0.026(4) 0.008(4) -0.016(4) 0.001(4)
 C30 0.055(6) 0.029(5) 0.040(5) 0.010(4) -0.018(4) -0.012(4)
 C31 0.057(6) 0.037(5) 0.044(5) -0.002(4) 0.016(5) 0.010(5)
 C01U 0.042(5) 0.032(5) 0.053(6) -0.001(4) 0.015(4) 0.003(4)
 C39 0.034(4) 0.034(5) 0.049(6) -0.008(4) 0.004(4) 0.008(4)
 C40 0.099(9) 0.061(7) 0.042(6) 0.031(5) -0.011(6) -0.042(7)

_geom_special_details
;
 All esds (except the esd in the dihedral angle between two l.s. planes)
 are estimated using the full covariance matrix.  The cell esds are taken
 into account individually in the estimation of esds in distances, angles
 and torsion angles; correlations between esds in cell parameters are only
 used when they are defined by crystal symmetry.  An approximate (isotropic)
 treatment of cell esds is used for estimating esds involving l.s. planes.
;
loop_
  _geom_bond_atom_site_label_1
  _geom_bond_atom_site_label_2
  _geom_bond_distance
  _geom_bond_site_symmetry_2
  _geom_bond_publ_flag
 I1 C1 2.059(7) . ?
 I4 C4 2.063(7) . ?
 I3 C3 2.047(7) . ?
 I2 C2 2.068(7) . ?
 I8 I9 2.8972(7) . ?
 I8 I7 2.9499(7) . ?
 I7 I6 3.1072(7) . ?
 I10 I11 2.7230(8) . ?
 I6 I5 2.7794(8) . ?
 I13 I12 2.7989(8) . ?
 I13 I14 3.0574(8) . ?
 I18 I17 2.7480(9) . ?
 I15 I16 2.7335(9) . ?
 I19 I20 2.848(2) . ?
 I22 I21 2.337(2) . ?
 N1 N2 1.335(8) . ?
 N1 C3 1.369(8) . ?
 N1 C9 1.449(8) . ?
 N4 N5 1.319(8) . ?
 N4 C1 1.359(8) . ?
 N4 C32 1.460(9) . ?
 N3 N2 1.322(8) . ?
 N3 C4 1.355(8) . ?
 N3 C0AA 1.461(9) . ?
 N6 N5 1.329(8) . ?
 N6 C2 1.363(9) . ?
 N6 C23 1.448(9) . ?
 C4 C3 1.369(9) . ?
 C13 H13 0.9500 . ?
 C13 C12 1.398(10) . ?
 C13 C14 1.372(10) . ?
 C1 C2 1.364(10) . ?
 C9 C10 1.389(9) . ?
 C9 C14 1.398(9) . ?
 C11 H11 0.9500 . ?
 C11 C12 1.398(10) . ?
 C11 C10 1.397(10) . ?
 C12 C16 1.492(9) . ?
 C23 C28 1.393(10) . ?
 C23 C24 1.390(10) . ?
 C10 C15 1.511(10) . ?
 C16 H16A 0.9800 . ?
 C16 H16B 0.9800 . ?
 C16 H16C 0.9800 . ?
 C14 C17 1.508(10) . ?
 C0AA C1AA 1.397(10) . ?
 C0AA C8 1.374(11) . ?
 C25 H25 0.9500 . ?
 C25 C26 1.388(11) . ?
 C25 C24 1.377(10) . ?
 C18 H18A 0.9800 . ?
 C18 H18B 0.9800 . ?
 C18 H18C 0.9800 . ?
 C18 C1AA 1.498(11) . ?
 C1AA C5 1.389(10) . ?
 C15 H15A 0.9800 . ?
 C15 H15B 0.9800 . ?
 C15 H15C 0.9800 . ?
 C17 H17A 0.9800 . ?
 C17 H17B 0.9800 . ?
 C17 H17C 0.9800 . ?
 C33 C32 1.396(11) . ?
 C33 C34 1.415(11) . ?
 C33 C39 1.490(11) . ?
 C26 C27 1.399(12) . ?
 C26 C30 1.495(11) . ?
 C32 C37 1.372(10) . ?
 C28 C27 1.378(11) . ?
 C28 C31 1.497(12) . ?
 C20 H20 0.9500 . ?
 C20 C8 1.402(10) . ?
 C20 C6 1.371(11) . ?
 C27 H27 0.9500 . ?
 C24 C29 1.515(10) . ?
 C8 C01U 1.514(11) . ?
 C6 C19 1.505(10) . ?
 C6 C5 1.378(12) . ?
 C38 H38A 0.9800 . ?
 C38 H38B 0.9800 . ?
 C38 H38C 0.9800 . ?
 C38 C37 1.496(12) . ?
 C29 H29A 0.9800 . ?
 C29 H29B 0.9800 . ?
 C29 H29C 0.9800 . ?
 C37 C36 1.405(11) . ?
 C35 C36 1.378(13) . ?
 C35 C34 1.375(13) . ?
 C35 C40 1.514(11) . ?
 C19 H19A 0.9800 . ?
 C19 H19B 0.9800 . ?
 C19 H19C 0.9800 . ?
 C5 H5 0.9500 . ?
 C36 H36 0.9500 . ?
 C34 H34 0.9500 . ?
 C30 H30A 0.9800 . ?
 C30 H30B 0.9800 . ?
 C30 H30C 0.9800 . ?
 C31 H31A 0.9800 . ?
 C31 H31B 0.9800 . ?
 C31 H31C 0.9800 . ?
 C01U H01A 0.9800 . ?
 C01U H01B 0.9800 . ?
 C01U H01C 0.9800 . ?
 C39 H39A 0.9800 . ?
 C39 H39B 0.9800 . ?
 C39 H39C 0.9800 . ?
 C40 H40A 0.9800 . ?
 C40 H40B 0.9800 . ?
 C40 H40C 0.9800 . ?

loop_
  _geom_angle_atom_site_label_1
  _geom_angle_atom_site_label_2
  _geom_angle_atom_site_label_3
  _geom_angle
  _geom_angle_site_symmetry_1
  _geom_angle_site_symmetry_3
  _geom_angle_publ_flag
 I9 I8 I7 178.76(2) . . ?
 I8 I7 I6 92.153(19) . . ?
 I5 I6 I7 175.38(3) . . ?
 I12 I13 I14 178.14(3) . . ?
 N2 N1 C3 111.9(5) . . ?
 N2 N1 C9 118.9(5) . . ?
 C3 N1 C9 129.2(6) . . ?
 N5 N4 C1 113.0(6) . . ?
 N5 N4 C32 118.8(5) . . ?
 C1 N4 C32 128.0(6) . . ?
 N2 N3 C4 113.0(6) . . ?
 N2 N3 C0AA 118.0(5) . . ?
 C4 N3 C0AA 128.8(6) . . ?
 N5 N6 C2 111.9(6) . . ?
 N5 N6 C23 118.7(5) . . ?
 C2 N6 C23 129.4(6) . . ?
 N3 N2 N1 104.2(5) . . ?
 N4 N5 N6 104.2(5) . . ?
 N3 C4 I4 125.2(5) . . ?
 N3 C4 C3 105.5(6) . . ?
 C3 C4 I4 129.3(5) . . ?
 N1 C3 I3 124.0(5) . . ?
 C4 C3 I3 130.6(5) . . ?
 C4 C3 N1 105.4(6) . . ?
 C12 C13 H13 118.6 . . ?
 C14 C13 H13 118.6 . . ?
 C14 C13 C12 122.9(6) . . ?
 N4 C1 I1 125.5(5) . . ?
 N4 C1 C2 105.0(6) . . ?
 C2 C1 I1 129.5(5) . . ?
 C10 C9 N1 117.8(6) . . ?
 C10 C9 C14 124.5(6) . . ?
 C14 C9 N1 117.7(6) . . ?
 C12 C11 H11 119.1 . . ?
 C10 C11 H11 119.1 . . ?
 C10 C11 C12 121.9(7) . . ?
 C13 C12 C16 121.6(6) . . ?
 C11 C12 C13 118.1(6) . . ?
 C11 C12 C16 120.3(7) . . ?
 N6 C2 I2 123.7(5) . . ?
 N6 C2 C1 105.9(6) . . ?
 C1 C2 I2 130.3(5) . . ?
 C28 C23 N6 117.9(6) . . ?
 C24 C23 N6 117.6(6) . . ?
 C24 C23 C28 124.5(7) . . ?
 C9 C10 C11 116.3(6) . . ?
 C9 C10 C15 122.0(6) . . ?
 C11 C10 C15 121.6(6) . . ?
 C12 C16 H16A 109.5 . . ?
 C12 C16 H16B 109.5 . . ?
 C12 C16 H16C 109.5 . . ?
 H16A C16 H16B 109.5 . . ?
 H16A C16 H16C 109.5 . . ?
 H16B C16 H16C 109.5 . . ?
 C13 C14 C9 116.3(6) . . ?
 C13 C14 C17 122.4(6) . . ?
 C9 C14 C17 121.3(6) . . ?
 C1AA C0AA N3 116.8(6) . . ?
 C8 C0AA N3 118.5(6) . . ?
 C8 C0AA C1AA 124.7(7) . . ?
 C26 C25 H25 118.8 . . ?
 C24 C25 H25 118.8 . . ?
 C24 C25 C26 122.5(7) . . ?
 H18A C18 H18B 109.5 . . ?
 H18A C18 H18C 109.5 . . ?
 H18B C18 H18C 109.5 . . ?
 C1AA C18 H18A 109.5 . . ?
 C1AA C18 H18B 109.5 . . ?
 C1AA C18 H18C 109.5 . . ?
 C0AA C1AA C18 121.3(6) . . ?
 C5 C1AA C0AA 115.6(7) . . ?
 C5 C1AA C18 123.0(7) . . ?
 C10 C15 H15A 109.5 . . ?
 C10 C15 H15B 109.5 . . ?
 C10 C15 H15C 109.5 . . ?
 H15A C15 H15B 109.5 . . ?
 H15A C15 H15C 109.5 . . ?
 H15B C15 H15C 109.5 . . ?
 C14 C17 H17A 109.5 . . ?
 C14 C17 H17B 109.5 . . ?
 C14 C17 H17C 109.5 . . ?
 H17A C17 H17B 109.5 . . ?
 H17A C17 H17C 109.5 . . ?
 H17B C17 H17C 109.5 . . ?
 C32 C33 C34 115.5(7) . . ?
 C32 C33 C39 122.5(7) . . ?
 C34 C33 C39 121.9(8) . . ?
 C25 C26 C27 118.3(7) . . ?
 C25 C26 C30 121.0(8) . . ?
 C27 C26 C30 120.7(8) . . ?
 C33 C32 N4 117.0(6) . . ?
 C37 C32 N4 117.8(7) . . ?
 C37 C32 C33 125.2(7) . . ?
 C23 C28 C31 122.3(7) . . ?
 C27 C28 C23 116.2(7) . . ?
 C27 C28 C31 121.5(7) . . ?
 C8 C20 H20 118.9 . . ?
 C6 C20 H20 118.9 . . ?
 C6 C20 C8 122.2(7) . . ?
 C26 C27 H27 118.9 . . ?
 C28 C27 C26 122.2(7) . . ?
 C28 C27 H27 118.9 . . ?
 C23 C24 C29 121.9(7) . . ?
 C25 C24 C23 116.3(7) . . ?
 C25 C24 C29 121.8(7) . . ?
 C0AA C8 C20 116.0(7) . . ?
 C0AA C8 C01U 121.8(7) . . ?
 C20 C8 C01U 122.1(7) . . ?
 C20 C6 C19 121.3(8) . . ?
 C20 C6 C5 118.8(7) . . ?
 C5 C6 C19 119.9(7) . . ?
 H38A C38 H38B 109.5 . . ?
 H38A C38 H38C 109.5 . . ?
 H38B C38 H38C 109.5 . . ?
 C37 C38 H38A 109.5 . . ?
 C37 C38 H38B 109.5 . . ?
 C37 C38 H38C 109.5 . . ?
 C24 C29 H29A 109.5 . . ?
 C24 C29 H29B 109.5 . . ?
 C24 C29 H29C 109.5 . . ?
 H29A C29 H29B 109.5 . . ?
 H29A C29 H29C 109.5 . . ?
 H29B C29 H29C 109.5 . . ?
 C32 C37 C38 121.5(7) . . ?
 C32 C37 C36 116.1(8) . . ?
 C36 C37 C38 122.5(7) . . ?
 C36 C35 C40 119.8(9) . . ?
 C34 C35 C36 119.5(7) . . ?
 C34 C35 C40 120.7(10) . . ?
 C6 C19 H19A 109.5 . . ?
 C6 C19 H19B 109.5 . . ?
 C6 C19 H19C 109.5 . . ?
 H19A C19 H19B 109.5 . . ?
 H19A C19 H19C 109.5 . . ?
 H19B C19 H19C 109.5 . . ?
 C1AA C5 H5 118.7 . . ?
 C6 C5 C1AA 122.6(7) . . ?
 C6 C5 H5 118.7 . . ?
 C37 C36 H36 119.0 . . ?
 C35 C36 C37 122.0(8) . . ?
 C35 C36 H36 119.0 . . ?
 C33 C34 H34 119.2 . . ?
 C35 C34 C33 121.7(8) . . ?
 C35 C34 H34 119.2 . . ?
 C26 C30 H30A 109.5 . . ?
 C26 C30 H30B 109.5 . . ?
 C26 C30 H30C 109.5 . . ?
 H30A C30 H30B 109.5 . . ?
 H30A C30 H30C 109.5 . . ?
 H30B C30 H30C 109.5 . . ?
 C28 C31 H31A 109.5 . . ?
 C28 C31 H31B 109.5 . . ?
 C28 C31 H31C 109.5 . . ?
 H31A C31 H31B 109.5 . . ?
 H31A C31 H31C 109.5 . . ?
 H31B C31 H31C 109.5 . . ?
 C8 C01U H01A 109.5 . . ?
 C8 C01U H01B 109.5 . . ?
 C8 C01U H01C 109.5 . . ?
 H01A C01U H01B 109.5 . . ?
 H01A C01U H01C 109.5 . . ?
 H01B C01U H01C 109.5 . . ?
 C33 C39 H39A 109.5 . . ?
 C33 C39 H39B 109.5 . . ?
 C33 C39 H39C 109.5 . . ?
 H39A C39 H39B 109.5 . . ?
 H39A C39 H39C 109.5 . . ?
 H39B C39 H39C 109.5 . . ?
 C35 C40 H40A 109.5 . . ?
 C35 C40 H40B 109.5 . . ?
 C35 C40 H40C 109.5 . . ?
 H40A C40 H40B 109.5 . . ?
 H40A C40 H40C 109.5 . . ?
 H40B C40 H40C 109.5 . . ?

_shelx_res_file
;
TITL mo_XXY18934_0m_a.res in P2(1)/c
    mo_xxy18934_0m_a.res
    created by SHELXL-2016/6 at 16:29:18 on 27-Apr-2019
REM Old TITL mo_XXY18934_0m in P2(1)/c
REM SHELXT solution in P2(1)/c
REM R1 0.238, Rweak 0.010, Alpha 0.022, Orientation as input
REM Formula found by SHELXT: C40 I18 N10
CELL 0.71073 12.2054 28.5826 20.7771 90 99.232 90
ZERR 4 0.0005 0.0015 0.0011 0 0.002 0
LATT 1
SYMM -X,0.5+Y,0.5-Z
SFAC C H I N
UNIT 160 176 80 24

L.S. 4
PLAN  10
SIZE 0.42 0.43 0.53
TEMP -123.17
BOND $H
LIST 6
fmap 2
acta
OMIT 7 31 1
OMIT 1 1 1
OMIT 2 1 4
OMIT 7 28 5
OMIT 4 2 0
OMIT 4 2 24
REM <olex2.extras>
REM <HklSrc "%.\\mo_XXY18934_0m_a.hkl">
REM </olex2.extras>

WGHT    0.033000   45.490902
FVAR       0.07836   0.49206
I1    3    0.264555    0.280608    0.175830    11.00000    0.02226    0.02554 =
         0.02261    0.00386   -0.00265   -0.00525
I4    3   -0.232381    0.217593    0.170081    11.00000    0.02420    0.02574 =
         0.02047    0.00004   -0.00136    0.00834
I3    3   -0.060545    0.102619    0.138839    11.00000    0.03444    0.02563 =
         0.01799   -0.00644   -0.00304    0.00938
I2    3    0.418604    0.401435    0.148855    11.00000    0.02723    0.02544 =
         0.02214    0.00896   -0.00332   -0.00486
I8    3    0.132996    0.449858    0.026172    11.00000    0.03033    0.02196 =
         0.02654   -0.00298   -0.00276    0.00462
I9    3    0.354327    0.483182    0.017485    11.00000    0.02668    0.03695 =
         0.02053   -0.00073    0.00179   -0.00146
I7    3   -0.093138    0.417734    0.036682    11.00000    0.02668    0.02084 =
         0.04311   -0.00082    0.00320    0.00038
I10   3    0.349581    0.546165    0.152218    11.00000    0.02954    0.03262 =
         0.02988   -0.00367    0.00600    0.00315
I6    3   -0.017566    0.313933    0.051121    11.00000    0.03345    0.02791 =
         0.03861    0.00374   -0.00977   -0.00099
I13   3    0.234046    0.383671    0.538166    11.00000    0.04593    0.02864 =
         0.02736   -0.00129    0.01233   -0.00449
I18   3    0.592771    0.408590    0.549270    11.00000    0.03488    0.04654 =
         0.02731   -0.00356    0.00460    0.00796
I15   3    0.542188    0.223905    0.555225    11.00000    0.02576    0.04515 =
         0.03341    0.00118    0.00004   -0.00193
I12   3    0.044445    0.435305    0.488436    11.00000    0.05107    0.04568 =
         0.02695    0.01178    0.00788    0.00720
I11   3    0.362650    0.579703    0.275884    11.00000    0.05170    0.03667 =
         0.03201   -0.00875    0.00954    0.00201
I14   3    0.439289    0.325023    0.588834    11.00000    0.03876    0.03717 =
         0.05219    0.00320    0.00710    0.00265
I5    3    0.064987    0.223131    0.059682    11.00000    0.04909    0.02196 =
         0.06308    0.00227   -0.02463    0.00023
I17   3    0.734465    0.479695    0.528350    11.00000    0.05447    0.05032 =
         0.03370    0.01328    0.00899    0.00229
I16   3    0.635447    0.140533    0.528938    11.00000    0.06516    0.06637 =
         0.05225    0.01601    0.03553    0.02895
PART 2
I19   3    0.109874    0.432649    0.335250    21.00000    0.03380    0.03611 =
         0.03669   -0.00079    0.00235    0.00105
PART 0
PART 1
I22   3    0.137120    0.424564    0.210436    21.00000    0.06522    0.06847 =
         0.03657   -0.00278    0.01869    0.00942
PART 0
PART 2
I20   3    0.059595    0.419993    0.197727   -21.00000    0.09264    0.05262 =
         0.07108   -0.00558    0.05158   -0.01086
PART 0
PART 1
I21   3    0.157557    0.455545    0.315759   -21.00000    0.05770    0.12420 =
         0.05956    0.02266    0.01867    0.03120

PART 0
N1    4    0.028406    0.138488    0.274561    11.00000    0.01974    0.01970 =
         0.01497   -0.00318    0.00262   -0.00109

N4    4    0.430964    0.301785    0.298635    11.00000    0.02438    0.01388 =
         0.01403   -0.00110   -0.00155   -0.00034
N3    4   -0.063930    0.197627    0.292161    11.00000    0.02099    0.02504 =
         0.01392    0.00228   -0.00058    0.00583
N6    4    0.515921    0.363040    0.282462    11.00000    0.02498    0.01656 =
         0.01411    0.00225   -0.00436   -0.00103
N2    4    0.017472    0.170326    0.320083    11.00000    0.02245    0.01940 =
         0.02145    0.00044    0.00115    0.00280
N5    4    0.510400    0.329828    0.326574    11.00000    0.03019    0.02402 =
         0.01509    0.00210    0.00249   -0.00151
C4    1   -0.105577    0.184280    0.230491    11.00000    0.02146    0.02236 =
         0.00959    0.00042   -0.00011   -0.00251
C3    1   -0.046237    0.145426    0.218749    11.00000    0.02116    0.01875 =
         0.01508    0.00227    0.00081    0.00492
C13   1    0.288652    0.072339    0.284684    11.00000    0.01808    0.02266 =
         0.02050   -0.00501    0.00066    0.00017
AFIX  43
H13   2    0.359111    0.075111    0.271152    11.00000   -1.20000
AFIX   0

C1    1    0.385554    0.315889    0.237696    11.00000    0.02086    0.02282 =
         0.01387    0.00514   -0.00164    0.00622
C9    1    0.110137    0.101714    0.289860    11.00000    0.01790    0.01436 =
         0.01252    0.00207   -0.00041    0.00222
C11   1    0.162635    0.028601    0.338830    11.00000    0.02834    0.01321 =
         0.02443    0.00233   -0.00005    0.00561
AFIX  43
H11   2    0.146385    0.001601    0.362242    11.00000   -1.20000
AFIX   0
C12   1    0.267170    0.032692    0.320053    11.00000    0.01833    0.02631 =
         0.01680   -0.00344   -0.00773    0.00799

C2    1    0.440551    0.356050    0.227394    11.00000    0.01899    0.02153 =
         0.02498   -0.00064   -0.00083   -0.00121
C23   1    0.599154    0.399269    0.296777    11.00000    0.02806    0.01194 =
         0.01687   -0.00070   -0.00497   -0.00560
C10   1    0.081359    0.063094    0.324148    11.00000    0.02199    0.02089 =
         0.01810    0.00191    0.00102    0.00199
C16   1    0.351442   -0.005120    0.336140    11.00000    0.02452    0.02334 =
         0.02379   -0.00002   -0.00278    0.01158
AFIX 137
H16A  2    0.389350   -0.010566    0.298658    11.00000   -1.50000
H16B  2    0.314485   -0.033961    0.346487    11.00000   -1.50000
H16C  2    0.405829    0.004339    0.373838    11.00000   -1.50000
AFIX   0
C14   1    0.212428    0.107410    0.268670    11.00000    0.02062    0.02666 =
         0.01108    0.00540    0.00153    0.00072
C0AA  1   -0.102390    0.234728    0.331425    11.00000    0.02860    0.02015 =
         0.01464   -0.00532   -0.00123    0.00668

C25   1    0.777859    0.427378    0.289808    11.00000    0.02790    0.02400 =
         0.03578    0.00618   -0.00333   -0.00356
AFIX  43
H25   2    0.847818    0.424011    0.275818    11.00000   -1.20000
AFIX   0

C18   1   -0.215580    0.172270    0.376190    11.00000    0.04446    0.02751 =
         0.02743    0.00155    0.01338   -0.00306
AFIX 137
H18A  2   -0.233723    0.159136    0.332199    11.00000   -1.50000
H18B  2   -0.281454    0.171258    0.397620    11.00000   -1.50000
H18C  2   -0.155895    0.153908    0.401538    11.00000   -1.50000
AFIX   0
C1AA  1   -0.178395    0.221947    0.371929    11.00000    0.02431    0.02989 =
         0.01152   -0.00418   -0.00174   -0.00271
C15   1   -0.031375    0.058542    0.344774    11.00000    0.02461    0.03087 =
         0.03715    0.00911    0.00876    0.00441
AFIX 137
H15A  2   -0.038392    0.081754    0.378589    11.00000   -1.50000
H15B  2   -0.039498    0.027053    0.362065    11.00000   -1.50000
H15C  2   -0.089354    0.063868    0.307047    11.00000   -1.50000
AFIX   0
C17   1    0.236515    0.149983    0.230450    11.00000    0.01985    0.03338 =
         0.02645    0.00539    0.00579   -0.00771
AFIX 137
H17A  2    0.314880    0.149907    0.225184    11.00000   -1.50000
H17B  2    0.220501    0.178288    0.253887    11.00000   -1.50000
H17C  2    0.189822    0.149429    0.187434    11.00000   -1.50000
AFIX   0

C33   1    0.447323    0.219428    0.328874    11.00000    0.03009    0.02523 =
         0.02092    0.00303   -0.00478   -0.00508
C26   1    0.758600    0.466887    0.325176    11.00000    0.04138    0.02655 =
         0.01625    0.00244   -0.01275   -0.01065
C32   1    0.397148    0.262602    0.336079    11.00000    0.03011    0.01598 =
         0.02287    0.00483    0.00004   -0.00185
C28   1    0.573126    0.438258    0.331627    11.00000    0.04013    0.02100 =
         0.02390   -0.00107    0.00310   -0.00083
C20   1   -0.101082    0.313319    0.365528    11.00000    0.03575    0.02049 =
         0.03404   -0.00966   -0.00033   -0.00137
AFIX  43
H20   2   -0.074826    0.344514    0.363856    11.00000   -1.20000
AFIX   0

C27   1    0.654680    0.471852    0.344626    11.00000    0.05654    0.01806 =
         0.01501   -0.00192   -0.00507   -0.00011
AFIX  43
H27   2    0.639828    0.499289    0.367554    11.00000   -1.20000
AFIX   0
C24   1    0.699327    0.392863    0.274232    11.00000    0.02548    0.02645 =
         0.01871    0.00003   -0.00857    0.00093

C8    1   -0.062052    0.279233    0.326298    11.00000    0.02825    0.02263 =
         0.02973   -0.00783   -0.00285   -0.00121
C6    1   -0.175874    0.303169    0.406237    11.00000    0.03045    0.02839 =
         0.02004   -0.00945   -0.00155    0.01694
C38   1    0.272761    0.318829    0.381979    11.00000    0.04919    0.05048 =
         0.04002   -0.00759    0.01631   -0.00072
AFIX 137
H38A  2    0.326619    0.337649    0.411122    11.00000   -1.50000
H38B  2    0.203652    0.316474    0.400134    11.00000   -1.50000
H38C  2    0.257694    0.333750    0.339001    11.00000   -1.50000
AFIX   0
C29   1    0.719969    0.350933    0.233197    11.00000    0.02630    0.03522 =
         0.04145   -0.01312    0.00364    0.00303
AFIX 137
H29A  2    0.704230    0.322144    0.255649    11.00000   -1.50000
H29B  2    0.797657    0.350855    0.226532    11.00000   -1.50000
H29C  2    0.671373    0.352681    0.190868    11.00000   -1.50000
AFIX   0
C37   1    0.319031    0.270929    0.375387    11.00000    0.02438    0.03992 =
         0.02464   -0.00206    0.00181   -0.00249
C35   1    0.333071    0.188469    0.404975    11.00000    0.05535    0.03358 =
         0.02569    0.01338   -0.01135   -0.02654

C19   1   -0.217560    0.340476    0.447365    11.00000    0.05744    0.03609 =
         0.03305   -0.01952    0.00365    0.01953
AFIX 137
H19A  2   -0.164684    0.344507    0.487760    11.00000   -1.50000
H19B  2   -0.289888    0.331164    0.457922    11.00000   -1.50000
H19C  2   -0.225250    0.370048    0.423190    11.00000   -1.50000
AFIX   0
C5    1   -0.213634    0.257880    0.408739    11.00000    0.03187    0.04636 =
         0.01619   -0.00417    0.00697    0.01493
AFIX  43
H5    2   -0.265829    0.250949    0.436741    11.00000   -1.20000
AFIX   0

C36   1    0.286634    0.232077    0.409286    11.00000    0.04232    0.05993 =
         0.01669    0.00148    0.00599   -0.02875
AFIX  43
H36   2    0.231004    0.235996    0.435998    11.00000   -1.20000
AFIX   0
C34   1    0.412671    0.182241    0.365821    11.00000    0.05325    0.03189 =
         0.02616    0.00783   -0.01585    0.00104
AFIX  43
H34   2    0.445213    0.152219    0.363521    11.00000   -1.20000
AFIX   0
C30   1    0.846269    0.503375    0.341949    11.00000    0.05500    0.02933 =
         0.03982    0.00952   -0.01784   -0.01207
AFIX 137
H30A  2    0.898592    0.493311    0.380236    11.00000   -1.50000
H30B  2    0.811640    0.532945    0.351601    11.00000   -1.50000
H30C  2    0.886050    0.507791    0.305007    11.00000   -1.50000
AFIX   0
C31   1    0.461970    0.444281    0.352308    11.00000    0.05741    0.03673 =
         0.04355   -0.00186    0.01555    0.01028
AFIX 137
H31A  2    0.403423    0.439026    0.314852    11.00000   -1.50000
H31B  2    0.455685    0.476101    0.368900    11.00000   -1.50000
H31C  2    0.454052    0.421659    0.386706    11.00000   -1.50000
AFIX   0

C01U  1    0.018358    0.290785    0.280154    11.00000    0.04213    0.03210 =
         0.05263   -0.00125    0.01495    0.00300
AFIX 137
H01A  2    0.081030    0.268948    0.287383    11.00000   -1.50000
H01B  2    0.045680    0.322835    0.288190    11.00000   -1.50000
H01C  2   -0.019600    0.288047    0.235030    11.00000   -1.50000
AFIX   0

C39   1    0.530193    0.212495    0.284328    11.00000    0.03384    0.03404 =
         0.04895   -0.00796    0.00411    0.00798
AFIX 137
H39A  2    0.494729    0.217969    0.239210    11.00000   -1.50000
H39B  2    0.558670    0.180401    0.288677    11.00000   -1.50000
H39C  2    0.591695    0.234554    0.295792    11.00000   -1.50000
AFIX   0
C40   1    0.296916    0.148093    0.443813    11.00000    0.09873    0.06125 =
         0.04247    0.03079   -0.01147   -0.04154
AFIX 137
H40A  2    0.354755    0.141547    0.481184    11.00000   -1.50000
H40B  2    0.284838    0.120276    0.416003    11.00000   -1.50000
H40C  2    0.227750    0.156320    0.459391    11.00000   -1.50000
AFIX   0
HKLF 4


REM  mo_XXY18934_0m_a.res in P2(1)/c
REM R1 =  0.0430 for   12492 Fo > 4sig(Fo)  and  0.0673 for all   16405 data
REM    626 parameters refined using      0 restraints

END

WGHT      0.0330     45.4768

REM Highest difference peak  2.017,  deepest hole -2.684,  1-sigma level  0.248
Q1    1   0.1008  0.3901  0.2088  11.00000  0.05    2.02
Q2    1   0.1415  0.4239  0.3024  11.00000  0.05    1.76
Q3    1   0.4186  0.4071  0.1869  11.00000  0.05    1.48
Q4    1   0.6933  0.1490  0.5491  11.00000  0.05    1.38
Q5    1  -0.0885  0.4155  0.0746  11.00000  0.05    1.35
Q6    1   0.0443  0.4343  0.4516  11.00000  0.05    1.17
Q7    1   0.0624  0.2246  0.0988  11.00000  0.05    1.12
Q8    1  -0.0801  0.1325  0.1895  11.00000  0.05    1.07
Q9    1  -0.0107  0.4344  0.4925  11.00000  0.05    1.03
Q10   1   0.4438  0.3250  0.5477  11.00000  0.05    1.02
;
_shelx_res_checksum                7714
_shelx_hkl_file
;
   2   0   0  365.76   22.10
   2   0   0  394.06   22.40
  -2   0   0  345.07   22.10
  -3   0   0 1541.45   95.49
   3   0   0 1688.93   95.99
   3   0   0 1621.94   95.49
  -4   0   0  334.57   21.50
   4   0   0  348.87   21.90
   4   0   0  362.96   22.10
   5   0   0  132.89    9.60
  -5   0   0  117.79    9.00
   6   0   0 2727.93  154.28
  -6   0   0 2454.05  153.18
  -7   0   0  209.18   14.90
   7   0   0  239.48   16.30
   8   0   0  276.07   18.30
   8   0   0  243.98   18.60
  -8   0   0  254.97   17.30
  -9   0   0   90.09    8.20
   9   0   0  102.89    9.90
   9   0   0   96.99   10.00
 -10   0   0 1568.34   99.89
  10   0   0 1775.42  102.39
 -11   0   0   20.60    4.10
  11   0   0   31.60    6.10
  11   0   0   30.60    7.60
 -12   0   0   13.70    3.60
  12   0   0    9.20    5.80
  12   0   0    5.60    5.80
  13   0   0   92.89   12.80
  13   0   0   59.29   10.10
 -13   0   0   74.79    8.50
 -14   0   0   95.79   10.60
  14   0   0  129.39   15.10
  14   0   0   96.39   15.20
 -15   0   0   13.30    7.60
  15   0   0    1.10    7.60
   2  -1   0  128.99    7.90
  -2  -1   0  121.79    7.50
   2  -1   0  111.29    7.60
  -2   1   0  121.29    7.90
  -2   1   0  112.89    7.70
   3  -1   0   55.29    4.50
   3  -1   0   52.09    4.20
  -3  -1   0   58.39    4.10
  -3   1   0   56.29    4.30
  -3   1   0   55.59    4.60
   4  -1   0    3.20    1.50
   4  -1   0    0.20    2.20
  -4   1   0    1.20    1.30
   4   1   0    2.60    1.40
   5  -1   0  252.67   16.00
  -5  -1   0  242.48   15.90
   5  -1   0  257.07   16.70
   5   1   0  264.07   16.70
  -5   1   0  226.08   16.60
   6  -1   0  574.94   34.70
  -6  -1   0  494.25   36.00
   6  -1   0  590.54   35.70
   6   1   0  590.64   35.70
  -6   1   0  551.74   34.80
   6   1   0  575.64   34.90
  -7  -1   0   67.39    6.10
   7  -1   0   75.19    7.30
  -7   1   0   66.29    6.10
   7   1   0   70.69    7.20
   7   1   0   71.49    6.80
  -8  -1   0  618.34   40.70
   8  -1   0  692.43   42.50
   8   1   0  703.63   45.50
  -8   1   0  632.94   41.00
   8   1   0  689.43   42.50
  -9  -1   0  110.39    9.00
   9  -1   0  122.39   11.30
   9  -1   0  119.19   11.00
  -9   1   0  102.69    9.30
   9   1   0  123.59   11.30
   9   1   0  112.49   10.40
  10  -1   0   35.20    6.40
  10  -1   0   23.20    5.70
 -10  -1   0   22.00    3.80
 -10   1   0   23.50    4.10
  10   1   0   22.70    5.50
  10   1   0   19.10    5.00
  11  -1   0  244.18   19.60
 -11  -1   0  216.78   15.70
  11  -1   0  213.58   18.00
  11   1   0  224.28   17.20
 -11   1   0  220.18   16.10
  11   1   0  230.08   19.20
 -12  -1   0   16.60    3.50
  12  -1   0   11.20    6.40
  12  -1   0   12.70    6.50
 -12   1   0   12.20    3.90
  12   1   0    7.10    5.70
  12   1   0   12.50    5.60
  13  -1   0   39.30    8.50
 -13  -1   0   37.50    5.10
  13  -1   0   30.40    8.50
  13   1   0   35.00    8.20
 -13   1   0   35.10    5.50
  13   1   0   32.30    7.50
  14  -1   0  165.98   17.10
  14  -1   0  156.68   18.10
 -14  -1   0  131.19   11.70
  14   1   0  168.68   16.90
 -14   1   0  139.39   12.90
  14   1   0  110.79   16.80
  15   1   0   12.10    8.30
 -15   1   0   14.10    5.30
   1   2   0   84.49    5.20
   2  -2   0  436.66   27.60
   2  -2   0  449.36   27.50
  -2   2   0  455.85   27.60
   2   2   0  474.45   27.10
  -2   2   0  466.65   27.80
   3  -2   0  409.66   25.20
   3  -2   0  397.46   25.00
   3   2   0  407.36   24.60
  -3   2   0  414.16   25.30
  -3   2   0  410.56   25.00
   4  -2   0 4742.33  282.37
   4  -2   0 4765.22  282.17
  -4  -2   0 5004.10  281.67
  -4   2   0 4994.30  282.57
   4   2   0 4863.11  281.77
  -4   2   0 4396.16  282.57
  -5  -2   0  114.79    8.40
   5  -2   0  122.99    9.20
   5  -2   0  111.69    8.60
   5   2   0  120.59    8.50
   5   2   0  123.69    9.20
  -5   2   0  114.29    8.70
  -5   2   0  134.39    9.80
   6  -2   0  404.96   25.30
  -6  -2   0  360.66   25.20
   6  -2   0  390.06   25.90
   6   2   0  421.06   26.10
   6   2   0  426.36   25.20
  -6   2   0  396.56   25.30
   7  -2   0  107.99    9.20
  -7  -2   0   93.39    7.80
   7  -2   0  101.69    8.40
   7   2   0  106.89    9.30
  -7   2   0   96.39    8.20
   7   2   0  112.59    8.40
   8  -2   0  330.97   21.60
  -8  -2   0  281.67   19.60
   8   2   0  298.87   20.10
  -8   2   0  294.17   20.20
   8   2   0  317.67   21.40
   9  -2   0   64.79    8.70
  -9  -2   0   67.69    6.40
  -9   2   0   61.89    6.90
   9   2   0   80.29    7.80
   9   2   0   72.99    8.70
 -10  -2   0   26.20    3.80
  10  -2   0   32.10    6.40
  10  -2   0   26.00    5.90
 -10   2   0   20.90    4.20
  10   2   0   31.10    5.80
  10   2   0   25.80    4.70
 -11  -2   0   23.90    4.00
  11  -2   0   20.00    6.80
  11  -2   0   23.90    6.50
  11   2   0   21.90    6.00
 -11   2   0   21.30    4.40
  11   2   0   26.50    7.40
 -12  -2   0    7.90    3.10
  12  -2   0   10.40    6.70
  12  -2   0   11.60    6.30
  12   2   0    8.50    5.00
 -12   2   0   11.70    3.90
  12   2   0    4.70    5.70
  13  -2   0  319.87   24.50
  13  -2   0  299.47   24.30
 -13  -2   0  285.57   19.90
  13   2   0  305.07   22.30
  13   2   0  310.27   24.70
 -13   2   0  278.37   21.10
  14  -2   0   90.59   12.50
 -14  -2   0   81.19    8.90
 -14   2   0   92.39   11.00
  14   2   0   81.99   11.80
 -15   2   0    5.10    5.40
  15   2   0   -2.50    7.60
  -1  -3   0    7.80    0.90
   1  -3   0    8.40    1.10
  -1  -3   0    6.50    0.70
   1   3   0    8.00    0.90
  -1   3   0    8.30    1.30
   2  -3   0 3045.70  176.58
  -2   3   0 2955.50  176.68
   3  -3   0  200.18   13.10
  -3   3   0  200.78   13.30
   3   3   0  207.28   12.50
  -3   3   0  205.28   13.50
   4  -3   0 2464.45  143.89
   4  -3   0 2362.56  143.99
  -4   3   0 2463.85  144.29
   4   3   0 2434.96  143.09
  -4   3   0 2428.46  143.89
  -5  -3   0  143.89    9.80
   5  -3   0  136.79   10.50
   5  -3   0  136.19   10.20
  -5   3   0  175.88   11.60
  -5   3   0  128.69   10.10
   5   3   0  146.99    9.60
  -6  -3   0  521.55   32.90
   6  -3   0  542.15   34.00
   6  -3   0  495.75   33.30
   6   3   0  550.04   32.80
   6   3   0  542.45   34.00
  -6   3   0  585.44   34.60
  -6   3   0  517.85   33.40
   7  -3   0  252.17   17.30
   7  -3   0  233.78   16.50
  -7  -3   0  216.88   16.30
  -7   3   0  233.08   16.50
   7   3   0  258.17   17.40
   7   3   0  256.27   16.00
   8  -3   0    0.30    2.60
  -8  -3   0    4.10    2.10
   8  -3   0    1.70    2.60
   8   3   0    1.50    3.00
  -8   3   0    3.30    2.40
   8   3   0   10.30    2.80
   9  -3   0  337.47   22.90
  -9  -3   0  312.57   20.50
   9   3   0  330.97   22.70
  -9   3   0  294.67   21.30
 -10  -3   0 1220.18   79.59
  10  -3   0 1387.46   82.59
  10  -3   0 1452.45   82.19
  10   3   0 1331.67   80.29
 -10   3   0 1251.77   80.79
  10   3   0 1347.77   82.29
  11  -3   0  126.89   13.20
 -11  -3   0   97.29    8.70
  11  -3   0  115.69   13.00
  11   3   0  119.29   13.20
 -11   3   0  109.69   10.40
  11   3   0  106.89   10.50
 -12  -3   0  122.69   10.00
  12  -3   0  134.29   14.60
  12  -3   0  117.99   14.90
  12   3   0  138.29   14.70
 -12   3   0  119.69   11.70
  13  -3   0   10.50    8.10
 -13  -3   0    8.60    3.40
  13   3   0    7.00    5.60
 -13   3   0    8.50    4.70
  13   3   0   -1.30    5.90
 -14  -3   0   69.89    7.20
  14  -3   0   53.09   11.70
  14   3   0   78.19   11.20
 -14   3   0   51.29    7.80
  15   3   0   22.80    8.30
 -15   3   0   18.90    6.20
   0   4   0    4.90    0.90
  -1  -4   0    3.90    0.70
   1  -4   0    3.50    0.80
   1   4   0    6.50    1.00
  -1   4   0    4.90    1.10
  -2  -4   0 1154.78   70.29
  -2  -4   0 1194.28   70.49
   2  -4   0 1218.48   70.99
  -2   4   0 1182.88   71.09
   2   4   0 1221.18   70.19
  -3  -4   0   25.60    2.20
   3  -4   0   23.40    2.90
  -3   4   0   23.50    3.50
  -3   4   0   19.80    3.10
   3   4   0   23.80    1.90
   4  -4   0  478.45   30.80
  -4   4   0  485.05   30.90
  -4   4   0  517.75   31.40
   4   4   0  512.75   29.90
  -5  -4   0  684.43   40.60
   5  -4   0  642.14   41.20
  -5   4   0  709.03   42.10
   5   4   0  693.53   40.30
  -5   4   0  631.64   41.20
   6  -4   0  370.26   25.00
   6  -4   0  390.86   25.40
  -6  -4   0  392.56   24.40
  -6   4   0  366.76   24.90
  -6   4   0  423.66   26.20
   6   4   0  393.66   24.00
   7  -4   0    8.20    2.80
   7  -4   0    3.40    3.10
   7   4   0   10.60    2.40
   7   4   0    9.70    2.90
  -7   4   0   14.20    4.40
  -7   4   0    8.10    2.60
   8  -4   0   96.89    9.10
   8  -4   0   96.29    9.10
  -8  -4   0   92.99    7.70
   8   4   0  107.59    8.10
  -8   4   0   93.79    8.60
   8   4   0   90.79    9.10
  -9  -4   0    3.90    2.20
   9  -4   0    2.70    3.20
   9  -4   0   -4.10    3.10
  -9   4   0   -1.30    2.70
   9   4   0    8.80    2.90
   9   4   0    1.00    3.20
 -10  -4   0  500.15   32.10
  10  -4   0  521.85   35.00
 -10   4   0  483.35   33.50
  10   4   0  567.54   33.00
  10   4   0  514.75   34.80
 -11  -4   0  306.27   20.60
  11  -4   0  355.86   24.80
 -11   4   0  297.27   22.40
  11   4   0  315.87   21.80
  11   4   0  345.27   24.50
  12  -4   0   19.50    7.70
 -12  -4   0   15.70    3.10
  12   4   0   14.30    5.00
 -12   4   0   10.90    4.50
  13  -4   0   -5.10    8.20
  13   4   0    0.50    7.10
 -13   4   0   -1.20    4.80
 -14  -4   0    1.80    3.10
  14  -4   0  -18.40   10.00
 -14   4   0   13.20    5.60
  14   4   0   14.90    7.20
  15   4   0   46.40   10.00
 -15   4   0   85.79   12.40
   0  -5   0   10.70    1.50
   1  -5   0   16.00    1.90
  -1  -5   0   15.90    1.70
  -1   5   0   17.00    2.40
   1   5   0   14.80    1.80
   2  -5   0 2912.51  169.68
  -2  -5   0 2885.31  168.88
  -2  -5   0 2835.52  169.08
   3  -5   0  706.63   42.30
  -3  -5   0  733.73   41.40
  -3   5   0  640.24   42.40
   3   5   0  705.83   41.30
   4  -5   0 1146.49   67.39
   4   5   0 1117.29   66.09
  -4   5   0 1081.39   67.39
  -4   5   0 1137.59   67.99
   5  -5   0  436.36   28.10
  -5   5   0  472.35   29.10
  -5   5   0  420.66   28.10
   5   5   0  450.75   26.80
  -6  -5   0    2.80    2.00
   6  -5   0    7.20    3.10
   6   5   0    3.40    1.40
  -6   5   0    3.10    2.20
  -6   5   0   -1.00    3.40
   7  -5   0   25.40    4.50
  -7  -5   0   23.50    4.50
   7   5   0   35.70    3.80
  -7   5   0   26.00    5.60
  -7   5   0   28.10    4.30
   8  -5   0  929.01   58.99
  -8  -5   0  902.21   57.89
   8   5   0 1009.90   57.69
   8   5   0  954.10   59.59
  -8   5   0  902.11   58.89
  -8   5   0 1058.89   60.89
   9  -5   0  100.19    9.80
  -9  -5   0   89.29    7.60
   9   5   0   99.79    7.90
  -9   5   0   84.49    8.90
   9   5   0   74.79    9.30
 -10  -5   0   15.00    2.90
  10  -5   0   14.10    4.70
  10   5   0    9.50    5.10
  10   5   0   17.50    3.50
 -10   5   0   12.60    4.00
  11  -5   0   47.80    8.50
 -11  -5   0   45.70    5.40
  11   5   0   42.10    7.50
 -11   5   0   53.79    8.20
  11   5   0   41.90    6.70
 -12  -5   0   34.90    5.00
  12  -5   0   38.70    9.00
 -12   5   0   29.30    6.10
  12   5   0   28.40    9.70
  12   5   0   38.50    6.10
  13  -5   0   47.40   10.80
 -13  -5   0   38.40    4.40
  13   5   0   40.50    6.20
 -13   5   0   32.90    6.70
  13   5   0   36.20    9.10
  14  -5   0  136.69   16.90
  14   5   0  137.69   16.00
 -14   5   0  126.99   14.30
  15   5   0   -0.50    7.70
 -15   5   0   21.50    7.10
   0  -6   0 4130.49  237.08
   0   6   0 3935.11  237.18
   1  -6   0 1125.89   64.29
  -1  -6   0 1051.09   63.89
   1   6   0 1058.09   64.09
  -2  -6   0  721.93   43.70
   2  -6   0  726.13   44.20
  -2  -6   0  782.72   43.80
  -2   6   0  700.63   44.50
  -3  -6   0  187.18   11.20
  -3  -6   0  171.78   11.00
   3  -6   0  177.48   12.00
   3   6   0  179.08   10.80
  -3   6   0  163.08   12.10
   4  -6   0 1142.19   65.99
  -4   6   0 1054.39   66.49
   4   6   0 1135.79   64.49
  -4   6   0 1034.80   65.99
   5  -6   0  147.99   11.00
  -5   6   0  146.29   11.80
   5   6   0  149.69    9.30
  -5   6   0  136.59   10.90
   6  -6   0 2214.48  130.09
  -6   6   0 2274.37  131.09
  -6   6   0 2041.70  130.09
   6   6   0 2185.08  128.39
  -7  -6   0  192.88   15.00
   7  -6   0  213.68   15.60
   7   6   0  210.18   13.40
  -7   6   0  233.18   17.20
  -7   6   0  198.08   15.00
  -8  -6   0  111.19    9.70
   8  -6   0  121.79   11.00
  -8   6   0  121.29   12.90
  -8   6   0  116.49   10.30
   8   6   0  119.09    8.60
  -9  -6   0  108.49    8.70
   9  -6   0   91.19   12.10
   9   6   0  111.49   10.60
   9   6   0  126.39    8.80
  -9   6   0  114.69   10.50
  10  -6   0   37.00    6.30
 -10  -6   0   38.60    5.00
  10   6   0   44.80    5.50
  10   6   0   38.70    6.80
 -10   6   0   52.89    7.60
  11  -6   0  252.77   20.10
 -11  -6   0  268.97   17.20
  11   6   0  278.17   18.00
 -11   6   0  259.57   19.90
  11   6   0  254.97   20.70
 -12  -6   0   -1.80    2.20
  12  -6   0   -3.90    7.60
  12   6   0   -0.80    3.50
 -12   6   0    5.70    4.80
  13  -6   0   19.30    9.90
  13   6   0   12.40    4.60
  13   6   0    9.30    6.70
 -13   6   0   -2.00    5.50
  14  -6   0    9.70   14.00
  14   6   0    9.40    6.80
 -14   6   0    8.70    6.20
  15   6   0   22.20    8.80
 -15   6   0   28.70    7.80
   0   7   0    5.40    1.50
   1  -7   0    5.40    1.40
  -1  -7   0    3.00    1.00
   1   7   0    2.70    1.40
  -1   7   0    4.20    1.50
  -2  -7   0   43.40    3.50
   2  -7   0   42.80    4.00
  -2  -7   0   42.00    3.20
  -2   7   0   42.70    4.30
   2   7   0   37.20    3.60
  -3  -7   0 2789.72  165.38
  -3  -7   0 2926.21  165.48
   3  -7   0 2829.42  166.18
  -3   7   0 2687.83  166.38
   4  -7   0  233.38   16.10
  -4  -7   0  251.17   15.10
  -4   7   0  219.88   16.20
   4   7   0  250.37   14.60
   5  -7   0  209.98   14.20
  -5   7   0  168.58   13.70
  -5   7   0  195.68   14.90
   5   7   0  200.18   12.00
   6  -7   0  170.18   12.50
  -6   7   0  140.29   12.00
  -6   7   0  153.58   13.70
   6   7   0  167.28   10.10
   7  -7   0   55.29    7.30
  -7  -7   0   43.10    7.40
   7   7   0   56.79    4.50
  -7   7   0   49.00    6.50
  -7   7   0   60.59    9.20
  -8  -7   0    2.20    3.50
  -8   7   0    5.10    3.10
   8   7   0    5.30    1.90
  -8   7   0    2.20    5.10
  -9  -7   0   16.30    3.00
   9  -7   0   18.80    5.20
  -9   7   0    7.90    3.90
  -9   7   0   13.10    6.40
   9   7   0   17.80    2.80
   9   7   0   19.10    4.40
 -10  -7   0   82.29    7.10
  10  -7   0   82.19   10.70
 -10   7   0   69.09    9.50
  10   7   0   84.69    7.10
  10   7   0   90.89   10.00
 -11  -7   0    3.20    2.20
  11  -7   0   -0.50    5.10
 -11   7   0   -3.50    4.20
  11   7   0    1.20    2.60
  11   7   0    1.70    4.40
  12  -7   0   99.29   12.60
  12   7   0   60.89   11.30
  12   7   0   71.49    7.80
 -12   7   0   71.29   10.80
  13  -7   0  196.38   21.20
  13   7   0  164.78   16.20
  13   7   0  189.68   17.90
 -13   7   0  156.38   16.40
 -14   7   0    2.40    6.60
  14   7   0   -4.40    6.70
  15   7   0   52.29    9.70
 -15   7   0   41.80    9.00
   0  -8   0 2346.27  136.29
   0   8   0 2264.87  136.59
   1  -8   0 1616.44   95.29
  -1  -8   0 1617.74   94.99
   1   8   0 1563.04   95.19
  -1   8   0 1615.74   95.69
  -2  -8   0 2107.19  125.59
   2  -8   0 2137.59  126.09
  -2  -8   0 2161.38  125.29
  -2   8   0 2097.49  126.59
  -3  -8   0    2.20    1.10
  -3  -8   0    2.60    1.10
   3  -8   0    0.20    1.50
  -3   8   0    1.20    1.50
  -4  -8   0  543.45   31.20
  -4  -8   0  512.95   31.20
   4  -8   0  551.44   33.30
  -4   8   0  450.15   32.40
   5  -8   0   17.20    3.40
  -5  -8   0   20.50    2.80
   5   8   0   20.00    2.00
  -5   8   0   20.10    5.10
  -5   8   0   19.70    3.90
   6  -8   0  144.19   11.60
  -6   8   0  125.09   14.20
   6   8   0  155.28    9.10
  -6   8   0  127.09   11.30
   7  -8   0  424.56   28.00
  -7   8   0  380.66   27.70
  -7   8   0  437.26   29.70
   7   8   0  434.66   25.40
   8  -8   0   12.90    4.20
  -8  -8   0   10.80    3.20
  -8   8   0   18.00    6.50
   8   8   0   10.50    2.00
  -8   8   0    6.30    3.40
  -9  -8   0  121.79   10.10
   9  -8   0  155.08   13.10
  -9   8   0  142.79   16.10
  -9   8   0  122.69   12.10
   9   8   0  133.09    9.10
 -10  -8   0    5.30    2.50
  10  -8   0    9.90    5.20
  10   8   0    5.80    2.30
 -10   8   0   16.20    4.70
  10   8   0    8.40    4.20
  11  -8   0    2.70    5.50
  11   8   0    1.90    2.40
 -11   8   0    6.90    4.70
  11   8   0    1.30    4.50
 -12  -8   0    9.50    2.50
  12  -8   0    0.40    6.30
 -12  -8   0    8.60    2.70
 -12   8   0    7.10    5.30
  12   8   0    1.20    5.30
  12   8   0    5.40    2.90
  13  -8   0   29.80   11.30
 -13   8   0   16.20    6.70
  13   8   0   30.10    4.10
  13   8   0   18.80    7.20
 -14   8   0    1.60    6.80
  14   8   0    4.50    6.80
  15   8   0   -4.60    7.30
 -15   8   0    1.60    7.90
   0   9   0    6.20    1.70
   1  -9   0   20.40    2.90
  -1  -9   0   16.60    2.60
  -1   9   0   15.20    2.80
   1   9   0   22.70    2.90
   2  -9   0  285.87   18.60
  -2  -9   0  308.77   17.90
  -2  -9   0  285.57   18.10
   2   9   0  278.87   18.20
  -2   9   0  277.67   19.10
  -3  -9   0  213.28   13.20
  -3  -9   0  217.58   13.50
  -3   9   0  193.28   14.60
   4  -9   0   34.30    4.60
  -4  -9   0   31.30    3.40
  -4  -9   0   34.00    3.40
  -4   9   0   26.40    4.40
  -5  -9   0  120.19    8.40
  -5  -9   0  133.89    8.70
  -5   9   0  118.69   11.70
  -5   9   0  117.19   10.20
   6  -9   0  347.67   21.80
  -6  -9   0  326.27   20.00
  -6   9   0  338.07   28.60
   6   9   0  307.77   19.20
  -6   9   0  281.97   21.70
  -7  -9   0   27.60    3.50
   7  -9   0   28.00    5.00
   7   9   0   21.00    2.40
  -7   9   0   16.40    4.10
  -7   9   0   21.10    6.50
   8  -9   0   84.59    9.70
  -8  -9   0   81.49    7.50
  -8  -9   0   90.59    6.70
  -8   9   0   91.19   12.70
  -8   9   0   64.49    8.80
   8   9   0   75.49    5.70
  -9  -9   0    4.20    2.10
  -9  -9   0    2.20    2.70
   9  -9   0   -1.70    4.80
  -9   9   0    4.60    3.80
   9   9   0    5.10    1.60
  -9   9   0    4.50    7.10
 -10  -9   0    0.30    2.20
  10  -9   0    8.00    5.40
 -10  -9   0   -2.20    3.50
 -10   9   0    2.10    8.80
 -10   9   0   -0.80    4.20
  10   9   0    2.50    5.00
  10   9   0    3.10    1.80
  11  -9   0   18.40    6.60
 -11  -9   0   18.30    2.90
  11   9   0   21.50    6.90
 -11   9   0   13.10    5.10
  11   9   0   14.60    2.60
  12  -9   0   -3.40    6.90
  12   9   0   10.50    2.50
 -12   9   0    7.40    5.70
  12   9   0   10.30    5.90
  13   9   0   61.39    5.40
 -13   9   0   46.80    8.90
  13   9   0   54.69   10.00
 -14   9   0   81.09   11.20
  14   9   0   86.79   13.50
  15   9   0   18.40    8.90
 -15   9   0   33.00   11.10
   0 -10   0 1068.69   62.19
   0  10   0 1001.90   62.59
   1 -10   0   25.60    3.40
  -1 -10   0   21.00    3.10
  -1  10   0   17.00    3.10
   1  10   0   25.70    3.10
  -2 -10   0  219.28   14.00
  -2 -10   0  230.78   13.80
   2  10   0  202.88   14.10
  -2  10   0  199.88   15.00
   3 -10   0  111.29    8.70
  -3 -10   0  115.49    8.10
  -3 -10   0  120.69    7.90
  -3  10   0  103.49    9.10
   4 -10   0  425.56   26.50
  -4 -10   0  398.46   25.10
  -4 -10   0  416.96   25.40
  -4  10   0  401.16   27.00
   5 -10   0  471.75   29.80
  -5 -10   0  441.76   26.90
  -5 -10   0  454.85   27.20
  -5  10   0  393.56   28.80
  -6 -10   0 2091.09  115.39
  -6  10   0 1887.61  118.49
  -6  10   0 1854.11  117.49
   7 -10   0    4.40    3.30
  -7  10   0   -0.10    5.10
  -7  10   0    3.60    3.00
   7  10   0    1.80    1.00
  -8 -10   0  130.49    8.90
   8 -10   0  110.79   11.90
  -8  10   0  108.89   14.90
  -8  10   0  116.49   11.60
   8  10   0  123.29    7.80
   9 -10   0   15.20    5.20
  -9 -10   0   18.20    2.80
  -9 -10   0   11.70    3.10
  -9  10   0   19.60    4.90
  -9  10   0    8.30    8.10
   9  10   0   14.40    1.80
 -10 -10   0  129.99    8.90
  10 -10   0  144.99   14.00
 -10  10   0  163.48   19.30
 -10  10   0   95.89   12.40
  10  10   0  109.59    7.80
 -11 -10   0    6.40    3.40
 -11 -10   0    9.30    2.40
  11 -10   0    1.30    6.50
 -11  10   0   13.40    5.80
  11  10   0    8.10    5.60
  11  10   0    6.20    1.50
  12 -10   0  262.37   22.90
  12  10   0  270.57   22.30
 -12  10   0  252.57   21.90
  13 -10   0    7.30    8.80
 -13  10   0    0.70    6.60
  13  10   0   11.90    7.10
 -14  10   0   -9.80    8.10
  14  10   0   12.00    7.20
 -15  10   0    8.80   10.40
  15  10   0   -1.10    8.00
   0 -11   0    1.70    1.30
   0  11   0    3.00    1.80
  -1 -11   0   34.10    3.90
   1 -11   0   40.00    5.10
  -1  11   0   36.60    4.70
   1  11   0   37.70    4.20
  -2 -11   0 1201.88   70.39
   2 -11   0 1198.68   70.79
  -2  11   0 1177.78   71.69
   2  11   0 1122.69   70.59
   3 -11   0  159.98   11.40
  -3 -11   0  164.98   10.70
  -3 -11   0  152.98   10.40
  -3  11   0  140.19   11.80
   4 -11   0  152.78   10.90
  -4 -11   0  128.69    9.40
  -4 -11   0  134.69    9.70
  -4  11   0  141.39   11.60
  -5 -11   0  896.01   51.69
  -5 -11   0  895.81   51.89
  -5  11   0  781.72   53.79
  -6 -11   0  233.48   14.20
   6 -11   0  219.78   16.00
  -6  11   0  196.18   16.30
  -6  11   0  195.38   18.10
   7 -11   0  202.68   15.80
  -7 -11   0  211.08   13.50
  -7  11   0  186.58   16.10
  -7  11   0  200.18   18.40
  -8 -11   0  450.55   26.00
   8 -11   0  417.96   28.70
  -8  11   0  426.86   31.40
  -8  11   0  365.66   28.70
  -9 -11   0   12.20    2.60
   9 -11   0    6.10    4.80
  -9 -11   0   12.70    3.60
  -9  11   0    5.20    4.80
  -9  11   0   19.90    8.20
 -10 -11   0   39.20    6.20
  10 -11   0   44.80    8.00
 -10 -11   0   44.50    5.00
 -10  11   0   36.00   11.20
 -10  11   0   30.50    6.70
 -11 -11   0   25.80    4.30
  11 -11   0   36.20    8.40
 -11 -11   0   33.30    4.30
 -11  11   0   31.70    7.10
  11  11   0   22.40    7.20
 -11  11   0   55.09   14.80
  12 -11   0   78.79   11.90
 -12  11   0   91.49   13.50
  12  11   0   93.89   13.70
  13 -11   0    2.30    9.60
 -13  11   0   12.70    7.70
  13  11   0   10.10    6.40
  14  11   0   -9.10    6.50
 -14  11   0    3.10    9.20
   0 -12   0   22.40    3.60
  -1 -12   0   62.39    5.70
   1 -12   0   63.09    5.70
   1  12   0   54.09    5.80
  -1  12   0   61.79    6.30
   2 -12   0 1516.05   87.89
  -2 -12   0 1499.05   87.39
  -2  12   0 1450.35   88.89
   2  12   0 1392.26   87.79
  -3 -12   0  132.99    9.50
   3 -12   0  139.49   10.30
  -3  12   0  119.89   10.70
  -4 -12   0 1021.60   59.09
  -4 -12   0 1015.10   58.79
   4 -12   0  944.51   60.99
  -4  12   0  936.91   60.99
  -5 -12   0    9.00    2.20
   5 -12   0   11.40    3.30
  -5 -12   0    9.50    2.40
  -5  12   0   11.50    3.50
  -6 -12   0  162.78   10.80
  -6 -12   0  156.08   10.40
   6 -12   0  161.98   12.80
  -6  12   0  144.59   13.30
  -6  12   0  131.29   14.90
  -7 -12   0   14.70    2.90
   7 -12   0   18.10    4.70
  -7  12   0   17.70    7.00
  -7  12   0   16.40    5.20
   8 -12   0  272.17   19.00
  -8 -12   0  250.17   15.70
  -8  12   0  224.38   21.80
  -8  12   0  195.98   18.50
   9 -12   0    0.20    4.80
  -9  12   0   13.70    5.00
  -9  12   0    3.90    8.60
 -10 -12   0  579.14   34.10
  10 -12   0  621.14   38.60
 -10 -12   0  531.05   34.90
 -10  12   0  487.85   38.00
 -10  12   0  576.44   42.50
  11 -12   0   47.00    9.00
 -11 -12   0   35.30    5.00
 -11 -12   0   35.40    4.40
 -11  12   0   23.50    7.10
  12 -12   0   -0.80    8.10
  12  12   0   -2.40    6.40
 -12  12   0   13.50    6.80
  13 -12   0   38.30   11.10
  13  12   0   26.50    7.80
 -13  12   0   24.90   10.40
  14  12   0   -4.70    7.40
 -14  12   0    9.10    8.30
   0 -13   0   -0.40    1.60
   0  13   0    0.90    1.90
   1 -13   0   92.19    7.70
  -1 -13   0   96.09    7.40
  -1  13   0   88.69    8.30
   1  13   0   79.49    7.60
  -2 -13   0 3577.94  200.58
   2 -13   0 3417.96  198.18
  -2  13   0 3308.37  199.38
   2  13   0 3094.99  198.18
  -3 -13   0    7.00    2.20
   3 -13   0   -0.10    2.50
  -3 -13   0    1.30    1.40
  -3  13   0    2.80    2.50
  -4 -13   0 1705.53   98.99
   4 -13   0 1734.53   99.99
  -4 -13   0 1621.64   98.89
  -4  13   0 1577.44  100.99
  -5 -13   0  482.25   29.10
  -5 -13   0  484.35   29.30
   5 -13   0  507.05   30.70
  -5  13   0  400.86   31.20
   6 -13   0   70.49    8.30
  -6 -13   0   64.19    5.90
  -6 -13   0   82.79    6.60
  -6  13   0   65.79    8.80
   7 -13   0  147.99   12.50
  -7 -13   0  141.39   10.10
  -7  13   0  137.39   13.20
  -7  13   0  102.79   15.30
   8 -13   0  847.82   49.40
  -8 -13   0  797.82   46.40
  -8  13   0  689.73   49.70
  -8  13   0  708.93   51.29
  -9 -13   0    0.10    2.30
   9 -13   0    3.40    5.10
  -9  13   0   -0.70    8.20
  -9  13   0    2.80    4.60
 -10 -13   0   63.49    6.00
 -10 -13   0   66.49    7.80
  10 -13   0   64.99   10.00
 -10  13   0   46.90    8.80
 -10  13   0   56.39   13.20
  11 -13   0   49.60    9.90
 -11 -13   0   52.69    5.10
 -11  13   0   26.30    8.20
  12 -13   0   57.99   11.60
 -12  13   0   57.99   11.70
  13 -13   0    9.90   12.50
  13  13   0   18.20    7.40
 -13  13   0   41.80    9.80
  14  13   0  115.59   16.40
 -14  13   0  154.38   22.30
   0 -14   0  443.86   26.70
   0  14   0  389.46   27.40
  -1 -14   0  161.18   10.90
   1 -14   0  155.08   11.00
   1  14   0  131.79   11.10
  -1  14   0  131.99   11.70
  -2 -14   0   67.39    6.40
   2  14   0   67.89    6.50
  -2  14   0   65.19    7.40
   3 -14   0   21.90    3.80
  -3 -14   0   24.10    3.60
  -3 -14   0   25.00    3.60
   3  14   0   35.10    4.30
  -3  14   0   25.20    4.80
   4 -14   0    6.90    2.80
  -4 -14   0    5.50    2.00
  -4 -14   0    2.50    3.70
  -4  14   0    0.40    2.80
   5 -14   0  521.45   32.70
  -5 -14   0  499.95   31.30
  -5 -14   0  525.45   31.60
  -5  14   0  465.85   33.80
  -6 -14   0   43.40    5.20
   6 -14   0   39.50    6.20
  -6 -14   0   45.80    5.30
  -6  14   0   32.90    6.60
   7 -14   0  579.14   35.50
  -7 -14   0  577.04   33.30
  -7  14   0  512.45   36.60
  -7  14   0  446.76   37.40
   8 -14   0  181.38   15.50
  -8 -14   0  188.38   12.50
  -8  14   0  187.98   19.80
  -8  14   0  150.48   16.00
   9 -14   0   40.00    7.50
  -9 -14   0   36.30    5.00
  -9  14   0   27.60    6.90
  -9  14   0   31.60   10.40
  10 -14   0   71.49   10.10
 -10 -14   0   69.19    6.40
 -10 -14   0   66.59    8.80
 -10  14   0   40.60    9.00
 -10  14   0   71.19   14.00
 -11 -14   0  118.99    8.60
  11 -14   0  147.89   17.30
 -11  14   0   93.49   13.80
  12 -14   0   66.19   12.80
  12  14   0   74.79   11.00
 -12  14   0   51.99   10.70
 -13  14   0   10.00   10.10
  13  14   0   14.30    6.90
  14  14   0   37.80    9.80
   0 -15   0    5.30    2.10
   0  15   0    0.50    2.20
  -1 -15   0  948.31   55.49
   1  15   0  884.81   56.39
  -1  15   0  893.51   56.99
  -2 -15   0    8.10    2.60
   2 -15   0    2.90    2.30
  -2  15   0    0.10    2.60
   2  15   0    7.00    2.40
  -3 -15   0    1.70    2.00
   3 -15   0   -1.20    2.40
  -3 -15   0    2.20    1.40
  -3  15   0    5.90    3.30
   3  15   0    1.70    1.80
  -4 -15   0 1536.25   92.49
   4 -15   0 1606.64   93.79
  -4 -15   0 1620.14   92.99
  -4  15   0 1438.96   95.19
   5 -15   0  100.49    9.20
  -5 -15   0   95.79    8.20
  -5  15   0  104.59   11.00
  -6 -15   0  271.67   18.70
   6 -15   0  294.27   20.80
  -6 -15   0  313.77   19.80
  -6  15   0  275.17   22.10
   7 -15   0  625.74   36.60
  -7 -15   0  569.24   36.70
  -7  15   0  515.95   37.60
  -7  15   0  467.15   38.60
  -8 -15   0  213.48   13.90
   8 -15   0  216.28   17.20
  -8  15   0  164.68   17.30
  -8  15   0  178.98   20.90
  -9 -15   0    4.70    2.70
   9 -15   0    0.90    5.20
  -9  15   0  -11.80    9.10
  -9  15   0    1.10    5.50
 -10 -15   0   62.49    6.30
  10 -15   0   58.89    9.60
 -10  15   0   68.09   14.00
 -10  15   0   49.40    9.10
  11 -15   0  -11.10    8.40
 -11  15   0   -1.00    9.30
 -12  15   0  169.48   19.60
 -13  15   0    0.00   10.50
  13  15   0    4.30    6.50
  14  15   0   82.29   13.30
 -14  15   0   80.49   14.60
   0 -16   0 1316.97   79.99
   0  16   0 1298.07   80.29
  -1 -16   0  734.13   44.20
   1 -16   0  728.63   44.30
   1  16   0  700.13   45.10
  -1  16   0  686.43   45.70
   2 -16   0  181.18   13.40
  -2 -16   0  193.68   13.10
   2  16   0  170.18   13.50
  -2  16   0  168.88   14.70
   3 -16   0    5.40    3.10
  -3 -16   0   11.90    3.00
  -3 -16   0   11.90    2.30
  -3  16   0   11.00    3.50
   3  16   0    8.40    2.80
  -4 -16   0   13.70    2.80
   4 -16   0   16.50    4.00
  -4 -16   0   14.00    3.40
  -4  16   0   13.30    4.40
  -5 -16   0   25.30    4.00
   5 -16   0   30.60    5.30
  -5 -16   0   20.00    3.30
  -5  16   0   20.50    5.80
  -6 -16   0 1277.17   71.99
  -6 -16   0 1147.99   71.49
   6 -16   0 1228.98   73.39
  -6  16   0 1103.29   75.09
  -7 -16   0   46.00    6.20
   7 -16   0   48.60    7.20
  -7  16   0   50.09    8.30
  -7  16   0   30.40    9.40
   8 -16   0  155.38   14.00
  -8  16   0  118.39   18.60
  -8  16   0  134.39   14.70
  -9 -16   0  124.09    9.30
   9 -16   0  107.29   14.00
  -9  16   0   89.29   14.90
  -9  16   0   90.99   14.00
 -10 -16   0   46.30    6.10
  10 -16   0   60.99    9.70
 -10  16   0   33.50   10.00
 -10  16   0   45.80   14.50
 -11 -16   0   13.80    3.00
  11 -16   0    7.60    9.40
 -11 -16   0   14.70    4.70
 -11  16   0    8.30    8.60
 -12  16   0  155.48   21.10
  13  16   0    8.20    7.10
 -13  16   0   12.80   10.00
  14  16   0   -4.50    8.30
 -14  16   0   -8.10   13.20
   0 -17   0    3.50    2.30
   0  17   0    1.00    2.80
  -1 -17   0   79.09    7.40
   1 -17   0   70.09    7.30
  -1  17   0   75.19    8.70
   1  17   0   72.49    8.10
   2 -17   0   90.09    8.20
  -2  17   0   77.19    9.50
   2  17   0   81.09    8.30
   3 -17   0    8.90    3.40
  -3 -17   0   11.00    2.60
  -3 -17   0   12.70    3.20
   3  17   0   12.40    3.20
  -3  17   0   12.20    4.20
   4 -17   0    2.60    3.30
  -4 -17   0    2.20    2.00
  -4 -17   0    5.80    2.70
  -4  17   0    9.60    4.60
  -5 -17   0   17.50    3.60
   5 -17   0   20.50    4.70
  -5 -17   0   21.50    3.50
  -5  17   0   15.60    5.00
  -6 -17   0  174.68   13.80
   6 -17   0  185.08   15.00
  -6 -17   0  197.88   13.70
  -6  17   0  166.88   16.70
   7 -17   0  438.26   29.80
  -7 -17   0  447.46   27.70
  -7  17   0  400.36   31.60
   8 -17   0  566.74   37.10
  -8 -17   0  582.54   34.50
  -8  17   0  486.25   38.50
   9 -17   0   16.50    7.20
  -9 -17   0   25.60    4.90
  -9  17   0   24.20    7.40
  -9  17   0   20.20   12.20
  10 -17   0   26.30    8.30
 -10 -17   0   23.60    3.90
 -10  17   0   23.30    7.80
 -11 -17   0   15.00    3.10
 -11 -17   0   11.20    4.70
 -11  17   0   22.80    9.50
 -13  17   0   54.99   13.60
  13  17   0   45.70   10.10
   0 -18   0  558.24   34.20
   0  18   0  512.25   35.70
   1 -18   0   52.09    6.50
  -1 -18   0   49.10    6.40
  -1  18   0   51.59    7.90
   1  18   0   45.30    7.00
  -2 -18   0   18.30    3.60
   2 -18   0   19.20    3.80
  -2  18   0   11.90    4.40
   2  18   0   21.80    4.30
  -3 -18   0  627.94   37.70
   3 -18   0  598.14   38.10
  -3 -18   0  619.34   37.40
   3  18   0  543.15   38.30
  -3  18   0  605.74   40.50
   4 -18   0  880.91   54.29
  -4 -18   0  902.21   53.19
  -4  18   0  822.62   56.39
  -5 -18   0   44.20    6.20
   5 -18   0   35.70    5.80
  -5 -18   0   39.20    5.40
  -5  18   0   40.60    7.40
   6 -18   0  249.58   18.80
  -6 -18   0  269.07   17.10
  -6  18   0  198.08   19.80
  -7 -18   0    5.50    2.70
   7 -18   0    8.80    4.90
  -7 -18   0   11.80    3.50
  -7  18   0    2.70    5.50
   8 -18   0  131.09   13.40
  -8 -18   0  140.89   10.60
  -8  18   0   90.19   14.70
  -8  18   0   82.99   15.20
   9 -18   0   38.20    8.30
  -9 -18   0   41.40    6.60
  -9  18   0   35.80   10.70
  -9  18   0   40.80   12.80
 -10  18   0  481.55   36.30
 -11 -18   0  174.18   15.20
 -11 -18   0  192.28   13.00
 -11  18   0  181.48   22.90
 -12  18   0   41.80   12.30
 -13  18   0   12.10   12.80
   0 -19   0    5.10    2.90
   0  19   0    1.90    3.40
  -1 -19   0  895.61   53.99
   1 -19   0  907.21   54.09
   1  19   0  808.52   55.29
  -1  19   0  878.81   56.39
  -2 -19   0   15.20    3.90
   2 -19   0   12.90    3.60
  -2  19   0   12.50    4.50
   2  19   0   16.00    4.50
  -3 -19   0  659.83   39.10
  -3 -19   0  642.94   39.40
   3 -19   0  616.34   39.80
  -3  19   0  615.64   42.30
   3  19   0  584.74   40.30
   4 -19   0 1097.59   68.09
  -4 -19   0 1128.39   67.09
  -4 -19   0 1137.69   67.39
  -4  19   0 1055.89   70.59
  -5 -19   0    7.80    3.30
   5 -19   0    6.10    4.00
  -5 -19   0    6.50    2.60
  -5  19   0    5.20    5.00
  -6 -19   0  348.57   24.00
  -6  19   0  408.66   29.10
  -7 -19   0   19.20    4.10
   7 -19   0   23.10    6.20
  -7  19   0   15.60    6.40
   8 -19   0   17.30    6.40
  -8 -19   0   16.00    4.00
  -8  19   0   22.30    9.20
  -8  19   0    8.90   10.80
  -9 -19   0   20.80    4.40
   9 -19   0   25.20    9.20
  -9  19   0   22.70    7.90
  -9  19   0   29.10   13.10
 -10 -19   0   52.49    7.10
 -10  19   0   51.69   12.40
 -11 -19   0   70.29    7.30
 -11  19   0   65.39   13.10
 -12  19   0   89.19   17.00
 -13  19   0   -6.70   12.40
   0 -20   0  997.00   58.69
   0  20   0  898.91   60.59
   1 -20   0   15.50    3.90
  -1  20   0   11.90    4.30
   1  20   0   13.50    3.90
  -2 -20   0   34.80    5.40
   2 -20   0   33.30    5.30
   2  20   0   25.00    5.30
  -2  20   0   28.20    6.00
  -3 -20   0    3.40    2.40
   3 -20   0    5.40    3.50
  -3 -20   0    3.10    3.30
  -3  20   0    0.90    4.50
   3  20   0    3.90    3.20
   4 -20   0  734.53   47.50
  -4 -20   0  793.92   46.90
  -4 -20   0  766.12   46.50
  -4  20   0  702.23   50.19
   5 -20   0   71.29    9.70
  -5 -20   0   86.09    8.60
  -5 -20   0   84.79    7.90
  -5  20   0  101.49   12.60
  -6 -20   0  179.68   15.10
  -6 -20   0  242.68   16.10
  -6  20   0  242.88   20.70
   7 -20   0   77.79   10.90
  -7 -20   0   64.19    9.70
  -7 -20   0   65.59    7.30
  -7  20   0   58.89   11.40
  -8  20   0   10.00    8.00
  -8  20   0   -4.60   11.10
  -9 -20   0   13.90    4.20
  -9  20   0   16.60    9.70
 -10 -20   0   51.89    7.80
 -11  20   0  366.16   33.10
 -12  20   0   -0.50   12.60
 -13  20   0   31.40   13.40
   0 -21   0   10.50    3.80
   0  21   0   15.00    4.80
  -1 -21   0  173.78   13.40
   1 -21   0  155.28   13.10
   1  21   0  175.08   15.40
  -1  21   0  174.68   15.90
  -2 -21   0  104.59    9.90
   2 -21   0   98.49   10.00
  -2  21   0   97.09   12.10
   2  21   0  105.89   11.20
  -3 -21   0  217.78   15.40
   3 -21   0  199.18   16.20
  -3 -21   0  221.48   16.00
   3  21   0  206.18   17.00
  -3  21   0  222.08   18.90
   4 -21   0   99.99   10.30
  -4 -21   0   87.49    8.20
  -4 -21   0   92.49    9.30
  -5 -21   0  249.88   18.10
  -5 -21   0  270.67   18.80
   5 -21   0  275.27   20.10
  -5  21   0  263.77   22.70
   6 -21   0   30.40    7.30
  -6 -21   0   18.30    3.90
  -6 -21   0   34.80    5.20
  -6  21   0   31.20    8.80
  -7 -21   0   50.69    7.90
  -7 -21   0   83.09    8.60
   7 -21   0   81.69   11.20
  -7  21   0   62.69   10.80
  -8 -21   0  394.36   25.70
  -8  21   0  375.16   31.80
  -9  21   0   48.40   11.70
 -10 -21   0   86.09    9.60
 -10  21   0  145.59   19.70
 -11  21   0  130.69   18.70
 -12  21   0   22.20   12.90
   0 -22   0 1105.69   67.79
   0  22   0 1101.49   70.69
   1 -22   0  124.89   11.70
  -1 -22   0  135.49   11.70
   1  22   0  127.69   13.40
  -1  22   0  143.89   14.60
   2 -22   0  555.04   36.60
  -2 -22   0  566.74   36.10
  -2 -22   0  608.64   36.60
   2  22   0  532.35   38.20
  -2  22   0  556.94   39.70
  -3 -22   0    7.90    3.00
  -3 -22   0    5.80    3.40
   3 -22   0    1.40    3.80
   3  22   0    5.30    4.00
  -3  22   0    2.50    4.90
  -4 -22   0  367.26   24.10
   4 -22   0  334.67   24.60
  -4 -22   0  360.96   23.50
  -4  22   0  336.27   27.60
  -5 -22   0   28.00    5.00
  -5 -22   0   23.80    4.30
   5 -22   0   21.00    5.50
  -5  22   0   16.00    7.20
  -6 -22   0    6.40    3.80
   6 -22   0   -5.80    5.00
  -6 -22   0    1.70    3.30
  -6  22   0    4.40    7.30
  -7 -22   0   73.89    8.90
  -7  22   0   63.89   10.80
  -8 -22   0   10.50    4.50
  -8  22   0    5.00    9.00
  -8  22   0   13.00   13.00
  -9 -22   0   11.40    4.20
  -9  22   0    4.50    8.90
 -10 -22   0   -1.40    5.40
 -10  22   0    4.80   11.90
 -11  22   0   16.90   11.70
 -12  22   0    8.10   13.10
   0 -23   0   20.80    4.70
   0  23   0    5.90    5.10
   1 -23   0   11.60    4.30
  -1 -23   0    9.50    3.90
  -1  23   0    9.00    5.60
   1  23   0   12.40    5.10
   2 -23   0   12.00    4.30
  -2 -23   0   20.20    4.00
  -2 -23   0    7.60    4.10
   2  23   0   10.00    4.80
  -2  23   0   17.00    6.50
  -3 -23   0   85.19    9.50
  -3 -23   0   90.09    8.30
   3 -23   0   87.19   10.90
  -3  23   0   56.19   10.20
   3  23   0   71.29   10.20
  -4 -23   0    2.00    3.00
  -4 -23   0    3.00    4.00
  -4  23   0   10.20    6.90
  -5 -23   0  167.98   12.90
  -5 -23   0  131.19   11.50
  -5  23   0  121.09   17.80
  -6 -23   0   74.19   10.60
  -6 -23   0   61.49    7.80
  -6  23   0   60.69   11.10
  -7 -23   0   51.89    7.40
  -7  23   0   81.39   13.70
  -8 -23   0   -1.30    4.20
  -8  23   0   -4.30   10.20
  -9 -23   0   64.79    9.20
  -9  23   0   33.50   12.50
 -10  23   0   -9.10   11.20
 -11  23   0   15.00   12.50
 -12  23   0    1.40   12.40
   0 -24   0  460.15   31.70
   0  24   0  508.55   35.50
   1 -24   0   76.19    9.40
  -1 -24   0   64.29   10.70
  -1  24   0   59.69   10.00
   1  24   0   71.19   10.50
  -2 -24   0  267.87   18.50
  -2 -24   0  258.87   19.00
   2 -24   0  240.38   19.20
   2  24   0  264.57   21.70
  -2  24   0  257.97   23.00
  -3 -24   0  215.18   15.60
  -3 -24   0  224.88   16.30
   3  24   0  194.88   18.00
  -3  24   0  180.48   20.40
  -4 -24   0  226.48   16.50
  -4 -24   0  217.78   17.30
  -4  24   0  236.58   22.90
  -5 -24   0    7.50    3.70
  -5 -24   0    1.20    4.10
  -5  24   0    8.60    6.80
  -6 -24   0    8.40    4.20
  -6 -24   0   16.40    5.00
  -6  24   0    9.80    8.80
  -7 -24   0   25.40    5.40
  -7 -24   0   15.90    4.50
  -8 -24   0  105.69   11.20
  -8  24   0   80.29   15.00
  -9 -24   0   38.60    6.40
  -9  24   0   24.80   12.40
 -10  24   0    1.20   11.60
 -11  24   0   -7.20   12.70
   0 -25   0    6.70    4.60
   0  25   0   13.80    6.40
   1 -25   0   44.80    7.00
  -1 -25   0   40.20    6.80
  -1  25   0   27.30    8.20
   1  25   0   38.60    8.30
  -2 -25   0    2.20    3.20
   2 -25   0   -3.70    4.60
  -2 -25   0    0.60    4.10
  -2  25   0    3.90    8.50
   2  25   0    7.60    5.40
  -3 -25   0   23.70    4.80
  -3 -25   0   19.70    5.50
   3  25   0   30.00    6.70
  -3  25   0   23.30    7.90
  -4 -25   0   25.40    5.50
  -4 -25   0   19.40    4.40
  -4  25   0   13.10    7.10
  -5 -25   0    6.30    4.60
  -5 -25   0    5.50    3.60
  -5  25   0    5.30    8.90
  -6 -25   0   84.69    9.20
  -7 -25   0  140.49   13.10
  -7  25   0  121.89   19.90
  -8 -25   0   34.30    6.30
  -8  25   0   44.70   13.10
  -9 -25   0   51.99    7.30
  -9  25   0   58.89   14.50
 -10  25   0  -13.90   12.10
 -11  25   0   20.70   13.90
   0 -26   0   62.99    8.50
   0  26   0   54.69   10.30
   1 -26   0  287.27   22.60
  -1 -26   0  321.87   22.50
  -1  26   0  333.37   28.70
   1  26   0  294.37   25.50
  -2 -26   0   20.70    5.60
  -2 -26   0   22.70    4.60
   2 -26   0   22.00    5.90
   2  26   0   12.90    6.90
  -2  26   0   21.30    9.00
  -3 -26   0   -0.60    3.30
  -3 -26   0   -1.60    4.60
  -3  26   0   -1.60    6.40
   3  26   0    5.30    5.60
  -4 -26   0    2.40    3.60
  -4 -26   0    4.40    5.00
  -4  26   0   -1.00    8.40
  -5 -26   0   38.60    6.20
  -5 -26   0   43.50    7.50
  -6 -26   0  176.78   15.60
  -6  26   0  188.38   22.20
  -7 -26   0   71.89    8.70
  -7  26   0  108.39   17.90
  -8 -26   0    7.80    5.60
  -8  26   0   -2.70   10.50
  -9  26   0   -9.30   12.10
 -10  26   0   17.50   13.30
 -11  26   0   19.00   14.70
   0 -27   0    5.80    5.30
   0  27   0    5.80    7.90
  -1  27   0   13.10    8.00
   1  27   0    8.60    9.10
  -2 -27   0  166.68   14.10
  -2 -27   0  169.28   15.10
  -2  27   0  168.98   20.30
   2  27   0  193.28   19.30
  -3 -27   0  359.76   24.90
  -3 -27   0  361.06   25.70
  -3  27   0  353.66   32.00
  -4 -27   0   -1.70    3.90
  -4 -27   0    0.90    5.20
  -5 -27   0    0.10    4.00
  -5 -27   0    5.40    5.50
  -5  27   0   -3.80    8.70
  -6 -27   0   34.50    6.50
  -6 -27   0   19.70    5.10
  -6  27   0   21.90   11.90
  -7 -27   0    2.70    5.70
  -7 -27   0   -3.80    4.40
  -7  27   0  -12.40   10.10
  -8 -27   0    3.10    5.80
  -8  27   0   -8.90   11.30
  -9  27   0   33.10   14.40
 -10  27   0   -5.70   13.70
   0  28   0   59.89   10.80
  -1 -28   0   24.10    7.00
   1  28   0   25.00    8.70
  -1  28   0   21.10   10.40
  -2 -28   0    3.80    3.80
  -2 -28   0    1.30    5.50
   2  28   0    1.30    8.50
  -2  28   0   14.50    9.20
  -3 -28   0    2.60    5.40
  -3 -28   0    0.50    3.90
  -3  28   0    7.90   11.30
  -4 -28   0  243.18   18.50
  -4  28   0  246.08   25.80
  -5 -28   0   17.80    5.10
  -5 -28   0    9.30    5.80
  -5  28   0   12.80   11.70
  -6 -28   0   20.70    6.60
  -6 -28   0   21.30    5.40
  -6  28   0   22.90   12.00
  -7 -28   0    5.20    6.00
  -7 -28   0   -0.20    4.50
  -7  28   0  -12.40   10.50
  -8 -28   0   17.90    9.60
  -8  28   0    8.40   11.80
  -9  28   0   -7.30   13.10
 -10  28   0   -9.90   15.00
   0  29   0    4.80    8.80
  -1 -29   0   -2.00    3.60
  -1  29   0    5.20   10.70
   1  29   0   12.30    9.70
  -2 -29   0   35.90    6.20
  -2  29   0   35.10   11.00
   2  29   0   40.30    9.40
  -3 -29   0   81.19    9.90
  -3 -29   0   97.29   13.00
  -3  29   0   73.39   15.00
  -4 -29   0   56.39    8.40
  -4 -29   0   59.89    9.20
  -4  29   0   52.09   13.00
  -5 -29   0   33.40    6.40
  -5 -29   0   42.80    7.70
  -5  29   0   24.10   11.30
  -6 -29   0   84.09   12.80
  -6 -29   0   61.09    8.00
  -6  29   0   95.39   16.60
  -7 -29   0    2.80    4.80
  -7 -29   0   -5.50    6.70
  -7  29   0  -10.20   11.10
  -8  29   0   48.90   14.90
  -9  29   0   -8.20   13.80
   0  30   0  747.53   64.49
  -1 -30   0   19.80    5.10
   1  30   0   23.30   10.30
  -1  30   0   23.80   10.10
  -2 -30   0  311.17   24.40
   2  30   0  343.77   31.50
  -2  30   0  422.66   34.40
  -3 -30   0   25.10    5.60
  -3  30   0   20.80   12.10
  -4 -30   0    2.50    4.80
  -4  30   0   -2.40   10.00
  -5 -30   0   16.70    5.40
  -5  30   0   12.60   10.50
  -6 -30   0    0.00    6.80
  -6 -30   0   -3.50    5.00
  -6  30   0    3.80   12.00
  -7 -30   0   57.19   10.50
  -7  30   0   68.99   15.20
  -8  30   0  384.76   38.80
  -9  30   0   96.59   19.60
   0  31   0    4.50    9.70
  -1 -31   0    4.10    6.20
  -1  31   0   11.50   11.70
   1  31   0    4.60    9.90
  -2 -31   0    0.30    4.40
  -2  31   0    2.20   11.40
  -3 -31   0    9.90    5.00
  -3  31   0    8.00   11.40
  -4 -31   0  100.09   11.90
  -4  31   0  101.39   17.00
  -5 -31   0   10.70    5.60
  -5  31   0    8.10   11.90
  -6 -31   0    7.20    5.90
  -6  31   0   24.60   13.80
  -7 -31   0    0.30    5.30
  -7  31   0    5.50   13.00
  -8  31   0   -6.60   14.80
   0 -32   0    1.90    5.60
   0  32   0    3.20   11.30
  -1 -32   0   24.70    6.20
  -1  32   0   40.40   13.20
   1  32   0   11.90   12.10
  -2 -32   0    1.50    5.80
   2  32   0    5.90   10.30
  -2  32   0    3.90   11.60
  -3 -32   0    3.90    5.20
  -3  32   0    1.50   11.50
  -4 -32   0  351.56   27.10
  -4  32   0  464.75   38.40
  -5 -32   0   44.20    7.40
  -5  32   0   49.80   13.80
  -6 -32   0  108.09   12.60
  -7  32   0   58.09   16.70
   0  33   0   16.20   12.50
  -1 -33   0    8.00    6.70
   1  33   0    6.00   12.30
  -1  33   0   -2.00   11.10
  -2 -33   0   11.00    5.90
  -2  33   0   21.90   12.50
  -3 -33   0   21.40    6.80
  -3  33   0   19.00   12.40
  -4 -33   0  125.89   14.00
  -4  33   0  184.98   27.20
  -5 -33   0   11.60    6.30
  -5  33   0  -12.60   12.50
  -6 -33   0   -2.10    6.30
  -6  33   0   12.60   15.10
  -7  33   0   44.50   16.60
   0 -34   0  298.87   23.90
   0  34   0  359.26   35.70
  -1 -34   0   22.00    7.90
   1  34   0   41.40   13.90
  -1  34   0   27.20   13.50
  -2 -34   0   -5.30    5.60
  -2  34   0    5.90   12.40
  -3 -34   0   45.10    8.90
  -3  34   0   32.20   13.40
  -4 -34   0   -2.40    6.10
  -4  34   0   -0.30   14.30
  -5 -34   0    9.50    6.60
  -5  34   0   15.20   15.30
  -6 -34   0    5.10    8.60
  -6  34   0    4.90   15.30
   0 -35   0    2.80    7.10
   0  35   0   -7.10   13.10
   1 -35   0   15.80    6.60
  -1 -35   0   12.50    6.10
   1  35   0   18.30   13.40
  -1  35   0    9.10   14.40
  -2 -35   0   20.40    7.30
  -2  35   0   10.60   14.20
  -3 -35   0   10.30    6.10
  -3  35   0   -5.80   13.90
  -4 -35   0   10.40    8.10
  -4  35   0   17.50   15.70
  -5  35   0   42.00   17.10
   0 -36   0   43.20    8.50
   0  36   0   82.49   17.90
   1 -36   0   34.10    8.00
  -1 -36   0   38.00    9.00
   1  36   0   58.49   16.80
  -2 -36   0    2.20    6.60
  -2  36   0   -9.00   14.30
  -3 -36   0   11.20    8.20
  -3  36   0    3.60   16.30
   0 -37   0  -10.20    6.30
   0  37   0   21.50   15.60
  -1 -37   0    0.80    6.90
   1 -37   0    4.80    6.30
  -1  37   0   21.70   16.40
  15   0  -1   -2.50    7.20
  14   0  -1    6.10    7.70
  14   0  -1   -6.30    6.60
 -14   0   1    0.20    3.60
  13   0  -1    5.90    6.40
 -13   0   1    1.10    3.10
  13   0  -1    3.40    5.50
  12   0  -1   -0.40    5.50
  12   0  -1    5.00    4.70
 -12   0   1    0.60    2.80
  11   0  -1    3.10    4.10
  11   0  -1    2.00    4.70
 -11   0   1    1.50    2.70
  10   0  -1    1.10    3.50
 -10   0   1    4.10    2.40
  10   0  -1   -0.70    4.10
   9   0  -1   -2.80    3.30
  -9   0   1    2.70    2.00
   9   0  -1    6.20    4.10
   8   0  -1    1.70    2.70
  -8   0   1    2.10    1.80
  -7   0   1    3.60    1.60
   7   0  -1    1.90    2.50
   6   0  -1    2.80    1.50
   6   0  -1   -1.10    2.10
  -6   0   1    2.90    2.10
   5   0  -1   -2.00    1.40
   5   0  -1    2.50    1.10
  -5   0   1    4.90    1.40
   4   0  -1    2.90    1.00
   4   0  -1    0.40    1.30
  -4   0   1    2.10    1.00
   3   0  -1    2.20    0.70
  -2   0   1    3.10    0.50
   2   0  -1    2.20    0.50
  -2   0  -1    3.90    1.00
   2   0   1    3.40    1.10
   2   0   1    5.50    1.10
  -4   0  -1    6.10    2.00
   4   0   1    4.60    1.70
   5   0   1    2.10    1.70
  -5   0  -1   -1.00    1.40
   5   0   1    3.60    1.90
  -6   0  -1    2.30    1.80
   6   0   1    1.90    2.20
   6   0   1    1.00    2.10
  -7   0  -1    4.00    2.00
   7   0   1   -1.50    4.90
   7   0   1    0.80    2.70
   8   0   1    0.20    3.00
  -8   0  -1   -0.30    2.30
   8   0   1   -1.10    3.10
   9   0   1    1.60    3.60
  -9   0  -1    6.50    2.90
   9   0   1   -4.20    3.20
  10   0   1    5.60    4.40
 -10   0  -1    6.40    3.10
  10   0   1    1.20    3.90
  11   0   1   -3.70    4.80
  11   0   1    0.10    4.70
 -11   0  -1    1.50    3.30
  12   0   1   -2.00    5.40
  12   0   1   -0.50    5.60
 -12   0  -1    1.60    3.80
  13   0   1   -5.60    6.50
 -13   0  -1    8.00    4.40
  13   0   1   -5.50    6.70
  14   0   1   11.10    7.10
 -14   0  -1    7.30    5.00
  14   0   1   -2.90    8.20
 -15   0  -1    0.60    5.60
  15   1  -1    3.00    7.30
 -15   1   1   -2.50    6.70
  14  -1  -1  -11.20    8.00
  14  -1  -1    4.10    7.10
 -14  -1   1   -2.40    3.30
  14   1  -1    1.40    7.00
  14   1  -1    1.00    7.00
 -14   1   1    6.50    3.90
 -13  -1   1   72.69    7.80
  13  -1  -1   67.19   10.60
  13  -1  -1   71.59   10.70
  13   1  -1   76.49   12.00
 -13   1   1   82.39    8.50
  13   1  -1   87.09   12.40
  12  -1  -1   -3.40    4.40
  12  -1  -1   -0.90    5.80
 -12  -1   1    0.10    2.80
  12   1  -1    6.70    5.10
 -12   1   1    7.20    3.00
  12   1  -1   -1.10    4.90
  11  -1  -1   33.20    7.10
 -11  -1   1   37.30    5.20
  11  -1  -1   39.30    7.20
  11   1  -1   29.90    7.20
 -11   1   1   38.90    5.80
  10  -1  -1    5.90    3.70
 -10  -1   1    4.40    2.20
  10  -1  -1   -4.40    5.10
  10   1  -1    0.30    3.60
  10   1  -1    4.90    3.90
 -10   1   1    1.20    2.40
   9  -1  -1  867.11   53.19
  -9  -1   1  807.22   50.69
   9   1  -1  856.01   51.89
  -9   1   1  805.12   51.09
   9   1  -1  863.51   53.09
   8  -1  -1  439.76   28.00
  -8  -1   1  404.36   25.90
   8   1  -1  418.36   27.00
   8   1  -1  433.36   27.90
  -8   1   1  398.36   26.20
   7  -1  -1  144.19   10.90
   7  -1  -1  128.39    9.60
   7   1  -1  130.09   10.80
  -7   1   1  132.49    9.60
   6  -1  -1 2195.68  123.59
   6  -1  -1 1986.00  122.29
  -6  -1   1 2015.90  121.99
   6   1  -1 2147.59  123.49
  -6   1   1 1987.70  122.29
   5  -1  -1  604.34   38.30
  -5  -1   1  630.14   38.00
   5  -1  -1  650.43   39.20
   5   1  -1  657.83   39.20
  -5   1   1  626.94   38.30
   4  -1  -1 1764.72  109.09
   4  -1  -1 1925.91  109.39
  -4  -1   1 1827.82  108.39
  -4   1   1 1841.42  108.69
   3  -1  -1 1800.72  123.29
  -3  -1   1 2085.09  122.19
   3  -1  -1 2132.69  122.49
   3   1  -1 2213.28  122.19
  -3   1   1 2158.88  122.49
   2  -1  -1    2.00    0.60
   2  -1  -1    2.70    0.80
  -2   1   1    1.70    0.70
  -2   1   1    1.10    0.60
   1   1   1 1064.29   63.09
  -2  -1  -1  164.48   10.90
   2  -1   1  168.18   10.90
   2  -1   1  172.68   11.00
  -2   1  -1  168.18   11.10
   2   1   1  179.68   11.10
  -2   1  -1  177.98   11.10
   2   1   1  170.08   10.80
   3  -1   1  643.64   38.90
  -3  -1  -1  670.23   38.90
   3  -1   1  652.93   39.20
   3   1   1  652.73   39.10
   3   1   1  641.34   38.80
  -3   1  -1  605.84   39.00
  -3   1  -1  647.64   39.30
   4  -1   1 3647.33  216.48
   4  -1   1 3557.34  216.18
  -4  -1  -1 3665.83  216.18
   4   1   1 3802.62  218.08
  -4   1  -1 3631.04  216.68
   4   1   1 3708.63  216.58
  -5  -1  -1    2.20    1.80
   5  -1   1    0.60    1.40
   5  -1   1    3.50    1.60
  -5   1  -1    4.90    1.90
   5   1   1    2.20    1.60
   5   1   1    5.50    1.80
  -6  -1  -1  476.05   31.40
   6  -1   1  516.65   32.10
   6   1   1  529.85   32.20
  -6   1  -1  477.45   31.50
   6   1   1  516.25   31.40
  -7  -1  -1   10.40    2.50
   7  -1   1    7.10    3.10
   7  -1   1    3.40    2.40
   7   1   1    5.10    2.60
   7   1   1    4.70    2.50
  -7   1  -1    5.60    2.40
   8  -1   1  197.38   13.80
  -8  -1  -1  155.08   12.40
   8  -1   1  166.48   13.60
   8   1   1  169.98   13.60
   8   1   1  176.08   13.00
  -8   1  -1  156.38   12.70
   9  -1   1  151.28   12.00
  -9  -1  -1  123.89   10.50
   9   1   1  126.19   11.10
  -9   1  -1  119.59   10.60
   9   1   1  129.39   11.90
  10  -1   1    2.60    3.70
 -10  -1  -1    4.60    3.00
  10  -1   1    4.40    4.30
 -10   1  -1    9.00    3.30
  10   1   1    2.10    3.80
 -11  -1  -1  631.24   41.50
  11  -1   1  705.63   44.20
  11  -1   1  664.73   42.70
  11   1   1  693.13   44.00
 -11   1  -1  608.74   41.70
  11   1   1  661.43   42.20
  12  -1   1    7.10    6.00
  12  -1   1   -2.30    5.60
 -12  -1  -1    3.80    3.60
  12   1   1    2.70    5.40
 -12   1  -1    3.20    4.00
  12   1   1    8.10    6.00
 -13  -1  -1    5.40    4.10
  13  -1   1   -4.80    6.90
  13  -1   1   -2.90    7.30
  13   1   1   -0.90    6.20
 -13   1  -1    0.90    4.60
  13   1   1   -3.40    6.80
 -14  -1  -1  315.17   22.20
  14  -1   1  298.37   25.90
  14  -1   1  351.36   26.00
 -14   1  -1  285.27   22.90
  14   1   1  320.77   30.30
  14   1   1  336.67   26.00
 -15   1  -1   11.90    6.10
  15   1   1   24.00    8.20
  15   2  -1    6.20    7.70
 -15   2   1   -1.00    4.70
 -14  -2   1  212.68   14.10
  14  -2  -1  188.08   20.50
  14   2  -1  224.98   19.80
  14   2  -1  180.08   19.70
 -14   2   1  206.38   16.00
 -13  -2   1    7.10    2.90
  13  -2  -1   18.10    6.70
  13  -2  -1   11.40    7.70
 -13   2   1    9.60    3.90
  13   2  -1    2.30    5.80
  13   2  -1   15.90    6.90
 -12  -2   1  273.37   17.70
  12  -2  -1  256.57   21.40
  12  -2  -1  269.87   21.60
  12   2  -1  281.87   21.40
  12   2  -1  273.87   21.90
 -12   2   1  258.27   18.80
  11  -2  -1   10.40    4.80
 -11  -2   1   11.60    2.60
  11  -2  -1    9.00    5.80
  11   2  -1   11.10    5.60
 -11   2   1   11.80    3.20
  11   2  -1   11.60    4.60
  10  -2  -1   97.49   11.10
 -10  -2   1  111.89    8.40
  10   2  -1  108.79   10.30
  10   2  -1  124.79   11.60
 -10   2   1  109.09    9.20
   9  -2  -1  133.49   12.10
  -9  -2   1  130.49    9.50
   9   2  -1  128.79   12.00
  -9   2   1  137.39   10.40
   8  -2  -1  459.35   28.60
   8  -2  -1  478.95   30.00
  -8  -2   1  406.36   28.10
   8   2  -1  462.65   29.90
   8   2  -1  469.35   28.70
  -8   2   1  436.46   28.40
  -7  -2   1 1564.04   96.19
   7  -2  -1 1576.74   96.79
   7  -2  -1 1675.83   98.09
  -7   2   1 1584.64   96.79
   7   2  -1 1672.13   98.09
   7   2  -1 1670.03   96.89
  -6  -2   1  103.09    7.20
   6  -2  -1   99.69    7.90
   6  -2  -1  106.69    8.70
   6   2  -1   95.79    8.60
  -6   2   1  102.69    7.70
  -5  -2   1   16.70    2.20
   5  -2  -1   15.70    2.60
   5  -2  -1   18.30    3.00
  -5   2   1   20.80    3.20
   4  -2  -1  137.09    9.50
  -4  -2   1  121.19    8.80
   4  -2  -1  154.48   11.10
  -4   2   1  137.89    9.20
  -4   2   1  132.49    9.60
   3  -2  -1  302.57   17.70
   3  -2  -1  255.47   18.30
  -3  -2   1  282.07   17.10
  -3   2   1  286.97   17.60
  -3   2   1  297.77   17.90
   2  -2  -1  275.47   17.30
   2  -2  -1  290.17   17.20
  -2   2   1  288.27   17.40
  -2   2   1  277.47   17.20
   1  -2  -1   63.99    4.80
   1   2  -1   79.29    4.50
   1  -2   1   59.99    4.60
  -1  -2  -1   71.49    4.40
  -1   2  -1   70.99    4.80
  -2  -2  -1    7.60    1.30
   2  -2   1    5.70    1.30
   2   2   1    8.70    1.20
  -2   2  -1    8.30    1.50
  -2   2  -1    8.00    1.60
   3  -2   1  745.23   46.40
   3  -2   1  747.03   46.30
  -3   2  -1  746.83   46.40
   3   2   1  806.32   46.00
  -3   2  -1  802.02   46.80
   4  -2   1  344.27   22.80
  -4  -2  -1  379.76   22.70
   4  -2   1  368.56   23.10
   4   2   1  388.56   23.20
  -4   2  -1  367.26   23.40
   4   2   1  370.76   22.50
  -4   2  -1  328.27   22.90
   5  -2   1  467.65   29.70
   5  -2   1  477.85   30.20
  -5   2  -1  449.66   29.80
   5   2   1  490.25   30.20
   5   2   1  490.15   29.40
  -5   2  -1  488.95   30.60
   6  -2   1  149.09   11.40
   6  -2   1  143.19   10.80
  -6  -2  -1  144.19   10.70
  -6   2  -1  133.29   10.80
   6   2   1  154.28   11.30
   6   2   1  159.48   10.60
  -7  -2  -1  201.28   15.00
   7  -2   1  228.88   16.10
  -7   2  -1  206.98   15.30
   7   2   1  216.98   15.00
   7   2   1  243.38   16.20
   8  -2   1  853.51   50.39
   8  -2   1  861.71   50.89
  -8  -2  -1  711.13   49.30
  -8   2  -1  727.83   49.70
   8   2   1  860.61   50.59
   8   2   1  820.92   50.69
   9  -2   1  193.48   15.70
   9  -2   1  187.98   15.60
  -9  -2  -1  183.58   14.00
   9   2   1  209.48   15.70
   9   2   1  210.48   14.80
  -9   2  -1  175.58   14.40
  10  -2   1  182.88   15.30
  10  -2   1  201.88   15.60
 -10  -2  -1  154.58   13.20
  10   2   1  177.58   14.00
 -10   2  -1  160.48   13.80
  10   2   1  194.78   15.10
  11  -2   1   31.90    7.80
 -11  -2  -1   23.90    4.20
  11  -2   1   21.00    6.50
  11   2   1   17.30    5.50
 -11   2  -1   20.90    4.70
  11   2   1   21.10    5.40
  12  -2   1   56.79    9.40
 -12  -2  -1   45.90    7.70
  12  -2   1   70.79   10.10
  12   2   1   63.59   10.40
  12   2   1   69.49   10.20
 -12   2  -1   74.19    9.20
 -13  -2  -1   37.20    5.40
  13  -2   1   50.49    9.50
  13   2   1   37.30    7.80
  13   2   1   25.60    8.40
 -13   2  -1   40.80    6.60
  14  -2   1  394.46   29.30
 -14  -2  -1  353.06   24.30
  14   2   1  379.76   28.20
 -14   2  -1  320.37   25.50
 -15   2  -1   18.10    6.60
  15   2   1    4.70    7.70
 -15   3   1   -2.80    5.10
  15   3  -1    1.40    7.70
  14  -3  -1  136.89   19.70
  14   3  -1  172.38   17.20
 -14   3   1  146.89   13.70
  13  -3  -1   26.30    8.50
 -13  -3   1   12.00    3.00
  13   3  -1   21.10    6.30
 -13   3   1   11.60    4.30
  13   3  -1   -2.70    5.80
  12  -3  -1   72.09   10.20
 -12  -3   1   67.69    6.50
  12  -3  -1   65.79   10.20
  12   3  -1   70.79    9.20
 -12   3   1   69.69    8.30
  12   3  -1   56.99    9.40
 -11  -3   1   56.79    5.60
  11  -3  -1   62.89    9.00
  11  -3  -1   44.00    8.30
  11   3  -1   53.29    8.70
 -11   3   1   64.49    7.40
  11   3  -1   55.89    8.40
 -10  -3   1   87.19    7.00
  10  -3  -1   98.39   10.40
  10   3  -1   84.99   10.00
  10   3  -1   93.59    8.60
 -10   3   1   78.99    8.10
   9  -3  -1  339.47   23.50
  -9  -3   1  341.07   22.30
   9  -3  -1  378.36   25.00
   9   3  -1  361.86   23.10
  -9   3   1  342.17   23.20
   9   3  -1  376.06   25.00
  -8  -3   1  166.08   12.20
   8  -3  -1  190.38   14.10
   8  -3  -1  164.88   13.00
   8   3  -1  177.08   13.90
   8   3  -1  188.08   12.60
  -8   3   1  173.98   12.70
  -7  -3   1   16.70    2.40
   7  -3  -1   17.50    3.60
   7  -3  -1   14.40    3.10
   7   3  -1   14.20    2.70
   7   3  -1   14.00    3.40
  -7   3   1   13.20    2.70
   6  -3  -1   82.59    7.30
  -6  -3   1   75.19    5.80
   6  -3  -1   77.49    6.80
   6   3  -1   80.49    6.30
  -6   3   1   84.19    6.60
  -5  -3   1  247.68   16.20
   5  -3  -1  266.77   17.10
   5  -3  -1  265.87   17.50
  -5   3   1  272.97   17.80
   5   3  -1  268.47   16.50
  -5   3   1  265.27   17.00
   4  -3  -1  685.93   42.90
  -4  -3   1  700.43   41.90
   4  -3  -1  726.33   42.80
  -4   3   1  706.93   43.00
   4   3  -1  706.23   42.00
   3  -3  -1    4.40    1.20
   3   3  -1    7.00    1.00
  -3   3   1    2.70    1.30
   2  -3  -1  195.98   12.40
  -2   3   1  202.68   12.60
  -2   3   1  197.08   12.50
  -1  -3   1   21.30    1.50
   1  -3  -1   18.50    1.70
   1   3  -1   17.20    1.50
   0  -3  -1   36.90    2.60
   0   3  -1   31.20    2.60
   1  -3   1   94.89    6.50
  -1  -3  -1   92.89    6.30
   1   3   1  100.59    6.10
  -1   3  -1   96.19    6.60
   2  -3   1    2.50    1.00
  -2  -3  -1    3.90    1.10
  -2   3  -1    1.90    1.00
   2   3   1    3.30    0.70
   3  -3   1 1249.38   74.29
  -3  -3  -1 1252.17   73.89
  -3   3  -1 1227.78   74.59
   3   3   1 1247.98   73.59
   4  -3   1  730.83   45.90
   4  -3   1  736.83   45.70
  -4   3  -1  798.52   46.40
  -4   3  -1  717.33   45.80
   4   3   1  780.02   45.10
   5  -3   1   77.89    6.80
   5  -3   1   81.39    7.00
  -5  -3  -1   76.99    7.50
  -5   3  -1   75.39    6.80
  -5   3  -1   88.89    7.90
   5   3   1   82.79    6.20
  -6  -3  -1    8.00    2.30
   6  -3   1    9.90    2.90
   6  -3   1   14.90    3.00
  -6   3  -1    9.00    4.00
   6   3   1    5.50    2.40
  -6   3  -1   14.80    2.80
   7  -3   1 1136.99   70.39
  -7  -3  -1 1125.99   69.99
   7  -3   1 1225.18   71.19
   7   3   1 1196.18   69.69
  -7   3  -1 1084.39   70.39
   7   3   1 1186.88   70.99
   8  -3   1    7.30    3.40
  -8  -3  -1    8.30    2.60
   8  -3   1    9.30    3.30
   8   3   1   11.40    3.20
   8   3   1    7.00    3.20
  -8   3  -1    5.80    2.80
   9  -3   1   27.40    5.70
  -9  -3  -1   20.00    3.80
   9  -3   1   35.00    6.20
  -9   3  -1   24.90    4.70
   9   3   1   25.80    4.40
   9   3   1   23.40    5.00
  10  -3   1  172.88   15.00
  10  -3   1  165.28   15.30
 -10  -3  -1  165.18   12.90
 -10   3  -1  159.28   13.70
  10   3   1  183.58   15.00
  10   3   1  183.18   13.50
  11  -3   1  163.88   15.60
 -11  -3  -1  145.79   12.30
  11  -3   1  171.08   16.00
 -11   3  -1  159.78   13.80
  11   3   1  159.58   14.50
  11   3   1  162.88   15.10
 -12  -3  -1   33.50    4.80
  12  -3   1   20.20    7.60
  12   3   1   25.30   10.70
  12   3   1   28.10    6.10
 -12   3  -1   25.30    5.60
 -13  -3  -1    2.50    3.60
  13  -3   1   17.00    8.30
  13   3   1    3.90    5.90
 -13   3  -1    3.10    5.10
  13   3   1    9.30    6.60
 -14  -3  -1   38.40    5.60
  14  -3   1   48.20   11.60
 -14   3  -1   41.10    7.40
  14   3   1   36.80    8.70
 -15   3  -1   24.90    7.50
  15   3   1   43.80    9.10
 -15   4   1   53.89    8.10
  15   4  -1   73.29   11.80
  14  -4  -1   -2.20    9.70
  14   4  -1    6.30    6.70
 -14   4   1    4.60    5.10
  13  -4  -1  230.68   21.70
 -13  -4   1  230.08   15.00
  13   4  -1  232.58   17.00
  13   4  -1  216.78   20.30
 -13   4   1  202.88   17.00
  12  -4  -1    5.00    6.80
  12   4  -1   -2.40    5.50
 -12   4   1    8.90    4.00
  12   4  -1    2.90    4.70
  11  -4  -1  237.78   18.80
 -11  -4   1  225.88   15.70
 -11   4   1  211.58   16.90
  11   4  -1  244.08   19.40
  11   4  -1  242.28   16.40
  10  -4  -1    3.30    3.60
  10  -4  -1    4.30    3.90
  10   4  -1    5.30    3.00
 -10   4   1    1.40    2.80
  10   4  -1    2.40    4.00
   9  -4  -1   50.19    7.10
  -9  -4   1   32.80    5.40
   9  -4  -1   31.70    5.80
  -9   4   1   45.10    5.80
   9   4  -1   38.50    5.30
   9   4  -1   47.00    7.20
  -8  -4   1  766.62   46.70
   8  -4  -1  798.42   49.10
   8  -4  -1  767.72   48.10
   8   4  -1  783.32   49.00
   8   4  -1  804.72   47.20
  -8   4   1  744.23   47.90
   7  -4  -1   59.99    6.40
  -7  -4   1   47.60    4.50
   7  -4  -1   48.30    6.00
  -7   4   1   51.19    5.50
   7   4  -1   52.39    4.80
   6  -4  -1   48.00    5.40
  -6  -4   1   46.40    4.10
   6  -4  -1   45.00    5.30
  -6   4   1   44.30    6.60
   6   4  -1   47.40    4.10
  -6   4   1   48.70    4.90
   5  -4  -1   52.89    5.30
  -5  -4   1   48.80    4.10
   5  -4  -1   55.39    5.10
  -5   4   1   53.89    5.00
   5   4  -1   51.79    4.00
  -5   4   1   52.39    5.90
   4  -4  -1  447.36   27.60
   4   4  -1  463.55   26.60
  -4   4   1  445.86   28.00
  -4   4   1  423.36   27.50
  -3   4   1 5668.53  333.37
  -2  -4   1 1531.75   90.59
   2  -4  -1 1627.24   91.29
   2   4  -1 1486.15   90.59
  -2   4   1 1521.45   91.29
  -1  -4   1   15.40    1.60
   1  -4  -1   19.80    1.90
  -1   4   1   21.50    2.10
   1   4  -1   20.40    1.90
   0  -4   1   32.40    2.60
   0  -4  -1   29.00    2.50
   0   4   1   34.10    2.70
   0   4  -1   32.80    2.80
   1  -4   1 1579.64   94.29
  -1  -4  -1 1612.04   93.89
  -1   4  -1 1564.84   94.49
   1   4   1 1619.74   93.89
   2  -4   1  388.06   23.60
  -2  -4  -1  374.36   23.00
   2   4   1  401.36   22.90
  -2   4  -1  355.96   23.80
   3  -4   1   72.39    5.80
  -3  -4  -1   76.29    5.30
   3   4   1   62.89    4.80
  -3   4  -1   68.99    5.80
  -3   4  -1   71.59    6.30
   4  -4   1  880.81   52.19
  -4  -4  -1  842.22   51.59
   4   4   1  883.21   51.19
  -4   4  -1  835.52   52.29
  -4   4  -1  855.71   52.69
   5  -4   1   28.30    4.40
  -5   4  -1   36.10    5.60
   5   4   1   36.80    3.70
  -5   4  -1   48.80    4.90
  -6  -4  -1  805.42   48.10
   6  -4   1  765.92   48.70
  -6   4  -1  722.93   48.60
   6   4   1  827.62   47.70
  -6   4  -1  820.52   49.70
   7  -4   1  453.15   28.10
  -7  -4  -1  399.56   26.90
   7  -4   1  399.46   27.30
   7   4   1  416.86   27.80
  -7   4  -1  449.76   29.00
   7   4   1  442.16   26.50
  -7   4  -1  400.96   27.50
  -8  -4  -1   55.39    6.30
   8  -4   1   49.40    7.30
  -8   4  -1   53.79    6.80
   8   4   1   47.30    6.70
   8   4   1   60.09    6.10
  -9  -4  -1  281.77   20.10
   9   4   1  333.17   22.20
  -9   4  -1  297.07   21.30
  10  -4   1  166.38   14.50
 -10  -4  -1  126.79   11.00
 -10   4  -1  126.79   12.20
  10   4   1  147.39   13.00
  10   4   1  142.19   11.50
 -11  -4  -1  296.17   22.20
  11  -4   1  372.56   25.70
  11   4   1  343.57   25.20
 -11   4  -1  329.07   24.00
  11   4   1  356.56   23.00
 -12  -4  -1   -2.30    3.10
  12  -4   1   -3.40    6.90
 -12   4  -1   -3.20    4.50
 -13  -4  -1    0.40    3.40
  13  -4   1   12.50    8.90
  13   4   1    5.20    5.50
 -13   4  -1    3.50    5.50
  13   4   1    8.00    6.60
 -14  -4  -1   22.00    4.50
  14  -4   1   19.00   11.20
 -14   4  -1   24.90    7.10
  14   4   1   26.20    8.30
 -15   4  -1   28.10    7.70
  15   4   1    9.00    8.10
  15   5  -1   34.40    8.70
  14  -5  -1    8.30   10.90
  14   5  -1    8.30    7.20
 -14   5   1   11.20    5.60
  13  -5  -1   49.00   11.00
  13   5  -1   31.80    8.50
  13   5  -1   47.90    6.20
 -13   5   1   35.90    6.70
  12  -5  -1   46.10    9.40
 -12  -5   1   46.90    4.70
  12   5  -1   38.10    8.50
  12   5  -1   37.00    5.60
 -12   5   1   36.00    5.90
  11  -5  -1    6.40    4.50
 -11  -5   1    1.40    2.20
  11   5  -1    8.00    5.50
  11   5  -1   -2.00    3.10
 -11   5   1    0.40    3.40
 -10  -5   1  144.69   10.10
  10  -5  -1  140.29   14.10
  10   5  -1  157.98   11.00
 -10   5   1  142.19   12.10
  10   5  -1  138.99   13.20
   9  -5  -1   78.19    9.50
  -9  -5   1   87.99    7.10
   9   5  -1   93.19    9.90
  -9   5   1   95.89    8.90
   9   5  -1  107.59    7.80
   8  -5  -1    3.70    3.20
  -8  -5   1    7.20    2.00
   8   5  -1    5.90    2.10
   7  -5  -1  455.25   28.90
  -7  -5   1  407.86   27.00
   7   5  -1  462.95   27.10
  -7   5   1  474.55   29.80
  -7   5   1  424.06   28.40
  -6  -5   1  244.98   15.90
   6  -5  -1  254.67   17.20
  -6   5   1  281.77   18.40
  -6   5   1  236.08   17.00
   6   5  -1  261.07   15.80
   5  -5  -1  739.73   44.50
   5   5  -1  747.33   43.10
  -5   5   1  691.33   44.40
   4  -5  -1  122.69    8.90
  -4  -5   1  129.49    7.70
  -4   5   1  124.19    9.30
   4   5  -1  125.19    7.50
  -4   5   1  106.19    8.70
   3  -5  -1 1923.01  108.09
  -3  -5   1 1809.42  107.19
  -3   5   1 1756.42  108.09
  -3   5   1 1799.12  108.39
  -2  -5   1  407.86   24.00
   2  -5  -1  403.16   24.60
   2   5  -1  392.16   24.10
   1  -5  -1   25.50    2.50
  -1  -5   1   28.20    2.30
   1   5  -1   25.50    2.40
  -1   5   1   24.10    2.70
   0  -5   1  475.55   28.80
   0  -5  -1  491.45   28.80
   0   5  -1  467.15   29.00
   0   5   1  473.25   28.80
   1  -5   1  121.19    8.10
  -1  -5  -1  122.89    7.80
  -1  -5  -1  118.89    7.90
  -1   5  -1  116.59    8.40
   1   5   1  119.89    7.70
  -2  -5  -1   13.70    1.70
  -2   5  -1   11.50    2.00
   2   5   1   12.80    1.50
   3  -5   1 7139.19  409.06
  -3   5  -1 6778.52  409.26
   4  -5   1  165.18   11.70
  -4  -5  -1  174.48   11.10
   4   5   1  168.38   10.50
  -4   5  -1  161.78   12.40
  -4   5  -1  154.38   11.70
   5  -5   1  441.76   28.90
  -5   5  -1  490.55   30.10
  -5   5  -1  419.36   29.00
   5   5   1  472.25   27.70
   6  -5   1  865.71   52.89
  -6   5  -1  880.41   54.29
   6   5   1  888.41   51.69
  -6   5  -1  805.62   52.99
   7  -5   1  150.08   12.40
  -7  -5  -1  157.78   11.60
   7   5   1  145.89   12.20
  -7   5  -1  177.98   14.50
  -7   5  -1  142.69   12.10
   7   5   1  164.38   10.90
   8  -5   1  364.86   25.20
  -8  -5  -1  369.26   24.50
  -8   5  -1  396.96   27.20
  -8   5  -1  361.26   25.40
   8   5   1  381.06   25.60
   8   5   1  386.86   23.90
  -9  -5  -1   43.50    5.90
   9  -5   1   40.90    7.20
  -9   5  -1   43.20    6.90
   9   5   1   40.70    5.70
   9   5   1   45.70    6.90
 -10  -5  -1   49.60    6.40
  10  -5   1   51.79    8.20
 -10   5  -1   43.50    7.00
  10   5   1   53.69    6.70
  10   5   1   61.49    8.20
  11  -5   1   44.60    8.10
 -11  -5  -1   31.50    4.60
  11   5   1   37.00    5.80
 -11   5  -1   28.70    5.80
  11   5   1   32.50    6.70
  12  -5   1   54.49    9.60
 -12  -5  -1   49.10    6.60
  12   5   1   45.10    6.40
  12   5   1   23.80    8.70
 -12   5  -1   38.70    7.10
  13  -5   1   50.69   11.50
 -13  -5  -1   50.29    7.20
 -13   5  -1   58.99    8.70
  13   5   1   57.99    9.90
  14  -5   1   31.90   12.50
 -14  -5  -1   29.30    4.60
 -14   5  -1   44.80    8.00
  14   5   1   40.50    8.80
  15   5   1   47.30    9.70
 -15   5  -1   57.59    9.30
  15   6  -1   47.60   10.00
 -15   6   1   29.10    7.40
  14  -6  -1   41.50   12.80
  14   6  -1   34.20    8.70
 -14   6   1   50.99    7.80
  13  -6  -1   -7.50    9.30
  13   6  -1   10.20    7.50
 -13   6   1   -2.20    4.60
  12   6  -1    1.70    3.40
 -12   6   1    4.60    4.50
  12   6  -1    9.60    6.20
  11  -6  -1   14.70    5.60
 -11  -6   1   13.50    2.30
 -11   6   1   14.90    4.60
  11   6  -1   16.10    5.30
  11   6  -1   22.30    3.70
  10  -6  -1    0.10    4.10
 -10  -6   1    2.50    1.80
 -10   6   1    6.70    3.30
  10   6  -1    6.10    2.40
  10   6  -1   -0.40    3.70
   9  -6  -1  868.21   53.89
  -9  -6   1  833.42   51.49
  -9   6   1  830.62   53.59
   9   6  -1  843.32   54.39
   9   6  -1  930.91   51.89
  -8  -6   1   88.29    6.60
   8  -6  -1   86.89    9.20
  -8   6   1   83.89    8.30
  -8   6   1   93.69   10.70
   8   6  -1   92.09    6.70
  -7  -6   1 2918.81  179.18
   7  -6  -1 3150.08  180.88
   7   6  -1 3067.69  178.98
  -7   6   1 2853.01  180.58
  -7   6   1 3229.08  181.88
   6  -6  -1   21.90    6.00
  -6  -6   1   21.60    3.10
  -6   6   1   17.90    3.40
  -6   6   1   28.40    5.00
   6   6  -1   23.60    2.30
  -5  -6   1  471.35   27.00
   5  -6  -1  455.45   28.40
  -5   6   1  470.05   30.40
   5   6  -1  445.46   26.70
  -5   6   1  406.56   28.30
  -4  -6   1  355.16   21.50
   4  -6  -1  364.36   22.60
  -4   6   1  362.16   23.20
  -4   6   1  342.97   22.70
  -3  -6   1 2532.35  147.59
   3  -6  -1 2528.25  148.49
  -3   6   1 2471.15  148.69
  -2  -6   1   84.19    5.60
   2  -6  -1   85.29    6.20
  -2   6   1   81.39    6.40
   2   6  -1   82.79    5.70
   1  -6  -1   23.00    2.60
  -1  -6   1   29.70    2.50
   1   6  -1   25.10    2.70
   0  -6   1   19.70    2.20
   0  -6  -1   17.60    2.10
   0   6  -1   21.80    2.70
   0   6   1   20.50    2.60
  -1  -6  -1 3420.26  196.08
   1  -6   1 3464.35  196.58
  -1  -6  -1 3363.26  196.28
  -1   6  -1 3143.89  196.88
   1   6   1 3286.27  196.28
  -2  -6  -1    4.50    1.10
   2  -6   1    1.70    1.20
  -2  -6  -1    1.30    0.80
  -2   6  -1    2.80    1.50
   2   6   1    2.80    0.80
   3  -6   1 4497.95  256.47
  -3  -6  -1 4338.57  255.57
   3   6   1 4377.96  255.27
  -3   6  -1 4182.88  256.67
  -4  -6  -1    3.60    1.60
   4  -6   1    3.50    2.00
   4   6   1    1.80    0.90
  -4   6  -1    2.30    3.00
  -4   6  -1    1.70    1.80
   5  -6   1 1263.77   77.59
  -5   6  -1 1119.59   74.09
   5   6   1 1226.28   72.49
  -5   6  -1 1290.47   75.19
   6  -6   1   45.60    6.40
   6   6   1   49.90    4.40
  -6   6  -1   45.00    5.90
  -7  -6  -1  608.84   37.00
   7  -6   1  601.54   37.80
  -7   6  -1  607.04   39.40
   7   6   1  593.04   36.00
  -7   6  -1  551.34   37.80
  -8  -6  -1    8.60    3.00
   8  -6   1   14.20    5.00
   8   6   1    9.40    2.60
  -8   6  -1   11.40    5.90
  -8   6  -1   15.80    4.10
   8   6   1   10.20    3.80
   9  -6   1   45.90    7.20
  -9  -6  -1   71.29    7.10
   9   6   1   65.99    6.40
   9   6   1   69.49    8.30
  -9   6  -1   54.39    8.20
  -9   6  -1   67.79   10.60
 -10  -6  -1    2.80    2.80
  10  -6   1   -1.70    4.20
  10   6   1   -0.80    3.30
  10   6   1   -1.60    3.90
 -10   6  -1   -1.90    3.90
 -11  -6  -1    8.40    3.00
  11  -6   1   -4.60    6.40
 -11   6  -1    3.80    4.50
  11   6   1    1.80    3.50
  11   6   1    4.50    4.20
 -12  -6  -1   27.20    4.20
  12  -6   1   27.70    8.80
  12   6   1   30.30    5.70
 -12   6  -1   36.10    6.70
  12   6   1   26.70    7.20
 -13  -6  -1    7.30    3.40
  13  -6   1   13.80    9.90
  13   6   1   -0.50    6.40
  13   6   1    7.50    4.90
 -13   6  -1    6.90    6.20
 -14  -6  -1   24.40    3.90
 -14   6  -1   17.80    7.60
  14   6   1   24.70    7.90
 -15   6  -1   38.70    9.10
  15   6   1   67.09   10.40
 -15   7   1   25.20    7.40
  15   7  -1   27.80    8.70
  14   7  -1   66.69    6.10
  14   7  -1   73.29   11.30
 -14   7   1   81.19   12.40
  13  -7  -1   24.20   10.60
 -13   7   1    4.50    5.20
  13   7  -1   11.80    3.60
  13   7  -1   22.00    7.50
  12  -7  -1   10.00    6.20
 -12   7   1   11.50    5.30
  12   7  -1   21.50    3.60
  11  -7  -1   46.30    7.50
  11   7  -1   46.10    7.90
 -11   7   1   51.99    8.30
  11   7  -1   54.49    5.60
 -10  -7   1   68.39    5.40
  10  -7  -1   68.99   10.30
  10   7  -1   71.69    9.10
  10   7  -1   75.99    6.00
 -10   7   1   56.49    8.30
  -9  -7   1 1009.10   62.29
   9  -7  -1 1063.49   65.29
  -9   7   1 1016.30   64.79
   9   7  -1 1106.59   62.49
   8  -7  -1   53.29    7.50
  -8  -7   1   45.20    4.60
  -8   7   1   49.50    6.60
  -8   7   1   47.20    7.60
   8   7  -1   48.40    4.10
  -7  -7   1  158.08   11.10
   7  -7  -1  161.98   13.10
   7   7  -1  172.88   10.40
  -7   7   1  165.08   12.70
  -7   7   1  164.18   14.50
   6  -7  -1    4.00    2.70
  -6  -7   1    1.30    1.10
   6   7  -1    4.50    0.90
  -6   7   1    2.70    2.20
  -6   7   1    5.30    3.70
   5  -7  -1  759.52   50.69
  -5  -7   1  817.42   46.40
  -5   7   1  760.32   48.00
  -5   7   1  775.32   48.60
   4  -7  -1  647.74   39.60
  -4  -7   1  669.53   38.50
  -4   7   1  639.74   40.30
  -4   7   1  619.64   39.90
  -3  -7   1 1370.26   81.59
   3  -7  -1 1396.46   82.39
  -3  -7   1 1429.76   81.19
  -3   7   1 1321.67   82.69
  -2  -7   1  353.96   21.30
   2  -7  -1  357.36   21.90
   2   7  -1  341.07   21.40
  -2   7   1  343.47   22.10
  -1  -7   1 3089.99  180.38
   1  -7  -1 3109.69  180.68
  -1   7   1 3042.10  180.88
   1   7  -1 3014.70  180.58
   0  -7  -1   17.40    2.20
   0  -7   1   14.90    2.10
   0   7   1   10.20    1.80
   0   7  -1   14.10    2.30
   1  -7   1 3051.79  174.98
  -1  -7  -1 2886.11  174.68
  -1  -7  -1 3041.10  174.58
  -1   7  -1 2885.51  175.38
  -2  -7  -1    3.40    1.20
  -2  -7  -1    3.00    1.10
   2  -7   1    4.20    1.60
  -2   7  -1    7.70    1.90
  -3  -7  -1 1593.84   90.49
  -3  -7  -1 1493.05   90.19
   3  -7   1 1522.95   91.19
   3   7   1 1554.34   89.99
  -3   7  -1 1456.85   91.39
   4  -7   1  468.95   29.30
  -4  -7  -1  483.35   28.30
   4   7   1  465.55   27.70
  -4   7  -1  419.06   29.30
  -5  -7  -1  408.16   26.30
   5  -7   1  465.05   28.40
  -5   7  -1  370.06   27.40
  -5   7  -1  421.06   28.70
   5   7   1  453.15   25.70
   6  -7   1  282.87   18.60
  -6   7  -1  235.18   21.20
   6   7   1  275.77   16.40
  -6   7  -1  241.38   18.40
   7  -7   1 2511.95  145.39
  -7   7  -1 2532.75  146.99
  -7   7  -1 2234.18  145.39
   7   7   1 2436.06  143.29
   8  -7   1   29.40    5.50
  -8  -7  -1   30.90    4.60
   8   7   1   35.50    4.30
  -8   7  -1   26.50    5.40
  -8   7  -1   48.10    9.10
  -9  -7  -1   24.50    4.10
   9  -7   1   14.60    4.90
   9   7   1   21.00    3.20
   9   7   1    8.80    4.40
  -9   7  -1   26.00    8.30
  -9   7  -1    8.70    4.50
 -10  -7  -1   -2.60    2.90
  10  -7   1    0.00    4.50
 -10   7  -1    0.80    4.00
  10   7   1   -0.40    3.70
  10   7   1   -0.90    2.60
  11  -7   1  303.17   23.20
 -11  -7  -1  278.07   20.40
  11  -7   1  374.56   25.40
  11   7   1  276.07   22.90
  11   7   1  334.17   23.80
 -11   7  -1  316.07   23.40
  12  -7   1   10.70    8.40
 -12  -7  -1    8.70    3.00
  12   7   1    1.10    3.80
  12   7   1    5.00    5.50
 -12   7  -1    3.70    5.30
  13  -7   1    0.00   10.10
 -13  -7  -1    0.80    2.90
 -13   7  -1    7.20    6.60
  13   7   1    2.20    4.40
  13   7   1    1.80    6.30
 -14   7  -1   11.20    7.40
  14   7   1    1.80    6.40
 -15   7  -1   -6.70    8.40
  15   7   1   -8.10    7.30
  15   8  -1    4.70    7.40
 -15   8   1    7.00    7.50
  14   8  -1   13.80    7.70
 -14   8   1    7.00    6.60
 -13   8   1  194.68   18.10
  13   8  -1  211.98   13.70
  13   8  -1  231.58   20.10
  12  -8  -1   53.59    9.10
  12   8  -1   62.89    5.60
  12   8  -1   54.09   10.30
 -12   8   1   52.49    7.70
  11  -8  -1  215.68   18.40
  11   8  -1  215.58   18.20
  11   8  -1  231.68   14.10
 -11   8   1  205.68   17.70
 -10  -8   1   88.59    7.10
  10  -8  -1  105.39   11.70
  10   8  -1   99.89    6.80
 -10   8   1   94.39   10.40
  10   8  -1   79.79   10.20
  -9  -8   1  217.08   12.30
  -9  -8   1  179.08   12.40
   9  -8  -1  196.08   16.00
  -9   8   1  175.18   17.80
  -9   8   1  178.28   15.10
   9   8  -1  196.78   12.20
  -8  -8   1  466.25   29.90
  -8  -8   1  527.75   29.50
   8  -8  -1  455.55   33.30
  -8   8   1  445.16   31.80
   8   8  -1  502.55   29.20
  -8   8   1  522.35   33.80
   7  -8  -1 1190.78   72.59
  -7  -8   1 1216.78   70.39
  -7   8   1 1223.28   73.79
  -7   8   1 1094.79   72.59
   7   8  -1 1212.08   69.99
   6  -8  -1  762.22   45.80
  -6  -8   1  764.82   43.90
  -6   8   1  753.12   46.90
  -6   8   1  658.93   45.70
  -5  -8   1    3.60    1.10
   5  -8  -1    3.30    2.20
  -5   8   1   13.90    4.00
  -5   8   1    3.60    2.10
   4  -8  -1  564.74   36.20
  -4  -8   1  599.84   34.30
  -4   8   1  542.85   35.70
  -3  -8   1    2.10    1.00
   3  -8  -1    4.70    1.60
  -3  -8   1    4.30    1.50
  -3   8   1    1.00    1.50
   2  -8  -1 1836.42  106.29
  -2  -8   1 1854.91  105.79
  -2   8   1 1793.12  106.69
   2   8  -1 1669.43  105.99
   1  -8  -1   72.69    5.50
  -1  -8   1   72.39    5.20
  -1   8   1   73.29    5.80
   1   8  -1   56.79    5.30
   0  -8   1   16.30    2.40
   0  -8  -1   14.70    2.40
   0   8  -1   13.20    2.40
   0   8   1   16.60    2.50
  -1  -8  -1  229.18   14.30
   1  -8   1  221.48   14.60
  -1  -8  -1  222.68   14.40
   1   8   1  220.28   14.50
  -1   8  -1  230.08   15.20
  -2  -8  -1 1181.08   68.99
   2  -8   1 1206.48   69.59
  -2  -8  -1 1181.18   68.79
  -2   8  -1 1060.59   69.89
   3  -8   1   30.00    4.10
  -3  -8  -1   38.80    3.60
  -3  -8  -1   33.80    3.50
   3   8   1   37.90    3.20
  -3   8  -1   38.00    4.70
  -4  -8  -1  313.57   19.40
   4  -8   1  325.77   20.50
   4   8   1  313.47   18.80
  -4   8  -1  274.77   20.50
  -5  -8  -1   80.49    6.80
  -5   8  -1   83.29    7.90
   5   8   1   81.89    5.70
  -5   8  -1   79.89    9.70
   6  -8   1  174.18   13.00
  -6   8  -1  155.28   14.70
  -6   8  -1  155.98   12.90
   6   8   1  168.28   10.70
  -7   8  -1  466.05   33.50
   7   8   1  538.95   31.20
  -7   8  -1  529.75   35.60
  -8  -8  -1  332.97   21.60
   8  -8   1  328.87   22.90
  -8   8  -1  290.67   22.70
   8   8   1  323.57   20.20
  -8   8  -1  336.37   25.40
   9  -8   1   45.10    7.40
  -9  -8  -1   61.59    7.20
  -9   8  -1   61.99   11.20
   9   8   1   59.99    7.60
   9   8   1   64.39    5.60
  -9   8  -1   49.40    7.50
  10  -8   1  132.89   13.60
 -10  -8  -1  129.79   11.30
  10   8   1  132.29   14.10
  10   8   1  146.09   10.30
 -10   8  -1  154.08   13.90
 -10   8  -1  151.88   18.70
  11  -8   1   21.80    6.60
 -11  -8  -1   15.70    3.60
 -11   8  -1   16.60    5.60
  11   8   1    7.80    6.70
  11   8   1   14.50    3.30
  12  -8   1   -1.10    8.60
 -12  -8  -1    5.30    2.90
 -12   8  -1   13.90    5.90
  12   8   1    3.70    5.60
  12   8   1    4.30    3.40
 -13  -8  -1  111.59    9.00
  13   8   1  110.79   14.50
 -13   8  -1  111.69   15.00
 -14   8  -1   82.59   11.50
  14   8   1   51.29    9.80
  15   8   1   34.90    9.40
 -15   8  -1   49.00   12.40
  15   9  -1  -15.00    8.10
 -15   9   1   -0.30    7.70
  14   9  -1   41.70    8.90
 -14   9   1   48.30    8.80
  13  -9  -1    3.30    7.90
  13   9  -1    2.00    6.30
 -13   9   1   12.20    5.90
  12  -9  -1   47.60    9.00
  12   9  -1   47.90    8.50
 -12   9   1   43.20    7.70
  11  -9  -1  129.59   15.00
 -11   9   1  136.19   13.30
  11   9  -1  135.99   13.50
  10  -9  -1    9.10    5.10
 -10   9   1    4.10    4.00
 -10   9   1   -3.90    7.20
   9  -9  -1   17.30    5.20
  -9  -9   1   31.40    3.10
  -9  -9   1   21.80    3.00
  -9   9   1   28.00    7.80
  -9   9   1   27.30    5.20
  -8  -9   1    9.90    1.80
   8  -9  -1    5.70    4.00
  -8  -9   1    6.80    2.50
  -8   9   1    8.70    3.50
  -8   9   1    1.20    5.40
  -7  -9   1   20.00    2.70
  -7   9   1   18.60    4.10
  -7   9   1   14.70    5.70
  -6  -9   1   63.19    4.90
   6  -9  -1   65.99    7.30
  -6   9   1   64.79    7.00
  -6   9   1   70.19    9.10
   5  -9  -1 1722.03   96.09
  -5  -9   1 1629.94   94.29
  -5   9   1 1434.76   95.89
  -5   9   1 1584.24   96.69
  -4  -9   1   50.59    4.30
  -4  -9   1   57.69    3.90
   4  -9  -1   59.09    5.60
  -4   9   1   44.30    5.60
  -3  -9   1  624.64   36.50
  -3  -9   1  634.84   36.10
   3  -9  -1  589.94   38.00
  -3   9   1  561.34   37.70
  -2  -9   1  233.38   14.30
   2  -9  -1  233.68   14.80
   2   9  -1  214.98   14.40
  -2   9   1  209.28   15.10
  -1  -9   1 1445.46   83.89
   1  -9  -1 1455.75   84.19
   1   9  -1 1415.06   84.29
  -1   9   1 1326.77   84.49
   0  -9  -1  345.97   22.20
   0  -9   1  363.16   22.30
   0   9   1  347.47   22.50
   0   9  -1  366.86   22.80
  -1  -9  -1 2997.00  172.48
   1  -9   1 3028.60  172.78
   1   9   1 2808.32  172.68
  -1   9  -1 2856.41  173.28
  -2  -9  -1 1222.08   72.29
   2  -9   1 1220.18   72.79
  -2  -9  -1 1246.08   72.09
  -2   9  -1 1155.68   73.29
  -3  -9  -1   47.70    4.30
   3  -9   1   51.39    5.20
  -3  -9  -1   45.90    4.20
  -3   9  -1   42.20    5.50
  -4  -9  -1   78.29    6.20
  -4  -9  -1   82.89    6.30
   4  -9   1   81.99    7.20
  -4   9  -1   67.49    7.20
   4   9   1   76.79    5.60
   5  -9   1 1548.84   89.29
  -5  -9  -1 1593.94   87.39
  -5  -9  -1 1534.55   87.39
  -5   9  -1 1273.37   89.49
  -5   9  -1 1329.07   88.89
   5   9   1 1496.35   86.59
   6  -9   1   14.50    4.90
  -6  -9  -1   11.50    2.70
  -6   9  -1   16.20    5.90
  -6   9  -1   12.20    3.70
   6   9   1   16.00    2.30
   7  -9   1  820.62   49.80
  -7   9  -1  785.92   51.59
  -7   9  -1  720.83   49.80
   7   9   1  817.92   47.10
   8  -9   1  769.62   47.70
  -8   9  -1  671.43   47.80
  -8   9  -1  788.72   50.09
   8   9   1  757.42   44.80
  -9  -9  -1  110.39    9.40
   9  -9   1   93.99   11.60
   9   9   1  103.89    7.60
  -9   9  -1  100.29   14.40
  -9   9  -1   91.09   11.10
 -10  -9  -1   37.80    5.20
  10  -9   1   32.30    6.80
 -10   9  -1   50.59   12.00
 -10   9  -1   38.40    7.00
  10   9   1   34.40    7.60
  10   9   1   34.50    4.70
 -11  -9  -1  588.34   39.70
  11  -9   1  637.74   42.80
  11   9   1  680.73   39.00
  11   9   1  665.03   43.20
 -11   9  -1  632.64   43.10
 -12  -9  -1   31.60    4.60
 -12  -9  -1   26.20    4.00
  12  -9   1   17.50    8.00
  12  -9   1   27.00    9.90
 -12   9  -1   37.30    8.00
  12   9   1   33.60    7.60
  12   9   1   35.10    5.40
 -13  -9  -1  135.69   10.00
  13   9   1  137.49   14.60
 -13   9  -1   97.29   15.90
  13   9   1  126.19    9.90
 -14   9  -1   28.70    9.50
  14   9   1   20.50    8.10
 -15   9  -1   11.70   10.30
  15   9   1   13.60    8.30
  15  10  -1   -1.70    8.10
 -15  10   1   -2.80    9.80
 -14  10   1    1.40    7.10
  14  10  -1   -2.50    6.70
  13 -10  -1   55.49   10.40
  13  10  -1   51.79    9.30
 -13  10   1   40.00    8.50
  12 -10  -1  439.06   33.10
 -12  10   1  459.25   32.50
  12  10  -1  473.35   33.10
  11 -10  -1  314.87   23.30
  11  10  -1  280.97   22.80
 -11  10   1  271.07   22.10
  10 -10  -1  128.29   13.40
 -10  10   1  104.39   13.70
 -10  10   1  101.89   11.50
   9 -10  -1  179.88   14.90
  -9 -10   1  179.68   10.80
  -9 -10   1  169.18   11.50
  -9  10   1  136.79   14.00
  -9  10   1  150.48   17.40
   8 -10  -1   42.20    6.50
  -8 -10   1   47.30    4.10
  -8  10   1   37.30    6.20
  -8  10   1   49.30    8.90
   7 -10  -1  167.48   13.40
  -7 -10   1  169.88   10.80
  -7  10   1  174.48   15.70
  -7  10   1  147.49   13.10
  -6 -10   1  157.08    9.80
   6 -10  -1  150.88   13.10
  -6  10   1  136.69   15.10
  -6  10   1  134.79   11.90
  -5 -10   1   51.19    4.20
  -5  10   1   40.10    6.10
  -4 -10   1  824.72   48.00
   4 -10  -1  810.02   49.10
  -4  10   1  762.22   49.60
  -3 -10   1  578.64   34.70
  -3 -10   1  609.34   34.30
   3 -10  -1  589.54   35.50
  -3  10   1  529.45   35.90
   3  10  -1  542.95   34.80
  -2 -10   1  117.79    8.00
  -2  10   1  106.09    8.90
   2  10  -1  113.29    8.30
   1 -10  -1 3043.00  175.18
  -1 -10   1 3000.60  174.88
   1  10  -1 2903.61  175.38
  -1  10   1 2901.61  175.58
   0 -10   1   46.80    4.40
   0 -10  -1   40.60    4.40
   0  10  -1   47.90    4.80
   0  10   1   52.69    4.70
   1 -10   1  655.13   38.60
  -1 -10  -1  651.13   38.40
  -1  10  -1  612.34   39.30
   1  10   1  598.14   38.60
  -2 -10  -1   48.80    4.60
  -2 -10  -1   45.40    4.60
   2 -10   1   60.39    5.60
  -2  10  -1   47.40    5.50
  -3 -10  -1   28.10    3.60
  -3 -10  -1   33.40    3.70
   3 -10   1   30.80    4.40
  -3  10  -1   25.00    4.20
  -4 -10  -1  289.97   18.20
   4 -10   1  307.67   19.40
  -4 -10  -1  282.77   18.20
  -4  10  -1  255.87   19.60
  -5 -10  -1  234.18   15.00
  -5 -10  -1  235.38   14.80
   5 -10   1  211.28   15.90
   5  10   1  224.98   14.00
  -5  10  -1  200.88   16.40
  -6 -10  -1    6.20    2.10
  -6 -10  -1    7.00    2.30
   6 -10   1    3.70    3.20
   6  10   1    4.30    1.40
  -6  10  -1   -0.60    2.70
  -6  10  -1    6.80    5.40
   7 -10   1   41.50    6.50
  -7 -10  -1   41.10    4.90
   7  10   1   37.50    3.60
  -7  10  -1   46.60    8.50
  -7  10  -1   23.80    5.20
   8 -10   1   31.30    5.80
   8  10   1   36.60    3.60
  -8  10  -1   36.90    9.50
  -8  10  -1   22.50    5.50
   9 -10   1   12.50    5.10
  -9 -10  -1    3.60    3.30
  -9  10  -1   -1.30    8.50
   9  10   1    4.70    1.90
  -9  10  -1   -0.10    4.20
  10 -10   1    1.20    5.60
 -10 -10  -1    1.60    2.80
 -10 -10  -1    3.90    3.50
 -10  10  -1    1.20    4.50
  10  10   1    4.30    2.00
  10  10   1   -8.10    3.80
 -10  10  -1    6.80   10.00
 -11 -10  -1  215.98   13.90
  11 -10   1  192.78   18.10
 -11 -10  -1  186.48   14.20
  11  10   1  196.18   12.80
 -11  10  -1  169.98   17.80
  11  10   1  184.28   17.60
 -12 -10  -1  331.07   22.90
  12 -10   1  328.27   27.90
 -12 -10  -1  409.96   23.10
  12  10   1  330.27   27.80
 -12  10  -1  373.26   28.10
  12  10   1  363.86   22.30
 -13 -10  -1    2.80    2.70
 -13  10  -1    6.10    7.50
  13  10   1    4.80    2.20
  13  10   1   -0.40    6.50
  14  10   1   -6.40    6.60
 -14  10  -1   11.40   10.60
 -15  11   1   94.79   14.00
  15  11  -1  106.09   16.30
 -14  11   1    5.10    9.40
  14  11  -1   24.70    8.10
  13 -11  -1    2.70    9.20
  13  11  -1   10.10    6.90
 -13  11   1   -0.20    6.60
  12 -11  -1   10.40    8.00
 -12  11   1   10.80    6.10
  12  11  -1    7.70    6.20
  11 -11  -1    6.80    6.20
 -11  11   1    3.80    5.50
  10 -11  -1   59.29    8.60
 -10  11   1   53.29    8.30
 -10  11   1   68.69   12.70
   9 -11  -1  124.29   12.40
  -9 -11   1  118.19    9.30
  -9 -11   1  124.79    8.10
  -9  11   1   98.49   13.60
  -9  11   1  108.99   11.70
   8 -11  -1    1.50    3.90
  -8 -11   1    1.40    1.60
  -8  11   1    8.40    6.40
  -8  11   1   -0.50    3.40
  -7 -11   1  254.77   16.00
   7 -11  -1  260.67   18.60
  -7  11   1  273.07   20.70
  -7  11   1  224.28   18.60
  -6 -11   1   47.60    4.20
   6 -11  -1   41.20    6.40
  -6  11   1   43.90    7.70
  -6  11   1   39.80    6.50
  -5 -11   1   61.49    4.40
  -5 -11   1   61.69    5.20
   5 -11  -1   63.09    9.80
  -5  11   1   59.89    7.00
  -4 -11   1  593.74   35.40
   4 -11  -1  622.64   37.00
  -4 -11   1  598.54   35.80
  -4  11   1  540.05   37.50
  -3 -11   1 2037.70  112.59
   3 -11  -1 1943.71  113.69
  -3 -11   1 1939.81  112.99
   3  11  -1 1807.52  113.19
  -3  11   1 1795.92  114.39
   2 -11  -1    6.00    2.00
  -2 -11   1    4.10    1.50
   2  11  -1    8.70    2.00
  -2  11   1    4.00    2.10
   1 -11  -1 1812.42  100.99
  -1 -11   1 1692.03   99.79
   1  11  -1 1641.84  100.39
  -1  11   1 1569.04  100.59
   0 -11  -1  302.97   19.10
   0 -11   1  312.87   19.10
   0  11   1  281.17   19.40
   0  11  -1  285.37   19.70
  -1 -11  -1 3741.43  217.98
   1 -11   1 4009.50  219.18
   1  11   1 3392.26  218.18
  -1  11  -1 3637.54  218.98
  -2 -11  -1  214.68   13.80
  -2 -11  -1  215.78   13.60
   2 -11   1  224.48   14.40
   2  11   1  187.08   13.80
  -2  11  -1  189.38   14.70
   3 -11   1  231.98   16.20
  -3 -11  -1  251.17   15.70
  -3  11  -1  228.48   17.00
   4 -11   1  265.67   18.10
  -4 -11  -1  268.47   17.10
  -4 -11  -1  273.87   17.10
  -4  11  -1  235.68   18.60
  -5 -11  -1   34.90    4.40
  -5 -11  -1   42.50    5.20
   5 -11   1   36.00    5.50
  -5  11  -1   28.70    5.50
   6 -11   1  176.18   13.30
  -6 -11  -1  143.29   11.20
  -6 -11  -1  180.88   11.40
  -6  11  -1  145.99   13.40
   6  11   1  161.58   10.30
  -6  11  -1  133.19   15.30
   7 -11   1  410.06   26.40
  -7 -11  -1  406.66   24.20
   7  11   1  376.86   23.10
  -7  11  -1  340.87   26.50
  -7  11  -1  347.97   28.20
   8 -11   1  113.09   11.30
  -8 -11  -1  104.89    8.30
  -8  11  -1   81.09   11.00
  -8  11  -1   94.29   13.60
   8  11   1   94.29    6.80
  -9 -11  -1  231.78   15.00
   9 -11   1  218.08   18.30
  -9  11  -1  190.18   17.80
  -9  11  -1  230.28   21.60
   9  11   1  204.68   13.40
 -10 -11  -1  413.76   28.10
  10 -11   1  465.85   31.00
 -10 -11  -1  452.95   27.10
 -10  11  -1  402.56   30.60
  10  11   1  403.66   25.80
 -10  11  -1  422.26   35.60
 -11 -11  -1   28.40    4.10
 -11 -11  -1   24.70    4.50
  11 -11   1   32.50    7.70
  11  11   1   23.50    3.30
 -11  11  -1   15.20    6.50
 -12 -11  -1  455.45   26.20
 -12 -11  -1  374.26   26.10
  12 -11   1  424.96   32.10
 -12  11  -1  405.96   31.40
  12  11   1  420.96   31.10
  13 -11   1   28.60   10.80
  13  11   1   52.39    9.30
 -13  11  -1   38.60   11.50
  14  11   1   30.10    8.50
 -14  11  -1   28.00    9.50
 -14  12   1  146.79   19.70
  14  12  -1  169.48   17.80
  13 -12  -1   25.40   10.40
  13  12  -1   31.30    7.80
 -13  12   1   43.30    9.30
  12 -12  -1   13.40    8.80
  12  12  -1    9.60    7.90
 -12  12   1    7.40    6.00
  11 -12  -1   61.49    9.90
 -11  12   1   44.50    8.60
 -11  12   1   50.39   13.20
  10 -12  -1  719.33   44.00
 -10 -12   1  641.44   39.10
 -10  12   1  689.43   46.80
 -10  12   1  593.54   43.50
   9 -12  -1   96.09   11.10
  -9 -12   1   69.09    8.10
  -9  12   1   95.69   13.10
  -9  12   1   64.09    9.90
  -8 -12   1   40.90    4.30
   8 -12  -1   42.50    6.40
  -8  12   1   50.59    9.80
  -8  12   1   31.90    6.20
  -7 -12   1  184.88   12.20
   7 -12  -1  198.38   14.90
  -7  12   1  192.48   17.50
  -7  12   1  165.08   15.10
   6 -12  -1   50.19    6.90
  -6 -12   1   53.19    4.80
  -6  12   1   54.69    7.40
  -6  12   1   34.80    7.70
   5 -12  -1  214.38   15.30
  -5 -12   1  213.18   13.70
  -5  12   1  191.88   15.70
   4 -12  -1  710.33   43.70
  -4 -12   1  726.43   42.50
  -4 -12   1  722.53   42.10
  -4  12   1  636.14   44.20
  -3 -12   1  990.80   57.39
   3 -12  -1  972.90   58.09
  -3 -12   1 1009.80   57.09
  -3  12   1  886.91   58.89
   3  12  -1  905.61   57.69
   2 -12  -1  561.64   33.90
  -2 -12   1  548.05   33.30
   2  12  -1  515.15   33.70
  -2  12   1  537.95   34.60
   1 -12  -1 1216.58   71.29
  -1 -12   1 1218.18   71.09
  -1  12   1 1143.29   71.99
   1  12  -1 1159.68   71.79
   0 -12  -1  109.29    8.40
   0 -12   1  108.19    8.50
   0  12   1  109.29    8.90
   0  12  -1  115.99    9.20
   1 -12   1  294.27   18.00
   1  12   1  258.37   18.00
  -1  12  -1  258.67   18.70
  -2 -12  -1  607.44   36.10
  -2 -12  -1  601.74   36.40
   2 -12   1  611.34   36.80
  -2  12  -1  565.34   37.70
   2  12   1  558.64   36.50
  -3 -12  -1 3148.89  187.28
  -3 -12  -1 3215.78  187.58
   3 -12   1 3334.97  188.28
  -3  12  -1 2992.20  189.18
  -4 -12  -1  439.56   26.80
  -4  12  -1  410.86   28.70
  -5 -12  -1  659.43   38.50
   5 -12   1  661.33   39.80
  -5 -12  -1  628.44   38.60
  -5  12  -1  545.45   40.30
   6 -12   1  575.64   34.90
  -6 -12  -1  512.15   33.00
  -6 -12  -1  562.44   33.10
  -6  12  -1  475.35   35.30
  -7 -12  -1    1.70    2.20
   7 -12   1    2.10    3.70
  -7  12  -1    7.40    6.90
  -7  12  -1    0.10    3.80
  -8 -12  -1   20.80    3.60
   8 -12   1   23.70    5.20
  -8  12  -1   18.70    5.30
   8  12   1   17.60    2.80
  -8  12  -1   12.00    8.00
   9 -12   1   23.50    6.10
  -9  12  -1   18.90    5.50
  -9  12  -1   14.70   10.00
   9  12   1   22.60    2.70
 -10 -12  -1  165.98   11.70
  10 -12   1  172.48   16.90
 -10 -12  -1  162.78   13.20
  10  12   1  144.69    9.80
 -10  12  -1  147.99   19.80
 -10  12  -1  148.29   16.00
  11 -12   1  276.77   23.10
 -11 -12  -1  237.98   17.90
 -11 -12  -1  293.37   17.20
  11  12   1  221.88   21.10
 -11  12  -1  216.38   21.90
  12 -12   1   32.40   10.10
 -12 -12  -1   36.30    5.80
 -12 -12  -1   36.20    5.80
 -12  12  -1   39.60    9.60
  12  12   1   32.90    8.50
  13 -12   1    2.40   10.80
 -13  12  -1   17.60    9.30
  13  12   1   11.10    6.90
  14  12   1   34.00    8.80
 -14  12  -1   43.60   12.60
  14  13  -1    1.20    7.70
 -14  13   1    7.20    8.50
  13 -13  -1   27.80   11.30
 -13  13   1   53.19   11.40
  13  13  -1   40.90    9.40
  12 -13  -1   14.60    9.20
  12  13  -1    8.10    6.30
 -12  13   1   11.60    6.90
  11 -13  -1  423.66   30.30
 -11  13   1  354.96   29.10
 -11  13   1  418.26   35.70
 -10 -13   1   -0.10    1.50
 -10 -13   1    2.20    2.70
  10 -13  -1    3.10    5.70
 -10  13   1   -1.00    4.90
 -10  13   1    1.60    9.90
  -9 -13   1  186.38   11.70
   9 -13  -1  193.98   16.40
  -9  13   1  160.68   19.00
  -9  13   1  149.19   15.70
  -8 -13   1    0.30    1.80
   8 -13  -1    3.40    4.10
  -8  13   1    1.80    3.80
  -8  13   1   -4.40    6.80
  -7 -13   1  507.75   30.50
   7 -13  -1  531.75   32.90
  -7  13   1  485.55   35.10
  -7  13   1  450.35   33.40
   6 -13  -1  144.29   11.70
  -6 -13   1  145.39    9.80
  -6  13   1  127.89   12.30
  -6  13   1  114.19   13.70
  -5 -13   1  215.48   13.90
   5 -13  -1  226.88   15.90
  -5 -13   1  219.98   14.30
  -5  13   1  199.48   16.50
  -4 -13   1   32.30    3.90
   4 -13  -1   30.70    4.80
  -4 -13   1   37.50    4.20
   3 -13  -1  848.22   51.69
  -3 -13   1  878.61   50.59
  -3 -13   1  857.51   50.79
  -3  13   1  820.92   52.59
   3  13  -1  789.62   51.19
  -2 -13   1  344.77   22.90
   2 -13  -1  372.66   22.80
  -2  13   1  332.27   23.50
   2  13  -1  338.67   22.70
   1 -13  -1   24.90    3.90
   1  13  -1   16.80    3.10
  -1  13   1   31.20    4.60
   0 -13   1    7.60    2.20
   0 -13  -1   14.80    2.80
   0  13   1    5.10    2.10
   0  13  -1    8.30    2.50
   1 -13   1  965.20   57.09
  -1 -13  -1  996.50   56.99
  -1  13  -1  919.01   58.19
   1  13   1  870.91   57.29
  -2 -13  -1  295.27   18.80
  -2 -13  -1  290.47   18.50
   2 -13   1  295.47   19.20
   2  13   1  280.67   19.10
  -2  13  -1  269.57   20.10
  -3 -13  -1   42.70    4.50
  -3 -13  -1   50.79    6.00
  -3  13  -1   41.30    6.40
  -4 -13  -1   74.89    6.50
   4 -13   1   93.49    8.20
  -4  13  -1   71.59    8.60
  -5 -13  -1  268.47   16.90
   5 -13   1  247.08   17.70
  -5  13  -1  210.98   18.20
  -6 -13  -1  351.76   21.90
  -6 -13  -1  326.47   21.90
   6 -13   1  361.56   23.50
  -6  13  -1  296.87   24.10
  -7 -13  -1   46.30    5.10
   7 -13   1   40.10    6.40
  -7 -13  -1   50.49    5.70
  -7  13  -1   35.90    9.10
  -7  13  -1   38.20    6.80
  -8 -13  -1   53.39    6.00
   8 -13   1   34.30    6.90
  -8  13  -1   53.19   10.50
  -8  13  -1   35.80    7.60
   9 -13   1    4.00    5.90
  -9 -13  -1    3.40    2.90
  -9  13  -1    3.70   10.00
  -9  13  -1    1.90    5.30
 -10 -13  -1   56.29    6.80
 -10 -13  -1   65.89    9.20
  10 -13   1   71.99   10.20
 -10  13  -1   74.59   15.00
 -10  13  -1   44.90    8.70
  11 -13   1   75.89   11.60
 -11 -13  -1   62.19    8.60
 -11 -13  -1   70.29    7.20
 -11  13  -1   49.20   10.10
 -12 -13  -1   -1.90    3.30
 -12 -13  -1    2.90    3.00
  12 -13   1    0.90    9.30
  12  13   1   -5.00    6.40
 -12  13  -1   -4.70    9.90
 -13  13  -1    5.60    8.90
  13  13   1    0.60    6.30
  14  13   1   39.30    8.60
 -14  14   1   25.90   10.70
  14  14  -1   30.70    8.70
  13  14  -1   85.89   12.60
 -13  14   1   91.09   13.20
  12 -14  -1   10.30    9.60
 -12  14   1    1.80    9.20
  11 -14  -1   61.49   10.70
 -11  14   1   53.99    9.90
 -10 -14   1   18.50    2.50
 -10 -14   1   23.80    4.00
  10 -14  -1   13.60    6.40
 -10  14   1   19.30   11.10
 -10  14   1   10.50    5.80
  -9 -14   1   72.49    5.90
   9 -14  -1   84.49   11.20
  -9  14   1   60.99   13.10
  -9  14   1   49.90    8.60
   8 -14  -1  267.37   19.40
  -8 -14   1  260.67   16.10
  -8  14   1  220.48   22.90
  -8  14   1  221.98   19.80
   7 -14  -1   69.59    9.30
  -7 -14   1   76.99    6.30
  -7  14   1   63.59    9.50
  -7  14   1   53.59   10.10
   6 -14  -1 1275.27   73.99
  -6 -14   1 1262.07   72.29
  -6  14   1 1074.69   74.89
  -5 -14   1  185.08   12.20
  -5 -14   1  179.38   11.80
   5 -14  -1  183.58   13.60
  -5  14   1  149.09   14.20
  -4 -14   1   14.10    2.60
   4 -14  -1   13.80    3.60
  -4 -14   1   13.00    3.00
  -4  14   1   12.90    3.60
  -3 -14   1  491.55   29.10
  -3 -14   1  509.45   30.30
   3 -14  -1  455.25   30.00
   3  14  -1  449.86   29.90
  -3  14   1  445.56   31.20
  -2 -14   1 1281.87   73.29
  -2  14   1 1193.38   74.89
   2  14  -1 1179.78   73.99
   1 -14  -1 1428.36   84.29
  -1 -14   1 1463.45   84.09
  -1  14   1 1360.86   85.29
   1  14  -1 1353.16   84.99
   0 -14  -1    2.90    2.00
   0 -14   1    6.90    2.40
   0  14   1    9.10    2.60
   0  14  -1    5.60    2.60
  -1 -14  -1  340.47   20.70
   1 -14   1  313.37   20.60
  -1  14  -1  293.27   21.70
   1  14   1  300.37   21.00
  -2 -14  -1 1778.42  100.09
  -2 -14  -1 1759.32  100.39
   2  14   1 1587.74  100.69
  -2  14  -1 1579.84  101.89
  -3 -14  -1  113.49    8.30
  -3 -14  -1  105.49    8.80
   3 -14   1  110.39    9.30
  -3  14  -1  111.59   10.60
  -4 -14  -1   36.50    5.00
   4 -14   1   40.80    5.90
  -4 -14  -1   37.10    4.50
  -4  14  -1   22.70    5.00
  -5 -14  -1   10.10    2.80
   5 -14   1   12.20    3.90
  -5 -14  -1    6.20    2.50
  -5  14  -1    9.00    4.20
  -6 -14  -1  955.20   59.69
   6 -14   1 1043.00   61.09
  -6 -14  -1 1007.70   59.49
  -6  14  -1  909.81   62.29
  -7 -14  -1   78.69    7.00
   7 -14   1   89.29   10.10
  -7 -14  -1   87.19    8.20
  -7  14  -1   70.29   11.70
  -7  14  -1   74.09   10.90
   8 -14   1  141.89   13.70
  -8  14  -1  125.89   14.30
  -8  14  -1  134.39   18.20
   9 -14   1  171.68   15.50
  -9  14  -1  156.58   22.20
  -9  14  -1  128.39   15.80
 -10 -14  -1    5.40    3.10
  10 -14   1   10.40    7.10
 -10  14  -1   -1.20    6.10
 -10  14  -1   19.70   13.10
 -11 -14  -1    9.00    4.70
  11 -14   1    0.90    8.20
 -11 -14  -1    6.30    3.40
 -11  14  -1   -0.50    8.70
  12 -14   1   78.79   15.60
 -12 -14  -1   73.29    8.40
 -12 -14  -1   87.59    7.50
  12  14   1   90.59   13.10
 -12  14  -1   65.19   11.90
  13  14   1   -3.70    6.50
 -13  14  -1    4.20   10.40
  14  14   1   53.29    9.20
 -14  14  -1   20.20   11.80
  14  15  -1   69.19   11.20
 -14  15   1   70.09   12.90
  13  15  -1   -7.40    6.80
 -13  15   1   -0.40    9.60
  12 -15  -1   12.00   10.70
 -12  15   1   18.20    9.20
  11 -15  -1   42.00    9.00
 -11  15   1   14.40    8.30
 -10 -15   1   10.20    2.30
  10 -15  -1    6.90    6.40
 -10  15   1   16.50   10.80
 -10  15   1   -0.40    5.80
  -9 -15   1   10.50    2.50
   9 -15  -1    5.50    5.50
  -9  15   1    8.80    5.40
  -9  15   1    2.90    9.30
   8 -15  -1   61.69    8.50
  -8 -15   1   71.89    6.20
  -8  15   1   60.49   10.80
  -8  15   1   53.09    8.90
   7 -15  -1   23.90    5.30
  -7 -15   1   32.30    4.70
  -7  15   1   20.30    6.00
  -7  15   1   18.00    7.50
  -6 -15   1  308.17   19.30
   6 -15  -1  314.67   21.10
  -6  15   1  258.87   22.00
   5 -15  -1    6.50    3.40
  -5 -15   1    3.00    2.30
  -5  15   1    5.30    3.50
  -4 -15   1   38.50    4.90
   4 -15  -1   41.60    6.30
  -4 -15   1   49.60    4.40
  -4  15   1   37.10    6.20
  -3 -15   1   57.29    5.10
   3 -15  -1   61.89    6.70
  -3 -15   1   60.59    5.80
  -3  15   1   47.00    6.80
   3  15  -1   54.29    5.90
  -2 -15   1   69.89    6.70
   2 -15  -1   76.79    7.30
   2  15  -1   82.39    7.40
  -2  15   1   71.29    8.00
  -1 -15   1   21.10    3.40
  -1  15   1   15.70    3.40
   1  15  -1   17.70    3.70
   0 -15  -1  158.08   11.50
   0 -15   1  153.78   11.40
   0  15   1  151.98   12.20
   0  15  -1  147.89   12.30
  -1 -15  -1   46.60    5.50
  -1  15  -1   45.10    6.70
   1  15   1   40.90    5.50
  -2 -15  -1   61.59    6.40
  -2 -15  -1   69.79    5.80
   2 -15   1   59.39    6.50
   2  15   1   54.39    6.10
  -2  15  -1   50.89    7.30
  -3 -15  -1   78.99    7.40
  -3 -15  -1   81.59    6.70
   3 -15   1   80.89    8.00
  -3  15  -1   72.79    8.90
  -4 -15  -1   27.40    4.20
   4 -15   1   30.40    5.00
  -4 -15  -1   25.80    4.10
  -4  15  -1   22.80    5.10
  -5 -15  -1   43.60    5.40
  -5 -15  -1   45.90    5.90
   5 -15   1   46.60    7.10
  -5  15  -1   36.20    6.60
  -6 -15  -1    3.20    2.70
   6 -15   1    6.20    3.80
  -6  15  -1    8.70    4.60
   7 -15   1   98.39   10.90
  -7 -15  -1   90.69    7.60
  -7 -15  -1   86.09    8.10
  -7  15  -1   88.39   11.60
  -7  15  -1   54.59   11.70
   8 -15   1   43.60    7.00
  -8 -15  -1   37.30    6.00
  -8  15  -1   35.50    7.90
  -8  15  -1   40.70   11.10
   9 -15   1  174.68   17.50
  -9 -15  -1  207.98   14.00
  -9  15  -1  167.98   23.70
  -9  15  -1  175.78   17.90
  10 -15   1  -11.00    6.60
 -10  15  -1   -6.30    6.50
 -10  15  -1    6.20   14.80
  11 -15   1   46.50   10.40
 -11 -15  -1   58.79    8.80
 -11 -15  -1   33.10    4.70
 -11  15  -1   32.30    8.80
 -12 -15  -1    1.00    4.00
 -12 -15  -1    3.40    3.00
  12  15   1    4.10    6.40
 -12  15  -1   15.60   10.40
  13  15   1   53.09   10.00
  14  15   1   -3.70    7.80
 -14  15  -1   -4.50   13.10
 -14  16   1    8.40   11.40
  14  16  -1  -14.40    7.70
  13  16  -1    7.40    7.20
 -12  16   1   22.80   10.50
  11 -16  -1  120.49   16.80
 -11  16   1   76.69   12.50
 -10 -16   1    9.90    2.50
  10 -16  -1   11.40    7.30
 -10  16   1    1.30    6.20
 -10  16   1   24.10   11.50
   9 -16  -1    9.60    6.10
  -9 -16   1   14.60    2.90
  -9  16   1   14.80    6.00
  -9  16   1   11.60   10.10
   8 -16  -1   -4.50    4.50
  -8  16   1    7.10    5.20
  -8  16   1   -6.40    7.40
  -7 -16   1  359.46   21.70
   7 -16  -1  354.66   23.70
  -7  16   1  267.77   26.00
  -7  16   1  313.87   25.00
  -6 -16   1  100.69    7.80
   6 -16  -1  118.99   10.60
  -6 -16   1   99.99    8.40
  -6  16   1   95.49   11.50
   5 -16  -1  373.96   24.30
  -5 -16   1  370.76   22.90
  -5 -16   1  333.27   22.80
  -5  16   1  340.67   25.60
  -4 -16   1   54.39    4.90
   4 -16  -1   51.59    6.70
  -4 -16   1   44.40    5.60
  -4  16   1   33.70    6.50
   3 -16  -1  354.76   23.40
  -3 -16   1  374.26   22.90
  -3 -16   1  364.76   22.30
  -3  16   1  325.37   24.60
   3  16  -1  326.07   23.30
  -2 -16   1 1620.34   92.49
   2 -16  -1 1578.04   92.89
   2  16  -1 1502.75   93.49
  -2  16   1 1461.85   94.19
  -1 -16   1    5.50    2.40
   1 -16  -1    0.10    2.10
   1  16  -1    1.10    2.60
  -1  16   1   -0.80    2.60
   0 -16  -1  199.98   13.70
   0 -16   1  182.78   14.40
   0  16  -1  182.08   14.70
   0  16   1  178.28   14.40
   1 -16   1  894.91   52.29
   1  16   1  806.92   52.89
  -1  16  -1  840.62   53.79
  -2 -16  -1  505.85   30.10
   2 -16   1  470.25   30.50
  -2 -16  -1  494.25   30.30
   2  16   1  439.56   30.70
  -2  16  -1  462.55   32.30
  -3 -16  -1  289.87   18.90
   3 -16   1  272.57   19.70
  -3 -16  -1  306.77   19.50
  -3  16  -1  277.47   21.50
   4 -16   1  117.09   10.90
  -4 -16  -1  140.49   10.40
  -4 -16  -1  122.99    9.60
  -4  16  -1  135.29   12.90
  -5 -16  -1   35.80    5.40
  -5 -16  -1   24.60    4.10
   5 -16   1   28.00    5.50
  -5  16  -1   25.10    5.80
  -6 -16  -1    7.10    3.20
  -6 -16  -1    9.80    3.40
   6 -16   1   18.60    4.90
  -6  16  -1    5.30    4.60
  -7 -16  -1    7.70    3.30
  -7 -16  -1    5.30    3.50
   7 -16   1   -1.00    4.60
  -7  16  -1   11.30    5.30
  -7  16  -1   11.80    8.60
   8 -16   1  268.97   19.80
  -8  16  -1  232.18   20.60
  -8  16  -1  184.78   23.70
  -9 -16  -1  321.67   20.50
   9 -16   1  342.27   24.40
  -9  16  -1  232.28   28.50
  -9  16  -1  282.67   25.00
 -10 -16  -1   46.20    7.00
  10 -16   1   43.20    9.50
 -10  16  -1   29.60   11.10
 -11 -16  -1   69.39   10.60
 -11 -16  -1   70.29    7.90
 -11  16  -1   62.49   11.60
 -12 -16  -1   21.50    4.90
 -12 -16  -1   26.10    4.40
 -12  16  -1   13.10   11.30
  13  16   1   10.70    7.40
 -13  16  -1    9.40   11.10
  14  16   1    9.00    8.90
 -14  16  -1   11.70   13.80
  14  17  -1   13.20    8.80
 -13  17   1   12.90    9.50
 -12  17   1   -0.90   10.00
 -11  17   1   16.60    7.40
 -10 -17   1   16.00    2.90
  10 -17  -1   13.40    7.60
 -10  17   1   -4.60   12.30
 -10  17   1   12.00    9.00
  -9 -17   1   38.50    5.20
   9 -17  -1   32.80    7.40
  -9  17   1   36.90    8.40
  -9  17   1   30.80   11.50
   8 -17  -1   48.30    7.90
  -8 -17   1   51.99    7.50
  -8  17   1   40.00    8.20
  -8  17   1   45.80   11.10
   7 -17  -1  307.07   21.20
  -7 -17   1  295.47   18.60
  -7  17   1  232.58   24.10
  -7  17   1  262.07   22.50
  -6 -17   1   38.80    5.50
   6 -17  -1   31.50    5.50
  -6 -17   1   35.00    5.10
  -6  17   1   27.00    6.40
   5 -17  -1   93.69    9.30
  -5 -17   1   71.49    6.90
  -5 -17   1   87.29    7.70
  -5  17   1   71.19    9.90
   4 -17  -1   96.49    9.60
  -4 -17   1  107.19    7.90
  -4 -17   1   94.99    8.40
  -4  17   1   87.99   11.00
  -3 -17   1  103.19    8.00
  -3 -17   1  103.29    8.70
   3 -17  -1  102.29    9.20
  -3  17   1  100.39   10.70
   3  17  -1   98.29    9.20
  -2 -17   1   88.19    8.90
   2 -17  -1   94.19    8.70
  -2  17   1   88.29    9.90
   2  17  -1   93.09    8.90
   1 -17  -1  214.28   15.20
  -1 -17   1  222.88   15.00
   1  17  -1  199.48   16.10
  -1  17   1  200.68   16.40
   0 -17   1  316.67   20.50
   0 -17  -1  317.27   20.60
   0  17   1  288.77   21.60
   0  17  -1  291.97   22.00
  -1 -17  -1   33.20    4.70
  -1  17  -1   25.40    5.50
   1  17   1   23.00    4.40
  -2 -17  -1  243.88   16.50
  -2 -17  -1  247.58   17.10
   2 -17   1  252.97   17.20
   2  17   1  226.78   17.50
  -2  17  -1  239.68   19.00
   3 -17   1   52.79    6.60
  -3 -17  -1   57.99    5.70
  -3  17  -1   39.20    6.90
  -4 -17  -1   61.69    6.40
  -4 -17  -1   66.49    7.30
   4 -17   1   67.09    8.10
  -4  17  -1   63.09    9.80
   5 -17   1  408.26   26.30
  -5 -17  -1  351.66   24.60
  -5 -17  -1  397.76   25.10
  -5  17  -1  371.16   28.20
  -6 -17  -1  283.57   20.60
   6 -17   1  340.77   24.20
  -6 -17  -1  333.57   21.00
  -6  17  -1  279.47   24.10
  -7 -17  -1  232.88   18.00
   7 -17   1  276.57   20.50
  -7 -17  -1  282.67   18.50
  -7  17  -1  277.17   22.80
  -8 -17  -1  165.68   12.40
   8 -17   1  169.58   15.50
  -8  17  -1  117.79   17.40
  -8  17  -1  139.39   16.60
   9 -17   1   35.30    7.80
  -9 -17  -1   34.50    5.40
  -9  17  -1   30.40    9.80
  -9  17  -1   31.20   13.10
 -10 -17  -1   64.79    7.80
  10 -17   1   65.69   12.70
 -10  17  -1   32.10   10.10
 -11 -17  -1   71.09    9.20
 -11  17  -1   94.89   15.30
 -12 -17  -1    4.70    4.70
 -12  17  -1    7.20   10.50
  13  17   1   -3.30    6.80
 -13  17  -1   -2.20   13.60
 -13  18   1   35.20   13.40
 -12  18   1  102.39   15.80
 -11 -18   1    1.90    2.00
 -11  18   1   -6.80    8.70
  10 -18  -1  154.88   21.90
 -10 -18   1  114.19    8.90
 -10  18   1  107.69   16.60
 -10  18   1   87.59   18.70
  -9 -18   1   16.80    3.60
   9 -18  -1   17.70    6.70
  -9  18   1   16.10   11.20
  -9  18   1    9.60    8.70
   8 -18  -1  449.06   30.30
  -8 -18   1  439.26   27.20
  -8  18   1  390.66   31.90
  -7 -18   1  355.86   23.20
   7 -18  -1  380.56   25.50
  -7  18   1  332.57   27.40
  -6 -18   1   28.60    4.30
   6 -18  -1   26.90    5.40
  -6 -18   1   23.10    4.10
  -6  18   1   28.00    6.40
   5 -18  -1  641.84   40.90
  -5 -18   1  678.33   39.80
  -5 -18   1  603.24   39.20
  -5  18   1  631.34   43.20
  -4 -18   1  187.58   13.40
  -4 -18   1  196.68   12.90
   4 -18  -1  182.28   14.40
  -4  18   1  159.78   15.90
   3 -18  -1  904.41   56.09
  -3 -18   1  963.40   55.39
   3  18  -1  855.11   56.69
  -3  18   1  907.81   58.39
  -2 -18   1  368.26   23.00
   2 -18  -1  357.16   23.40
   2  18  -1  334.87   24.10
  -2  18   1  317.17   24.80
  -1 -18   1  683.83   41.40
   1 -18  -1  681.33   41.70
   1  18  -1  658.53   43.10
  -1  18   1  621.64   43.10
   0 -18  -1   64.29    6.90
   0 -18   1   44.70    6.10
   0  18   1   45.90    7.20
   0  18  -1   63.49    8.10
   1 -18   1   57.19    6.60
  -1 -18  -1   43.30    6.30
  -1  18  -1   52.59    8.00
   1  18   1   47.60    6.90
  -2 -18  -1  199.08   13.90
   2 -18   1  211.98   14.30
  -2 -18  -1  191.98   13.30
   2  18   1  150.88   14.00
  -2  18  -1  162.78   15.70
  -3 -18  -1  380.26   24.60
   3 -18   1  397.76   25.50
  -3 -18  -1  381.96   25.10
  -3  18  -1  350.06   27.40
  -4 -18  -1  109.79    9.30
  -4 -18  -1  113.79   10.10
   4 -18   1  117.09   10.70
  -4  18  -1  115.19   12.30
   5 -18   1 1617.04   90.29
  -5 -18  -1 1453.65   89.99
  -5 -18  -1 1368.66   88.69
  -5  18  -1 1469.75   92.79
  -6 -18  -1   30.20    4.80
  -6  18  -1   28.20    7.10
  -7 -18  -1  193.38   14.30
   7 -18   1  191.38   16.40
  -7  18  -1  166.18   18.20
   8 -18   1  153.78   14.90
  -8 -18  -1  164.78   11.90
  -8  18  -1   97.19   16.80
  -8  18  -1  110.09   16.40
  -9 -18  -1   61.09    7.90
   9 -18   1   49.60    8.70
  -9  18  -1   46.20   13.90
  -9  18  -1   57.89   10.50
 -10 -18  -1  336.87   22.60
 -10  18  -1  327.37   30.10
 -11 -18  -1   37.00    6.00
 -12 -18  -1   23.20    5.60
 -12  18  -1   28.60   12.40
  13  18   1   20.40    8.50
 -13  18  -1    5.70   12.80
 -13  19   1   14.10   11.80
 -12  19   1    8.80   10.20
 -11 -19   1  148.29   10.20
 -10  19   1   10.30    9.90
   9 -19  -1    5.30    6.90
  -9 -19   1    3.40    3.00
  -9  19   1   -1.70   11.00
  -9  19   1   -5.90    7.40
  -8 -19   1   32.30    4.80
   8 -19  -1   29.70    7.00
  -8  19   1   20.90    8.80
   7 -19  -1  408.16   27.60
  -7 -19   1  390.96   26.30
  -7  19   1  372.76   29.80
   6 -19  -1   -0.50    4.00
  -6 -19   1    3.30    3.00
  -6  19   1   -5.30    4.40
  -5 -19   1  186.18   13.30
   5 -19  -1  186.18   15.00
  -5  19   1  196.28   17.70
  -4 -19   1   78.59    7.60
  -4 -19   1   77.09    6.90
   4 -19  -1   66.09    8.50
  -4  19   1   62.69    9.60
  -3 -19   1  168.78   13.00
   3 -19  -1  170.38   13.30
  -3 -19   1  180.48   12.40
  -3  19   1  164.28   15.40
   3  19  -1  164.08   13.90
   2 -19  -1  199.88   14.80
  -2 -19   1  197.18   14.50
   2  19  -1  194.98   15.80
  -2  19   1  187.88   16.70
   1 -19  -1  196.98   14.90
  -1 -19   1  205.38   14.80
  -1  19   1  208.48   17.10
   1  19  -1  201.68   16.40
   0 -19   1   64.09    7.40
   0 -19  -1   78.69    7.90
   0  19  -1   71.29    9.20
   0  19   1   73.79    9.20
  -1 -19  -1 1070.89   60.99
   1 -19   1  991.90   60.89
   1  19   1  934.91   62.09
  -1  19  -1  957.10   63.09
   2 -19   1  303.57   20.80
  -2 -19  -1  314.37   20.80
  -2 -19  -1  320.17   20.30
  -2  19  -1  315.17   23.30
   2  19   1  251.27   21.10
  -3 -19  -1  134.49   11.60
   3 -19   1  144.89   12.00
  -3 -19  -1  140.29   10.70
  -3  19  -1  132.09   14.10
  -4 -19  -1   36.70    5.20
  -4 -19  -1   35.90    5.30
   4 -19   1   30.50    5.50
  -4  19  -1   27.00    7.00
  -5 -19  -1  474.95   29.10
   5 -19   1  468.05   30.00
  -5 -19  -1  410.06   28.50
  -5  19  -1  418.56   32.40
  -6 -19  -1    7.00    3.10
  -6 -19  -1    3.30    3.40
   6 -19   1    0.10    5.00
  -6  19  -1   -0.30    5.30
   7 -19   1  299.07   23.00
  -7 -19  -1  340.27   21.50
  -7  19  -1  268.07   25.60
   8 -19   1    0.20    5.80
  -8  19  -1    1.20    8.90
  -8  19  -1    1.90   11.30
  -9 -19  -1    6.90    4.20
  -9  19  -1   -2.60    7.30
 -10 -19  -1  117.39   10.40
 -10  19  -1   74.69   14.60
 -11 -19  -1   21.40    4.50
 -11  19  -1   11.20   10.00
 -12 -19  -1   14.70    5.80
 -12  19  -1    7.70   12.00
  13  19   1  139.19   16.80
 -13  19  -1  100.29   18.50
 -13  20   1   90.39   16.30
 -12  20   1  193.68   25.90
 -11 -20   1   55.09    5.80
 -11  20   1   48.20   11.70
 -10  20   1   20.80   10.20
  -9 -20   1  122.99    9.90
  -9  20   1  106.69   14.60
  -9  20   1   72.99   15.90
   8 -20  -1  151.48   15.50
  -8 -20   1  155.58   12.20
  -8  20   1  163.28   18.70
   7 -20  -1   36.20    6.70
  -7 -20   1   32.40    5.60
  -7  20   1   23.00    8.40
   6 -20  -1    9.90    5.40
  -6 -20   1   14.50    4.00
  -6 -20   1   12.20    3.20
  -6  20   1   10.80    5.80
   5 -20  -1   13.20    4.70
  -5 -20   1   14.30    3.70
  -5  20   1   20.20    6.50
  -4 -20   1  685.53   41.10
   4 -20  -1  653.23   41.80
  -4 -20   1  659.33   40.50
  -4  20   1  606.64   44.10
  -3 -20   1   64.39    7.90
   3 -20  -1   78.69    8.20
  -3 -20   1   75.69    7.00
   3  20  -1   78.69   11.10
   2 -20  -1   11.20    3.70
  -2 -20   1   10.30    3.40
   2  20  -1    8.90    3.90
  -2  20   1   10.70    4.40
   1 -20  -1  375.76   25.30
  -1 -20   1  400.16   25.10
   1  20  -1  362.16   26.90
  -1  20   1  363.26   27.20
   0 -20   1   14.40    3.90
   0 -20  -1   19.60    4.10
   0  20  -1   13.40    4.90
  -1 -20  -1    0.40    2.80
   1 -20   1    1.40    3.10
   1  20   1    7.20    3.70
  -1  20  -1    5.20    4.10
   2 -20   1   52.29    7.50
  -2 -20  -1   65.19    6.40
  -2 -20  -1   63.39    7.50
  -2  20  -1   48.90    8.70
   2  20   1   51.59    8.00
   3 -20   1   49.99    7.40
  -3 -20  -1   52.09    7.30
  -3 -20  -1   47.60    5.90
  -3  20  -1   41.80    8.00
   4 -20   1    0.20    3.80
  -4 -20  -1    6.20    3.50
  -4 -20  -1    6.30    2.70
  -4  20  -1    3.00    4.90
  -5 -20  -1  267.27   17.90
   5 -20   1  252.37   18.50
  -5 -20  -1  223.98   17.10
  -5  20  -1  235.38   21.40
  -6 -20  -1   24.30    4.30
   6 -20   1   21.40    5.30
  -6 -20  -1   27.00    5.00
  -6  20  -1    9.50    7.10
   7 -20   1    7.10    5.40
  -7 -20  -1    5.00    3.60
  -7 -20  -1    3.50    6.40
  -7  20  -1   -1.60    8.00
   8 -20   1   11.00   11.20
  -8 -20  -1   29.40    5.20
  -8  20  -1   13.00   13.20
  -8  20  -1   17.10    8.20
  -9 -20  -1   62.29    9.60
  -9  20  -1   63.69   13.60
 -10  20  -1   15.00   10.00
 -11  20  -1   32.00   12.90
 -12  20  -1  100.79   17.40
 -13  20  -1   40.40   14.50
 -12  21   1    8.70   11.60
 -11  21   1  140.19   20.20
 -10 -21   1   38.90    5.10
 -10  21   1   44.40   11.40
  -9 -21   1    5.50    3.60
  -9  21   1    8.40   13.30
  -9  21   1   -5.50    9.30
  -8  21   1  107.29   16.40
   7 -21  -1  109.89   11.90
  -7 -21   1   75.49    7.20
  -7 -21   1   94.19    9.10
  -7  21   1   74.59   12.50
  -6 -21   1   -4.20    3.10
  -6 -21   1   -0.60    3.00
  -6  21   1   -5.30    6.20
   5 -21  -1   14.10    4.70
  -5 -21   1   11.50    3.10
  -5 -21   1    8.70    3.60
  -5  21   1   14.30    6.30
  -4 -21   1    7.00    2.60
   4 -21  -1    7.60    4.10
  -4 -21   1    8.30    3.40
  -4  21   1   11.50    5.60
  -3 -21   1  753.22   45.40
  -3 -21   1  784.02   45.80
   3 -21  -1  710.73   46.10
  -3  21   1  705.03   48.90
   3  21  -1  689.23   47.30
   2 -21  -1  218.28   15.90
  -2 -21   1  212.18   15.30
  -2  21   1  200.68   17.60
   2  21  -1  179.88   16.80
   1 -21  -1   57.09    7.40
  -1 -21   1   56.89    7.20
  -1  21   1   42.50    8.00
   1  21  -1   56.89    8.60
   0 -21   1 1222.18   73.89
   0 -21  -1 1250.17   74.09
   0  21  -1 1195.08   76.69
   0  21   1 1169.18   76.19
   1 -21   1  244.28   17.30
  -1 -21  -1  230.88   17.10
  -1  21  -1  230.38   19.80
   1  21   1  226.28   18.60
  -2 -21  -1   20.00    3.90
  -2 -21  -1   18.60    4.50
   2 -21   1   21.00    4.60
   2  21   1   14.30    4.50
  -2  21  -1   22.20    6.10
  -3 -21  -1  246.88   17.90
   3 -21   1  239.78   18.20
  -3 -21  -1  247.68   17.20
  -3  21  -1  239.68   20.90
  -4 -21  -1  148.69   12.60
   4 -21   1  155.58   13.40
  -4 -21  -1  156.78   11.80
  -4  21  -1  129.39   15.60
   5 -21   1   33.50    6.10
  -5 -21  -1   33.40    5.20
  -5 -21  -1   48.80    7.50
  -5  21  -1   46.90    9.00
  -6 -21  -1    1.20    3.30
   6 -21   1    4.50    5.00
  -6 -21  -1    2.00    3.60
  -6  21  -1   -7.10    7.30
  -7 -21  -1   34.50    5.50
  -7 -21  -1   20.00    4.80
   7 -21   1   30.90    6.80
  -7  21  -1   25.80    9.50
  -8 -21  -1  110.49    8.20
  -8 -21  -1  119.79   11.40
  -8  21  -1   94.39   16.50
  -9 -21  -1  510.55   33.10
 -10 -21  -1   60.79   10.10
 -10  21  -1   90.59   14.70
 -11  21  -1  -19.00   11.80
 -12  21  -1   -9.20   12.70
 -12  22   1   13.30   12.40
 -11  22   1    0.60   11.30
 -10 -22   1   10.20    4.20
 -10  22   1    5.90   10.70
  -9 -22   1  476.95   31.20
  -9  22   1  410.56   39.10
  -8 -22   1  108.79    9.90
  -8  22   1   86.59   14.30
  -8  22   1   80.19   16.10
  -7 -22   1   33.20    5.30
  -7 -22   1   19.20    3.80
  -7  22   1   29.70    7.80
  -6 -22   1  146.29   11.90
   6 -22  -1  146.59   19.70
  -6 -22   1  104.89    9.90
  -6  22   1  121.99   17.20
   5 -22  -1  132.89   12.70
  -5 -22   1  127.09   11.20
  -5 -22   1  112.09   10.20
  -5  22   1  152.98   16.60
  -4 -22   1   21.10    3.60
   4 -22  -1   21.90    5.30
  -4 -22   1   14.60    4.10
  -4  22   1   14.20    6.50
  -3 -22   1  595.14   36.40
  -3 -22   1  565.44   35.90
   3 -22  -1  577.34   36.90
  -3  22   1  561.04   40.00
   3  22  -1  530.05   38.10
   2 -22  -1   56.79    8.00
  -2 -22   1   63.19    7.90
  -2  22   1   49.00    8.60
   2  22  -1   53.39    8.60
  -1 -22   1 1134.29   69.39
   1 -22  -1 1137.29   69.59
   1  22  -1 1104.89   71.99
  -1  22   1 1148.59   72.49
   0 -22   1   71.79    8.50
   0 -22  -1   68.49    8.80
   0  22  -1   72.69   10.70
   0  22   1   71.19   10.00
  -1 -22  -1   92.09    9.30
   1 -22   1   87.29    9.40
  -1  22  -1   81.89   11.90
   1  22   1   75.29   10.60
   2 -22   1   19.30    4.50
  -2 -22  -1   23.20    5.00
  -2 -22  -1   16.90    3.60
   2  22   1   23.30    5.60
  -2  22  -1    8.00    5.50
  -3 -22  -1  659.43   40.90
  -3 -22  -1  654.63   40.50
   3 -22   1  629.64   41.20
  -3  22  -1  610.44   44.50
  -4 -22  -1   68.39    7.50
   4 -22   1   63.39    9.10
  -4 -22  -1   65.99    8.50
  -4  22  -1   53.09    9.60
  -5 -22  -1  514.05   32.50
   5 -22   1  508.45   33.40
  -5 -22  -1  446.06   31.60
  -5  22  -1  517.55   37.80
   6 -22   1   73.09   10.60
  -6 -22  -1   51.19    7.60
  -6 -22  -1   65.89    8.70
  -6  22  -1   39.10    9.30
  -7 -22  -1   11.40    4.20
  -7  22  -1    8.10    7.80
  -8 -22  -1   12.20    3.00
  -8 -22  -1   15.10    4.90
  -8  22  -1   13.60    9.50
  -9  22  -1   25.10   10.30
 -10 -22  -1    1.90    4.70
 -10  22  -1    0.30   11.40
 -11  22  -1   60.79   15.20
 -12  22  -1   22.00   14.30
 -12  23   1    8.40   12.70
 -11  23   1   16.70   11.60
 -10 -23   1    4.00    5.60
 -10  23   1   -8.50   10.40
  -9 -23   1   33.90    5.40
  -9  23   1   31.20   10.70
  -8 -23   1   10.20    4.30
  -7 -23   1   78.19    9.40
  -7  23   1   83.59   13.60
  -6 -23   1    9.30    3.50
  -6 -23   1   13.10    4.60
  -6  23   1   10.20    7.40
  -5 -23   1  361.96   23.20
  -5 -23   1  322.97   22.40
   5 -23  -1  318.67   24.30
  -5  23   1  336.17   28.60
  -4 -23   1   14.50    4.20
  -4 -23   1   13.10    3.50
  -4  23   1   11.20    7.00
   3 -23  -1  614.94   41.20
  -3 -23   1  609.74   39.00
  -3 -23   1  604.34   38.60
   3  23  -1  605.54   41.30
  -3  23   1  621.84   43.20
  -2 -23   1  205.58   14.90
   2 -23  -1  178.38   15.20
   2  23  -1  180.68   17.00
  -2  23   1  190.38   18.20
  -1 -23   1 1163.38   69.29
   1 -23  -1 1112.39   69.39
  -1  23   1 1139.59   72.59
   1  23  -1 1086.19   71.99
   0 -23   1  209.38   16.00
   0 -23  -1  220.48   16.40
   0  23  -1  208.38   18.90
   0  23   1  181.28   17.90
   1 -23   1    7.00    4.00
  -1 -23  -1    1.60    4.10
   1  23   1    7.60    4.60
  -1  23  -1   -3.80    5.30
  -2 -23  -1   19.20    4.70
  -2 -23  -1   22.10    4.30
   2 -23   1   18.70    4.90
   2  23   1   18.30    5.40
  -2  23  -1    6.70    6.00
  -3 -23  -1  398.36   26.10
   3 -23   1  384.96   27.10
  -3 -23  -1  387.86   26.50
  -3  23  -1  389.66   30.70
  -4 -23  -1   25.60    5.30
  -4 -23  -1   25.20    4.50
  -4  23  -1   23.80    8.40
  -5 -23  -1   40.30    6.10
  -5 -23  -1   47.50    6.60
  -5  23  -1   48.30   10.10
  -6 -23  -1   74.59    8.70
  -7 -23  -1   49.10    7.90
  -7 -23  -1   78.59    9.80
  -7  23  -1   78.19   14.20
  -8 -23  -1   45.10    6.20
  -8 -23  -1   72.89    9.60
  -8  23  -1   47.70   11.50
  -9 -23  -1  122.69   12.40
  -9  23  -1  100.89   18.10
 -10  23  -1   17.60   11.60
 -11  23  -1   38.00   14.10
 -12  23  -1   -9.30   14.50
 -12  24   1   26.80   14.00
 -11  24   1  -19.80   11.60
 -10  24   1   81.59   16.40
  -9 -24   1   98.19   10.60
  -9  24   1   75.39   15.40
  -8 -24   1    1.10    4.50
  -8  24   1   -0.90    8.80
  -7 -24   1  675.53   42.60
  -6 -24   1    5.50    3.60
  -6 -24   1   -1.70    4.10
  -6  24   1   -7.20    8.30
  -5 -24   1    3.30    3.20
  -5 -24   1   -0.50    4.00
  -5  24   1   12.00    6.50
  -4 -24   1   23.60    5.10
  -4 -24   1   42.10    6.10
  -4  24   1   28.70    8.70
  -3 -24   1  143.79   12.20
  -3 -24   1  143.59   11.60
  -3  24   1  131.29   17.20
   3  24  -1  132.99   14.60
   2 -24  -1  109.29   11.00
  -2 -24   1  100.19    9.90
  -2  24   1   92.99   13.20
   2  24  -1   69.99   10.80
  -1 -24   1  547.75   35.80
   1 -24  -1  533.05   36.00
  -1  24   1  545.35   39.30
   1  24  -1  572.64   39.20
   0 -24  -1   23.80    5.10
   0 -24   1   12.50    4.50
   0  24   1   29.20    6.70
   0  24  -1   16.60    6.20
   1 -24   1   59.19    8.50
  -1 -24  -1   57.89    7.00
  -1 -24  -1   47.70    7.20
  -1  24  -1   45.40    8.90
   1  24   1   38.90    7.40
  -2 -24  -1   11.20    3.80
   2 -24   1   14.10    4.80
  -2 -24  -1    6.80    4.50
   2  24   1    9.90    4.70
  -2  24  -1    4.70    5.90
  -3 -24  -1   18.90    4.30
  -3 -24  -1   15.80    4.70
  -3  24  -1   15.90    8.10
  -4 -24  -1    4.90    3.60
  -4 -24  -1    1.60    4.10
  -4  24  -1    9.30    7.60
  -5 -24  -1    5.20    4.40
  -5 -24  -1   16.30    4.40
  -5  24  -1   10.00    6.80
  -6 -24  -1   -0.30    4.40
  -6 -24  -1    2.60    3.90
  -6  24  -1   -1.20    9.00
  -7 -24  -1   66.59    8.60
  -7  24  -1   78.19   15.10
  -8 -24  -1   45.10    7.00
  -8 -24  -1   78.69   10.50
  -8  24  -1   50.79   13.30
  -9 -24  -1   33.50    6.40
  -9  24  -1   48.70   13.50
 -10  24  -1  113.89   17.90
 -11  24  -1    2.60   12.90
 -11  25   1  -22.90   11.40
 -10  25   1  -11.10   11.90
  -9  25   1   16.70   11.50
  -8 -25   1  262.77   19.00
  -8  25   1  234.68   28.80
  -7 -25   1   25.10    5.50
  -7  25   1   29.80   10.60
  -6 -25   1   82.29    9.00
  -6  25   1  125.89   25.00
  -5 -25   1 1027.60   64.89
  -5 -25   1 1069.49   69.09
  -5  25   1 1092.59   71.99
  -4 -25   1    0.60    3.30
  -4 -25   1    8.70    4.10
  -4  25   1    5.60    6.30
  -3 -25   1  161.18   13.00
  -3 -25   1  164.98   13.90
  -3  25   1  146.89   18.10
   3  25  -1  168.48   16.70
   2 -25  -1   19.30    5.30
  -2 -25   1    4.80    4.10
   2  25  -1   10.50    5.70
  -2  25   1    8.90    8.70
   1 -25  -1  189.78   16.50
  -1 -25   1  199.48   16.50
   1  25  -1  232.18   19.90
  -1  25   1  222.48   20.30
   0 -25  -1   26.30    5.80
   0 -25   1   24.70    5.80
   0  25   1   23.00    7.50
   0  25  -1   27.20    6.90
  -1 -25  -1  855.21   55.69
  -1 -25  -1  927.51   56.29
   1 -25   1  859.41   55.99
   1  25   1  914.91   59.19
  -1  25  -1  913.71   60.39
   2 -25   1  233.58   19.20
  -2 -25  -1  263.27   19.20
  -2 -25  -1  259.07   18.50
  -2  25  -1  284.07   26.00
   2  25   1  234.28   21.00
  -3 -25  -1  264.07   18.60
  -3 -25  -1  250.27   19.20
  -3  25  -1  242.28   24.00
  -4 -25  -1   18.80    5.40
  -4 -25  -1   15.50    4.50
  -4  25  -1   16.70    7.70
  -5 -25  -1    7.50    4.00
  -5 -25  -1    2.70    4.60
  -5  25  -1  -12.30    8.40
  -6 -25  -1  204.98   16.20
  -6  25  -1  242.98   32.00
  -7 -25  -1  391.86   26.90
  -7  25  -1  375.46   34.20
  -8 -25  -1   63.69    8.30
  -8  25  -1   70.89   14.70
  -9 -25  -1  100.89   12.40
  -9  25  -1  106.29   17.40
 -10  25  -1   28.00   13.00
 -11  25  -1   14.40   14.60
 -11  26   1  188.68   27.90
 -10  26   1   -0.50   11.90
  -9  26   1  104.09   18.00
  -8 -26   1  198.48   16.60
  -8  26   1  207.68   26.10
  -7 -26   1  319.17   22.70
  -7  26   1  314.57   31.80
  -6 -26   1   35.70    6.40
  -6 -26   1   25.20    4.80
  -6  26   1   22.70    9.90
  -5 -26   1    2.30    4.60
  -5 -26   1   10.60    3.90
  -4 -26   1   37.80    5.60
  -4 -26   1   24.70    5.90
  -4  26   1   41.10   11.20
  -3 -26   1  600.74   39.10
  -3 -26   1  617.64   38.80
   3  26  -1  598.14   42.10
  -3  26   1  585.04   43.90
   2 -26  -1    4.70    5.90
  -2 -26   1    7.70    4.90
   2  26  -1    1.90    5.70
  -2  26   1    5.70    7.20
   1 -26  -1  153.98   14.40
  -1 -26   1  158.98   14.10
  -1  26   1  133.59   18.80
   1  26  -1  140.59   16.90
   0 -26  -1   17.70    5.40
   0 -26   1   21.20    5.40
   0  26   1   21.10    7.80
   0  26  -1   18.30    7.40
  -1 -26  -1  230.88   18.40
  -1 -26  -1  227.58   17.30
   1 -26   1  225.88   18.20
   1  26   1  228.18   21.40
  -1  26  -1  237.58   24.70
  -2 -26  -1   36.80    5.70
  -2 -26  -1   32.00    6.40
   2 -26   1   38.80    7.10
  -2  26  -1   38.50   11.00
   2  26   1   50.39    9.00
  -3 -26  -1   56.29    8.20
  -3 -26  -1   71.99    8.40
  -3  26  -1   60.19   11.50
  -4 -26  -1   -2.80    4.90
  -4 -26  -1    3.80    4.00
  -4  26  -1    2.50    9.00
  -5 -26  -1    1.60    7.50
  -5 -26  -1    3.70    3.90
  -6 -26  -1    2.40    4.30
  -6 -26  -1    2.00    5.40
  -6  26  -1   -1.20    9.80
  -7 -26  -1    3.10    4.70
  -7 -26  -1   12.90    5.90
  -7  26  -1   13.10   12.00
  -8 -26  -1    0.60    5.80
  -8  26  -1  -20.20   11.80
  -9  26  -1   33.00   13.70
 -10  26  -1    4.60   13.10
 -11  26  -1   15.80   15.70
 -10  27   1    6.50   12.20
  -9  27   1   16.60   11.50
  -8  27   1   13.70   11.80
  -7 -27   1  148.09   13.80
  -7  27   1  109.09   17.70
  -6 -27   1    5.80    5.20
  -6 -27   1    3.70    4.00
  -6  27   1   -7.00    9.90
  -5 -27   1   -0.70    3.90
  -5 -27   1    8.90    5.10
  -5  27   1    8.30    9.40
  -4 -27   1  150.68   13.30
  -4 -27   1  170.38   14.80
  -3 -27   1   42.60    7.20
  -3 -27   1   61.99    7.70
  -3  27   1   29.20   10.50
   3  27  -1   45.60    9.30
  -2 -27   1   83.89   10.80
  -2  27   1   51.59   11.20
   2  27  -1   76.59   12.50
  -1 -27   1   20.40    5.80
  -1  27   1   16.70    7.30
   1  27  -1   29.60   10.50
   0 -27  -1  -11.40    5.00
   0 -27   1  -10.70    4.70
   0  27  -1   -4.30    8.40
   0  27   1   -0.40    7.00
  -1 -27  -1  146.79   13.40
  -1 -27  -1  172.48   15.30
  -1  27  -1  183.58   20.40
   1  27   1  144.09   20.30
  -2 -27  -1   10.40    5.70
  -2 -27  -1   11.80    4.10
   2  27   1    1.40    6.70
  -2  27  -1   -8.60    7.80
  -3 -27  -1  141.09   12.70
  -3 -27  -1  137.79   14.10
  -3  27  -1  133.19   19.50
  -4 -27  -1   90.29   12.00
  -4 -27  -1   95.29   10.20
  -5 -27  -1    6.40    4.40
  -5 -27  -1   12.60    6.10
  -5  27  -1   19.60   10.00
  -6 -27  -1   -0.70    5.80
  -6 -27  -1   -3.10    4.50
  -6  27  -1  -11.80   10.40
  -7 -27  -1  268.87   21.20
  -7  27  -1  259.67   29.50
  -8  27  -1    3.40   13.10
  -9  27  -1   37.70   13.50
 -10  27  -1   28.80   13.90
 -10  28   1    7.70   14.10
  -9  28   1   82.79   16.50
  -8  28   1   98.69   17.90
  -7 -28   1   63.39    8.60
  -7  28   1   64.19   13.70
  -6 -28   1   10.00    4.40
  -6 -28   1    5.00    5.80
  -6  28   1   -4.10   10.20
  -5 -28   1   15.50    4.80
  -5 -28   1   12.10    6.10
  -5  28   1   16.80   11.40
  -4 -28   1  199.68   23.50
  -4 -28   1  210.38   15.80
  -4  28   1  168.78   22.70
  -3 -28   1   34.80    5.90
  -3 -28   1   37.10    7.30
  -3  28   1   36.40   12.00
   3  28  -1   27.70    9.80
  -2 -28   1   33.20    5.70
  -2 -28   1   45.00    7.40
   2  28  -1   34.90   11.00
  -2  28   1   59.09   12.30
  -1 -28   1  484.25   34.50
  -1  28   1  545.45   40.70
   1  28  -1  509.85   39.10
   0  28   1   14.60    7.50
   0  28  -1   23.10    8.90
  -1 -28  -1   15.50    4.60
  -1  28  -1   25.50   11.50
   1  28   1   12.80    8.00
  -2 -28  -1    8.30    4.40
  -2 -28  -1    2.50    5.90
  -2  28  -1    4.70    9.50
   2  28   1    8.50    7.50
  -3 -28  -1  164.28   15.50
  -3 -28  -1  156.38   13.60
  -3  28  -1  125.99   22.20
  -4 -28  -1   11.90    8.50
  -4 -28  -1   12.90    4.80
  -4  28  -1    7.50    8.80
  -5 -28  -1  399.26   31.00
  -5 -28  -1  507.35   32.60
  -5  28  -1  530.15   41.50
  -6 -28  -1   33.60    7.60
  -6  28  -1   31.40   11.70
  -7 -28  -1   64.29    9.20
  -7  28  -1   69.29   15.00
  -8 -28  -1   -2.80    5.90
  -8 -28  -1   12.00   10.20
  -8  28  -1    7.30   12.80
  -9  28  -1   -2.70   12.50
 -10  28  -1  -15.20   14.30
  -9  29   1  162.38   23.30
  -8  29   1   10.10   12.80
  -7 -29   1   -5.10    4.50
  -7 -29   1    7.40    6.50
  -7  29   1   20.10   11.80
  -6 -29   1   62.09    8.90
  -6 -29   1   46.90    6.80
  -6  29   1   68.79   15.10
  -5 -29   1  209.08   17.70
  -5 -29   1  171.48   15.40
  -5  29   1  214.48   24.70
  -4 -29   1   80.69   10.10
  -4 -29   1   94.59   13.10
  -4  29   1   88.99   16.60
  -3 -29   1   88.39   10.30
  -3 -29   1   92.39   12.70
  -3  29   1  106.59   16.70
   3  29  -1  115.99   17.10
  -2 -29   1   13.90    4.50
  -2  29   1   14.80    9.20
   2  29  -1   18.30    9.00
   1  29  -1  148.89   20.60
   0 -29  -1  227.68   20.50
   0  29   1  311.57   27.70
   0  29  -1  314.47   28.30
  -1 -29  -1   10.90    4.30
  -1  29  -1   13.70   12.40
   1  29   1    0.60    9.30
  -2 -29  -1  497.65   34.70
  -2  29  -1  568.34   42.50
  -3 -29  -1  117.69   12.10
  -3  29  -1  138.99   21.30
  -4 -29  -1   11.90    6.90
  -4 -29  -1   19.90    5.30
  -4  29  -1   13.60   11.90
  -5 -29  -1   -6.40    6.60
  -5 -29  -1    1.50    4.80
  -5  29  -1   -5.40   10.90
  -6 -29  -1  100.89   14.30
  -6 -29  -1   59.49    8.40
  -6  29  -1   90.89   16.70
  -7 -29  -1   55.99    9.40
  -7  29  -1   69.49   16.10
  -8  29  -1  -24.60   13.30
  -9  29  -1    3.40   15.40
  -9  30   1   -9.60   14.70
  -8  30   1   -9.90   12.50
  -7 -30   1  126.19   17.60
  -7  30   1   83.29   18.00
  -6 -30   1    4.20    5.10
  -6 -30   1    1.60    6.90
  -6  30   1   16.70   12.40
  -5 -30   1   50.29    7.40
  -5 -30   1   43.40    8.50
  -5  30   1   61.99   14.10
  -4 -30   1   77.19    9.90
  -4  30   1   64.79   14.50
  -3 -30   1   91.19   10.50
   3  30  -1   83.39   14.00
  -3  30   1   95.09   17.90
  -2 -30   1  137.19   13.00
   2  30  -1  148.19   22.90
  -2  30   1  154.88   22.60
   1  30  -1  211.28   25.30
  -1  30   1  232.18   24.50
   0 -30  -1   40.90    7.10
   0  30   1   33.00   11.70
  -1 -30  -1    2.40    4.40
   1  30   1   11.10   12.90
  -1  30  -1   15.70    9.90
  -2 -30  -1  128.99   12.70
  -2  30  -1  148.89   23.00
  -3 -30  -1    6.90    4.80
  -3  30  -1   18.10   12.30
  -4 -30  -1   51.59    7.80
  -4  30  -1   59.19   14.70
  -5 -30  -1   21.80    6.10
  -5  30  -1   40.20   13.60
  -6 -30  -1    4.40    5.60
  -6  30  -1   10.50   12.30
  -7 -30  -1   33.10    6.20
  -7  30  -1   52.59   16.30
  -8  30  -1    5.60   15.30
  -9  30  -1    1.80   16.30
  -8  31   1    3.20   14.50
  -7  31   1   74.59   16.20
  -6 -31   1   55.59    7.80
  -6  31   1   82.99   15.60
  -5 -31   1  284.37   22.10
  -5  31   1  349.27   33.70
  -4 -31   1  133.29   13.20
  -4  31   1  135.89   20.90
  -3 -31   1   47.30    7.00
  -3  31   1   53.99   13.70
  -2 -31   1   21.20    5.30
  -2  31   1    5.00   11.70
   1  31  -1  433.16   37.10
  -1  31   1  443.66   39.20
   0 -31  -1  156.58   14.60
   0  31   1  159.58   23.00
   0  31  -1  209.08   24.20
  -1 -31  -1  199.08   18.20
  -1  31  -1  248.18   29.10
   1  31   1  230.78   24.70
  -2 -31  -1   86.59   10.50
  -2  31  -1   52.49   14.90
  -3 -31  -1   43.90    7.20
  -3  31  -1   61.89   15.10
  -4 -31  -1  567.24   39.40
  -4  31  -1  649.83   49.80
  -5 -31  -1   -7.90    5.20
  -5  31  -1   13.50   12.60
  -6 -31  -1    3.40    5.90
  -6  31  -1   -2.00   12.70
  -7 -31  -1   78.79   10.80
  -8  31  -1   20.80   16.20
  -8  32   1   40.50   16.50
  -7  32   1   66.39   16.00
  -6 -32   1   15.70    5.90
  -6  32   1   13.90   13.30
  -5 -32   1    8.90    5.70
  -5  32   1    9.30   12.40
  -4 -32   1    8.10    5.40
  -4  32   1   -6.60   11.30
  -3 -32   1    9.90    5.10
  -3  32   1   -5.30   11.20
  -2 -32   1   19.40    6.20
  -2  32   1   13.50   11.40
   2  32  -1   22.70   11.40
  -1 -32   1  100.59   12.30
   1  32  -1  183.38   25.70
  -1  32   1  145.79   22.80
   0 -32  -1   14.50    6.10
   0  32   1   13.30   11.70
   0  32  -1   23.10   12.70
  -1 -32  -1   85.09   11.20
   1  32   1   98.19   16.60
  -1  32  -1  106.09   17.50
  -2 -32  -1   11.50    6.80
  -2  32  -1    1.00   12.00
  -3 -32  -1   34.70    6.90
  -3  32  -1   52.99   15.20
  -4 -32  -1    5.70    5.50
  -4  32  -1   16.20   12.60
  -5 -32  -1   84.09   12.20
  -5  32  -1  125.69   20.00
  -6 -32  -1   -3.80    6.40
  -6  32  -1    3.90   14.50
  -7  32  -1   42.10   16.10
  -7  33   1    6.40   14.90
  -6 -33   1   10.50    6.20
  -6  33   1    6.80   14.20
  -5 -33   1   12.50    6.30
  -5  33   1   19.00   13.60
  -4 -33   1   15.60    6.10
  -4  33   1   17.20   12.50
  -3 -33   1    1.30    5.40
  -3  33   1   -4.80   12.10
  -2 -33   1   36.30    7.00
  -2  33   1   47.50   13.60
   2  33  -1   50.09   14.90
  -1 -33   1   19.30    6.40
   1 -33  -1   26.70    6.40
   1  33  -1   31.10   13.50
  -1  33   1   32.80   12.80
   0  33  -1  129.59   20.40
   0  33   1  127.79   19.90
  -1 -33  -1  157.98   17.00
  -1  33  -1  238.98   27.30
   1  33   1  164.98   24.80
  -2 -33  -1    7.20    5.50
  -2  33  -1    0.50   12.40
  -3 -33  -1   34.00    8.80
  -3  33  -1   26.80   13.40
  -4 -33  -1  156.48   15.30
  -4  33  -1  150.98   23.20
  -5 -33  -1   28.20    7.20
  -5  33  -1   52.49   17.00
  -6 -33  -1   13.20    6.80
  -6  33  -1   -8.80   15.00
  -7  33  -1   27.80   16.70
  -6  34   1   -2.70   15.50
  -5 -34   1   -5.30    6.40
  -5  34   1   13.90   13.40
  -4 -34   1    7.30    6.10
  -4  34   1   -9.20   13.20
  -3 -34   1   -0.70    7.40
  -3  34   1  -22.30   12.80
  -2 -34   1   27.20    6.60
   2  34  -1   42.50   14.20
  -2  34   1   50.69   14.20
  -1 -34   1   13.30    6.60
   1 -34  -1   15.80    6.40
   1  34  -1   39.60   14.90
  -1  34   1   31.70   13.90
   0 -34  -1   39.40    7.60
   0  34  -1   47.50   16.20
   0  34   1   25.50   13.90
  -1  34  -1   -5.70   12.50
  -2 -34  -1   11.20    7.40
  -2  34  -1    4.10   12.90
  -3 -34  -1   94.19   13.30
  -4 -34  -1   36.80    8.20
  -4  34  -1   58.09   16.90
  -5 -34  -1  110.09   14.60
  -5  34  -1  191.68   25.60
  -6 -34  -1    9.00    7.20
  -6  34  -1   14.40   16.70
  -5 -35   1  145.69   15.50
  -5  35   1  166.28   25.00
  -4 -35   1   11.80    7.00
  -4  35   1   -3.80   14.60
  -3 -35   1   43.70    8.20
  -3  35   1   47.50   16.10
  -2 -35   1   -3.70    6.40
   2 -35  -1    9.40    5.90
   2  35  -1   -5.60   12.80
  -2  35   1  -19.90   13.70
   1 -35  -1   13.50    6.60
  -1 -35   1    4.40    6.00
  -1  35   1   15.80   13.40
   1  35  -1   34.50   14.60
   0 -35   1   28.10    8.40
   0 -35  -1   38.50    9.10
   0  35   1   47.30   14.80
   0  35  -1   33.50   14.80
  -1 -35  -1  234.08   20.70
  -1  35  -1  308.97   32.70
  -2 -35  -1    5.40    8.00
  -2  35  -1   12.30   14.10
  -3 -35  -1    4.90    6.60
  -3  35  -1    7.30   15.00
  -4 -35  -1    8.90    8.60
  -4  35  -1    6.70   16.20
  -5 -35  -1   -1.30    7.30
  -5  35  -1   32.00   16.80
  -3 -36   1    6.50    7.70
  -3  36   1   19.30   15.00
   2 -36  -1   10.60    6.10
  -2 -36   1   -1.80    7.30
  -2  36   1    9.70   14.50
  -1 -36   1   91.39   14.30
   1 -36  -1   88.29   13.30
  -1  36   1  148.79   22.80
   1  36  -1  119.29   20.40
   0 -36  -1   -6.10    6.20
   0 -36   1    5.80    6.60
   0  36  -1   -1.10   14.10
   0  36   1   -0.80   13.20
  -1 -36  -1  174.78   19.30
  -1  36  -1  260.77   32.60
  -2 -36  -1   30.70    7.80
  -2  36  -1   10.30   16.00
  -3 -36  -1   -3.50    7.60
  -3  36  -1   -8.70   15.70
   1 -37  -1  114.59   14.20
  -1  37   1  136.99   22.00
   1  37  -1  140.79   22.90
   0 -37  -1   59.49    9.90
   0 -37   1   87.49   12.40
   0  37  -1   95.49   19.50
  -1 -37  -1   14.20    7.30
  -1  37  -1   35.50   16.20
  15   0  -2   60.09   11.10
  14   0  -2  149.69   17.70
 -14   0   2  176.88   12.50
  14   0  -2  178.68   18.50
  13   0  -2   14.40    6.90
 -13   0   2    8.90    3.30
  13   0  -2   23.10    8.10
  12   0  -2   33.40    6.90
  12   0  -2   28.60    7.00
 -12   0   2   45.60    5.70
  11   0  -2  160.28   15.80
  11   0  -2  178.88   14.80
 -11   0   2  154.38   11.50
  10   0  -2    6.50    3.90
 -10   0   2    2.20    2.00
   9   0  -2   20.30    4.90
  -9   0   2   23.30    3.20
   8   0  -2   11.60    3.60
  -8   0   2   10.20    2.10
   7   0  -2    8.20    2.60
   7   0  -2    6.70    1.80
   6   0  -2  271.97   18.40
   6   0  -2  265.87   17.10
  -6   0   2  277.77   17.00
   5   0  -2   10.20    2.30
  -5   0   2   12.90    2.00
   5   0  -2   15.90    2.10
  -4   0   2  231.58   13.90
   4   0  -2  233.18   14.80
   4   0  -2  214.48   13.90
   3   0  -2  178.78   10.80
  -3   0   2  174.18   10.80
   2   0  -2  111.69    6.90
   2   0  -2  104.39    6.60
   1   0  -2  230.08   14.20
  -1   0  -2   22.80    2.20
   1   0   2   27.90    2.30
  -1   0  -2   25.10    2.40
   1   0   2   27.30    2.30
   2   0   2 1522.95   90.59
  -2   0  -2 1518.55   90.79
   2   0   2 1541.35   90.59
  -2   0  -2 1533.85   90.69
  -3   0  -2  378.46   23.80
   3   0   2  397.26   23.70
   3   0   2  364.86   23.50
  -3   0  -2  375.46   23.70
   4   0   2  218.98   14.30
   4   0   2  210.78   14.40
  -4   0  -2  211.68   14.30
   5   0   2   95.39    7.90
  -5   0  -2   96.59    8.00
   5   0   2   97.89    7.80
   6   0   2    2.70    2.10
   6   0   2    5.20    2.40
   7   0   2    4.20    2.80
   7   0   2    2.40    2.60
  -7   0  -2    4.50    2.60
  -8   0  -2    4.30    2.90
   8   0   2    5.80    3.30
   8   0   2    6.10    3.10
  -9   0  -2  104.99   10.10
   9   0   2  110.59   10.80
  10   0   2  107.19   11.10
  10   0   2   95.79   10.40
 -10   0  -2   96.49   10.00
 -11   0  -2  433.26   30.50
  11   0   2  476.65   32.10
  11   0   2  457.05   30.90
 -12   0  -2  172.38   15.60
  12   0   2  193.48   16.90
  13   0   2   87.49   13.70
  13   0   2   93.09   13.60
 -13   0  -2   81.29    9.80
  14   0   2  139.29   16.40
  14   0   2  156.88   24.50
 -14   0  -2  130.09   14.30
 -15   0  -2   -1.50    6.30
  15  -1  -2    7.10    7.60
  15   1  -2    0.80    7.30
  14  -1  -2    7.90    7.30
  14  -1  -2    0.40    7.90
 -14   1   2   13.50    3.90
  14   1  -2    1.90    7.00
  14   1  -2   11.40    7.20
 -13  -1   2  225.78   14.00
  13  -1  -2  200.68   24.60
  13  -1  -2  177.58   18.70
  13   1  -2  193.78   18.90
 -13   1   2  202.38   14.60
  13   1  -2  192.58   17.60
 -12  -1   2  312.67   19.40
  12  -1  -2  315.57   23.70
  12  -1  -2  285.67   22.80
  12   1  -2  304.07   23.00
 -12   1   2  285.77   19.90
  12   1  -2  292.17   21.80
 -11  -1   2  101.79    8.00
  11  -1  -2   99.89   11.50
  11  -1  -2  124.09   12.30
  11   1  -2  100.99   11.40
 -11   1   2   98.59    8.60
  11   1  -2   88.89   10.80
  10  -1  -2  468.25   31.90
 -10  -1   2  474.05   29.10
  10   1  -2  468.45   30.90
 -10   1   2  460.45   29.50
  10   1  -2  479.05   32.00
   9  -1  -2   20.00    4.60
  -9  -1   2   26.50    3.60
  -9   1   2   24.50    3.40
   9   1  -2   30.10    5.70
   8  -1  -2   70.59    6.50
   8  -1  -2   77.19    7.90
   8   1  -2   80.59    8.00
  -8   1   2   68.49    6.10
  -7  -1   2    4.00    1.60
   7  -1  -2    4.80    2.60
   7  -1  -2    8.30    2.00
   7   1  -2    2.50    2.40
  -7   1   2    7.30    1.70
   6  -1  -2 2319.17  143.59
   6  -1  -2 2506.25  144.69
  -6  -1   2 2452.25  143.09
   6   1  -2 2581.34  144.79
  -6   1   2 2294.67  143.89
   5  -1  -2   98.69    7.10
   5  -1  -2  101.39    7.80
  -5  -1   2   99.49    6.60
  -5   1   2  105.49    7.00
   5   1  -2   98.39    6.60
   4  -1  -2   57.69    4.30
  -4  -1   2   56.29    3.80
   4  -1  -2   54.79    4.80
   4   1  -2   54.59    3.80
  -4   1   2   57.69    4.20
   3  -1  -2  377.66   22.50
  -3  -1   2  367.36   21.60
   3  -1  -2  372.46   22.10
  -3   1   2  361.86   22.00
   3   1  -2  350.16   21.70
   2  -1  -2    2.30    0.60
   2   1  -2    2.60    0.60
   1  -1  -2    7.90    1.00
   1   1  -2    7.60    0.80
  -1   1   2    5.50    0.90
  -1  -1  -2   15.40    1.60
   1  -1   2   15.20    1.70
  -1  -1  -2   14.90    1.70
  -1   1  -2   18.10    2.00
   1   1   2   15.10    1.60
  -1   1  -2   17.20    2.00
   1   1   2   15.60    1.60
  -2  -1  -2 1250.37   72.49
   2  -1   2 1127.29   72.49
   2  -1   2 1219.98   72.49
  -2   1  -2 1247.58   72.59
   2   1   2 1249.68   72.39
   2   1   2 1230.08   72.29
  -2   1  -2 1204.28   72.59
  -3  -1  -2   94.89    7.50
   3  -1   2  103.09    7.30
   3  -1   2   95.19    7.20
   3   1   2  103.09    7.20
  -3   1  -2   94.19    7.40
   3   1   2   92.99    6.90
   4  -1   2 1131.89   68.29
  -4  -1  -2 1112.89   68.09
   4  -1   2 1141.99   68.19
   4   1   2 1138.29   68.29
   4   1   2 1134.39   68.59
  -4   1  -2 1184.58   68.69
  -4   1  -2 1099.49   68.29
   5  -1   2  166.68   11.90
  -5  -1  -2  164.48   11.80
   5  -1   2  167.48   12.00
   5   1   2  167.18   12.00
  -5   1  -2  149.59   11.80
  -5   1  -2  169.38   12.60
   5   1   2  174.48   11.60
   6  -1   2  512.35   34.20
   6  -1   2  500.95   30.70
  -6  -1  -2  467.75   30.30
   6   1   2  460.15   29.90
   6   1   2  473.25   30.50
  -6   1  -2  451.05   30.40
   7  -1   2   24.20    4.70
  -7  -1  -2   18.30    3.80
   7  -1   2   21.90    4.20
  -7   1  -2   17.30    3.50
   7   1   2   17.00    3.60
   7   1   2   25.50    4.30
  -8  -1  -2  180.98   15.30
   8  -1   2  227.88   16.10
   8  -1   2  223.28   16.30
   8   1   2  213.78   15.60
   8   1   2  234.88   16.50
  -8   1  -2  192.08   15.40
   9  -1   2    1.50    4.10
  -9  -1  -2    2.60    3.00
   9  -1   2   -1.00    3.60
   9   1   2   -0.70    3.00
   9   1   2    8.30    3.90
  -9   1  -2    0.70    3.10
 -10  -1  -2  120.69   11.40
  10  -1   2  121.69   12.40
  10  -1   2  122.69   12.60
  10   1   2  135.99   12.50
  10   1   2  129.19   12.00
 -10   1  -2  131.69   11.90
 -11  -1  -2  121.39   11.70
  11  -1   2  138.49   13.10
  11  -1   2  111.49   12.90
 -11   1  -2  107.79   12.00
  11   1   2  127.39   12.60
  11   1   2  128.99   12.50
  12  -1   2  116.79   14.10
 -12  -1  -2  124.59   12.00
  12   1   2  132.49   13.30
 -12   1  -2  102.19   12.30
  13  -1   2   40.60    9.00
  13  -1   2   61.49   10.40
 -13  -1  -2   40.90    6.80
  13   1   2   44.30    9.70
 -13   1  -2   42.20    7.40
  13   1   2   38.70    8.10
  14  -1   2  -10.00    8.80
 -14  -1  -2    0.60    5.40
 -14   1  -2    5.00    6.00
  14   1   2   -5.10    6.70
 -15  -1  -2    4.00    6.70
  15   1   2   -4.80    7.20
 -15   1  -2    8.80    6.90
 -15   2   2   33.80    6.50
  15   2  -2   17.20    8.30
  14  -2  -2   27.20    9.60
  14  -2  -2   43.80    9.00
  14   2  -2   33.20    8.90
 -14   2   2   32.00    4.90
  14   2  -2   27.00    7.70
  13  -2  -2   92.49   12.20
  13   2  -2  123.89   14.10
 -13   2   2   93.59    9.60
  13   2  -2  124.49   12.60
  12  -2  -2   -1.40    6.00
  12  -2  -2    0.00    5.40
 -12  -2   2    4.20    2.60
 -12   2   2   -0.70    2.80
  12   2  -2    7.20    4.70
  12   2  -2    1.50    4.80
  11  -2  -2    6.40    4.60
 -11  -2   2    6.80    2.20
  11   2  -2    8.30    4.60
 -11   2   2    8.80    3.00
  11   2  -2    7.40    4.40
 -10  -2   2  274.27   20.90
  10  -2  -2  325.47   22.60
  10   2  -2  333.57   22.70
  10   2  -2  303.77   21.00
 -10   2   2  306.57   20.30
   9  -2  -2   86.69    9.20
   9  -2  -2   86.19    8.00
  -9  -2   2   87.49    7.20
  -9   2   2   95.69    7.50
   9   2  -2   73.49    8.30
   9   2  -2   81.29    9.50
  -8  -2   2   38.60    3.80
   8  -2  -2   35.70    5.00
   8  -2  -2   28.60    5.00
   8   2  -2   49.20    6.10
  -8   2   2   36.00    4.40
   7  -2  -2  134.89   10.60
   7  -2  -2  125.19    9.70
  -7  -2   2  133.49    8.70
   7   2  -2  138.29   10.70
  -7   2   2  132.29    9.50
  -6  -2   2  112.29    7.20
   6  -2  -2   98.39    8.20
   6  -2  -2  111.69    8.90
  -6   2   2  116.89    8.00
   5  -2  -2  641.44   39.20
   5  -2  -2  651.43   38.60
  -5  -2   2  621.74   37.70
  -5   2   2  627.74   38.50
  -4  -2   2   17.30    1.30
   4  -2  -2   10.70    2.20
   4  -2  -2   17.00    2.40
  -4   2   2   16.00    2.30
   3  -2  -2    2.30    1.20
   3  -2  -2    2.10    0.80
  -3   2   2    5.00    1.30
  -3   2   2    3.10    0.90
   2  -2  -2 3277.57  197.48
   2  -2  -2 3377.46  197.58
  -2   2   2 3435.56  197.48
  -1  -2   2   32.10    2.50
  -1  -2   2   32.30    2.40
   1  -2  -2   38.40    2.70
   1  -2  -2   41.40    2.80
  -1   2   2   33.90    2.70
   1   2  -2   31.50    2.50
   1   2  -2   35.30    2.50
   0  -2  -2  322.87   17.70
   0   2  -2  299.67   17.80
   0   2  -2  296.37   17.80
   0   2   2  245.78   17.60
   1  -2   2   57.09    4.40
   1  -2   2   54.99    4.30
  -1  -2  -2   60.49    4.20
  -1   2  -2   59.69    4.50
   2  -2   2   10.20    1.70
   2  -2   2    7.30    1.70
  -2  -2  -2    6.00    1.40
  -2   2  -2    7.80    1.80
  -2   2  -2    7.70    1.80
   3  -2   2  113.79    8.10
  -3  -2  -2  114.89    8.10
   3  -2   2  100.39    7.80
   3  -2   2  110.09    8.00
  -3   2  -2  104.19    8.10
  -3   2  -2  109.79    8.30
   3   2   2  108.29    7.80
   3   2   2  113.09    7.60
   4  -2   2  375.16   23.80
   4  -2   2  372.26   23.90
   4  -2   2  399.36   24.10
   4   2   2  376.06   23.50
  -4   2  -2  378.86   24.40
  -4   2  -2  358.96   24.00
   4   2   2  373.06   23.90
   5  -2   2   65.79    5.90
   5  -2   2   65.49    6.60
   5  -2   2   67.19    6.10
  -5  -2  -2   62.79    6.00
  -5   2  -2   59.29    6.00
   5   2   2   70.19    5.80
  -5   2  -2   60.59    7.10
   5   2   2   57.69    6.00
   6  -2   2  840.42   51.19
   6  -2   2  895.21   51.09
  -6  -2  -2  806.42   50.69
  -6   2  -2  769.42   50.89
   6   2   2  817.32   50.29
   6   2   2  830.82   51.09
  -7  -2  -2   87.29    8.40
   7  -2   2   88.59    8.40
   7  -2   2   98.49    9.30
  -7   2  -2   87.59    8.50
   7   2   2   90.79    8.50
   7   2   2  101.69    8.30
  -8  -2  -2 1087.29   70.49
   8  -2   2 1203.18   71.39
   8  -2   2 1116.19   71.99
  -8   2  -2 1093.99   70.79
   8   2   2 1217.78   71.39
   8   2   2 1205.88   70.09
   9  -2   2  444.06   28.20
   9  -2   2  429.86   28.30
  -9  -2  -2  374.76   27.20
   9   2   2  419.56   28.40
  -9   2  -2  385.46   27.70
   9   2   2  420.86   27.10
  10  -2   2  498.55   31.40
  10  -2   2  477.95   30.80
 -10  -2  -2  398.06   29.60
  10   2   2  457.15   30.80
 -10   2  -2  427.36   30.30
  11  -2   2  100.49   12.00
  11  -2   2  110.89   12.60
 -11  -2  -2   91.09   10.30
 -11   2  -2  103.49   11.30
  11   2   2  112.19   11.40
  11   2   2   97.49   11.20
  12  -2   2   57.59    8.90
 -12  -2  -2   38.70    6.10
  12   2   2   46.10    7.50
 -12   2  -2   33.90    6.90
  12   2   2   36.40   11.60
  13  -2   2   70.49   11.20
 -13  -2  -2   70.19   10.00
  13   2   2   94.19   12.90
 -13   2  -2   78.79   11.80
  13   2   2   95.39   12.60
  14  -2   2   35.60   10.50
 -14  -2  -2   37.50    6.40
  14   2   2   27.20    7.50
 -14   2  -2   30.70    7.40
 -15   2  -2   25.60    7.70
  15   2   2   21.20    7.90
  15   3  -2   27.70    8.30
 -15   3   2   30.40    5.40
  14  -3  -2   71.59   11.60
 -14   3   2   66.59    8.70
  14   3  -2   66.49   10.90
  13  -3  -2  119.59   15.90
  13   3  -2   83.49   12.40
  13   3  -2   79.09   11.40
 -13   3   2   79.79    9.10
  12  -3  -2    6.30    6.80
 -12  -3   2    3.20    2.10
  12  -3  -2    4.00    5.60
  12   3  -2    4.80    4.90
 -12   3   2   -4.20    3.00
  12   3  -2   -1.80    4.40
  11  -3  -2  195.38   17.20
 -11  -3   2  216.58   13.60
  11   3  -2  210.18   17.70
 -11   3   2  198.18   14.80
  11   3  -2  207.38   15.30
 -10  -3   2  136.69    8.80
  10  -3  -2  117.79   10.70
  10  -3  -2  137.29   12.20
  10   3  -2  109.89   11.50
 -10   3   2  118.79   10.00
  10   3  -2  116.69   11.70
  -9  -3   2 2165.68  127.49
   9  -3  -2 2246.38  130.59
  -9   3   2 2104.79  128.69
   9   3  -2 2134.39  128.59
   9   3  -2 2161.98  130.49
   8  -3  -2   66.99    7.50
   8  -3  -2   89.89    8.70
  -8  -3   2   93.09    6.10
   8   3  -2   94.79    8.80
   8   3  -2   84.89    7.40
  -8   3   2   81.49    7.20
   7  -3  -2  416.46   27.00
  -7  -3   2  427.56   24.80
   7  -3  -2  389.86   26.10
  -7   3   2  411.66   25.90
   6  -3  -2  659.93   41.20
   6  -3  -2  659.93   40.60
  -6   3   2  668.33   40.40
   5  -3  -2  217.68   14.50
   5  -3  -2  221.48   14.90
  -5   3   2  222.98   14.30
   4  -3  -2  898.81   54.89
  -4   3   2  874.81   54.69
  -4   3   2  962.30   54.89
   3  -3  -2  586.34   36.40
   3  -3  -2  612.14   36.30
  -3   3   2  597.64   36.40
   3   3  -2  603.74   35.60
  -3   3   2  616.24   36.30
   2  -3  -2 1701.03  102.39
   2   3  -2 1667.13  101.89
  -2   3   2 1747.03  102.49
  -2   3   2 1757.02  102.39
   2   3  -2 1810.42  101.99
  -1  -3   2   18.30    1.60
   1  -3  -2   13.80    1.60
   1  -3  -2   14.70    1.70
  -1  -3   2   16.20    1.50
  -1   3   2   13.60    1.70
   1   3  -2   14.10    1.50
   1   3  -2   13.70    1.70
   0  -3   2   54.09    4.20
   0  -3   2   55.19    4.20
   0   3  -2   59.09    4.30
   0   3   2   67.19    4.20
   1  -3   2   12.20    1.80
  -1  -3  -2   10.70    1.50
  -1   3  -2    8.80    1.60
   1   3   2   10.70    1.40
  -2  -3  -2   57.79    4.40
   2  -3   2   56.89    4.60
   2   3   2   58.99    4.20
  -2   3  -2   47.60    5.50
   3  -3   2  337.77   21.40
  -3  -3  -2  362.46   21.40
  -3   3  -2  334.67   21.90
  -3   3  -2  310.37   21.50
   3   3   2  346.97   20.90
   4  -3   2  823.02   50.19
   4   3   2  879.61   49.70
  -4   3  -2  770.42   50.39
  -4   3  -2  832.42   50.89
   5  -3   2   60.79    5.80
   5  -3   2   58.89    5.90
  -5   3  -2   48.80    5.80
   5   3   2   64.69    5.40
   5   3   2   54.49    5.60
  -5   3  -2   74.29    7.30
   6  -3   2   81.89    7.50
  -6  -3  -2   84.89    7.30
  -6   3  -2   74.09    7.70
   6   3   2   84.89    7.10
   6   3   2   93.29    7.90
   7  -3   2  755.62   44.00
   7  -3   2  660.63   43.10
  -7  -3  -2  688.93   43.30
   7  -3   2  713.03   44.00
   7   3   2  708.63   43.90
   7   3   2  695.03   42.70
  -7   3  -2  708.23   44.90
  -7   3  -2  626.34   43.50
   8  -3   2  207.98   15.10
  -8  -3  -2  177.98   14.40
   8  -3   2  222.48   15.60
   8   3   2  193.18   13.80
   8   3   2  190.98   14.70
  -8   3  -2  161.98   14.50
   9  -3   2  599.34   36.10
  -9  -3  -2  475.85   34.80
   9  -3   2  580.74   36.30
  -9   3  -2  511.05   35.60
   9   3   2  540.95   34.70
   9   3   2  570.44   36.20
 -10  -3  -2  225.88   18.30
  10  -3   2  274.27   19.90
  10  -3   2  272.17   19.80
  10   3   2  245.88   19.50
  10   3   2  264.67   18.30
 -10   3  -2  244.58   19.20
  11  -3   2  144.69   14.30
 -11  -3  -2  111.09   11.50
  11   3   2  148.49   13.20
  11   3   2  124.19   12.00
 -11   3  -2  119.99   12.90
 -12  -3  -2   90.79   10.50
  12  -3   2   87.09   13.90
  12   3   2  103.19   11.70
  12   3   2   95.89   13.50
 -12   3  -2  106.89   12.10
  13  -3   2  167.98   19.10
 -13  -3  -2  154.78   13.80
 -13   3  -2  145.59   15.90
  13   3   2  183.68   17.40
  13   3   2  163.28   15.80
 -14  -3  -2    2.40    4.70
  14  -3   2   10.10   10.30
 -14   3  -2    5.80    6.70
  14   3   2    3.30    6.50
 -15   3  -2   12.30    7.60
  15   3   2    5.80    7.40
  15   4  -2   28.80    8.80
  15   4  -2   20.50    4.10
 -15   4   2   25.80    5.60
  14  -4  -2   28.40   10.90
 -14   4   2   15.60    4.80
  14   4  -2   27.80    8.40
  13  -4  -2   77.59   11.90
 -13   4   2   74.19    8.90
  13   4  -2   56.09   10.10
  13   4  -2   75.69    9.90
 -12   4   2   17.90    4.20
  12   4  -2   19.20    4.50
  12   4  -2   19.20    6.80
 -11  -4   2   22.80    3.00
  11  -4  -2   22.40    6.00
 -11   4   2   12.90    3.80
  11   4  -2   27.70    6.80
  10  -4  -2  691.73   44.90
  10  -4  -2  726.43   46.40
 -10  -4   2  737.53   42.70
  10   4  -2  716.13   46.40
 -10   4   2  701.03   44.60
  10   4  -2  722.73   43.90
   9  -4  -2    4.90    3.60
   9  -4  -2   10.60    3.90
  -9  -4   2   18.90    2.70
  -9   4   2   16.00    3.30
   9   4  -2   15.00    3.10
   9   4  -2    8.10    3.90
   8  -4  -2   55.79    7.00
  -8  -4   2   64.89    4.40
   8   4  -2   52.89    5.60
   8   4  -2   57.79    6.90
  -8   4   2   55.89    6.10
   7  -4  -2   11.80    2.90
   7  -4  -2   14.90    3.20
   7   4  -2   20.80    2.80
  -7   4   2   15.40    2.70
   6  -4  -2 1004.80   59.89
  -6  -4   2  947.01   58.19
   6  -4  -2  993.50   60.29
   6   4  -2  981.10   58.89
  -6   4   2 1015.30   60.39
  -6   4   2  993.10   59.69
   5  -4  -2 1104.09   68.59
   5  -4  -2 1160.98   68.29
  -5   4   2 1184.48   68.79
  -5   4   2 1106.69   68.19
   4  -4  -2 1931.31  111.69
  -4   4   2 1820.72  111.49
   4   4  -2 1929.21  110.39
  -4   4   2 1842.52  111.69
   3  -4  -2  780.92   46.90
  -3   4   2  782.32   47.00
  -2  -4   2 1225.08   72.69
   2  -4  -2 1247.48   73.19
   2   4  -2 1229.18   72.69
  -2   4   2 1232.28   73.29
   1  -4  -2   18.30    2.00
  -1  -4   2   22.70    1.90
  -1  -4   2   16.10    1.80
   1   4  -2   17.00    1.90
  -1   4   2   15.60    1.90
   0  -4   2  109.89    7.40
   0  -4  -2  107.39    7.20
   0   4  -2  101.59    7.50
   0   4   2  121.29    7.40
  -1  -4  -2    6.70    1.20
   1  -4   2   12.00    1.90
  -1   4  -2   11.90    2.00
   1   4   2    6.30    1.20
   2  -4   2   19.10    2.70
  -2  -4  -2   18.80    2.30
   2   4   2   17.80    2.00
   3  -4   2  205.98   14.00
  -3  -4  -2  232.38   13.80
   3   4   2  204.98   13.20
  -3   4  -2  205.88   14.60
  -3   4  -2  197.18   14.20
  -4  -4  -2 2212.38  136.89
   4  -4   2 2365.76  136.99
  -4   4  -2 2380.86  138.89
  -4   4  -2 2230.68  137.19
   4   4   2 2338.77  136.09
   5  -4   2   11.90    2.90
   5   4   2   17.70    2.50
  -5   4  -2   16.90    3.40
  -5   4  -2   13.20    4.20
   6  -4   2   28.00    4.20
  -6  -4  -2   32.80    4.50
  -6   4  -2   20.90    5.70
  -6   4  -2   31.20    4.80
   6   4   2   24.10    3.80
   6   4   2   20.60    3.80
   7  -4   2    5.10    3.40
  -7  -4  -2    4.90    2.40
  -7   4  -2   -2.40    4.40
   7   4   2    2.20    2.10
  -7   4  -2    3.30    2.40
   7   4   2    4.40    2.50
   8  -4   2  119.69   11.00
   8  -4   2  111.39   10.10
  -8  -4  -2   91.29    9.70
   8   4   2  102.99    9.80
  -8   4  -2  108.19   10.40
  -8   4  -2  131.49   13.10
  -9  -4  -2   21.40    4.50
   9  -4   2   37.20    6.60
  -9   4  -2   17.80    4.30
   9   4   2   28.90    4.50
   9   4   2   26.40    5.10
 -10  -4  -2   19.50    4.70
  10  -4   2   45.50    7.40
  10   4   2   28.20    4.90
 -10   4  -2   26.40    5.80
  10   4   2   40.90    6.90
 -11  -4  -2   71.39    9.20
  11  -4   2   94.19   12.40
 -11   4  -2   89.59   10.70
  11   4   2   74.79   10.40
  12  -4   2  151.98   16.50
 -12  -4  -2  145.39   12.40
  12   4   2  131.99   14.20
  12   4   2  157.08   13.40
 -12   4  -2  114.29   14.10
 -13  -4  -2   -1.30    4.30
  13  -4   2   -7.00    8.20
  13   4   2   -1.60    6.40
 -13   4  -2    7.60    6.10
  13   4   2    3.80    5.80
  14  -4   2  174.68   22.50
 -14  -4  -2  167.28   14.20
  14   4   2  159.28   17.40
 -14   4  -2  190.38   18.10
 -15   4  -2   35.90    8.70
  15   4   2   27.20    8.40
  15   5  -2   23.80    8.20
 -15   5   2    6.20    5.50
  14  -5  -2  -19.30   10.30
  14   5  -2   -4.00    6.60
  13  -5  -2  390.86   28.50
 -13   5   2  298.77   23.20
  13   5  -2  314.37   26.10
  13   5  -2  356.46   25.80
  12   5  -2   -1.00    3.50
 -12   5   2   -0.60    3.50
  12   5  -2   -6.00    5.50
 -11   5   2   15.00    3.90
  11   5  -2    4.70    6.20
  11   5  -2   11.80    3.40
  10  -5  -2   23.30    5.00
  10   5  -2   33.60    4.80
 -10   5   2   22.60    4.30
  10   5  -2   21.10    5.20
   9  -5  -2  794.12   51.19
  -9   5   2  787.62   50.79
   9   5  -2  842.72   52.29
   9   5  -2  867.01   49.70
   8  -5  -2   66.19    7.60
   8  -5  -2   74.79    7.70
   8   5  -2   66.79    5.60
  -8   5   2   58.79    6.60
   7  -5  -2   81.79    8.60
   7   5  -2   81.09    5.90
  -7   5   2   74.59    7.10
   6  -5  -2 3288.77  192.48
  -6   5   2 3371.86  193.08
   6   5  -2 3224.08  191.08
  -6   5   2 3125.19  192.38
   5  -5  -2  460.15   28.00
  -5   5   2  455.05   28.40
  -5   5   2  413.66   27.90
   5   5  -2  458.95   26.60
  -4  -5   2   53.49    3.50
   4  -5  -2   62.19    5.00
  -4   5   2   57.79    5.30
  -4   5   2   51.09    4.90
  -3  -5   2 1377.96   81.69
   3  -5  -2 1445.46   82.59
  -3   5   2 1419.06   82.79
  -3   5   2 1415.06   82.69
   3   5  -2 1287.87   81.79
   2  -5  -2   23.10    2.50
  -2  -5   2   18.90    1.70
  -2  -5   2   18.60    1.80
   2   5  -2   20.30    2.00
  -1  -5   2    5.90    1.10
   1  -5  -2    4.30    1.10
   1   5  -2    5.10    1.20
  -1   5   2    4.30    1.30
   0  -5  -2   84.79    6.10
   0  -5   2   85.99    6.20
   0  -5  -2   89.19    6.10
   0   5  -2   91.69    6.50
  -1  -5  -2  371.96   22.60
   1  -5   2  367.66   22.90
   1   5   2  369.56   22.50
  -2  -5  -2  249.48   15.30
   2  -5   2  246.28   15.90
  -2   5  -2  218.08   15.90
   2   5   2  256.47   15.10
   3  -5   2  161.98   11.60
  -3  -5  -2  171.98   11.20
   3   5   2  167.68   12.00
  -3   5  -2  163.68   11.80
   4  -5   2 1573.44   91.99
  -4  -5  -2 1606.34   91.49
  -4   5  -2 1440.36   92.09
   4   5   2 1507.15   90.79
  -4   5  -2 1538.25   93.99
   5  -5   2 1602.14   94.29
  -5  -5  -2 1411.96   90.29
  -5   5  -2 1562.24   91.69
   5   5   2 1570.74   89.39
  -5   5  -2 1391.76   90.79
   6  -5   2  518.35   33.70
  -6   5  -2  513.95   34.00
   6   5   2  548.15   32.50
  -6   5  -2  530.35   35.20
   7  -5   2  119.09   10.50
  -7  -5  -2  121.49   10.00
  -7   5  -2  115.09   10.70
  -7   5  -2  142.59   12.70
   7   5   2  123.39    9.20
   7   5   2  122.29   10.50
  -8  -5  -2    0.90    3.10
  -8   5  -2    6.30    3.50
   8   5   2   -1.00    2.30
   8   5   2   -0.10    2.90
  -8   5  -2   -3.40    5.30
   9  -5   2   93.69   10.60
  -9  -5  -2   74.79    8.80
   9  -5   2   65.39    9.10
  -9   5  -2   70.69    9.40
   9   5   2   81.79    7.80
   9   5   2   76.99    9.10
  10  -5   2  166.38   14.90
 -10  -5  -2  124.79   12.10
  10   5   2  159.58   12.10
  10   5   2  144.99   13.40
 -10   5  -2  126.39   13.40
 -11  -5  -2   11.90    5.40
  11  -5   2   23.10    7.10
  11   5   2   14.50    5.30
  11   5   2   13.60    4.60
 -11   5  -2    7.40    5.10
  12  -5   2    7.60    7.80
 -12  -5  -2    9.70    4.00
 -12   5  -2    4.50    5.50
  12   5   2    4.20    5.00
  12   5   2    2.20    5.60
 -13  -5  -2   31.90    5.50
  13  -5   2   39.20   10.70
 -13   5  -2   37.30    7.70
  13   5   2   26.70    7.60
  13   5   2   45.80    7.10
 -14  -5  -2   15.50    4.60
  14   5   2   14.30    6.70
 -14   5  -2   -0.40    7.20
 -15   5  -2   59.39   10.70
  15   5   2   61.39   11.50
  15   6  -2   51.29   10.50
 -15   6   2   59.39    8.30
  14  -6  -2  305.47   27.20
  14   6  -2  223.88   15.80
  14   6  -2  264.47   22.40
 -14   6   2  248.18   19.60
  13   6  -2  159.18   16.80
  13   6  -2  136.99   11.00
 -13   6   2  136.49   13.30
  12  -6  -2   23.80    6.10
  12   6  -2   18.30    7.00
  12   6  -2   25.70    4.10
 -12   6   2   20.90    4.80
  11  -6  -2  164.38   14.30
  11   6  -2  127.39   15.00
  11   6  -2  170.28   11.10
 -11   6   2  142.09   12.70
  10   6  -2  332.57   20.60
 -10   6   2  321.67   22.40
  10   6  -2  324.47   23.50
   9  -6  -2    4.60    3.70
  -9   6   2    3.10    2.80
   9   6  -2    4.90    2.00
   8  -6  -2    4.30    3.60
  -8   6   2    3.10    2.50
   8   6  -2    5.00    1.70
   6  -6  -2  184.18   13.20
  -6   6   2  160.18   12.70
   6   6  -2  191.78   11.00
  -6   6   2  183.28   13.80
  -5  -6   2  247.38   14.70
   5  -6  -2  259.07   16.50
  -5   6   2  249.38   16.90
  -5   6   2  227.88   16.30
   4  -6  -2  286.27   18.20
  -4  -6   2  279.87   17.00
  -4   6   2  270.77   18.30
  -4   6   2  295.07   18.60
   3  -6  -2 2702.63  154.88
  -3  -6   2 2624.54  153.98
  -3   6   2 2613.04  154.98
   3   6  -2 2542.45  153.98
   2  -6  -2  715.43   43.70
  -2  -6   2  741.73   43.20
  -2   6   2  702.33   43.90
   2   6  -2  742.43   43.40
   1  -6  -2  432.06   25.70
  -1  -6   2  425.86   25.50
  -1   6   2  393.26   25.80
   1   6  -2  426.66   25.80
   0  -6  -2  639.14   37.50
   0  -6   2  662.23   37.60
   0  -6  -2  649.24   37.50
   0   6  -2  531.35   38.30
  -1  -6  -2  737.93   44.30
  -1  -6  -2  762.72   44.50
   1  -6   2  733.13   44.60
   1   6   2  766.42   44.30
  -1   6  -2  693.43   44.90
   2  -6   2  936.71   56.59
  -2  -6  -2  955.30   55.99
  -2   6  -2  871.51   56.79
   2   6   2  985.70   55.89
  -3  -6  -2   51.19    4.30
   3  -6   2   38.10    4.50
  -3   6  -2   39.90    4.70
   3   6   2   38.50    3.50
  -4  -6  -2    6.90    2.30
   4  -6   2   10.50    2.50
   4   6   2    0.20    1.00
  -4   6  -2    3.00    2.10
  -4   6  -2    3.70    3.20
   5  -6   2   26.40    5.20
   5   6   2   31.00    3.30
  -5   6  -2   29.20    5.50
  -5   6  -2   18.50    4.10
   6  -6   2  631.54   40.20
   6   6   2  650.33   38.70
  -6   6  -2  597.14   40.40
  -6   6  -2  667.03   41.70
  -7  -6  -2   11.60    2.80
   7  -6   2    7.40    3.50
  -7   6  -2    5.10    5.00
   7   6   2    5.30    2.80
   7   6   2    7.70    2.40
   8  -6   2 1230.98   81.49
  -8  -6  -2 1335.47   81.29
   8   6   2 1391.26   80.09
  -8   6  -2 1439.56   83.99
   8   6   2 1352.16   81.99
  -8   6  -2 1277.07   82.19
   9  -6   2   93.89   10.40
  -9  -6  -2   97.39    9.50
   9  -6   2   86.29   11.30
   9   6   2   77.79    9.50
  -9   6  -2   90.79   13.00
  -9   6  -2   78.29   10.10
 -10  -6  -2   66.29    8.70
  10  -6   2  100.89   12.20
  10   6   2   83.09    7.90
  10   6   2   85.39   10.10
 -10   6  -2   50.99    8.40
 -11  -6  -2  108.99   11.30
  11  -6   2  166.38   15.80
  11   6   2  136.59   14.00
  11   6   2  139.09   11.50
 -11   6  -2  113.49   13.80
  12  -6   2   -5.20    7.90
 -12  -6  -2    2.90    3.80
 -12   6  -2    2.90    5.90
  12   6   2    3.90    5.30
  12   6   2    1.70    4.50
  13  -6   2    6.30    9.90
 -13  -6  -2    1.50    4.00
  13   6   2   10.70    6.50
  13   6   2    7.20    5.80
 -13   6  -2    7.70    6.50
 -14  -6  -2    9.50    4.30
 -14   6  -2    7.60    7.80
  14   6   2    5.70    6.30
  15   6   2    7.10    7.80
 -15   6  -2   14.00    9.20
 -15   7   2   13.90    6.60
  15   7  -2   13.00    7.90
  14  -7  -2   15.10   14.90
  14   7  -2   32.60    8.90
 -14   7   2   19.30    6.20
 -13   7   2   74.99   10.40
  13   7  -2   66.39    6.60
  13   7  -2   68.59   11.70
  12  -7  -2  128.59   14.60
  12   7  -2  127.99   15.20
  12   7  -2  140.29    9.80
 -12   7   2  146.19   13.00
  11  -7  -2   87.39   11.60
 -11   7   2   88.79    9.80
  11   7  -2   87.59   10.80
  11   7  -2   91.09    7.00
  10  -7  -2   14.70    5.00
 -10   7   2   10.20    3.80
  10   7  -2   13.30    4.50
  10   7  -2   14.40    2.30
  -9   7   2  223.28   17.00
   9   7  -2  240.28   14.60
   8  -7  -2  225.88   17.10
  -8   7   2  208.58   16.50
  -8   7   2  255.77   18.60
   8   7  -2  243.78   14.30
   7  -7  -2  557.84   34.00
  -7   7   2  501.65   33.60
  -6  -7   2 1062.29   61.39
   6  -7  -2 1085.09   63.49
  -6   7   2 1085.29   64.09
  -6   7   2  937.01   63.29
   5  -7  -2  262.77   17.60
  -5  -7   2  264.67   15.80
  -5   7   2  270.47   18.20
  -5   7   2  245.88   17.50
  -4  -7   2  508.05   30.70
   4  -7  -2  529.05   31.90
  -4   7   2  491.95   32.10
  -4   7   2  531.15   32.50
   3  -7  -2 2772.32  159.68
  -3  -7   2 2732.23  158.78
   3   7  -2 2605.64  158.88
  -3   7   2 2693.13  159.98
  -2  -7   2  161.58   10.20
   2  -7  -2  159.68   10.80
   2   7  -2  157.38   10.50
  -2   7   2  159.08   11.00
  -1  -7   2    6.40    1.30
  -1   7   2    5.90    1.50
   1   7  -2   10.20    1.90
   0  -7  -2 2686.13  158.78
   0  -7   2 2793.62  158.88
   0  -7  -2 2682.13  158.88
   0   7  -2 2685.93  159.18
   0   7   2 2611.74  158.88
   1  -7   2   29.70    3.20
  -1  -7  -2   24.30    2.90
  -1  -7  -2   24.30    2.90
  -1   7  -2   23.30    3.40
  -2  -7  -2  208.48   13.40
   2  -7   2  213.28   14.00
   2   7   2  216.08   13.20
  -2   7  -2  192.88   14.20
   3  -7   2 1488.95   87.69
  -3  -7  -2 1486.85   86.99
   3   7   2 1497.55   86.59
  -3   7  -2 1374.16   87.99
  -4  -7  -2   22.70    3.40
   4  -7   2   15.10    3.30
   4   7   2   22.80    2.70
  -5   7  -2  385.26   27.30
  -5   7  -2  378.16   26.20
   5   7   2  413.96   24.30
   6  -7   2   13.20    3.80
   6   7   2   14.40    2.30
  -6   7  -2    8.30    4.70
  -6   7  -2    9.10    3.00
   7  -7   2  258.97   25.90
  -7   7  -2  285.87   21.60
  -7   7  -2  337.67   23.90
   7   7   2  321.67   19.50
  -8  -7  -2   -3.00    2.80
   8  -7   2    6.10    4.00
  -8   7  -2    1.30    3.60
  -8   7  -2   10.60    7.00
   8   7   2    5.80    3.20
   8   7   2    4.20    2.30
   9  -7   2   16.90    5.40
  -9  -7  -2   35.00    5.60
  -9   7  -2   32.20    6.30
   9   7   2   19.80    5.20
   9   7   2   26.10    3.90
  -9   7  -2   30.40    9.60
 -10  -7  -2   87.59    9.90
  10  -7   2  101.99   11.30
  10  -7   2  103.29   13.10
  10   7   2   93.29    9.10
 -10   7  -2   73.59   10.90
  10   7   2   74.29   11.30
  11  -7   2   28.30    8.40
 -11  -7  -2   19.10    4.80
  11   7   2   19.20    6.70
 -11   7  -2   14.20    5.90
  11   7   2   24.20    4.50
 -12  -7  -2   24.80    4.80
  12  -7   2   41.10    9.30
  12   7   2   17.80    6.40
 -12   7  -2   24.60    7.00
  12   7   2   27.20    5.30
 -13  -7  -2   11.20    4.10
 -13   7  -2    4.20    7.10
  13   7   2   11.70    5.00
  13   7   2   10.80    6.50
 -14  -7  -2   87.79    9.40
 -14   7  -2   89.99   12.70
  14   7   2   98.59   13.90
 -15   7  -2    4.70   11.50
  15   7   2   -7.40    7.30
 -15   8   2    8.90    6.70
  15   8  -2    1.10    7.70
 -14   8   2   51.09    8.20
  14   8  -2   46.40   10.00
  13  -8  -2  159.28   16.70
 -13   8   2  128.09   13.80
  13   8  -2  112.29   16.20
  12  -8  -2    9.20    6.30
 -12   8   2    5.60    4.50
  11  -8  -2  299.17   23.30
 -11   8   2  297.67   22.20
  11   8  -2  321.77   18.80
  11   8  -2  311.67   23.60
  10  -8  -2   54.79    8.10
  10   8  -2   63.19    4.30
 -10   8   2   55.09    8.20
   9  -8  -2    3.90    4.20
  -9   8   2   11.00    5.70
  -9   8   2    7.20    3.30
   8  -8  -2  305.77   22.90
  -8   8   2  299.27   21.30
  -8   8   2  322.87   23.00
   7  -8  -2 1286.87   73.99
  -7  -8   2 1272.07   71.49
  -7  -8   2 1094.49   71.79
  -7   8   2 1250.97   75.09
  -7   8   2 1169.28   73.99
   6  -8  -2    5.90    2.70
  -6  -8   2    5.20    1.00
  -6   8   2    4.30    2.30
  -6   8   2    0.90    3.40
   5  -8  -2   19.40    3.20
  -5   8   2   14.90    3.00
  -5   8   2   20.70    4.80
  -4  -8   2   96.99    6.50
   4  -8  -2   99.29    7.90
  -4   8   2   97.49    8.00
   3   8  -2    1.60    1.10
   2  -8  -2  742.33   43.90
  -2  -8   2  729.03   43.30
  -2   8   2  697.93   44.20
   2   8  -2  723.23   43.70
  -1  -8   2 1537.85   89.89
   1  -8  -2 1543.45   90.09
   1   8  -2 1484.25   90.19
  -1   8   2 1491.55   90.29
   0  -8  -2  324.97   19.50
   0  -8   2  311.37   19.60
   0  -8  -2  306.37   19.60
   0   8  -2  303.07   20.00
   0   8   2  305.67   19.70
  -1  -8  -2 1364.16   79.69
   1  -8   2 1340.17   79.79
  -1  -8  -2 1336.17   79.59
  -1   8  -2 1304.27   80.29
  -2  -8  -2 3080.99  169.58
  -2  -8  -2 2534.55  169.68
   2  -8   2 3029.30  169.98
  -2   8  -2 2837.42  170.48
  -3  -8  -2  230.28   15.00
  -3   8  -2  219.28   16.10
   3   8   2  237.18   14.60
   4  -8   2  267.57   17.60
  -4  -8  -2  248.28   16.90
  -4   8  -2  237.28   17.80
   4   8   2  263.87   16.00
   5  -8   2    4.90    3.00
  -5   8  -2    1.80    2.40
   5   8   2    9.20    1.80
  -5   8  -2    3.50    4.50
  -6  -8  -2   32.90    5.00
   6  -8   2   27.30    4.90
  -6   8  -2   32.70    6.50
   6   8   2   34.60    3.70
  -6   8  -2   31.80    5.50
   7  -8   2  234.28   16.70
  -7   8  -2  206.88   16.70
   7   8   2  220.88   14.20
  -7   8  -2  190.48   18.60
   8  -8   2   88.49   10.70
   8   8   2   89.89    7.60
  -8   8  -2  105.79   13.80
  -8   8  -2  106.69   10.80
  -9  -8  -2   10.90    3.80
   9  -8   2    6.30    4.50
   9   8   2    5.30    2.50
   9   8   2   -5.20    3.10
  -9   8  -2   -6.30    3.90
  -9   8  -2    5.60    8.30
 -10  -8  -2  230.18   18.00
  10  -8   2  222.08   19.10
  10  -8   2  291.57   20.80
 -10   8  -2  222.08   19.50
  10   8   2  234.08   16.10
 -10   8  -2  235.18   23.60
  10   8   2  232.88   19.20
  11  -8   2   -6.80    5.60
  11  -8   2   -1.60    7.20
 -11  -8  -2    0.60    3.90
  11   8   2    7.80    3.70
  11   8   2   -0.90    5.30
 -11   8  -2   -1.60    5.30
 -12  -8  -2   -2.40    3.80
  12  -8   2    3.40    9.20
  12   8   2    1.30    3.80
  12   8   2   -0.10    5.30
 -12   8  -2    1.20    6.20
 -13  -8  -2   56.19    8.20
  13   8   2   66.79    9.20
  13   8   2   62.39   10.10
 -13   8  -2   52.29    9.80
 -14  -8  -2   -3.30    4.10
  14   8   2   17.30    7.20
 -14   8  -2    4.30    9.30
  15   8   2   20.60    9.10
 -15   8  -2    1.90   11.00
  15   9  -2   75.39   11.90
 -15   9   2   61.59    9.60
  14   9  -2   15.10    7.30
 -14   9   2   -6.60    5.90
  13  -9  -2   72.29   11.10
 -13   9   2   65.09    9.30
  13   9  -2   66.99   11.50
  12  -9  -2   96.69   15.00
  12   9  -2  119.59   13.80
 -12   9   2  129.19   13.00
  11  -9  -2   -7.50    5.30
 -11   9   2    2.30    4.20
  11   9  -2    6.40    4.50
  10  -9  -2  170.48   15.30
 -10   9   2  163.18   14.00
   9  -9  -2  118.49   11.60
  -9   9   2   88.79   10.10
  -9   9   2  118.89   13.60
   8  -9  -2   65.79    8.50
  -8   9   2   52.59    7.40
  -8   9   2   62.79    9.20
   7  -9  -2    9.20    3.50
  -7  -9   2   17.90    2.10
  -7   9   2   11.40    5.10
  -7   9   2   23.50    4.10
   6  -9  -2  373.96   23.40
  -6  -9   2  351.76   21.20
  -6   9   2  356.16   24.20
  -6   9   2  319.27   23.30
  -5  -9   2  122.79    8.20
   5  -9  -2  138.19   10.10
  -5   9   2  121.09   10.10
  -5   9   2  124.29   11.00
   4  -9  -2   18.50    3.10
  -4  -9   2   20.60    2.30
  -4   9   2   14.40    3.00
  -3  -9   2 1099.59   61.19
   3   9  -2  884.81   61.79
  -3   9   2 1095.39   62.59
  -2  -9   2 1412.46   83.79
   2  -9  -2 1473.25   84.39
  -2   9   2 1387.76   84.79
   2   9  -2 1376.56   84.19
  -1  -9   2    8.60    1.70
   1  -9  -2    4.20    1.50
   1   9  -2    7.10    1.80
  -1   9   2   12.80    2.30
   0  -9   2 1577.94   91.09
   0  -9  -2 1565.14   91.09
   0   9   2 1441.06   91.19
   0   9  -2 1535.15   91.69
   1  -9   2   14.30    2.60
  -1  -9  -2   21.30    2.70
  -1  -9  -2   20.50    2.90
  -1   9  -2   12.60    2.80
   2  -9   2    9.10    2.40
  -2  -9  -2   10.00    2.10
  -2  -9  -2    9.50    1.80
  -2   9  -2    9.20    2.50
  -3  -9  -2  308.37   18.80
   3  -9   2  294.17   19.30
   3   9   2  300.77   18.20
  -3   9  -2  252.57   19.60
   4  -9   2   95.89    8.40
   4   9   2   89.29    6.50
  -4   9  -2   87.19    8.40
   5  -9   2  228.38   15.90
  -5   9  -2  189.38   15.90
   5   9   2  221.08   13.70
   6  -9   2    7.10    3.40
  -6  -9  -2    4.10    2.60
   6   9   2   10.10    2.00
  -6   9  -2   10.60    3.40
  -6   9  -2   24.80    6.70
   7  -9   2  111.49   11.20
   7   9   2  110.29    8.10
  -7   9  -2  124.09   11.40
  -7   9  -2   99.39   13.70
   8  -9   2   12.90    4.70
  -8   9  -2   13.10    6.80
  -8   9  -2   32.00    6.30
   8   9   2   16.10    2.80
   9  -9   2  109.19   12.10
  -9  -9  -2   93.99   10.50
  -9   9  -2  104.09   12.20
  -9   9  -2  133.39   17.40
   9   9   2  106.99    8.20
   9   9   2   93.79   10.40
  10  -9   2  107.69   13.30
 -10  -9  -2  127.19   11.80
 -10   9  -2   90.19   12.90
  10   9   2  103.39   12.20
 -10   9  -2  151.68   20.90
  10   9   2  122.99    9.10
  11  -9   2   42.30    9.90
 -11  -9  -2   36.70    6.10
  11  -9   2   30.70    7.50
 -11   9  -2   30.60    7.80
  11   9   2   49.50    6.10
  11   9   2   43.00    8.40
  12  -9   2   66.39   11.70
 -12  -9  -2   55.19    8.10
  12   9   2   48.00    9.70
 -12   9  -2   54.49    9.30
 -13  -9  -2   79.79    9.20
 -13   9  -2  120.29   16.20
  13   9   2   90.89   13.50
 -14   9  -2    0.80   10.60
  14   9   2   16.50    6.90
 -15  10   2   21.80    8.00
  15  10  -2    2.30    8.20
  14  10  -2  -11.70    6.30
 -14  10   2    5.70    6.40
  13 -10  -2   24.20    9.00
  13  10  -2   13.00    7.10
 -13  10   2   20.60    6.30
  12 -10  -2  173.28   18.00
 -12  10   2  152.58   15.00
  12  10  -2  135.99   15.40
  11 -10  -2   87.19   13.10
 -11  10   2   70.79   10.40
  10 -10  -2   49.40    8.00
 -10  10   2   58.09    9.90
 -10  10   2   58.19    8.70
   9 -10  -2    6.20    4.70
  -9  10   2    8.50    3.80
  -9  10   2   14.30    6.50
   8 -10  -2  110.59   10.50
  -8 -10   2   90.39    6.20
  -8  10   2  105.29   12.50
  -8  10   2   97.79    9.80
  -7 -10   2   34.70    3.00
   7 -10  -2   41.80    6.50
  -7  10   2   26.30    6.30
  -7  10   2   32.00    5.30
   6 -10  -2  205.68   14.40
  -6 -10   2  193.08   12.20
  -6  10   2  176.68   14.40
  -6  10   2  199.08   15.70
  -5 -10   2   40.30    3.50
   5 -10  -2   42.40    5.50
  -5  10   2   35.90    5.30
  -5  10   2   39.50    6.30
   4 -10  -2   41.80    5.00
  -4 -10   2   35.90    3.40
  -4 -10   2   35.40    2.80
  -4  10   2   31.20    4.70
  -3 -10   2    3.40    1.20
   3 -10  -2    3.40    1.90
   3  10  -2    4.40    1.40
  -3  10   2    7.20    2.20
   2 -10  -2   23.20    4.60
  -2 -10   2   20.30    2.80
  -2  10   2   21.10    3.30
   2  10  -2   19.00    3.10
   1 -10  -2  207.08   13.70
  -1 -10   2  211.38   13.40
  -1  10   2  193.68   13.90
   1  10  -2  201.38   13.90
   0 -10   2    6.10    1.70
   0 -10  -2    6.50    1.80
   0  10   2    4.80    1.60
   0  10  -2    3.20    1.70
  -1 -10  -2    3.00    1.50
  -1 -10  -2    1.40    1.20
   1 -10   2    3.90    1.80
  -1  10  -2    1.80    1.70
   1  10   2    3.30    1.50
  -2 -10  -2   22.60    3.40
   2 -10   2   33.90    4.10
  -2 -10  -2   21.10    3.00
  -2  10  -2   21.60    4.10
  -3 -10  -2  156.68   10.90
   3 -10   2  156.58   11.70
  -3 -10  -2  162.68   11.20
  -3  10  -2  140.79   12.10
   3  10   2  171.58   10.70
   4 -10   2  951.80   54.99
  -4 -10  -2  786.42   54.49
  -4 -10  -2  955.70   54.09
   4  10   2  931.81   53.39
  -4  10  -2  823.22   55.39
  -5 -10  -2   50.09    6.60
   5  10   2   58.69    4.70
  -5  10  -2   45.40    6.80
  -6 -10  -2  158.88   11.80
   6 -10   2  168.18   13.20
  -6  10  -2  128.09   15.20
   6  10   2  166.58   10.60
  -6  10  -2  153.28   13.50
   7 -10   2   18.00    4.90
  -7  10  -2   20.40    6.60
  -7  10  -2   10.70    4.60
   7  10   2   20.00    2.80
   8 -10   2  141.99   13.10
   8  10   2  139.59    9.60
  -8  10  -2  123.59   16.00
  -8  10  -2  122.19   13.20
   9 -10   2  201.28   17.20
  -9 -10  -2  205.08   15.60
   9  10   2  192.18   12.90
  -9  10  -2  167.68   16.80
  -9  10  -2  194.08   20.40
 -10 -10  -2   54.99    7.80
  10 -10   2   76.19   10.10
  10  10   2   60.39    6.10
 -10  10  -2   76.99   11.30
 -10  10  -2   68.69   13.30
  10  10   2   52.89    8.70
  11 -10   2   51.69   10.20
 -11 -10  -2   33.00    6.30
  11 -10   2   42.30    8.40
  11  10   2   50.59    5.80
 -11  10  -2   36.60    8.10
  12 -10   2   29.80    9.80
 -12 -10  -2   54.19    8.30
  12  10   2   63.19    6.80
  12  10   2   62.39   10.10
 -13 -10  -2   12.60    4.00
  13  10   2    7.90    5.90
 -13  10  -2    2.50   10.70
 -14  10  -2   -4.50    9.30
  14  10   2   -1.70    7.00
 -15  11   2   27.70   10.90
  15  11  -2    5.90    8.80
  14  11  -2   33.00    8.80
 -14  11   2   24.50    8.10
  13 -11  -2   15.40    9.00
 -13  11   2   -4.10    6.10
  13  11  -2   14.60    7.10
  12 -11  -2   78.89   11.80
  12  11  -2   87.49   12.70
 -12  11   2   77.79   12.40
  11 -11  -2   10.70    6.80
 -11  11   2    0.50    4.60
  10 -11  -2   62.89    9.00
 -10  11   2   70.69    9.50
 -10  11   2   72.09   11.70
   9 -11  -2    9.50    4.80
  -9  11   2   20.70    6.90
  -9  11   2    7.60    4.00
   8 -11  -2 1101.69   63.69
  -8 -11   2 1016.30   60.39
  -8  11   2  893.91   63.49
  -8  11   2 1082.59   65.19
  -7 -11   2   21.40    2.60
   7 -11  -2   16.80    4.40
  -7  11   2   20.40    5.90
  -7  11   2   13.20    3.60
   6 -11  -2  891.11   52.49
  -6 -11   2  845.92   50.49
  -6  11   2  771.32   52.79
  -6  11   2  878.51   53.89
   5 -11  -2  290.07   19.90
  -5 -11   2  282.07   17.20
  -5  11   2  250.27   19.10
  -4 -11   2  306.77   19.30
   4 -11  -2  302.67   20.30
  -4 -11   2  342.07   19.10
   4  11  -2  282.87   19.40
  -4  11   2  303.47   21.10
  -3 -11   2   35.60    3.40
   3 -11  -2   22.40    3.70
  -3  11   2   29.70    4.60
   3  11  -2   28.50    3.70
  -2 -11   2  280.97   17.40
   2  11  -2  266.57   17.90
  -2  11   2  265.97   18.40
   1 -11  -2    3.70    1.70
  -1 -11   2    6.30    1.70
  -1  11   2    2.70    1.80
   1  11  -2    4.90    2.10
   0 -11  -2 1263.87   77.09
   0 -11   2 1266.07   74.39
   0  11  -2 1190.78   75.09
   1 -11   2  286.97   17.50
  -1 -11  -2  269.97   17.00
  -1 -11  -2  262.47   17.20
  -1  11  -2  240.68   18.00
   1  11   2  247.38   17.30
  -2 -11  -2    5.70    1.70
   2 -11   2    3.00    2.00
  -2 -11  -2    5.40    1.90
  -2  11  -2    2.40    2.00
  -3 -11  -2   52.29    5.20
  -3 -11  -2   51.39    4.70
   3 -11   2   46.00    5.70
  -3  11  -2   37.00    5.90
  -4 -11  -2  594.94   38.10
  -4 -11  -2  645.14   38.30
   4 -11   2  621.94   39.30
  -4  11  -2  586.44   39.90
   4  11   2  645.24   37.70
  -5 -11  -2  118.19    9.00
   5 -11   2  120.79   10.20
  -5 -11  -2  116.99    9.20
   5  11   2  111.09    8.00
  -5  11  -2  101.29   10.50
  -6 -11  -2  144.89   10.30
   6 -11   2  147.09   12.10
  -6 -11  -2  131.39   10.30
  -6  11  -2   96.49   14.20
  -6  11  -2  124.09   12.10
   6  11   2  127.09    9.00
   7 -11   2  221.78   16.30
  -7 -11  -2  181.08   13.80
  -7  11  -2  171.48   18.20
   7  11   2  208.68   13.00
  -7  11  -2  197.18   16.70
   8 -11   2  471.65   30.10
   8  11   2  422.76   26.40
  -8  11  -2  433.56   33.30
  -8  11  -2  394.16   30.20
   9 -11   2   40.30    7.60
   9  11   2   24.40    3.20
  -9  11  -2   17.90    5.90
  -9  11  -2   27.50   10.50
 -10 -11  -2    3.10    4.40
  10 -11   2    4.20    6.20
  10  11   2    5.00    2.40
 -10  11  -2    8.60   11.70
 -10  11  -2   14.80    6.40
  10  11   2    3.80    4.30
 -11 -11  -2   94.99   11.20
  11 -11   2  118.99   15.20
 -11 -11  -2  105.79   11.50
  11  11   2   72.29   12.30
  11  11   2   97.19    7.60
 -11  11  -2   76.99   11.70
 -12 -11  -2   18.80    4.80
  12 -11   2   11.40    9.10
  12  11   2   10.30    7.10
  12  11   2   12.00    2.90
 -12  11  -2   13.20    8.30
 -13 -11  -2    2.60    3.60
  13  11   2   -3.70    6.40
 -13  11  -2   -9.40    8.80
 -14  11  -2   39.80   13.30
  14  11   2   31.90    8.30
 -14  12   2    8.40   10.10
  14  12  -2   11.30    7.10
  13 -12  -2   71.09   12.20
  13  12  -2   66.39   11.30
 -13  12   2   72.09   10.80
  12 -12  -2   53.89   10.20
 -12  12   2   42.90    8.40
  11 -12  -2   57.79    9.20
 -11  12   2   49.20   12.00
 -11  12   2   36.50    7.50
  10 -12  -2  270.87   20.80
 -10  12   2  235.78   20.00
 -10  12   2  269.47   24.00
   9 -12  -2   -0.60    4.50
  -9  12   2    3.40    3.70
  -9  12   2   -2.30    6.70
  -8 -12   2   26.40    2.90
   8 -12  -2   22.80    5.10
  -8  12   2   22.20    5.00
  -8  12   2   17.80    6.90
   7 -12  -2  200.38   14.80
  -7 -12   2  185.38   12.00
  -7  12   2  177.48   14.90
  -7  12   2  180.08   16.60
   6 -12  -2  355.76   23.10
  -6 -12   2  342.47   21.00
  -6  12   2  319.67   23.50
  -5 -12   2  173.78   11.40
  -5  12   2  169.08   13.60
   4 -12  -2  313.87   21.00
  -4 -12   2  338.77   19.30
  -4 -12   2  325.47   19.80
  -4  12   2  288.67   21.40
   4  12  -2  295.57   20.00
   3 -12  -2    4.30    2.20
  -3 -12   2    6.10    1.80
   3  12  -2    5.80    1.80
  -3  12   2    6.00    2.30
   2 -12  -2   27.70    4.10
  -2 -12   2   25.80    3.50
   2  12  -2   27.20    4.00
   1 -12  -2  276.27   17.40
  -1 -12   2  266.47   17.10
  -1  12   2  244.28   17.80
   1  12  -2  258.47   17.90
   0 -12  -2    5.90    2.00
   0 -12   2    7.50    2.30
   0  12   2    9.10    2.40
   0  12  -2    5.00    2.40
  -1 -12  -2   81.59    6.40
   1 -12   2   83.39    6.80
  -1 -12  -2   78.99    6.70
  -1  12  -2   69.09    7.40
   1  12   2   72.49    6.60
  -2 -12  -2    2.80    2.10
  -2 -12  -2    4.10    1.70
   2 -12   2    3.20    2.00
  -2  12  -2    3.70    2.60
  -3 -12  -2   60.09    5.20
   3 -12   2   51.99    6.20
  -3  12  -2   40.60    6.10
  -4 -12  -2 1636.14   98.79
   4 -12   2 1797.82   99.89
  -4  12  -2 1527.05  100.69
   5 -12   2  188.18   14.40
  -5 -12  -2  182.48   13.10
   5  12   2  188.98   12.10
  -5  12  -2  163.18   14.70
  -6 -12  -2   11.10    3.10
   6 -12   2    9.90    4.00
  -6  12  -2    5.90    4.20
   6  12   2    6.10    1.90
  -6  12  -2    3.30    6.00
  -7 -12  -2   64.29    7.30
  -7 -12  -2   53.99    6.30
   7 -12   2   59.29    9.00
  -7  12  -2   61.29    9.40
  -7  12  -2   60.59   11.40
   7  12   2   57.89    5.10
   8 -12   2  148.39   13.70
  -8 -12  -2  146.19   11.10
  -8  12  -2   97.89   15.10
  -8  12  -2  126.89   13.80
   8  12   2  134.79    9.30
   9 -12   2   47.10    8.30
  -9  12  -2   29.70    6.90
   9  12   2   37.00    4.20
  -9  12  -2   42.80   11.70
 -10 -12  -2    7.90    4.80
  10 -12   2    8.00    6.80
 -10 -12  -2    7.50    3.70
  10  12   2    5.90    2.20
 -10  12  -2    0.40   12.20
 -10  12  -2    6.20    5.70
 -11 -12  -2   34.40    6.30
  11 -12   2   34.20    9.40
 -11 -12  -2   39.80    5.70
  11  12   2   29.70    4.10
  11  12   2   23.40    6.30
 -11  12  -2   30.80    8.60
  12 -12   2  303.47   26.20
 -12 -12  -2  259.27   20.10
 -12  12  -2  291.07   28.70
  12  12   2  280.57   17.40
  12  12   2  287.17   23.20
 -13 -12  -2    1.20    3.60
  13  12   2    6.60    6.20
 -13  12  -2   -4.10    8.60
  14  12   2  137.69   16.20
 -14  12  -2   88.29   18.40
  14  13  -2   -3.30    7.20
 -14  13   2   -6.10    7.90
  13 -13  -2   -2.80   10.50
 -13  13   2   -0.90    8.40
  13  13  -2   -9.10    6.50
  12 -13  -2   41.80   10.60
 -12  13   2   30.20    8.10
  11 -13  -2    4.70    7.00
 -11  13   2    9.30    5.70
 -11  13   2    1.40   11.20
  10 -13  -2  246.98   20.00
 -10  13   2  205.38   19.30
 -10  13   2  265.57   24.10
   9 -13  -2   40.60    7.00
  -9 -13   2   35.60    5.20
  -9 -13   2   41.00    3.40
  -9  13   2   52.19    9.60
  -9  13   2   40.60    6.80
   8 -13  -2    4.10    4.30
  -8 -13   2    6.30    1.70
  -8  13   2    3.30    6.40
  -8  13   2    6.40    4.10
  -7 -13   2    1.30    1.60
   7 -13  -2   -0.80    3.30
  -7  13   2    1.90    3.40
  -7  13   2   -3.90    5.60
   6 -13  -2   29.40    4.90
  -6 -13   2   22.90    3.40
  -6  13   2   20.80    5.90
  -6  13   2   22.70    4.50
  -5 -13   2 1100.69   64.59
   5 -13  -2 1132.29   67.59
  -5 -13   2 1119.59   65.29
  -5  13   2 1011.00   67.59
   4 -13  -2  267.77   18.20
  -4 -13   2  280.97   16.70
  -4 -13   2  271.17   17.10
  -4  13   2  246.58   19.00
   4  13  -2  254.67   17.40
  -3 -13   2  209.78   13.20
   3 -13  -2  201.08   15.00
  -3  13   2  189.48   14.60
   3  13  -2  181.48   13.60
   2 -13  -2 4305.97  249.28
  -2 -13   2 4189.28  248.88
  -2  13   2 4140.39  250.17
   2  13  -2 4244.18  249.68
   1 -13  -2    3.70    2.20
  -1 -13   2    4.90    2.00
  -1  13   2    1.30    2.00
   1  13  -2    2.40    1.90
   0 -13   2  761.12   44.00
   0 -13  -2  759.92   44.20
   0  13  -2  687.43   45.00
   0  13   2  654.33   44.40
   1 -13   2  456.45   28.10
  -1 -13  -2  449.16   27.80
  -1 -13  -2  457.75   28.00
  -1  13  -2  418.06   29.20
   1  13   2  423.96   28.30
  -2 -13  -2    4.50    1.80
  -2 -13  -2    3.80    2.20
   2 -13   2    8.10    2.90
  -2  13  -2    6.00    2.80
   3 -13   2   66.89    7.10
  -3 -13  -2   68.99    6.10
  -3 -13  -2   72.49    6.70
  -3  13  -2   73.39    7.90
  -4 -13  -2  841.62   53.39
   4 -13   2  941.21   54.59
  -4 -13  -2  935.61   53.69
  -4  13  -2  790.92   55.49
  -5 -13  -2  194.28   14.10
  -5 -13  -2  204.98   14.10
   5 -13   2  219.38   15.50
  -5  13  -2  171.08   15.80
  -6 -13  -2   77.39    7.50
   6 -13   2   79.89    9.20
  -6 -13  -2   75.59    7.90
  -6  13  -2   69.79    9.70
  -7 -13  -2  287.57   17.90
  -7 -13  -2  229.58   17.40
   7 -13   2  286.67   20.00
   7  13   2  260.67   16.40
  -7  13  -2  254.07   20.80
  -7  13  -2  214.68   22.40
  -8 -13  -2 1321.27   73.69
   8 -13   2 1369.76   76.19
   8  13   2 1151.18   72.29
  -8  13  -2 1156.78   76.99
  -8  13  -2 1065.09   78.29
   9 -13   2   82.19   12.30
  -9 -13  -2   73.39    7.90
  -9  13  -2   63.39   10.10
   9  13   2   61.19    5.50
  -9  13  -2   51.49   12.90
  10 -13   2  106.09   15.00
 -10 -13  -2   99.89   11.50
 -10 -13  -2   97.19    9.30
  10  13   2   83.89    6.60
 -10  13  -2   88.89   13.80
 -10  13  -2   65.39   15.30
 -11 -13  -2   16.80    4.40
  11 -13   2   11.10    8.20
 -11 -13  -2    9.60    5.60
 -11  13  -2   12.30    8.30
  11  13   2   15.90    6.50
  11  13   2   12.50    2.20
  12 -13   2  277.37   24.80
 -12 -13  -2  212.38   18.00
 -12  13  -2  230.28   24.60
  12  13   2  247.88   20.90
 -13 -13  -2  199.88   13.90
 -13  13  -2  166.48   25.20
  13  13   2  186.88   18.30
 -14  13  -2   95.29   15.80
  14  13   2   84.59   12.80
 -14  14   2  104.69   15.90
  14  14  -2  132.79   16.90
  13 -14  -2   -9.60   11.10
  13  14  -2    0.70    6.30
 -13  14   2    1.90    8.10
  12 -14  -2   48.80   10.70
 -12  14   2   37.80    9.40
  11 -14  -2   43.50    8.90
 -11  14   2   43.80   13.60
 -11  14   2   33.10    8.20
  10 -14  -2  209.98   17.70
 -10  14   2  156.28   22.00
 -10  14   2  170.68   16.60
  -9 -14   2   71.99    5.50
   9 -14  -2   86.59   10.80
  -9  14   2   65.39   11.80
  -9  14   2   87.39   11.20
  -8 -14   2   36.90    4.00
   8 -14  -2   39.30    6.80
  -8  14   2   41.60    8.80
  -8  14   2   32.40    6.40
   7 -14  -2   32.70    5.70
  -7 -14   2   31.50    4.10
  -7  14   2   31.30    6.00
  -7  14   2   28.20    8.00
  -6 -14   2  131.39    9.70
   6 -14  -2  151.58   12.00
  -6  14   2  134.39   12.60
  -5 -14   2   13.60    2.50
   5 -14  -2   15.20    3.60
  -5 -14   2   13.50    2.20
  -5  14   2    9.70    3.80
  -4 -14   2   31.40    3.80
   4 -14  -2   33.80    5.30
  -4 -14   2   32.00    4.10
  -4  14   2   20.10    4.30
   4  14  -2   39.30    4.50
   3 -14  -2    4.20    2.40
  -3  14   2   -2.90    2.30
   3  14  -2    1.20    2.00
  -2 -14   2 2564.04  147.19
  -2  14   2 2419.36  148.69
   2  14  -2 2459.55  148.09
  -1 -14   2  224.98   14.50
   1 -14  -2  219.48   14.80
   1  14  -2  199.08   15.30
  -1  14   2  195.18   15.30
   0 -14   2  170.98   11.80
   0 -14  -2  167.88   11.90
   0  14   2  152.38   12.20
   0  14  -2  150.78   12.70
   1 -14   2  258.37   17.00
  -1 -14  -2  251.37   16.50
  -1 -14  -2  254.67   16.80
   1  14   2  231.78   17.00
  -1  14  -2  234.48   18.10
  -2 -14  -2   78.89    6.50
  -2 -14  -2   71.09    7.20
   2 -14   2   73.49    8.30
  -2  14  -2   70.19    8.20
  -3 -14  -2  195.68   13.70
   3 -14   2  190.68   14.60
  -3 -14  -2  219.38   14.40
  -3  14  -2  196.88   16.00
  -4 -14  -2 2346.07  135.49
  -4 -14  -2 2225.88  135.29
   4 -14   2 2397.56  136.29
  -4  14  -2 2127.09  137.69
  -5 -14  -2  222.68   16.00
   5 -14   2  253.07   17.30
  -5 -14  -2  241.98   16.20
  -5  14  -2  207.18   18.30
  -6 -14  -2   19.90    3.80
  -6 -14  -2   21.90    4.20
   6 -14   2   19.80    4.90
  -6  14  -2   14.50    4.70
  -7 -14  -2  503.55   34.40
   7 -14   2  607.64   36.90
  -7 -14  -2  636.04   35.10
  -7  14  -2  526.25   37.90
  -7  14  -2  456.45   39.20
  -8 -14  -2 1882.61  108.69
   8 -14   2 1952.60  111.09
  -8  14  -2 1598.84  111.99
  -9 -14  -2   82.09    8.50
   9 -14   2   79.59   12.40
  -9  14  -2   57.39    9.70
  -9  14  -2   52.89   14.20
 -10 -14  -2  391.96   26.40
  10 -14   2  458.25   30.90
 -10  14  -2  364.86   31.00
 -11 -14  -2   23.40    4.70
  11 -14   2   19.90    9.40
 -11 -14  -2   21.10    6.20
 -11  14  -2   12.90   10.10
  11  14   2   10.20    6.60
 -12 -14  -2   -1.50    5.40
  12  14   2    0.60    6.30
 -12  14  -2    4.70    9.30
 -13 -14  -2    0.40    3.90
  13  14   2   -2.30    6.90
 -14  14  -2   44.30   14.90
  14  14   2   46.70   10.40
  14  15  -2   25.80    9.50
 -14  15   2   -4.10   16.10
 -13  15   2  -12.40    8.20
  12 -15  -2   45.20   10.60
 -12  15   2   32.70    9.00
  11 -15  -2   25.20    8.40
 -11  15   2   10.90    7.00
 -11  15   2    4.70   12.50
  10 -15  -2   52.09    9.00
 -10  15   2   44.40    8.50
 -10  15   2   45.50   12.30
  -9 -15   2   40.10    4.00
   9 -15  -2   38.50    6.90
  -9  15   2   31.80   10.40
  -9  15   2   25.80    6.50
  -8 -15   2  108.89    8.00
   8 -15  -2  117.29   11.70
  -8  15   2  125.69   15.70
  -8  15   2   92.99   12.20
   7 -15  -2 1435.86   80.59
  -7 -15   2 1344.67   78.09
  -7  15   2 1257.27   81.69
  -7  15   2 1190.48   81.89
  -6 -15   2 1965.20  115.79
   6 -15  -2 1997.40  117.59
  -6  15   2 1890.31  118.99
   5 -15  -2  117.09   10.40
  -5 -15   2  117.29    8.40
  -5 -15   2  123.39    8.90
  -5  15   2  104.79   11.40
  -4 -15   2  314.37   20.00
   4 -15  -2  309.87   20.30
   4  15  -2  277.77   19.60
  -4  15   2  274.17   21.30
   3 -15  -2  230.98   16.10
  -3 -15   2  232.98   15.30
  -3  15   2  219.08   17.10
   3  15  -2  221.18   16.00
  -2 -15   2    9.20    2.50
   2 -15  -2    9.60    2.80
  -2  15   2    9.90    2.80
  -1 -15   2  252.17   16.70
   1 -15  -2  256.57   17.30
  -1  15   2  239.58   17.80
   1  15  -2  236.38   17.80
   0 -15   2 1758.02   99.79
   0 -15  -2 1643.04  100.89
   0  15  -2 1679.93  101.29
   0  15   2 1572.04  100.49
  -1 -15  -2 1395.86   80.89
   1 -15   2 1230.98   81.79
  -1 -15  -2 1425.66   81.09
  -1  15  -2 1373.46   82.79
   1  15   2 1285.17   81.59
   2 -15   2 1057.79   64.59
  -2 -15  -2 1092.69   64.39
  -2 -15  -2 1061.69   63.99
  -2  15  -2 1015.40   66.19
  -3 -15  -2   59.29    5.90
   3 -15   2   60.99    7.00
  -3 -15  -2   68.59    6.60
  -3  15  -2   59.69    7.90
  -4 -15  -2    4.30    2.70
  -4 -15  -2    9.60    2.70
   4 -15   2    6.20    3.10
  -4  15  -2    2.70    3.60
  -5 -15  -2  662.03   39.80
   5 -15   2  671.43   41.00
  -5 -15  -2  597.64   39.60
  -5  15  -2  614.74   42.50
  -6 -15  -2  344.17   21.80
   6 -15   2  335.87   23.30
  -6 -15  -2  310.97   21.80
  -6  15  -2  299.67   24.50
   7 -15   2    5.30    4.70
  -7 -15  -2    6.20    3.10
  -7 -15  -2   -1.90    3.20
  -7  15  -2    1.60    4.70
  -7  15  -2   -0.20    8.10
   8 -15   2   35.90    6.80
  -8 -15  -2   19.30    4.40
  -8  15  -2   18.60    6.20
  -8  15  -2   24.40   10.80
  -9 -15  -2    2.60    3.60
   9 -15   2    0.20    6.50
  -9  15  -2    3.10    5.80
  -9  15  -2   -4.30   12.10
  10 -15   2  144.49   16.50
 -10 -15  -2  104.79   10.80
 -10  15  -2   99.79   15.80
 -11 -15  -2   89.99   12.20
 -11 -15  -2   71.99    9.00
 -11  15  -2   64.59   12.60
 -12 -15  -2   20.50    6.60
 -12  15  -2   16.30   11.20
  12  15   2   29.90    8.10
 -13  15  -2   20.70   12.00
  13  15   2   21.70    7.60
  14  15   2    9.80    8.80
 -14  15  -2   25.90   14.60
 -14  16   2   40.50   11.10
  14  16  -2   48.90   11.30
 -13  16   2   17.00    9.80
 -12  16   2  116.99   16.30
  11 -16  -2   75.39   11.30
 -11  16   2   62.39   12.30
  10 -16  -2   32.30    8.10
 -10  16   2   21.50    6.90
 -10  16   2    3.30   10.90
  -9 -16   2    9.50    2.30
   9 -16  -2   14.20    5.60
  -9  16   2    5.00    5.40
  -9  16   2   -7.90    8.70
   8 -16  -2    0.30    4.70
  -8  16   2    9.40    5.20
  -8  16   2   -3.80    7.20
  -7 -16   2   15.80    2.90
   7 -16  -2   18.80    4.60
  -7  16   2   14.60    5.20
  -7  16   2    8.90    7.00
  -6 -16   2   16.80    2.90
   6 -16  -2   13.30    4.40
  -6  16   2   11.20    4.80
   5 -16  -2  316.87   21.70
  -5 -16   2  328.07   20.20
  -5 -16   2  303.57   19.70
  -5  16   2  289.37   22.70
  -4 -16   2  118.49    8.40
   4 -16  -2  104.09    9.90
  -4 -16   2  117.59    9.00
  -4  16   2  105.09   10.80
   4  16  -2  113.19    9.50
   3 -16  -2   22.40    4.10
  -3 -16   2   22.30    3.70
   3  16  -2   18.30    3.80
  -3  16   2   12.80    4.00
  -2 -16   2   45.50    5.40
   2  16  -2   40.30    5.80
  -2  16   2   49.40    6.80
   1 -16  -2  415.46   26.10
  -1 -16   2  424.06   25.70
  -1  16   2  369.26   26.80
   1  16  -2  377.26   26.90
   0 -16   2  189.18   15.20
   0 -16  -2  216.88   14.90
   0  16  -2  216.98   16.20
   0  16   2  198.68   15.40
  -1 -16  -2  174.18   12.10
  -1 -16  -2  151.08   13.20
   1 -16   2  181.68   12.70
   1  16   2  169.68   13.00
  -1  16  -2  146.89   13.80
  -2 -16  -2  166.98   11.90
   2 -16   2  176.78   12.90
  -2  16  -2  150.58   14.20
   3 -16   2  247.18   17.20
  -3 -16  -2  245.68   16.80
  -3 -16  -2  237.08   16.30
  -3  16  -2  226.38   18.90
  -4 -16  -2 1458.45   83.09
   4 -16   2 1437.76   83.79
  -4 -16  -2 1334.57   82.69
  -4  16  -2 1258.97   85.39
  -5 -16  -2  147.59   12.00
   5 -16   2  174.28   13.90
  -5 -16  -2  161.88   12.50
  -5  16  -2  171.18   15.50
   6 -16   2    8.50    7.40
  -6 -16  -2   14.80    4.00
  -6 -16  -2   10.20    3.60
  -6  16  -2    7.30    5.20
  -7 -16  -2    4.90    3.60
   7 -16   2   12.40    5.20
  -7 -16  -2    1.80    3.20
  -7  16  -2    9.90    8.30
  -7  16  -2   -1.20    5.10
   8 -16   2  726.73   42.20
  -8  16  -2  502.25   44.60
  -8  16  -2  618.74   43.60
  -9 -16  -2    2.20    3.60
   9 -16   2    4.10    6.50
  -9  16  -2    1.30   12.10
  -9  16  -2    4.90    6.90
  10 -16   2   54.29   10.40
 -10 -16  -2   56.89    8.20
 -10  16  -2   33.50    9.50
 -11 -16  -2   24.90    6.80
 -11 -16  -2   30.70    5.60
 -11  16  -2   12.00   11.30
 -12 -16  -2  103.99   13.00
  12  16   2  115.69   14.40
 -12  16  -2  111.69   25.30
  13  16   2   -7.30    7.00
 -13  16  -2  -13.90   12.90
 -14  17   2   11.30   12.70
  14  17  -2   13.40    9.00
 -13  17   2    5.40    9.30
 -12  17   2   57.59   11.90
  11 -17  -2  312.07   32.80
 -11  17   2  212.08   21.80
 -10 -17   2   88.79    6.70
  10 -17  -2  123.69   14.80
 -10  17   2   88.89   15.70
 -10  17   2   86.99   13.80
   9 -17  -2    3.00    5.50
  -9 -17   2    3.70    2.20
  -9  17   2   10.10    9.40
  -9  17   2    7.10    5.80
  -8 -17   2  251.27   15.80
   8 -17  -2  259.47   19.30
  -8  17   2  205.98   22.10
  -8  17   2  222.88   20.40
  -7 -17   2  245.48   17.00
   7 -17  -2  256.77   18.60
  -7  17   2  239.78   20.20
  -7  17   2  190.98   20.80
   6 -17  -2 1167.88   70.69
  -6 -17   2 1205.38   69.09
  -6  17   2 1059.49   72.39
   5 -17  -2   60.09    7.60
  -5 -17   2   63.79    6.40
  -5 -17   2   53.69    7.50
  -5  17   2   53.99    8.80
  -4 -17   2   10.90    2.90
   4 -17  -2   15.40    4.10
  -4 -17   2    6.80    2.20
   4  17  -2   11.20    3.20
  -4  17   2    4.90    3.80
  -3 -17   2  379.66   24.10
   3 -17  -2  378.96   24.80
   3  17  -2  352.36   25.00
  -3  17   2  378.16   26.50
  -2 -17   2  678.43   42.40
   2 -17  -2  711.93   42.90
   2  17  -2  663.03   43.70
  -2  17   2  675.63   44.30
  -1 -17   2   51.99    6.20
   1 -17  -2   57.99    6.60
  -1  17   2   59.79    7.50
   1  17  -2   48.90    7.20
   0 -17   2  548.75   33.90
   0 -17  -2  566.24   34.10
   0  17   2  512.95   35.00
   0  17  -2  504.05   35.50
  -1 -17  -2  198.78   13.60
   1 -17   2  186.28   13.80
  -1 -17  -2  196.48   14.00
  -1  17  -2  182.68   17.80
   1  17   2  175.08   14.40
  -2 -17  -2 1551.64   91.79
  -2 -17  -2 1601.24   92.19
   2 -17   2 1529.35   92.29
  -2  17  -2 1421.46   94.19
  -3 -17  -2  131.29   10.80
  -3 -17  -2  134.69   10.10
   3 -17   2  125.79   10.90
  -3  17  -2  118.79   12.70
   4 -17   2  763.22   44.50
  -4 -17  -2  687.63   44.70
  -4 -17  -2  677.63   43.20
  -4  17  -2  654.83   46.20
   5 -17   2    9.10    4.30
  -5 -17  -2    4.00    2.90
  -5  17  -2    7.20    4.90
  -6 -17  -2 1237.38   77.49
  -6  17  -2 1323.97   81.69
   7 -17   2   19.30    5.70
  -7 -17  -2   18.80    4.60
  -7 -17  -2   27.20    7.40
  -7  17  -2   29.90    7.80
   8 -17   2  103.49   13.00
  -8 -17  -2   99.89   10.50
  -8  17  -2   70.69   15.10
  -8  17  -2   89.49   14.40
  -9 -17  -2   46.30    6.00
   9 -17   2   44.90    9.00
  -9  17  -2   38.50   11.50
  -9  17  -2   13.30   13.80
 -10 -17  -2    3.00    4.20
 -10  17  -2    3.50    7.60
 -11 -17  -2   63.39    8.80
 -11  17  -2   33.90   11.90
 -12 -17  -2   43.80    8.00
  12  17   2   52.19    9.40
 -12  17  -2   57.69   13.10
  13  17   2   -6.30    7.50
 -13  17  -2   -3.20   13.30
 -13  18   2   30.90   11.30
 -11  18   2  190.98   22.20
 -10 -18   2  280.07   18.30
  10 -18  -2  332.97   24.60
 -10  18   2  275.97   30.00
 -10  18   2  292.37   25.50
   9 -18  -2    2.60    6.00
  -9 -18   2    1.20    2.40
  -9  18   2    4.10    9.70
  -9  18   2    5.90    7.20
  -8 -18   2   12.60    3.30
   8 -18  -2   23.60    6.50
  -8  18   2    9.20    9.50
  -8  18   2   14.30    6.20
   7 -18  -2  125.39   12.20
  -7 -18   2  115.69    9.40
  -7  18   2  111.99   13.60
   6 -18  -2   19.60    4.50
  -6 -18   2   10.00    2.80
  -6 -18   2   13.40    3.40
  -6  18   2   22.40    6.10
  -5 -18   2   14.90    3.30
  -5 -18   2   10.90    2.60
   5 -18  -2   20.30    4.90
  -5  18   2   10.80    4.70
   4 -18  -2   19.20    4.30
  -4 -18   2   18.20    3.50
  -4 -18   2   15.90    2.90
   4  18  -2   16.10    4.00
  -4  18   2   18.00    4.90
   3 -18  -2   63.29    7.40
  -3  18   2   70.19    8.90
   3  18  -2   58.99    7.30
  -2 -18   2   19.90    3.80
  -2  18   2   30.80    5.80
   2  18  -2   26.80    4.80
   1 -18  -2  459.95   30.20
  -1 -18   2  487.55   30.00
   1  18  -2  471.65   31.80
  -1  18   2  444.36   31.60
   0 -18   2   14.20    3.60
   0 -18  -2   10.30    3.30
   0  18   2    3.20    3.00
   0  18  -2    1.40    3.40
  -1 -18  -2  169.18   12.20
   1 -18   2  160.98   12.60
  -1 -18  -2  181.88   13.00
  -1  18  -2  155.88   14.60
   1  18   2  143.99   13.20
  -2 -18  -2  523.45   32.10
  -2 -18  -2  532.15   32.60
   2 -18   2  503.35   32.50
  -2  18  -2  449.76   34.50
  -3 -18  -2  435.96   28.50
  -3 -18  -2  440.76   28.10
   3 -18   2  444.76   28.90
  -3  18  -2  423.36   31.30
  -4 -18  -2   69.19    7.20
  -4 -18  -2   74.39    8.20
   4 -18   2   65.29    8.10
  -4  18  -2   84.29   10.50
   5 -18   2   -1.20    3.90
  -5 -18  -2    0.80    3.00
  -5 -18  -2    0.20    3.00
  -5  18  -2   -5.70    4.80
  -6 -18  -2   24.00    4.60
  -6 -18  -2   28.50    4.90
   6 -18   2   27.20    6.00
  -6  18  -2   12.00    5.90
   7 -18   2   49.10    8.00
  -7 -18  -2   50.29    7.90
  -7 -18  -2   64.99    8.10
  -7  18  -2   42.60    9.20
  -8 -18  -2  344.17   23.00
   8 -18   2  332.87   25.50
  -8  18  -2  307.67   29.00
   9 -18   2    0.90    8.20
  -9  18  -2    1.40    8.30
 -10 -18  -2   79.79   12.50
 -10  18  -2   92.09   15.60
 -11 -18  -2   26.40    5.40
 -11  18  -2   14.80   10.20
 -12 -18  -2  366.36   27.20
 -12  18  -2  416.16   38.30
  13  18   2    3.00    7.50
 -13  18  -2   -8.80   12.90
 -13  19   2    3.10   11.40
 -12  19   2  -16.00    9.20
 -11  19   2  113.89   17.40
 -10 -19   2  752.22   46.30
 -10  19   2  799.12   53.59
 -10  19   2  770.22   64.79
  -9 -19   2   74.49    7.00
   9 -19  -2   67.69    9.90
  -9  19   2   65.29   10.90
  -9  19   2   63.39   14.00
  -8 -19   2   37.00    5.60
   8 -19  -2   36.00    7.10
  -8  19   2   30.50   11.10
  -8  19   2   27.10    8.20
   7 -19  -2   26.50    6.20
  -7  19   2   25.60    6.40
  -6 -19   2  880.11   50.19
   6 -19  -2  874.51   51.89
  -6 -19   2  714.13   49.30
  -6  19   2  812.22   54.19
  -5 -19   2  104.99    8.60
   5 -19  -2   94.19   10.00
  -5 -19   2   88.89    7.80
  -5  19   2   82.59   11.60
  -4 -19   2  251.97   15.80
   4 -19  -2  241.58   17.30
  -4 -19   2  210.88   16.90
  -4  19   2  236.98   19.60
   4  19  -2  213.28   17.10
   3 -19  -2  445.46   28.60
  -3 -19   2  440.56   27.80
  -3  19   2  436.86   30.50
   3  19  -2  395.46   29.00
   2 -19  -2  156.18   12.40
  -2 -19   2  161.78   12.20
   2  19  -2  156.48   13.70
  -2  19   2  143.59   14.00
  -1 -19   2  555.14   34.10
   1 -19  -2  539.15   34.30
   1  19  -2  521.05   35.90
  -1  19   2  512.65   35.90
   0 -19   2  313.77   20.60
   0  19  -2  305.37   22.70
   0  19   2  276.67   21.90
  -1 -19  -2  105.89    8.60
   1 -19   2   91.99    9.10
  -1 -19  -2  104.49    9.50
   1  19   2   84.29    9.90
  -1  19  -2   92.79   11.10
  -2 -19  -2  514.05   31.60
   2 -19   2  488.65   32.00
  -2 -19  -2  499.65   31.90
  -2  19  -2  461.55   34.50
   3 -19   2  279.47   19.50
  -3 -19  -2  281.17   18.70
  -3 -19  -2  276.57   19.30
  -3  19  -2  238.38   21.50
  -4 -19  -2  530.15   32.70
   4 -19   2  522.85   33.30
  -4 -19  -2  473.75   32.10
  -4  19  -2  484.35   35.90
  -5 -19  -2   17.50    4.30
  -5 -19  -2   13.60    3.80
   5 -19   2    9.00    4.40
  -5  19  -2   12.10    6.10
   6 -19   2  789.82   47.80
  -6 -19  -2  786.12   46.70
  -6 -19  -2  640.84   46.10
  -6  19  -2  759.32   51.19
  -7 -19  -2   58.89    8.10
   7 -19   2   79.29   11.00
  -7 -19  -2   71.19    8.60
  -7  19  -2   49.50   10.70
  -8 -19  -2   18.00    4.60
   8 -19   2    6.90    6.30
  -8  19  -2    0.00   12.20
  -8  19  -2   20.90    8.80
  -9 -19  -2   -3.30    4.10
  -9  19  -2    2.40    9.00
 -10 -19  -2  120.49   12.50
 -11 -19  -2    1.20    5.30
 -11  19  -2  -14.30   10.20
 -12 -19  -2   11.70    7.10
 -12  19  -2   12.90   13.00
  13  19   2    5.90    8.50
 -13  19  -2   30.70   15.40
 -13  20   2  -10.50   11.10
 -12  20   2   -2.90   11.20
 -11  20   2   -6.30    8.70
 -10 -20   2  146.69   10.60
 -10  20   2  146.29   20.30
  -9  20   2   14.00   12.00
  -9  20   2    3.60    6.30
   8 -20  -2   48.20    8.00
  -8 -20   2   54.59    7.10
  -8  20   2   54.79   10.80
  -8  20   2   40.50   11.50
   7 -20  -2   -0.60    4.90
  -7 -20   2   -3.30    2.90
  -7  20   2    2.00    6.20
  -6 -20   2   71.69    8.40
  -6 -20   2   56.59    8.10
   6 -20  -2   82.09   10.00
  -6  20   2   62.79   10.20
   5 -20  -2  207.38   16.30
  -5 -20   2  201.98   14.00
  -5 -20   2  213.18   14.80
  -5  20   2  188.18   18.50
  -4 -20   2  648.84   39.40
  -4 -20   2  662.53   39.10
   4 -20  -2  634.34   40.40
   4  20  -2  581.64   40.70
  -4  20   2  610.24   42.70
  -3 -20   2   61.69    7.10
   3 -20  -2   60.19    7.80
   3  20  -2   55.39    8.40
  -3  20   2   49.50    8.60
  -2 -20   2  740.03   44.70
   2 -20  -2  722.63   45.20
  -2  20   2  698.43   47.20
   2  20  -2  697.93   46.70
  -1 -20   2   33.80    5.30
   1 -20  -2   55.19    6.90
  -1  20   2   42.40    7.10
   1  20  -2   34.90    6.50
   0 -20  -2  152.08   12.20
   0 -20   2  152.18   12.00
   0  20  -2  133.39   14.20
   0  20   2  138.99   13.40
   1 -20   2   11.40    3.40
  -1 -20  -2    0.30    3.20
  -1 -20  -2    1.60    2.30
  -1  20  -2    4.40    4.40
   1  20   2    1.00    3.60
  -2 -20  -2    7.50    3.80
   2 -20   2   12.80    3.80
  -2 -20  -2    8.80    3.00
  -2  20  -2   16.80    5.80
  -3 -20  -2   19.70    3.70
   3 -20   2   23.50    4.90
  -3 -20  -2   20.90    4.80
  -3  20  -2   11.40    5.30
   4 -20   2    1.70    4.00
  -4 -20  -2    1.50    3.60
  -4 -20  -2    1.90    2.70
  -4  20  -2    7.70    5.30
  -5 -20  -2  316.57   20.50
  -5 -20  -2  236.38   19.40
   5 -20   2  313.57   21.30
  -5  20  -2  278.47   23.70
  -6 -20  -2  185.58   16.40
   6 -20   2  244.58   18.70
  -6 -20  -2  252.87   17.30
  -6  20  -2  229.58   21.90
   7 -20   2  144.89   14.20
  -7 -20  -2  102.49   10.60
  -7  20  -2  119.59   18.80
  -8 -20  -2  480.25   30.40
  -8  20  -2  423.06   35.50
  -9 -20  -2   25.40    5.80
  -9  20  -2    9.20   10.50
 -10 -20  -2   51.89    7.30
 -10  20  -2   47.10   12.50
 -11  20  -2  219.98   28.80
 -12 -20  -2   33.00    8.60
 -12  20  -2   16.10   14.10
 -13  21   2   29.20   12.90
 -12  21   2   16.00   11.00
 -11  21   2   98.09   16.40
 -10  21   2   18.50    9.20
  -9 -21   2  107.49    9.40
  -9  21   2  128.49   18.60
  -9  21   2   69.19   16.40
  -8 -21   2   17.60    4.00
  -8  21   2   17.90   11.40
  -8  21   2   23.70    7.70
   7 -21  -2    9.70    5.40
  -7  21   2   16.70    9.00
  -6 -21   2   98.29    8.90
  -6 -21   2   68.99    7.90
   6 -21  -2  105.39   11.10
  -6  21   2  101.79   14.10
  -5 -21   2    8.80    3.50
  -5 -21   2   13.60    3.00
   5 -21  -2   17.70    4.90
  -5  21   2    6.40    5.60
   4 -21  -2  112.49   11.10
  -4 -21   2  113.59   10.00
  -4 -21   2  113.29    9.20
   4  21  -2   97.39   11.10
  -4  21   2  112.59   13.20
  -3 -21   2   88.89    8.70
   3 -21  -2   89.69    9.60
   3  21  -2   81.59   10.40
  -3  21   2   96.09   11.30
  -2 -21   2  260.07   18.60
   2 -21  -2  264.77   19.20
   2  21  -2  255.07   20.80
  -2  21   2  280.07   21.70
   1 -21  -2   82.09    8.80
  -1 -21   2   84.99    8.60
  -1  21   2   84.99   10.40
   1  21  -2   53.69    9.00
   0 -21  -2  318.97   21.70
   0 -21   2  311.37   21.40
   0  21   2  290.57   23.20
   0  21  -2  314.07   24.20
  -1 -21  -2   91.79    9.40
   1 -21   2   89.49    9.20
  -1 -21  -2   84.99    8.30
  -1  21  -2   79.79   11.70
   1  21   2   85.29   10.10
  -2 -21  -2    8.40    3.20
  -2 -21  -2   10.00    3.90
   2 -21   2   11.10    3.80
  -2  21  -2    5.10    5.20
  -3 -21  -2  267.47   18.50
  -3 -21  -2  248.68   17.60
   3 -21   2  249.08   18.40
  -3  21  -2  215.88   21.10
  -4 -21  -2   15.60    3.70
  -4 -21  -2   12.50    4.30
   4 -21   2   11.20    4.80
  -4  21  -2    7.10    5.70
  -5 -21  -2   25.90    4.90
   5 -21   2   33.10    6.30
  -5 -21  -2   31.30    5.70
  -5  21  -2   31.10    8.40
  -6 -21  -2   55.79    8.10
  -6 -21  -2   70.49    9.20
   6 -21   2   60.59    8.70
  -6  21  -2   64.89   13.10
  -7 -21  -2    7.00    4.50
  -7 -21  -2    3.60    4.00
  -7  21  -2    4.50    7.40
  -8 -21  -2    6.40    3.80
  -8 -21  -2   -5.20    4.40
  -8  21  -2   -3.60    8.70
  -9 -21  -2   -4.50    4.90
  -9  21  -2   10.60   10.80
 -10 -21  -2   24.90    5.90
 -10  21  -2   11.30   12.60
 -11  21  -2   -0.70   12.30
 -12  21  -2   24.20   14.40
 -12  22   2    7.60   11.90
 -11  22   2   32.40   13.00
 -10  22   2   27.80   10.80
  -9 -22   2    7.30    3.60
  -9  22   2  -12.30   15.90
  -8  22   2    8.30    8.70
  -8  22   2  -13.30   11.10
  -7 -22   2   94.69    9.10
  -7  22   2   68.19   11.40
  -6 -22   2   13.50    3.50
   6 -22  -2   18.30    6.70
  -6  22   2   12.90    8.00
  -5 -22   2   13.90    3.40
   5 -22  -2    8.00    5.20
  -5 -22   2   18.90    4.30
  -5  22   2   27.60    7.10
   4 -22  -2   56.49    8.60
  -4 -22   2   44.50    6.10
  -4 -22   2   50.49    5.80
   4  22  -2   39.50    6.90
  -4  22   2   33.90    7.70
  -3 -22   2   -3.90    3.00
   3 -22  -2   -0.20    3.90
  -3  22   2   -1.00    4.90
   3  22  -2   -7.30    4.00
  -2 -22   2  570.34   35.30
   2 -22  -2  533.65   35.50
  -2  22   2  550.94   38.40
   2  22  -2  532.65   37.70
  -1 -22   2  118.29   10.70
   1 -22  -2  107.59   10.90
   1  22  -2  114.59   12.90
  -1  22   2  121.59   13.10
   0 -22   2   51.39    7.30
   0 -22  -2   32.30    5.60
   0  22   2   31.40    6.20
   0  22  -2   34.20    7.20
  -1 -22  -2   -1.30    3.60
  -1 -22  -2    3.90    3.10
   1 -22   2    5.50    3.60
  -1  22  -2    7.10    5.50
   1  22   2    1.40    4.10
   2 -22   2  509.65   33.00
  -2 -22  -2  496.65   32.50
  -2 -22  -2  523.15   33.10
  -2  22  -2  463.65   36.00
  -3 -22  -2  252.47   18.30
   3 -22   2  260.87   19.30
  -3 -22  -2  275.07   19.20
  -3  22  -2  238.58   22.40
  -4 -22  -2  655.03   38.80
  -4 -22  -2  566.14   38.10
  -4  22  -2  565.14   42.60
   5 -22   2   -4.20    4.70
  -5 -22  -2    1.70    3.70
  -5 -22  -2    4.50    4.20
  -5  22  -2  -11.80    7.60
  -6 -22  -2   23.00    4.80
  -6 -22  -2   33.10    6.00
   6 -22   2   24.90    6.70
  -6  22  -2   12.30    8.90
  -7 -22  -2  100.89   10.90
  -7  22  -2  139.29   20.30
  -8 -22  -2   29.60    6.10
  -8 -22  -2   15.10    4.40
  -9 -22  -2   24.20    5.80
  -9  22  -2   33.20   12.00
 -10 -22  -2   78.79   11.20
 -10  22  -2   47.10   15.40
 -11  22  -2   50.19   15.10
 -12  22  -2   55.99   15.90
 -12  23   2   24.20   12.40
 -11  23   2   18.10   11.10
 -10 -23   2    6.60    4.50
 -10  23   2    1.20   10.90
  -9 -23   2   10.30    4.30
  -9  23   2   11.50    9.60
  -8 -23   2   23.80    4.80
  -8  23   2   23.70   13.00
  -7 -23   2   56.49    8.00
  -7  23   2   47.30   12.50
  -6 -23   2   -2.30    2.90
  -6 -23   2    3.20    3.70
  -6  23   2   -8.50    6.30
  -5 -23   2  255.37   17.40
   5 -23  -2  205.98   18.70
  -5 -23   2  237.38   16.60
  -5  23   2  250.27   23.40
  -4 -23   2  119.39   10.00
  -4 -23   2  120.09   11.10
  -4  23   2  125.39   15.70
   4  23  -2  112.49   12.70
  -3 -23   2   71.49    8.50
   3 -23  -2   71.29   12.10
   3  23  -2   74.89   10.40
  -3  23   2   46.90    9.00
  -2 -23   2  106.49   12.60
   2 -23  -2  119.19   11.50
  -2  23   2  104.59   12.70
   2  23  -2  111.39   13.10
   1 -23  -2   12.10    4.50
  -1 -23   2   13.70    4.40
  -1  23   2    5.60    4.80
   1  23  -2   16.00    5.60
   0 -23   2  509.15   31.90
   0 -23  -2  473.65   32.00
   0  23   2  468.55   34.20
   0  23  -2  472.55   35.10
  -1 -23  -2   -1.30    3.80
  -1 -23  -2    1.20    3.00
   1 -23   2    1.50    3.50
   1  23   2   -2.80    4.10
  -1  23  -2   -1.90    5.40
  -2 -23  -2 1603.04   95.49
  -2 -23  -2 1601.64   95.69
   2 -23   2 1592.64   95.79
  -2  23  -2 1491.85   99.39
  -3 -23  -2  164.48   13.80
  -3 -23  -2  148.59   12.60
   3 -23   2  156.38   14.40
  -3  23  -2  159.88   17.70
  -4 -23  -2  222.68   17.50
  -4 -23  -2  262.77   18.70
  -4  23  -2  251.87   25.00
  -5 -23  -2    9.10    4.60
  -5 -23  -2    7.70    3.80
  -5  23  -2    1.30    7.50
  -6 -23  -2  162.48   17.10
  -6  23  -2  229.88   23.00
  -7 -23  -2   26.20    5.60
  -7  23  -2   41.40   13.90
  -8 -23  -2   86.89    9.40
  -8  23  -2  103.59   15.00
  -9 -23  -2   92.29   11.90
  -9  23  -2   60.69   15.90
 -10  23  -2   25.60   13.30
 -11  23  -2   26.60   14.20
 -12  23  -2   -6.20   14.60
 -12  24   2    3.80   12.60
 -11  24   2   15.70   12.30
 -10  24   2  203.78   26.00
  -9 -24   2  145.59   11.80
  -9  24   2  102.89   17.50
  -8 -24   2   71.59    9.00
  -8  24   2   44.90   11.10
  -7 -24   2  318.17   21.60
  -7 -24   2  301.27   19.10
  -7  24   2  337.77   40.00
  -6 -24   2  125.79   11.20
  -6 -24   2  170.58   13.10
  -6  24   2  171.48   20.20
  -5 -24   2   17.90    4.60
  -5 -24   2   13.70    3.80
  -5  24   2    8.10    6.60
  -4 -24   2    0.10    3.80
  -4 -24   2   -0.30    2.80
  -4  24   2    3.90    6.70
   4  24  -2    2.20    5.00
  -3 -24   2  446.86   28.70
  -3  24   2  402.16   33.30
   3  24  -2  431.86   31.40
  -2 -24   2   -0.30    3.50
   2 -24  -2   -3.10    4.40
   2  24  -2   -0.40    5.20
  -2  24   2    0.80    5.80
   1 -24  -2   50.59    7.60
  -1 -24   2   50.19    8.00
   1  24  -2   38.70    8.40
  -1  24   2   46.30    8.70
   0 -24  -2  327.17   23.40
   0 -24   2  358.36   23.80
   0 -24  -2  346.07   24.20
   0  24   2  344.17   26.60
   0  24  -2  313.77   27.00
   1 -24   2    6.00    4.70
  -1 -24  -2    4.70    4.40
  -1 -24  -2    2.70    3.20
  -1  24  -2    9.60    6.20
   1  24   2   -3.30    4.70
  -2 -24  -2   54.99    8.70
   2 -24   2   55.29    8.80
  -2 -24  -2   44.90    7.00
  -2  24  -2   38.90    9.50
  -3 -24  -2  511.45   33.60
  -3 -24  -2  529.95   34.20
  -3  24  -2  496.75   39.80
  -4 -24  -2  272.17   19.40
  -4 -24  -2  234.18   18.30
  -4  24  -2  258.37   24.30
  -5 -24  -2  119.19   11.10
  -5 -24  -2  117.39   12.40
  -5  24  -2   98.49   14.70
  -6 -24  -2  307.17   22.10
  -6  24  -2  279.57   28.60
  -7 -24  -2    5.20    5.40
  -7 -24  -2    5.10    4.60
  -7  24  -2   21.10    9.90
  -8 -24  -2    9.70    5.60
  -8 -24  -2    2.30    4.30
  -8  24  -2   -9.90   11.30
  -9 -24  -2   30.30    7.00
  -9  24  -2   40.00   13.40
 -10  24  -2  202.28   27.50
 -11  24  -2   -4.30   14.20
 -11  25   2    8.80   11.50
 -10  25   2   15.70   11.90
  -9 -25   2   88.89   10.50
  -9  25   2   94.99   15.80
  -8 -25   2   33.80    5.80
  -8  25   2   34.40   13.10
  -7 -25   2    7.90    4.60
  -7 -25   2   20.90    3.00
  -7 -25   2   14.90    4.70
  -7  25   2   12.30    9.00
  -6 -25   2    0.60    4.10
  -6 -25   2    0.80    3.60
  -6  25   2   10.10   12.90
  -5 -25   2  115.19   10.60
  -5  25   2  148.79   19.80
  -4 -25   2   23.10    5.10
  -4 -25   2   21.00    4.30
   4  25  -2   14.40    5.80
  -4  25   2   15.50    6.70
  -3 -25   2  115.19   12.00
  -3  25   2  127.69   16.70
   3  25  -2  153.78   15.20
  -2 -25   2   25.00    5.40
   2 -25  -2   15.20    5.50
   2  25  -2   21.00    6.30
  -2  25   2   19.10    8.30
   1 -25  -2   89.79   11.00
  -1 -25   2   82.39   10.10
  -1  25   2   81.39   12.50
   1  25  -2  106.49   13.40
   0 -25   2    2.50    4.60
   0 -25  -2   12.50    3.90
   0 -25  -2    6.50    5.00
   0  25  -2   20.20    6.30
   0  25   2    5.40    5.10
  -1 -25  -2    7.60    3.40
   1 -25   2    3.50    4.80
  -1 -25  -2    3.10    4.30
  -1  25  -2    0.90    6.50
   1  25   2    6.00    5.50
   2 -25   2   21.10    5.40
  -2 -25  -2   16.80    4.50
  -2 -25  -2   20.90    5.30
  -2  25  -2   25.00   10.00
  -3 -25  -2   67.79   10.10
  -3 -25  -2   69.59    8.60
  -3  25  -2  104.69   16.00
  -4 -25  -2  114.59   11.10
  -4 -25  -2  120.49   12.30
  -4  25  -2  120.19   18.10
  -5 -25  -2  137.69   13.70
  -5 -25  -2  128.69   12.30
  -5  25  -2  150.28   20.90
  -6 -25  -2  488.25   32.60
  -6  25  -2  464.55   39.00
  -7 -25  -2  196.38   17.60
  -7  25  -2  219.98   26.20
  -8 -25  -2    7.60    4.30
  -8 -25  -2   -2.60    5.70
  -8  25  -2   15.50   11.90
  -9 -25  -2  176.48   16.80
  -9  25  -2  194.88   26.80
 -10  25  -2   81.99   17.10
 -11  25  -2  -15.80   15.20
 -11  26   2   21.30   13.00
 -10  26   2    3.50   11.20
  -9  26   2   63.59   14.20
  -8 -26   2   35.10    5.90
  -8  26   2   44.00   12.20
  -7 -26   2   11.60    2.90
  -7 -26   2   12.20    5.10
  -7  26   2   16.70   11.10
  -6 -26   2    3.70    3.70
  -6 -26   2   -4.10    4.50
  -6  26   2   15.40    8.90
  -5 -26   2    2.40    3.60
  -5 -26   2   -0.70    4.40
  -4 -26   2  746.83   46.00
  -4 -26   2  734.83   46.40
  -4  26   2  770.62   52.79
   4  26  -2  668.33   48.90
  -3 -26   2  333.07   24.00
  -3 -26   2  329.07   23.40
  -3  26   2  354.66   29.20
   3  26  -2  362.46   27.80
   2 -26  -2  229.18   20.40
  -2 -26   2  242.08   18.20
   2  26  -2  235.98   21.40
  -2  26   2  224.98   22.00
   1 -26  -2  157.98   15.30
  -1 -26   2  175.68   14.60
  -1  26   2  145.89   19.00
   1  26  -2  167.68   18.10
   0 -26  -2   32.90    5.80
   0 -26   2   52.49    7.50
   0 -26  -2   44.10    7.40
   0  26  -2   42.80    9.80
   0  26   2   47.70   10.50
  -1 -26  -2   91.19   11.80
   1 -26   2   81.29   11.20
  -1 -26  -2   84.79    9.60
  -1  26  -2   69.19   13.90
   1  26   2  118.49   14.40
  -2 -26  -2   76.49    8.50
   2 -26   2   65.69   10.40
  -2 -26  -2   64.89   10.40
  -2  26  -2   57.19   11.40
  -3 -26  -2    2.30    3.90
  -3 -26  -2   -1.30    5.10
  -3  26  -2   -1.40    7.90
  -4 -26  -2   48.90    7.00
  -4 -26  -2   53.69    8.20
  -4  26  -2   48.80   13.10
  -5 -26  -2    4.10    4.50
  -5  26  -2    2.70    9.00
  -6 -26  -2  207.78   16.70
  -6 -26  -2  151.58   14.70
  -6  26  -2  181.98   24.10
  -7 -26  -2    6.80    5.20
  -7 -26  -2   10.10    6.20
  -7  26  -2    8.70   11.90
  -8 -26  -2   11.70    4.50
  -8 -26  -2   -1.80    6.30
  -8  26  -2    3.50   12.20
  -9  26  -2   11.90   13.10
 -10  26  -2   75.29   17.50
 -10  27   2   63.89   15.70
  -9  27   2   87.49   16.20
  -8 -27   2   43.70    6.90
  -8  27   2   52.49   13.50
  -7 -27   2   38.70    5.50
  -7 -27   2   41.80    6.70
  -7  27   2   28.00   11.50
  -6 -27   2   14.00    4.30
  -6  27   2   -1.60   10.60
  -5 -27   2   52.79    8.10
  -5 -27   2   74.99   10.30
  -5  27   2   70.49   12.90
  -4 -27   2    0.40    3.50
  -4 -27   2   -0.80    5.00
   4  27  -2    1.90    6.30
  -3 -27   2    7.60    3.70
  -3 -27   2    5.10    4.70
   3  27  -2    1.50    6.40
  -3  27   2    6.20    8.30
  -2 -27   2  103.59   11.60
   2  27  -2   96.69   15.30
  -2  27   2   96.89   15.40
  -1 -27   2    8.60    5.10
   1  27  -2    4.80    8.90
  -1  27   2   -6.60    5.90
   0 -27  -2  105.49   10.80
   0 -27   2  126.99   12.80
   0 -27  -2  104.19   13.00
   0  27   2  103.99   16.30
   0  27  -2  127.79   18.30
  -1 -27  -2  456.05   31.20
  -1 -27  -2  424.36   30.10
  -1  27  -2  455.75   36.10
   1  27   2  455.35   35.00
  -2 -27  -2   87.19   12.00
  -2 -27  -2   71.49    9.10
  -2  27  -2   74.69   14.70
  -3 -27  -2  175.28   15.50
  -3 -27  -2  163.08   14.10
  -3  27  -2  144.49   21.60
  -4 -27  -2   13.10    5.00
  -4 -27  -2   19.20    6.30
  -4  27  -2   19.70   10.60
  -5 -27  -2  418.86   29.10
  -5 -27  -2  347.97   27.60
  -5  27  -2  498.35   37.50
  -6 -27  -2   22.70    6.00
  -6 -27  -2   45.00    7.90
  -6  27  -2   23.20   12.70
  -7 -27  -2   32.50    7.70
  -7 -27  -2   23.60    5.80
  -7  27  -2   35.70   12.50
  -8 -27  -2   68.49    9.70
  -8  27  -2   70.59   14.90
  -9  27  -2  108.79   20.00
 -10  27  -2   65.39   18.10
 -10  28   2   -2.50   13.10
  -9  28   2   45.10   14.30
  -8  28   2   26.30   12.50
  -7 -28   2   14.20    5.90
  -7 -28   2    8.50    3.40
  -7 -28   2   11.30    4.10
  -7  28   2   -9.40   10.40
  -6 -28   2   10.50    5.70
  -6 -28   2    6.50    4.30
  -6  28   2   16.20   10.70
  -5 -28   2   69.89   10.80
  -5 -28   2   51.79    8.40
  -5  28   2   84.79   16.40
  -4 -28   2   22.90    5.00
  -4 -28   2   23.00    6.30
   4  28  -2    7.50    6.90
  -4  28   2   23.50   10.10
  -3 -28   2    3.00    3.80
  -3 -28   2   18.50    5.70
   3  28  -2   12.90    8.20
  -3  28   2    9.60   10.20
  -2 -28   2    5.20    5.50
   2  28  -2    9.60   10.20
  -2  28   2   -1.70    7.80
  -1 -28   2   20.70    6.40
   1  28  -2   28.40   10.10
  -1  28   2   34.20   10.70
   0 -28  -2  455.25   32.20
   0  28  -2  487.25   37.60
   0  28   2  504.05   37.60
  -1 -28  -2   10.80    4.10
   1  28   2    1.10    7.10
  -1  28  -2    4.20   10.00
  -2 -28  -2  358.16   27.40
  -2 -28  -2  325.97   24.00
  -2  28  -2  331.07   32.00
  -3 -28  -2   24.80    5.50
  -3 -28  -2   20.90    6.90
  -3  28  -2   16.20    9.60
  -4 -28  -2  120.59   15.60
  -4 -28  -2  100.89   11.50
  -4  28  -2  154.08   21.40
  -5 -28  -2  -10.00    4.80
  -5 -28  -2   -4.40    6.30
  -5  28  -2    1.90   11.80
  -6 -28  -2  140.79   14.00
  -6  28  -2  197.58   26.90
  -7 -28  -2   -3.40    5.30
  -7 -28  -2   11.50    7.00
  -7  28  -2  -18.60   11.80
  -8 -28  -2   74.29    9.80
  -8  28  -2  138.29   19.90
  -9  28  -2   18.20   14.80
 -10  28  -2   -3.10   15.80
  -9  29   2   16.00   13.40
  -8  29   2   76.59   15.20
  -7 -29   2   10.10    6.30
  -7 -29   2    5.70    4.10
  -7  29   2    6.70   11.30
  -6 -29   2   19.70    5.20
  -6 -29   2   35.90    7.20
  -6  29   2   48.80   13.30
  -5 -29   2    0.30    5.90
  -5 -29   2   -1.30    4.30
  -5  29   2   -6.00    9.80
  -4 -29   2  379.16   26.30
  -4 -29   2  371.76   27.50
  -4  29   2  417.26   35.50
  -3 -29   2    0.90    4.00
  -3 -29   2    2.60    5.80
   3  29  -2   -1.00    9.00
  -3  29   2    8.30    8.90
   2  29  -2   45.20    9.60
  -2  29   2   30.80   10.60
   1  29  -2   29.60   10.30
   0 -29  -2  129.09   14.00
   0  29   2  137.79   19.80
   0  29  -2  150.28   21.50
  -1 -29  -2  296.57   22.10
  -1  29  -2  297.37   36.90
   1  29   2  318.87   28.50
  -2 -29  -2  248.28   19.80
  -2  29  -2  298.67   27.70
  -3 -29  -2   31.50    6.30
  -3  29  -2   36.30   13.10
  -4 -29  -2    0.10    4.60
  -4  29  -2    2.80   11.10
  -5 -29  -2   18.40    9.20
  -5 -29  -2   11.00    5.60
  -5  29  -2   22.10   12.70
  -6 -29  -2    6.80    5.60
  -6 -29  -2    0.70    7.60
  -6  29  -2   11.00   12.80
  -7 -29  -2   43.80    8.80
  -7 -29  -2   19.30    6.00
  -7  29  -2   14.30   13.30
  -8 -29  -2    3.60    8.00
  -8  29  -2    8.90   14.50
  -9  29  -2    7.30   15.40
  -9  30   2  141.69   22.00
  -8  30   2  -26.80   12.90
  -7 -30   2   13.30    4.40
  -7  30   2   12.10   11.80
  -6 -30   2   -5.50    4.60
  -6 -30   2   -5.50    6.20
  -6  30   2  -20.70   10.20
  -5 -30   2   57.79    7.70
  -5 -30   2   60.09    8.90
  -5  30   2   71.99   15.30
  -4 -30   2   22.80    8.10
  -4 -30   2   25.90    5.60
  -4  30   2   20.40   11.20
  -3 -30   2   12.90    4.70
   3  30  -2   16.30    8.70
  -3  30   2   24.40   12.00
   2  30  -2   95.09   16.20
  -2  30   2   89.89   16.00
   1 -30  -2  144.19   14.40
  -1  30   2  163.08   21.20
   1  30  -2  184.38   23.00
   0 -30  -2  263.47   20.60
   0  30   2  283.57   27.10
  -1 -30  -2   22.30    6.30
  -1  30  -2   23.10   11.70
  -2 -30  -2   11.50    5.10
  -2  30  -2   19.80   12.20
  -3 -30  -2   23.00    5.90
  -3  30  -2   36.00   12.70
  -4 -30  -2  295.57   23.40
  -4  30  -2  380.16   35.00
  -5 -30  -2    0.20    5.50
  -5  30  -2    1.20   11.00
  -6 -30  -2   -4.10    5.80
  -6  30  -2   17.20   11.90
  -7 -30  -2   -6.60    5.50
  -7  30  -2   -0.40   13.60
  -8  30  -2   -1.30   15.10
  -8  31   2  225.98   31.20
  -7  31   2  -26.30   12.30
  -6 -31   2   14.90    8.70
  -6 -31   2    3.80    5.10
  -6  31   2   15.70   12.60
  -5 -31   2   26.80    6.10
  -5  31   2   25.20   11.90
  -4 -31   2  114.29   11.70
  -4  31   2   97.29   18.30
  -3 -31   2    6.10    4.60
  -3  31   2   23.20   10.80
   3  31  -2    0.90   11.00
  -2 -31   2  210.28   17.20
   1 -31  -2    0.60    5.10
  -1  31   2   16.50   12.40
   1  31  -2    2.50   10.00
   0 -31  -2  130.59   13.40
   0  31   2  129.39   19.10
   0  31  -2  168.08   23.00
  -1 -31  -2   12.00    5.10
  -1  31  -2   22.30   14.00
  -2 -31  -2   12.60    5.90
  -2  31  -2   25.70   12.60
  -3 -31  -2   -4.70    5.00
  -3  31  -2   -2.10   11.20
  -4 -31  -2   30.50    6.90
  -4  31  -2   16.80   13.90
  -5 -31  -2    5.60    5.90
  -5  31  -2    3.90   12.60
  -6 -31  -2   -2.60    6.20
  -6  31  -2   14.40   13.20
  -7 -31  -2    2.50    6.00
  -7  31  -2   -7.50   14.90
  -8  31  -2   60.19   18.20
  -8  32   2   21.70   14.60
  -7  32   2   40.20   14.60
  -6 -32   2   16.90    5.80
  -6  32   2   43.20   15.00
  -5 -32   2   81.39   11.10
  -5  32   2   89.69   16.10
  -4 -32   2   84.29   11.20
  -4  32   2   98.59   15.70
  -3 -32   2   51.59    7.50
  -3  32   2   47.30   14.60
   3  32  -2   42.10   12.70
   2 -32  -2  216.38   20.30
  -2 -32   2  235.18   19.90
  -2  32   2  319.27   30.30
   2  32  -2  321.97   29.90
   1 -32  -2    1.80    5.20
   1  32  -2   -1.00   11.90
  -1  32   2  -19.20    9.80
   0 -32  -2    7.30    5.70
   0  32   2   19.70   11.80
   0  32  -2    3.50   11.60
  -1 -32  -2   27.30    5.90
  -1  32  -2   23.10   13.70
  -2 -32  -2  169.98   16.60
  -2  32  -2  183.68   25.70
  -3 -32  -2   78.39   11.50
  -3  32  -2   85.79   17.10
  -4 -32  -2   -6.70    5.60
  -4  32  -2    6.60   12.30
  -5 -32  -2    0.10    6.30
  -5  32  -2   -7.80   13.80
  -6 -32  -2   37.80    7.60
  -6  32  -2   30.80   15.70
  -7  32  -2   10.90   16.20
  -7  33   2   -9.40   13.90
  -6 -33   2   66.39    8.70
  -6  33   2  117.49   18.30
  -5 -33   2    1.10    5.80
  -5  33   2    8.40   13.30
  -4 -33   2   -0.70    5.30
  -4  33   2  -15.40   12.10
  -3 -33   2    1.50    5.30
  -3  33   2    5.10   12.50
   3  33  -2   -9.50   12.30
   2 -33  -2   29.30    7.40
  -2 -33   2   37.50    7.10
   2  33  -2   29.00   14.40
  -2  33   2   45.30   14.10
   1 -33  -2   14.70    6.00
  -1  33   2    5.20   11.70
   1  33  -2   17.60   13.00
   0 -33  -2   41.00    8.30
   0  33   2   35.70   12.20
   0  33  -2   48.20   14.00
  -1 -33  -2   25.20    7.20
  -1  33  -2   41.70   13.60
  -2 -33  -2   46.70    7.60
  -2  33  -2   47.80   14.80
  -3 -33  -2   27.40    8.80
  -3  33  -2    5.70   13.50
  -4 -33  -2  250.07   21.00
  -4  33  -2  272.67   32.60
  -5 -33  -2   59.39    9.40
  -5  33  -2   90.49   19.60
  -6 -33  -2    4.70    7.10
  -6  33  -2    4.20   16.20
  -6  34   2   50.69   16.70
  -5 -34   2   62.69    8.70
  -5  34   2   59.79   16.70
  -4 -34   2   11.80    5.90
  -4  34   2    1.00   13.70
   3 -34  -2    5.90    5.70
  -3 -34   2    5.30    7.10
   3  34  -2    3.00   13.10
  -3  34   2   16.10   12.80
  -2 -34   2    2.50    5.20
   2 -34  -2    3.80    5.90
  -2  34   2  -10.40   12.00
   2  34  -2   22.40   13.60
   1 -34  -2   25.10    6.80
   1  34  -2   11.80   13.50
  -1  34   2   20.00   11.50
   0 -34  -2   32.30    7.40
   0  34  -2   32.90   13.60
  -1 -34  -2    7.90    7.70
  -1  34  -2   -1.10   12.90
  -2 -34  -2  128.09   15.80
  -2  34  -2  181.78   27.30
  -3 -34  -2   -7.90    6.20
  -3  34  -2   12.20   14.20
  -4 -34  -2   42.60    9.90
  -4  34  -2   21.20   16.40
  -5 -34  -2   12.10    7.30
  -5  34  -2   21.80   16.10
  -6 -34  -2   40.70    8.70
  -6  34  -2   64.09   20.10
  -5 -35   2   19.30    7.00
  -5  35   2   17.20   15.10
  -4 -35   2   21.20    6.90
  -4  35   2   -3.30   14.30
  -3 -35   2   36.40    7.50
   3 -35  -2   24.20    6.70
  -3  35   2   46.10   16.50
  -2 -35   2    9.70    6.70
   2  35  -2    7.90   14.30
  -2  35   2  -19.60   13.50
  -1 -35   2   46.30    8.70
   1 -35  -2   67.79   10.00
  -1  35   2   85.39   16.50
   1  35  -2   82.09   17.70
   0 -35  -2  108.09   13.90
   0  35  -2   80.49   17.80
  -1 -35  -2  111.09   14.10
  -1  35  -2  150.48   22.70
  -2  35  -2  -19.20   14.50
  -3 -35  -2   19.90    9.10
  -3  35  -2   31.20   16.90
  -4 -35  -2    9.50    7.90
  -4  35  -2  -16.20   16.20
  -3 -36   2   48.70    9.60
   3 -36  -2   50.89    8.50
  -3  36   2   74.49   18.10
   2 -36  -2  126.79   14.50
   2  36  -2  147.79   22.20
  -2  36   2  135.59   21.60
  -1 -36   2   12.80    7.40
   1 -36  -2   29.60    7.70
  -1  36   2   19.50   15.10
   1  36  -2   32.90   15.30
   0 -36  -2    2.50    6.60
   0  36  -2   13.90   14.70
  -1 -36  -2   27.40    8.20
  -1  36  -2   23.90   16.00
  -2  36  -2   53.89   17.20
  -3  36  -2   20.20   16.60
   1 -37  -2   -2.60    6.40
  -1 -37   2   -1.80    6.80
   0 -37  -2    0.60    6.60
   0 -37   2  -11.40    6.30
   0  37  -2   -2.20   15.70
  15   0  -3    9.60    7.80
  14   0  -3  -12.30    6.50
  14   0  -3   -6.20    7.30
 -13   0   3    7.10    2.90
  13   0  -3    4.90    6.50
  13   0  -3   20.10   11.20
 -12   0   3    2.90    2.50
  12   0  -3   13.10    5.50
  12   0  -3    5.20    5.80
  11   0  -3    7.30    4.30
 -11   0   3    5.00    2.20
 -10   0   3    1.00    1.80
  10   0  -3   -4.70    3.40
   9   0  -3   25.90    5.10
   8   0  -3    2.90    2.80
   7   0  -3    5.70    1.70
   7   0  -3   -0.10    2.10
  -7   0   3    1.40    1.50
   6   0  -3    2.40    1.80
   6   0  -3    2.00    1.30
   5   0  -3    2.60    1.00
   5   0  -3    0.70    1.50
  -5   0   3    3.30    0.90
   4   0  -3    4.20    0.90
  -4   0   3    2.70    0.80
   3   0  -3    6.10    1.30
   2   0  -3    1.50    0.70
  -2   0   3    4.10    0.90
  -1   0   3    3.00    0.80
   1   0  -3    1.20    0.60
   1   0   3    5.90    1.30
  -1   0  -3   10.10    1.50
   2   0   3    2.30    1.10
  -2   0  -3    1.40    1.20
   2   0   3    4.50    1.40
  -2   0  -3    1.60    1.80
  -3   0  -3    4.10    1.60
   3   0   3    3.80    1.30
  -3   0  -3    1.40    1.60
  -3   0  -3   11.00    2.30
   3   0   3    3.80    1.60
   4   0   3    1.00    1.60
  -4   0  -3   -0.10    1.50
   4   0   3   -1.10    1.30
  -5   0  -3    4.60    2.10
   5   0   3   -0.40    1.90
   5   0   3    2.00    1.80
   6   0   3    1.10    2.40
   6   0   3   -2.60    2.00
  -6   0  -3   -1.00    2.20
   7   0   3    2.60    3.30
   7   0   3    0.50    2.40
  -7   0  -3    6.20    2.90
   8   0   3   -0.40    3.00
   8   0   3   -4.10    3.00
  -8   0  -3   -2.00    3.10
   9   0   3    0.40    3.20
  -9   0  -3   12.90    4.20
   9   0   3    2.70    4.00
  10   0   3    4.10    4.50
  10   0   3    0.10    3.90
 -10   0  -3    2.00    4.00
 -11   0  -3   -1.80    4.70
  11   0   3    4.90    5.20
  11   0   3    1.10    4.40
  12   0   3   -2.20    5.00
  12   0   3   -4.80    6.10
 -12   0  -3   -2.30    5.20
  13   0   3    3.70    7.60
 -13   0  -3    6.90    6.10
  13   0   3   -2.30    5.50
 -14   0  -3   -2.80    6.80
 -15   0  -3    4.50    7.50
  15  -1  -3   21.70    8.30
  15   1  -3   19.60    8.10
  14  -1  -3  100.49   12.70
  14  -1  -3  108.89   15.80
 -14   1   3  120.49    9.40
  14   1  -3   90.99   14.30
  14   1  -3  112.39   15.40
  13  -1  -3   83.39   11.20
  13  -1  -3   85.49   13.50
 -13   1   3   99.49    8.30
  13   1  -3   80.19   12.50
  12  -1  -3  209.38   18.30
  12  -1  -3  203.08   17.90
 -12   1   3  205.08   14.00
  12   1  -3  188.28   17.40
  11  -1  -3  138.79   12.80
 -11   1   3  127.19    9.60
  11   1  -3  123.19   12.50
  11   1  -3  117.19   12.20
  10  -1  -3   27.90    5.50
  10   1  -3   24.60    5.10
 -10   1   3   28.60    4.10
   9  -1  -3   38.70    6.30
  -9  -1   3   34.80    4.30
   9  -1  -3   35.30    4.90
   9   1  -3   37.20    6.10
  -9   1   3   42.30    4.60
   8  -1  -3  849.61   54.79
  -8  -1   3  954.60   54.29
   8  -1  -3  939.61   56.69
   8   1  -3  898.61   56.59
  -8   1   3  912.51   54.69
   7  -1  -3  322.17   21.30
   7  -1  -3  282.07   19.80
  -7  -1   3  334.97   19.30
   7   1  -3  323.07   21.30
  -6  -1   3  427.76   24.80
   6  -1  -3  432.16   26.60
   6  -1  -3  377.36   25.30
   6   1  -3  412.76   26.50
  -6   1   3  427.06   25.30
   6   1  -3  397.26   24.90
   5  -1  -3  266.07   17.30
   5  -1  -3  264.17   16.50
   5   1  -3  246.68   16.00
  -5   1   3  277.37   16.40
   4  -1  -3 1692.13   97.99
   4  -1  -3 1646.44   98.59
  -4   1   3 1661.73   97.89
   4   1  -3 1638.64   97.59
   3  -1  -3  812.82   47.70
   3  -1  -3  789.42   47.30
   3   1  -3  772.02   47.00
   3   1  -3  814.52   47.30
  -2  -1   3    1.50    0.70
   2  -1  -3    2.00    0.80
  -2   1   3    2.40    0.90
  -1  -1   3  177.58   10.70
   1  -1  -3  168.98   10.70
  -1   1   3  172.58   10.80
   1   1  -3  164.18   10.60
   0  -1  -3    8.60    1.30
   0  -1   3    6.00    1.10
   0  -1  -3    5.50    0.80
   0   1  -3    4.50    1.10
   0   1   3    5.50    1.00
  -1  -1  -3  263.47   17.00
  -1  -1  -3  275.97   16.90
   1  -1   3  273.87   17.10
   1   1   3  269.47   16.90
   1   1   3  281.87   16.80
  -1   1  -3  274.67   17.20
  -2  -1  -3  282.77   17.80
  -2  -1  -3  296.07   18.10
   2  -1   3  286.07   17.90
   2  -1   3  269.47   17.80
   2   1   3  293.87   17.70
  -2   1  -3  263.57   17.90
   3  -1   3   70.59    5.90
   3  -1   3   72.39    5.80
  -3  -1  -3   72.59    6.20
   3   1   3   76.69    5.90
  -3   1  -3   72.99    6.10
  -3   1  -3   67.09    6.20
   3   1   3   76.99    5.80
  -4  -1  -3 1530.45   92.19
   4  -1   3 1570.14   92.29
   4  -1   3 1521.85   92.09
  -4  -1  -3 1459.85   92.49
  -4   1  -3 1543.55   92.39
   4   1   3 1554.64   92.09
   4   1   3 1610.24   92.29
   5  -1   3  468.05   30.10
  -5  -1  -3  471.85   30.10
   5  -1   3  469.55   30.00
   5   1   3  480.45   29.80
  -5   1  -3  465.15   30.30
   5   1   3  470.95   30.10
  -5   1  -3  488.25   30.90
   6  -1   3  543.35   34.40
  -6  -1  -3  537.75   34.40
   6  -1   3  532.45   34.10
  -6   1  -3  524.65   34.60
   6   1   3  539.35   34.80
   6   1   3  557.84   34.50
  -7  -1  -3  118.79   10.80
   7  -1   3  135.39   10.90
   7  -1   3  130.59   10.90
   7   1   3  122.89   10.70
   7   1   3  136.29   10.60
  -7   1  -3  119.09   10.80
  -8  -1  -3   15.30    4.20
   8  -1   3   15.20    4.10
  -8   1  -3   10.40    3.70
   8   1   3   12.10    3.80
   8   1   3   24.00    4.60
   9  -1   3  238.88   17.70
  -9  -1  -3  212.68   17.10
   9  -1   3  240.98   17.30
   9   1   3  234.68   17.50
  -9   1  -3  210.58   17.20
   9   1   3  205.48   17.80
  10  -1   3    8.70    4.90
  10  -1   3    2.50    4.00
 -10  -1  -3    7.10    4.10
  10   1   3   17.30    5.20
 -10   1  -3    6.10    4.30
  10   1   3    0.50    4.30
  11  -1   3  114.19   12.20
  11  -1   3  108.19   12.90
 -11  -1  -3  111.89   11.90
 -11   1  -3  108.49   12.20
  11   1   3  102.99   12.00
  11   1   3  103.49   11.70
 -12  -1  -3   13.40    5.40
  12  -1   3   16.90    6.90
  12  -1   3   23.20    7.20
 -12   1  -3   12.70    5.90
  12   1   3   24.90    6.50
  12   1   3   11.30    5.90
  13  -1   3   88.59   11.50
 -13  -1  -3   80.79   12.20
  13   1   3   81.79   10.90
  13   1   3   92.69   13.50
 -13   1  -3   67.09   10.00
 -14  -1  -3  241.48   21.20
  14  -1   3  273.27   32.60
  14   1   3  294.37   22.90
 -14   1  -3  238.88   21.90
 -15  -1  -3   16.10    7.70
 -15   1  -3   17.70    8.10
  15   2  -3    9.10    3.70
  15   2  -3   -2.70    8.00
  14  -2  -3    7.90    8.90
  14  -2  -3   17.90    8.50
 -14   2   3   18.30    4.20
  14   2  -3   17.80    6.90
  14   2  -3   14.10    8.00
  13  -2  -3   -2.50    7.60
  13  -2  -3    3.70    6.30
 -13   2   3    2.20    3.20
  13   2  -3    6.90    7.20
  12  -2  -3   86.89   11.80
  12   2  -3   77.39   11.10
  12   2  -3   70.79   10.00
 -12   2   3   70.29    7.50
  11  -2  -3   50.29    8.40
 -11  -2   3   65.89    5.40
 -11   2   3   62.89    6.60
  11   2  -3   61.89    9.30
  11   2  -3   62.49    9.10
  10  -2  -3   14.80    4.30
 -10  -2   3   14.50    2.30
  10   2  -3   11.10    4.20
 -10   2   3   13.90    3.00
  10   2  -3   19.80    4.60
  -9  -2   3   66.49    5.30
   9  -2  -3   64.49    6.70
   9  -2  -3   69.79    8.20
  -9   2   3   69.29    6.10
   9   2  -3   71.79    8.30
   8  -2  -3  211.58   15.60
   8  -2  -3  194.78   14.30
  -8  -2   3  218.98   13.10
   8   2  -3  208.38   15.60
  -8   2   3  211.38   14.00
  -7  -2   3  147.39    8.80
   7  -2  -3  134.79   10.60
   7  -2  -3  122.59    9.70
   7   2  -3  138.79   10.70
  -7   2   3  126.49    9.40
   6  -2  -3 2623.94  158.18
   6  -2  -3 2732.63  159.08
  -6  -2   3 2836.72  157.18
  -6   2   3 2511.85  158.48
   5  -2  -3 1903.91  112.79
   5  -2  -3 1925.11  113.39
  -5   2   3 1886.01  112.59
   4  -2  -3   61.79    4.70
   4  -2  -3   65.59    5.20
   4   2  -3   64.79    4.50
  -4   2   3   58.49    4.70
   3  -2  -3 1838.92  107.79
   3  -2  -3 1779.22  107.59
   3   2  -3 1810.02  106.99
  -3   2   3 1827.12  107.69
   3   2  -3 1868.01  107.39
   2  -2  -3  235.38   14.30
   2  -2  -3  212.28   14.20
   2  -2  -3  237.58   14.50
  -2  -2   3  230.78   14.10
   2   2  -3  237.48   14.30
   1  -2  -3 2388.46  139.89
  -1  -2   3 2403.16  139.79
   1   2  -3 2241.28  139.59
  -1   2   3 2466.25  139.99
   0  -2  -3   40.20    3.00
   0  -2   3   32.30    2.90
   0   2  -3   35.60    3.10
   0   2   3   32.10    2.30
   0   2   3   35.70    2.90
   0   2  -3   30.40    2.90
   1  -2   3  414.76   26.80
  -1  -2  -3  440.16   26.70
   1  -2   3  448.26   26.90
  -1   2  -3  454.55   27.10
   1   2   3  458.15   26.40
  -1   2  -3  439.46   27.00
   1   2   3  411.26   26.50
   2  -2   3    4.40    1.30
   2  -2   3    5.80    1.60
  -2  -2  -3    5.30    1.70
  -2   2  -3    3.30    1.60
   2   2   3    5.40    1.60
  -2   2  -3   12.40    2.30
   3  -2   3  123.79    8.70
  -3  -2  -3  104.99    8.60
   3  -2   3  119.29    8.50
   3   2   3  115.49    8.30
  -3   2  -3  114.09    8.90
   3   2   3  119.99    8.20
  -3   2  -3  107.99    8.60
  -4  -2  -3  990.90   60.79
   4  -2   3  985.70   60.49
   4  -2   3  991.90   60.59
   4   2   3 1014.00   60.59
  -4   2  -3  937.11   60.69
  -4   2  -3 1057.19   62.39
   4   2   3 1025.40   60.49
   5  -2   3 2332.97  138.09
  -5  -2  -3 2302.87  137.89
  -5   2  -3 2360.86  138.79
   5   2   3 2333.57  137.49
  -5   2  -3 2220.88  138.29
   5   2   3 2351.06  137.99
  -6  -2  -3   36.30    5.10
   6  -2   3   51.29    5.70
   6  -2   3   34.90    5.20
   6   2   3   36.70    4.90
   6   2   3   35.10    5.00
  -6   2  -3   41.20    5.70
  -6   2  -3   39.20    6.50
  -7  -2  -3   21.30    4.20
   7  -2   3   21.80    4.30
   7  -2   3   32.70    5.10
   7   2   3   27.30    4.20
   7   2   3   19.00    4.30
  -7   2  -3   18.40    4.00
   8  -2   3  293.57   20.50
   8  -2   3  289.47   20.20
  -8  -2  -3  286.27   20.30
   8   2   3  288.87   20.30
   8   2   3  283.67   19.50
  -8   2  -3  250.67   20.20
  -9  -2  -3   63.49    8.50
   9  -2   3   80.29    8.80
   9  -2   3   54.39    7.60
   9   2   3   52.09    7.90
  -9   2  -3   57.39    8.50
   9   2   3   60.59    8.20
  10  -2   3   42.90    7.30
  10  -2   3   51.59    8.00
 -10  -2  -3   66.09    8.90
  10   2   3   60.09    8.70
  10   2   3   76.79    9.30
 -10   2  -3   45.10    7.70
 -11  -2  -3  279.67   22.70
  11  -2   3  332.27   23.60
  11  -2   3  328.17   23.60
 -11   2  -3  287.57   23.30
  11   2   3  323.77   22.70
  11   2   3  323.57   23.70
 -12  -2  -3    5.40    5.00
  12  -2   3    3.30    7.10
  12   2   3  -12.70    5.00
  12   2   3    0.90    5.70
 -12   2  -3    6.90    5.50
 -13  -2  -3   11.50    6.00
  13  -2   3   -0.80    8.20
 -13   2  -3   -0.20    6.20
  13   2   3    9.20    6.90
  13   2   3    7.40    6.30
 -14  -2  -3   43.30    7.70
  14  -2   3   24.10   11.50
  14   2   3   43.80    8.90
 -14   2  -3   29.40    8.50
 -15  -2  -3   22.30    8.70
  15   2   3   28.20    8.50
 -15   2  -3    3.90    8.50
  15   3  -3   19.60    7.90
  15   3  -3    3.20    3.30
 -15   3   3   -7.60    6.70
  14  -3  -3   57.99   11.40
  14   3  -3   44.20    6.10
  14   3  -3   40.50    9.10
  13  -3  -3   68.39   11.10
  13  -3  -3   57.09   10.20
 -13   3   3   58.49    7.50
  13   3  -3   59.99    7.60
  13   3  -3   49.70    9.10
  12  -3  -3  181.38   16.80
 -12   3   3  161.68   12.60
  12   3  -3  172.38   15.80
  12   3  -3  164.48   13.90
  11  -3  -3   46.90    8.20
  11   3  -3   45.10    7.40
  11   3  -3   53.99    7.50
 -11   3   3   55.09    6.30
  10  -3  -3   29.90    6.20
  10   3  -3   36.90    5.10
  10   3  -3   42.90    6.60
 -10   3   3   33.40    5.30
   9  -3  -3  296.97   20.30
   9  -3  -3  242.38   18.60
   9   3  -3  287.87   20.10
  -9   3   3  286.27   18.30
   9   3  -3  270.07   18.50
   8  -3  -3   26.50    4.80
   8  -3  -3   33.50    5.00
   8   3  -3   20.40    4.20
  -8   3   3   18.70    3.10
   7  -3  -3  226.88   16.00
   7  -3  -3  258.97   17.00
  -7   3   3  238.28   15.80
   6  -3  -3   20.90    3.20
  -6   3   3   29.50    3.50
   5  -3  -3  390.56   25.10
   5  -3  -3  402.36   24.70
   5   3  -3  404.76   24.00
  -5   3   3  389.66   24.50
   4  -3  -3  512.65   31.70
   4  -3  -3  527.75   31.60
  -4   3   3  458.35   31.70
   4   3  -3  571.34   31.00
   3  -3  -3    8.40    1.60
  -3   3   3    8.30    1.50
   3   3  -3   10.20    1.20
   3   3  -3    8.10    1.00
  -3   3   3    8.50    1.60
  -2  -3   3  720.73   43.10
   2  -3  -3  749.53   43.70
   2  -3  -3  740.93   43.40
  -2   3   3  737.83   43.00
  -2   3   3  760.52   43.50
   2   3  -3  689.23   43.10
   2   3  -3  686.43   43.60
  -1  -3   3 1240.78   73.89
  -1  -3   3 1270.17   73.89
  -1   3   3 1276.17   74.09
   1   3  -3 1246.48   73.79
   1   3  -3 1207.38   73.89
   0  -3   3  168.18   11.20
   0  -3  -3  182.88   11.10
   0  -3   3  174.48   11.20
   0   3  -3  162.48   11.20
   0   3  -3  169.88   11.20
   0   3   3  180.78   11.10
   1  -3   3 1257.07   75.09
   1  -3   3 1277.97   75.09
  -1  -3  -3 1264.47   74.89
  -1   3  -3 1281.07   75.29
  -1   3  -3 1202.08   75.39
   1   3   3 1282.17   74.79
  -2  -3  -3   27.90    3.20
   2  -3   3   26.10    3.40
   2  -3   3   31.10    3.30
   2   3   3   27.90    2.70
  -2   3  -3   19.20    3.20
   3  -3   3 1976.10  113.69
   3  -3   3 1887.91  113.59
  -3   3  -3 1901.01  113.89
   3   3   3 1918.91  113.39
   3   3   3 1932.21  112.99
  -3   3  -3 1838.92  113.99
  -4  -3  -3  409.36   25.80
   4  -3   3  376.56   25.50
   4  -3   3  430.16   25.80
   4   3   3  402.26   25.00
  -4   3  -3  380.06   25.80
  -4   3  -3  402.66   26.50
   4   3   3  407.36   25.50
   5  -3   3  526.45   31.00
  -5  -3  -3  450.45   30.60
   5  -3   3  453.95   31.30
  -5   3  -3  464.55   30.90
   5   3   3  506.85   29.90
  -5   3  -3  476.65   31.50
   5   3   3  478.15   30.50
  -6  -3  -3   -0.40    2.10
   6  -3   3    2.40    3.10
   6  -3   3   -2.40    1.90
   6   3   3    1.90    2.20
  -6   3  -3    7.80    4.30
  -6   3  -3    2.20    2.40
   6   3   3    3.50    2.20
  -7  -3  -3    2.80    2.90
   7  -3   3    5.60    3.90
   7  -3   3    8.40    3.30
  -7   3  -3    7.00    3.10
   7   3   3    5.70    3.20
   7   3   3    5.30    2.80
  -7   3  -3    9.10    4.90
  -8  -3  -3   34.90    5.60
   8  -3   3   37.90    6.30
  -8   3  -3   55.99    7.40
   8   3   3   44.80    6.30
   8   3   3   44.10    5.70
   9  -3   3  177.98   14.80
   9  -3   3  194.08   15.30
  -9  -3  -3  172.98   14.50
   9   3   3  178.88   13.70
  -9   3  -3  138.29   14.40
   9   3   3  191.68   14.70
 -10  -3  -3    0.60    4.10
  10  -3   3    0.90    5.20
 -10   3  -3   12.60    5.10
  10   3   3   10.40    4.50
  10   3   3   11.70    4.50
  11  -3   3   12.20    6.00
 -11  -3  -3    7.00    4.70
 -11   3  -3    1.90    5.20
  11   3   3    2.90    4.50
  11   3   3   10.00    4.80
 -12  -3  -3   42.50    7.10
  12  -3   3   53.09    9.30
  12   3   3   51.49    8.40
  12   3   3   69.49   10.60
 -12   3  -3   46.60    8.30
  13  -3   3    7.00    8.80
 -13  -3  -3    2.20    5.40
 -13   3  -3   -0.30    6.50
  13   3   3    5.50    6.10
  13   3   3    3.00    6.50
  14  -3   3    1.60   10.60
 -14  -3  -3    3.30    6.00
 -14   3  -3    7.30    7.70
  14   3   3    4.90    6.40
 -15   3  -3    0.20    8.50
  15   3   3   10.00    7.90
  15   4  -3   44.40    6.80
 -15   4   3   68.39    9.10
  15   4  -3   43.90    9.50
  14  -4  -3  101.59   13.70
  14   4  -3   60.19    6.70
 -14   4   3   73.79    9.10
  14   4  -3   80.69   12.00
  13   4  -3   44.30    6.30
  13   4  -3   46.40    9.10
 -13   4   3   55.89    7.50
  12  -4  -3  100.79   13.40
  12   4  -3  120.59   12.00
 -12   4   3   82.49    9.10
  11  -4  -3   28.80    5.40
  11  -4  -3   21.90    5.60
  11   4  -3   27.30    6.20
  11   4  -3   29.80    4.50
 -11   4   3   32.90    4.60
  10  -4  -3   47.80    6.30
  10   4  -3   51.59    7.90
  10   4  -3   49.90    6.10
 -10   4   3   50.49    6.20
   9  -4  -3  718.63   47.30
   9  -4  -3  806.72   48.60
   9   4  -3  770.32   46.30
  -9   4   3  762.32   46.90
   9   4  -3  748.83   48.40
   8  -4  -3    9.50    2.90
   8  -4  -3    6.20    2.90
   8   4  -3    5.40    2.20
  -8   4   3    2.10    2.00
   7  -4  -3   20.70    3.50
   7  -4  -3   18.40    3.50
  -7   4   3   24.30    3.60
   6  -4  -3    2.30    2.00
   6  -4  -3    2.60    2.00
  -6   4   3    5.30    1.80
   5  -4  -3   94.39    7.60
   5  -4  -3   98.89    7.50
   5   4  -3  110.39    6.60
  -5   4   3   92.49    7.40
  -5   4   3   96.89    7.80
   4  -4  -3  149.39   11.60
   4  -4  -3  137.29    9.70
  -4   4   3  140.09    9.60
   4   4  -3  144.09    8.70
  -4   4   3  138.09    9.70
   3  -4  -3  372.46   22.90
  -3  -4   3  384.86   22.20
  -3   4   3  375.16   22.80
   3   4  -3  370.86   22.30
   3   4  -3  357.36   22.60
   2  -4  -3  306.67   19.50
  -2  -4   3  327.37   19.10
  -2  -4   3  320.07   19.20
  -2   4   3  307.27   19.70
   2   4  -3  305.17   19.80
   2   4  -3  329.77   19.50
   1  -4  -3 1812.12  110.49
  -1  -4   3 1895.31  110.29
   1  -4  -3 1907.31  110.39
  -1  -4   3 1843.12  110.29
   1   4  -3 1791.42  110.29
   1   4  -3 1833.42  110.19
  -1   4   3 1993.30  110.59
   0  -4  -3   18.10    2.30
   0  -4   3   19.50    2.40
   0  -4   3   15.20    2.10
   0   4  -3   14.90    2.40
   0   4   3   17.10    2.10
  -1  -4  -3  284.07   17.70
   1  -4   3  295.67   18.00
   1  -4   3  286.67   18.00
  -1   4  -3  262.17   18.70
   1   4   3  285.87   17.60
  -2  -4  -3  231.68   15.00
   2  -4   3  249.28   15.40
   2  -4   3  226.48   15.30
  -2   4  -3  221.98   15.50
   2   4   3  235.78   14.70
   3  -4   3  567.24   33.40
   3  -4   3  539.05   33.30
  -3   4  -3  494.75   33.60
   3   4   3  549.25   32.50
  -3   4  -3  520.75   33.50
   4  -4   3 1049.79   60.59
   4  -4   3  954.30   60.19
  -4  -4  -3 1013.80   60.19
  -4   4  -3  972.90   60.99
   4   4   3 1003.50   59.39
  -4   4  -3  955.10   60.59
  -5  -4  -3 1087.49   67.89
   5  -4   3 1084.89   67.89
   5  -4   3 1216.68   68.19
  -5   4  -3 1135.19   68.99
   5   4   3 1111.89   67.69
  -5   4  -3 1038.00   68.19
   5   4   3 1138.49   66.99
   6  -4   3  710.73   41.20
   6  -4   3  625.94   40.70
   6   4   3  646.24   40.80
  -6   4  -3  588.94   41.10
   6   4   3  659.83   39.90
  -6   4  -3  667.03   42.20
   7  -4   3  229.58   17.50
  -7  -4  -3  242.68   17.50
   7  -4   3  273.27   18.50
  -7   4  -3  227.38   18.00
  -7   4  -3  251.77   19.80
   7   4   3  248.18   17.50
   7   4   3  252.57   17.80
   8  -4   3  150.58   13.00
  -8  -4  -3  131.99   11.80
  -8   4  -3  116.69   12.10
   8   4   3  134.19   11.50
  -8   4  -3  138.99   15.10
   8   4   3  146.29   10.90
  -9  -4  -3 1015.70   63.69
   9  -4   3 1076.69   63.99
  -9   4  -3  949.31   64.19
   9   4   3 1051.99   62.39
   9   4   3 1010.10   63.89
 -10  -4  -3   -1.70    4.00
  10  -4   3    4.30    5.30
 -10   4  -3    8.40    4.90
  10   4   3   11.50    4.80
  10   4   3   -1.80    5.90
  11  -4   3   17.10    6.90
 -11  -4  -3   15.50    5.30
 -11   4  -3   23.10    6.50
  11   4   3   20.90    5.20
  11   4   3   26.70    7.20
  12  -4   3   33.50    8.40
 -12  -4  -3   16.00    5.70
  12   4   3   27.50    6.70
  12   4   3   30.10    7.30
 -12   4  -3   33.60    7.20
 -13  -4  -3   17.40    5.60
  13  -4   3    4.40    9.60
 -13   4  -3   -5.20    6.90
  13   4   3    1.20    6.20
  13   4   3    6.00    5.90
 -14  -4  -3   14.20    5.80
 -14   4  -3   24.00    8.40
  14   4   3   15.80    7.40
  15   4   3   -6.70    7.60
 -15   4  -3   -4.80    8.90
 -15   5   3   43.70    6.70
  15   5  -3   39.70    9.30
  14  -5  -3   10.10   11.00
  14   5  -3   44.90    9.80
  14   5  -3   28.40    3.60
 -14   5   3   34.40    5.90
 -13   5   3   10.60    4.00
  13   5  -3    9.20    6.00
  13   5  -3    7.40    4.00
  13   5  -3    6.30    2.40
  12   5  -3   32.30    4.20
 -12   5   3   31.70    5.10
  12   5  -3   45.00    6.30
  12   5  -3   19.40    6.30
  11  -5  -3  446.36   30.40
  11   5  -3  452.05   28.60
  11   5  -3  481.55   32.30
 -11   5   3  454.95   29.70
  10  -5  -3   74.99    9.60
 -10   5   3   82.29    8.20
  10   5  -3   85.89    7.20
  10   5  -3   86.39   10.00
   9  -5  -3 1104.09   66.09
   9  -5  -3 1006.40   64.89
   9   5  -3 1072.39   63.49
  -9   5   3 1062.79   64.59
   8  -5  -3  344.57   22.50
   8  -5  -3  338.07   23.00
  -8   5   3  330.17   22.00
   8   5  -3  332.17   20.90
   7  -5  -3  169.68   13.20
   7  -5  -3  185.58   13.00
   7   5  -3  171.68   11.50
  -7   5   3  173.48   12.60
   7   5  -3  191.48   11.30
   6  -5  -3  117.99    9.40
  -6   5   3  126.69    9.90
  -6   5   3  112.59    9.00
   6   5  -3  109.69    7.90
   6   5  -3  142.89    8.50
   5  -5  -3   22.50    3.30
   5   5  -3   25.60    1.90
  -5   5   3   31.30    3.50
  -5   5   3   25.70    4.00
   4  -5  -3  483.95   30.20
  -4   5   3  465.05   29.60
  -4   5   3  491.25   29.60
  -3  -5   3 2334.37  137.49
  -3  -5   3 2259.37  137.29
   3  -5  -3 2424.66  138.29
  -3   5   3 2348.17  138.29
  -3   5   3 2471.25  138.19
   3   5  -3 2254.07  137.49
   3   5  -3 2286.97  137.29
  -2  -5   3  396.96   22.50
  -2  -5   3  356.36   22.50
   2  -5  -3  366.86   22.90
  -2   5   3  369.06   23.00
   2   5  -3  368.56   22.60
  -1  -5   3  460.75   28.90
   1  -5  -3  495.85   29.10
  -1  -5   3  463.85   28.90
   1  -5  -3  498.95   29.30
   1   5  -3  466.65   29.10
   0  -5   3  459.15   28.10
   0  -5  -3  428.26   28.30
   0  -5   3  484.55   28.10
   0   5   3  496.45   28.00
   0   5  -3  416.96   28.30
  -1  -5  -3  426.16   25.80
   1  -5   3  434.26   26.10
   1   5   3  422.76   25.60
  -1   5  -3  392.36   26.20
   2  -5   3   24.10    3.10
  -2  -5  -3   18.90    3.00
   2   5   3   19.80    2.40
  -2   5  -3   20.90    3.30
   3  -5   3 1232.98   73.29
  -3   5  -3 1199.28   73.59
  -4  -5  -3  123.09    9.10
   4  -5   3  115.29    9.40
  -4   5  -3  109.09    9.40
  -4   5  -3  106.69   10.20
   4   5   3  116.99    8.20
  -5  -5  -3 5560.54  335.97
   5  -5   3 5835.32  336.87
  -5   5  -3 5798.02  337.27
  -5   5  -3 5494.35  336.57
   5   5   3 5795.02  335.07
   6  -5   3   11.60    3.50
   6  -5   3   27.30    4.80
  -6   5  -3   10.50    3.40
  -6   5  -3   12.70    4.80
   6   5   3   19.00    3.00
   6   5   3   15.20    3.50
  -7  -5  -3  824.22   50.49
   7  -5   3  913.81   51.19
   7  -5   3  745.13   50.39
   7   5   3  828.72   49.40
   7   5   3  796.22   50.59
  -7   5  -3  801.02   52.29
  -7   5  -3  758.72   51.09
  -8  -5  -3  333.47   23.50
   8  -5   3  316.17   23.50
   8  -5   3  407.86   24.70
   8   5   3  343.77   23.80
   8   5   3  355.16   22.50
  -8   5  -3  328.57   26.00
  -8   5  -3  307.87   24.20
  -9  -5  -3  118.99   11.90
   9  -5   3  142.79   13.30
   9   5   3  125.99   11.80
  -9   5  -3  122.29   15.20
   9   5   3  138.89   11.00
  -9   5  -3  108.19   12.50
 -10  -5  -3   41.90    7.00
  10  -5   3   51.69    8.50
  10   5   3   44.80    8.00
  10   5   3   44.20    6.00
 -10   5  -3   37.90    7.30
 -11  -5  -3  326.97   26.20
  11  -5   3  404.26   28.20
 -11   5  -3  397.86   28.20
  11   5   3  383.96   25.70
  11   5   3  378.66   27.90
 -12  -5  -3    3.90    5.10
  12  -5   3    2.50    7.90
 -12   5  -3    0.60    6.10
  12   5   3   -1.50    5.10
  12   5   3   -5.90    5.60
 -13  -5  -3    9.60    5.30
  13  -5   3    7.00    9.80
 -13   5  -3   14.00    7.40
  13   5   3   18.00    6.80
  13   5   3   10.10    6.30
 -14  -5  -3    4.00    5.40
 -14   5  -3   22.10    8.50
  14   5   3    3.00    6.50
  15   5   3   73.69   12.20
 -15   5  -3   94.09   13.70
  15   6  -3    9.40    7.60
 -15   6   3    3.80    5.60
  14  -6  -3   11.20   11.90
  14   6  -3    7.20    2.50
 -14   6   3    5.90    4.90
  14   6  -3   14.50    7.50
  13   6  -3  220.48   19.40
 -13   6   3  226.58   16.50
  13   6  -3  183.98   13.20
  13   6  -3  208.08   14.00
  12  -6  -3  112.09   12.40
  12   6  -3  101.99    8.00
  12   6  -3   89.39   13.00
 -12   6   3   95.99   10.10
  12   6  -3   85.99    7.00
  11  -6  -3   -4.60    5.30
 -11   6   3    6.90    3.30
  11   6  -3    6.20    1.90
  11   6  -3    6.60    2.50
  11   6  -3   -3.30    5.30
  10  -6  -3    5.80    4.30
  10   6  -3    8.00    2.20
 -10   6   3    2.10    3.10
  10   6  -3    7.80    3.50
  10   6  -3   -2.10    3.80
   9  -6  -3   18.30    4.40
   9   6  -3   12.70    2.00
   9   6  -3   14.80    2.40
  -9   6   3   17.80    3.40
   8  -6  -3  183.68   13.80
  -8   6   3  170.28   13.10
   8   6  -3  180.78   11.20
   8   6  -3  182.58   11.40
   7  -6  -3   62.59    6.40
  -7   6   3   41.70    6.50
   7   6  -3   50.99    3.70
  -7   6   3   44.80    5.50
   6  -6  -3   11.60    2.80
  -6   6   3    8.50    2.90
  -6   6   3    7.50    2.20
   5  -6  -3 2210.68  128.39
  -5   6   3 2194.98  128.59
  -5   6   3 2081.19  128.49
   4  -6  -3  146.79    9.70
  -4  -6   3  128.49    8.40
  -4   6   3  130.59    9.60
  -4   6   3  139.69    9.70
  -3  -6   3 1446.16   87.79
   3  -6  -3 1512.15   88.59
  -3  -6   3 1481.65   87.59
  -3   6   3 1491.35   88.79
   3   6  -3 1516.95   87.89
   2  -6  -3  561.84   34.40
  -2  -6   3  559.44   33.90
  -2  -6   3  561.84   34.00
   2   6  -3  571.24   34.20
  -2   6   3  572.34   34.60
  -1  -6   3  745.33   44.20
  -1  -6   3  728.83   44.10
   1  -6  -3  784.82   44.50
   1  -6  -3  741.33   44.40
   1   6  -3  716.63   44.40
  -1   6   3  702.13   44.40
   0  -6   3  148.59   10.20
   0  -6  -3  155.18   10.20
   0  -6  -3  155.38   10.00
   0   6   3  151.48   10.10
   0   6  -3  140.99   10.50
   1  -6   3  587.94   36.10
   1   6   3  613.24   35.70
  -1   6  -3  564.04   36.30
   2  -6   3   41.00    4.30
  -2   6  -3   34.20    4.00
   2   6   3   37.00    3.40
  -3  -6  -3  210.08   16.30
   3  -6   3  253.57   16.50
   3   6   3  264.47   15.40
  -3   6  -3  232.38   16.60
   4  -6   3  153.78   11.70
  -4  -6  -3  170.48   11.40
   4   6   3  157.68   10.50
  -4   6  -3  134.59   12.60
  -4   6  -3  153.48   12.00
  -5  -6  -3 1985.20  116.09
   5   6   3 1961.60  114.89
  -5   6  -3 1886.71  116.79
  -5   6  -3 1917.81  117.49
   6  -6   3   44.20    6.60
  -6  -6  -3   43.60    5.80
  -6   6  -3   45.00    6.50
  -6   6  -3   47.30    8.10
   6   6   3   46.60    4.90
   7  -6   3    2.40    3.90
   7  -6   3    2.00    4.00
   7   6   3    5.60    2.40
   7   6   3    3.60    2.80
  -7   6  -3   13.10    3.90
  -7   6  -3    2.30    5.20
   8  -6   3    4.50    4.50
   8  -6   3   -0.20    3.60
  -8  -6  -3    1.00    3.10
   8   6   3    1.80    2.90
   8   6   3   -2.00    4.90
  -8   6  -3    6.70    6.40
  -8   6  -3   -1.70    3.50
  -9  -6  -3  242.28   19.00
   9   6   3  251.17   19.20
   9   6   3  269.77   17.70
  -9   6  -3  270.17   23.50
  -9   6  -3  239.78   20.10
 -10  -6  -3    9.40    4.90
  10  -6   3   15.20    6.10
 -10   6  -3    1.60    5.00
  10   6   3    8.50    3.90
  10   6   3   21.00    6.60
  11  -6   3   41.70    8.30
  11   6   3   44.70    7.30
 -11   6  -3   41.20    7.90
  11   6   3   40.00    8.10
  12  -6   3    6.10    8.00
 -12  -6  -3    7.80    4.90
  12   6   3    1.40    4.80
 -12   6  -3   19.10    6.90
  12   6   3    1.70    5.60
 -13  -6  -3    9.60    5.40
  13   6   3    9.10    5.90
  13   6   3    7.80    6.20
 -13   6  -3    1.60    7.60
 -14  -6  -3   80.49   11.30
 -14   6  -3   92.59   13.10
  14   6   3  111.09   14.00
 -15   6  -3   22.70   13.40
  15   6   3   34.70    8.80
  15   7  -3   39.30    9.40
 -15   7   3   34.60    7.20
 -14   7   3   67.29   10.80
  14   7  -3   72.89   11.60
  13  -7  -3  266.37   22.00
  13   7  -3  274.17   23.10
 -13   7   3  258.87   20.00
  12  -7  -3   44.00    7.70
  12   7  -3   41.50    8.20
 -12   7   3   40.10    6.10
  12   7  -3   39.10    4.20
  12   7  -3   35.70    3.70
  11  -7  -3    6.20    5.10
  11   7  -3    4.40    1.90
  11   7  -3    2.30    1.50
 -11   7   3    5.00    3.30
  11   7  -3   -2.70    5.80
  10  -7  -3  577.34   38.70
  10   7  -3  632.84   35.40
 -10   7   3  582.54   37.90
  10   7  -3  566.94   35.10
   9  -7  -3  352.96   24.20
   9   7  -3  358.06   21.10
  -9   7   3  337.97   23.60
   8  -7  -3  484.15   30.60
  -8   7   3  453.35   30.20
   7  -7  -3    0.20    2.60
  -7   7   3    2.50    3.30
  -7   7   3   10.00    2.80
   6  -7  -3   35.40    5.10
  -6   7   3   40.80    5.90
  -6   7   3   39.40    4.90
   5  -7  -3  511.55   31.10
  -5   7   3  467.65   31.10
  -5   7   3  509.05   31.40
  -4  -7   3   16.90    1.90
   4  -7  -3   23.60    3.40
  -4   7   3   21.50    3.50
  -4   7   3   21.10    3.10
   4   7  -3   19.70    2.00
  -3  -7   3 2894.01  172.08
   3  -7  -3 2952.60  172.88
  -3  -7   3 3056.59  171.88
  -3   7   3 2858.71  173.08
   3   7  -3 2870.31  172.28
  -2  -7   3  776.12   46.40
   2  -7  -3  796.32   47.00
  -2  -7   3  774.72   46.50
   2   7  -3  803.62   46.80
  -2   7   3  733.33   47.00
  -1  -7   3    4.10    1.20
   1  -7  -3    5.70    1.50
   1  -7  -3    5.30    1.50
  -1   7   3    3.10    1.30
   0  -7  -3   96.49    7.10
   0  -7   3  100.19    7.30
   0  -7  -3  105.69    7.40
   0   7  -3   95.59    7.60
  -1  -7  -3  877.21   51.99
   1  -7   3  867.91   52.39
   1   7   3  911.41   51.99
  -1   7  -3  804.82   52.69
   2  -7   3    7.20    2.10
  -2  -7  -3    5.90    1.60
  -2   7  -3   11.60    2.30
   2   7   3    5.30    1.50
  -3  -7  -3  646.34   40.40
  -3   7  -3  637.94   41.50
   3   7   3  702.53   40.10
   4  -7   3  908.11   53.89
  -4  -7  -3  891.81   53.29
   4   7   3  874.61   52.49
  -4   7  -3  822.62   54.19
   5  -7   3   22.30    4.30
  -5  -7  -3   26.40    4.10
  -5   7  -3   22.80    6.80
  -5   7  -3   17.40    3.80
  -6  -7  -3  181.58   13.90
   6  -7   3  192.68   14.80
  -6   7  -3  172.28   16.10
  -6   7  -3  183.58   14.90
   6   7   3  202.48   12.80
   7  -7   3  158.38   13.10
  -7   7  -3  132.79   13.00
   7   7   3  142.59   12.20
   7   7   3  164.78   11.10
  -7   7  -3  161.78   15.50
   8  -7   3   13.40    4.50
  -8  -7  -3    8.60    3.40
   8  -7   3    6.50    4.60
   8   7   3   11.40    3.90
   8   7   3    9.10    3.00
  -8   7  -3   -2.30    6.20
  -8   7  -3   15.40    4.80
  -9  -7  -3 1107.69   68.89
   9  -7   3 1085.19   68.99
  -9   7  -3 1157.08   72.49
   9   7   3 1191.28   67.19
  -9   7  -3 1017.20   69.89
   9   7   3 1095.49   69.09
  10  -7   3    8.90    6.30
 -10  -7  -3    6.60    4.60
 -10   7  -3    3.70    5.30
  10   7   3   13.30    4.20
 -10   7  -3   16.20   10.00
  10   7   3    6.50    5.20
 -11  -7  -3   24.10    6.00
  11  -7   3   24.20    8.00
 -11   7  -3   18.00    6.60
  11   7   3   26.60    4.90
  11   7   3   14.60    5.80
  12  -7   3   14.00    8.80
 -12  -7  -3   10.50    5.60
  12   7   3    7.90    6.40
 -12   7  -3   15.70    7.00
 -13  -7  -3  186.68   17.30
  13   7   3  249.38   20.40
 -13   7  -3  222.08   22.10
  13   7   3  248.08   17.90
 -14  -7  -3    4.10    5.20
 -14   7  -3    7.50   11.20
  14   7   3    0.00    6.80
  15   7   3   30.50    8.90
 -15   8   3    2.00    6.40
  15   8  -3    0.50    8.30
 -14   8   3   44.10    7.30
  14   8  -3   54.79   10.10
  13  -8  -3   17.20    7.80
 -13   8   3   29.60    5.80
  13   8  -3   27.00    8.50
  12  -8  -3   -0.40    5.90
 -12   8   3   -1.90    4.00
  12   8  -3   -6.60    5.50
  11  -8  -3   17.10    5.90
  11   8  -3    5.30    5.20
 -11   8   3    8.70    3.80
  10  -8  -3   22.80    5.40
 -10   8   3   17.30    4.10
   9  -8  -3 1068.99   62.99
  -9   8   3  951.60   62.19
   8  -8  -3  181.68   14.00
  -8   8   3  176.48   14.80
  -8   8   3  167.38   13.30
   7  -8  -3   16.30    3.50
  -7   8   3   10.40    4.20
  -7   8   3   14.40    3.40
   6  -8  -3   26.90    4.20
  -6   8   3   37.00    5.40
  -6   8   3   45.00    5.20
   5  -8  -3  636.44   38.30
  -5  -8   3  592.74   36.60
  -5   8   3  582.14   38.40
  -5   8   3  661.93   38.80
  -4  -8   3  430.26   26.30
   4  -8  -3  417.76   28.10
  -4   8   3  423.06   27.70
   4   8  -3  457.25   26.40
  -4   8   3  450.15   27.80
  -3  -8   3  134.09    8.80
   3  -8  -3  133.39    9.70
  -3  -8   3  131.19    8.60
   3   8  -3  134.29    9.20
  -3   8   3  143.79   10.00
   2  -8  -3  122.39    8.70
  -2  -8   3  126.19    8.20
   2   8  -3  108.59    9.20
  -2   8   3  121.29    8.80
   1  -8  -3 1661.83  100.39
   1  -8  -3 1749.72  100.39
  -1  -8   3 1717.93  100.19
   1   8  -3 1667.93  100.59
  -1   8   3 1643.24  100.49
   0  -8  -3    7.40    1.70
   0  -8   3    6.50    1.60
   0  -8  -3    6.20    1.50
   0   8  -3    6.20    1.90
  -1   8  -3 9999.00  587.74
   2  -8   3   90.69    7.40
  -2  -8  -3   89.19    6.70
   2   8   3   89.69    7.30
  -2   8  -3   79.09    7.70
   3  -8   3  482.15   29.00
  -3  -8  -3  451.15   28.20
  -3   8  -3  411.46   29.20
   3   8   3  461.55   27.80
   4  -8   3  115.29    9.30
  -4  -8  -3  104.29    8.20
   4   8   3   99.59    7.40
  -4   8  -3   92.69    9.10
   5  -8   3 1364.26   78.79
  -5  -8  -3 1304.07   78.09
   5   8   3 1322.87   76.99
  -5   8  -3 1172.78   79.09
   6  -8   3   10.50    3.90
  -6  -8  -3   12.10    3.50
  -6   8  -3   10.60    3.50
   6   8   3   17.00    2.70
  -6   8  -3   22.60    6.00
   7  -8   3  491.65   31.30
   7   8   3  474.55   29.00
  -7   8  -3  424.86   31.50
  -7   8  -3  465.35   33.80
   8  -8   3   93.59   10.50
   8   8   3   91.79    7.80
   8   8   3   93.89    9.40
  -8   8  -3   77.19   10.50
  -8   8  -3  102.49   15.00
   9  -8   3   -5.60    5.00
  -9  -8  -3    5.20    4.00
   9  -8   3    3.80    4.80
  -9   8  -3    5.80    5.10
  -9   8  -3    0.60    8.40
   9   8   3    3.90    3.80
  10  -8   3   14.70    6.40
  10  -8   3    1.20    5.10
 -10  -8  -3    2.10    4.80
 -10   8  -3   33.70   11.90
  10   8   3   -3.70    4.40
 -10   8  -3    9.80    5.30
  10   8   3    7.40    3.40
 -11  -8  -3 1224.08   81.59
 -11   8  -3 1322.67   83.99
  11   8   3 1422.46   79.89
  11   8   3 1313.87   83.19
 -12  -8  -3   33.20    6.50
  12  -8   3   43.90   10.50
  12   8   3   28.20    8.00
 -12   8  -3   36.90    8.70
  12   8   3   35.70    5.80
 -13  -8  -3   40.40    6.70
  13   8   3   45.10    8.70
 -13   8  -3   33.80    9.60
 -14  -8  -3   -2.30    5.00
  14   8   3   -3.70    6.20
 -14   8  -3   -4.40   10.20
  15   9  -3    1.90    8.70
 -15   9   3    7.90    6.90
 -14   9   3    5.60    5.90
  14   9  -3   -5.30    7.10
  13  -9  -3   81.09   11.90
  13   9  -3   96.99   14.60
 -13   9   3   85.79   11.70
  12  -9  -3   -0.10    6.50
 -12   9   3    5.50    4.50
  11  -9  -3   10.60    6.10
 -11   9   3   10.20    4.20
  10  -9  -3   57.39    8.00
 -10   9   3   50.99    7.20
   9  -9  -3   89.39   10.50
  -9   9   3   93.49    9.70
  -9   9   3  112.09   12.20
   8  -9  -3    8.30    3.90
  -8   9   3    7.60    3.20
  -8   9   3    8.40    4.90
   7  -9  -3 1640.84   93.69
  -7   9   3 1457.65   93.59
   6  -9  -3  507.85   32.00
  -6  -9   3  478.35   29.90
  -6   9   3  482.75   32.30
  -6   9   3  552.44   33.00
  -5  -9   3    4.70    1.20
   5  -9  -3    1.60    2.00
  -5   9   3    4.50    2.00
  -5   9   3   -2.60    3.20
   4  -9  -3   15.10    2.90
  -4  -9   3   17.30    2.30
  -4   9   3   28.60    3.90
   4   9  -3   18.20    2.60
   3  -9  -3 1906.51  110.19
  -3  -9   3 1850.21  106.69
  -3  -9   3 1842.82  106.49
  -3   9   3 1831.92  107.99
   3   9  -3 1598.24  107.49
  -2  -9   3    4.40    1.40
   2  -9  -3    4.40    1.70
  -2   9   3    5.50    1.80
   2   9  -3    6.70    1.80
   1   9  -3    8.80    2.20
   0  -9  -3  126.19    8.70
   0  -9   3  124.39    8.90
   0  -9  -3  120.09    8.90
   0   9  -3  119.89    9.30
  -1  -9  -3   85.49    6.50
   1  -9   3   91.09    7.00
  -1  -9  -3   81.49    6.70
  -1   9  -3   73.69    7.20
  -2  -9  -3 1265.47   78.59
  -2  -9  -3 1369.96   78.99
   2  -9   3 1367.16   79.49
   2   9   3 1358.06   78.59
  -2   9  -3 1222.58   79.79
   3  -9   3  229.88   15.80
  -3  -9  -3  233.78   15.00
   3   9   3  234.08   14.60
  -3   9  -3  196.58   16.00
   4  -9   3  107.69    9.00
  -4  -9  -3  102.49    8.00
   4   9   3   99.69    7.30
  -4   9  -3   79.59    8.70
  -5  -9  -3  292.17   18.30
   5  -9   3  251.07   22.00
   5   9   3  283.07   17.00
  -5   9  -3  219.98   20.00
  -5   9  -3  253.27   19.30
  -6  -9  -3  255.07   17.90
   6  -9   3  263.27   18.80
  -6   9  -3  236.78   19.10
   6   9   3  270.97   16.60
  -6   9  -3  236.08   21.30
   7  -9   3 1490.45   81.99
  -7  -9  -3 1183.18   80.39
   7   9   3 1418.96   79.49
  -7   9  -3 1288.17   83.79
  -7   9  -3 1258.27   82.39
   8  -9   3  808.62   50.69
  -8   9  -3  736.53   51.39
  -8   9  -3  782.32   53.69
   8   9   3  835.52   48.30
   9  -9   3  184.58   16.00
  -9  -9  -3  177.98   14.90
   9  -9   3  199.88   16.20
  -9   9  -3  160.18   16.20
   9   9   3  173.18   12.80
  -9   9  -3  170.28   21.40
   9   9   3  151.68   14.20
  10  -9   3  338.47   26.70
 -10  -9  -3  366.06   26.20
 -10   9  -3  348.47   32.50
  10   9   3  364.06   26.20
  10   9   3  395.66   23.80
 -10   9  -3  351.06   27.70
 -11  -9  -3    4.20    5.60
  11  -9   3   11.20    8.10
 -11   9  -3   -0.90    6.30
  11   9   3    1.10    3.50
 -12  -9  -3  205.98   19.30
  12   9   3  258.17   21.50
  12   9   3  266.87   18.00
 -12   9  -3  277.17   23.50
 -13  -9  -3   31.80    5.90
  13   9   3   13.90    7.20
 -13   9  -3   31.90   11.90
 -14  -9  -3    6.10    6.00
 -14   9  -3    9.10    9.70
  14   9   3    4.20    7.30
 -15  10   3   29.20    8.00
  15  10  -3   30.00    8.80
  14  10  -3   -8.80    6.90
 -14  10   3    2.90    6.00
  13 -10  -3    1.50    8.00
  13  10  -3   10.70    6.90
 -13  10   3    2.70    5.40
  12 -10  -3  414.56   29.90
  12  10  -3  386.36   29.60
 -12  10   3  398.76   28.50
  11 -10  -3    5.20    6.00
 -11  10   3   10.10    4.40
  10 -10  -3    7.30    5.10
 -10  10   3    1.90    3.50
   9 -10  -3  142.59   12.90
  -9  10   3  121.79   14.60
  -9  10   3  130.09   12.00
   8 -10  -3  336.07   22.70
  -8  10   3  294.57   22.40
  -8  10   3  340.87   24.10
   7 -10  -3    2.70    2.90
  -7  10   3    2.70    2.70
  -7  10   3   -0.60    4.70
   6 -10  -3   21.10    4.10
  -6 -10   3   18.80    2.20
  -6  10   3   18.50    4.00
  -6  10   3   24.40    4.90
  -5 -10   3 1358.86   83.39
   5 -10  -3 1476.95   84.99
  -5  10   3 1474.15   85.89
  -5  10   3 1335.57   85.29
  -4 -10   3 1479.55   89.69
   4 -10  -3 1598.54   91.39
  -4 -10   3 1548.74   90.19
  -4 -10   3 1703.13   89.69
   4  10  -3 1324.57   90.69
  -4  10   3 1483.65   91.89
   3 -10  -3 2972.70  171.78
  -3 -10   3 2945.01  170.98
  -3  10   3 2784.52  172.18
   3  10  -3 2896.11  171.38
  -2 -10   3  174.58   11.20
   2 -10  -3  182.28   11.80
  -2  10   3  146.19   11.70
   2  10  -3  161.88   11.70
  -1 -10   3 1496.85   87.49
   1 -10  -3 1462.75   90.39
  -1  10   3 1432.56   88.09
   1  10  -3 1479.75   88.19
   0 -10  -3  276.57   16.60
   0 -10  -3  250.17   16.60
   0 -10   3  247.98   16.50
   0  10   3  238.38   16.70
   0  10  -3  248.48   17.20
  -1 -10  -3 2692.93  155.18
  -1 -10  -3 2641.94  154.88
  -1  10  -3 2519.35  155.98
  -2 -10  -3  212.88   14.20
  -2 -10  -3  219.38   14.60
   2 -10   3  213.88   14.90
   2  10   3  227.38   14.20
  -2  10  -3  189.98   15.20
  -3 -10  -3   17.70    2.90
   3 -10   3   16.20    3.50
  -3 -10  -3   25.90    3.60
  -3  10  -3   16.10    3.60
   3  10   3   18.40    2.80
  -4 -10  -3  270.87   18.70
   4 -10   3  298.87   19.60
  -4  10  -3  268.17   20.10
   4  10   3  290.77   18.10
   5 -10   3  357.36   23.10
  -5 -10  -3  335.27   22.20
   5  10   3  339.87   21.00
  -5  10  -3  298.67   23.40
   6 -10   3  180.18   14.00
  -6 -10  -3  161.98   13.00
  -6  10  -3  157.68   14.20
  -6  10  -3  141.09   15.60
   6  10   3  178.28   11.40
  -7 -10  -3  912.01   61.79
   7 -10   3 1161.98   63.59
  -7  10  -3  938.31   63.89
  -7  10  -3  945.31   65.19
   7  10   3 1084.69   60.79
   8 -10   3   31.70    6.60
  -8  10  -3   36.30    9.10
  -8  10  -3   36.70    6.50
   8  10   3   38.90    4.90
   9 -10   3   85.89   12.00
  -9  10  -3   87.59   11.90
   9  10   3   81.39    9.90
  -9  10  -3   83.59   14.30
   9  10   3  100.59    8.00
  10 -10   3   66.59   10.60
 -10 -10  -3   55.09    8.10
  10 -10   3   62.99    9.60
 -10  10  -3   49.20   14.20
  10  10   3   53.89    8.00
  10  10   3   54.89    8.40
 -10  10  -3   57.39    9.60
 -11 -10  -3    1.40    5.50
  11 -10   3    2.30    7.00
  11 -10   3    7.50    8.60
 -11  10  -3    0.30    6.70
  11  10   3   -2.90    3.70
  11  10   3   -5.30    5.30
 -12 -10  -3   12.50    5.70
  12  10   3   22.90    7.70
  12  10   3   19.10    4.50
 -12  10  -3   25.90    9.10
 -13 -10  -3   13.40    5.50
  13  10   3   23.60    6.90
 -13  10  -3   30.60   11.00
  14  10   3    8.70    7.20
 -14  10  -3   -8.70   12.30
 -15  11   3   11.00    8.40
  15  11  -3   25.80    8.80
  14  11  -3   37.50    9.20
 -14  11   3   32.60    7.60
  13 -11  -3   91.09   13.50
  13  11  -3  106.19   14.60
 -13  11   3  116.39   13.60
  12 -11  -3   62.89   10.60
 -12  11   3   38.50    7.50
  11 -11  -3  375.76   26.90
 -11  11   3  337.77   25.60
  10 -11  -3  301.27   21.70
 -10  11   3  261.37   23.40
 -10  11   3  264.57   20.70
   9 -11  -3  187.88   15.10
  -9  11   3  163.98   14.40
  -9  11   3  167.38   17.00
   8 -11  -3   10.70    4.00
  -8  11   3    3.30    5.40
  -8  11   3   -0.60    3.20
  -7 -11   3  517.15   32.70
   7 -11  -3  606.84   35.60
  -7  11   3  503.55   35.50
  -7  11   3  578.14   36.60
   6 -11  -3  140.29   11.10
  -6 -11   3  128.49    8.60
  -6  11   3  115.39   10.90
  -6  11   3  153.58   12.40
  -5 -11   3   22.00    2.80
   5 -11  -3   24.60    4.10
  -5  11   3   17.90    3.60
   4 -11  -3   49.99    5.60
  -4 -11   3   50.79    4.30
  -4 -11   3   50.49    3.80
  -4  11   3   47.30    5.80
   4  11  -3   44.50    4.50
   3 -11  -3 1004.30   57.89
  -3 -11   3  942.81   56.89
   3  11  -3  943.91   57.49
  -3  11   3  909.01   58.19
   2 -11  -3   65.19    5.90
  -2 -11   3   64.79    5.40
   2  11  -3   57.59    5.70
  -2  11   3   57.69    6.10
  -1 -11   3  897.01   50.59
   1 -11  -3  834.42   50.69
   1  11  -3  828.42   51.19
  -1  11   3  770.42   50.99
   0 -11  -3    2.40    1.70
   0 -11   3    5.70    2.30
   0 -11  -3    4.10    1.50
   0  11  -3    0.10    1.80
   0  11   3    2.60    1.70
  -1 -11  -3  584.24   35.30
  -1 -11  -3  543.05   34.00
   1 -11   3  576.64   34.50
  -1  11  -3  501.95   35.10
  -2 -11  -3  211.38   16.60
   2 -11   3  198.48   13.70
  -2 -11  -3  185.38   12.80
  -2  11  -3  169.78   14.20
   3 -11   3 1371.96   81.79
  -3 -11  -3 1292.37   80.99
  -3 -11  -3 1484.05   84.69
  -3  11  -3 1228.28   82.49
   3  11   3 1389.96   80.79
   4 -11   3  269.67   20.80
  -4 -11  -3  325.97   20.20
  -4 -11  -3  274.17   18.80
   4  11   3  298.07   18.30
  -4  11  -3  249.88   20.20
   5 -11   3 1789.62  100.99
  -5 -11  -3 1670.63   99.99
   5  11   3 1674.33   98.89
  -5  11  -3 1520.35  101.59
   6 -11   3    0.10    3.50
  -6 -11  -3    5.50    3.10
   6  11   3    1.70    1.90
  -6  11  -3    7.10    4.00
  -6  11  -3    3.10    6.00
   7 -11   3  485.35   28.90
  -7 -11  -3  368.16   26.80
   7  11   3  430.86   25.70
  -7  11  -3  400.96   29.20
  -7  11  -3  357.16   31.10
   8 -11   3   32.70    6.40
  -8  11  -3   47.40   10.90
  -8  11  -3   22.40    6.60
   8  11   3   37.00    4.60
   9 -11   3    5.70    5.50
  -9  11  -3    6.90   10.30
  -9  11  -3   -2.60    5.30
   9  11   3   10.50    2.80
  10 -11   3   36.20    8.20
 -10 -11  -3   17.70    5.80
  10 -11   3   13.40    6.50
 -10  11  -3    9.40    6.00
  10  11   3   16.40    5.10
  10  11   3   20.50    3.60
 -10  11  -3   29.30   14.30
 -11 -11  -3  774.82   51.09
  11 -11   3  796.12   52.59
  11  11   3  754.32   51.39
  11  11   3  817.62   48.40
 -11  11  -3  804.42   53.99
 -12 -11  -3  312.77   23.60
  12  11   3  305.37   22.80
  12  11   3  316.87   25.00
 -12  11  -3  323.87   30.70
 -13 -11  -3   29.70    6.40
  13  11   3   43.30    8.10
 -13  11  -3   42.80   10.70
  14  11   3   61.19   11.30
 -14  11  -3   73.09   17.60
  15  12  -3   -5.60    9.10
 -14  12   3   17.90    8.30
  14  12  -3    8.20    7.30
  13 -12  -3    4.10    9.90
  13  12  -3    6.10    6.70
 -13  12   3    7.20    6.10
  12 -12  -3   -1.10    8.00
 -12  12   3   -8.00    5.30
  11 -12  -3   67.39    9.90
 -11  12   3   75.39   10.80
  10 -12  -3  756.52   46.60
 -10  12   3  752.02   48.50
 -10  12   3  633.54   46.00
   9 -12  -3  430.36   28.60
  -9  12   3  419.86   30.60
  -9  12   3  392.06   28.50
   8 -12  -3   81.79    9.30
  -8  12   3   68.99    9.60
  -8  12   3   66.89    8.90
   7 -12  -3    4.90    3.50
  -7  12   3    1.40    5.00
  -7  12   3    5.30    3.20
  -6 -12   3   12.30    1.90
   6 -12  -3   10.00    3.30
  -6  12   3    9.60    3.40
  -6  12   3    6.90    4.40
   5 -12  -3  195.68   14.00
  -5 -12   3  184.48   12.20
  -5  12   3  181.78   14.20
   4 -12  -3  104.09    9.20
  -4 -12   3  113.99    8.00
  -4 -12   3  117.19    7.50
  -4  12   3  104.99    9.60
   4  12  -3  114.09    8.40
  -3 -12   3  680.93   41.00
   3 -12  -3  689.13   41.90
  -3  12   3  658.63   42.50
   3  12  -3  672.03   41.60
  -2 -12   3  772.92   46.40
   2 -12  -3  776.72   47.00
  -2  12   3  747.43   47.50
   2  12  -3  757.92   47.20
  -1 -12   3  109.29    8.20
   1 -12  -3  103.79    8.60
   1  12  -3   96.69    8.90
  -1  12   3  109.89    8.80
   0 -12   3  342.17   21.80
   0 -12  -3  366.16   22.10
   0 -12  -3  345.57   21.80
   0  12   3  320.47   22.10
   0  12  -3  315.67   22.60
   1 -12   3 2324.47  135.09
  -1 -12  -3 2253.07  134.69
  -1 -12  -3 2318.57  134.99
  -1  12  -3 2178.88  136.09
   2 -12   3  340.47   22.10
  -2 -12  -3  345.87   21.90
  -2 -12  -3  343.27   21.50
  -2  12  -3  305.67   22.90
  -3 -12  -3   53.19    5.90
   3 -12   3   35.00    7.90
  -3 -12  -3   57.29    5.30
   4 -12   3  160.08   12.30
  -4 -12  -3  141.89   11.10
  -4 -12  -3  160.08   11.60
  -4  12  -3  142.39   13.10
   4  12   3  153.18   10.70
  -5 -12  -3  170.08   12.60
  -5 -12  -3  176.88   12.60
   5 -12   3  172.28   13.70
   5  12   3  161.18   11.40
  -5  12  -3  148.99   14.10
   6 -12   3  482.05   30.60
  -6 -12  -3  438.66   29.60
  -6 -12  -3  479.95   29.40
  -6  12  -3  420.46   31.40
   6  12   3  446.96   28.10
  -7 -12  -3    0.90    3.30
   7 -12   3    1.50    4.30
  -7  12  -3   -5.20    7.00
   7  12   3    2.30    2.00
  -7  12  -3   -1.30    4.40
   8 -12   3    9.20    5.20
   8  12   3   14.00    2.70
  -8  12  -3   23.80    9.30
  -8  12  -3    2.70    5.00
   9 -12   3  142.29   14.80
  -9  12  -3  120.59   14.90
   9  12   3  135.29    9.70
  -9  12  -3  112.39   17.60
  10 -12   3   80.89   10.90
 -10 -12  -3   69.09    9.80
  10  12   3   77.09    7.00
  10  12   3   79.79   11.50
 -10  12  -3   92.39   14.00
 -11 -12  -3   40.60    6.30
 -11 -12  -3   22.90    7.40
  11 -12   3   26.30    8.60
  11  12   3   41.00    8.00
  11  12   3   36.80    5.40
 -11  12  -3   31.10    9.40
  12 -12   3  133.19   19.70
 -12 -12  -3  150.38   13.30
 -12 -12  -3  115.79   14.50
  12  12   3  137.39   15.20
 -12  12  -3  137.29   19.80
  12  12   3  130.89   10.00
 -13 -12  -3   55.19    7.30
 -13  12  -3   51.69   13.40
  13  12   3   49.10    8.90
 -14  12  -3   28.10   12.80
  14  12   3    5.70    7.80
 -14  13   3    8.50    8.40
  14  13  -3   10.50    8.00
  13 -13  -3  141.29   21.30
 -13  13   3  144.99   17.20
  13  13  -3  144.59   16.50
  12 -13  -3    5.40    8.40
 -12  13   3    5.00    5.70
  11 -13  -3  195.18   18.00
 -11  13   3  166.78   16.20
 -11  13   3  160.38   21.10
  10 -13  -3  208.98   17.40
 -10  13   3  182.68   20.60
 -10  13   3  179.28   16.50
   9 -13  -3  527.75   33.70
  -9  13   3  508.85   35.70
  -9  13   3  456.35   33.60
   8 -13  -3  512.55   32.20
  -8 -13   3  451.45   28.70
  -8  13   3  449.66   32.40
  -8  13   3  518.35   34.00
  -7 -13   3  730.13   45.70
   7 -13  -3  809.22   48.30
  -7  13   3  809.02   49.80
  -7  13   3  722.03   48.90
  -6 -13   3   11.50    2.10
   6 -13  -3    7.10    3.40
  -6  13   3   11.00    3.90
  -6  13   3   13.20    6.00
  -5 -13   3   24.40    3.20
  -5  13   3   18.30    4.00
  -4 -13   3  612.44   36.60
   4 -13  -3  612.94   37.70
   4  13  -3  576.84   37.00
  -4  13   3  594.34   38.50
  -3 -13   3  708.73   41.30
   3  13  -3  671.23   42.00
  -3  13   3  647.44   42.70
  -2 -13   3  558.74   34.70
   2 -13  -3  587.54   34.70
   2  13  -3  528.35   34.80
  -2  13   3  521.55   35.10
   1 -13  -3 1982.40  117.49
  -1 -13   3 2045.00  117.29
   1  13  -3 1965.60  118.39
  -1  13   3 1882.81  118.09
   0 -13   3   39.30    4.80
   0 -13  -3   41.30    5.10
   0 -13  -3   38.80    4.40
   0  13   3   41.50    5.00
   0  13  -3   33.00    5.40
  -1 -13  -3  333.77   21.70
  -1 -13  -3  346.67   22.10
   1 -13   3  343.47   22.10
  -1  13  -3  321.77   23.20
  -2 -13  -3  308.97   19.70
   2 -13   3  297.97   20.50
  -2 -13  -3  315.77   20.20
  -2  13  -3  285.07   21.50
  -3 -13  -3  690.03   40.70
  -3 -13  -3  647.34   40.20
   3 -13   3  688.03   41.10
  -3  13  -3  575.94   41.90
  -4 -13  -3   13.40    3.20
   4 -13   3    8.30    3.40
  -4 -13  -3   10.10    2.60
  -4  13  -3    8.00    3.70
   5 -13   3   23.40    4.50
  -5 -13  -3   15.00    4.00
  -5 -13  -3   15.20    3.30
  -5  13  -3    9.70    3.80
   5  13   3   17.90    2.90
   6 -13   3   91.79   10.00
  -6 -13  -3   88.49    8.80
  -6 -13  -3   82.99    8.80
   6  13   3   81.59    7.00
  -6  13  -3   85.59   11.00
   7 -13   3  557.84   32.80
  -7 -13  -3  536.85   30.90
  -7 -13  -3  416.76   30.50
  -7  13  -3  461.65   33.60
  -7  13  -3  371.26   34.70
   7  13   3  476.75   29.30
  -8 -13  -3   40.10    6.60
   8 -13   3   67.39    9.20
  -8 -13  -3   53.19    7.90
  -8  13  -3   46.30    8.50
   8  13   3   50.59    5.30
  -8  13  -3   50.39   11.40
  -9 -13  -3  617.34   37.30
   9 -13   3  664.83   40.30
   9  13   3  558.14   35.50
  -9  13  -3  492.95   43.90
  -9  13  -3  553.54   41.00
 -10 -13  -3  168.08   13.40
  10 -13   3  157.38   17.90
  10  13   3  143.59   10.60
 -10  13  -3  138.79   17.20
 -11 -13  -3   -4.10    4.70
 -11 -13  -3   -4.10    6.00
  11 -13   3    6.40    8.30
 -11  13  -3   26.80   11.10
  11  13   3    9.10    2.60
  11  13   3   -4.70    5.40
 -12 -13  -3   12.90    5.30
 -12 -13  -3   14.90    6.40
  12  13   3   13.30    2.80
 -12  13  -3   14.20    9.00
  12  13   3    6.20    6.20
 -13 -13  -3   17.80    5.90
  13  13   3   40.30    8.60
 -14  13  -3   -0.40   13.60
  14  13   3   16.90    8.00
  14  14  -3    3.20    8.50
 -14  14   3   22.00    8.50
  13 -14  -3   -5.70   10.40
 -13  14   3   15.30    8.40
  12 -14  -3   -4.30    8.60
 -12  14   3    0.90    6.30
  11 -14  -3   17.40    7.70
 -11  14   3   37.60   11.90
 -11  14   3   17.90    6.10
  10 -14  -3   20.00    6.30
 -10  14   3   14.20    8.90
 -10  14   3   11.90    5.00
   9 -14  -3  128.69   13.00
  -9  14   3  142.69   16.30
  -9  14   3  123.19   13.00
   8 -14  -3   17.00    5.00
  -8 -14   3   20.90    3.00
  -8  14   3   15.20    6.90
  -8  14   3   17.80    5.10
   7 -14  -3  294.87   20.10
  -7 -14   3  268.37   17.30
  -7  14   3  276.47   22.00
  -7  14   3  266.07   20.80
   6 -14  -3   77.39    8.40
  -6 -14   3   78.79    6.20
  -6  14   3   71.49    8.90
  -5 -14   3   44.20    3.70
   5 -14  -3   45.90    8.30
  -5 -14   3   49.40    4.70
  -5  14   3   46.10    7.00
   4 -14  -3   17.60    3.50
  -4 -14   3   15.50    2.60
  -4  14   3   13.70    3.60
   4  14  -3   13.10    2.70
   3 -14  -3  576.74   35.00
  -3 -14   3  541.75   34.90
   3  14  -3  556.14   35.10
  -3  14   3  539.45   35.90
   2 -14  -3   86.09    9.00
  -2 -14   3   95.19    7.50
  -2  14   3   87.99    8.60
   2  14  -3   86.19    8.30
   1 -14  -3  155.58   12.00
  -1 -14   3  181.78   11.90
   1  14  -3  140.79   12.50
  -1  14   3  167.08   12.60
   0 -14  -3   66.89    6.70
   0 -14   3   67.59    6.50
   0 -14  -3   63.69    6.00
   0  14  -3   64.79    7.40
   0  14   3   63.99    6.70
   1 -14   3  941.91   56.09
  -1 -14  -3  906.01   55.69
  -1 -14  -3  942.21   56.09
  -1  14  -3  868.71   57.39
   2 -14   3  995.30   58.59
  -2 -14  -3  998.00   58.39
  -2 -14  -3  955.30   57.99
  -2  14  -3  864.41   59.69
  -3 -14  -3  776.02   46.10
  -3 -14  -3  724.93   45.70
   3 -14   3  787.32   46.70
  -3  14  -3  683.43   47.80
   4 -14   3   32.80    5.20
  -4 -14  -3   37.70    5.10
  -4 -14  -3   38.40    5.70
  -4  14  -3   32.40    6.50
  -5 -14  -3    5.40    3.00
   5 -14   3    4.50    3.50
  -5 -14  -3    6.20    3.10
  -5  14  -3    0.40    3.90
   6 -14   3  702.03   42.30
  -6 -14  -3  705.13   40.60
  -6 -14  -3  602.04   40.50
   6  14   3  623.04   39.20
  -6  14  -3  575.24   42.90
  -7 -14  -3  203.48   14.70
   7 -14   3  224.48   16.80
  -7 -14  -3  166.58   14.50
   7  14   3  197.58   12.90
  -7  14  -3  173.08   17.30
  -7  14  -3  152.68   20.50
  -8 -14  -3  123.29   11.00
  -8 -14  -3  101.49   10.00
   8 -14   3  154.88   14.10
  -8  14  -3   86.79   14.90
  -8  14  -3  120.49   14.40
   8  14   3  109.89    8.60
   9 -14   3  329.17   24.20
  -9 -14  -3  316.47   21.10
  -9  14  -3  295.87   25.10
   9  14   3  278.27   18.80
  -9  14  -3  252.97   30.50
  10 -14   3   36.50    9.50
 -10 -14  -3   30.20    5.40
 -10  14  -3   13.80    8.90
  10  14   3   21.60    3.40
 -11 -14  -3  168.38   13.50
  11 -14   3  185.28   21.90
 -11 -14  -3  132.09   15.80
  11  14   3  132.99   10.10
  11  14   3  135.29   16.10
 -11  14  -3  158.28   19.70
 -12 -14  -3    4.60    5.10
 -12 -14  -3    3.50    6.80
  12  14   3    1.00    6.20
 -12  14  -3    6.20   10.90
 -13 -14  -3   16.60    6.10
 -13  14  -3   37.00   13.00
  13  14   3   28.60    8.00
 -14  14  -3    4.70   15.00
  14  14   3    4.80    7.70
  14  15  -3   41.00   10.00
 -14  15   3   40.50   11.30
 -13  15   3  143.19   17.30
  12 -15  -3  104.29   13.90
 -12  15   3   85.09   13.90
  11 -15  -3   36.60    8.90
 -11  15   3   27.40    7.20
 -11  15   3   15.70   15.60
  10 -15  -3   85.39   12.60
 -10  15   3   91.99   13.90
 -10  15   3   93.79   12.30
   9 -15  -3  137.39   13.40
  -9  15   3  148.39   17.30
  -9  15   3  112.59   13.50
  -8 -15   3   37.70    4.00
   8 -15  -3   41.00    6.60
  -8  15   3   49.00    9.20
  -8  15   3   27.80    6.80
  -7 -15   3  512.25   31.50
   7 -15  -3  526.35   34.00
  -7  15   3  517.55   35.80
  -7  15   3  507.55   35.10
  -6 -15   3  422.76   25.70
   6 -15  -3  424.36   27.70
  -6  15   3  388.46   28.80
   5 -15  -3  448.76   28.30
  -5 -15   3  406.96   25.70
  -5 -15   3  433.46   25.90
  -5 -15   3  429.66   26.60
  -5  15   3  408.96   29.20
   4 -15  -3  488.35   29.90
   4  15  -3  429.16   29.40
  -4  15   3  462.25   31.00
   3 -15  -3    3.30    2.80
  -3 -15   3   20.10    3.10
  -3  15   3    8.80    3.10
   3  15  -3   11.60    3.20
  -2 -15   3   38.70    4.90
   2 -15  -3   35.40    5.00
   2  15  -3   41.50    5.50
  -2  15   3   24.10    4.60
   1 -15  -3 1182.58   69.39
  -1 -15   3 1163.18   68.89
  -1  15   3 1061.39   69.89
   1  15  -3 1149.98   70.49
   0 -15   3  181.48   12.60
   0 -15  -3  180.28   12.50
   0 -15  -3  151.88   13.40
   0  15  -3  167.98   13.90
   0  15   3  164.68   13.10
   1 -15   3  215.98   14.90
  -1 -15  -3  212.88   14.40
  -1 -15  -3  200.28   15.80
  -1  15  -3  192.08   16.20
   2 -15   3  323.57   21.10
  -2 -15  -3  321.17   20.80
  -2 -15  -3  296.47   20.20
  -2  15  -3  289.47   22.30
  -3 -15  -3   34.90    5.40
  -3 -15  -3   34.40    4.70
   3 -15   3   22.90    4.40
  -3  15  -3   24.80    5.30
  -4 -15  -3  138.19   11.10
  -4 -15  -3  133.29   10.80
   4 -15   3  149.79   11.90
  -4  15  -3  126.29   13.00
  -5 -15  -3   17.50    4.00
   5 -15   3   16.00    4.70
  -5 -15  -3   20.70    4.20
  -5  15  -3   15.50    5.30
  -6 -15  -3    1.40    3.30
  -6 -15  -3    1.50    3.20
  -6  15  -3    3.40    4.90
  -7 -15  -3    7.30    4.10
  -7 -15  -3    9.30    3.90
   7 -15   3    8.20    4.90
  -7  15  -3   10.70    5.70
  -7  15  -3    3.70    9.30
  -8 -15  -3  352.96   26.40
  -8 -15  -3  456.15   28.00
   8 -15   3  489.65   30.20
  -8  15  -3  410.66   31.20
  -8  15  -3  331.37   32.50
   9 -15   3   46.20    8.90
  -9 -15  -3   40.00    7.10
  -9  15  -3   31.80    8.70
  -9  15  -3   14.50   13.10
  10 -15   3  130.19   18.30
 -10 -15  -3  159.08   16.30
 -10  15  -3  146.99   20.20
 -11 -15  -3   24.00    7.70
 -11 -15  -3   28.80    6.40
 -11  15  -3   38.40   10.90
  11  15   3   27.20    7.70
 -12 -15  -3   44.80    8.50
  12  15   3   33.70    8.60
 -13 -15  -3    9.80    6.10
  13  15   3   13.60    7.70
 -13  15  -3   -6.50   13.40
  14  16  -3   58.49   12.20
 -14  16   3   65.39   12.60
 -13  16   3    0.30    8.80
  12 -16  -3   28.70   16.90
 -12  16   3   11.00    7.60
  11 -16  -3  128.69   17.30
 -11  16   3  112.79   17.70
 -11  16   3  110.19   18.80
  10 -16  -3   52.89    8.90
 -10  16   3   50.79   12.10
 -10  16   3   34.70    7.20
  -9 -16   3  102.59    7.60
   9 -16  -3  131.49   12.90
  -9  16   3   96.49   13.40
  -9  16   3  121.09   13.50
  -8 -16   3  109.09    8.30
   8 -16  -3   93.79   11.20
  -8  16   3  100.99   12.00
  -8  16   3  100.39   14.90
  -7 -16   3  521.95   31.80
   7 -16  -3  525.85   34.30
  -7  16   3  509.65   36.20
  -7  16   3  514.05   35.70
  -6 -16   3   52.49    5.50
   6 -16  -3   50.29    7.80
  -6  16   3   54.79    8.80
  -5 -16   3  726.53   41.70
   5 -16  -3  723.03   43.70
   5  16  -3  649.43   42.80
  -5  16   3  657.53   45.00
   4 -16  -3   62.89    7.20
  -4 -16   3   52.49    5.70
   4  16  -3   50.39    6.20
  -4  16   3   58.39    7.80
   3 -16  -3 1118.79   66.89
  -3 -16   3 1118.09   66.09
  -3  16   3 1066.69   68.09
   3  16  -3 1071.69   67.29
  -2 -16   3  177.58   12.30
   2  16  -3  165.18   13.40
  -2  16   3  161.68   13.60
   1 -16  -3    4.00    2.90
  -1 -16   3   10.00    2.90
   1  16  -3    3.00    3.20
  -1  16   3   11.10    3.30
   0 -16  -3  598.64   36.60
   0 -16  -3  591.94   36.40
   0 -16   3  612.94   36.40
   0  16   3  529.65   37.00
   0  16  -3  549.25   37.90
  -1 -16  -3  102.39    8.20
  -1 -16  -3  104.59    9.00
   1 -16   3   89.29    8.40
  -1  16  -3   93.79   10.10
  -2 -16  -3   32.60    5.10
  -2 -16  -3   34.80    4.50
   2 -16   3   37.20    5.80
  -2  16  -3   29.90    6.20
   3 -16   3    7.60    3.20
  -3 -16  -3    7.60    2.70
  -3 -16  -3    8.60    3.70
  -3  16  -3   15.90    5.10
   4 -16   3  235.78   16.70
  -4 -16  -3  205.88   15.50
  -4 -16  -3  217.98   17.00
  -4  16  -3  210.58   18.20
  -5 -16  -3  912.21   59.09
   5 -16   3 1031.30   60.19
  -5  16  -3  943.31   62.29
  -6 -16  -3    1.70    5.40
  -6 -16  -3    1.20    3.40
   6 -16   3    3.90    6.50
  -6  16  -3    8.00    5.20
  -7 -16  -3  329.47   26.10
  -7 -16  -3  413.46   27.70
   7 -16   3  450.55   28.50
  -7  16  -3  394.96   30.40
  -8 -16  -3    6.90    3.60
   8 -16   3   -2.20    5.80
  -8  16  -3   -2.40    5.80
  -8  16  -3  -16.10   11.30
   9 -16   3   40.60    9.30
  -9 -16  -3   37.60    6.60
  -9  16  -3   36.20   10.70
  -9  16  -3   39.60   19.90
 -10 -16  -3   67.69   10.90
 -10  16  -3   77.99   13.50
 -11  16  -3   10.70   11.30
 -12 -16  -3   17.40    7.60
 -12  16  -3  -15.90   10.20
  12  16   3   -3.80    6.50
 -13  16  -3   -3.50   13.90
  13  16   3   -0.40    7.30
 -14  17   3    6.50   10.90
  14  17  -3   26.40    9.40
 -12  17   3    6.20    9.50
  11 -17  -3    1.20    8.40
 -11  17   3    1.90    7.40
 -11  17   3    8.50   14.90
  10 -17  -3    2.90    6.50
 -10  17   3    1.10    6.80
 -10  17   3   11.30   10.60
  -9 -17   3    5.30    2.00
   9 -17  -3    4.10    5.30
  -9  17   3    8.50    8.90
  -9  17   3    2.40    5.20
  -8 -17   3   67.69    5.80
   8 -17  -3   51.39    8.10
  -8  17   3   65.19   10.40
  -8  17   3   54.39   10.20
   7 -17  -3  833.52   50.89
  -7 -17   3  825.02   48.50
  -7  17   3  803.22   52.59
  -7  17   3  732.53   52.39
   6 -17  -3    4.20    4.10
  -6 -17   3    5.20    3.70
  -6  17   3    0.80    4.20
   5 -17  -3  555.34   34.90
  -5 -17   3  571.54   33.10
  -5 -17   3  559.64   33.60
  -5  17   3  502.25   36.40
   5  17  -3  496.45   34.10
   4 -17  -3  290.27   19.20
  -4 -17   3  281.97   18.00
   4  17  -3  245.38   18.60
  -4  17   3  246.18   20.10
  -3 -17   3  193.58   13.30
   3 -17  -3  183.58   14.10
   3  17  -3  176.98   14.30
  -3  17   3  188.08   15.20
   2 -17  -3  381.66   25.10
  -2 -17   3  390.96   24.60
   2  17  -3  356.76   25.90
  -2  17   3  374.96   26.30
   1 -17  -3  190.78   13.60
  -1 -17   3  173.28   12.90
  -1  17   3  157.78   14.00
   1  17  -3  174.78   14.50
   0 -17  -3   37.10    5.40
   0 -17   3   43.70    5.70
   0 -17  -3   33.60    4.70
   0  17  -3   22.80    5.10
   0  17   3   31.90    5.20
   1 -17   3   24.80    4.40
  -1 -17  -3   19.00    4.20
  -1 -17  -3   29.00    4.30
  -1  17  -3   27.40    5.70
   2 -17   3   13.60    3.70
  -2 -17  -3   11.40    2.90
  -2 -17  -3   14.70    3.60
  -2  17  -3    4.20    3.90
   3 -17   3  162.48   13.30
  -3 -17  -3  171.28   12.50
  -3 -17  -3  174.88   13.30
  -3  17  -3  166.08   15.10
  -4 -17  -3  466.45   29.20
  -4 -17  -3  428.56   28.70
   4 -17   3  454.75   29.70
  -4  17  -3  419.96   31.50
   5 -17   3  499.55   31.60
  -5 -17  -3  398.26   30.10
  -5 -17  -3  518.55   30.90
  -5  17  -3  467.15   33.70
  -6 -17  -3    9.50    4.00
  -6 -17  -3    9.10    3.70
   6 -17   3   20.30    5.40
  -6  17  -3    5.50    4.90
  -7 -17  -3  827.72   49.50
  -7 -17  -3  666.73   49.10
   7 -17   3  888.41   51.39
  -7  17  -3  781.32   53.59
   8 -17   3   65.79    9.90
  -8 -17  -3   60.69    7.80
  -8 -17  -3   76.29    9.00
  -8  17  -3   59.99   11.20
  -8  17  -3   24.70   12.90
  -9 -17  -3   32.50    5.90
   9 -17   3   27.00    8.10
  -9  17  -3   38.30   10.20
 -10 -17  -3  173.88   14.90
 -10  17  -3  172.18   23.40
 -11 -17  -3   50.09    8.40
 -12 -17  -3    7.00    7.80
  12  17   3    7.80    6.70
 -12  17  -3    6.40   13.80
 -13  17  -3   -6.70   13.90
 -13  18   3  -15.00    9.10
 -12  18   3   10.60   12.80
 -11  18   3  126.19   17.70
  10 -18  -3   72.89   10.50
 -10  18   3   53.29   10.50
  -9 -18   3   11.40    2.50
   9 -18  -3   -1.60    6.00
  -9  18   3   14.50    9.80
  -9  18   3   10.00    7.30
  -8 -18   3   43.00    5.20
   8 -18  -3   39.90    7.00
  -8  18   3   43.10    8.00
  -8  18   3   43.10   10.20
   7 -18  -3   40.60    6.80
  -7  18   3   53.09    9.80
  -7  18   3   43.60    8.10
  -6 -18   3  189.28   12.80
   6 -18  -3  176.78   14.70
  -6  18   3  161.48   16.10
   5 -18  -3   47.20    6.50
  -5 -18   3   45.10    5.80
  -5 -18   3   42.30    5.30
  -5  18   3   35.40    6.70
   5  18  -3   38.30    6.10
   4 -18  -3   11.90    4.00
  -4 -18   3   14.50    3.40
   4  18  -3   13.00    3.60
  -4  18   3   12.30    4.20
   3 -18  -3  577.84   35.40
  -3  18   3  532.85   36.70
   3  18  -3  529.05   35.90
  -2 -18   3  426.56   26.60
   2 -18  -3  426.16   27.10
   2  18  -3  392.56   28.10
  -2  18   3  384.56   28.20
  -1 -18   3    4.70    2.80
   1 -18  -3    6.80    3.30
   1  18  -3    3.10    3.50
  -1  18   3   12.00    3.50
   0 -18  -3   12.60    3.60
   0 -18  -3    9.80    2.80
   0 -18   3    9.70    3.30
   0  18   3   11.10    3.80
   0  18  -3    7.40    3.90
  -1 -18  -3  165.28   13.30
  -1 -18  -3  172.28   12.80
   1 -18   3  183.48   13.30
  -1  18  -3  166.18   15.30
  -2 -18  -3    1.50    3.00
  -2 -18  -3    3.00    2.30
   2 -18   3    0.30    2.90
  -2  18  -3   -2.80    4.00
  -3 -18  -3  180.88   13.50
  -3 -18  -3  191.68   14.40
   3 -18   3  175.18   14.30
  -3  18  -3  181.68   16.70
  -4 -18  -3    6.00    3.10
   4 -18   3    4.40    3.90
  -4 -18  -3   10.00    3.90
  -4  18  -3    9.00    5.30
   5 -18   3  207.28   15.70
  -5 -18  -3  194.98   14.90
  -5 -18  -3  161.18   14.10
  -5  18  -3  203.28   18.30
  -6 -18  -3   21.00    4.90
   6 -18   3   31.70    6.60
  -6 -18  -3   28.60    5.00
  -6  18  -3   16.00    6.40
   7 -18   3  434.66   29.90
  -7 -18  -3  410.26   27.90
  -7  18  -3  399.76   32.20
  -8 -18  -3    9.30    4.50
   8 -18   3   12.90    7.00
  -8 -18  -3    7.90    3.80
  -8  18  -3    0.00   11.50
  -8  18  -3   12.60   10.00
  -9 -18  -3  138.29   12.60
  -9  18  -3  109.69   17.50
 -10 -18  -3   -7.00    4.70
 -10  18  -3   -9.70   10.30
 -11 -18  -3   10.00    5.70
 -11  18  -3    5.50   10.30
 -12 -18  -3   -7.90    8.00
 -12  18  -3  -16.50   13.20
  12  18   3   21.00    7.20
  13  18   3   -2.10    7.20
 -13  18  -3  -13.50   14.40
 -13  19   3   18.70   11.90
 -12  19   3   23.20    9.50
 -11  19   3  230.78   24.00
 -10  19   3   -6.10   11.90
 -10  19   3   -0.90    6.30
   9 -19  -3   34.60    7.50
  -9  19   3   29.40    9.00
  -9  19   3   39.00   11.50
   8 -19  -3    9.00    5.50
  -8 -19   3   20.40    4.40
  -8  19   3   11.40    8.90
  -8  19   3   22.50    7.50
   7 -19  -3   76.99   10.50
  -7  19   3   73.19   11.20
   6 -19  -3    1.70    4.10
  -6 -19   3    3.70    1.80
  -6 -19   3   -0.10    2.30
  -6 -19   3    3.40    2.70
  -6  19   3    5.40    4.70
  -5 -19   3  143.39   11.10
  -5 -19   3  147.29   10.40
   5 -19  -3  148.19   12.60
  -5  19   3  153.18   14.40
   5  19  -3  126.39   11.70
   4 -19  -3  272.47   18.70
  -4  19   3  247.08   20.30
   4  19  -3  247.38   18.80
  -3 -19   3  121.29    9.90
   3 -19  -3  120.49   10.60
  -3  19   3  113.69   11.70
   3  19  -3  117.49   11.30
  -2 -19   3   14.10    3.60
   2 -19  -3   11.50    3.80
   2  19  -3    3.60    3.80
  -2  19   3   10.00    4.10
  -1 -19   3 1193.98   70.29
   1 -19  -3 1226.98   70.89
   1  19  -3 1113.79   72.39
  -1  19   3 1072.59   71.99
   0 -19  -3   87.09    8.30
   0 -19  -3   89.79    9.10
   0 -19   3   90.89    8.70
   0  19   3   84.59    9.40
   0  19  -3   89.79   10.50
  -1 -19  -3   11.60    3.80
   1 -19   3   17.20    3.70
  -1 -19  -3   10.50    3.00
  -1  19  -3   18.00    5.30
  -2 -19  -3  102.79    9.60
   2 -19   3   98.79    9.60
  -2 -19  -3  103.19    8.80
  -2  19  -3   75.59   11.50
   3 -19   3 2183.38  134.99
  -3 -19  -3 2359.86  134.99
  -3 -19  -3 2247.78  134.59
  -3  19  -3 2207.78  138.09
   4 -19   3    6.90    3.90
  -4 -19  -3    5.70    3.10
  -4 -19  -3   12.80    4.10
  -4  19  -3    8.80    5.20
  -5 -19  -3   34.90    5.70
  -5 -19  -3   31.30    5.10
   5 -19   3   42.20    6.70
  -5  19  -3   32.10    7.70
  -6 -19  -3   36.50    6.10
   6 -19   3   48.50    7.80
  -6 -19  -3   46.90    6.50
  -6  19  -3   41.80    9.00
  -7 -19  -3   47.10    6.90
   7 -19   3   55.09    8.70
  -7 -19  -3   54.69    8.60
  -7  19  -3   40.90   11.40
  -8 -19  -3    0.60    3.90
  -8 -19  -3    3.90    4.60
   8 -19   3    6.00    8.20
  -8  19  -3   11.20   14.40
  -8  19  -3    3.50    7.40
  -9 -19  -3   99.59   11.70
  -9  19  -3   96.89   16.20
 -10 -19  -3   99.09   12.40
 -10  19  -3  131.19   20.30
 -11 -19  -3  304.67   27.30
 -11  19  -3  236.28   31.30
 -12 -19  -3  107.99   17.30
 -12  19  -3  129.99   19.60
  12  19   3   99.59   14.10
  13  19   3   75.49   12.10
 -13  19  -3   64.29   17.30
 -13  20   3   -3.70   10.60
 -12  20   3  184.28   24.30
 -11  20   3  140.99   19.10
 -10 -20   3   39.60    5.00
 -10  20   3   22.40    9.20
 -10  20   3   65.49   15.10
  -9 -20   3    8.00    2.90
  -9  20   3   12.50    6.50
  -9  20   3   24.40   13.30
   8 -20  -3   -0.30    5.40
  -8 -20   3    4.10    2.80
  -8  20   3    3.20    9.00
  -8  20   3   -1.80    7.10
  -7 -20   3   22.00    4.00
   7 -20  -3   27.10    6.40
  -7  20   3   18.70    6.80
   6 -20  -3   65.99    9.40
  -6 -20   3   52.39    6.80
  -6  20   3   57.99    9.50
  -5 -20   3  426.16   30.20
  -5 -20   3  503.55   28.90
   5 -20  -3  478.05   30.90
   5  20  -3  410.86   30.40
  -5  20   3  474.65   33.30
   4 -20  -3  233.48   17.70
  -4 -20   3  237.48   16.40
   4  20  -3  214.58   17.70
  -4  20   3  249.48   19.90
  -3 -20   3  653.13   39.70
   3 -20  -3  681.93   40.70
   3  20  -3  601.14   41.50
  -3  20   3  581.44   42.20
   2 -20  -3   33.50    5.80
  -2 -20   3   28.70    4.60
   2  20  -3   20.70    5.60
  -2  20   3   35.90    6.50
   1 -20  -3  137.89   12.10
  -1 -20   3  135.99   11.50
   1  20  -3  141.19   13.60
  -1  20   3  149.99   13.50
   0 -20   3  270.47   18.60
   0 -20  -3  286.37   19.10
   0 -20  -3  263.47   18.40
   0  20   3  240.78   19.80
   0  20  -3  239.28   20.70
  -1 -20  -3  515.15   33.80
   1 -20   3  524.55   33.60
  -1 -20  -3  519.65   33.40
  -1  20  -3  514.55   36.50
  -2 -20  -3   15.80    3.50
   2 -20   3   12.40    4.20
  -2 -20  -3   21.40    4.70
  -2  20  -3    9.50    5.50
   3 -20   3   84.69    9.40
  -3 -20  -3   82.49    9.30
  -3 -20  -3   84.29    8.20
  -3  20  -3   93.09   12.60
  -4 -20  -3    3.40    3.10
  -4 -20  -3    9.70    4.00
   4 -20   3    7.50    4.40
  -4  20  -3   -0.20    5.50
  -5 -20  -3  473.75   29.30
  -5 -20  -3  372.76   28.30
   5 -20   3  469.35   29.90
  -5  20  -3  411.66   32.70
   6 -20   3   22.90    6.00
  -6 -20  -3   16.60    4.50
  -6 -20  -3   25.40    5.50
  -6  20  -3   17.80    8.70
  -7 -20  -3    5.60    4.50
   7 -20   3    7.00    6.20
  -7  20  -3    0.30    7.30
  -8 -20  -3  133.89   12.40
  -8 -20  -3  166.08   14.30
  -8  20  -3  182.18   21.60
  -9 -20  -3   22.80    5.90
 -10 -20  -3   23.10    6.10
 -10  20  -3   24.40   10.90
 -11  20  -3   14.10   14.30
 -12 -20  -3  116.09   18.20
 -12  20  -3  132.09   22.10
 -13  21   3    5.90   11.50
 -12  21   3  147.79   23.00
 -11  21   3   16.70   10.20
 -10 -21   3   13.90    3.20
  -9  21   3  234.98   27.60
  -9  21   3  285.37   26.10
  -8 -21   3    7.30    3.60
  -8  21   3    2.10    9.70
  -8  21   3    6.70    6.90
  -7 -21   3   16.20    3.80
   7 -21  -3   10.40    5.30
  -7  21   3   13.90    8.70
  -6 -21   3   15.20    3.90
   6 -21  -3   10.30    5.00
  -6 -21   3   13.90    2.70
  -6  21   3   15.80    6.00
  -5 -21   3   18.40    3.10
   5 -21  -3   21.30    5.50
  -5 -21   3   15.10    3.60
  -5  21   3   12.80    5.70
   5  21  -3    9.50    4.10
   4 -21  -3   69.79    9.10
  -4 -21   3   68.69    7.90
  -4  21   3   74.89   11.10
   4  21  -3   72.39    9.30
  -3 -21   3   75.99    8.20
   3 -21  -3   70.69    9.30
   3  21  -3   93.59   10.70
  -3  21   3   86.09   11.00
  -2 -21   3   23.80    4.60
   2 -21  -3   16.20    4.80
  -2  21   3   24.60    6.00
   2  21  -3   16.80    5.70
   1 -21  -3 1704.73  103.59
  -1 -21   3 1736.83  103.19
   1  21  -3 1761.62  106.29
  -1  21   3 1644.34  105.59
   0 -21  -3  111.79    9.90
   0 -21  -3  115.49   10.80
   0 -21   3  112.99   10.20
   0  21   3  100.29   11.50
   0  21  -3  104.89   12.80
   1 -21   3  333.37   22.80
  -1 -21  -3  332.07   22.60
  -1 -21  -3  347.37   23.30
  -1  21  -3  305.97   25.60
   2 -21   3    2.90    3.60
  -2 -21  -3   11.70    4.20
  -2 -21  -3    9.70    3.40
  -2  21  -3   10.60    5.80
   3 -21   3  225.78   17.30
  -3 -21  -3  213.18   16.30
  -3 -21  -3  242.38   17.40
  -3  21  -3  212.98   20.40
   4 -21   3  710.83   44.80
  -4 -21  -3  657.43   43.80
  -4 -21  -3  751.82   44.60
  -4  21  -3  655.73   48.20
   5 -21   3  236.88   18.80
  -5 -21  -3  207.48   17.40
  -5 -21  -3  264.17   18.50
  -5  21  -3  261.77   23.30
  -6 -21  -3   20.50    4.90
   6 -21   3   27.20    6.60
  -6 -21  -3   21.20    5.20
  -6  21  -3   13.50    8.40
  -7 -21  -3  316.27   22.10
  -7  21  -3  278.17   27.40
  -8 -21  -3   56.79    8.50
  -8 -21  -3   60.09    7.80
  -8  21  -3   52.09   13.50
  -9 -21  -3  150.78   14.40
  -9  21  -3  146.09   22.10
 -10 -21  -3   73.89    9.10
 -10  21  -3   61.09   16.70
 -11  21  -3   54.29   15.90
 -12  21  -3   13.10   14.80
 -12  22   3   16.90   11.50
 -11  22   3   18.20   10.60
 -10 -22   3    4.70    3.20
 -10  22   3    6.00    9.30
  -9 -22   3  137.59   10.90
  -8 -22   3  147.39   11.20
  -8  22   3  109.39   18.60
  -8  22   3  139.99   19.30
  -7 -22   3  640.84   39.00
  -7  22   3  591.04   43.80
   6 -22  -3   47.30    7.60
  -6 -22   3   42.30    5.70
  -6 -22   3   49.90    5.10
  -6  22   3   50.29   10.80
  -5 -22   3   65.39    7.80
  -5 -22   3   61.79    6.60
   5 -22  -3   65.09    9.90
   5  22  -3   63.29    9.10
  -5  22   3   54.69    9.40
   4 -22  -3    2.70    4.10
  -4 -22   3   -0.50    3.20
  -4 -22   3    1.80    2.30
  -4  22   3    2.40    5.10
   4  22  -3    3.70    4.30
   3 -22  -3  104.89   10.80
  -3 -22   3  124.79   10.50
  -3  22   3  111.29   13.10
   3  22  -3  116.09   12.80
  -2 -22   3   10.60    3.70
   2 -22  -3    3.50    4.20
  -2  22   3   14.00    4.90
   2  22  -3    7.70    4.90
   1 -22  -3  404.86   27.90
  -1 -22   3  428.96   27.50
   1  22  -3  413.46   30.30
  -1  22   3  401.46   29.80
   0 -22  -3   55.79    8.50
   0 -22   3   64.89    8.30
   0 -22  -3   73.39    7.70
   0  22  -3   55.09    9.40
   0  22   3   63.49    9.70
  -1 -22  -3  993.70   58.49
  -1 -22  -3  952.50   57.99
   1 -22   3  895.61   57.79
  -1  22  -3  883.01   61.19
  -2 -22  -3   66.59    9.40
   2 -22   3   68.49    8.90
  -2 -22  -3   69.09    7.80
  -2  22  -3   53.79    9.80
  -3 -22  -3  266.87   22.70
   3 -22   3  278.17   20.40
  -3 -22  -3  281.97   19.60
  -3  22  -3  264.27   23.90
  -4 -22  -3   63.49    9.50
  -4 -22  -3   60.29    7.80
  -4  22  -3   44.50    9.50
  -5 -22  -3   43.30    6.50
  -5 -22  -3   26.60    5.40
  -5  22  -3   26.10   10.90
  -6 -22  -3   26.90    5.70
  -6 -22  -3   23.40    5.40
  -6  22  -3   17.30    7.90
  -7 -22  -3   54.59    7.60
  -7  22  -3   66.89   13.50
  -8 -22  -3  101.79   10.90
  -8  22  -3  147.69   20.50
  -9 -22  -3  363.96   25.70
  -9  22  -3  344.17   35.10
 -10 -22  -3   16.90    7.00
 -10  22  -3   21.90   13.80
 -11  22  -3   20.80   14.00
 -12  22  -3  -17.90   15.20
 -12  23   3   32.30   12.60
 -11  23   3   12.80   10.80
 -10  23   3   76.19   14.80
  -9 -23   3   15.10    4.10
  -9  23   3   24.00   14.50
  -9  23   3   26.20    9.40
  -8 -23   3   39.20    6.90
  -8  23   3   17.50   12.30
  -7 -23   3    4.60    3.60
  -7  23   3   -5.90    8.50
  -6 -23   3   17.40    3.10
  -6 -23   3    8.10    3.30
  -6 -23   3   16.50    4.30
  -6  23   3   18.10    7.40
  -5 -23   3  195.68   14.40
  -5 -23   3  211.48   15.20
   5 -23  -3  213.38   17.30
   5  23  -3  181.58   16.90
  -5  23   3  196.18   20.80
  -4 -23   3   17.70    4.30
  -4 -23   3   18.60    3.70
   4  23  -3   16.90    5.40
  -4  23   3   18.00    7.00
  -3 -23   3 1061.49   63.29
  -3  23   3 1035.80   67.19
   3  23  -3  985.10   65.99
  -2 -23   3   10.30    4.10
   2 -23  -3    6.40    4.60
   2  23  -3   -0.90    5.20
  -2  23   3    2.90    5.00
  -1 -23   3    9.90    4.00
   1 -23  -3    6.70    4.30
   1  23  -3    9.20    5.40
  -1  23   3    2.90    4.70
   0 -23  -3    4.90    4.30
   0 -23   3    2.40    3.50
   0 -23  -3    6.40    3.20
   0  23   3   10.00    4.50
   0  23  -3   -3.80    5.10
   1 -23   3  382.36   26.40
  -1 -23  -3  370.16   26.00
  -1 -23  -3  390.86   26.90
  -1  23  -3  416.76   30.40
   2 -23   3   11.90    4.50
  -2 -23  -3    7.90    4.60
  -2 -23  -3   10.70    3.80
  -2  23  -3   12.50    6.50
  -3 -23  -3   28.10    5.40
   3 -23   3   41.80    7.50
  -3 -23  -3   32.90    6.10
  -3  23  -3   39.60    8.80
  -4 -23  -3  253.37   19.60
  -4 -23  -3  296.67   20.80
  -4  23  -3  276.67   27.20
  -5 -23  -3  201.38   17.10
  -5 -23  -3  259.67   18.60
  -5  23  -3  231.18   23.40
  -6 -23  -3   74.09    9.50
  -6  23  -3   64.29   14.50
  -7 -23  -3   10.60    5.00
  -7 -23  -3   19.00    6.20
  -8 -23  -3   -7.10    4.60
  -8 -23  -3    3.50    5.80
  -8  23  -3   -2.20    9.90
  -9 -23  -3   13.50    6.50
  -9  23  -3   25.80   13.00
 -10  23  -3    6.40   12.50
 -11  23  -3  122.89   19.40
 -12  24   3    4.90   12.00
 -11  24   3   14.90   11.70
 -10  24   3   43.50   12.40
  -9 -24   3    4.70    4.80
  -9  24   3    0.40   11.30
  -8 -24   3  135.09   11.90
  -8  24   3  147.59   19.50
  -7 -24   3   16.70    4.40
  -7  24   3    2.50   12.40
  -6 -24   3   23.30    4.10
  -6 -24   3   34.80    5.00
  -6 -24   3   22.60    4.90
  -6  24   3   24.70    8.90
  -5 -24   3  458.55   29.40
  -5 -24   3  467.15   30.20
  -5  24   3  441.66   34.50
  -4 -24   3    7.90    4.00
  -4 -24   3    2.50    3.00
   4  24  -3    2.20    5.30
  -4  24   3   -0.70    6.30
  -3 -24   3  123.09   11.20
   3  24  -3  109.39   14.10
  -3  24   3  122.79   16.60
   2 -24  -3   73.79   10.00
  -2 -24   3   73.99    8.60
   2  24  -3   70.69   11.10
  -2  24   3   61.19   10.30
  -1 -24   3   15.10    4.60
   1 -24  -3   17.80    5.50
   1 -24  -3   22.10    4.60
  -1  24   3    7.10    5.70
   1  24  -3   11.40    6.60
   0 -24   3   21.90    4.90
   0 -24  -3   24.20    5.50
   0 -24  -3   18.30    4.40
   0  24   3   20.70    6.40
   0  24  -3   12.50    6.40
   1 -24   3   19.30    5.00
  -1 -24  -3   23.00    5.40
  -1 -24  -3   25.10    4.90
  -1  24  -3   26.40    8.20
  -2 -24  -3   24.60    5.90
  -2 -24  -3   20.30    4.80
   2 -24   3   35.30    6.20
  -2  24  -3   13.50    8.10
  -3 -24  -3    7.70    3.90
  -3 -24  -3    7.30    4.70
  -3  24  -3    8.60   10.20
  -4 -24  -3   66.59   10.00
  -4 -24  -3   40.30    6.50
  -4  24  -3   36.30   10.50
  -5 -24  -3  568.44   35.70
  -5 -24  -3  467.35   34.50
  -5  24  -3  567.64   41.80
  -6 -24  -3   36.40    6.30
  -6  24  -3   44.80   20.80
  -7 -24  -3   61.29   10.10
  -7 -24  -3  101.49   12.70
  -7  24  -3   91.29   14.70
  -8 -24  -3   47.20    8.10
  -8 -24  -3   24.80    5.90
  -8  24  -3   43.10   14.80
  -9 -24  -3  206.58   17.60
  -9  24  -3  157.08   23.40
 -10  24  -3   18.20   13.20
 -11  24  -3   -8.50   13.90
 -11  25   3   36.70   12.60
 -10  25   3   52.59   13.20
  -9 -25   3   65.99    9.20
  -9  25   3   90.09   14.90
  -8 -25   3    8.80    4.50
  -8  25   3   12.20   10.80
  -7 -25   3  870.61   54.59
  -7  25   3  901.31   61.49
  -6 -25   3  304.27   18.50
  -6 -25   3  234.08   18.70
  -6 -25   3  305.37   20.20
  -5 -25   3    2.00    4.50
  -5 -25   3    0.30    3.10
  -5  25   3   11.00    8.40
  -4 -25   3   11.30    4.50
  -4 -25   3    9.40    3.60
  -4  25   3   11.50    6.20
   4  25  -3    8.70    5.70
  -3 -25   3   -0.20    3.80
   3  25  -3    0.10    5.50
  -3  25   3    7.50    6.30
  -2 -25   3    6.30    4.00
  -2  25   3   -0.30    6.80
   2  25  -3    5.20    6.20
   1 -25  -3   98.09   10.40
  -1 -25   3   98.69   11.10
   1 -25  -3  114.99   12.10
   1  25  -3  136.19   15.30
  -1  25   3  123.79   15.60
   0 -25  -3    9.80    5.30
   0 -25   3    6.60    4.50
   0 -25  -3    7.10    3.50
   0  25  -3   10.10    6.70
   0  25   3    8.70    6.50
  -1 -25  -3  105.29   11.90
   1 -25   3  116.69   11.80
  -1 -25  -3  101.79   10.20
  -1  25  -3   99.59   15.80
  -2 -25  -3   46.90    7.00
   2 -25   3   34.10    6.60
  -2 -25  -3   38.10    7.10
  -2  25  -3   20.80   10.10
  -3 -25  -3   28.00    5.40
  -3 -25  -3   30.70    6.50
  -3  25  -3   24.60    8.60
  -4 -25  -3   22.40    5.00
  -4 -25  -3   15.80    5.80
  -4  25  -3   17.20   10.20
  -5 -25  -3  107.29   12.10
  -5 -25  -3   84.79   10.50
  -5  25  -3  110.29   19.10
  -6 -25  -3   31.40    6.40
  -6  25  -3   48.20   12.10
  -7 -25  -3   67.89    9.40
  -7  25  -3   73.49   16.80
  -8 -25  -3   25.20    5.90
  -8 -25  -3   43.30    7.80
  -8  25  -3   30.70   13.10
  -9 -25  -3  195.68   18.50
  -9  25  -3  130.99   21.50
 -10  25  -3   28.70   15.50
 -11  25  -3   16.50   15.90
 -11  26   3   55.19   14.00
 -10  26   3   33.90   12.30
  -9  26   3  363.36   33.80
  -8 -26   3   68.49    9.60
  -8  26   3   62.19   14.10
  -7 -26   3  107.19    7.90
  -7 -26   3  118.89   11.30
  -7  26   3   82.99   16.20
  -6 -26   3  269.67   20.10
  -6 -26   3  288.97   19.60
  -6  26   3  266.97   26.00
  -5 -26   3  345.07   23.80
  -5 -26   3  337.97   23.00
  -4 -26   3  146.99   12.40
  -4 -26   3  156.58   13.70
  -4  26   3  156.88   19.20
   4  26  -3  155.38   16.90
  -3 -26   3  133.09   12.10
   3  26  -3  106.19   14.90
  -3  26   3  120.79   17.00
  -2 -26   3   15.10    5.00
   2  26  -3   12.40    6.90
  -2  26   3   14.40    7.10
   1 -26  -3  274.77   20.70
  -1 -26   3  290.37   21.10
   1 -26  -3  292.97   22.00
   1  26  -3  302.17   25.30
  -1  26   3  265.97   24.70
   0 -26  -3   19.30    4.50
   0 -26  -3   10.20    5.70
   0 -26   3   12.20    5.30
   0  26  -3   15.90    8.30
   0  26   3   12.20    8.40
   1 -26   3 1199.38   78.09
  -1 -26  -3 1259.57   78.19
  -1 -26  -3 1283.07   78.69
  -1  26  -3 1350.56   84.39
  -2 -26  -3   57.89    7.90
  -2 -26  -3   46.70    7.80
  -2  26  -3   45.30   11.10
  -3 -26  -3   25.30    5.40
  -3 -26  -3   21.40    6.40
  -3  26  -3   25.70   11.60
  -4 -26  -3   14.80    6.00
  -4 -26  -3   12.90    4.70
  -4  26  -3   21.60   10.70
  -5 -26  -3   -1.80    4.50
  -5  26  -3   -3.40    7.80
  -6 -26  -3    1.20    4.90
  -6 -26  -3   -3.10    6.50
  -6  26  -3   20.70   12.50
  -7 -26  -3    3.30    6.80
  -7 -26  -3    1.20    5.40
  -7  26  -3  -11.40   10.00
  -8 -26  -3    0.90    5.30
  -8 -26  -3   10.60    7.30
  -8  26  -3    4.50   12.10
  -9  26  -3   51.29   15.90
 -10  26  -3   11.70   14.10
 -10  27   3    1.10   12.60
  -9  27   3   -8.20   10.50
  -8 -27   3   11.30    5.20
  -8  27   3   20.20   11.30
  -7 -27   3    6.10    2.80
  -7 -27   3    7.90    4.80
  -7  27   3    7.80   10.40
  -6 -27   3   33.70    6.20
  -6 -27   3   49.10    6.90
  -6 -27   3   32.80    5.10
  -6  27   3   22.90   11.90
  -5 -27   3   13.50    4.00
  -5 -27   3   14.10    5.30
  -5  27   3   19.80    8.30
  -4 -27   3    3.90    3.50
   4  27  -3   -1.80    6.80
  -3 -27   3  166.38   14.60
   3  27  -3  155.68   17.90
  -3  27   3  177.08   20.80
  -2 -27   3   65.19    9.60
   2  27  -3   57.89   11.20
  -2  27   3   50.39   11.90
  -1 -27   3  273.27   20.60
   1 -27  -3  259.87   20.30
  -1  27   3  278.47   24.40
   1  27  -3  272.77   27.30
   0 -27  -3   13.00    4.20
   0 -27   3   10.90    5.70
   0  27  -3   15.80    8.80
   0  27   3   16.20    7.20
  -1 -27  -3  220.98   17.70
  -1 -27  -3  234.18   19.20
  -1  27  -3  240.58   23.70
  -2 -27  -3   19.00    6.60
  -2 -27  -3   23.90    5.40
  -2  27  -3   13.20   10.60
  -3 -27  -3  210.38   18.50
  -3 -27  -3  209.28   16.90
  -3  27  -3  223.68   25.30
  -4 -27  -3   70.69    9.30
  -4 -27  -3   53.69    8.50
  -4  27  -3   39.00   11.50
  -5 -27  -3  184.88   17.50
  -5 -27  -3  251.77   19.90
  -5  27  -3  276.67   28.50
  -6 -27  -3    7.80    6.90
  -6 -27  -3   -0.40    5.20
  -6  27  -3   -5.50   11.30
  -7 -27  -3   -4.20    5.60
  -7 -27  -3    6.40    7.20
  -7  27  -3    8.00   12.30
  -8 -27  -3   -2.60    5.30
  -8 -27  -3    8.90    7.40
  -8  27  -3    5.00   12.60
  -9  27  -3   95.09   19.30
 -10  27  -3   24.40   16.80
 -10  28   3   -1.20   13.10
  -9  28   3   47.50   13.80
  -8  28   3   31.70   12.50
  -7 -28   3   28.20    6.10
  -7 -28   3   24.40    3.70
  -7  28   3   -3.70   10.30
  -6 -28   3   -4.10    3.90
  -6 -28   3    0.00    3.80
  -6 -28   3    1.10    5.20
  -6  28   3  -10.80    9.10
  -5 -28   3  169.38   14.20
  -5 -28   3  192.38   16.10
  -5  28   3  194.68   24.70
  -4 -28   3    8.30    5.50
  -4 -28   3    3.10    3.90
   4  28  -3    5.50    7.50
  -4  28   3    3.70    8.80
  -3 -28   3  170.68   14.80
   3  28  -3  147.69   19.60
  -3  28   3  138.49   19.10
  -2 -28   3  323.87   23.50
  -2  28   3  331.07   39.20
   2  28  -3  309.97   30.10
   1 -28  -3   12.20    5.90
  -1 -28   3    7.90    5.40
   1  28  -3   12.80    8.90
  -1  28   3   10.60    8.30
   0 -28  -3   57.39    9.00
   0  28   3   51.49   11.90
   0  28  -3   71.39   12.80
  -1 -28  -3  108.59   11.00
  -1  28  -3   91.39   15.50
  -2 -28  -3    2.90    4.20
  -2  28  -3   -1.40   10.70
  -3 -28  -3  114.29   12.20
  -3  28  -3  145.49   21.20
  -4 -28  -3   13.20    6.80
  -4 -28  -3   21.00    5.50
  -4  28  -3   21.40   12.40
  -5 -28  -3  198.68   19.10
  -5 -28  -3  183.68   17.10
  -5  28  -3  260.57   27.70
  -6 -28  -3   47.30    7.50
  -6 -28  -3   58.89    9.40
  -6  28  -3   49.50   13.80
  -7 -28  -3  190.98   19.80
  -7  28  -3  230.18   28.50
  -8 -28  -3   33.10    6.40
  -8  28  -3   77.89   17.00
  -9  28  -3   25.20   16.90
  -9  29   3  195.48   27.20
  -8  29   3   16.70   12.90
  -7 -29   3    6.90    5.70
  -7 -29   3   -3.60    3.80
  -7  29   3    1.40   10.50
  -6 -29   3   11.50    4.20
  -6 -29   3    1.80    5.60
  -6 -29   3    8.30    4.20
  -6  29   3    3.80   10.50
  -5 -29   3   98.79   12.80
  -5 -29   3  108.59   10.60
  -5  29   3   95.99   16.00
  -4 -29   3  287.97   21.50
  -4 -29   3  302.57   22.80
   4  29  -3  318.07   29.90
  -4  29   3  307.87   30.70
  -3 -29   3  121.79   14.50
  -3  29   3  173.68   21.50
   3  29  -3  101.29   15.50
   2 -29  -3    0.50    5.30
   2  29  -3    9.20    8.70
  -2  29   3    4.10    8.30
   1 -29  -3    6.90    4.50
  -1  29   3    9.60   10.10
   1  29  -3   -4.60    8.90
   0 -29  -3    8.80    5.80
   0  29   3    9.90   10.10
   0  29  -3   15.50   10.30
  -1 -29  -3   20.70    5.50
  -2 -29  -3  278.97   21.50
  -2  29  -3  303.97   29.20
  -3  29  -3   22.00   12.00
  -4 -29  -3   16.40    5.50
  -4  29  -3   -5.70   12.20
  -5 -29  -3  196.78   17.30
  -6 -29  -3  125.79   13.70
  -7 -29  -3   38.20    7.40
  -7  29  -3   75.99   15.20
  -8 -29  -3   -2.10    5.80
  -8  29  -3   16.60   15.20
  -9  29  -3   83.59   19.30
  -9  30   3   26.60   14.90
  -8  30   3    1.30   12.70
  -7 -30   3   32.50    5.00
  -7  30   3   69.99   14.80
  -6 -30   3    3.10    4.60
  -6 -30   3   10.90    6.40
  -6  30   3   -3.50   10.20
  -5 -30   3    4.40    6.40
  -5 -30   3    4.40    4.50
  -5  30   3    9.20   10.60
  -4 -30   3   19.90    5.60
  -4 -30   3   19.20    7.70
   4  30  -3   24.60   10.00
  -4  30   3   19.00   10.70
  -3 -30   3   58.19    8.30
  -3  30   3   37.10   13.30
   3  30  -3   68.59   12.20
  -2  30   3   20.80   11.80
   2  30  -3   31.90   12.50
   1 -30  -3   -0.40    5.20
  -1  30   3   -1.50    9.50
   1  30  -3   -5.50   10.10
   0  30  -3   24.60   15.20
  -1 -30  -3   21.10    7.20
  -1  30  -3   30.60   11.20
  -2  30  -3    9.90   12.30
  -3 -30  -3   34.00    6.70
  -3  30  -3   18.90   12.70
  -4 -30  -3   24.30    6.30
  -4  30  -3   33.60   13.40
  -5 -30  -3    0.40    5.70
  -5  30  -3    5.90   12.70
  -6 -30  -3   11.70    6.60
  -6  30  -3    4.10   13.20
  -7 -30  -3    8.80    6.40
  -7  30  -3    0.90   14.20
  -8  30  -3    6.20   15.90
  -8  31   3   43.10   14.60
  -7  31   3   80.09   16.80
  -6 -31   3   31.30    7.60
  -6 -31   3   19.00    5.30
  -6  31   3   22.40   12.40
  -5 -31   3    9.80    5.00
  -5  31   3    7.20   10.40
  -4 -31   3   40.80    6.80
  -4  31   3   42.40   13.40
   4  31  -3   45.90   14.70
  -3 -31   3   11.30    4.70
   3 -31  -3    5.00    5.90
  -3  31   3    6.40   10.10
   3  31  -3   -6.80   11.50
   2 -31  -3   84.69   11.10
  -2  31   3   88.59   16.40
   1 -31  -3   13.40    6.90
  -1  31   3   15.30   10.80
   1  31  -3    3.60   10.10
   0 -31  -3  120.39   14.00
   0  31  -3  168.98   23.60
  -1 -31  -3   23.90    6.20
  -1  31  -3   13.20   13.30
  -2 -31  -3   -6.50    6.50
  -2  31  -3   -4.70   12.60
  -3 -31  -3   80.69   11.00
  -3  31  -3   72.59   16.70
  -4 -31  -3  164.38   16.10
  -4  31  -3  188.38   27.60
  -5 -31  -3   -2.80    6.10
  -5  31  -3    6.30   12.00
  -6 -31  -3   -2.20    6.50
  -6  31  -3   -7.90   12.40
  -7 -31  -3   -2.50    6.80
  -8  31  -3  -14.90   16.00
  -8  32   3   98.39   20.10
  -7  32   3   94.49   17.50
  -6 -32   3    5.60    5.20
  -6  32   3    1.40   11.50
  -5 -32   3  102.69   12.10
  -5  32   3  132.79   20.40
  -4 -32   3   35.70    6.60
  -4  32   3   30.90   12.20
   4  32  -3   33.20   20.70
  -3 -32   3   25.30    5.80
   3 -32  -3   33.80    7.30
  -3  32   3   48.70   14.70
   3  32  -3   33.70   13.20
   2 -32  -3   39.40    8.40
   2  32  -3   47.50   13.20
  -2  32   3   59.79   12.90
   1 -32  -3   84.89   11.80
  -1  32   3  142.89   20.50
   1  32  -3  105.19   19.30
   0 -32  -3    7.10    5.80
   0  32  -3    8.20   13.30
  -1 -32  -3  191.28   17.80
  -1  32  -3  228.98   27.60
  -2 -32  -3    5.20    6.40
  -2  32  -3  -11.10   11.40
  -3 -32  -3  147.19   16.80
  -3  32  -3  170.58   25.60
  -4 -32  -3   26.70    7.40
  -4  32  -3   11.50   13.60
  -5 -32  -3   11.60    6.60
  -5  32  -3   -4.20   13.20
  -6 -32  -3   -3.40    6.80
  -6  32  -3  -29.00   15.00
  -7 -32  -3   13.70    8.90
  -7  32  -3   41.90   16.50
  -7  33   3    6.90   14.70
  -6 -33   3   -2.60    5.50
  -6  33   3   10.30   14.40
  -5 -33   3   -0.60    5.60
  -5  33   3   -0.60   12.90
  -4 -33   3   11.00    5.60
  -4  33   3   17.80   12.50
   3 -33  -3   44.40    8.10
  -3 -33   3   40.50    7.30
  -3  33   3   38.20   13.50
   3  33  -3   63.19   16.10
   2 -33  -3   33.60    7.50
   2  33  -3   42.90   15.60
  -2  33   3   18.50   11.60
  -1  33   3   25.00   11.30
   1  33  -3   22.90   13.90
   0 -33  -3   33.60    7.40
   0  33  -3   28.90   14.20
  -1 -33  -3   10.60    6.70
  -1  33  -3   12.70   13.40
  -2 -33  -3   14.00    6.60
  -2  33  -3   12.60   12.80
  -3 -33  -3   16.10    6.90
  -3  33  -3    8.10   13.20
  -4 -33  -3   21.90    8.00
  -4  33  -3   40.00   14.80
  -5 -33  -3   10.30    7.10
  -5  33  -3   -1.30   16.30
  -6 -33  -3   -1.40    7.20
  -6  33  -3   11.50   16.90
  -6  34   3   17.20   14.70
  -5 -34   3   27.20    6.70
  -5  34   3   32.80   15.30
  -4 -34   3   37.30    7.20
   4 -34  -3   39.00    8.20
  -4  34   3   34.90   14.80
   3 -34  -3    4.00    5.80
  -3 -34   3    5.20    6.80
   3  34  -3   13.70   14.20
  -3  34   3    5.60   12.50
   2 -34  -3   -4.60    5.70
  -2 -34   3    2.40    5.10
   2  34  -3    5.80   13.70
  -2  34   3   24.10   12.90
   1 -34  -3   84.49   12.80
   1  34  -3   96.39   19.00
   0 -34  -3   -0.60    6.70
   0  34  -3    4.80   13.50
  -1 -34  -3   -0.70    6.10
  -1  34  -3   -7.50   13.20
  -2 -34  -3   27.10    8.30
  -2  34  -3   -5.00   13.40
  -3 -34  -3   34.30    8.00
  -3  34  -3   48.90   16.20
  -4 -34  -3  116.19   16.20
  -4  34  -3  134.49   22.20
  -5 -34  -3   -4.50    7.30
  -5  34  -3   -3.80   16.20
   5 -35  -3   46.80    8.40
  -5 -35   3   52.19    8.20
  -5  35   3   42.00   16.30
   4 -35  -3   30.80    7.60
  -4 -35   3   43.40    7.60
  -4  35   3   70.69   18.70
   3 -35  -3   31.00    7.50
  -3 -35   3   40.20    7.80
  -3  35   3   64.99   16.10
   3  35  -3   58.79   16.80
  -2 -35   3   17.10    6.90
   2  35  -3    7.90   14.00
  -2  35   3   34.60   13.50
   1 -35  -3  240.88   20.50
   0 -35  -3    2.40    6.60
   0  35  -3    0.50   14.20
  -1 -35  -3    4.80    7.40
  -1  35  -3   -2.70   15.10
  -2  35  -3   -4.60   14.90
  -3 -35  -3   17.50    8.70
  -3  35  -3   47.60   18.00
  -4  35  -3   55.09   18.90
  -3 -36   3   -4.60    6.60
   3 -36  -3    6.10    6.40
   3  36  -3   -5.70   14.90
  -3  36   3  -32.30   14.80
   2 -36  -3   25.00    7.20
  -2  36   3   41.40   15.00
   2  36  -3    8.40   15.50
   1 -36  -3   13.00    6.40
   1  36  -3  -19.80   14.50
   0 -36  -3   54.89    9.50
   0  36  -3   56.89   17.60
  -1 -36  -3   -2.00    7.20
  -1  36  -3    7.40   14.90
  -2 -36  -3  -12.20    7.40
  -2  36  -3  -13.50   16.50
  -3 -36  -3    2.40    7.70
  -3  36  -3   23.80   16.50
  15   0  -4   68.79    8.50
  14   0  -4   73.89   10.60
  14   0  -4   79.99   13.00
  13   0  -4  226.58   20.30
  13   0  -4  252.27   21.30
  12   0  -4  864.71   56.39
  11   0  -4    6.00    4.40
  10   0  -4   67.99    8.80
   9   0  -4    6.30    3.30
  -9   0   4    8.20    2.60
  -8   0   4  182.28   11.50
   8   0  -4  167.88   11.40
   8   0  -4  169.88   13.40
   7   0  -4  160.48   11.50
  -7   0   4  152.18    9.70
   7   0  -4  132.99    9.70
   6   0  -4  682.43   42.10
  -6   0   4  735.23   40.70
   6   0  -4  623.24   40.80
   5   0  -4  428.06   25.80
   5   0  -4  411.86   25.40
   4   0  -4  685.73   39.00
   4   0  -4  619.44   39.90
   3   0  -4    1.20    0.90
  -2   0   4 1269.37   76.69
   2   0  -4 1316.37   76.59
  -1   0   4  179.08   11.50
   0   0   4 1683.13   98.29
   0   0  -4 1637.24   98.29
   1   0   4  551.04   32.70
  -1   0  -4  521.85   32.50
  -2   0  -4 2154.68  130.39
   2   0   4 2163.28  129.89
   2   0   4 2271.77  130.19
   3   0   4 1431.16   85.89
  -3   0  -4 1439.36   86.59
  -3   0  -4 1420.96   86.29
   3   0   4 1464.95   86.09
   4   0   4   14.90    2.90
  -4   0  -4    4.80    2.00
  -4   0  -4    5.80    2.50
   4   0   4    6.60    1.90
  -4   0  -4   10.60    2.70
   5   0   4  114.09    9.20
  -5   0  -4  110.89   10.20
  -5   0  -4  115.39    9.60
  -6   0  -4   -0.80    2.50
   6   0   4    3.20    2.80
   6   0   4    1.10    2.00
  -7   0  -4   62.49    8.20
   7   0   4   77.89    7.70
   7   0   4   82.59    8.10
   8   0   4 2285.47  138.79
   8   0   4 2349.76  139.29
  -8   0  -4 2306.77  139.79
   9   0   4   11.40    4.70
  -9   0  -4    8.50    4.60
   9   0   4   10.40    4.20
  10   0   4  174.88   15.10
 -10   0  -4  160.68   16.00
  10   0   4  191.78   16.40
 -11   0  -4  225.08   20.50
  11   0   4  247.68   19.80
  11   0   4  281.27   21.40
  12   0   4   29.70    7.30
  12   0   4   32.70    7.50
 -12   0  -4   27.80    7.00
  13   0   4  391.96   30.20
  13   0   4  434.46   30.50
 -13   0  -4  379.56   30.30
 -14   0  -4   60.79    9.80
 -15   0  -4   11.30    9.00
  15  -1  -4    5.50    7.50
  15  -1  -4    0.40    4.00
  15   1  -4    2.50    7.90
  15   1  -4    6.50    3.90
  14  -1  -4    3.50    8.50
  14  -1  -4   -5.60    7.90
  14   1  -4   -6.20    7.20
  14   1  -4  -11.00    6.80
  14   1  -4   -1.80    3.20
  13  -1  -4  100.79   14.80
  13  -1  -4  115.19   14.90
  13   1  -4  111.79   13.20
  13   1  -4  111.39   14.50
  12  -1  -4  101.89   13.80
  12   1  -4   93.29   12.60
 -12   1   4   90.49    7.60
  12   1  -4   61.79   13.20
  11  -1  -4  153.28   14.50
 -11   1   4  176.38   11.60
  11   1  -4  157.68   14.70
  10  -1  -4   14.20    5.00
  10   1  -4   15.20    4.70
 -10   1   4   16.50    2.80
   9  -1  -4   78.29    8.70
  -9  -1   4   87.39    6.10
   9  -1  -4   72.09    6.80
  -9   1   4   88.59    6.60
   9   1  -4   77.99    8.80
   8  -1  -4   35.50    5.40
  -8  -1   4   41.40    3.50
   8  -1  -4   31.10    4.40
   8   1  -4   36.00    5.40
  -8   1   4   35.10    3.90
   7  -1  -4    1.70    2.20
   7  -1  -4    4.70    1.90
   7   1  -4    6.70    2.30
   7   1  -4    2.10    1.10
  -7   1   4    3.80    2.10
   6  -1  -4  168.18   11.20
   6  -1  -4  175.18   12.30
   6   1  -4  153.28   10.60
  -6   1   4  183.48   11.20
   5  -1  -4   -1.40    1.40
   5  -1  -4    1.50    1.10
   5   1  -4    4.10    0.90
  -5   1   4    2.00    1.10
   4  -1  -4  654.43   37.30
   4  -1  -4  607.04   37.40
   4  -1  -4  597.04   36.90
   4   1  -4  623.84   37.10
   4   1  -4  598.94   36.50
   3  -1  -4  359.86   21.50
   3  -1  -4  302.47   22.10
  -3  -1   4  374.16   21.70
   3   1  -4  375.06   21.60
   2  -1  -4  664.33   39.30
  -2  -1   4  634.94   39.20
   2   1  -4  634.84   39.10
  -2   1   4  682.33   39.40
  -1  -1   4    1.00    0.80
   1  -1  -4    2.40    1.00
  -1   1   4    2.70    1.00
   1   1  -4    3.80    1.00
   0  -1  -4 2791.32  165.48
   0  -1  -4 2741.13  164.98
   0  -1   4 2926.11  165.58
   0   1  -4 2773.12  165.48
   0   1   4 2811.02  165.48
   1  -1   4   31.00    3.30
   1   1   4   37.40    3.10
   1   1   4   31.30    3.10
   2  -1   4 9617.64  545.75
  -2   1  -4 9517.15  545.85
  -2   1  -4 9440.26  546.05
  -2   1  -4 8599.04  545.65
   3  -1   4  327.17   20.00
  -3  -1  -4  322.67   20.30
   3  -1   4  312.17   20.10
  -3  -1  -4  310.77   20.40
  -3   1  -4  305.07   20.20
   3   1   4  312.57   19.80
  -3   1  -4  297.27   20.30
  -3   1  -4  293.57   20.50
   3   1   4  315.97   19.90
   4  -1   4    5.60    1.90
   4  -1   4   15.00    3.00
  -4  -1  -4    7.20    2.60
  -4   1  -4    1.60    2.40
   4   1   4    3.60    2.00
  -4   1  -4    5.40    2.00
  -5  -1  -4   23.90    3.80
   5  -1   4   35.40    4.80
   5   1   4   32.50    4.60
   5   1   4   21.50    3.60
  -5   1  -4   23.20    4.50
  -5   1  -4   20.40    3.90
  -6  -1  -4  417.06   28.70
   6  -1   4  419.96   28.50
   6  -1   4  447.96   28.70
  -6   1  -4  416.16   29.00
   6   1   4  482.15   28.50
   6   1   4  443.86   28.60
  -6   1  -4  451.15   29.70
  -7  -1  -4   61.29    7.50
   7  -1   4   55.39    7.40
   7  -1   4   56.49    6.40
  -7   1  -4   53.49    7.30
   7   1   4   57.39    6.90
   7   1   4   61.59    7.00
   8  -1   4  304.67   22.20
   8  -1   4  348.27   22.70
  -8  -1  -4  314.57   22.90
  -8   1  -4  299.67   22.90
   8   1   4  322.87   22.40
  -9  -1  -4  325.97   24.30
   9  -1   4  318.77   23.40
   9  -1   4  341.57   23.90
   9   1   4  362.56   24.20
   9   1   4  324.07   23.10
  -9   1  -4  331.67   24.50
 -10  -1  -4   14.40    5.50
  10  -1   4   33.20    6.40
  10  -1   4   16.60    6.00
  10   1   4   21.80    5.30
 -10   1  -4   11.20    5.40
  10   1   4   29.00    7.20
  11  -1   4   37.20    7.50
 -11  -1  -4   36.10    7.60
  11  -1   4   31.00    7.90
 -11   1  -4   35.60    7.60
  11   1   4   42.50    7.30
  11   1   4   31.20    8.00
  12  -1   4  264.77   21.00
  12  -1   4  260.97   21.20
 -12  -1  -4  234.38   21.00
  12   1   4  242.68   20.70
  12   1   4  261.57   21.40
 -12   1  -4  247.18   21.70
  13  -1   4    5.90    8.40
 -13  -1  -4   18.40    7.10
  13   1   4   17.10    8.00
  13   1   4    6.70    5.90
 -13   1  -4    9.00    7.50
 -14  -1  -4    1.90    7.40
  14   1   4   -8.90    6.70
 -14   1  -4   -2.00    8.00
 -15  -1  -4    0.80    8.40
 -15   1  -4  -10.60    8.90
  15   2  -4   13.50    3.70
  15   2  -4   21.90    8.20
  14  -2  -4   -0.60    8.90
  14  -2  -4    2.70    8.00
  14   2  -4   -0.40    3.00
  14   2  -4    2.20    6.90
  14   2  -4   -8.60    6.60
  13  -2  -4   20.80    7.80
  13   2  -4   14.20    8.90
  13   2  -4   12.40    7.50
 -13   2   4   10.90    3.40
  13   2  -4    9.90    3.10
  12  -2  -4   50.19    9.30
 -12   2   4   42.40    5.90
  12   2  -4   40.80    6.80
  12   2  -4   34.50    7.10
  11  -2  -4  110.99   11.40
  11   2  -4   87.49   10.40
  11   2  -4   89.39   10.80
 -11   2   4  102.49    8.20
  10  -2  -4  397.36   27.00
  10  -2  -4  382.86   24.80
  10   2  -4  362.66   26.80
 -10   2   4  400.86   24.50
   9  -2  -4  430.46   27.00
   9  -2  -4  361.06   24.80
   9   2  -4  379.76   26.60
  -9   2   4  398.66   24.60
   8  -2  -4  202.18   15.10
   8  -2  -4  186.28   13.80
  -8   2   4  208.78   13.50
   8   2  -4  216.08   15.40
   7  -2  -4  173.08   12.80
   7  -2  -4  161.08   11.70
  -7   2   4  178.08   11.50
   6  -2  -4 1155.78   69.59
   6  -2  -4 1172.48   70.39
   5  -2  -4  712.13   45.20
   5  -2  -4  751.02   44.70
   5   2  -4  764.62   44.50
  -5   2   4  745.43   44.70
   4  -2  -4   11.30    2.40
   4  -2  -4   12.00    2.00
   4  -2  -4   15.30    2.00
   4   2  -4   15.20    1.90
   4   2  -4   11.80    1.30
   3  -2  -4   25.40    2.60
   3  -2  -4   26.10    2.70
   3  -2  -4   29.40    2.70
  -3  -2   4   26.30    2.50
   3   2  -4   25.40    2.40
   2  -2  -4  916.41   52.39
  -2  -2   4  911.71   52.79
   2  -2  -4  799.62   53.39
   2   2  -4  865.81   52.69
  -2   2   4  940.61   53.19
  -1  -2   4    3.60    1.10
   1  -2  -4    3.20    1.20
   1   2  -4    1.80    0.90
  -1   2   4    2.50    1.10
   0  -2  -4 1893.81  114.69
   0  -2   4 1995.40  114.89
   0  -2  -4 1961.80  114.09
   0   2  -4 1897.21  114.79
   0   2   4 1963.20  114.69
   0   2   4 1931.71  114.69
   1  -2   4  118.99    8.50
  -1   2  -4  121.29    8.80
  -1   2  -4  116.49    8.80
   1   2   4  126.09    8.30
   1   2   4  121.99    8.00
  -2  -2  -4  424.56   26.40
   2  -2   4  413.36   26.40
  -2   2  -4  410.56   26.80
  -2   2  -4  404.16   26.60
   2   2   4  430.66   26.00
   2   2   4  439.26   26.10
  -2   2  -4  431.36   26.60
  -3  -2  -4   51.49    5.20
   3  -2   4   54.59    5.20
  -3   2  -4   52.99    5.60
   3   2   4   53.29    4.80
   3   2   4   52.59    4.60
  -3   2  -4   47.20    5.10
   4  -2   4   14.30    3.10
  -4  -2  -4   13.90    3.10
   4   2   4   17.50    3.50
  -4   2  -4   16.10    3.60
   4   2   4   18.30    3.00
  -4   2  -4   13.20    3.00
   5  -2   4  226.38   15.90
  -5  -2  -4  210.88   16.50
  -5  -2  -4  224.48   15.90
   5  -2   4  239.98   19.90
  -5   2  -4  228.88   17.00
   5   2   4  234.58   15.90
   5   2   4  242.18   15.70
  -5   2  -4  223.78   16.40
   6  -2   4  150.68   12.20
  -6  -2  -4  150.68   12.10
   6  -2   4  162.48   12.00
  -6   2  -4  154.88   13.50
   6   2   4  164.58   11.80
  -6   2  -4  153.88   12.60
   6   2   4  148.29   11.80
   7  -2   4  100.09    9.10
  -7  -2  -4   98.39    9.60
  -7   2  -4   92.39   11.30
  -7   2  -4   91.49    9.70
   7   2   4   96.89    8.90
   7   2   4   97.39    9.00
  -8  -2  -4   57.19    8.40
   8  -2   4   71.59    8.60
   8  -2   4   56.19    7.80
   8   2   4   61.89    7.90
  -8   2  -4   59.79    8.60
   8   2   4   57.69    7.40
   9  -2   4  561.84   36.70
   9  -2   4  588.74   37.30
  -9  -2  -4  533.65   37.20
   9   2   4  567.64   36.00
  -9   2  -4  532.55   37.50
   9   2   4  566.34   36.90
  10  -2   4   -2.00    5.00
 -10  -2  -4   -0.50    4.50
  10  -2   4    4.70    5.20
 -10   2  -4    2.90    4.90
  10   2   4    8.00    5.60
  10   2   4   -2.30    4.40
  11  -2   4  130.49   13.90
 -11  -2  -4  116.19   13.50
  11   2   4  116.99   13.80
  11   2   4  132.49   12.70
 -11   2  -4   80.09   13.70
 -12  -2  -4  190.08   18.50
  12  -2   4  214.48   19.20
 -12   2  -4  189.58   18.90
  12   2   4  196.48   17.60
  12   2   4  211.38   18.70
 -13  -2  -4   15.80    7.00
  13  -2   4    6.30    8.80
 -13   2  -4    9.80    7.40
  13   2   4    6.60    7.40
  13   2   4   -6.50    5.90
 -14  -2  -4   17.40    7.90
  14   2   4   21.80    7.40
 -14   2  -4    2.30    8.50
 -15  -2  -4   -8.50    8.10
 -15   2  -4  -13.30    9.00
  15   3  -4    7.60    7.60
  14  -3  -4   24.90   10.60
  14   3  -4   21.60    8.30
  14   3  -4   19.80    3.60
  14   3  -4   32.50    9.70
 -14   3   4   27.40    4.60
  13  -3  -4   60.99   10.00
  13   3  -4   60.49    7.70
  13   3  -4   54.29    6.00
 -13   3   4   60.09    7.30
  12  -3  -4  364.46   26.80
  12   3  -4  360.56   26.00
 -12   3   4  359.16   22.60
  12   3  -4  319.37   21.80
  12   3  -4  323.47   23.10
  11  -3  -4   19.10    5.10
  11   3  -4   13.60    4.90
 -11   3   4   13.30    3.20
  10  -3  -4   39.50    6.60
  10  -3  -4   54.79    6.90
  10   3  -4   45.10    7.50
 -10   3   4   50.49    5.60
   9  -3  -4  123.99   10.20
   9  -3  -4  124.59   11.40
  -9   3   4  129.39    9.50
   9   3  -4  127.39   11.50
   8  -3  -4 1013.00   61.49
   8  -3  -4  951.50   60.29
  -8   3   4 1020.30   59.99
   7  -3  -4  622.44   38.40
   7  -3  -4  616.94   39.20
  -7   3   4  628.54   38.10
   6  -3  -4  491.65   32.60
   6  -3  -4  525.25   32.10
   6   3  -4  543.65   31.40
  -6   3   4  515.35   31.90
   5  -3  -4  172.58   11.30
   5  -3  -4  165.48   11.60
   5   3  -4  171.28   10.70
  -5   3   4  165.88   11.20
   4  -3  -4  949.11   56.99
   4   3  -4  958.90   56.49
   3  -3  -4  116.49    7.70
   3  -3  -4  110.99    7.50
  -3  -3   4  115.99    7.40
   3  -3  -4  118.19    8.00
   3   3  -4  101.49    7.80
   3   3  -4  115.89    7.30
  -2   3   4 8224.08  482.75
  -1  -3   4   84.29    5.90
   1   3  -4   80.89    5.90
  -1   3   4   81.79    6.00
   1   3  -4   78.29    5.80
   0  -3   4  914.41   55.09
   0   3  -4  867.31   54.99
   0   3  -4  867.31   55.09
   0   3   4 1037.60   54.99
   0   3   4  905.71   54.89
   1  -3   4    2.50    1.30
   1  -3   4    6.90    1.70
  -1   3  -4    5.40    1.70
   1   3   4    2.70    1.10
  -1   3  -4    1.80    1.30
   2  -3   4 1895.11  109.79
   2  -3   4 1858.41  109.79
  -2  -3  -4 1768.02  109.49
  -2   3  -4 1842.32  109.99
   2   3   4 1890.21  109.29
   2   3   4 1827.52  109.29
  -2   3  -4 1832.52  110.29
   3  -3   4  128.29    9.70
  -3  -3  -4  130.99    9.60
   3  -3   4  124.29    9.60
  -3   3  -4  129.99    9.80
   3   3   4  124.29    9.00
  -3   3  -4  119.99   10.10
   3   3   4  142.29    9.30
  -4  -3  -4  486.15   31.70
   4  -3   4  535.95   35.10
   4   3   4  514.85   31.00
  -4   3  -4  496.95   32.20
   4   3   4  495.35   31.20
  -4   3  -4  474.35   31.90
  -5  -3  -4   38.60    6.10
   5  -3   4   45.40    6.10
  -5   3  -4   45.90    7.00
   5   3   4   48.30    5.20
   5   3   4   44.70    5.50
  -5   3  -4   53.29    6.10
   6  -3   4  150.38   11.60
  -6  -3  -4  131.79   11.00
  -6   3  -4  133.49   11.80
   6   3   4  129.59   10.80
  -6   3  -4  133.79   13.00
   6   3   4  156.78   11.90
  -7  -3  -4  668.43   44.10
   7  -3   4  737.53   44.30
   7   3   4  690.43   44.10
   7   3   4  712.63   43.30
  -7   3  -4  645.74   44.60
  -7   3  -4  726.83   45.80
  -8  -3  -4 1369.76   86.49
   8  -3   4 1496.15   86.29
   8   3   4 1430.16   85.29
   8   3   4 1392.76   86.29
  -8   3  -4 1365.16   87.09
   9  -3   4  840.52   49.20
  -9  -3  -4  761.62   49.50
   9   3   4  786.12   49.20
  -9   3  -4  725.43   49.80
   9   3   4  717.93   49.00
 -10  -3  -4  118.39   13.60
  10  -3   4  150.38   14.00
 -10   3  -4  126.59   14.10
  10   3   4  136.49   12.50
  10   3   4  143.69   14.30
 -11  -3  -4   44.30    8.20
  11  -3   4   55.59    9.10
  11   3   4   71.49    9.90
 -11   3  -4   56.99    8.90
  11   3   4   52.39    8.40
 -12  -3  -4   18.80    7.20
  12  -3   4   36.90    9.00
  12   3   4   35.70    7.20
  12   3   4   21.30    7.50
 -12   3  -4   34.20    8.00
 -13  -3  -4  225.98   21.00
  13  -3   4  251.57   23.80
  13   3   4  284.17   22.00
 -13   3  -4  239.78   22.60
  13   3   4  247.18   20.90
 -14  -3  -4   83.19   11.30
  14   3   4   93.19   13.90
 -14   3  -4   97.99   13.60
 -15   3  -4   70.89   12.50
  15   3   4   82.49   12.30
  15   4  -4  205.98   20.70
  14  -4  -4   40.10   11.50
  14   4  -4   40.20    8.90
  14   4  -4   25.60    3.80
 -14   4   4   39.00    5.40
  13   4  -4   26.70    7.80
 -13   4   4   26.50    4.50
  13   4  -4   29.80    8.90
  13   4  -4   20.00    3.20
  12  -4  -4   45.70    9.60
  12   4  -4   47.40    5.10
  12   4  -4   54.19    7.80
  12   4  -4   47.20    8.00
 -12   4   4   54.99    6.70
  11  -4  -4    4.70    4.50
  11  -4  -4   -0.10    3.70
  11   4  -4    3.50    1.80
  11   4  -4    4.30    4.60
  11   4  -4   -1.40    3.10
 -11   4   4    0.50    2.50
  10  -4  -4    1.10    3.20
  10  -4  -4    4.70    3.90
  10   4  -4    5.40    1.70
  10   4  -4    5.10    3.00
  10   4  -4    7.10    3.80
 -10   4   4    3.00    2.40
   9  -4  -4  431.36   33.50
   9  -4  -4  510.95   32.00
   9   4  -4  468.05   31.80
   9   4  -4  482.95   29.30
  -9   4   4  494.95   30.30
   8  -4  -4   94.49    8.50
   8  -4  -4   88.39    8.90
  -8   4   4  100.69    7.80
   7  -4  -4   42.10    4.90
   7  -4  -4   34.80    5.00
  -7   4   4   40.00    4.20
   7   4  -4   32.80    3.50
   6  -4  -4  217.98   16.00
   6  -4  -4  247.38   15.80
  -6   4   4  231.18   15.50
   6   4  -4  246.28   14.60
   5  -4  -4  958.80   59.09
   5  -4  -4  996.80   58.89
   5   4  -4  995.10   57.99
  -5   4   4  969.00   58.89
   4  -4  -4    1.90    1.20
  -4   4   4    3.60    1.40
   4   4  -4    2.40    0.80
   3  -4  -4 1529.75   88.49
   3  -4  -4 1553.04   88.79
  -3  -4   4 1510.25   87.99
  -3   4   4 1493.75   88.59
   3   4  -4 1351.46   88.09
  -3   4   4 1509.85   88.09
  -2  -4   4  582.74   34.20
   2  -4  -4  596.74   34.60
   2  -4  -4  558.14   34.40
   2   4  -4  550.04   34.20
   2   4  -4  558.94   34.00
  -2   4   4  561.34   33.60
  -1  -4   4    6.60    1.40
  -1  -4   4   10.50    1.80
   1  -4  -4    8.30    1.60
   1   4  -4    7.60    1.60
  -1   4   4    7.70    1.60
   1   4  -4    7.60    1.60
   0  -4  -4  167.18   10.70
   0  -4   4  162.38   10.80
   0  -4   4  161.48   10.80
   0   4   4  164.18   10.60
   0   4  -4  137.09   11.40
  -1  -4  -4    0.70    1.00
   1  -4   4    1.80    1.40
   1  -4   4    0.20    1.20
  -1   4  -4    6.20    1.80
  -1   4  -4    4.40    1.80
   1   4   4    1.60    1.10
   2  -4   4  483.25   31.90
   2  -4   4  537.35   32.00
  -2  -4  -4  504.85   31.60
   2   4   4  520.25   31.40
  -2   4  -4  525.05   32.30
  -3  -4  -4 1381.66   79.69
   3  -4   4 1261.87   79.69
   3  -4   4 1387.16   79.79
   3   4   4 1317.87   78.99
  -3   4  -4 1191.88   80.09
   3   4   4 1391.56   79.29
  -3   4  -4 1344.27   80.19
  -4  -4  -4    0.80    2.10
   4  -4   4    4.70    2.20
   4  -4   4    3.90    2.80
  -4   4  -4    6.80    2.50
   4   4   4    7.80    1.90
  -4   4  -4    8.70    3.30
   4   4   4    3.10    1.70
   5  -4   4  208.58   14.90
  -5  -4  -4  195.58   14.80
   5  -4   4  182.28   14.60
  -5   4  -4  206.08   15.90
  -5   4  -4  201.08   15.10
   5   4   4  191.18   14.20
   5   4   4  211.48   13.80
  -6  -4  -4  520.45   37.60
   6  -4   4  664.13   38.00
  -6   4  -4  561.04   37.90
   6   4   4  591.84   37.20
   6   4   4  566.14   37.20
  -6   4  -4  618.54   39.10
  -7  -4  -4  260.87   19.00
   7  -4   4  295.07   19.60
   7   4   4  261.97   18.90
  -7   4  -4  254.77   19.60
  -7   4  -4  266.87   21.40
   7   4   4  264.27   18.20
  -8  -4  -4  275.47   20.90
   8  -4   4  307.77   21.10
   8   4   4  305.17   19.90
  -8   4  -4  284.47   23.00
   8   4   4  291.47   20.70
  -8   4  -4  263.77   21.40
   9  -4   4  111.49   11.90
  -9  -4  -4   86.69   11.20
   9   4   4   98.49   10.70
   9   4   4  102.79   10.50
  -9   4  -4  100.29   11.80
 -10  -4  -4  193.18   17.30
  10  -4   4  211.98   17.50
 -10   4  -4  185.38   17.90
  10   4   4  196.78   15.40
  10   4   4  206.28   17.50
  11  -4   4    7.50    6.40
 -11  -4  -4   -4.10    5.10
  11   4   4    0.20    4.80
  11   4   4   -3.30    5.00
 -11   4  -4    5.40    6.20
  12  -4   4  101.59   15.30
 -12  -4  -4   87.89   13.00
 -12   4  -4   73.29   11.70
  12   4   4  109.29   12.40
  12   4   4   81.79   12.10
  13  -4   4   71.69   12.30
 -13  -4  -4   47.10    8.90
  13   4   4   52.39    9.00
  13   4   4   79.09   11.10
 -13   4  -4   61.49   10.60
 -14  -4  -4   22.60    7.80
  14   4   4   25.80    7.60
 -14   4  -4   10.10    9.40
 -15   4  -4   40.50   13.70
  15   4   4   20.60    8.70
  15   5  -4   -2.80    8.10
  14   5  -4   -4.80    7.00
 -14   5   4    3.40    4.40
  14   5  -4    6.20    2.30
 -13   5   4  142.99   11.60
  13   5  -4  137.29   10.70
  13   5  -4  114.69    8.90
  13   5  -4  130.59   14.30
  12  -5  -4    3.40    5.10
  12   5  -4    4.10    4.70
  12   5  -4    9.00    2.00
 -12   5   4   12.80    3.60
  12   5  -4    7.00    3.30
  11  -5  -4   81.09   10.30
  11   5  -4   85.59   10.70
  11   5  -4   78.09    6.50
  11   5  -4   93.09    7.70
 -11   5   4   95.39    8.50
  10  -5  -4   70.99    8.80
  10  -5  -4   56.09    8.90
 -10   5   4   62.49    6.90
  10   5  -4   59.39    5.10
  10   5  -4   63.69    8.80
  10   5  -4   69.99    6.20
   9  -5  -4  229.38   17.30
   9  -5  -4  257.27   18.20
  -9   5   4  237.68   16.50
   9   5  -4  240.48   15.60
   8  -5  -4   63.49    7.00
  -8   5   4   59.39    6.00
   8   5  -4   56.69    4.60
   7  -5  -4  178.38   12.50
   7  -5  -4  165.98   12.60
  -7   5   4  166.68   12.00
   7   5  -4  169.28   10.70
   6  -5  -4  139.99   11.10
   6  -5  -4  155.58   11.00
   6   5  -4  157.98    9.50
  -6   5   4  149.39   10.70
   5  -5  -4   35.80    3.90
  -5   5   4   35.60    4.00
   5   5  -4   25.40    2.50
   4  -5  -4 1767.62   97.99
   4   5  -4 1640.74   96.09
   4   5  -4 1410.16   96.29
  -4   5   4 1709.33   96.99
  -4   5   4 1659.83   97.29
   3  -5  -4 1763.12  104.59
  -3  -5   4 1800.22  103.99
  -3   5   4 1787.42  104.79
   3   5  -4 1770.22  103.89
  -3   5   4 1803.72  104.19
   3   5  -4 1661.03  103.99
  -2  -5   4  163.58   10.10
   2  -5  -4  154.98   10.30
  -2  -5   4  150.88   10.00
   2  -5  -4  151.48   10.40
   2   5  -4  152.68   10.00
   2   5  -4  149.29   10.10
  -1  -5   4   60.79    4.90
   1  -5  -4   57.09    4.70
  -1  -5   4   59.49    4.90
   1   5  -4   60.29    5.10
  -1   5   4   64.09    5.10
   1   5  -4   58.29    5.00
   0  -5  -4  432.76   25.50
   0  -5   4  413.76   25.60
   0  -5   4  426.16   25.60
   0   5  -4  370.86   26.40
   0   5  -4  394.76   25.70
   0   5   4  429.86   25.50
   1  -5   4  592.24   36.00
   1  -5   4  586.84   35.90
  -1  -5  -4  583.74   35.60
  -1   5  -4  577.54   36.20
   1   5   4  584.14   35.50
   2  -5   4   10.10    2.30
   2  -5   4   11.60    2.30
  -2  -5  -4   12.30    2.20
  -2   5  -4    8.40    2.10
   2   5   4   11.30    1.90
  -3  -5  -4   98.29    8.00
   3  -5   4  108.29    8.50
   3  -5   4  101.89    8.30
  -3   5  -4   97.89    8.60
   4  -5   4  420.66   27.60
   4  -5   4  491.35   28.00
  -4  -5  -4  448.46   27.60
   4   5   4  413.26   26.60
  -4   5  -4  403.96   28.00
  -4   5  -4  392.06   28.40
   5  -5   4 1879.81  100.69
  -5  -5  -4 1700.43  100.49
  -5   5  -4 1623.14  100.89
  -5   5  -4 1506.75  102.69
   5   5   4 1641.74   99.19
   5   5   4 1629.14   99.89
  -6  -5  -4  120.69   11.40
   6  -5   4  129.39   11.20
   6  -5   4  140.19   12.80
  -6   5  -4  126.09   11.50
   6   5   4  132.49   10.00
  -6   5  -4  142.09   13.50
   6   5   4  135.69   10.60
  -7  -5  -4  198.18   14.90
   7  -5   4  218.98   15.90
   7  -5   4  173.88   15.00
   7   5   4  191.98   14.70
  -7   5  -4  221.98   18.30
   7   5   4  205.48   14.10
  -7   5  -4  180.08   15.60
  -8  -5  -4   78.09    9.20
   8  -5   4   93.29   10.20
  -8   5  -4   71.89   10.00
   8   5   4   76.49    8.70
  -8   5  -4   92.89   13.60
   8   5   4   94.49    8.60
   9  -5   4  216.28   17.40
  -9  -5  -4  195.08   17.10
  -9   5  -4  220.78   18.10
   9   5   4  208.28   15.60
  -9   5  -4  217.98   22.00
   9   5   4  210.38   16.80
 -10  -5  -4   78.29   10.70
  10  -5   4   55.19    8.60
 -10   5  -4   44.00    8.30
  10   5   4   48.50    8.40
  10   5   4   58.49    8.10
 -11  -5  -4   -5.10    5.30
  11  -5   4  -12.00    6.60
  11   5   4    0.10    4.70
 -11   5  -4    0.10    6.00
  11   5   4    3.40    4.80
 -12  -5  -4    0.70    6.10
  12  -5   4    1.40    7.70
  12   5   4    6.30    5.80
 -12   5  -4    8.60    7.40
  12   5   4   -4.60    5.90
 -13  -5  -4   80.79   13.20
  13   5   4   87.39   10.50
  13   5   4   89.59   13.50
 -13   5  -4   94.99   13.30
 -14  -5  -4    5.90    6.90
  14   5   4   17.90    7.50
 -14   5  -4   -3.80   10.00
  15   6  -4   13.20    8.10
 -15   6   4   26.90    5.90
 -14   6   4    3.30    4.70
  14   6  -4   11.40    7.80
  13   6  -4   -0.50    2.70
  13   6  -4    7.50    6.50
 -13   6   4    1.20    3.80
  12  -6  -4  104.69   12.20
  12   6  -4   84.39   12.90
  12   6  -4  113.79    8.20
 -12   6   4  102.39   10.10
  11  -6  -4   12.40    8.10
  11   6  -4   22.40    6.60
  11   6  -4   19.80    3.00
 -11   6   4   26.40    4.50
  10  -6  -4    7.80    4.30
  10   6  -4    6.10    2.00
  10   6  -4    4.30    1.70
 -10   6   4    6.70    2.90
   9  -6  -4  472.55   30.70
  -9   6   4  454.65   29.90
   9   6  -4  486.55   28.20
   9   6  -4  450.65   28.00
   8  -6  -4   74.79    7.90
   8   6  -4   76.49    5.40
  -8   6   4   71.99    7.00
   8   6  -4   74.19    5.10
   7  -6  -4   11.80    3.00
  -7   6   4   15.10    2.90
   7   6  -4   15.20    2.00
   6  -6  -4  329.17   21.70
  -6   6   4  320.27   21.60
  -6   6   4  365.56   25.40
   5  -6  -4  342.87   21.40
  -5   6   4  340.87   21.40
  -5   6   4  318.17   21.40
  -4  -6   4  259.77   15.10
   4   6  -4  238.38   15.10
  -4   6   4  263.77   16.20
   4   6  -4  248.48   15.20
  -4   6   4  246.38   16.40
  -3  -6   4 2873.91  163.08
  -3  -6   4 2701.83  163.18
   3  -6  -4 2735.83  163.78
  -3   6   4 2744.23  163.88
   3   6  -4 2737.23  163.08
  -3   6   4 2873.91  163.48
   3   6  -4 2742.23  163.28
   2  -6  -4  870.71   50.09
   2  -6  -4  836.52   49.99
  -2  -6   4  822.12   49.70
  -2  -6   4  841.92   49.70
   2   6  -4  813.12   49.60
   2   6  -4  792.02   49.80
   1  -6  -4   27.60    3.10
  -1  -6   4   23.40    3.00
   1  -6  -4   25.30    2.90
  -1  -6   4   25.30    2.90
  -1   6   4   28.10    3.20
   0  -6  -4    1.90    1.10
   0  -6   4    3.40    1.30
   0  -6   4    3.50    1.40
   0   6  -4    3.60    1.60
   0   6   4    4.40    1.40
   1  -6   4  163.48   11.60
   1  -6   4  165.98   11.60
  -1  -6  -4  169.48   11.30
  -1   6  -4  163.08   11.90
   1   6   4  174.28   11.30
  -2  -6  -4   55.19    5.10
   2  -6   4   62.09    5.60
   2  -6   4   60.99    5.60
   2   6   4   58.49    4.90
  -2   6  -4   54.89    5.70
   3  -6   4  345.27   21.00
  -3  -6  -4  293.27   20.10
   3  -6   4  328.07   24.20
   3   6   4  321.17   19.80
  -3   6  -4  278.77   20.80
   4  -6   4 1183.38   63.99
  -4  -6  -4 1080.59   63.49
   4  -6   4 1028.00   63.59
   4   6   4 1040.00   62.49
  -4   6  -4  918.41   64.39
  -4   6  -4  998.00   64.09
   5  -6   4   95.49    9.00
   5  -6   4   76.99    8.90
  -5  -6  -4   89.39    8.30
   5   6   4   97.89    7.30
  -5   6  -4   77.19    8.60
  -5   6  -4   85.39   14.70
  -6  -6  -4  255.77   18.90
  -6   6  -4  270.87   21.10
   6   6   4  257.27   18.20
   6   6   4  269.47   17.40
  -6   6  -4  257.47   19.30
   7  -6   4    4.20    4.00
   7  -6   4   -1.50    3.30
   7   6   4    2.10    2.60
  -7   6  -4    4.40    3.50
  -7   6  -4   10.60    6.10
   7   6   4    4.10    2.60
   8  -6   4   12.20    4.90
  -8  -6  -4   10.60    3.70
   8  -6   4   11.60    4.50
   8   6   4   10.90    3.40
  -8   6  -4    4.00    4.20
  -8   6  -4   10.50    6.70
   8   6   4   10.90    4.00
  -9  -6  -4  143.09   13.20
   9  -6   4  139.39   13.80
   9   6   4  132.39   11.30
   9   6   4  121.09   12.10
  -9   6  -4  134.89   14.10
  -9   6  -4  137.09   18.70
 -10  -6  -4   12.50    5.40
  10  -6   4   25.90    6.90
 -10   6  -4   21.50    6.40
  10   6   4   14.00    4.80
 -11  -6  -4   33.90    7.10
  11  -6   4   34.30    8.20
  11   6   4   39.50    8.40
  11   6   4   29.00    6.00
 -11   6  -4   37.80    8.30
  12  -6   4    3.80    8.70
 -12  -6  -4   -1.10    6.30
  12   6   4    0.90    5.70
  12   6   4   -0.50    5.30
 -12   6  -4    6.50    7.40
 -13  -6  -4   60.39   10.00
  13   6   4   90.69   13.00
 -13   6  -4   75.09   12.10
  13   6   4  103.59   12.30
 -14  -6  -4   36.70    8.00
 -14   6  -4   64.09   14.90
  14   6   4   49.00    9.10
  15   7  -4   59.89   11.50
 -15   7   4   60.49    8.20
  14   7  -4  248.78   22.40
 -14   7   4  248.58   19.20
  13  -7  -4  121.69   15.70
 -13   7   4  135.49   12.60
  13   7  -4  156.48   16.20
  12  -7  -4   24.00    6.60
 -12   7   4   16.40    4.20
  12   7  -4    3.80    6.30
  11  -7  -4   21.30    6.20
  11   7  -4   22.20    7.40
 -11   7   4   26.60    4.70
 -10   7   4  347.37   23.50
   9  -7  -4   12.60    4.10
  -8   7   4   45.30    5.80
   7  -7  -4  531.25   33.00
  -7   7   4  532.55   33.30
  -7   7   4  495.35   32.80
   6  -7  -4  244.58   16.40
  -6   7   4  220.58   16.20
  -6   7   4  255.87   16.80
   5  -7  -4 1918.31  113.79
  -5   7   4 1952.20  113.69
  -5   7   4 1854.61  113.79
  -4  -7   4    6.90    1.30
   4  -7  -4    5.30    1.90
  -4  -7   4    7.80    1.00
  -4   7   4   14.20    2.40
   4   7  -4    9.40    1.40
  -4   7   4    6.40    2.00
  -3  -7   4   99.09    7.00
  -3  -7   4  107.39    7.00
   3  -7  -4  102.39    7.70
  -3   7   4   97.79    7.70
   3   7  -4  101.09    7.20
   2  -7  -4 1458.15   85.19
  -2  -7   4 1407.36   84.59
  -2  -7   4 1447.06   84.69
   2  -7  -4 1445.96   85.09
  -2   7   4 1399.56   85.09
   2   7  -4 1396.16   84.89
   1  -7  -4   21.10    3.00
  -1  -7   4   18.40    2.80
  -1  -7   4   21.50    2.80
   1  -7  -4   23.10    2.70
   1   7  -4   23.50    3.00
   0  -7  -4 1704.43   99.99
   0  -7   4 1735.53   99.99
   0  -7   4 1664.63   99.99
   0  -7  -4 1674.33   99.79
   0   7  -4 1545.35  100.19
   0   7   4 1753.02   99.99
   1  -7   4  234.58   15.30
  -1  -7  -4  237.78   15.10
   1  -7   4  235.48   15.50
  -1   7  -4  215.28   15.60
   1   7   4  226.28   15.00
   2  -7   4  470.25   30.10
  -2  -7  -4  496.15   29.60
   2   7   4  496.25   29.40
  -2   7  -4  438.06   30.30
   3  -7   4 1586.84   91.19
  -3  -7  -4 1475.25   90.49
  -3   7  -4 1461.95   91.49
   3   7   4 1525.45   89.99
   4  -7   4    2.80    2.90
  -4  -7  -4    7.90    2.50
   4   7   4    3.80    1.70
  -4   7  -4    1.40    2.30
   5  -7   4 1045.40   62.39
  -5  -7  -4 1088.19   62.39
   5   7   4 1062.09   60.99
  -5   7  -4  907.61   63.39
  -5   7  -4  941.81   62.79
   6  -7   4  455.05   26.70
   6  -7   4  362.76   26.00
  -6  -7  -4  362.86   26.10
  -6   7  -4  374.76   26.90
  -6   7  -4  368.66   28.10
   6   7   4  399.36   24.60
   7  -7   4  125.99   11.60
   7  -7   4  103.49   11.10
  -7  -7  -4   99.99   10.80
   7   7   4  112.49   10.30
  -7   7  -4  122.59   11.80
  -7   7  -4  124.49   13.70
   8  -7   4    7.90    4.70
  -8  -7  -4   14.50    3.90
   8  -7   4   15.60    5.60
  -8   7  -4   16.50    5.20
   8   7   4   15.60    3.60
  -8   7  -4    0.20    7.80
   8   7   4    6.40    3.70
   9  -7   4   70.79   10.90
  -9  -7  -4   64.89    9.40
   9   7   4   60.89    8.60
   9   7   4   70.09    7.90
  -9   7  -4   76.49   12.80
  -9   7  -4   55.09    9.10
  10  -7   4   89.09   12.60
 -10  -7  -4   79.79   11.50
 -10   7  -4   62.69   14.40
  10   7   4   76.69    9.00
  10   7   4   63.99    9.30
 -10   7  -4   84.49   12.40
 -11  -7  -4   36.80    7.80
  11  -7   4   33.50    8.90
  11   7   4   39.50    6.20
  11   7   4   30.40   12.30
 -11   7  -4   17.20    7.90
  12  -7   4   38.70   10.50
 -12  -7  -4   34.20    8.20
 -12   7  -4   38.70    9.30
  12   7   4   45.10    7.10
  12   7   4   43.00    8.40
 -13  -7  -4   61.89    9.40
  13   7   4   84.29   12.10
 -13   7  -4   87.49   14.10
  13   7   4   63.39   10.60
 -14  -7  -4   14.70    6.90
  14   7   4   32.40    8.40
 -14   7  -4   26.20   11.30
 -15   8   4   -7.40    6.00
  15   8  -4    2.50    8.10
  14   8  -4    9.40    7.70
 -14   8   4   -8.00    5.10
  13  -8  -4   18.10    7.80
 -13   8   4   25.60    5.50
  13   8  -4   14.40    7.80
  12  -8  -4    4.80    6.40
 -12   8   4   -2.80    3.90
  12   8  -4    2.50    6.30
  11  -8  -4  143.09   15.20
 -11   8   4  175.88   13.70
  10  -8  -4    4.30    4.60
 -10   8   4    1.00    2.90
  -9   8   4  195.48   14.80
   8  -8  -4   21.80    4.40
  -8   8   4   13.80    3.40
   7  -8  -4   -2.10    2.40
  -7   8   4    2.40    3.30
  -7   8   4    4.70    2.40
   6  -8  -4 1117.69   66.19
  -6   8   4 1125.19   66.39
  -6   8   4 1032.10   66.29
  -5  -8   4  308.87   19.50
   5  -8  -4  333.67   21.10
  -5   8   4  324.57   21.30
  -5   8   4  329.67   21.20
  -4  -8   4  879.71   53.19
  -4  -8   4  872.91   53.59
   4  -8  -4  980.90   57.59
  -4   8   4  856.91   54.89
  -4   8   4  940.01   54.69
   4   8  -4  892.01   53.69
  -3  -8   4    6.70    1.50
   3  -8  -4    4.60    1.90
  -3  -8   4    5.90    1.40
  -3   8   4    4.60    1.80
   3   8  -4    6.70    1.80
  -2  -8   4  131.09    8.50
   2  -8  -4  121.19    9.00
  -2  -8   4  126.39    8.60
  -2   8   4  120.69    9.00
   2   8  -4  112.59    8.90
   1  -8  -4 1718.33  100.79
  -1  -8   4 1738.23  100.49
   1  -8  -4 1663.63  100.69
  -1  -8   4 1724.53  100.69
   1   8  -4 1617.84  100.99
   0  -8  -4    1.50    1.10
   0  -8   4    4.30    1.50
   0  -8  -4    5.00    1.70
   0   8  -4    2.50    1.60
   1  -8   4 1704.93   98.69
  -1  -8  -4 1612.44   98.19
   1   8   4 1676.73   98.29
  -1   8  -4 1606.84   99.09
  -2  -8  -4 1463.25   91.29
   2  -8   4 1704.43   93.29
   2   8   4 1526.85   91.79
  -2   8  -4 1436.16   92.39
   3  -8   4   34.60    5.20
  -3  -8  -4   44.30    4.60
  -3   8  -4   37.60    5.40
   3   8   4   41.30    4.20
  -4  -8  -4  346.07   22.70
   4  -8   4  356.86   23.40
   4   8   4  365.46   22.00
  -4   8  -4  317.87   23.70
  -5  -8  -4   86.19    7.90
  -5   8  -4   69.19   10.60
  -5   8  -4   82.99    8.90
   5   8   4   79.49    6.70
  -6  -8  -4  891.11   55.99
   6  -8   4  936.81   56.29
   6   8   4  946.01   54.49
  -6   8  -4  844.02   56.89
  -6   8  -4  868.61   58.19
   7  -8   4  215.78   17.00
  -7  -8  -4  190.18   16.40
   7  -8   4  263.47   17.50
   7   8   4  193.78   15.80
   7   8   4  215.88   15.70
  -7   8  -4  214.58   17.70
  -7   8  -4  223.28   20.30
   8  -8   4   81.59   10.10
   8  -8   4   84.39   10.40
   8   8   4   72.69    8.40
  -8   8  -4   67.59   11.80
  -8   8  -4   64.69   10.10
   8   8   4   63.99    7.10
  -9  -8  -4   65.29    9.90
   9  -8   4   75.19   11.20
   9  -8   4   62.89    8.80
  -9   8  -4   63.09   12.50
  -9   8  -4   47.00    8.90
   9   8   4   55.79    8.50
   9   8   4   76.99    7.80
  10  -8   4   93.89   13.20
 -10  -8  -4   64.09    9.60
  10   8   4   91.49    8.80
  10   8   4   81.99    9.40
 -10   8  -4   56.69   10.30
 -10   8  -4   68.59   15.50
 -11  -8  -4   92.29   13.50
  11   8   4   83.39   12.20
 -11   8  -4   98.29   14.70
 -12  -8  -4   21.20    6.90
  12   8   4   30.90    6.00
 -12   8  -4   22.60    9.20
  12   8   4   23.10    6.90
 -13  -8  -4   53.59    8.90
  13   8   4   78.39   11.60
 -13   8  -4   66.89   14.80
 -14  -8  -4    2.40    6.30
 -14   8  -4   11.70   10.60
  14   8   4    0.70    7.00
 -15   9   4   48.80    8.40
  15   9  -4   58.39   10.30
 -14   9   4    5.80    5.80
  14   9  -4   -3.70    7.60
  13  -9  -4   22.50    9.00
  13   9  -4   31.90    8.80
 -13   9   4   33.20    6.40
  12  -9  -4  178.08   17.40
  12   9  -4  141.99   19.80
 -12   9   4  176.98   14.80
  11  -9  -4   16.40    6.10
 -11   9   4   16.90    4.60
  10  -9  -4 1431.76   82.99
 -10   9   4 1264.77   82.29
   9  -9  -4   86.09    9.70
  -9   9   4   67.09    8.20
   8  -9  -4  667.63   44.10
  -8   9   4  728.03   43.60
  -8   9   4  639.24   42.70
   7  -9  -4  105.39    9.40
  -7   9   4  101.09   10.10
  -7   9   4   99.79    9.10
   6  -9  -4  106.79    8.80
  -6   9   4   98.69    9.30
  -6   9   4  100.59    8.80
  -5  -9   4  186.08   12.20
   5  -9  -4  199.08   13.80
  -5   9   4  180.08   13.80
  -5   9   4  213.28   14.10
  -4  -9   4    1.10    1.10
  -4  -9   4    4.60    1.10
   4  -9  -4    6.00    2.10
   4   9  -4    2.30    1.50
  -4   9   4    0.80    1.50
  -3  -9   4  206.08   13.10
  -3  -9   4  203.48   13.00
   3  -9  -4  212.68   13.90
  -3   9   4  187.58   14.00
  -2  -9   4  106.69    7.70
   2  -9  -4  106.19   10.60
   2  -9  -4  108.89    8.10
  -2  -9   4  107.99    7.50
   2   9  -4   97.69    8.00
  -2   9   4   96.99    8.10
  -1  -9   4  758.42   44.90
  -1  -9   4  776.32   44.80
   1  -9  -4  727.33   45.00
   1  -9  -4  718.53   45.00
   1   9  -4  711.63   45.30
   0  -9  -4  388.46   23.80
   0  -9   4  377.96   23.70
   0  -9  -4  370.86   23.50
   0   9  -4  350.96   24.10
  -1  -9  -4    0.60    1.70
   1  -9   4    3.90    2.40
  -1  -9  -4    4.40    1.50
  -1   9  -4    1.20    1.90
   1   9   4    0.70    1.40
   2  -9   4 2995.30  168.18
  -2  -9  -4 2764.12  167.48
  -2   9  -4 2683.03  168.68
   2   9   4 2878.31  167.38
   3  -9   4  959.00   55.09
  -3  -9  -4  865.21   54.29
   3   9   4  913.51   53.89
  -3   9  -4  831.72   55.49
  -4  -9  -4  233.88   15.90
   4  -9   4  249.38   16.80
   4   9   4  228.08   15.10
  -4   9  -4  206.28   16.90
   5  -9   4  389.66   25.50
  -5  -9  -4  385.56   25.00
  -5   9  -4  337.27   25.90
   5   9   4  387.06   23.80
   6  -9   4  124.59   11.10
  -6  -9  -4  103.89   10.20
   6   9   4  116.79    8.60
  -6   9  -4   88.29   12.80
  -6   9  -4   99.99   11.10
  -7  -9  -4  452.75   32.70
   7  -9   4  548.05   33.70
  -7   9  -4  463.25   34.20
   7   9   4  535.05   31.50
  -7   9  -4  489.65   36.40
   8  -9   4   20.80    5.80
   8  -9   4   11.60    4.80
  -8   9  -4   10.60    5.60
  -8   9  -4   10.80    8.40
   8   9   4   15.20    3.40
   8   9   4    8.70    4.00
  -9  -9  -4  133.19   12.90
   9  -9   4  157.78   14.30
   9  -9   4  119.89   13.60
  -9   9  -4  124.59   17.50
  -9   9  -4  120.19   14.00
   9   9   4  105.99   11.70
   9   9   4  118.39   10.30
 -10  -9  -4  242.18   19.70
  10  -9   4  194.68   19.30
  10  -9   4  286.87   21.40
 -10   9  -4  195.28   20.90
  10   9   4  242.38   16.80
 -10   9  -4  269.67   29.80
  10   9   4  230.58   18.50
 -11  -9  -4   -1.70    6.30
  11  -9   4    9.90    8.40
  11   9   4    3.40    5.10
  11   9   4    7.90    4.60
 -11   9  -4    2.80    7.00
 -12  -9  -4   48.60    8.70
  12   9   4   39.70    8.50
 -12   9  -4   53.09   11.70
 -13  -9  -4    0.60    6.60
 -13   9  -4   10.70   10.60
  13   9   4    9.70    6.50
 -14  -9  -4   17.70    6.50
  14   9   4   13.10    7.30
 -14   9  -4   35.50   13.40
  15  10  -4   29.20    9.50
 -15  10   4   29.40    8.00
  14  10  -4   -2.80    7.40
 -14  10   4   -3.20    5.80
  13 -10  -4   59.69   11.20
  13  10  -4   73.29   11.20
 -13  10   4   71.59   11.20
  12 -10  -4   12.10    7.40
 -12  10   4   11.40    5.00
  12  10  -4   12.50    7.00
  11 -10  -4   44.60    8.10
 -11  10   4   56.69    7.80
  10 -10  -4    4.90    4.90
 -10  10   4    3.70    3.50
   9 -10  -4  597.34   38.60
  -9  10   4  638.64   39.70
  -9  10   4  553.14   38.30
   8 -10  -4  324.87   21.50
  -8  10   4  313.67   22.10
  -8  10   4  271.17   20.90
   7 -10  -4    4.10    3.10
  -7  10   4    7.40    4.10
  -7  10   4    4.60    2.80
[truncated: 1,297,478 more chars]
