# Supplementary material for: Halogen-bonding-induced diverse aggregation of 4,5-diiodo-1,2,3-triazolium salts with different anions
Source: Beilstein J Org Chem. 2020 Jan 13;16:78–87. doi: 10.3762/bjoc.16.10 (PMC7006493; doi:10.3762/bjoc.16.10)
Supplement: File 2 — Crystallographic Information Files (CIF). [file Beilstein_J_Org_Chem-16-78-s002.zip › mo_xxy2017111702_0m.cif]

data_mo_xxy2017111702_0m_a_sq
_audit_creation_date               2019-12-09
_audit_creation_method
;
Olex2 1.3
(compiled Nov 21 2019 18:26:39 for OlexSys, GUI svn.r6003)
;
_shelx_SHELXL_version_number       '2016/6'
_audit_contact_author_address      ?
_audit_contact_author_email        ?
_audit_contact_author_name         ''
_audit_contact_author_phone        ?
_publ_contact_author_id_orcid      ?
_publ_section_references
;
Dolomanov, O.V., Bourhis, L.J., Gildea, R.J, Howard, J.A.K. & Puschmann, H.
 (2009), J. Appl. Cryst. 42, 339-341.

Sheldrick, G.M. (2008). Acta Cryst. A64, 112-122.
;
_chemical_name_common              ?
_chemical_name_systematic          ?
_chemical_formula_moiety           'C20 H22 I2 N3, B F4'
_chemical_formula_sum              'C20 H22 B F4 I2 N3'
_chemical_formula_weight           645.01
_chemical_melting_point            ?
loop_
  _atom_type_symbol
  _atom_type_description
  _atom_type_scat_dispersion_real
  _atom_type_scat_dispersion_imag
  _atom_type_scat_source
 'C' 'C' 0.0033 0.0016 'International Tables Vol C Tables 4.2.6.8 and 6.1.1.4'
 'H' 'H' 0.0000 0.0000 'International Tables Vol C Tables 4.2.6.8 and 6.1.1.4'
 'B' 'B' 0.0013 0.0007 'International Tables Vol C Tables 4.2.6.8 and 6.1.1.4'
 'F' 'F' 0.0171 0.0103 'International Tables Vol C Tables 4.2.6.8 and 6.1.1.4'
 'I' 'I' -0.4742 1.8119 'International Tables Vol C Tables 4.2.6.8 and 6.1.1.4'
 'N' 'N' 0.0061 0.0033 'International Tables Vol C Tables 4.2.6.8 and 6.1.1.4'

_shelx_space_group_comment
;
The symmetry employed for this shelxl refinement is uniquely defined
by the following loop, which should always be used as a source of
symmetry information in preference to the above space-group names.
They are only intended as comments.
;
_space_group_crystal_system        'triclinic'
_space_group_IT_number             2
_space_group_name_H-M_alt          'P -1'
_space_group_name_Hall             '-P 1'
loop_
  _space_group_symop_operation_xyz
 'x, y, z'
 '-x, -y, -z'

_cell_length_a                     15.734(3)
_cell_length_b                     16.150(4)
_cell_length_c                     18.906(4)
_cell_angle_alpha                  109.625(6)
_cell_angle_beta                   90.918(6)
_cell_angle_gamma                  118.792(5)
_cell_volume                       3872.4(15)
_cell_formula_units_Z              6
_cell_measurement_reflns_used      8677
_cell_measurement_temperature      298(2)
_cell_measurement_theta_max         23.218
_cell_measurement_theta_min        2.292
_shelx_estimated_absorpt_T_max     0.624
_shelx_estimated_absorpt_T_min     0.565
_exptl_absorpt_coefficient_mu      2.475
_exptl_absorpt_correction_T_max    0.7454
_exptl_absorpt_correction_T_min    0.4998
_exptl_absorpt_correction_type     multi-scan
_exptl_absorpt_process_details     SADABS
_exptl_absorpt_special_details     ?
_exptl_crystal_colour              'clear light colourless'
_exptl_crystal_colour_lustre       clear
_exptl_crystal_colour_modifier     light
_exptl_crystal_colour_primary      colourless
_exptl_crystal_density_diffrn      1.660
_exptl_crystal_density_meas        ?
_exptl_crystal_density_method      ?
_exptl_crystal_description         block
_exptl_crystal_F_000               1860
_exptl_crystal_size_max            0.26
_exptl_crystal_size_mid            0.23
_exptl_crystal_size_min            0.21
_exptl_transmission_factor_max     ?
_exptl_transmission_factor_min     ?
_diffrn_reflns_av_R_equivalents    0.0987
_diffrn_reflns_av_unetI/netI       0.1191
_diffrn_reflns_Laue_measured_fraction_full  0.995
_diffrn_reflns_Laue_measured_fraction_max  0.995
_diffrn_reflns_limit_h_max         18
_diffrn_reflns_limit_h_min         -18
_diffrn_reflns_limit_k_max         19
_diffrn_reflns_limit_k_min         -17
_diffrn_reflns_limit_l_max         21
_diffrn_reflns_limit_l_min         -22
_diffrn_reflns_number              40817
_diffrn_reflns_point_group_measured_fraction_full  0.995
_diffrn_reflns_point_group_measured_fraction_max  0.995
_diffrn_reflns_theta_full          24.999
_diffrn_reflns_theta_max           24.999
_diffrn_reflns_theta_min           2.249
_diffrn_ambient_temperature        297.85
_diffrn_detector_area_resol_mean   ?
_diffrn_measured_fraction_theta_full  0.995
_diffrn_measured_fraction_theta_max  0.995
_diffrn_measurement_device_type    'Bruker APEX-II CCD'
_diffrn_measurement_method         '\f and \w scans'
_diffrn_radiation_type             MoK\a
_diffrn_radiation_wavelength       0.71073
_diffrn_source                     ?
_reflns_Friedel_coverage           0.000
_reflns_Friedel_fraction_full      .
_reflns_Friedel_fraction_max       .
_reflns_number_gt                  7166
_reflns_number_total               13582
_reflns_special_details
;
 Reflections were merged by SHELXL according to the crystal
 class for the calculation of statistics and refinement.
 
 Structure factors included contributions from the .fab file.
 
 _reflns_Friedel_fraction is defined as the number of unique
 Friedel pairs measured divided by the number that would be
 possible theoretically, ignoring centric projections and
 systematic absences.
;
_reflns_threshold_expression       'I > 2\s(I)'
_computing_cell_refinement         ?
_computing_data_collection         ?
_computing_data_reduction          ?
_computing_molecular_graphics      'Olex2 1.3 (Dolomanov et al., 2009)'
_computing_publication_material    'Olex2 1.3 (Dolomanov et al., 2009)'
_computing_structure_refinement    'XL  (Sheldrick, 2008)'
_computing_structure_solution      'SHELXT 2014/5 (Sheldrick, 2014)'
_refine_diff_density_max           1.708
_refine_diff_density_min           -1.193
_refine_diff_density_rms           0.202
_refine_ls_extinction_coef         .
_refine_ls_extinction_method       none
_refine_ls_goodness_of_fit_ref     1.045
_refine_ls_hydrogen_treatment      constr
_refine_ls_matrix_type             full
_refine_ls_number_parameters       829
_refine_ls_number_reflns           13582
_refine_ls_number_restraints       79
_refine_ls_R_factor_all            0.1692
_refine_ls_R_factor_gt             0.0921
_refine_ls_restrained_S_all        1.049
_refine_ls_shift/su_max            0.001
_refine_ls_shift/su_mean           0.000
_refine_ls_structure_factor_coef   Fsqd
_refine_ls_weighting_details      
 'w=1/[\s^2^(Fo^2^)+(0.1407P)^2^+37.3671P] where P=(Fo^2^+2Fc^2^)/3'
_refine_ls_weighting_scheme        calc
_refine_ls_wR_factor_gt            0.2475
_refine_ls_wR_factor_ref           0.2991
_refine_special_details            ?
_olex2_refinement_description
;
1. Fixed Uiso
 At 1.2 times of:
  All C(H) groups
 At 1.5 times of:
  All C(H,H,H) groups
2. Rigid bond restraints
 C41, C43
 with sigma for 1-2 distances of 0.01 and sigma for 1-3 distances of 0.01
3. Uiso/Uaniso restraints and constraints
Uanis(F12) \\sim Ueq, Uanis(F6) \\sim Ueq, Uanis(F5) \\sim Ueq: with sigma of
0.01 and sigma for terminal atoms of 0.02
4. Rigid body (RIGU) restrains
 B2, F12, F10, F9, F11
 with sigma for 1-2 distances of 0.004 and sigma for 1-3 distances of 0.004
 B1, F3, F1, F2, F4
 with sigma for 1-2 distances of 0.004 and sigma for 1-3 distances of 0.004
5.a Aromatic/amide H refined with riding coordinates:
 C2AA(H2AA), C8(H8), C21(H21), C23(H23), C25(H25), C31(H31), C32(H32),
 C40(H40), C43(H43), C50(H50), C57(H57), C59(H59)
5.b Idealised Me refined as rotating group:
 C0AA(H0AA,H0AB,H0AC), C4AA(H4AA,H4AB,H4AC), C9(H9A,H9B,H9C), C17(H17A,H17B,
 H17C), C20(H20A,H20B,H20C), C24(H24A,H24B,H24C), C26(H26A,H26B,H26C), C29(H29A,
 H29B,H29C), C34(H34A,H34B,H34C), C37(H37A,H37B,H37C), C39(H39A,H39B,H39C),
 C42(H42A,H42B,H42C), C44(H44A,H44B,H44C), C48(H48A,H48B,H48C), C51(H51A,H51B,
 H51C), C52(H52A,H52B,H52C), C56(H56A,H56B,H56C), C60(H60A,H60B,H60C)
;
_atom_sites_solution_hydrogens     geom
_atom_sites_solution_primary       ?
_atom_sites_solution_secondary     ?
loop_
  _atom_site_label
  _atom_site_type_symbol
  _atom_site_fract_x
  _atom_site_fract_y
  _atom_site_fract_z
  _atom_site_U_iso_or_equiv
  _atom_site_adp_type
  _atom_site_occupancy
  _atom_site_site_symmetry_order
  _atom_site_calc_flag
  _atom_site_refinement_flags_posn
  _atom_site_refinement_flags_adp
  _atom_site_refinement_flags_occupancy
  _atom_site_disorder_assembly
  _atom_site_disorder_group
 I6 I 0.65151(9) 0.02401(10) 0.80922(9) 0.0777(4) Uani 1 1 d . . . . .
 F1 F 0.3816(10) 0.0663(13) 0.8481(10) 0.157(6) Uani 1 1 d . . . . .
 B1 B 0.4853(14) 0.1281(13) 0.8478(12) 0.053(4) Uani 1 1 d . . . . .
 N1 N 0.5889(8) 0.2830(9) 0.4812(7) 0.045(3) Uani 1 1 d . . . . .
 C0AA C 0.7960(18) 0.418(2) 0.2593(14) 0.134(11) Uani 1 1 d . . . . .
 H0AA H 0.793145 0.361185 0.218391 0.201 Uiso 1 1 calc R U . . .
 H0AB H 0.863977 0.468612 0.284792 0.201 Uiso 1 1 calc R U . . .
 H0AC H 0.767397 0.447767 0.238412 0.201 Uiso 1 1 calc R U . . .
 I5 I 0.90016(10) 0.11857(10) 0.72673(8) 0.0779(4) Uani 1 1 d . . . . .
 F2 F 0.5357(11) 0.1256(13) 0.9022(9) 0.134(5) Uani 1 1 d . . . . .
 B2 B 0.9890(11) 0.2973(12) 0.6247(11) 0.041(3) Uani 1 1 d . . . . .
 N2 N 0.4956(8) 0.2605(9) 0.4756(7) 0.046(3) Uani 1 1 d . . . . .
 C1AA C 0.7388(13) 0.3805(17) 0.3160(11) 0.073(5) Uani 1 1 d . . . . .
 I3 I 0.76031(8) 0.29371(10) 0.56772(7) 0.0664(4) Uani 1 1 d . . . . .
 F3 F 0.5054(14) 0.1018(14) 0.7851(9) 0.152(6) Uani 1 1 d . . . . .
 B3 B 0.715(2) 0.548(2) 0.7264(17) 0.096(9) Uani 1 1 d . . . . .
 N3 N 0.4680(9) 0.2283(10) 0.5313(7) 0.050(3) Uani 1 1 d . . . . .
 C2AA C 0.7292(14) 0.4447(15) 0.3780(10) 0.069(5) Uani 1 1 d . . . . .
 H2AA H 0.757149 0.512499 0.383073 0.083 Uiso 1 1 calc R U . . .
 I4 I 0.52540(9) 0.18549(10) 0.66360(6) 0.0642(4) Uani 1 1 d . . . . .
 F4 F 0.4969(11) 0.2216(10) 0.8707(10) 0.142(6) Uani 1 1 d . . . . .
 N4 N 0.8664(10) -0.0607(10) 0.7672(8) 0.055(3) Uani 1 1 d . . . . .
 C3AA C 0.6820(13) 0.4193(13) 0.4347(9) 0.061(4) Uani 1 1 d . . . . .
 F5 F 0.7405(19) 0.6205(16) 0.6981(12) 0.205(9) Uani 1 1 d . U . . .
 I2 I 0.68749(8) 0.39561(9) 0.88990(6) 0.0607(4) Uani 1 1 d . . . . .
 N5 N 0.8077(10) -0.1316(10) 0.7933(7) 0.054(3) Uani 1 1 d . . . . .
 C4AA C 0.6731(17) 0.4937(16) 0.5040(11) 0.093(7) Uani 1 1 d . . . . .
 H4AA H 0.712213 0.562014 0.505548 0.139 Uiso 1 1 calc R U . . .
 H4AB H 0.696612 0.491176 0.550009 0.139 Uiso 1 1 calc R U . . .
 H4AC H 0.604813 0.475001 0.500561 0.139 Uiso 1 1 calc R U . . .
 F6 F 0.6384(17) 0.560(2) 0.7543(13) 0.217(10) Uani 1 1 d . U . . .
 I1 I 0.92941(8) 0.46351(9) 0.79414(6) 0.0615(4) Uani 1 1 d . . . . .
 N6 N 0.7350(9) -0.1100(10) 0.8080(7) 0.053(3) Uani 1 1 d . . . . .
 C5AA C 0.6401(12) 0.3156(14) 0.4238(9) 0.055(4) Uani 1 1 d . . . . .
 N7 N 0.9701(8) 0.6528(8) 0.9298(6) 0.040(3) Uani 1 1 d . . . . .
 F7 F 0.6728(14) 0.4579(13) 0.6708(9) 0.164(7) Uani 1 1 d . . . . .
 C7 C 0.6462(12) 0.2443(13) 0.3626(9) 0.054(4) Uani 1 1 d . . . . .
 C8 C 0.6955(14) 0.2810(19) 0.3109(11) 0.079(6) Uani 1 1 d . . . . .
 H8 H 0.700077 0.234320 0.268410 0.094 Uiso 1 1 calc R U . . .
 N8 N 0.9374(10) 0.6934(10) 0.9871(7) 0.053(3) Uani 1 1 d . . . . .
 F8 F 0.7763(10) 0.5743(13) 0.7849(7) 0.130(5) Uani 1 1 d . . . . .
 C9 C 0.5987(15) 0.1322(13) 0.3556(11) 0.078(6) Uani 1 1 d . . . . .
 H9A H 0.532109 0.107828 0.363480 0.117 Uiso 1 1 calc R U . . .
 H9B H 0.637021 0.129330 0.393793 0.117 Uiso 1 1 calc R U . . .
 H9C H 0.597456 0.089884 0.305365 0.117 Uiso 1 1 calc R U . . .
 N9 N 0.8448(9) 0.6167(10) 0.9795(7) 0.045(3) Uani 1 1 d . . . . .
 F9 F 0.9658(10) 0.3678(11) 0.6306(9) 0.126(5) Uani 1 1 d . . . . .
 C2 C 0.8209(10) 0.5295(11) 0.9189(8) 0.043(4) Uani 1 1 d . . . . .
 F10 F 0.9224(11) 0.2005(11) 0.5743(10) 0.149(6) Uani 1 1 d . . . . .
 C1 C 0.9040(11) 0.5525(12) 0.8883(8) 0.047(4) Uani 1 1 d . . . . .
 F11 F 1.0049(18) 0.2943(14) 0.6874(9) 0.190(8) Uani 1 1 d . . . . .
 C6 C 0.7465(12) -0.0300(13) 0.7923(9) 0.058(4) Uani 1 1 d . . . . .
 F12 F 1.0765(11) 0.3207(12) 0.5956(11) 0.156(6) Uani 1 1 d . U . . .
 C13 C 0.3001(11) 0.0927(14) 0.5134(10) 0.062(5) Uani 1 1 d . . . . .
 C5 C 0.8340(12) 0.0036(12) 0.7652(10) 0.058(4) Uani 1 1 d . . . . .
 C4 C 0.5426(10) 0.2316(12) 0.5720(8) 0.046(4) Uani 1 1 d . . . . .
 C3 C 0.6194(10) 0.2665(11) 0.5393(8) 0.044(4) Uani 1 1 d . . . . .
 C17 C 0.3210(14) 0.0100(14) 0.4706(12) 0.080(6) Uani 1 1 d . . . . .
 H17A H 0.259471 -0.053635 0.444663 0.119 Uiso 1 1 calc R U . . .
 H17B H 0.357944 0.002143 0.506144 0.119 Uiso 1 1 calc R U . . .
 H17C H 0.359053 0.028551 0.433463 0.119 Uiso 1 1 calc R U . . .
 C18 C 0.3667(11) 0.1979(13) 0.5440(9) 0.050(4) Uani 1 1 d . . . . .
 C19 C 0.3468(11) 0.2695(12) 0.5836(10) 0.054(4) Uani 1 1 d . . . . .
 C20 C 0.4239(14) 0.3842(14) 0.6139(13) 0.085(6) Uani 1 1 d . . . . .
 H20A H 0.477384 0.400057 0.651114 0.127 Uiso 1 1 calc R U . . .
 H20B H 0.393527 0.422736 0.637613 0.127 Uiso 1 1 calc R U . . .
 H20C H 0.449282 0.402062 0.572023 0.127 Uiso 1 1 calc R U . . .
 C21 C 0.2531(13) 0.2383(15) 0.5981(10) 0.063(5) Uani 1 1 d . . . . .
 H21 H 0.237784 0.287361 0.625335 0.076 Uiso 1 1 calc R U . . .
 C22 C 0.1825(12) 0.1368(16) 0.5732(11) 0.068(5) Uani 1 1 d . . . . .
 C23 C 0.2037(13) 0.0627(17) 0.5307(12) 0.079(6) Uani 1 1 d . . . . .
 H23 H 0.155085 -0.006558 0.513300 0.094 Uiso 1 1 calc R U . . .
 C24 C 0.0793(15) 0.100(2) 0.5950(17) 0.133(11) Uani 1 1 d . . . . .
 H24A H 0.045750 0.126901 0.575446 0.199 Uiso 1 1 calc R U . . .
 H24B H 0.087916 0.124398 0.649906 0.199 Uiso 1 1 calc R U . . .
 H24C H 0.040345 0.026438 0.572966 0.199 Uiso 1 1 calc R U . . .
 C26 C 0.7503(19) -0.0446(17) 0.9718(12) 0.111(8) Uani 1 1 d . . . . .
 H26A H 0.772635 0.008240 0.952029 0.167 Uiso 1 1 calc R U . . .
 H26B H 0.802549 -0.057621 0.979180 0.167 Uiso 1 1 calc R U . . .
 H26C H 0.732605 -0.022761 1.020081 0.167 Uiso 1 1 calc R U . . .
 C25 C 0.7486(14) 0.6446(17) 1.1577(10) 0.078(6) Uani 1 1 d . . . . .
 H25 H 0.756345 0.638256 1.204152 0.093 Uiso 1 1 calc R U . . .
 C27 C 0.6606(14) -0.1419(15) 0.9152(11) 0.066(5) Uani 1 1 d . . . . .
 C28 C 0.5717(12) -0.2632(13) 0.7819(10) 0.060(4) Uani 1 1 d . . . . .
 C29 C 0.5694(14) -0.2948(15) 0.6979(11) 0.079(6) Uani 1 1 d . . . . .
 H29A H 0.512245 -0.361969 0.670551 0.118 Uiso 1 1 calc R U . . .
 H29B H 0.628536 -0.296182 0.688263 0.118 Uiso 1 1 calc R U . . .
 H29C H 0.566026 -0.246616 0.680811 0.118 Uiso 1 1 calc R U . . .
 C30 C 0.6538(11) -0.1759(12) 0.8364(9) 0.050(4) Uani 1 1 d . . . . .
 C31 C 0.4939(12) -0.3195(15) 0.8124(13) 0.072(5) Uani 1 1 d . . . . .
 H31 H 0.438429 -0.379805 0.778481 0.086 Uiso 1 1 calc R U . . .
 C32 C 0.5778(18) -0.2013(19) 0.9389(12) 0.082(6) Uani 1 1 d . . . . .
 H32 H 0.577856 -0.180157 0.991126 0.098 Uiso 1 1 calc R U . . .
 C33 C 0.4951(15) -0.2908(17) 0.8884(15) 0.076(6) Uani 1 1 d . . . . .
 C34 C 0.4123(18) -0.356(2) 0.9182(16) 0.123(9) Uani 1 1 d . . . . .
 H34A H 0.350270 -0.386156 0.883734 0.185 Uiso 1 1 calc R U . . .
 H34B H 0.411923 -0.313791 0.968110 0.185 Uiso 1 1 calc R U . . .
 H34C H 0.421360 -0.408762 0.922160 0.185 Uiso 1 1 calc R U . . .
 C35 C 0.9523(11) -0.0612(12) 0.7429(10) 0.052(4) Uani 1 1 d . . . . .
 C36 C 1.0428(13) 0.0045(16) 0.7962(11) 0.070(5) Uani 1 1 d . . . . .
 C37 C 1.0514(16) 0.0715(19) 0.8766(13) 0.117(9) Uani 1 1 d . . . . .
 H37A H 1.118206 0.129030 0.896717 0.175 Uiso 1 1 calc R U . . .
 H37B H 1.035146 0.032617 0.908275 0.175 Uiso 1 1 calc R U . . .
 H37C H 1.006456 0.095677 0.876196 0.175 Uiso 1 1 calc R U . . .
 C38 C 0.9411(13) -0.1249(14) 0.6679(10) 0.065(5) Uani 1 1 d . . . . .
 C39 C 0.8418(15) -0.1922(16) 0.6134(12) 0.089(6) Uani 1 1 d . . . . .
 H39A H 0.849808 -0.222118 0.562671 0.133 Uiso 1 1 calc R U . . .
 H39B H 0.812820 -0.151865 0.612898 0.133 Uiso 1 1 calc R U . . .
 H39C H 0.799038 -0.245732 0.629785 0.133 Uiso 1 1 calc R U . . .
 C40 C 1.0262(15) -0.1212(16) 0.6459(12) 0.077(5) Uani 1 1 d . . . . .
 H40 H 1.021000 -0.162754 0.596096 0.093 Uiso 1 1 calc R U . . .
 C41 C 1.1175(15) -0.0585(18) 0.6949(14) 0.084(6) Uani 1 1 d . U . . .
 C42 C 1.2070(17) -0.062(2) 0.6670(16) 0.136(11) Uani 1 1 d . . . . .
 H42A H 1.184881 -0.116419 0.616963 0.204 Uiso 1 1 calc R U . . .
 H42B H 1.239180 -0.074674 0.702297 0.204 Uiso 1 1 calc R U . . .
 H42C H 1.252889 0.002208 0.664131 0.204 Uiso 1 1 calc R U . . .
 C43 C 1.1234(13) 0.0024(18) 0.7688(13) 0.091(6) Uani 1 1 d . U . . .
 H43 H 1.185343 0.044740 0.802241 0.109 Uiso 1 1 calc R U . . .
 C44 C 0.7068(18) 0.669(2) 0.9404(13) 0.105(8) Uani 1 1 d . . . . .
 H44A H 0.757166 0.664179 0.914313 0.158 Uiso 1 1 calc R U . . .
 H44B H 0.712227 0.733269 0.948943 0.158 Uiso 1 1 calc R U . . .
 H44C H 0.642468 0.613611 0.909560 0.158 Uiso 1 1 calc R U . . .
 C45 C 0.7203(14) 0.6608(15) 1.0175(9) 0.066(5) Uani 1 1 d . . . . .
 C46 C 0.7878(12) 0.6351(12) 1.0348(9) 0.055(4) Uani 1 1 d . . . . .
 C47 C 0.8040(11) 0.6260(13) 1.1042(9) 0.055(4) Uani 1 1 d . . . . .
 C48 C 0.8742(13) 0.5934(15) 1.1214(10) 0.069(5) Uani 1 1 d . . . . .
 H48A H 0.841863 0.519929 1.097710 0.103 Uiso 1 1 calc R U . . .
 H48B H 0.893124 0.615751 1.176018 0.103 Uiso 1 1 calc R U . . .
 H48C H 0.932228 0.623699 1.101417 0.103 Uiso 1 1 calc R U . . .
 C49 C 0.6818(17) 0.6726(19) 1.1418(11) 0.092(7) Uani 1 1 d . . . . .
 C50 C 0.6670(16) 0.6792(18) 1.0724(11) 0.087(7) Uani 1 1 d . . . . .
 H50 H 0.620735 0.696045 1.062126 0.104 Uiso 1 1 calc R U . . .
 C51 C 0.619(2) 0.690(3) 1.2025(14) 0.144(12) Uani 1 1 d . . . . .
 H51A H 0.595811 0.731837 1.194436 0.216 Uiso 1 1 calc R U . . .
 H51B H 0.659434 0.723438 1.253348 0.216 Uiso 1 1 calc R U . . .
 H51C H 0.563062 0.624683 1.196873 0.216 Uiso 1 1 calc R U . . .
 C52 C 1.0124(15) 0.7629(19) 0.8290(12) 0.096(7) Uani 1 1 d . . . . .
 H52A H 1.041831 0.797021 0.795370 0.144 Uiso 1 1 calc R U . . .
 H52B H 0.983775 0.797482 0.861983 0.144 Uiso 1 1 calc R U . . .
 H52C H 0.961640 0.692991 0.799003 0.144 Uiso 1 1 calc R U . . .
 C53 C 1.0943(13) 0.7649(13) 0.8792(9) 0.060(4) Uani 1 1 d . . . . .
 C54 C 1.0735(10) 0.7138(11) 0.9259(8) 0.044(4) Uani 1 1 d . . . . .
 C55 C 1.1438(12) 0.7165(13) 0.9717(9) 0.058(4) Uani 1 1 d . . . . .
 C56 C 1.1173(14) 0.6612(16) 1.0270(11) 0.079(6) Uani 1 1 d . . . . .
 H56A H 1.071121 0.589251 0.998647 0.118 Uiso 1 1 calc R U . . .
 H56B H 1.087672 0.689170 1.064519 0.118 Uiso 1 1 calc R U . . .
 H56C H 1.176386 0.670593 1.052521 0.118 Uiso 1 1 calc R U . . .
 C57 C 1.2430(12) 0.7738(14) 0.9686(11) 0.066(5) Uani 1 1 d . . . . .
 H57 H 1.292346 0.777139 0.999222 0.080 Uiso 1 1 calc R U . . .
 C58 C 1.2679(12) 0.8251(15) 0.9205(11) 0.067(5) Uani 1 1 d . . . . .
 C59 C 1.1949(13) 0.8213(13) 0.8754(10) 0.066(5) Uani 1 1 d . . . . .
 H59 H 1.212135 0.856030 0.842620 0.079 Uiso 1 1 calc R U . . .
 C60 C 1.3747(13) 0.8865(18) 0.9159(14) 0.106(8) Uani 1 1 d . . . . .
 H60A H 1.387305 0.847444 0.871118 0.159 Uiso 1 1 calc R U . . .
 H60B H 1.417537 0.901898 0.961057 0.159 Uiso 1 1 calc R U . . .
 H60C H 1.387413 0.949418 0.912691 0.159 Uiso 1 1 calc R U . . .

loop_
  _atom_site_aniso_label
  _atom_site_aniso_U_11
  _atom_site_aniso_U_22
  _atom_site_aniso_U_33
  _atom_site_aniso_U_23
  _atom_site_aniso_U_13
  _atom_site_aniso_U_12
 I6 0.0597(8) 0.0741(9) 0.1196(11) 0.0438(8) 0.0309(7) 0.0450(7)
 F1 0.070(7) 0.151(13) 0.202(16) 0.087(12) 0.014(8) 0.012(8)
 B1 0.051(8) 0.021(7) 0.078(9) 0.019(8) -0.006(8) 0.014(7)
 N1 0.031(7) 0.048(8) 0.049(8) 0.008(6) 0.002(5) 0.024(6)
 C0AA 0.098(18) 0.22(3) 0.12(2) 0.11(2) 0.084(16) 0.08(2)
 I5 0.0703(8) 0.0729(9) 0.1088(11) 0.0529(8) 0.0376(7) 0.0383(7)
 F2 0.109(10) 0.184(15) 0.147(11) 0.097(11) 0.013(9) 0.082(11)
 B2 0.019(7) 0.027(7) 0.071(9) 0.024(7) 0.004(6) 0.003(6)
 N2 0.034(7) 0.048(8) 0.056(8) 0.020(6) 0.005(6) 0.022(6)
 C1AA 0.058(12) 0.079(14) 0.066(13) 0.036(11) 0.028(9) 0.019(11)
 I3 0.0403(6) 0.0850(9) 0.0765(8) 0.0295(7) 0.0087(5) 0.0358(6)
 F3 0.178(15) 0.173(15) 0.121(10) 0.061(10) 0.057(10) 0.100(13)
 B3 0.12(2) 0.10(2) 0.086(19) 0.026(17) -0.014(17) 0.078(19)
 N3 0.041(7) 0.068(9) 0.052(8) 0.030(7) 0.021(6) 0.033(7)
 C2AA 0.076(13) 0.067(12) 0.053(11) 0.027(10) 0.009(9) 0.027(10)
 I4 0.0583(7) 0.0785(8) 0.0592(7) 0.0339(6) 0.0146(5) 0.0331(6)
 F4 0.125(11) 0.070(7) 0.229(16) 0.045(9) 0.021(11) 0.059(8)
 N4 0.054(8) 0.046(8) 0.069(9) 0.020(7) 0.014(7) 0.029(7)
 C3AA 0.064(11) 0.056(11) 0.051(10) 0.016(9) 0.013(8) 0.025(9)
 F5 0.275(18) 0.153(13) 0.186(15) 0.093(12) 0.010(12) 0.093(12)
 I2 0.0388(6) 0.0649(8) 0.0665(7) 0.0235(6) 0.0060(5) 0.0199(6)
 N5 0.049(8) 0.058(9) 0.061(8) 0.021(7) 0.018(7) 0.033(7)
 C4AA 0.117(18) 0.068(14) 0.072(14) 0.020(11) 0.025(12) 0.037(13)
 F6 0.194(15) 0.253(18) 0.222(17) 0.039(12) 0.015(12) 0.164(14)
 I1 0.0490(7) 0.0638(7) 0.0589(7) 0.0066(5) 0.0128(5) 0.0312(6)
 N6 0.048(8) 0.057(9) 0.051(8) 0.016(7) 0.010(6) 0.028(7)
 C5AA 0.052(10) 0.079(13) 0.041(9) 0.027(9) 0.010(7) 0.036(10)
 N7 0.043(7) 0.028(7) 0.043(7) 0.007(5) 0.004(6) 0.018(6)
 F7 0.170(16) 0.121(13) 0.122(13) -0.016(11) -0.011(11) 0.062(12)
 C7 0.049(9) 0.060(11) 0.052(10) 0.013(8) 0.013(8) 0.034(9)
 C8 0.071(13) 0.119(19) 0.073(13) 0.036(13) 0.032(11) 0.067(14)
 N8 0.065(9) 0.054(8) 0.038(7) 0.007(6) 0.006(6) 0.038(8)
 F8 0.115(11) 0.213(17) 0.090(9) 0.073(10) 0.006(8) 0.098(12)
 C9 0.090(14) 0.054(12) 0.089(14) 0.012(10) 0.013(11) 0.046(11)
 N9 0.046(8) 0.049(8) 0.045(7) 0.016(6) 0.009(6) 0.030(7)
 F9 0.116(10) 0.107(9) 0.171(13) 0.045(9) 0.024(9) 0.075(9)
 C2 0.042(9) 0.044(9) 0.047(9) 0.014(7) 0.002(7) 0.027(7)
 F10 0.097(9) 0.085(8) 0.174(13) -0.017(8) -0.016(9) 0.027(7)
 C1 0.045(9) 0.067(11) 0.033(8) 0.010(8) 0.006(7) 0.039(9)
 F11 0.31(2) 0.135(14) 0.102(9) 0.054(9) 0.012(10) 0.093(15)
 C6 0.043(10) 0.062(11) 0.066(11) 0.025(9) 0.004(8) 0.026(9)
 F12 0.099(8) 0.135(11) 0.246(14) 0.079(10) 0.099(9) 0.063(7)
 C13 0.028(8) 0.071(13) 0.074(12) 0.026(10) 0.004(8) 0.018(9)
 C5 0.050(10) 0.043(9) 0.079(12) 0.024(9) 0.001(9) 0.022(8)
 C4 0.035(8) 0.056(10) 0.038(8) 0.013(7) 0.005(7) 0.022(8)
 C3 0.037(8) 0.053(9) 0.054(9) 0.020(8) 0.019(7) 0.032(8)
 C17 0.061(12) 0.060(12) 0.100(15) 0.012(11) 0.017(11) 0.031(10)
 C18 0.036(9) 0.072(12) 0.054(10) 0.031(9) 0.020(7) 0.032(9)
 C19 0.044(9) 0.049(10) 0.077(11) 0.032(9) 0.010(8) 0.025(8)
 C20 0.069(13) 0.069(13) 0.118(17) 0.028(12) 0.028(12) 0.042(11)
 C21 0.063(12) 0.074(13) 0.083(13) 0.041(10) 0.036(10) 0.051(11)
 C22 0.037(9) 0.087(15) 0.092(14) 0.046(11) 0.030(9) 0.033(11)
 C23 0.048(11) 0.091(15) 0.111(16) 0.048(13) 0.022(10) 0.041(11)
 C24 0.054(14) 0.18(3) 0.20(3) 0.10(2) 0.050(16) 0.066(17)
 C26 0.14(2) 0.072(15) 0.069(14) 0.007(12) 0.008(14) 0.036(16)
 C25 0.076(13) 0.127(18) 0.051(11) 0.038(11) 0.026(9) 0.065(14)
 C27 0.072(13) 0.072(13) 0.079(13) 0.036(11) 0.029(11) 0.050(11)
 C28 0.054(11) 0.059(11) 0.074(12) 0.029(10) 0.011(9) 0.033(10)
 C29 0.062(12) 0.078(14) 0.080(14) 0.029(11) 0.000(10) 0.026(11)
 C30 0.044(9) 0.042(9) 0.061(11) 0.025(8) 0.015(8) 0.017(8)
 C31 0.038(10) 0.072(13) 0.115(17) 0.056(13) 0.027(10) 0.022(9)
 C32 0.114(19) 0.109(18) 0.092(15) 0.059(14) 0.049(14) 0.094(17)
 C33 0.055(12) 0.084(15) 0.115(18) 0.056(14) 0.039(13) 0.042(12)
 C34 0.097(18) 0.16(3) 0.16(2) 0.11(2) 0.075(17) 0.062(18)
 C35 0.039(9) 0.053(10) 0.074(11) 0.026(9) 0.018(8) 0.031(8)
 C36 0.054(11) 0.092(15) 0.076(13) 0.034(11) 0.020(10) 0.045(11)
 C37 0.067(14) 0.12(2) 0.105(18) -0.021(15) -0.024(12) 0.050(14)
 C38 0.056(11) 0.063(12) 0.067(12) 0.019(10) 0.003(9) 0.031(10)
 C39 0.083(15) 0.081(15) 0.085(15) 0.019(12) 0.011(12) 0.039(13)
 C40 0.078(14) 0.088(15) 0.090(14) 0.039(12) 0.027(12) 0.057(12)
 C41 0.066(13) 0.105(17) 0.120(15) 0.059(13) 0.033(13) 0.063(13)
 C42 0.076(16) 0.23(3) 0.16(2) 0.09(2) 0.058(16) 0.11(2)
 C43 0.035(10) 0.116(18) 0.117(15) 0.043(13) 0.008(11) 0.038(12)
 C44 0.13(2) 0.16(2) 0.114(18) 0.083(17) 0.054(15) 0.13(2)
 C45 0.086(13) 0.086(14) 0.055(11) 0.036(10) 0.023(9) 0.059(12)
 C46 0.062(11) 0.059(11) 0.046(10) 0.006(8) 0.012(8) 0.043(9)
 C47 0.045(9) 0.076(12) 0.047(10) 0.021(8) 0.014(7) 0.035(9)
 C48 0.070(12) 0.085(14) 0.067(12) 0.041(10) 0.020(9) 0.044(11)
 C49 0.101(16) 0.14(2) 0.065(13) 0.042(13) 0.046(12) 0.086(16)
 C50 0.103(16) 0.14(2) 0.067(13) 0.042(13) 0.037(11) 0.099(16)
 C51 0.18(3) 0.24(4) 0.093(18) 0.07(2) 0.072(19) 0.17(3)
 C52 0.069(13) 0.14(2) 0.099(16) 0.071(15) 0.009(11) 0.056(14)
 C53 0.060(11) 0.058(11) 0.059(11) 0.017(9) 0.006(8) 0.033(9)
 C54 0.035(8) 0.031(8) 0.054(9) 0.014(7) -0.003(7) 0.010(7)
 C55 0.046(10) 0.053(10) 0.064(11) 0.012(8) 0.005(8) 0.025(9)
 C56 0.081(13) 0.097(15) 0.094(14) 0.068(13) 0.012(11) 0.051(12)
 C57 0.044(10) 0.062(12) 0.090(14) 0.034(11) 0.013(9) 0.022(9)
 C58 0.037(9) 0.072(13) 0.075(12) 0.010(10) 0.011(9) 0.028(9)
 C59 0.067(12) 0.044(10) 0.080(13) 0.030(9) 0.025(10) 0.021(9)
 C60 0.037(11) 0.102(18) 0.13(2) 0.023(15) -0.004(11) 0.019(11)

_geom_special_details
;
 All esds (except the esd in the dihedral angle between two l.s. planes)
 are estimated using the full covariance matrix.  The cell esds are taken
 into account individually in the estimation of esds in distances, angles
 and torsion angles; correlations between esds in cell parameters are only
 used when they are defined by crystal symmetry.  An approximate (isotropic)
 treatment of cell esds is used for estimating esds involving l.s. planes.
;
loop_
  _geom_bond_atom_site_label_1
  _geom_bond_atom_site_label_2
  _geom_bond_distance
  _geom_bond_site_symmetry_2
  _geom_bond_publ_flag
 I6 C6 2.045(16) . ?
 F1 B1 1.45(2) . ?
 B1 F2 1.31(2) . ?
 B1 F3 1.22(2) . ?
 B1 F4 1.34(2) . ?
 N1 N2 1.324(15) . ?
 N1 C5AA 1.45(2) . ?
 N1 C3 1.344(18) . ?
 C0AA H0AA 0.9600 . ?
 C0AA H0AB 0.9600 . ?
 C0AA H0AC 0.9600 . ?
 C0AA C1AA 1.51(2) . ?
 I5 C5 2.032(17) . ?
 B2 F9 1.33(2) . ?
 B2 F10 1.36(2) . ?
 B2 F11 1.23(2) . ?
 B2 F12 1.42(2) . ?
 N2 N3 1.317(16) . ?
 C1AA C2AA 1.35(3) . ?
 C1AA C8 1.38(3) . ?
 I3 C3 2.065(13) . ?
 B3 F5 1.35(3) . ?
 B3 F6 1.41(3) . ?
 B3 F7 1.29(3) . ?
 B3 F8 1.25(3) . ?
 N3 C4 1.364(18) . ?
 N3 C18 1.475(18) . ?
 C2AA H2AA 0.9300 . ?
 C2AA C3AA 1.38(2) . ?
 I4 C4 2.076(15) . ?
 N4 N5 1.336(18) . ?
 N4 C5 1.37(2) . ?
 N4 C35 1.437(19) . ?
 C3AA C4AA 1.51(2) . ?
 C3AA C5AA 1.41(2) . ?
 I2 C2 2.044(15) . ?
 N5 N6 1.356(17) . ?
 C4AA H4AA 0.9600 . ?
 C4AA H4AB 0.9600 . ?
 C4AA H4AC 0.9600 . ?
 I1 C1 2.062(14) . ?
 N6 C6 1.35(2) . ?
 N6 C30 1.47(2) . ?
 C5AA C7 1.37(2) . ?
 N7 N8 1.317(15) . ?
 N7 C1 1.349(19) . ?
 N7 C54 1.460(18) . ?
 C7 C8 1.37(2) . ?
 C7 C9 1.54(2) . ?
 C8 H8 0.9300 . ?
 N8 N9 1.346(17) . ?
 C9 H9A 0.9600 . ?
 C9 H9B 0.9600 . ?
 C9 H9C 0.9600 . ?
 N9 C2 1.352(18) . ?
 N9 C46 1.437(18) . ?
 C2 C1 1.37(2) . ?
 C6 C5 1.39(2) . ?
 C13 C17 1.50(2) . ?
 C13 C18 1.39(2) . ?
 C13 C23 1.43(2) . ?
 C4 C3 1.327(19) . ?
 C17 H17A 0.9600 . ?
 C17 H17B 0.9600 . ?
 C17 H17C 0.9600 . ?
 C18 C19 1.33(2) . ?
 C19 C20 1.53(2) . ?
 C19 C21 1.37(2) . ?
 C20 H20A 0.9600 . ?
 C20 H20B 0.9600 . ?
 C20 H20C 0.9600 . ?
 C21 H21 0.9300 . ?
 C21 C22 1.36(2) . ?
 C22 C23 1.39(3) . ?
 C22 C24 1.56(2) . ?
 C23 H23 0.9300 . ?
 C24 H24A 0.9600 . ?
 C24 H24B 0.9600 . ?
 C24 H24C 0.9600 . ?
 C26 H26A 0.9600 . ?
 C26 H26B 0.9600 . ?
 C26 H26C 0.9600 . ?
 C26 C27 1.51(3) . ?
 C25 H25 0.9300 . ?
 C25 C47 1.40(2) . ?
 C25 C49 1.39(3) . ?
 C27 C30 1.39(2) . ?
 C27 C32 1.39(3) . ?
 C28 C29 1.49(2) . ?
 C28 C30 1.39(2) . ?
 C28 C31 1.40(2) . ?
 C29 H29A 0.9600 . ?
 C29 H29B 0.9600 . ?
 C29 H29C 0.9600 . ?
 C31 H31 0.9300 . ?
 C31 C33 1.35(3) . ?
 C32 H32 0.9300 . ?
 C32 C33 1.38(3) . ?
 C33 C34 1.49(3) . ?
 C34 H34A 0.9600 . ?
 C34 H34B 0.9600 . ?
 C34 H34C 0.9600 . ?
 C35 C36 1.40(2) . ?
 C35 C38 1.39(2) . ?
 C36 C37 1.50(3) . ?
 C36 C43 1.39(2) . ?
 C37 H37A 0.9600 . ?
 C37 H37B 0.9600 . ?
 C37 H37C 0.9600 . ?
 C38 C39 1.50(2) . ?
 C38 C40 1.39(2) . ?
 C39 H39A 0.9600 . ?
 C39 H39B 0.9600 . ?
 C39 H39C 0.9600 . ?
 C40 H40 0.9300 . ?
 C40 C41 1.37(3) . ?
 C41 C42 1.53(3) . ?
 C41 C43 1.38(3) . ?
 C42 H42A 0.9600 . ?
 C42 H42B 0.9600 . ?
 C42 H42C 0.9600 . ?
 C43 H43 0.9300 . ?
 C44 H44A 0.9600 . ?
 C44 H44B 0.9600 . ?
 C44 H44C 0.9600 . ?
 C44 C45 1.52(2) . ?
 C45 C46 1.38(2) . ?
 C45 C50 1.39(2) . ?
 C46 C47 1.40(2) . ?
 C47 C48 1.51(2) . ?
 C48 H48A 0.9600 . ?
 C48 H48B 0.9600 . ?
 C48 H48C 0.9600 . ?
 C49 C50 1.38(3) . ?
 C49 C51 1.57(3) . ?
 C50 H50 0.9300 . ?
 C51 H51A 0.9600 . ?
 C51 H51B 0.9600 . ?
 C51 H51C 0.9600 . ?
 C52 H52A 0.9600 . ?
 C52 H52B 0.9600 . ?
 C52 H52C 0.9600 . ?
 C52 C53 1.57(2) . ?
 C53 C54 1.34(2) . ?
 C53 C59 1.41(2) . ?
 C54 C55 1.37(2) . ?
 C55 C56 1.53(2) . ?
 C55 C57 1.39(2) . ?
 C56 H56A 0.9600 . ?
 C56 H56B 0.9600 . ?
 C56 H56C 0.9600 . ?
 C57 H57 0.9300 . ?
 C57 C58 1.37(3) . ?
 C58 C59 1.38(2) . ?
 C58 C60 1.51(2) . ?
 C59 H59 0.9300 . ?
 C60 H60A 0.9600 . ?
 C60 H60B 0.9600 . ?
 C60 H60C 0.9600 . ?

loop_
  _geom_angle_atom_site_label_1
  _geom_angle_atom_site_label_2
  _geom_angle_atom_site_label_3
  _geom_angle
  _geom_angle_site_symmetry_1
  _geom_angle_site_symmetry_3
  _geom_angle_publ_flag
 F2 B1 F1 106.1(17) . . ?
 F2 B1 F4 108.8(17) . . ?
 F3 B1 F1 113.6(18) . . ?
 F3 B1 F2 113.7(19) . . ?
 F3 B1 F4 112.5(19) . . ?
 F4 B1 F1 101.2(17) . . ?
 N2 N1 C5AA 117.3(12) . . ?
 N2 N1 C3 112.4(12) . . ?
 C3 N1 C5AA 130.2(12) . . ?
 H0AA C0AA H0AB 109.5 . . ?
 H0AA C0AA H0AC 109.5 . . ?
 H0AB C0AA H0AC 109.5 . . ?
 C1AA C0AA H0AA 109.5 . . ?
 C1AA C0AA H0AB 109.5 . . ?
 C1AA C0AA H0AC 109.5 . . ?
 F9 B2 F10 115.8(15) . . ?
 F9 B2 F12 109.7(15) . . ?
 F10 B2 F12 103.1(16) . . ?
 F11 B2 F9 111.8(18) . . ?
 F11 B2 F10 108.3(17) . . ?
 F11 B2 F12 107.5(18) . . ?
 N3 N2 N1 103.4(11) . . ?
 C2AA C1AA C0AA 121(2) . . ?
 C2AA C1AA C8 114.7(17) . . ?
 C8 C1AA C0AA 124(2) . . ?
 F5 B3 F6 92(2) . . ?
 F7 B3 F5 110(2) . . ?
 F7 B3 F6 106(3) . . ?
 F8 B3 F5 114(3) . . ?
 F8 B3 F6 105(3) . . ?
 F8 B3 F7 124(2) . . ?
 N2 N3 C4 112.2(11) . . ?
 N2 N3 C18 119.1(12) . . ?
 C4 N3 C18 128.6(13) . . ?
 C1AA C2AA H2AA 117.0 . . ?
 C1AA C2AA C3AA 126.0(19) . . ?
 C3AA C2AA H2AA 117.0 . . ?
 N5 N4 C5 113.9(13) . . ?
 N5 N4 C35 118.5(12) . . ?
 C5 N4 C35 127.6(15) . . ?
 C2AA C3AA C4AA 124.7(18) . . ?
 C2AA C3AA C5AA 114.7(16) . . ?
 C5AA C3AA C4AA 120.7(16) . . ?
 N4 N5 N6 102.1(12) . . ?
 C3AA C4AA H4AA 109.5 . . ?
 C3AA C4AA H4AB 109.5 . . ?
 C3AA C4AA H4AC 109.5 . . ?
 H4AA C4AA H4AB 109.5 . . ?
 H4AA C4AA H4AC 109.5 . . ?
 H4AB C4AA H4AC 109.5 . . ?
 N5 N6 C30 117.5(13) . . ?
 C6 N6 N5 114.2(13) . . ?
 C6 N6 C30 128.3(13) . . ?
 C3AA C5AA N1 117.8(14) . . ?
 C7 C5AA N1 118.4(16) . . ?
 C7 C5AA C3AA 123.7(15) . . ?
 N8 N7 C1 112.4(12) . . ?
 N8 N7 C54 118.3(12) . . ?
 C1 N7 C54 128.6(12) . . ?
 C5AA C7 C9 120.1(16) . . ?
 C8 C7 C5AA 114.9(17) . . ?
 C8 C7 C9 124.9(16) . . ?
 C1AA C8 H8 117.0 . . ?
 C7 C8 C1AA 126.0(18) . . ?
 C7 C8 H8 117.0 . . ?
 N7 N8 N9 104.4(11) . . ?
 C7 C9 H9A 109.5 . . ?
 C7 C9 H9B 109.5 . . ?
 C7 C9 H9C 109.5 . . ?
 H9A C9 H9B 109.5 . . ?
 H9A C9 H9C 109.5 . . ?
 H9B C9 H9C 109.5 . . ?
 N8 N9 C2 111.7(12) . . ?
 N8 N9 C46 118.8(12) . . ?
 C2 N9 C46 129.4(13) . . ?
 N9 C2 I2 123.3(11) . . ?
 N9 C2 C1 105.4(13) . . ?
 C1 C2 I2 131.3(11) . . ?
 N7 C1 I1 123.4(11) . . ?
 N7 C1 C2 106.0(12) . . ?
 C2 C1 I1 130.5(12) . . ?
 N6 C6 I6 124.2(12) . . ?
 N6 C6 C5 104.9(14) . . ?
 C5 C6 I6 130.8(13) . . ?
 C18 C13 C17 127.1(15) . . ?
 C18 C13 C23 114.4(16) . . ?
 C23 C13 C17 118.3(17) . . ?
 N4 C5 I5 125.9(13) . . ?
 N4 C5 C6 105.0(15) . . ?
 C6 C5 I5 129.2(12) . . ?
 N3 C4 I4 122.8(10) . . ?
 C3 C4 N3 105.5(13) . . ?
 C3 C4 I4 131.7(11) . . ?
 N1 C3 I3 124.3(10) . . ?
 C4 C3 N1 106.5(12) . . ?
 C4 C3 I3 129.3(11) . . ?
 C13 C17 H17A 109.5 . . ?
 C13 C17 H17B 109.5 . . ?
 C13 C17 H17C 109.5 . . ?
 H17A C17 H17B 109.5 . . ?
 H17A C17 H17C 109.5 . . ?
 H17B C17 H17C 109.5 . . ?
 C13 C18 N3 114.4(14) . . ?
 C19 C18 N3 119.8(15) . . ?
 C19 C18 C13 125.8(14) . . ?
 C18 C19 C20 122.6(15) . . ?
 C18 C19 C21 118.3(15) . . ?
 C21 C19 C20 119.1(15) . . ?
 C19 C20 H20A 109.5 . . ?
 C19 C20 H20B 109.5 . . ?
 C19 C20 H20C 109.5 . . ?
 H20A C20 H20B 109.5 . . ?
 H20A C20 H20C 109.5 . . ?
 H20B C20 H20C 109.5 . . ?
 C19 C21 H21 119.5 . . ?
 C22 C21 C19 121.0(16) . . ?
 C22 C21 H21 119.5 . . ?
 C21 C22 C23 120.1(15) . . ?
 C21 C22 C24 121.6(19) . . ?
 C23 C22 C24 118(2) . . ?
 C13 C23 H23 119.9 . . ?
 C22 C23 C13 120.2(18) . . ?
 C22 C23 H23 119.9 . . ?
 C22 C24 H24A 109.5 . . ?
 C22 C24 H24B 109.5 . . ?
 C22 C24 H24C 109.5 . . ?
 H24A C24 H24B 109.5 . . ?
 H24A C24 H24C 109.5 . . ?
 H24B C24 H24C 109.5 . . ?
 H26A C26 H26B 109.5 . . ?
 H26A C26 H26C 109.5 . . ?
 H26B C26 H26C 109.5 . . ?
 C27 C26 H26A 109.5 . . ?
 C27 C26 H26B 109.5 . . ?
 C27 C26 H26C 109.5 . . ?
 C47 C25 H25 119.9 . . ?
 C49 C25 H25 119.9 . . ?
 C49 C25 C47 120.2(17) . . ?
 C30 C27 C26 122.7(18) . . ?
 C32 C27 C26 121.9(19) . . ?
 C32 C27 C30 115.3(18) . . ?
 C30 C28 C29 121.8(16) . . ?
 C30 C28 C31 114.9(17) . . ?
 C31 C28 C29 123.2(17) . . ?
 C28 C29 H29A 109.5 . . ?
 C28 C29 H29B 109.5 . . ?
 C28 C29 H29C 109.5 . . ?
 H29A C29 H29B 109.5 . . ?
 H29A C29 H29C 109.5 . . ?
 H29B C29 H29C 109.5 . . ?
 C27 C30 N6 117.4(14) . . ?
 C27 C30 C28 124.8(16) . . ?
 C28 C30 N6 117.5(14) . . ?
 C28 C31 H31 118.3 . . ?
 C33 C31 C28 123.5(19) . . ?
 C33 C31 H31 118.3 . . ?
 C27 C32 H32 118.5 . . ?
 C33 C32 C27 123.0(19) . . ?
 C33 C32 H32 118.5 . . ?
 C31 C33 C32 118.4(18) . . ?
 C31 C33 C34 121(2) . . ?
 C32 C33 C34 120(2) . . ?
 C33 C34 H34A 109.5 . . ?
 C33 C34 H34B 109.5 . . ?
 C33 C34 H34C 109.5 . . ?
 H34A C34 H34B 109.5 . . ?
 H34A C34 H34C 109.5 . . ?
 H34B C34 H34C 109.5 . . ?
 C36 C35 N4 117.4(14) . . ?
 C38 C35 N4 118.6(14) . . ?
 C38 C35 C36 124.0(15) . . ?
 C35 C36 C37 122.2(16) . . ?
 C43 C36 C35 114.7(17) . . ?
 C43 C36 C37 123.0(18) . . ?
 C36 C37 H37A 109.5 . . ?
 C36 C37 H37B 109.5 . . ?
 C36 C37 H37C 109.5 . . ?
 H37A C37 H37B 109.5 . . ?
 H37A C37 H37C 109.5 . . ?
 H37B C37 H37C 109.5 . . ?
 C35 C38 C39 121.1(16) . . ?
 C40 C38 C35 116.9(16) . . ?
 C40 C38 C39 122.0(18) . . ?
 C38 C39 H39A 109.5 . . ?
 C38 C39 H39B 109.5 . . ?
 C38 C39 H39C 109.5 . . ?
 H39A C39 H39B 109.5 . . ?
 H39A C39 H39C 109.5 . . ?
 H39B C39 H39C 109.5 . . ?
 C38 C40 H40 118.8 . . ?
 C41 C40 C38 122.4(19) . . ?
 C41 C40 H40 118.8 . . ?
 C40 C41 C42 119(2) . . ?
 C40 C41 C43 117.8(18) . . ?
 C43 C41 C42 123(2) . . ?
 C41 C42 H42A 109.5 . . ?
 C41 C42 H42B 109.5 . . ?
 C41 C42 H42C 109.5 . . ?
 H42A C42 H42B 109.5 . . ?
 H42A C42 H42C 109.5 . . ?
 H42B C42 H42C 109.5 . . ?
 C36 C43 H43 117.9 . . ?
 C41 C43 C36 124.2(18) . . ?
 C41 C43 H43 117.9 . . ?
 H44A C44 H44B 109.5 . . ?
 H44A C44 H44C 109.5 . . ?
 H44B C44 H44C 109.5 . . ?
 C45 C44 H44A 109.5 . . ?
 C45 C44 H44B 109.5 . . ?
 C45 C44 H44C 109.5 . . ?
 C46 C45 C44 120.1(15) . . ?
 C46 C45 C50 117.7(16) . . ?
 C50 C45 C44 122.3(16) . . ?
 C45 C46 N9 118.9(14) . . ?
 C45 C46 C47 123.3(14) . . ?
 C47 C46 N9 117.8(13) . . ?
 C25 C47 C46 117.2(15) . . ?
 C25 C47 C48 119.7(15) . . ?
 C46 C47 C48 123.1(14) . . ?
 C47 C48 H48A 109.5 . . ?
 C47 C48 H48B 109.5 . . ?
 C47 C48 H48C 109.5 . . ?
 H48A C48 H48B 109.5 . . ?
 H48A C48 H48C 109.5 . . ?
 H48B C48 H48C 109.5 . . ?
 C25 C49 C51 118.5(19) . . ?
 C50 C49 C25 120.7(16) . . ?
 C50 C49 C51 121(2) . . ?
 C45 C50 H50 119.6 . . ?
 C49 C50 C45 120.9(18) . . ?
 C49 C50 H50 119.6 . . ?
 C49 C51 H51A 109.5 . . ?
 C49 C51 H51B 109.5 . . ?
 C49 C51 H51C 109.5 . . ?
 H51A C51 H51B 109.5 . . ?
 H51A C51 H51C 109.5 . . ?
 H51B C51 H51C 109.5 . . ?
 H52A C52 H52B 109.5 . . ?
 H52A C52 H52C 109.5 . . ?
 H52B C52 H52C 109.5 . . ?
 C53 C52 H52A 109.5 . . ?
 C53 C52 H52B 109.5 . . ?
 C53 C52 H52C 109.5 . . ?
 C54 C53 C52 122.9(16) . . ?
 C54 C53 C59 117.3(15) . . ?
 C59 C53 C52 119.7(17) . . ?
 C53 C54 N7 118.8(13) . . ?
 C53 C54 C55 124.0(15) . . ?
 C55 C54 N7 117.2(14) . . ?
 C54 C55 C56 122.3(15) . . ?
 C54 C55 C57 118.2(17) . . ?
 C57 C55 C56 119.5(16) . . ?
 C55 C56 H56A 109.5 . . ?
 C55 C56 H56B 109.5 . . ?
 C55 C56 H56C 109.5 . . ?
 H56A C56 H56B 109.5 . . ?
 H56A C56 H56C 109.5 . . ?
 H56B C56 H56C 109.5 . . ?
 C55 C57 H57 120.0 . . ?
 C58 C57 C55 120.1(17) . . ?
 C58 C57 H57 120.0 . . ?
 C57 C58 C59 120.2(16) . . ?
 C57 C58 C60 120.7(18) . . ?
 C59 C58 C60 119(2) . . ?
 C53 C59 H59 119.9 . . ?
 C58 C59 C53 120.2(17) . . ?
 C58 C59 H59 119.9 . . ?
 C58 C60 H60A 109.5 . . ?
 C58 C60 H60B 109.5 . . ?
 C58 C60 H60C 109.5 . . ?
 H60A C60 H60B 109.5 . . ?
 H60A C60 H60C 109.5 . . ?
 H60B C60 H60C 109.5 . . ?

loop_
  _geom_torsion_atom_site_label_1
  _geom_torsion_atom_site_label_2
  _geom_torsion_atom_site_label_3
  _geom_torsion_atom_site_label_4
  _geom_torsion
  _geom_torsion_site_symmetry_1
  _geom_torsion_site_symmetry_2
  _geom_torsion_site_symmetry_3
  _geom_torsion_site_symmetry_4
  _geom_torsion_publ_flag
 I6 C6 C5 I5 -3(2) . . . . ?
 I6 C6 C5 N4 179.1(12) . . . . ?
 N1 N2 N3 C4 0.8(16) . . . . ?
 N1 N2 N3 C18 178.7(12) . . . . ?
 N1 C5AA C7 C8 179.9(14) . . . . ?
 N1 C5AA C7 C9 0(2) . . . . ?
 C0AA C1AA C2AA C3AA -177(2) . . . . ?
 C0AA C1AA C8 C7 177(2) . . . . ?
 N2 N1 C5AA C3AA 82.4(17) . . . . ?
 N2 N1 C5AA C7 -98.4(16) . . . . ?
 N2 N1 C3 I3 -179.3(9) . . . . ?
 N2 N1 C3 C4 0.4(17) . . . . ?
 N2 N3 C4 I4 -179.6(10) . . . . ?
 N2 N3 C4 C3 -0.5(18) . . . . ?
 N2 N3 C18 C13 100.2(17) . . . . ?
 N2 N3 C18 C19 -81.2(19) . . . . ?
 C1AA C2AA C3AA C4AA 180(2) . . . . ?
 C1AA C2AA C3AA C5AA -1(3) . . . . ?
 N3 C4 C3 N1 0.1(17) . . . . ?
 N3 C4 C3 I3 179.7(11) . . . . ?
 N3 C18 C19 C20 3(2) . . . . ?
 N3 C18 C19 C21 -176.5(14) . . . . ?
 C2AA C1AA C8 C7 -1(3) . . . . ?
 C2AA C3AA C5AA N1 -179.9(14) . . . . ?
 C2AA C3AA C5AA C7 1(2) . . . . ?
 I4 C4 C3 N1 179.0(11) . . . . ?
 I4 C4 C3 I3 -1(2) . . . . ?
 N4 N5 N6 C6 -0.1(16) . . . . ?
 N4 N5 N6 C30 178.4(12) . . . . ?
 N4 C35 C36 C37 2(3) . . . . ?
 N4 C35 C36 C43 -178.5(16) . . . . ?
 N4 C35 C38 C39 0(3) . . . . ?
 N4 C35 C38 C40 178.3(16) . . . . ?
 C3AA C5AA C7 C8 -1(2) . . . . ?
 C3AA C5AA C7 C9 179.5(16) . . . . ?
 I2 C2 C1 I1 4(2) . . . . ?
 I2 C2 C1 N7 179.8(10) . . . . ?
 N5 N4 C5 I5 -178.3(11) . . . . ?
 N5 N4 C5 C6 -0.3(18) . . . . ?
 N5 N4 C35 C36 -95.9(18) . . . . ?
 N5 N4 C35 C38 85.4(19) . . . . ?
 N5 N6 C6 I6 -179.1(10) . . . . ?
 N5 N6 C6 C5 -0.1(18) . . . . ?
 N5 N6 C30 C27 96.5(17) . . . . ?
 N5 N6 C30 C28 -89.1(17) . . . . ?
 C4AA C3AA C5AA N1 0(2) . . . . ?
 C4AA C3AA C5AA C7 -179.3(17) . . . . ?
 N6 C6 C5 I5 178.2(11) . . . . ?
 N6 C6 C5 N4 0.2(17) . . . . ?
 C5AA N1 N2 N3 176.4(13) . . . . ?
 C5AA N1 C3 I3 4(2) . . . . ?
 C5AA N1 C3 C4 -176.2(15) . . . . ?
 C5AA C7 C8 C1AA 1(3) . . . . ?
 N7 N8 N9 C2 0.8(15) . . . . ?
 N7 N8 N9 C46 178.7(12) . . . . ?
 N7 C54 C55 C56 -2(2) . . . . ?
 N7 C54 C55 C57 179.6(14) . . . . ?
 C8 C1AA C2AA C3AA 1(3) . . . . ?
 N8 N7 C1 I1 179.9(10) . . . . ?
 N8 N7 C1 C2 3.9(16) . . . . ?
 N8 N7 C54 C53 -98.3(17) . . . . ?
 N8 N7 C54 C55 80.6(17) . . . . ?
 N8 N9 C2 I2 178.8(9) . . . . ?
 N8 N9 C2 C1 1.5(16) . . . . ?
 N8 N9 C46 C45 97.2(18) . . . . ?
 N8 N9 C46 C47 -82.7(19) . . . . ?
 C9 C7 C8 C1AA -179.7(18) . . . . ?
 N9 C2 C1 I1 -178.8(10) . . . . ?
 N9 C2 C1 N7 -3.1(15) . . . . ?
 N9 C46 C47 C25 179.7(16) . . . . ?
 N9 C46 C47 C48 -3(3) . . . . ?
 C2 N9 C46 C45 -85(2) . . . . ?
 C2 N9 C46 C47 94.7(19) . . . . ?
 C1 N7 N8 N9 -2.9(15) . . . . ?
 C1 N7 C54 C53 92.1(19) . . . . ?
 C1 N7 C54 C55 -89.0(19) . . . . ?
 C6 N6 C30 C27 -85(2) . . . . ?
 C6 N6 C30 C28 89(2) . . . . ?
 C13 C18 C19 C20 -178.6(17) . . . . ?
 C13 C18 C19 C21 2(3) . . . . ?
 C5 N4 N5 N6 0.2(16) . . . . ?
 C5 N4 C35 C36 86(2) . . . . ?
 C5 N4 C35 C38 -93(2) . . . . ?
 C4 N3 C18 C13 -82(2) . . . . ?
 C4 N3 C18 C19 96(2) . . . . ?
 C3 N1 N2 N3 -0.7(15) . . . . ?
 C3 N1 C5AA C3AA -101.2(19) . . . . ?
 C3 N1 C5AA C7 78(2) . . . . ?
 C17 C13 C18 N3 0(3) . . . . ?
 C17 C13 C18 C19 -178.1(18) . . . . ?
 C17 C13 C23 C22 177.1(18) . . . . ?
 C18 N3 C4 I4 3(2) . . . . ?
 C18 N3 C4 C3 -178.3(14) . . . . ?
 C18 C13 C23 C22 2(3) . . . . ?
 C18 C19 C21 C22 1(3) . . . . ?
 C19 C21 C22 C23 -2(3) . . . . ?
 C19 C21 C22 C24 174.8(18) . . . . ?
 C20 C19 C21 C22 -179.0(18) . . . . ?
 C21 C22 C23 C13 1(3) . . . . ?
 C23 C13 C18 N3 175.6(14) . . . . ?
 C23 C13 C18 C19 -3(3) . . . . ?
 C24 C22 C23 C13 -176.0(18) . . . . ?
 C26 C27 C30 N6 -4(3) . . . . ?
 C26 C27 C30 C28 -178.0(19) . . . . ?
 C26 C27 C32 C33 -179.7(19) . . . . ?
 C25 C49 C50 C45 -2(4) . . . . ?
 C27 C32 C33 C31 -2(3) . . . . ?
 C27 C32 C33 C34 174.8(19) . . . . ?
 C28 C31 C33 C32 0(3) . . . . ?
 C28 C31 C33 C34 -177(2) . . . . ?
 C29 C28 C30 N6 6(2) . . . . ?
 C29 C28 C30 C27 179.6(17) . . . . ?
 C29 C28 C31 C33 -179.4(18) . . . . ?
 C30 N6 C6 I6 3(2) . . . . ?
 C30 N6 C6 C5 -178.4(14) . . . . ?
 C30 C27 C32 C33 2(3) . . . . ?
 C30 C28 C31 C33 2(3) . . . . ?
 C31 C28 C30 N6 -176.0(14) . . . . ?
 C31 C28 C30 C27 -2(2) . . . . ?
 C32 C27 C30 N6 173.7(14) . . . . ?
 C32 C27 C30 C28 0(2) . . . . ?
 C35 N4 N5 N6 -178.2(13) . . . . ?
 C35 N4 C5 I5 0(2) . . . . ?
 C35 N4 C5 C6 177.9(15) . . . . ?
 C35 C36 C43 C41 0(3) . . . . ?
 C35 C38 C40 C41 0(3) . . . . ?
 C36 C35 C38 C39 -179.0(19) . . . . ?
 C36 C35 C38 C40 0(3) . . . . ?
 C37 C36 C43 C41 -180(2) . . . . ?
 C38 C35 C36 C37 -180(2) . . . . ?
 C38 C35 C36 C43 0(3) . . . . ?
 C38 C40 C41 C42 178(2) . . . . ?
 C38 C40 C41 C43 0(3) . . . . ?
 C39 C38 C40 C41 178.8(19) . . . . ?
 C40 C41 C43 C36 0(3) . . . . ?
 C42 C41 C43 C36 -178(2) . . . . ?
 C44 C45 C46 N9 0(3) . . . . ?
 C44 C45 C46 C47 -179.7(19) . . . . ?
 C44 C45 C50 C49 -179(2) . . . . ?
 C45 C46 C47 C25 0(3) . . . . ?
 C45 C46 C47 C48 177.1(18) . . . . ?
 C46 N9 C2 I2 1(2) . . . . ?
 C46 N9 C2 C1 -176.2(14) . . . . ?
 C46 C45 C50 C49 1(3) . . . . ?
 C47 C25 C49 C50 2(4) . . . . ?
 C47 C25 C49 C51 178(2) . . . . ?
 C49 C25 C47 C46 -1(3) . . . . ?
 C49 C25 C47 C48 -179(2) . . . . ?
 C50 C45 C46 N9 -179.4(17) . . . . ?
 C50 C45 C46 C47 1(3) . . . . ?
 C51 C49 C50 C45 -178(2) . . . . ?
 C52 C53 C54 N7 1(2) . . . . ?
 C52 C53 C54 C55 -178.2(17) . . . . ?
 C52 C53 C59 C58 178.9(18) . . . . ?
 C53 C54 C55 C56 177.0(17) . . . . ?
 C53 C54 C55 C57 -2(3) . . . . ?
 C54 N7 N8 N9 -174.1(11) . . . . ?
 C54 N7 C1 I1 -10(2) . . . . ?
 C54 N7 C1 C2 174.0(13) . . . . ?
 C54 C53 C59 C58 -2(3) . . . . ?
 C54 C55 C57 C58 0(3) . . . . ?
 C55 C57 C58 C59 1(3) . . . . ?
 C55 C57 C58 C60 -179.4(17) . . . . ?
 C56 C55 C57 C58 -178.8(17) . . . . ?
 C57 C58 C59 C53 0(3) . . . . ?
 C59 C53 C54 N7 -178.6(13) . . . . ?
 C59 C53 C54 C55 3(2) . . . . ?
 C60 C58 C59 C53 -179.5(17) . . . . ?

_shelx_res_file
;
TITL mo_XXY2017111702_0m_a.res in P-1
    mo_xxy2017111702_0m_a_sq.res
    created by SHELXL-2016/6 at 21:28:23 on 09-Dec-2019
REM Old TITL mo_XXY2017111702_0m in P-1
REM SHELXT solution in P-1
REM R1 0.244, Rweak 0.049, Alpha 0.105, Orientation as input
REM Formula found by SHELXT: C66 B F4 I1 N14
REM #####
CELL 0.71073 15.7339 16.1496 18.906 109.625 90.918 118.792
ZERR 6 0.0034 0.0037 0.0042 0.006 0.006 0.005
LATT 1
SFAC C H B F I N
UNIT 120 132 6 24 12 18
DELU C41 C43
RIGU B2 F12 F10 F9 F11
RIGU B1 F3 F1 F2 F4
ISOR 0.01 0.02 F12 F6 F5

L.S. 4 0 37
PLAN  10
SIZE 0.21 0.23 0.26
TEMP 24.7
CONF
LIST 6
BOND $H
HTAB
MORE -1
ABIN
fmap 2
acta
OMIT -3 50
REM <olex2.extras>
REM <HklSrc "%.\\mo_xxy2017111702_0m_a_sq.hkl">
REM </olex2.extras>

WGHT    0.140700   37.367100
FVAR       0.19347
I6    5    0.651511    0.024010    0.809218    11.00000    0.05968    0.07411 =
         0.11962    0.04375    0.03086    0.04498
F1    4    0.381600    0.066255    0.848107    11.00000    0.06951    0.15145 =
         0.20215    0.08726    0.01447    0.01151
B1    3    0.485323    0.128128    0.847778    11.00000    0.05064    0.02105 =
         0.07838    0.01901   -0.00596    0.01385
N1    6    0.588877    0.282988    0.481221    11.00000    0.03119    0.04832 =
         0.04933    0.00801    0.00212    0.02414
C0AA  1    0.796012    0.417905    0.259250    11.00000    0.09762    0.22204 =
         0.12045    0.10926    0.08440    0.08144
AFIX 137
H0AA  2    0.793145    0.361185    0.218391    11.00000   -1.50000
H0AB  2    0.863977    0.468612    0.284792    11.00000   -1.50000
H0AC  2    0.767397    0.447767    0.238412    11.00000   -1.50000
AFIX   0

I5    5    0.900156    0.118572    0.726734    11.00000    0.07029    0.07288 =
         0.10877    0.05287    0.03765    0.03835
F2    4    0.535700    0.125641    0.902169    11.00000    0.10904    0.18422 =
         0.14717    0.09688    0.01267    0.08220
B2    3    0.989043    0.297328    0.624735    11.00000    0.01914    0.02666 =
         0.07075    0.02405    0.00355    0.00313
N2    6    0.495608    0.260543    0.475605    11.00000    0.03422    0.04811 =
         0.05631    0.02022    0.00462    0.02176
C1AA  1    0.738780    0.380490    0.315968    11.00000    0.05819    0.07931 =
         0.06590    0.03645    0.02804    0.01893
I3    5    0.760306    0.293708    0.567715    11.00000    0.04034    0.08498 =
         0.07649    0.02946    0.00872    0.03584
F3    4    0.505361    0.101809    0.785094    11.00000    0.17751    0.17321 =
         0.12128    0.06050    0.05699    0.09994
B3    3    0.715422    0.547566    0.726371    11.00000    0.11972    0.10094 =
         0.08644    0.02606   -0.01399    0.07794
N3    6    0.467970    0.228350    0.531309    11.00000    0.04145    0.06839 =
         0.05229    0.02968    0.02091    0.03344
C2AA  1    0.729241    0.444743    0.378021    11.00000    0.07576    0.06714 =
         0.05328    0.02729    0.00913    0.02683
AFIX  43
H2AA  2    0.757149    0.512499    0.383073    11.00000   -1.20000
AFIX   0
I4    5    0.525401    0.185485    0.663600    11.00000    0.05826    0.07849 =
         0.05917    0.03391    0.01459    0.03308

F4    4    0.496898    0.221611    0.870717    11.00000    0.12461    0.06952 =
         0.22914    0.04467    0.02091    0.05876
N4    6    0.866393   -0.060683    0.767182    11.00000    0.05425    0.04589 =
         0.06910    0.02041    0.01366    0.02926
C3AA  1    0.681961    0.419324    0.434671    11.00000    0.06377    0.05559 =
         0.05122    0.01559    0.01256    0.02528
F5    4    0.740548    0.620530    0.698109    11.00000    0.27519    0.15280 =
         0.18607    0.09334    0.01026    0.09316
I2    5    0.687491    0.395614    0.889898    11.00000    0.03884    0.06492 =
         0.06646    0.02351    0.00599    0.01989
N5    6    0.807744   -0.131599    0.793318    11.00000    0.04924    0.05802 =
         0.06070    0.02065    0.01813    0.03329
C4AA  1    0.673088    0.493677    0.504040    11.00000    0.11727    0.06806 =
         0.07188    0.02017    0.02544    0.03744
AFIX 137
H4AA  2    0.712213    0.562014    0.505548    11.00000   -1.50000
H4AB  2    0.696612    0.491176    0.550009    11.00000   -1.50000
H4AC  2    0.604813    0.475001    0.500561    11.00000   -1.50000
AFIX   0

F6    4    0.638352    0.560466    0.754327    11.00000    0.19398    0.25305 =
         0.22192    0.03906    0.01464    0.16357
I1    5    0.929410    0.463505    0.794138    11.00000    0.04899    0.06385 =
         0.05887    0.00664    0.01283    0.03117
N6    6    0.734971   -0.109987    0.807989    11.00000    0.04810    0.05659 =
         0.05130    0.01612    0.00957    0.02823
C5AA  1    0.640133    0.315626    0.423779    11.00000    0.05183    0.07939 =
         0.04050    0.02675    0.00971    0.03581
N7    6    0.970099    0.652808    0.929807    11.00000    0.04312    0.02764 =
         0.04266    0.00694    0.00435    0.01791
F7    4    0.672809    0.457868    0.670812    11.00000    0.17018    0.12103 =
         0.12224   -0.01572   -0.01070    0.06233
C7    1    0.646232    0.244298    0.362587    11.00000    0.04853    0.06043 =
         0.05238    0.01314    0.01323    0.03390
C8    1    0.695482    0.280958    0.310860    11.00000    0.07069    0.11854 =
         0.07253    0.03634    0.03197    0.06748
AFIX  43
H8    2    0.700077    0.234320    0.268410    11.00000   -1.20000
AFIX   0

N8    6    0.937397    0.693422    0.987143    11.00000    0.06531    0.05414 =
         0.03849    0.00675    0.00588    0.03842
F8    4    0.776326    0.574332    0.784891    11.00000    0.11548    0.21252 =
         0.09045    0.07319    0.00618    0.09760
C9    1    0.598708    0.132232    0.355650    11.00000    0.08964    0.05375 =
         0.08911    0.01233    0.01348    0.04610
AFIX 137
H9A   2    0.532109    0.107828    0.363480    11.00000   -1.50000
H9B   2    0.637021    0.129330    0.393793    11.00000   -1.50000
H9C   2    0.597456    0.089884    0.305365    11.00000   -1.50000
AFIX   0

N9    6    0.844754    0.616742    0.979459    11.00000    0.04555    0.04872 =
         0.04502    0.01557    0.00881    0.02973
F9    4    0.965765    0.367833    0.630571    11.00000    0.11582    0.10718 =
         0.17056    0.04526    0.02382    0.07498
C2    1    0.820855    0.529531    0.918925    11.00000    0.04180    0.04409 =
         0.04717    0.01407    0.00242    0.02728
F10   4    0.922412    0.200497    0.574276    11.00000    0.09737    0.08479 =
         0.17405   -0.01732   -0.01570    0.02704
C1    1    0.904022    0.552477    0.888343    11.00000    0.04479    0.06719 =
         0.03347    0.01031    0.00557    0.03879
F11   4    1.004919    0.294327    0.687397    11.00000    0.30969    0.13485 =
         0.10179    0.05413    0.01250    0.09288
C6    1    0.746520   -0.029991    0.792270    11.00000    0.04297    0.06207 =
         0.06618    0.02462    0.00447    0.02594
F12   4    1.076475    0.320678    0.595583    11.00000    0.09867    0.13524 =
         0.24577    0.07913    0.09867    0.06320
C13   1    0.300064    0.092748    0.513441    11.00000    0.02794    0.07081 =
         0.07372    0.02561    0.00381    0.01793
C5    1    0.833957    0.003619    0.765210    11.00000    0.04996    0.04286 =
         0.07863    0.02419    0.00113    0.02180
C4    1    0.542642    0.231559    0.572015    11.00000    0.03458    0.05645 =
         0.03810    0.01332    0.00517    0.02156
C3    1    0.619362    0.266529    0.539273    11.00000    0.03697    0.05278 =
         0.05435    0.02047    0.01923    0.03232
C17   1    0.321026    0.009979    0.470556    11.00000    0.06128    0.05965 =
         0.09980    0.01158    0.01696    0.03108
AFIX 137
H17A  2    0.259471   -0.053635    0.444663    11.00000   -1.50000
H17B  2    0.357944    0.002143    0.506144    11.00000   -1.50000
H17C  2    0.359053    0.028551    0.433463    11.00000   -1.50000
AFIX   0
C18   1    0.366684    0.197931    0.544039    11.00000    0.03600    0.07160 =
         0.05356    0.03065    0.02048    0.03174
C19   1    0.346762    0.269502    0.583602    11.00000    0.04414    0.04894 =
         0.07654    0.03220    0.01019    0.02455
C20   1    0.423904    0.384248    0.613903    11.00000    0.06859    0.06921 =
         0.11796    0.02750    0.02844    0.04238
AFIX 137
H20A  2    0.477384    0.400057    0.651114    11.00000   -1.50000
H20B  2    0.393527    0.422736    0.637613    11.00000   -1.50000
H20C  2    0.449282    0.402062    0.572023    11.00000   -1.50000
AFIX   0
C21   1    0.253144    0.238332    0.598103    11.00000    0.06322    0.07398 =
         0.08346    0.04090    0.03571    0.05052
AFIX  43
H21   2    0.237784    0.287361    0.625335    11.00000   -1.20000
AFIX   0
C22   1    0.182543    0.136815    0.573229    11.00000    0.03689    0.08663 =
         0.09249    0.04602    0.02969    0.03311
C23   1    0.203666    0.062703    0.530652    11.00000    0.04760    0.09139 =
         0.11135    0.04842    0.02242    0.04064
AFIX  43
H23   2    0.155085   -0.006558    0.513300    11.00000   -1.20000
AFIX   0
C24   1    0.079257    0.100128    0.594966    11.00000    0.05419    0.17560 =
         0.20005    0.09695    0.04970    0.06582
AFIX 137
H24A  2    0.045750    0.126901    0.575446    11.00000   -1.50000
H24B  2    0.087916    0.124398    0.649906    11.00000   -1.50000
H24C  2    0.040345    0.026438    0.572966    11.00000   -1.50000
AFIX   0

C26   1    0.750302   -0.044618    0.971804    11.00000    0.14461    0.07224 =
         0.06928    0.00739    0.00836    0.03608
AFIX 137
H26A  2    0.772635    0.008240    0.952029    11.00000   -1.50000
H26B  2    0.802549   -0.057621    0.979180    11.00000   -1.50000
H26C  2    0.732605   -0.022761    1.020081    11.00000   -1.50000
AFIX   0

C25   1    0.748626    0.644609    1.157722    11.00000    0.07610    0.12670 =
         0.05084    0.03776    0.02555    0.06484
AFIX  43
H25   2    0.756345    0.638256    1.204152    11.00000   -1.20000
AFIX   0

C27   1    0.660632   -0.141898    0.915246    11.00000    0.07183    0.07237 =
         0.07861    0.03581    0.02876    0.05037
C28   1    0.571665   -0.263232    0.781898    11.00000    0.05358    0.05898 =
         0.07438    0.02930    0.01099    0.03314
C29   1    0.569418   -0.294807    0.697915    11.00000    0.06163    0.07769 =
         0.08008    0.02896   -0.00021    0.02614
AFIX 137
H29A  2    0.512245   -0.361969    0.670551    11.00000   -1.50000
H29B  2    0.628536   -0.296182    0.688263    11.00000   -1.50000
H29C  2    0.566026   -0.246616    0.680811    11.00000   -1.50000
AFIX   0
C30   1    0.653818   -0.175925    0.836366    11.00000    0.04409    0.04240 =
         0.06098    0.02525    0.01496    0.01743
C31   1    0.493893   -0.319485    0.812364    11.00000    0.03773    0.07240 =
         0.11480    0.05619    0.02718    0.02202
AFIX  43
H31   2    0.438429   -0.379805    0.778481    11.00000   -1.20000
AFIX   0
C32   1    0.577834   -0.201349    0.938901    11.00000    0.11441    0.10875 =
         0.09205    0.05911    0.04922    0.09441
AFIX  43
H32   2    0.577856   -0.180157    0.991126    11.00000   -1.20000
AFIX   0
C33   1    0.495131   -0.290803    0.888361    11.00000    0.05452    0.08400 =
         0.11525    0.05616    0.03948    0.04170
C34   1    0.412303   -0.355646    0.918250    11.00000    0.09698    0.15695 =
         0.15580    0.10776    0.07546    0.06230
AFIX 137
H34A  2    0.350270   -0.386156    0.883734    11.00000   -1.50000
H34B  2    0.411923   -0.313791    0.968110    11.00000   -1.50000
H34C  2    0.421360   -0.408762    0.922160    11.00000   -1.50000
AFIX   0
C35   1    0.952277   -0.061188    0.742917    11.00000    0.03893    0.05323 =
         0.07416    0.02562    0.01823    0.03110
C36   1    1.042811    0.004505    0.796186    11.00000    0.05351    0.09241 =
         0.07647    0.03387    0.02025    0.04500
C37   1    1.051429    0.071474    0.876565    11.00000    0.06741    0.11936 =
         0.10500   -0.02084   -0.02370    0.04987
AFIX 137
H37A  2    1.118206    0.129030    0.896717    11.00000   -1.50000
H37B  2    1.035146    0.032617    0.908275    11.00000   -1.50000
H37C  2    1.006456    0.095677    0.876196    11.00000   -1.50000
AFIX   0
C38   1    0.941096   -0.124857    0.667937    11.00000    0.05628    0.06334 =
         0.06745    0.01938    0.00292    0.03061
C39   1    0.841766   -0.192193    0.613425    11.00000    0.08257    0.08113 =
         0.08548    0.01901    0.01086    0.03916
AFIX 137
H39A  2    0.849808   -0.222118    0.562671    11.00000   -1.50000
H39B  2    0.812820   -0.151865    0.612898    11.00000   -1.50000
H39C  2    0.799038   -0.245732    0.629785    11.00000   -1.50000
AFIX   0
C40   1    1.026227   -0.121159    0.645932    11.00000    0.07768    0.08755 =
         0.09029    0.03941    0.02722    0.05685
AFIX  43
H40   2    1.021000   -0.162754    0.596096    11.00000   -1.20000
AFIX   0
C41   1    1.117544   -0.058536    0.694906    11.00000    0.06613    0.10491 =
         0.12004    0.05875    0.03269    0.06328
C42   1    1.206964   -0.062196    0.666968    11.00000    0.07585    0.22764 =
         0.16279    0.08810    0.05775    0.11204
AFIX 137
H42A  2    1.184881   -0.116419    0.616963    11.00000   -1.50000
H42B  2    1.239180   -0.074674    0.702297    11.00000   -1.50000
H42C  2    1.252889    0.002208    0.664131    11.00000   -1.50000
AFIX   0
C43   1    1.123428    0.002423    0.768772    11.00000    0.03494    0.11606 =
         0.11679    0.04270    0.00836    0.03807
AFIX  43
H43   2    1.185343    0.044740    0.802241    11.00000   -1.20000
AFIX   0

C44   1    0.706795    0.668702    0.940446    11.00000    0.13496    0.16457 =
         0.11440    0.08273    0.05410    0.12865
AFIX 137
H44A  2    0.757166    0.664179    0.914313    11.00000   -1.50000
H44B  2    0.712227    0.733269    0.948943    11.00000   -1.50000
H44C  2    0.642468    0.613611    0.909560    11.00000   -1.50000
AFIX   0
C45   1    0.720326    0.660841    1.017460    11.00000    0.08570    0.08559 =
         0.05546    0.03639    0.02341    0.05935
C46   1    0.787816    0.635142    1.034848    11.00000    0.06200    0.05915 =
         0.04566    0.00614    0.01207    0.04302
C47   1    0.804000    0.626038    1.104244    11.00000    0.04471    0.07594 =
         0.04741    0.02093    0.01379    0.03458
C48   1    0.874156    0.593399    1.121401    11.00000    0.07008    0.08510 =
         0.06733    0.04142    0.01995    0.04392
AFIX 137
H48A  2    0.841863    0.519929    1.097710    11.00000   -1.50000
H48B  2    0.893124    0.615751    1.176018    11.00000   -1.50000
H48C  2    0.932228    0.623699    1.101417    11.00000   -1.50000
AFIX   0
C49   1    0.681826    0.672632    1.141761    11.00000    0.10069    0.14333 =
         0.06512    0.04240    0.04629    0.08582
C50   1    0.667026    0.679155    1.072388    11.00000    0.10334    0.14159 =
         0.06655    0.04189    0.03681    0.09884
AFIX  43
H50   2    0.620735    0.696045    1.062126    11.00000   -1.20000
AFIX   0
C51   1    0.618930    0.689815    1.202498    11.00000    0.18376    0.23834 =
         0.09332    0.06516    0.07238    0.16766
AFIX 137
H51A  2    0.595811    0.731837    1.194436    11.00000   -1.50000
H51B  2    0.659434    0.723438    1.253348    11.00000   -1.50000
H51C  2    0.563062    0.624683    1.196873    11.00000   -1.50000
AFIX   0
C52   1    1.012449    0.762906    0.829023    11.00000    0.06851    0.14295 =
         0.09906    0.07150    0.00899    0.05611
AFIX 137
H52A  2    1.041831    0.797021    0.795370    11.00000   -1.50000
H52B  2    0.983775    0.797482    0.861983    11.00000   -1.50000
H52C  2    0.961640    0.692991    0.799003    11.00000   -1.50000
AFIX   0
C53   1    1.094272    0.764904    0.879181    11.00000    0.06014    0.05836 =
         0.05933    0.01664    0.00554    0.03284
C54   1    1.073461    0.713815    0.925883    11.00000    0.03545    0.03127 =
         0.05364    0.01393   -0.00290    0.01044
C55   1    1.143824    0.716516    0.971694    11.00000    0.04640    0.05335 =
         0.06356    0.01166    0.00462    0.02494
C56   1    1.117272    0.661220    1.027010    11.00000    0.08138    0.09671 =
         0.09370    0.06827    0.01236    0.05109
AFIX 137
H56A  2    1.071121    0.589251    0.998647    11.00000   -1.50000
H56B  2    1.087672    0.689170    1.064519    11.00000   -1.50000
H56C  2    1.176386    0.670593    1.052521    11.00000   -1.50000
AFIX   0
C57   1    1.243038    0.773802    0.968573    11.00000    0.04377    0.06158 =
         0.08976    0.03358    0.01308    0.02200
AFIX  43
H57   2    1.292346    0.777139    0.999222    11.00000   -1.20000
AFIX   0
C58   1    1.267907    0.825088    0.920482    11.00000    0.03705    0.07241 =
         0.07524    0.01044    0.01138    0.02783
C59   1    1.194949    0.821347    0.875443    11.00000    0.06668    0.04445 =
         0.08005    0.02957    0.02452    0.02103
AFIX  43
H59   2    1.212135    0.856030    0.842620    11.00000   -1.20000
AFIX   0
C60   1    1.374743    0.886543    0.915923    11.00000    0.03662    0.10215 =
         0.13362    0.02289   -0.00384    0.01851
AFIX 137
H60A  2    1.387305    0.847444    0.871118    11.00000   -1.50000
H60B  2    1.417537    0.901898    0.961057    11.00000   -1.50000
H60C  2    1.387413    0.949418    0.912691    11.00000   -1.50000
AFIX   0
HKLF 4


REM  mo_XXY2017111702_0m_a.res in P-1
REM R1 =  0.0921 for    7166 Fo > 4sig(Fo)  and  0.1692 for all   13582 data
REM    829 parameters refined using     79 restraints

END

WGHT      0.1407     37.3518

REM No hydrogen bonds found for HTAB generation

REM Highest difference peak  1.708,  deepest hole -1.193,  1-sigma level  0.202
Q1    1   0.6814  0.3569  0.8231  11.00000  0.05    1.71
Q2    1   0.6414 -0.0143  0.7516  11.00000  0.05    1.68
Q3    1   0.6939  0.4404  0.9566  11.00000  0.05    1.64
Q4    1   0.9373  0.5023  0.8544  11.00000  0.05    1.56
Q5    1   0.7557  0.2539  0.5050  11.00000  0.05    1.55
Q6    1   0.5328  0.2296  0.7326  11.00000  0.05    1.54
Q7    1   0.9190  0.1793  0.7086  11.00000  0.05    1.53
Q8    1   0.6814  0.0986  0.7912  11.00000  0.05    1.46
Q9    1   0.7149  0.4657  0.8612  11.00000  0.05    1.46
Q10   1   0.7389  0.2266  0.5924  11.00000  0.05    1.43
;
_shelx_res_checksum                5019
_shelx_hkl_file
;
  -2   0   0    1.10    0.90
  -2   0   0    1.70    1.40
  -2   0   0    2.70    1.40
   2   0   0    2.30    1.50
   2   0   0    2.20    1.00
  -3   0   0  894.21   52.89
  -3   0   0  775.82   52.59
  -3   0   0  760.82   51.99
   3   0   0  791.02   52.09
   3   0   0  826.02   52.79
  -4   0   0   95.29    9.00
   4   0   0  109.49    9.00
   4   0   0   91.29    7.80
  -5   0   0 2296.87  154.18
   5   0   0 2502.95  154.68
   5   0   0 2399.86  153.58
  -6   0   0   28.00    6.20
   6   0   0   22.90    4.90
   6   0   0   20.40    5.40
  -7   0   0 1970.60  125.79
   7   0   0 1952.80  125.89
   7   0   0 1871.01  124.59
  -8   0   0   14.80    7.80
   8   0   0    4.30    5.20
   8   0   0    0.70    6.10
  -9   0   0   63.59   11.70
   9   0   0   43.30   10.30
   9   0   0   70.69    9.70
 -10   0   0   -5.20   10.00
  10   0   0    4.50    7.90
  10   0   0    2.40    8.80
 -11   0   0    1.30   12.00
  11   0   0    4.80   10.50
  11   0   0   -1.80   11.00
 -12   0   0   87.29   17.90
  12   0   0  106.39   14.80
  12   0   0   78.69   18.00
 -13   0   0   -2.00   31.20
  13   0   0   66.29   16.30
  13   0   0   54.99   18.00
  14   0   0   -8.90   14.90
  14   0   0  -18.00   20.30
  15   0   0   32.80   18.80
  15   0   0  -45.00   21.50
  16   0   0  -18.40   27.50
  16   0   0    3.00   26.70
  16   0   0   29.40   23.30
  17  -1   0   19.90   29.10
  17  -1   0  -47.40   27.30
  16  -1   0   22.30   22.80
  16  -1   0   27.20   25.10
  16  -1   0   12.20   20.20
  15  -1   0    6.70   21.50
  15  -1   0   -8.90   15.80
  15  -1   0    7.00   19.20
  14  -1   0   73.39   15.30
  14  -1   0   29.70   18.50
 -13   1   0  526.35   47.60
  12  -1   0   32.30   12.70
  12  -1   0   40.90   10.70
 -12   1   0   25.80   13.90
  11  -1   0   47.60   12.40
  11  -1   0   85.39   12.10
 -11   1   0   56.59   13.70
  10  -1   0   48.80   11.10
  10  -1   0   44.40    8.70
 -10   1   0   30.10   11.40
   9  -1   0   -5.30    6.40
   9  -1   0   -2.80    5.40
  -9   1   0   -1.40    7.70
   8  -1   0 2905.61  188.28
   8  -1   0 2910.11  189.88
  -8   1   0 3103.39  190.28
  -8   1   0 2828.62  191.48
   7  -1   0    8.50    3.70
   7  -1   0    5.00    4.30
  -7   1   0    6.70    5.90
  -7   1   0    6.70    5.60
   6  -1   0 1263.37   83.09
   6  -1   0 1235.08   81.79
  -6   1   0 1176.18   82.79
  -6   1   0 1400.16   83.49
   5  -1   0  397.06   27.40
   5  -1   0  371.06   26.10
  -5   1   0  414.56   27.80
   4  -1   0 1487.55   97.49
  -4   1   0 1533.15   97.49
  -3   1   0 1581.74  101.49
   2  -1   0  230.38   14.60
   2  -1   0  210.58   14.60
  -2   1   0  207.38   14.50
  -1  -1   0   21.00    2.80
  -1  -1   0   22.60    2.30
   1   1   0   20.10    2.20
   1   1   0   20.50    2.80
   1   1   0   22.90    3.00
  -2  -1   0  360.06   23.40
  -2  -1   0  306.77   23.30
   2   1   0  334.17   23.10
   2   1   0  401.96   24.40
  -3  -1   0  209.28   15.00
   3   1   0  222.18   15.10
   3   1   0  188.98   14.50
  -4  -1   0   59.89    8.10
   4   1   0   57.49    7.60
   4   1   0   70.99    6.70
   5   1   0  515.75   35.90
   5   1   0  544.65   36.00
   5   1   0  499.45   35.00
  -6  -1   0    1.20    6.40
   6   1   0   -3.00    4.00
   6   1   0    5.80    3.90
   7   1   0  142.89   14.60
   7   1   0  142.39   13.90
  -8  -1   0   10.40    8.60
   8   1   0   10.20    7.30
   8   1   0   13.30    7.60
  -9  -1   0  144.19   20.50
   9   1   0  122.59   17.40
   9   1   0  155.88   16.60
 -10  -1   0   18.40   11.90
  10   1   0  -11.50    9.40
  10   1   0   13.70    8.70
 -11  -1   0  253.07   30.60
  11   1   0  184.28   24.30
  11   1   0  263.47   27.20
 -12  -1   0  219.38   33.50
  12   1   0  213.38   30.50
  12   1   0  166.98   21.00
  13   1   0    4.40   17.60
  13   1   0  -22.20   14.20
  14   1   0   -6.20   22.10
  14   1   0   35.00   19.10
  15   1   0  -16.40   24.90
  15   1   0  -39.60   20.90
  16   1   0    0.70   30.10
  17  -2   0  -26.40   25.60
  17  -2   0   34.30   24.90
  16  -2   0   10.70   20.90
  16  -2   0  -11.00   20.60
  15  -2   0    9.80   18.40
  15  -2   0   38.40   18.70
  14  -2   0  182.28   24.90
  14  -2   0  209.38   29.70
 -14   2   0  151.88   31.70
  13  -2   0   77.49   16.80
  13  -2   0  112.59   18.50
 -13   2   0   68.69   17.60
  12  -2   0  341.87   31.20
  12  -2   0  370.96   32.40
 -12   2   0  354.76   33.10
  11  -2   0   41.40    8.10
  11  -2   0   48.00   11.40
 -11   2   0   39.20   12.30
  10  -2   0   72.79   11.80
 -10   2   0   99.59   14.50
 -10   2   0   81.69   12.90
   9  -2   0  212.58   19.20
  -9   2   0  230.28   21.40
  -9   2   0  191.08   20.40
   8  -2   0   41.70    7.70
  -8   2   0   54.19    9.50
   7  -2   0   -1.80    3.70
  -7   2   0   11.60    5.30
   6  -2   0  535.15   38.50
   6  -2   0  559.24   38.60
  -6   2   0  600.84   38.90
   5  -2   0  136.99   11.70
   5  -2   0  136.89   11.60
  -5   2   0  154.28   12.20
   4  -2   0  689.43   43.20
   4  -2   0  590.94   43.10
  -4   2   0  680.83   43.20
  -3   2   0   37.90    4.10
  -3   2   0   24.90    3.90
   2  -2   0 1390.06   92.59
  -2   2   0 1536.85   92.49
  -2   2   0 1407.06   92.59
   1  -2   0 1739.63  112.79
  -1   2   0 1780.72  112.49
  -1   2   0 1781.42  112.79
   0  -2   0   75.29    6.30
   0   2   0   83.09    6.40
   0   2   0   56.09    5.10
  -1  -2   0  599.94   35.60
   1   2   0  475.95   34.80
   1   2   0  531.75   35.60
  -2  -2   0   43.60    5.80
   2   2   0   35.90    5.30
   2   2   0   32.30    4.30
  -3  -2   0 3416.36  220.68
   3   2   0 3651.33  220.98
   3   2   0 3288.47  220.28
  -4  -2   0 3161.78  191.68
   4   2   0 2884.71  191.08
   4   2   0 2887.11  190.78
   4   2   0 3011.90  191.98
  -5  -2   0   31.40    7.10
   5   2   0   25.60    6.10
   5   2   0   35.90    5.80
  -6  -2   0   -0.70    6.20
   6   2   0   -1.10    5.00
   6   2   0    4.80    4.90
   6   2   0    6.40    5.60
  -7  -2   0  179.18   19.10
   7   2   0  188.78   16.70
   7   2   0  166.68   17.00
   7   2   0  158.88   17.50
  -8  -2   0  864.91   56.69
   8   2   0  726.73   56.49
  -9  -2   0   26.30   11.80
   9   2   0   34.80    9.80
   9   2   0   17.10   11.40
 -10  -2   0   62.19   16.00
  10   2   0   40.10   13.30
  10   2   0   45.70   11.90
 -11  -2   0   84.59   19.10
  11   2   0   80.19   15.00
  11   2   0   88.59   17.40
  12   2   0   60.19   16.30
  12   2   0   48.20   18.30
  13   2   0   -0.80   20.40
  13   2   0   10.70   17.80
  14   2   0   -1.10   23.00
  14   2   0  -37.40   20.80
  15   2   0   34.40   30.00
  18  -3   0   52.29   26.80
  18  -3   0  -57.09   27.10
  17  -3   0  -45.90   23.50
  17  -3   0   24.30   22.20
  16  -3   0  -20.20   19.70
  15  -3   0   49.99   17.90
  14  -3   0   -6.80   14.60
  14  -3   0  -16.90   13.90
  13  -3   0   12.80   12.30
  13  -3   0    8.50   12.00
 -13   3   0   14.90   15.00
 -13   3   0   21.70   15.60
  12  -3   0   11.80   10.10
  12  -3   0    7.90    9.80
 -12   3   0   12.90   11.40
 -12   3   0   14.10   12.80
  11  -3   0  325.17   25.80
  11  -3   0  240.98   25.10
 -11   3   0  299.77   28.20
 -11   3   0  266.67   26.40
  10  -3   0  360.46   29.20
  10  -3   0  350.16   29.20
 -10   3   0  385.66   31.10
   9  -3   0 1789.32  116.59
   9  -3   0 1760.52  116.79
   8  -3   0  511.05   39.40
   8  -3   0  562.34   39.60
  -8   3   0  623.14   40.50
   7  -3   0   27.60    5.40
   7  -3   0   20.30    5.10
  -7   3   0   24.90    6.60
   6  -3   0  629.44   41.60
   6  -3   0  580.64   41.60
  -6   3   0  630.04   41.70
   5  -3   0 2546.55  149.69
   5  -3   0 2219.28  149.69
  -5   3   0 2192.08  149.59
  -5   3   0 2088.39  148.89
  -5   3   0 2595.94  149.69
   4  -3   0 1787.12  103.29
   4  -3   0 1453.15  103.29
  -4   3   0 1504.75  103.39
  -4   3   0 1666.03  103.29
   3  -3   0  232.68   16.60
  -3   3   0  238.58   16.60
  -3   3   0  230.88   16.40
   2  -3   0  950.40   63.69
  -2   3   0  924.81   62.29
  -2   3   0  948.21   63.09
  -2   3   0 1082.99   64.29
   1  -3   0   10.30    3.00
  -1   3   0    7.70    2.60
  -1   3   0    6.90    1.60
  -1   3   0    7.70    2.20
   0  -3   0  311.67   21.70
   0   3   0  304.87   21.40
  -1  -3   0    5.50    3.80
   1   3   0   -0.90    2.80
   1   3   0    0.50    2.10
   2   3   0 2312.07  148.89
   2   3   0 2477.85  148.79
   2   3   0 2169.28  149.19
  -3  -3   0 2683.83  156.78
   3   3   0 2444.96  156.08
   3   3   0 2374.66  156.68
   3   3   0 2218.08  155.98
  -4  -3   0  960.50   60.29
   4   3   0  878.81   60.09
   4   3   0  900.71   60.69
   4   3   0  847.42   59.09
  -5  -3   0    1.20    6.20
   5   3   0   -3.40    4.90
   5   3   0   -0.30    5.00
  -6  -3   0   -2.20    7.50
   6   3   0   17.30    6.30
   6   3   0    2.70    5.80
  -7  -3   0  211.28   21.30
   7   3   0  174.68   21.20
   7   3   0  188.08   19.00
   7   3   0  185.78   20.50
  -8  -3   0   14.40   10.60
   8   3   0    6.50    8.40
   8   3   0   -6.40    8.50
   8   3   0    8.10    9.10
  -9  -3   0   25.20   14.20
   9   3   0   20.40    9.90
   9   3   0   25.40   12.50
 -10  -3   0   22.40   17.00
  10   3   0   35.10   14.70
  10   3   0   25.90   11.60
 -11  -3   0   54.49   20.10
  11   3   0   83.19   18.70
  11   3   0   48.70   15.00
  12   3   0   -5.00   16.60
  13   3   0  -20.00   23.90
  13   3   0   42.70   25.40
  14   3   0    1.70   28.60
  15   3   0   36.70   33.20
  18  -4   0   34.10   23.50
  18  -4   0   -9.30   24.90
  17  -4   0  141.19   25.50
  17  -4   0  111.89   25.20
  16  -4   0   48.40   18.50
  16  -4   0   25.70   30.60
  15  -4   0   32.20   16.60
  15  -4   0   -5.40   15.30
  14  -4   0   55.09   15.20
  14  -4   0   35.10   15.60
 -14   4   0   32.10   18.00
  13  -4   0    1.80   10.80
  13  -4   0   12.90   11.10
 -13   4   0   14.70   12.60
 -13   4   0    7.90   14.40
  12  -4   0   44.90   11.30
  12  -4   0   14.90    9.80
 -12   4   0   37.40   13.60
  11  -4   0  200.78   19.70
  11  -4   0  149.59   20.40
 -11   4   0  214.68   23.00
  10  -4   0 3021.40  206.08
  10  -4   0 3193.18  206.08
 -10   4   0 3322.37  206.18
   9  -4   0  547.55   38.10
   9  -4   0  473.35   36.70
   8  -4   0  256.17   22.40
   8  -4   0  301.07   22.80
  -8   4   0  321.97   23.80
   7  -4   0  131.49   12.20
   7  -4   0  126.89   12.30
  -7   4   0  147.69   13.60
   6  -4   0  260.57   20.20
   6  -4   0  292.87   20.10
  -6   4   0  259.17   20.60
  -6   4   0  293.67   20.70
  -6   4   0  240.38   22.80
   5  -4   0 2206.18  139.19
   5  -4   0 2055.39  139.49
  -5   4   0 2155.08  139.59
  -5   4   0 2237.08  139.39
   4  -4   0  595.24   41.30
  -4   4   0  640.74   41.20
  -4   4   0  615.44   41.40
   3  -4   0  705.63   46.40
  -3   4   0  697.73   45.20
  -3   4   0  704.13   46.40
   2  -4   0   31.20    5.00
   2  -4   0   22.60    3.70
  -2   4   0   25.60    4.10
  -2   4   0   17.70    2.60
  -2   4   0   38.30    5.70
  -1   4   0  100.39    8.30
  -1   4   0   88.49    7.50
   0  -4   0   53.39    7.60
   0   4   0   46.00    6.40
   0   4   0   41.10    5.30
  -1  -4   0  110.29   12.20
   1   4   0  122.09    9.40
   1   4   0   93.69   10.40
  -2  -4   0   12.70    6.10
   2   4   0   12.90    3.80
   2   4   0   13.20    4.50
   2   4   0    7.30    4.30
  -3  -4   0   66.19    9.90
   3   4   0   61.79    9.40
   3   4   0   73.09    9.00
   3   4   0   63.79   10.00
  -4  -4   0  143.19   15.60
   4   4   0  122.09   12.30
   4   4   0   93.29   13.40
   4   4   0  128.39   12.90
  -5  -4   0   11.80    9.50
   5   4   0    6.00    6.90
   6   4   0   81.69   11.10
   6   4   0   57.89   11.40
  -7  -4   0  585.14   47.70
   7   4   0  685.83   46.20
   7   4   0  630.24   47.40
  -8  -4   0   43.60   14.40
   8   4   0   27.30   10.50
   8   4   0   28.20   11.90
   8   4   0   46.30   13.50
  -9  -4   0   10.70   15.30
   9   4   0   17.10   11.40
   9   4   0   27.50   12.80
   9   4   0    7.30   13.30
 -10  -4   0   35.70   20.00
  10   4   0   25.30   16.30
  10   4   0    7.20   13.20
  11   4   0    3.80   16.60
  11   4   0   32.60   19.70
  12   4   0  104.29   26.00
  13   4   0  -30.80   24.20
  14   4   0    6.30   32.20
  18  -5   0   82.49   25.10
  18  -5   0  137.89   25.80
  17  -5   0   39.00   19.60
  17  -5   0    8.50   18.10
  16  -5   0   71.59   22.40
  16  -5   0   60.89   19.20
  15  -5   0   16.20   14.70
  15  -5   0    3.00   14.70
 -15   5   0    4.10   19.60
  14  -5   0  -15.80   12.20
  14  -5   0    5.10   11.90
 -14   5   0   25.60   17.00
  13  -5   0   32.00   11.90
  13  -5   0   14.30   10.30
 -13   5   0    4.90   14.20
  12  -5   0  105.79   15.50
  12  -5   0  104.79   15.50
 -12   5   0   96.99   16.60
  11  -5   0  441.36   34.50
  11  -5   0  413.86   33.60
 -11   5   0  447.56   35.70
  10  -5   0    3.80    6.70
  10  -5   0    4.60    6.90
 -10   5   0   -5.80    9.10
   9  -5   0   86.49   12.00
   9  -5   0  101.59   12.60
   8  -5   0   82.79   10.00
   8  -5   0   59.39    9.20
  -8   5   0   92.49   11.60
  -8   5   0   69.09    8.90
   7  -5   0   24.10    5.20
   7  -5   0   15.70    5.10
  -7   5   0   18.50    6.50
  -7   5   0   16.80    6.30
   6  -5   0  651.33   48.60
  -6   5   0  803.22   50.59
  -6   5   0  720.53   49.40
   5  -5   0    0.70    3.40
  -5   5   0   -2.00    3.70
  -5   5   0   -0.10    3.60
   4  -5   0  532.65   36.70
  -4   5   0  556.54   37.20
  -4   5   0  527.45   36.80
   3  -5   0  111.49   11.30
   3  -5   0   97.39    9.00
  -3   5   0  110.59   10.10
  -3   5   0  101.39    9.70
  -3   5   0   84.79    7.60
  -2   5   0   55.49    7.80
   1  -5   0 2270.27  147.29
  -1   5   0 2244.08  146.79
  -1   5   0 2248.68  146.29
  -1   5   0 2368.16  147.09
   0  -5   0   -3.40    5.40
   0   5   0    0.90    4.20
   0   5   0   -2.00    2.80
  -1  -5   0  380.76   30.80
   1   5   0  335.17   26.70
   1   5   0  402.26   27.40
  -2  -5   0   50.29   10.50
   2   5   0   49.20    8.20
   2   5   0   66.19    9.00
  -4  -5   0  133.19   16.20
   4   5   0  123.49   16.20
   4   5   0  148.49   14.70
   4   5   0  120.59   14.00
  -5  -5   0   63.19   12.40
   5   5   0   48.80   10.40
   5   5   0   72.49   10.40
   5   5   0  104.89   15.30
  -6  -5   0  965.50   78.59
   6   5   0 1294.97   78.39
   6   5   0 1178.98   77.19
   6   5   0 1171.88   79.69
  -7  -5   0   60.59   14.60
   7   5   0   60.69   13.80
   7   5   0   31.70   11.50
  -8  -5   0   78.49   17.70
   8   5   0   86.79   14.80
   8   5   0   84.79   17.40
   8   5   0   77.99   18.10
  -9  -5   0    0.70   18.20
   9   5   0  -26.90   15.00
   9   5   0  -23.10   14.60
   9   5   0  -10.90   12.70
  10   5   0   20.40   16.20
  10   5   0   19.10   19.10
  11   5   0  108.59   23.50
  12   5   0   24.70   24.60
  13   5   0  -16.20   27.90
  19  -6   0   10.70   25.60
  19  -6   0   26.50   24.40
  18  -6   0   -4.40   21.30
  18  -6   0   32.90   21.90
  17  -6   0  100.59   20.80
  17  -6   0   55.29   19.60
  16  -6   0   20.50   16.70
  16  -6   0   43.10   17.90
  15  -6   0   20.50   13.90
  15  -6   0   -2.20   14.50
  14  -6   0  191.38   24.90
 -14   6   0  155.78   23.90
  13  -6   0   12.90   11.40
  13  -6   0   17.00   10.10
 -13   6   0   28.00   13.70
  12  -6   0   13.30    8.80
  12  -6   0    2.50    8.80
 -12   6   0   14.10   11.80
  11  -6   0   -3.60    7.60
  11  -6   0   14.00    7.50
 -11   6   0    1.40    9.80
  10  -6   0  262.37   21.70
  10  -6   0  217.78   20.80
 -10   6   0  208.98   22.80
   9  -6   0   48.30    8.40
   9  -6   0   30.80    7.70
  -9   6   0   47.10    8.80
  -9   6   0   47.70   10.00
   8  -6   0   26.20    6.80
   8  -6   0   26.70    6.30
  -8   6   0   26.90    7.70
  -8   6   0   33.30    8.80
   7  -6   0 2711.43  180.48
  -7   6   0 2765.82  180.38
  -7   6   0 2903.31  180.88
   6  -6   0  341.27   25.00
  -6   6   0  309.87   25.10
  -6   6   0  359.56   25.60
   5  -6   0 1002.30   66.29
  -5   6   0  992.90   66.69
   4  -6   0   -3.40    3.10
  -4   6   0   -2.40    2.10
  -4   6   0    2.30    4.90
  -4   6   0   -0.80    4.00
   3  -6   0  110.59   12.50
   3  -6   0   75.99    8.20
  -3   6   0   74.59    9.90
  -3   6   0   81.79    7.60
  -3   6   0   79.69    9.70
   2  -6   0 1580.84  106.79
  -2   6   0 1743.93  106.39
  -2   6   0 1562.14  106.19
  -2   6   0 1647.74  105.29
   1  -6   0  170.28   20.80
  -1   6   0  191.58   16.20
   0  -6   0   14.80    8.50
   0   6   0    8.10    6.40
   0   6   0   23.30    4.90
  -1  -6   0  122.29   18.70
   1   6   0  174.48   15.60
   1   6   0  168.78   14.50
  -2  -6   0  237.28   32.30
   2   6   0  285.27   22.80
  -3  -6   0  106.79   16.00
   3   6   0  133.49   14.60
   3   6   0  123.79   16.20
   3   6   0  118.39   14.20
   4   6   0    5.10    6.60
   4   6   0   -7.90    7.40
   4   6   0   -1.10    6.10
  -5  -6   0   91.39   15.60
   5   6   0   99.09   14.00
   5   6   0  109.29   15.10
   5   6   0  105.69   13.80
  -6  -6   0    9.10   12.20
   6   6   0   15.90    9.70
   6   6   0   24.20    9.30
   6   6   0   23.60   11.80
  -7  -6   0   64.09   17.20
   7   6   0   83.19   14.80
   7   6   0   98.39   19.60
  -8  -6   0   21.00   17.20
   8   6   0   -9.90   12.40
   8   6   0   18.10   15.60
   9   6   0  -11.60   17.80
   9   6   0    5.50   25.90
   9   6   0  -26.90   17.70
  10   6   0   14.40   20.80
  10   6   0   14.60   19.90
  11   6   0   17.70   23.30
  12   6   0   17.20   27.80
  19  -7   0   51.69   25.10
  19  -7   0   64.79   24.50
  18  -7   0   69.19   23.00
  18  -7   0   86.49   24.80
  17  -7   0   -0.30   18.60
  17  -7   0   25.30   18.20
  16  -7   0   10.90   26.70
  16  -7   0    2.10   15.60
  15  -7   0  406.66   38.10
  15  -7   0  381.86   37.10
  14  -7   0  170.38   25.80
  14  -7   0  178.28   24.50
 -14   7   0  177.98   25.20
  13  -7   0   67.49   12.20
  13  -7   0   33.50   12.10
 -13   7   0   29.00   15.30
  12  -7   0  312.97   27.20
  12  -7   0  323.77   27.40
 -12   7   0  277.47   29.60
  11  -7   0  194.08   20.60
  11  -7   0  226.58   20.90
 -11   7   0  185.08   23.60
 -11   7   0  222.78   22.30
  10  -7   0  136.19   16.10
  10  -7   0  139.29   16.80
 -10   7   0  131.59   19.70
 -10   7   0  161.68   17.20
   9  -7   0   80.29   11.80
  -9   7   0   97.39   13.60
  -9   7   0   67.99   12.00
   8  -7   0  528.25   38.10
   7  -7   0  349.27   27.40
  -7   7   0  397.86   28.30
  -7   7   0  342.37   27.70
   6  -7   0  280.97   21.90
  -6   7   0  310.97   23.20
  -6   7   0  258.17   22.80
  -6   7   0  272.17   22.80
   5  -7   0  196.38   16.80
  -5   7   0  207.38   18.40
  -5   7   0  204.18   14.90
  -5   7   0  217.28   18.10
   4  -7   0   16.90    7.90
   4  -7   0   12.30    4.00
  -4   7   0   15.70    6.00
  -4   7   0   21.80    3.90
  -4   7   0    7.60    5.60
   3  -7   0   43.00    9.00
  -3   7   0   44.10    7.10
  -3   7   0   36.60    7.30
  -3   7   0   26.90    6.60
   2  -7   0  100.59   17.40
  -2   7   0  141.69   12.40
  -2   7   0  130.79   13.80
  -2   7   0  125.69   13.40
   1  -7   0   10.10    7.90
  -1   7   0    2.50    4.50
  -1   7   0   10.00    5.80
  -1   7   0    3.90    5.80
   0  -7   0  246.68   25.50
   0   7   0  325.97   22.40
   0   7   0  278.27   23.30
   1   7   0   13.20    5.90
  -2  -7   0  188.58   23.80
   2   7   0  226.38   20.90
  -3  -7   0  102.29   16.50
   3   7   0   99.39   16.80
   3   7   0  111.59   15.40
   3   7   0  100.49   12.90
  -4  -7   0   49.30   13.80
   4   7   0   59.59   10.20
   4   7   0   67.79   12.90
   4   7   0   55.39   10.70
  -5  -7   0   54.69   15.20
   5   7   0   55.69   13.70
   5   7   0   46.30   11.70
   5   7   0   73.79   13.80
  -6  -7   0   20.40   15.70
   6   7   0   31.20   11.70
   6   7   0    9.70   11.30
   6   7   0   13.50   12.40
  -7  -7   0  -38.30   17.30
   7   7   0    3.10   13.20
   7   7   0  -14.00   12.30
   7   7   0   -3.70   15.30
   8   7   0   13.10   17.60
   9   7   0   76.79   24.50
   9   7   0   88.89   23.40
  10   7   0   45.00   24.50
  10   7   0   73.39   24.30
  11   7   0   68.59   28.50
  19  -8   0   47.50   22.80
  19  -8   0   49.40   25.60
  18  -8   0   -6.20   18.30
  18  -8   0  -28.40   20.20
  17  -8   0   48.70   18.50
  17  -8   0   49.80   20.10
  16  -8   0   16.40   15.40
  15  -8   0  -11.10   12.50
  15  -8   0   19.30   13.70
  14  -8   0   71.69   13.80
  14  -8   0   47.20   14.30
 -14   8   0   31.20   17.90
  13  -8   0  262.57   25.30
  13  -8   0  200.38   25.00
 -13   8   0  244.08   30.20
  12  -8   0   16.50    9.20
  12  -8   0   13.40    9.90
 -12   8   0   12.20   13.30
  11  -8   0   12.70    8.70
 -11   8   0   26.20   10.00
 -11   8   0   26.80   12.10
  10  -8   0   25.10    8.30
 -10   8   0   22.20   10.20
 -10   8   0   20.90   10.40
   9  -8   0   15.20    7.00
  -9   8   0   10.70    8.50
  -9   8   0   16.90    8.80
   8  -8   0   11.00    7.10
  -8   8   0   17.90    7.90
  -8   8   0    6.60    7.50
   7  -8   0   10.70    5.90
  -7   8   0    1.50    7.40
  -7   8   0    0.20    7.80
  -7   8   0   10.40    8.30
   6  -8   0   53.19    8.60
  -6   8   0   49.40   10.40
  -6   8   0   56.89    9.70
  -6   8   0   47.10    6.90
   5  -8   0   44.30    8.00
  -5   8   0   36.90    9.70
  -5   8   0   57.79    6.60
  -5   8   0   56.69    9.60
   4  -8   0  259.97   20.70
   4  -8   0  233.18   24.60
  -4   8   0  257.37   22.60
  -4   8   0  286.17   22.20
  -4   8   0  279.17   19.70
   3  -8   0  841.52   62.89
  -3   8   0  956.00   62.09
  -3   8   0  987.30   60.49
  -3   8   0  855.71   61.79
   2  -8   0  212.08   35.40
  -2   8   0  274.27   20.10
  -2   8   0  221.38   21.70
  -2   8   0  278.67   21.90
   1  -8   0  116.29   19.80
  -1   8   0  141.09   15.60
  -1   8   0  132.69   16.00
   0  -8   0    6.10   10.30
   0   8   0    2.40    7.50
   0   8   0    3.40    7.60
   0   8   0    1.70    6.10
  -1  -8   0  251.97   29.30
   1   8   0  285.47   24.20
   1   8   0  347.97   26.20
  -2  -8   0  388.36   37.00
   2   8   0  482.55   34.30
   2   8   0  476.75   35.20
   2   8   0  401.26   33.10
  -3  -8   0   53.79   14.80
   3   8   0   44.40   10.40
   3   8   0   39.70   10.10
   3   8   0   33.60   11.30
  -4  -8   0   67.19   16.20
   4   8   0   43.50   10.10
   4   8   0   73.59   12.80
   4   8   0   79.59   14.40
  -5  -8   0   17.50   14.60
   5   8   0   48.60   14.60
   5   8   0   51.79   13.30
   5   8   0   65.99   15.20
  -6  -8   0    5.60   31.50
   6   8   0    5.90   15.10
   6   8   0    1.30   13.30
   6   8   0  -15.60   13.30
   7   8   0   45.40   16.20
   7   8   0   42.70   17.60
   8   8   0    1.30   17.90
   8   8   0   -0.90   18.90
   9   8   0   36.90   23.10
   9   8   0   45.00   23.70
  10   8   0    7.90   26.00
  10   8   0   43.20   27.30
  11   8   0   46.90   30.10
  19  -9   0   49.10   22.60
  19  -9   0   32.10   24.10
  18  -9   0   -8.90   17.90
  18  -9   0   -4.30   19.70
  17  -9   0    3.30   16.40
  17  -9   0   43.90   19.10
  16  -9   0  117.49   21.50
  16  -9   0  116.99   19.90
  15  -9   0   55.79   15.90
  15  -9   0   62.79   15.30
  14  -9   0   55.99   14.70
 -14   9   0   52.49   20.10
  13  -9   0   35.00   12.50
 -13   9   0   27.90   16.40
 -13   9   0   37.00   13.30
  12  -9   0   94.39   15.20
 -12   9   0   78.09   17.50
 -12   9   0  109.09   14.90
  11  -9   0  869.61   63.19
 -11   9   0  856.81   64.29
 -11   9   0  909.41   64.89
 -11   9   0  951.40   62.99
  10  -9   0   53.09   11.30
 -10   9   0   65.69   13.30
 -10   9   0   58.09   13.30
   9  -9   0   40.40    9.50
  -9   9   0   48.70   11.50
  -9   9   0   32.80   10.80
   8  -9   0   22.70    7.50
  -8   9   0   32.70   10.00
  -8   9   0   20.80    9.40
  -8   9   0   19.60    8.60
   7  -9   0   31.80    7.90
  -7   9   0   30.50    5.40
  -7   9   0   29.70    9.80
  -7   9   0   39.00   11.40
   6  -9   0  478.85   36.30
  -6   9   0  506.15   34.10
  -6   9   0  470.45   37.90
  -6   9   0  548.05   37.80
   5  -9   0    9.50    6.00
  -5   9   0   29.70    8.70
  -5   9   0    9.60    4.70
  -5   9   0    0.90    8.20
   4  -9   0  900.11   66.69
  -4   9   0  991.00   67.09
  -4   9   0 1008.10   63.49
  -4   9   0  918.11   65.19
   3  -9   0  540.45   42.70
  -3   9   0  545.55   44.70
  -3   9   0  521.35   39.80
  -3   9   0  559.54   37.80
   2  -9   0   79.19   15.10
  -2   9   0   98.19   14.10
  -2   9   0  136.69   16.30
   1  -9   0  148.49   23.60
  -1   9   0  161.18   16.20
  -1   9   0  155.78   18.40
  -1   9   0  139.49   18.50
   0  -9   0  -11.70   10.80
   0   9   0   -3.20    9.10
   0   9   0    1.10    6.70
   0   9   0   19.50    9.20
  -1  -9   0   86.59   18.30
   1   9   0   74.39   11.40
  -2  -9   0   99.69   17.60
   2   9   0   71.39   12.70
   2   9   0  115.49   14.20
   2   9   0   82.29   14.30
  -3  -9   0  109.79   19.30
   3   9   0   72.49   13.10
   3   9   0   93.89   16.70
   3   9   0   91.69   15.10
   4   9   0   -9.60   11.70
   4   9   0    6.10    9.10
   5   9   0   46.00   18.30
   5   9   0   63.59   16.30
   6   9   0   32.10   16.30
   6   9   0   27.20   17.00
   7   9   0   19.80   18.80
   7   9   0   57.39   21.70
   8   9   0   41.80   23.60
   9   9   0  -21.40   23.20
   9   9   0   31.20   25.80
   9   9   0   29.50   25.90
  10   9   0   34.50   29.20
  19 -10   0   34.00   24.80
  18 -10   0    9.80   20.20
  17 -10   0  132.19   23.90
  16 -10   0   29.70   16.70
  15 -10   0  196.58   27.90
  14 -10   0   62.19   15.40
 -14  10   0   85.09   22.40
 -14  10   0  110.99   16.70
  13 -10   0   70.39   15.30
 -13  10   0   75.29   19.20
 -13  10   0  100.19   15.40
  12 -10   0  297.57   28.50
 -12  10   0  285.07   32.00
 -12  10   0  312.87   29.60
 -12  10   0  256.27   32.60
  11 -10   0   32.70   10.30
 -11  10   0   20.10   12.50
 -11  10   0   53.99   13.70
  10 -10   0   56.49   11.70
 -10  10   0   75.69   13.90
 -10  10   0   62.69   13.40
 -10  10   0   52.09   14.00
   9 -10   0   52.59   11.50
  -9  10   0   60.79   12.00
  -9  10   0   55.79   13.50
  -9  10   0   59.89   12.40
   8 -10   0   91.99   14.10
  -8  10   0   80.89   12.90
  -8  10   0  103.99   14.60
  -8  10   0  108.29   15.90
   7 -10   0   91.39   13.60
  -7  10   0  109.29   17.10
  -7  10   0  120.29   16.40
  -7  10   0   81.19   10.60
   6 -10   0    7.50    6.30
  -6  10   0   -3.20    5.00
  -6  10   0    4.10    9.20
  -6  10   0    4.20    9.20
   5 -10   0  198.68   25.80
  -5  10   0  168.88   20.30
  -5  10   0  185.08   16.10
  -5  10   0  186.78   20.90
   4 -10   0   28.90   12.80
  -4  10   0   34.60   10.50
  -4  10   0   22.00   13.80
   3 -10   0   13.50   13.10
  -3  10   0    8.90    6.80
  -3  10   0   25.30    9.90
  -3  10   0   20.20    9.80
   2 -10   0   13.30   13.40
  -2  10   0    2.30    9.20
  -2  10   0    8.70    7.00
  -2  10   0   11.00    9.50
   1 -10   0   61.99   15.10
  -1  10   0   49.60   10.20
  -1  10   0   75.99   13.60
  -1  10   0   65.79   12.90
   0 -10   0  121.49   19.50
   0  10   0  115.99   17.10
   0  10   0  141.39   17.40
   0  10   0  135.79   18.40
  -1 -10   0   35.40   15.90
   1  10   0   38.40   12.40
   1  10   0   10.30   11.30
   1  10   0    8.60    9.80
   2  10   0   40.90   14.10
   2  10   0   44.50   13.30
   2  10   0   24.50   10.00
   3  10   0    5.00   13.00
   3  10   0   -9.10   10.60
   4  10   0   14.90   20.80
   4  10   0   18.50   12.00
   5  10   0  131.69   23.20
   5  10   0  160.48   25.00
   6  10   0   68.99   19.60
   6  10   0   30.10   18.40
   7  10   0  -10.60   20.80
   7  10   0    9.70   21.70
   8  10   0   13.30   25.10
   9  10   0   54.59   28.80
  19 -11   0   11.60   22.10
  18 -11   0   36.90   20.70
  17 -11   0   19.60   17.60
  16 -11   0   12.50   17.10
 -16  11   0   27.20   18.90
  15 -11   0    6.00   15.20
 -15  11   0   14.50   15.80
  14 -11   0   -1.90   13.90
 -14  11   0    6.10   13.90
  13 -11   0   -5.00   11.00
 -13  11   0   14.80   16.60
 -13  11   0    6.20   13.20
  12 -11   0    0.30   11.60
 -12  11   0   21.80   13.90
  11 -11   0   65.59   13.50
 -11  11   0   73.99   15.50
 -11  11   0   87.79   18.10
 -11  11   0   92.39   16.90
  10 -11   0   72.09   13.40
 -10  11   0   80.29   14.60
 -10  11   0   77.19   17.00
 -10  11   0   82.99   15.20
   9 -11   0  163.88   18.90
  -9  11   0  135.29   19.70
  -9  11   0  169.78   22.20
   8 -11   0  251.77   23.90
  -8  11   0  271.27   21.30
  -8  11   0  272.37   27.80
  -8  11   0  251.77   26.60
   7 -11   0   17.70    7.70
  -7  11   0    7.30    6.90
  -7  11   0   37.60   11.50
  -7  11   0   19.60   10.90
   6 -11   0   29.00    9.10
  -6  11   0   37.50   11.20
  -6  11   0   31.50    7.20
  -6  11   0   24.30   11.60
   5 -11   0   10.50   13.50
  -5  11   0   -5.90    9.70
  -5  11   0    4.60    6.30
  -5  11   0    1.90   10.40
   4 -11   0  189.18   28.40
  -4  11   0  185.58   21.90
  -4  11   0  144.69   21.10
  -4  11   0  143.19   16.80
   3 -11   0  105.49   20.10
  -3  11   0  118.29   15.40
  -3  11   0   87.19   16.10
  -3  11   0  135.49   18.10
   2 -11   0   30.30   15.50
  -2  11   0   49.10   13.40
  -2  11   0   39.30   13.30
  -2  11   0   34.30    9.30
   1 -11   0  129.09   22.60
  -1  11   0  149.09   25.70
  -1  11   0  185.98   23.70
  -1  11   0  162.78   22.90
   0  11   0   15.70   12.20
   0  11   0    5.40   10.20
   0  11   0    8.20   12.20
   1  11   0  165.08   24.40
   1  11   0  118.49   20.20
   1  11   0  138.29   18.30
   1  11   0  138.39   21.70
   2  11   0   19.10   13.60
   2  11   0   18.10   15.40
   2  11   0    4.10   11.90
   3  11   0   -6.60   11.20
   3  11   0    7.20   14.60
   4  11   0   73.79   20.90
   4  11   0   44.10   13.80
   5  11   0  -14.80   21.00
   5  11   0   20.50   19.50
   6  11   0  -18.40   21.10
   7  11   0   28.90   24.80
   7  11   0  -26.50   23.20
  19 -12   0   37.20   24.50
  18 -12   0    5.90   20.90
  17 -12   0  -14.50   19.30
  16 -12   0   -4.00   16.90
 -16  12   0   15.90   20.20
  15 -12   0   15.80   14.30
 -15  12   0   18.30   16.70
 -14  12   0   72.69   17.60
  13 -12   0   68.49   15.30
 -13  12   0   53.59   17.60
  12 -12   0  201.68   25.50
 -12  12   0  218.38   28.90
  11 -12   0  -13.10   11.20
 -11  12   0   23.50   15.00
  10 -12   0   77.19   14.20
 -10  12   0   61.09   14.30
 -10  12   0   82.39   17.30
 -10  12   0   76.79   15.60
   9 -12   0  124.39   18.90
  -9  12   0  160.78   23.70
  -9  12   0  160.88   21.80
  -9  12   0  130.59   15.30
  -9  12   0  141.49   21.50
   8 -12   0   77.79   12.90
  -8  12   0   98.59   17.00
  -8  12   0   78.89   10.50
  -8  12   0   59.39   14.70
   7 -12   0   58.99   12.90
  -7  12   0   43.90   10.40
  -7  12   0   73.79   14.90
  -7  12   0   55.19   15.70
  -6  12   0  164.18   17.70
  -6  12   0  189.58   24.30
  -6  12   0  147.69   23.40
   5 -12   0   28.10   17.20
  -5  12   0   72.39   14.40
  -5  12   0   35.00    9.50
  -5  12   0   56.69   15.40
   4 -12   0   72.79   19.50
  -4  12   0   38.80   10.00
  -4  12   0   36.70   13.70
  -4  12   0   62.59   15.40
   3 -12   0   66.79   20.30
  -3  12   0   55.49   14.50
  -3  12   0   35.20   13.70
  -3  12   0   15.60   10.00
  -2  12   0    6.40    9.90
  -2  12   0    3.40   13.10
  -2  12   0   -4.90   13.10
  -1  12   0   47.30   14.90
  -1  12   0   47.60   12.50
  -1  12   0   32.10   15.70
   0  12   0  136.99   20.80
   0  12   0  132.39   19.40
   0  12   0  137.29   20.50
   1  12   0   46.00   17.90
   1  12   0   22.80   12.50
   1  12   0   52.59   17.00
   2  12   0  -26.20   18.30
   2  12   0   16.20   14.10
   2  12   0    1.30   14.80
   3  12   0  -10.30   16.20
   4  12   0   39.70   18.70
   4  12   0    7.90   14.60
   5  12   0   34.50   23.50
   5  12   0   -6.60   21.40
   6  12   0   -4.20   25.10
   6  12   0   44.80   25.10
  19 -13   0   10.10   23.60
  18 -13   0  -18.50   21.00
 -18  13   0    4.40   28.30
  17 -13   0  -11.00   18.00
 -17  13   0   29.90   25.30
  16 -13   0   47.50   19.50
 -16  13   0   47.20   23.30
  15 -13   0   -6.30   16.10
 -15  13   0    9.20   18.90
  14 -13   0   85.99   17.60
 -14  13   0   77.19   20.50
 -14  13   0   77.79   20.50
 -13  13   0  139.69   26.30
  12 -13   0    9.00   11.60
 -12  13   0   28.20   16.20
  11 -13   0   61.29   13.80
 -11  13   0   43.50   16.80
  10 -13   0  -13.30   10.30
 -10  13   0   13.90   14.70
   9 -13   0   39.20   11.90
  -9  13   0   35.50   15.20
  -9  13   0   22.50    9.00
  -9  13   0    9.80   12.40
  -9  13   0   24.00   15.70
   8 -13   0   12.40   11.20
  -8  13   0    0.40    8.20
  -8  13   0    8.20   15.50
  -8  13   0   12.00   15.20
  -7  13   0  136.79   22.20
  -7  13   0  178.28   26.30
  -7  13   0  128.79   17.90
  -6  13   0    4.90   14.80
  -6  13   0   15.80    9.20
  -6  13   0   -8.40   13.60
  -5  13   0   64.69   12.60
  -5  13   0   81.19   17.10
  -5  13   0   84.99   17.50
  -4  13   0   16.40   10.30
  -4  13   0    9.60   13.90
  -4  13   0    7.10   15.70
  -3  13   0   -6.70   11.20
  -3  13   0  -16.80   13.90
  -3  13   0   -2.40   15.50
  -2  13   0   12.10   14.00
  -2  13   0   38.50   16.50
  -2  13   0   -2.80   12.00
  -1  13   0   -1.20   14.00
  -1  13   0    9.50   16.80
   0  13   0   26.40   18.70
   0  13   0   10.00   15.90
   0  13   0  -20.30   24.60
   1  13   0   55.09   19.90
   1  13   0   -6.40   16.10
   1  13   0   20.30   15.50
   2  13   0   21.90   17.30
   2  13   0   10.60   14.20
   3  13   0    5.60   19.00
   3  13   0   26.80   16.40
   4  13   0   -1.10   26.90
   4  13   0   18.40   22.60
   5  13   0  -10.10   24.20
   5  13   0  -25.80   24.70
  18 -14   0   11.40   22.00
  17 -14   0    2.50   19.50
  16 -14   0   -2.30   17.80
 -16  14   0   27.40   22.50
 -16  14   0   71.89   24.30
  15 -14   0   53.39   18.70
 -15  14   0   17.40   21.00
 -15  14   0   29.00   18.90
  14 -14   0   -4.10   15.50
 -14  14   0  -18.80   20.10
  13 -14   0    8.70   14.40
 -13  14   0   -6.00   17.50
  12 -14   0   45.50   15.60
  11 -14   0   23.20   13.80
 -11  14   0    9.00   16.80
  10 -14   0   23.20   12.60
 -10  14   0   35.40   16.60
   9 -14   0   41.70   13.30
  -9  14   0   48.10   19.10
  -9  14   0   44.20   11.10
  -9  14   0   65.99   18.70
  -8  14   0   34.00   10.50
  -8  14   0   44.00   17.40
  -8  14   0   36.00   17.60
  -7  14   0   -0.20   17.70
  -7  14   0    7.40   16.90
  -7  14   0   24.80   10.80
  -6  14   0   75.79   19.60
  -6  14   0   71.89   14.00
  -6  14   0   78.59   19.80
  -5  14   0  117.39   16.30
  -5  14   0   95.69   21.50
  -5  14   0  106.19   20.40
  -4  14   0    8.80   13.10
  -4  14   0   14.00   18.50
  -4  14   0   18.50   20.70
  -3  14   0   -6.00   14.20
  -3  14   0    6.50   15.90
  -3  14   0   -0.50   18.70
  -2  14   0    5.50   19.30
  -2  14   0   24.70   16.60
  -1  14   0    1.00   16.80
   0  14   0    1.70   15.20
   0  14   0   25.00   17.70
   1  14   0  -19.20   18.50
   1  14   0    6.50   16.00
   2  14   0  -14.00   20.00
   2  14   0  -26.70   16.10
   3  14   0  -20.70   17.00
   3  14   0  -11.00   22.70
  18 -15   0   53.49   23.30
 -18  15   0  -27.60   27.50
  17 -15   0    2.20   20.80
 -17  15   0   29.10   24.20
  16 -15   0   41.80   20.80
 -16  15   0  -28.80   22.30
  15 -15   0    7.30   17.40
 -15  15   0   11.70   21.30
  14 -15   0   -9.20   16.40
 -14  15   0   14.10   19.20
  13 -15   0   69.69   17.70
 -13  15   0   24.70   20.30
  12 -15   0    8.00   16.10
 -12  15   0   -7.70   18.50
  11 -15   0   37.10   15.40
 -11  15   0    8.40   18.80
  10 -15   0  -10.90   14.00
 -10  15   0   17.00   12.10
 -10  15   0   -1.80   17.70
  -9  15   0   35.00   12.70
  -9  15   0   92.89   21.10
  -8  15   0  129.39   24.70
  -8  15   0  112.39   16.50
  -7  15   0   10.40   18.40
  -7  15   0    2.50   12.70
  -6  15   0    3.20   14.10
  -6  15   0   -1.10   17.30
  -5  15   0  -11.10   16.80
  -5  15   0  -18.60   14.20
  -4  15   0  -10.30   18.50
  -4  15   0   14.10   17.10
  -3  15   0   21.10   18.60
  -2  15   0   27.80   19.20
  -1  15   0   -3.00   18.50
  -1  15   0  -17.00   17.30
   0  15   0  -10.00   16.10
   0  15   0   24.70   20.40
   1  15   0  -27.50   21.10
   1  15   0  -17.00   18.80
   2  15   0   26.20   19.30
   2  15   0   11.00   23.70
  17 -16   0   -4.50   21.90
 -17  16   0   22.10   27.10
  16 -16   0   17.40   20.80
 -16  16   0   42.80   24.90
  15 -16   0   32.00   19.30
 -15  16   0  -10.90   21.60
  14 -16   0    1.30   17.30
 -14  16   0   63.69   23.20
  13 -16   0   42.00   18.20
 -13  16   0    8.80   22.70
  12 -16   0   13.20   17.00
 -12  16   0   -8.30   19.40
  11 -16   0   26.10   18.50
 -11  16   0    4.50   21.00
 -11  16   0   30.10   15.00
 -10  16   0   20.70   20.30
 -10  16   0   14.70   14.40
  -9  16   0   -8.40   14.20
  -9  16   0    9.50   21.10
  -8  16   0  -14.70   15.10
  -8  16   0    5.70   20.40
  -7  16   0  -22.70   19.50
  -7  16   0   -4.10   14.90
  -6  16   0   18.70   19.60
  -6  16   0    6.50   17.10
  -5  16   0  -13.40   19.30
  -4  16   0   36.00   20.30
  -3  16   0   74.49   22.30
  -2  16   0   43.50   21.60
  -2  16   0   23.40   19.40
  -1  16   0  -14.80   22.40
   0  16   0  -16.10   20.70
   0  16   0   17.70   23.90
  16 -17   0   22.60   23.10
 -16  17   0    1.00   26.80
  15 -17   0  -28.30   20.70
 -15  17   0   18.20   25.40
  14 -17   0    3.70   19.70
 -14  17   0   10.20   24.80
  13 -17   0    1.50   20.20
 -13  17   0    6.20   22.40
  12 -17   0   33.30   20.20
 -12  17   0    7.90   22.60
 -11  17   0   22.90   17.40
 -11  17   0   10.20   22.10
 -10  17   0   30.50   17.70
 -10  17   0   21.40   22.50
  -9  17   0   21.00   19.10
  -9  17   0   32.70   24.00
  -8  17   0    2.60   21.80
  -8  17   0   29.30   20.00
  -7  17   0  -21.20   21.60
  -6  17   0   12.20   21.80
  -5  17   0   27.00   23.20
  -4  17   0  -24.10   22.30
  -3  17   0    0.20   24.00
  -3  17   0   43.70   23.20
  -2  17   0  -13.00   22.30
  -2  17   0   -1.70   25.00
  15 -18   0  -25.80   24.70
 -15  18   0    2.20   28.30
  14 -18   0    3.50   23.50
 -14  18   0   64.99   26.80
 -13  18   0   -9.50   26.90
 -12  18   0   23.00   25.30
 -11  18   0   -8.40   20.80
 -11  18   0    1.20   24.80
 -10  18   0   17.50   22.60
 -10  18   0  -20.10   24.40
  -9  18   0   -6.60   24.30
  -8  18   0   13.60   25.80
  -7  18   0   15.90   25.30
  -6  18   0   40.70   27.20
  -5  18   0   36.10   25.60
 -11  19   0  -11.80   27.40
 -10  19   0  -11.40   27.40
  -8  19  -1   -9.30   26.80
  -9  19  -1  -20.70   26.60
 -10  19  -1   57.39   27.20
 -11  19  -1   26.60   28.50
 -12  19  -1   -7.90   27.70
 -13  19  -1   50.89   28.20
  -4  18  -1   19.60   27.30
  -5  18  -1   70.59   26.30
  -6  18  -1   34.70   25.10
  -7  18  -1   16.60   22.90
  -8  18  -1  -14.60   23.90
  -9  18  -1    1.20   21.00
  -9  18  -1   14.20   24.10
 -10  18  -1  -19.40   20.20
 -10  18  -1    7.10   23.20
 -11  18  -1    3.70   24.40
 -11  18  -1   12.30   19.20
 -12  18  -1  -11.00   23.50
 -12  18  -1   -1.40   19.60
 -13  18  -1   21.60   26.00
 -14  18  -1  -37.90   25.10
  14 -18   1   21.10   24.30
 -15  18  -1  -53.69   25.80
  15 -18   1   25.00   24.50
  -1  17  -1   24.00   24.30
  -1  17  -1  -41.40   25.70
  -2  17  -1   -6.80   21.20
  -2  17  -1   53.19   23.70
  -3  17  -1  -15.40   21.80
  -3  17  -1  -28.60   22.50
  -4  17  -1   -5.40   21.90
  -5  17  -1   -1.70   21.60
  -6  17  -1   27.10   21.40
  -7  17  -1    3.70   21.80
  -7  17  -1   -6.00   21.10
  -8  17  -1   43.90   18.40
  -8  17  -1   33.90   22.30
  -9  17  -1  -21.30   20.50
  -9  17  -1   -5.70   16.60
 -10  17  -1   34.60   22.50
 -10  17  -1   19.50   17.00
 -11  17  -1   15.90   15.80
 -11  17  -1  -19.30   21.00
 -12  17  -1   12.10   22.60
 -13  17  -1   15.70   22.40
  13 -17   1   42.30   20.80
 -14  17  -1  -13.80   24.80
  14 -17   1   10.70   18.70
 -15  17  -1  -12.30   24.30
  15 -17   1   -7.80   20.00
 -16  17  -1   61.49   27.10
  16 -17   1    3.80   22.00
  17 -17   1   18.80   23.60
   1  16  -1  -19.60   19.60
   0  16  -1  -11.60   22.10
   0  16  -1   -2.50   19.80
  -1  16  -1    2.40   20.90
  -1  16  -1   37.30   18.60
  -2  16  -1  -12.50   18.30
  -2  16  -1  -23.40   19.40
  -3  16  -1   30.30   20.10
  -4  16  -1   26.50   19.60
  -5  16  -1    3.10   18.60
  -6  16  -1  -32.70   17.90
  -6  16  -1   10.00   16.70
  -7  16  -1    8.00   20.60
  -7  16  -1   11.40   15.40
  -8  16  -1   40.70   14.90
  -8  16  -1   16.10   20.50
  -9  16  -1   -2.90   20.80
  -9  16  -1   -6.40   12.60
 -10  16  -1   13.20   13.10
 -10  16  -1  -13.60   20.70
 -11  16  -1   21.70   20.90
 -11  16  -1   26.00   13.30
  11 -16   1   -9.60   16.60
 -12  16  -1    8.50   20.40
  12 -16   1    0.90   15.70
 -13  16  -1  -18.50   21.70
  13 -16   1    3.80   16.50
 -14  16  -1   33.60   22.50
  14 -16   1   27.10   17.50
 -15  16  -1   48.90   22.00
  15 -16   1    6.90   18.30
 -16  16  -1   -6.40   24.20
  16 -16   1  -38.30   20.00
 -17  16  -1   11.50   25.60
  17 -16   1  -43.00   21.60
   2  15  -1   -6.00   22.20
   2  15  -1   20.70   18.20
   1  15  -1    1.30   21.00
   1  15  -1   -0.80   18.30
   0  15  -1  -10.90   18.20
   0  15  -1   -4.50   17.10
  -1  15  -1   13.60   17.90
  -1  15  -1  -15.40   15.30
  -2  15  -1  -13.10   16.80
  -2  15  -1   15.80   15.70
  -3  15  -1   32.00   20.60
  -4  15  -1   -6.00   14.90
  -4  15  -1   17.20   17.20
  -5  15  -1   29.20   18.10
  -5  15  -1   63.19   15.10
  -6  15  -1  -14.50   20.10
  -6  15  -1  -16.60   12.40
  -7  15  -1   16.40   12.30
  -8  15  -1   -9.30   29.10
  -8  15  -1   -0.90   11.30
  -9  15  -1   58.49   12.70
 -10  15  -1  171.38   21.60
  10 -15   1  156.38   26.90
 -11  15  -1   17.00   18.60
  11 -15   1   21.90   14.80
 -12  15  -1   43.60   18.80
  12 -15   1   13.10   13.80
 -13  15  -1  103.99   23.70
  13 -15   1  113.49   20.00
 -14  15  -1   72.49   22.40
  14 -15   1   34.40   17.30
 -15  15  -1   19.10   20.70
  15 -15   1    2.70   17.00
 -16  15  -1    1.40   21.70
  16 -15   1   23.70   19.00
 -17  15  -1   29.00   24.10
  17 -15   1   32.10   20.80
 -18  15  -1  -22.40   27.20
  18 -15   1   -9.50   23.90
   4  14  -1   29.60   27.50
   4  14  -1   18.10   24.90
   3  14  -1   27.80   28.20
   3  14  -1    7.30   21.50
   2  14  -1    0.70   18.90
   2  14  -1   -4.10   15.00
   1  14  -1    4.80   18.10
   1  14  -1   21.30   16.00
   0  14  -1   15.90   16.50
   0  14  -1    7.90   13.60
  -1  14  -1   12.90   15.10
  -1  14  -1   16.40   17.10
  -2  14  -1   48.70   15.80
  -2  14  -1   28.90   15.40
  -2  14  -1   28.30   19.20
  -3  14  -1  -12.00   12.40
  -3  14  -1   19.40   18.30
  -3  14  -1   26.30   24.60
  -4  14  -1   61.29   17.30
  -4  14  -1   12.30   12.20
  -4  14  -1   13.20   18.80
  -5  14  -1  -18.20   10.40
  -5  14  -1   38.80   15.90
  -5  14  -1   40.20   18.00
  -6  14  -1   33.20   15.80
  -6  14  -1   28.80   17.50
  -6  14  -1   10.40   10.40
   6 -14   1   -3.50   22.50
  -7  14  -1   -5.30   16.30
  -7  14  -1    3.50   15.80
  -7  14  -1   12.10    9.80
  -8  14  -1   34.90   16.80
  -8  14  -1   19.40   14.90
  -8  14  -1    5.10    9.30
  -9  14  -1   30.70   15.90
  -9  14  -1   30.90   15.00
  -9  14  -1   28.30   18.10
  -9  14  -1   13.20    9.90
   9 -14   1   46.20   13.80
 -10  14  -1   38.90   12.70
 -10  14  -1    7.10   15.00
 -10  14  -1    8.10   15.10
  10 -14   1   43.10   14.20
 -11  14  -1   26.90   16.50
  11 -14   1   10.70   12.00
 -12  14  -1   95.89   20.90
 -13  14  -1    3.50   19.20
  13 -14   1    5.30   14.40
  14 -14   1   -3.30   15.70
 -15  14  -1  -22.30   19.30
 -15  14  -1   -5.10   20.20
  15 -14   1    5.30   16.00
 -16  14  -1   -9.90   20.90
 -16  14  -1   16.00   22.50
  16 -14   1    8.90   18.20
 -17  14  -1   39.00   27.20
  17 -14   1   -3.00   20.50
  18 -14   1  -25.50   22.50
  19 -14   1   22.40   25.10
   5  13  -1  -15.60   23.90
   5  13  -1  -26.10   22.90
   4  13  -1    7.80   23.40
   4  13  -1   -1.10   20.40
   3  13  -1   17.70   15.60
   3  13  -1   32.40   19.10
   2  13  -1    0.90   16.10
   2  13  -1  -12.00   14.20
   1  13  -1   33.70   16.60
   1  13  -1   48.50   20.00
   0  13  -1  -24.10   16.90
   0  13  -1   11.60   14.60
   0  13  -1    2.10   12.20
  -1  13  -1   -0.90   13.10
  -1  13  -1   18.30   16.70
  -1  13  -1   -5.40   13.90
  -2  13  -1    4.80   13.70
  -2  13  -1    9.40   11.40
  -3  13  -1    4.60   13.60
  -3  13  -1   28.60   10.80
  -3  13  -1  -10.40   15.20
  -4  13  -1   57.39   16.50
  -4  13  -1   63.69   17.20
   4 -13   1   91.39   22.10
  -5  13  -1   11.30   14.50
  -5  13  -1   27.70   15.00
  -5  13  -1   12.80    9.00
   5 -13   1   15.20   19.20
  -6  13  -1   91.59   18.10
  -6  13  -1   79.39   12.00
  -6  13  -1   85.39   18.30
  -7  13  -1    8.10   13.80
  -7  13  -1    2.40    8.40
  -7  13  -1    0.60   13.50
  -8  13  -1   14.60    7.70
  -8  13  -1   11.10   14.60
  -8  13  -1   31.20   14.80
   8 -13   1    5.30   11.20
  -9  13  -1    3.00    7.60
  -9  13  -1    0.30   11.90
  -9  13  -1   10.90   14.40
  -9  13  -1   -5.10   13.70
   9 -13   1   14.40   11.30
 -10  13  -1  -24.20   12.30
 -10  13  -1  -11.30   14.20
  10 -13   1    4.80   10.50
 -11  13  -1   72.09   17.80
  11 -13   1   98.29   17.40
 -12  13  -1  132.19   20.30
  12 -13   1   99.79   18.00
 -13  13  -1   39.60   17.70
  13 -13   1   25.50   14.30
 -14  13  -1   57.79   31.70
  14 -13   1   37.50   14.60
 -15  13  -1   16.10   17.90
  15 -13   1   -4.10   16.50
 -16  13  -1   11.70   20.90
  16 -13   1   18.20   16.80
 -17  13  -1   74.99   25.60
  17 -13   1   82.09   21.30
  18 -13   1   35.80   21.30
  19 -13   1   28.30   23.90
   6  12  -1   -6.30   23.40
   6  12  -1  -18.40   23.30
   5  12  -1  -31.80   20.20
   5  12  -1   27.30   20.60
   4  12  -1   30.10   27.80
   4  12  -1   16.60   18.90
   3  12  -1   -3.30   15.80
   3  12  -1   12.30   13.60
   2  12  -1   66.89   19.40
   2  12  -1   58.19   14.30
   2  12  -1   57.89   17.00
   1  12  -1    4.60   15.50
   1  12  -1   15.90   13.70
   1  12  -1   16.90   13.30
   1  12  -1    7.70   11.80
   0  12  -1   12.10   12.20
   0  12  -1   29.60   15.10
   0  12  -1   13.60   12.60
   0  12  -1    6.40   12.10
  -1  12  -1  185.18   22.20
  -1  12  -1  162.28   22.20
  -1  12  -1  157.58   25.00
  -2  12  -1  -17.10   12.60
  -2  12  -1   -7.10    9.40
  -2  12  -1    9.30   12.70
   2 -12   1  -21.60   16.80
  -3  12  -1  117.79   17.10
  -3  12  -1  123.79   18.60
  -3  12  -1  127.79   18.50
   3 -12   1  103.39   22.20
  -4  12  -1  370.56   33.80
  -4  12  -1  373.76   33.30
  -4  12  -1  376.86   28.90
   4 -12   1  314.97   38.70
  -5  12  -1  252.17   27.40
  -5  12  -1  266.47   21.90
  -5  12  -1  250.27   26.70
   5 -12   1  220.38   28.70
  -6  12  -1  196.28   25.60
  -6  12  -1  191.78   19.10
  -6  12  -1  241.68   24.90
  -7  12  -1   64.19   15.20
  -7  12  -1   67.49   14.40
   7 -12   1   47.70   11.40
  -8  12  -1  120.19   13.60
  -8  12  -1  102.79   17.60
  -8  12  -1  109.39   16.70
   8 -12   1  107.19   16.90
  -9  12  -1  109.79   17.50
  -9  12  -1   93.19   17.20
  -9  12  -1  105.69   16.30
   9 -12   1  119.49   17.60
 -10  12  -1   11.40   12.90
 -10  12  -1   -7.10   11.60
 -10  12  -1    7.90   11.60
  10 -12   1    2.60    9.50
 -11  12  -1   74.69   17.70
 -11  12  -1   57.19   19.10
 -11  12  -1   67.49   18.00
  11 -12   1   95.89   15.80
 -12  12  -1   21.50   14.00
 -12  12  -1   15.40   16.00
  12 -12   1    7.00   11.40
 -13  12  -1  145.59   24.70
  13 -12   1  228.38   25.50
 -14  12  -1   -4.40   13.70
 -14  12  -1  -20.50   20.80
  14 -12   1    8.30   13.90
 -15  12  -1   50.99   17.10
  15 -12   1   43.40   15.40
  16 -12   1   79.89   20.60
  17 -12   1   29.10   19.70
  18 -12   1    5.90   21.20
  19 -12   1   -5.50   23.30
   8  11  -1    5.70   27.80
   8  11  -1   25.50   27.80
   7  11  -1   14.50   24.70
   7  11  -1   54.39   24.60
   6  11  -1  -14.70   20.10
   5  11  -1   58.49   19.70
   5  11  -1   46.30   17.60
   4  11  -1   36.40   16.50
   4  11  -1   -5.50   19.60
   3  11  -1   -2.30   11.30
   3  11  -1   -9.10   24.00
   2  11  -1  -11.20   11.40
   2  11  -1  -16.00   12.20
   1  11  -1   11.40   11.00
   1  11  -1   17.60   14.00
   1  11  -1   18.80   10.20
   1  11  -1   13.10   12.20
   0  11  -1  436.26   32.60
   0  11  -1  399.96   33.20
   0  11  -1  347.67   33.80
   0  11  -1  402.76   35.30
   0 -11   1  337.97   39.50
  -1  11  -1   11.80   10.10
  -1  11  -1   14.90   10.70
  -1  11  -1    6.50   11.50
   1 -11   1   11.70   14.90
  -2  11  -1   11.70    8.40
  -2  11  -1   13.30   11.70
  -2  11  -1   31.90   11.70
   2 -11   1   -8.00   13.60
  -3  11  -1  380.26   32.20
  -3  11  -1  367.46   32.00
  -3  11  -1  371.06   28.70
   3 -11   1  337.17   37.00
  -4  11  -1   19.70   10.60
  -4  11  -1   31.40   11.00
  -4  11  -1   11.80    7.10
   4 -11   1   21.70   13.80
  -5  11  -1  289.67   28.40
  -5  11  -1  350.16   29.20
  -5  11  -1  349.17   24.90
   5 -11   1  279.87   33.80
  -6  11  -1   24.60    6.80
  -6  11  -1    5.60   11.10
  -6  11  -1   26.40   10.40
  -7  11  -1    9.30    5.60
  -7  11  -1   -9.00    9.60
  -7  11  -1    2.30   10.10
   7 -11   1    5.00    7.40
  -8  11  -1    6.70   10.30
  -8  11  -1    3.90    9.20
  -8  11  -1    7.20   10.20
   8 -11   1   10.00    7.90
  -9  11  -1  138.29   17.70
  -9  11  -1  134.19   20.30
  -9  11  -1  100.59   17.60
   9 -11   1  133.79   17.20
 -10  11  -1  111.19   17.60
 -10  11  -1  129.39   18.60
 -10  11  -1  109.49   16.90
  10 -11   1  114.19   17.10
 -11  11  -1   11.20   12.40
 -11  11  -1   -3.00   12.00
 -11  11  -1   20.00   12.90
  11 -11   1   -1.80    9.00
 -12  11  -1  -24.70   13.60
  12 -11   1  -18.10   10.60
 -13  11  -1    6.10   16.20
 -13  11  -1    2.80   12.50
  13 -11   1   -7.10   11.30
 -14  11  -1   34.50   14.20
  14 -11   1   13.00   13.00
  16 -11   1   22.90   16.20
  17 -11   1   72.99   19.90
  18 -11   1   10.60   20.40
  19 -11   1   12.90   24.30
   9  10  -1  -10.70   28.70
   9  10  -1   -2.00   26.70
   9  10  -1   63.69   28.70
   8  10  -1   80.19   25.90
   7  10  -1  -25.40   19.70
   7  10  -1  -19.00   20.70
   6  10  -1    1.50   17.10
   6  10  -1  -10.10   17.20
   5  10  -1   24.70   16.10
   5  10  -1   37.80   18.20
   4  10  -1    5.80   14.30
   4  10  -1   20.90   16.40
   3  10  -1   16.50   12.20
   3  10  -1    9.20   10.60
   2  10  -1    8.40   10.50
   2  10  -1   17.00   11.90
   2  10  -1   14.60   10.50
  -2 -10   1    9.80   16.90
   1  10  -1    9.90   10.10
   1  10  -1   13.30    9.50
   1  10  -1    9.50    9.00
  -1 -10   1   15.10   13.50
   0  10  -1   18.70    9.10
   0  10  -1   37.40   10.20
   0  10  -1   24.70   11.10
   0 -10   1   36.80   13.80
  -1  10  -1  123.89   18.60
  -1  10  -1  126.19   18.20
  -1  10  -1  123.79   15.10
   1 -10   1  101.69   17.50
  -2  10  -1  130.59   14.40
  -2  10  -1  126.09   18.40
  -2  10  -1  107.19   15.50
   2 -10   1  118.89   18.30
  -3  10  -1   46.20    8.00
  -3  10  -1   64.99   12.00
  -3  10  -1   68.89   12.80
   3 -10   1   70.09   15.20
  -4  10  -1  270.67   24.50
  -4  10  -1  311.57   27.20
  -4  10  -1  355.56   27.60
   4 -10   1  325.77   31.50
  -5  10  -1    8.80    8.40
  -5  10  -1   -1.70    4.90
  -5  10  -1    7.30    8.20
   5 -10   1    1.10   10.80
  -6  10  -1  126.79   18.10
  -6  10  -1  131.09   18.70
  -6  10  -1  155.28   13.10
   6 -10   1  145.09   15.70
  -7  10  -1   12.60    4.70
  -7  10  -1   19.80    9.90
  -7  10  -1    8.30    9.50
   7 -10   1   17.00    7.10
  -8  10  -1   30.70   10.90
  -8  10  -1   23.90   10.40
  -8  10  -1   26.10    9.60
   8 -10   1   15.40    7.80
  -9  10  -1  758.82   55.89
  -9  10  -1  771.72   55.89
  -9  10  -1  799.02   55.99
   9 -10   1  776.42   55.19
 -10  10  -1   -0.10   10.80
 -10  10  -1   -1.50   10.50
  10 -10   1    7.00    7.90
 -11  10  -1  157.18   20.50
 -11  10  -1  199.78   24.10
  11 -10   1  165.58   20.60
 -12  10  -1    8.60   13.90
 -12  10  -1   25.40   11.00
 -12  10  -1   24.50   14.40
  12 -10   1   26.60   10.50
 -13  10  -1   21.70   11.70
  13 -10   1    6.60   11.40
  14 -10   1    3.40   12.70
  15 -10   1   87.39   17.70
  16 -10   1  279.37   33.00
  17 -10   1    3.20   16.60
  17 -10   1   18.50   18.10
  18 -10   1   25.40   20.50
  18 -10   1   -1.10   18.30
  19 -10   1   85.19   25.90
  19 -10   1   71.99   22.10
  10   9  -1  -30.50   29.20
  10   9  -1   44.40   28.80
   9   9  -1  -13.10   24.80
   9   9  -1   16.00   23.70
   9   9  -1  -19.20   24.00
   8   9  -1    7.60   20.50
   8   9  -1   28.60   21.60
   7   9  -1  -18.70   18.70
   7   9  -1   14.10   18.70
   6   9  -1   -3.30   15.00
   6   9  -1  -23.60   15.10
   5   9  -1  118.59   19.30
   5   9  -1  102.99   17.40
   5   9  -1   54.99   16.10
   4   9  -1  181.98   21.20
   4   9  -1  179.78   26.10
   4   9  -1  180.48   23.50
   3   9  -1    2.90    9.30
   3   9  -1   17.70    9.00
   3   9  -1   -1.10   10.40
  -3  -9   1  -10.10   14.10
   2   9  -1  149.29   19.50
   2   9  -1   86.59   13.50
  -2  -9   1  102.29   17.70
   1   9  -1   16.10    7.80
   1   9  -1   22.30    9.50
   1   9  -1   35.80    8.90
  -1  -9   1   10.60   13.10
   0   9  -1   14.70    7.20
   0   9  -1   20.90    8.70
   0  -9   1   23.60   12.50
  -1   9  -1  239.38   22.20
  -1   9  -1  208.28   20.00
  -1   9  -1  259.97   23.00
   1  -9   1  275.27   27.10
  -2   9  -1   69.49   11.70
  -2   9  -1   79.19   12.20
  -2   9  -1   60.99   10.90
   2  -9   1   54.79   13.00
  -3   9  -1  737.83   57.79
  -3   9  -1  712.23   53.09
  -3   9  -1  724.83   51.19
   3  -9   1  890.91   56.29
  -4   9  -1  460.85   35.60
  -4   9  -1  579.94   43.80
  -4   9  -1  550.64   38.40
  -5   9  -1   36.70    9.90
  -5   9  -1   35.40   10.00
   5  -9   1   25.70    7.10
  -6   9  -1   79.69    9.00
  -6   9  -1  105.79   14.70
  -6   9  -1   95.49   13.30
   6  -9   1   93.49   12.00
  -7   9  -1  559.74   37.40
  -7   9  -1  575.44   41.50
  -7   9  -1  584.04   41.40
  -7   9  -1  516.55   41.50
   7  -9   1  571.74   40.60
  -8   9  -1 1216.18   86.59
  -8   9  -1 1303.87   86.69
  -8   9  -1 1324.27   86.39
   8  -9   1 1287.77   86.29
  -9   9  -1    9.00    9.30
  -9   9  -1   -0.10    8.50
   9  -9   1    8.20    7.50
 -10   9  -1  120.19   16.70
 -10   9  -1  108.39   15.60
  10  -9   1  101.89   15.80
 -11   9  -1   21.30   12.70
 -11   9  -1    7.70   11.60
  11  -9   1   25.40    9.10
 -12   9  -1   71.39   13.10
 -12   9  -1   93.09   16.10
 -12   9  -1   85.89   17.20
  12  -9   1   66.49   13.40
 -13   9  -1    5.70   14.80
  13  -9   1    9.70   10.20
  13  -9   1    3.10   10.80
 -14   9  -1   75.29   19.30
  14  -9   1   33.50   13.80
  14  -9   1   46.60   12.80
  15  -9   1   83.69   17.50
  15  -9   1   88.09   17.80
  16  -9   1   17.40   14.10
  17  -9   1   35.10   19.10
  17  -9   1   39.70   17.10
  18  -9   1   94.59   21.50
  18  -9   1   81.69   23.70
  19  -9   1  -11.60   21.60
  19  -9   1   -0.50   23.90
  11   8  -1   43.00   29.60
  10   8  -1  -35.40   25.00
  10   8  -1   54.39   25.70
   9   8  -1   93.29   24.60
   9   8  -1   89.89   25.80
   8   8  -1  -10.00   17.20
   8   8  -1   -8.80   19.90
   7   8  -1  -12.00   23.30
   7   8  -1  -26.30   14.30
   6   8  -1   82.19   16.10
   6   8  -1   83.59   16.90
   6   8  -1   83.69   16.60
   5   8  -1  290.77   27.60
   5   8  -1  252.77   26.30
   5   8  -1  222.88   29.20
  -5  -8   1  242.58   35.90
   4   8  -1  231.28   23.20
   4   8  -1  235.08   25.30
   4   8  -1  256.67   22.50
  -4  -8   1  162.68   26.70
   3   8  -1   40.50   10.80
   3   8  -1   37.70    9.40
   3   8  -1   50.69    9.80
  -3  -8   1   45.80   13.30
   2   8  -1  162.98   20.00
  -2  -8   1  206.38   24.60
   1   8  -1  283.17   24.10
   1   8  -1  279.77   23.40
  -1  -8   1  252.57   28.00
   0   8  -1   59.39   10.10
   0   8  -1   66.79    9.00
   0  -8   1   74.99   13.60
  -1   8  -1    8.90    7.50
  -1   8  -1    3.00    6.80
  -1   8  -1    4.80    4.60
  -2   8  -1  141.39   14.60
  -2   8  -1  179.48   17.40
  -2   8  -1  208.88   17.30
   2  -8   1  174.78   20.70
  -3   8  -1  407.46   32.10
  -3   8  -1  484.55   32.50
  -3   8  -1  424.76   30.20
  -4   8  -1  187.88   16.90
  -4   8  -1  179.78   13.80
  -4   8  -1  165.68   17.10
   4  -8   1  167.98   15.10
  -5   8  -1  432.26   28.70
  -5   8  -1  446.66   31.80
  -5   8  -1  397.36   31.70
   5  -8   1  419.16   30.70
  -6   8  -1  106.49    8.80
  -6   8  -1  103.19   14.10
  -6   8  -1  101.19   13.80
  -6   8  -1   86.69   13.60
   6  -8   1   99.09   11.80
  -7   8  -1  379.16   29.50
   7  -8   1  363.96   28.20
  -8   8  -1   38.70    9.70
  -8   8  -1   46.70    9.40
   8  -8   1   30.30    7.90
  -9   8  -1  268.77   24.40
  -9   8  -1  240.98   23.90
   9  -8   1  246.68   22.00
 -10   8  -1   13.60   10.00
 -10   8  -1    9.20    9.80
  10  -8   1    3.20    7.10
 -11   8  -1   35.80   12.50
 -11   8  -1   62.49   13.20
  11  -8   1   22.10    8.60
  11  -8   1   42.20   10.10
 -12   8  -1  271.17   29.90
  12  -8   1  346.87   27.30
  12  -8   1  263.67   26.60
 -13   8  -1  188.58   27.60
  13  -8   1  184.38   22.60
  13  -8   1  173.38   23.20
 -14   8  -1   11.20   16.60
  14  -8   1    5.70   10.70
  14  -8   1   -4.10   12.00
  15  -8   1   11.10   14.80
  15  -8   1   39.80   14.50
  16  -8   1   29.50   16.50
  16  -8   1    4.40   15.30
  17  -8   1    6.60   17.50
  17  -8   1   24.90   18.30
  18  -8   1   37.40   20.30
  18  -8   1   -0.20   20.90
  19  -8   1   23.80   23.10
  19  -8   1   21.90   23.00
  12   7  -1  -25.90   29.90
  11   7  -1   28.60   25.60
  10   7  -1   64.69   23.40
  10   7  -1   38.70   22.80
   9   7  -1   27.50   20.90
   9   7  -1   19.50   22.20
   8   7  -1   44.00   20.60
   8   7  -1    9.50   15.20
   7   7  -1   24.80   12.50
   7   7  -1  -26.30   11.90
   6   7  -1  151.88   22.10
   6   7  -1  154.38   21.90
   6   7  -1  165.18   22.10
  -6  -7   1  146.19   20.50
   5   7  -1  232.88   22.70
   5   7  -1  168.08   21.30
   5   7  -1  184.38   23.30
  -5  -7   1  191.58   26.70
   4   7  -1   72.39   11.00
   4   7  -1  107.39   14.20
   4   7  -1   69.29   13.00
  -4  -7   1   68.59   14.30
   3   7  -1    3.20    6.50
   3   7  -1   11.40    7.30
   3   7  -1    7.40    7.50
  -3  -7   1   22.10   10.50
   2   7  -1   29.10    7.10
   2   7  -1   43.10    8.70
   2   7  -1   33.00    7.60
  -2  -7   1   46.70   11.60
  -1  -7   1   11.30   23.00
   0   7  -1  383.06   26.20
   0   7  -1  307.17   24.20
   0  -7   1  304.67   28.40
  -1   7  -1    0.20    5.20
  -1   7  -1   -2.20    3.60
  -1   7  -1    3.60    5.60
   1  -7   1   -2.70    8.40
  -2   7  -1  102.39   11.80
  -2   7  -1   72.69    9.70
  -2   7  -1  113.09   11.30
   2  -7   1  105.59   15.00
  -3   7  -1  260.67   20.30
  -3   7  -1  240.38   19.60
  -3   7  -1  285.87   20.70
   3  -7   1  253.17   22.40
  -4   7  -1  251.97   20.70
  -4   7  -1  273.57   20.80
   4  -7   1  271.77   23.00
   4  -7   1  251.37   19.70
  -5   7  -1   29.00    7.00
  -5   7  -1   24.90    6.30
   5  -7   1   20.60    5.30
  -6   7  -1  114.49   12.30
  -6   7  -1   84.19   13.00
  -6   7  -1   81.39   12.10
   6  -7   1   79.09   10.40
  -7   7  -1 1501.65  100.49
  -7   7  -1 1581.14  100.89
   7  -7   1 1496.95  100.49
  -8   7  -1   30.40    9.00
   8  -7   1   30.80    7.40
  -9   7  -1   39.00   10.10
  -9   7  -1   43.40   10.00
   9  -7   1   37.90    7.40
   9  -7   1   34.00    8.00
 -10   7  -1  552.14   41.00
 -10   7  -1  532.55   40.80
  10  -7   1  551.84   39.40
  10  -7   1  514.85   39.60
 -11   7  -1  225.58   26.30
  11  -7   1  247.08   22.90
  11  -7   1  265.47   23.00
 -12   7  -1  846.72   62.39
  12  -7   1  857.51   61.09
  12  -7   1  887.91   61.49
 -13   7  -1    8.30   13.90
  13  -7   1  -13.10    9.40
  13  -7   1   -4.10    9.70
 -14   7  -1   16.80   17.30
  14  -7   1   13.40   12.40
  14  -7   1   22.20   13.20
  15  -7   1  121.29   19.40
  15  -7   1   92.39   18.40
  16  -7   1   -5.40   15.00
  16  -7   1   17.80   15.90
  17  -7   1   23.20   19.10
  17  -7   1   11.10   17.40
  18  -7   1  -20.90   19.70
  18  -7   1   33.10   21.60
  19  -7   1   28.90   24.50
  19  -7   1   -0.10   25.90
  13   6  -1   21.70   31.30
  12   6  -1    5.80   26.90
  11   6  -1   79.69   24.40
  10   6  -1    8.70   20.40
  10   6  -1   -8.10   19.90
   9   6  -1   -5.70   17.10
   9   6  -1    1.30   33.40
   9   6  -1   17.50   14.30
   8   6  -1  -17.20   13.20
   8   6  -1  -13.90   12.70
   7   6  -1   32.20   11.50
   7   6  -1   36.40   13.60
   7   6  -1   32.90   11.60
  -7  -6   1   32.30   14.50
   6   6  -1  292.47   24.90
   6   6  -1  267.67   24.80
   6   6  -1  244.58   27.20
  -6  -6   1  221.18   28.70
   5   6  -1   19.10    9.20
   5   6  -1    0.40    7.40
   5   6  -1   15.30    8.80
  -5  -6   1   -6.70    9.60
   4   6  -1    9.40    8.20
   4   6  -1   14.90    8.30
   4   6  -1   18.70    7.40
  -4  -6   1   12.40    9.30
   3   6  -1  162.78   17.40
   3   6  -1  138.39   15.40
   3   6  -1  187.98   16.60
  -3  -6   1  162.58   19.70
   2   6  -1  219.08   18.10
   2   6  -1  176.88   16.70
   2   6  -1  241.88   19.00
  -2  -6   1  170.18   20.80
   1   6  -1 2621.04  172.28
   1   6  -1 2858.41  171.48
  -1  -6   1 2514.55  172.58
   0   6  -1   31.20    4.80
   0   6  -1   27.50    6.40
   0  -6   1   26.80    9.00
  -1   6  -1  256.27   20.90
  -1   6  -1  300.87   21.10
  -1   6  -1  273.67   19.60
   1  -6   1  267.47   22.90
  -2   6  -1  810.02   52.59
  -2   6  -1  762.02   52.39
   2  -6   1  784.32   53.09
  -3   6  -1   35.90    5.90
  -3   6  -1   31.40    5.80
   3  -6   1   38.30    7.20
   3  -6   1   31.00    5.20
  -4   6  -1   69.69    9.20
  -4   6  -1   74.59    9.60
   4  -6   1   66.49    8.00
  -5   6  -1   20.60    5.40
  -5   6  -1   18.50    5.80
  -5   6  -1   22.90    5.80
   5  -6   1   12.40    4.30
  -6   6  -1 2477.15  160.78
  -6   6  -1 2463.05  161.08
   6  -6   1 2532.55  161.08
  -7   6  -1   27.90    7.70
  -7   6  -1   42.20    7.80
   7  -6   1   32.40    6.20
   7  -6   1   21.20    5.60
  -8   6  -1  447.56   31.80
  -8   6  -1  427.96   32.00
   8  -6   1  412.46   30.60
   8  -6   1  405.16   31.00
  -9   6  -1  342.97   28.00
   9  -6   1  354.96   26.70
   9  -6   1  339.67   26.80
 -10   6  -1   18.40   10.00
  10  -6   1   22.30    7.90
  10  -6   1   27.80    8.30
 -11   6  -1  329.17   31.00
  11  -6   1  366.56   29.60
  11  -6   1  370.26   29.30
 -12   6  -1   66.59   14.30
  12  -6   1   60.09   12.10
  12  -6   1   59.39   11.70
 -13   6  -1   90.49   17.30
  13  -6   1  102.59   15.10
  13  -6   1  103.99   16.00
 -14   6  -1   28.00   17.60
  14  -6   1    2.10   11.80
  14  -6   1   34.20   13.00
  15  -6   1   15.80   15.20
  15  -6   1    6.80   13.30
  16  -6   1   87.99   18.70
  16  -6   1   70.89   18.50
  17  -6   1   22.00   19.40
  17  -6   1   11.90   18.30
  18  -6   1   22.70   21.90
  18  -6   1   -1.80   20.80
  19  -6   1  -16.00   24.90
  19  -6   1   34.20   25.70
  13   5  -1   39.50   27.40
  12   5  -1   -9.80   25.70
  10   5  -1    7.10   15.40
  10   5  -1   13.70   16.50
   9   5  -1  238.08   26.50
   9   5  -1  232.38   29.70
   9   5  -1  182.58   25.00
   8   5  -1   -7.90   10.20
   8   5  -1  -21.50   12.60
   8   5  -1   32.70   13.30
  -8  -5   1    0.10   14.70
   7   5  -1  904.91   55.99
   7   5  -1  809.32   57.49
  -7  -5   1  650.23   56.99
   6   5  -1  277.67   26.60
   5   5  -1  171.28   16.90
   5   5  -1  153.08   18.00
   5   5  -1  159.28   16.30
  -5  -5   1  166.38   19.80
   4   5  -1  126.59   15.10
   4   5  -1  139.39   15.40
  -4  -5   1  117.89   17.20
   3   5  -1    2.80    5.10
   3   5  -1    2.30    5.10
   3   5  -1    2.70    4.50
  -3  -5   1    2.10    7.20
   2   5  -1 2419.56  165.18
   2   5  -1 2808.72  164.48
   2   5  -1 2593.84  164.98
  -2  -5   1 2403.16  165.28
   1   5  -1   55.39    6.60
  -1  -5   1   48.30    8.90
   0   5  -1  239.18   18.90
   0  -5   1  259.87   20.40
  -1   5  -1   79.99    9.00
   1  -5   1   85.79   10.70
  -2   5  -1   58.79    7.20
  -2   5  -1   39.30    6.30
   2  -5   1   50.29    7.40
  -3   5  -1   39.70    5.80
  -3   5  -1   53.89    7.20
   3  -5   1   57.19    7.60
   3  -5   1   38.70    5.60
  -4   5  -1    0.30    3.80
  -4   5  -1    7.80    3.80
  -4   5  -1    7.10    4.30
   4  -5   1    1.30    3.30
  -5   5  -1  339.57   24.50
  -5   5  -1  341.57   24.80
   5  -5   1  344.57   24.70
  -6   5  -1   89.09   10.60
  -6   5  -1   96.99   12.00
   6  -5   1   86.09    9.60
   6  -5   1   86.59    9.20
  -7   5  -1  753.42   49.30
  -7   5  -1  672.03   49.30
   7  -5   1  760.22   49.00
   7  -5   1  698.33   49.00
  -8   5  -1  716.33   49.80
   8  -5   1  700.03   49.50
   8  -5   1  750.82   49.60
  -9   5  -1  159.18   16.50
   9  -5   1   99.59   13.50
   9  -5   1  134.49   14.70
 -10   5  -1  594.24   42.50
  10  -5   1  564.84   41.40
  10  -5   1  546.05   41.40
 -11   5  -1  382.86   32.30
  11  -5   1  355.06   29.10
  11  -5   1  346.27   29.70
 -12   5  -1   69.19   14.80
  12  -5   1   81.09   13.10
  12  -5   1   77.59   12.90
 -13   5  -1    3.60   13.70
  13  -5   1   10.20   10.20
  13  -5   1   20.40   10.80
 -14   5  -1   51.19   16.70
 -14   5  -1   67.99   20.40
  14  -5   1   98.19   16.80
  14  -5   1   65.89   15.20
 -15   5  -1  553.44   53.89
  15  -5   1  662.13   50.79
  15  -5   1  675.43   55.79
  16  -5   1   20.80   16.20
  16  -5   1    7.20   16.50
  17  -5   1    8.60   18.50
  17  -5   1  -12.70   18.60
  18  -5   1   -0.40   21.60
  18  -5   1  -14.70   22.10
  14   4  -1   26.60   30.30
  13   4  -1   13.50   25.50
  12   4  -1   40.90   23.30
  11   4  -1   25.40   15.40
  11   4  -1   20.90   17.40
  10   4  -1   71.89   15.20
  10   4  -1   96.09   19.20
   9   4  -1   -9.20   13.30
   9   4  -1   15.80   12.40
  -9  -4   1    4.50   14.20
   8   4  -1  123.89   14.70
   8   4  -1  100.99   16.40
   8   4  -1  109.69   16.60
  -8  -4   1   69.59   15.40
   7   4  -1    2.00    7.70
   7   4  -1    8.10    7.90
   7   4  -1   19.10    9.10
  -7  -4   1   14.00   10.60
   6   4  -1    8.00    6.80
   6   4  -1    5.70    6.60
   6   4  -1   13.00    6.40
  -6  -4   1    6.50    8.70
   5   4  -1  503.15   33.30
   5   4  -1  441.56   34.50
   5   4  -1  435.16   32.90
  -5  -4   1  473.95   34.70
   4   4  -1  169.38   15.90
   4   4  -1  178.38   15.60
   4   4  -1  178.48   15.30
  -4  -4   1  164.48   17.40
   3   4  -1   12.20    4.50
   3   4  -1   12.10    5.30
   3   4  -1    9.60    4.90
  -3  -4   1   15.40    6.60
   2   4  -1  688.43   46.00
   2   4  -1  668.03   46.90
   2   4  -1  679.93   46.80
  -2  -4   1  746.13   47.40
   1   4  -1   26.60    5.20
   1   4  -1   28.40    5.50
  -1  -4   1   35.50    6.90
   0   4  -1  205.48   16.80
   0  -4   1  256.37   18.00
  -1   4  -1 1167.78   87.89
  -1   4  -1 1456.45   88.29
   1  -4   1 1470.05   88.49
  -2   4  -1 6702.43  375.46
  -2   4  -1 5378.66  375.16
   2  -4   1 6397.96  375.46
   2  -4   1 5110.99  375.06
  -3   4  -1 2823.82  178.88
   3  -4   1 2765.42  178.88
  -4   4  -1  584.04   39.10
  -4   4  -1  579.84   39.30
   4  -4   1  578.84   39.30
   4  -4   1  602.94   39.00
  -5   4  -1   94.69    9.30
  -5   4  -1   87.59    9.20
   5  -4   1   76.59    8.50
   5  -4   1   89.79    8.40
  -6   4  -1  583.74   40.50
  -6   4  -1  608.44   40.50
   6  -4   1  585.64   40.20
   6  -4   1  590.54   40.30
  -7   4  -1  615.44   41.30
   7  -4   1  597.34   40.80
   7  -4   1  564.74   40.60
  -8   4  -1   85.59   12.70
   8  -4   1   75.59   10.10
   8  -4   1   80.19   10.60
  -9   4  -1 1085.59   71.09
   9  -4   1 1057.49   70.39
   9  -4   1  980.70   69.99
 -10   4  -1  557.54   41.00
  10  -4   1  517.05   39.30
  10  -4   1  532.35   39.80
  11  -4   1  302.67   25.90
  11  -4   1  293.27   26.80
 -12   4  -1   99.89   16.60
  12  -4   1   76.89   14.00
  12  -4   1   78.59   14.10
 -13   4  -1   89.99   19.00
 -13   4  -1  102.99   17.90
  13  -4   1  120.19   19.10
  13  -4   1  125.39   17.80
 -14   4  -1  437.06   43.80
 -14   4  -1  495.45   45.30
  14  -4   1  541.45   42.30
  14  -4   1  463.45   41.30
  15  -4   1   50.29   16.60
  16  -4   1   25.70   18.40
  16  -4   1   13.40   18.70
  17  -4   1   12.20   20.40
  17  -4   1  -31.40   19.80
  18  -4   1   -8.30   24.00
  18  -4   1    0.50   23.60
  15   3  -1   70.59   33.00
  14   3  -1    4.10   26.70
  13   3  -1  -16.00   19.10
  13   3  -1  -19.20   23.10
  12   3  -1   50.59   20.20
  12   3  -1   52.69   17.00
  11   3  -1   28.90   16.20
  11   3  -1   33.90   13.00
 -11  -3   1   51.79   18.80
  10   3  -1  143.49   17.60
  10   3  -1  143.09   20.30
 -10  -3   1  164.78   26.70
   9   3  -1  -16.50    9.30
   9   3  -1   -5.70    9.10
  -9  -3   1    5.00   12.30
   8   3  -1  100.59   15.10
   8   3  -1  124.89   14.70
   8   3  -1  125.39   17.90
  -8  -3   1  104.79   16.30
   7   3  -1  143.59   17.50
   7   3  -1  130.59   17.70
  -7  -3   1  177.38   18.80
   6   3  -1  550.04   37.70
   6   3  -1  473.95   38.70
   6   3  -1  497.95   38.70
  -6  -3   1  628.84   39.30
   5   3  -1   14.30    5.70
   5   3  -1   22.20    5.50
  -5  -3   1   23.30    7.10
   4   3  -1  467.65   32.40
   4   3  -1  444.96   31.20
   4   3  -1  439.96   31.50
  -4  -3   1  457.15   32.10
   3   3  -1 1843.62  117.09
   3   3  -1 1639.14  116.39
   3   3  -1 1721.83  116.09
  -3  -3   1 2020.10  117.09
   2   3  -1 2354.66  150.28
   2   3  -1 2262.27  150.38
  -2  -3   1 2402.26  150.38
   1   3  -1   34.90    5.30
   1   3  -1   34.80    5.70
  -1  -3   1   40.30    6.50
   0   3  -1   15.50    3.40
   0  -3   1   14.60    3.70
  -1   3  -1  598.74   41.00
   1  -3   1  658.83   41.20
  -2   3  -1 1757.12  112.59
  -3   3  -1  786.32   51.69
  -3   3  -1  691.43   51.39
   3  -3   1  850.91   51.79
   3  -3   1  841.12   51.59
  -4   3  -1  309.97   21.20
  -4   3  -1  301.77   21.30
   4  -3   1  307.57   21.00
   4  -3   1  294.37   21.10
  -5   3  -1 1067.69   68.49
  -5   3  -1 1016.90   68.39
   5  -3   1 1017.70   68.39
   5  -3   1 1080.59   68.59
  -6   3  -1  117.39   11.20
   6  -3   1   97.09    9.90
   6  -3   1   99.49   10.30
  -7   3  -1   24.80    6.70
   7  -3   1   20.20    5.40
   7  -3   1   28.20    5.10
  -8   3  -1   37.70    8.30
   8  -3   1   17.90    6.10
   8  -3   1   18.40    5.40
  -9   3  -1  166.38   18.70
   9  -3   1  180.98   16.90
   9  -3   1  139.39   15.60
 -10   3  -1 1113.09   73.59
  10  -3   1 1023.70   72.39
  10  -3   1 1059.29   72.69
 -11   3  -1  119.99   20.20
 -11   3  -1  177.78   22.00
  11  -3   1  120.09   18.60
  11  -3   1  146.09   17.90
 -12   3  -1  142.59   19.00
  12  -3   1  101.09   16.30
  12  -3   1  103.59   16.20
 -13   3  -1   25.20   14.10
  13  -3   1   44.80   13.60
  13  -3   1   49.99   14.60
 -14   3  -1  136.89   24.30
  14  -3   1  175.18   23.30
  14  -3   1  175.78   23.10
  15  -3   1  124.79   22.30
  15  -3   1  103.39   21.10
  16  -3   1    4.50   19.20
  16  -3   1   -0.60   20.00
  17  -3   1   30.20   23.60
  17  -3   1  -14.00   24.30
  18  -3   1   14.10   27.00
  18  -3   1   66.09   28.20
  15   2  -1    3.20   28.20
  14   2  -1   29.40   27.10
  14   2  -1   26.90   20.90
  13   2  -1   33.50   24.40
  13   2  -1   13.60   17.10
  12   2  -1  104.89   17.70
  12   2  -1  135.49   22.40
  11   2  -1  466.35   39.60
  11   2  -1  559.54   43.90
 -11  -2   1  503.05   44.00
  10   2  -1  181.78   20.40
  10   2  -1  166.68   22.60
 -10  -2   1  191.98   25.50
   9   2  -1   -9.70    7.50
   9   2  -1   -8.90    8.60
  -9  -2   1  -16.70    9.80
   8   2  -1   80.59   12.80
   8   2  -1   76.09   10.70
  -8  -2   1   68.89   12.70
   7   2  -1  124.89   13.80
  -7  -2   1  123.79   16.20
   6   2  -1  493.95   37.60
   6   2  -1  521.45   36.70
  -6  -2   1  580.44   38.00
   5   2  -1    3.70    4.40
   5   2  -1    3.10    4.40
   5   2  -1    1.80    3.50
  -5  -2   1    5.20    5.10
   4   2  -1 1100.19   75.49
   4   2  -1 1116.29   74.69
  -4  -2   1 1238.58   75.49
   3   2  -1  290.37   20.80
   3   2  -1  347.57   22.00
   3   2  -1  309.67   21.30
  -3  -2   1  258.17   21.60
  -3  -2   1  317.47   21.60
   2   2  -1  384.66   26.90
   2   2  -1  410.66   27.20
  -2  -2   1  379.66   27.10
  -2  -2   1  427.16   27.10
   1   2  -1 1718.63  108.09
  -1  -2   1 1655.43  107.99
  -1  -2   1 1678.03  107.89
   0   2  -1  431.86   31.00
   0   2  -1  445.06   31.00
   0  -2   1  543.85   31.20
  -1   2  -1 1315.67   85.19
   1  -2   1 1348.07   85.19
  -2   2  -1 1031.60   67.59
   2  -2   1 1074.59   67.59
  -3   2  -1 1903.61  125.09
  -3   2  -1 1969.00  125.09
   3  -2   1 2016.40  125.69
   3  -2   1 1926.11  125.09
  -4   2  -1 1093.99   68.79
   4  -2   1 1046.00   68.69
   4  -2   1 1028.70   68.49
  -5   2  -1 2266.97  139.79
   5  -2   1 2142.29  139.59
   5  -2   1 2094.29  139.39
  -6   2  -1 2480.95  149.49
   6  -2   1 2298.27  149.19
   6  -2   1 2156.68  148.79
  -7   2  -1   17.80    6.80
   7  -2   1   10.50    4.70
   7  -2   1   10.00    4.70
  -8   2  -1   13.40    7.40
  -8   2  -1    9.10    6.40
   8  -2   1   -1.20    3.90
   8  -2   1   11.30    5.50
   8  -2   1    2.40    5.10
  -9   2  -1    4.30    8.70
  -9   2  -1   14.20    8.30
   9  -2   1   12.10    5.50
   9  -2   1   18.10    6.80
   9  -2   1   13.10    6.50
 -10   2  -1  127.19   15.40
  10  -2   1   97.09   12.80
  10  -2   1  108.49   16.70
  10  -2   1   95.89   15.50
 -11   2  -1   71.59   13.60
  11  -2   1   88.59   13.90
  11  -2   1   58.59   10.40
  11  -2   1   71.69   12.50
 -12   2  -1   26.80   17.30
  12  -2   1   35.40   11.10
  12  -2   1    8.80    9.80
  12  -2   1    4.20   11.00
 -13   2  -1  423.46   41.50
  13  -2   1  493.05   40.90
  13  -2   1  443.86   38.70
 -14   2  -1   16.60   20.30
  14  -2   1   14.70   16.00
  14  -2   1    0.60   12.40
  14  -2   1    7.30   15.50
  15  -2   1    9.60   14.20
  15  -2   1   27.00   20.00
  15  -2   1    5.30   17.00
  16  -2   1   71.59   23.80
  16  -2   1   28.00   17.70
  17  -2   1   38.50   26.50
  17  -2   1   33.60   26.30
  16   1  -1  -13.80   28.80
  15   1  -1   32.20   21.70
  15   1  -1   -3.30   23.40
  14   1  -1   -7.20   16.30
  14   1  -1  -40.50   20.50
  13   1  -1  117.39   23.50
  13   1  -1  122.49   18.60
  12   1  -1  183.68   24.30
  12   1  -1  215.28   31.10
 -12  -1   1  210.88   31.80
  11   1  -1   65.29   13.90
  11   1  -1   55.39   11.50
 -11  -1   1   40.40   14.90
  10   1  -1  164.48   20.30
  10   1  -1  137.59   18.60
 -10  -1   1  153.58   22.30
   9   1  -1    3.10    8.30
   9   1  -1   -3.40    7.10
  -9  -1   1    9.00    9.20
   8   1  -1   27.10    7.90
   8   1  -1   24.60    6.80
  -8  -1   1   15.40    8.00
   7   1  -1  173.08   14.60
   7   1  -1  160.78   15.90
   6   1  -1  463.75   31.70
   6   1  -1  425.66   30.40
  -6  -1   1  441.96   31.90
   5   1  -1   19.90    5.00
   5   1  -1   34.20    4.60
  -5  -1   1   26.20    6.00
   4   1  -1   17.60    4.10
   4   1  -1   30.80    3.80
   4   1  -1   26.00    4.40
  -4  -1   1   30.00    4.80
   3   1  -1  644.24   45.40
   3   1  -1  656.23   45.50
  -3  -1   1  677.23   45.40
  -3  -1   1  790.92   45.20
   2   1  -1  426.26   29.70
  -2  -1   1  511.75   29.90
  -2  -1   1  427.46   29.90
   1   1  -1  220.58   14.50
   1   1  -1  216.78   14.50
  -1  -1   1  210.78   14.40
  -2   1  -1  132.69    9.10
  -2   1  -1  136.89    9.70
  -2   1  -1  135.59    9.40
   2  -1   1  143.39    9.50
   2  -1   1  131.69    9.10
   2  -1   1  134.39    9.70
  -3   1  -1  229.28   15.00
  -3   1  -1  236.08   15.90
   3  -1   1  206.28   14.90
   3  -1   1  220.88   15.70
  -4   1  -1   42.90    6.30
  -4   1  -1   41.00    4.60
   4  -1   1   39.30    5.70
   4  -1   1   33.60    4.30
  -5   1  -1 8825.22  583.94
  -5   1  -1 8458.15  584.74
  -5   1  -1 9999.00  585.44
   5  -1   1 9238.68  584.24
   5  -1   1 9472.35  585.24
  -6   1  -1  371.06   25.50
  -6   1  -1  271.77   22.70
  -6   1  -1  285.47   21.00
   6  -1   1  310.77   21.70
   6  -1   1  326.97   23.00
  -7   1  -1   18.00    3.50
  -7   1  -1   19.80    6.70
   7  -1   1   18.90    4.90
   7  -1   1   26.50    6.10
  -8   1  -1  524.45   38.90
   8  -1   1  483.45   36.00
   8  -1   1  474.05   34.10
  -9   1  -1   66.79   12.30
   9  -1   1   76.79   14.90
   9  -1   1   48.20    9.70
 -10   1  -1  121.29   20.10
  10  -1   1  139.39   16.10
  10  -1   1  141.89   18.80
 -11   1  -1  -15.20   11.80
  11  -1   1   -5.30    8.00
 -12   1  -1  265.27   31.40
  12  -1   1  214.88   24.80
  12  -1   1  309.37   30.50
 -13   1  -1  125.59   21.30
  14  -1   1   95.09   33.80
  14  -1   1  158.58   23.90
  14  -1   1  124.69   18.90
  15  -1   1    3.40   17.20
  15  -1   1   10.60   19.20
  15  -1   1   -2.10   21.30
  16  -1   1  -13.20   25.40
  16  -1   1  -33.20   22.70
  16  -1   1   34.80   20.70
  17  -1   1   41.80   31.20
  17  -1   1   25.50   26.90
  17   0  -1  -23.30   28.60
  17   0  -1  -10.00   30.50
  16   0  -1  -21.50   26.80
  16   0  -1   28.00   21.60
  15   0  -1   28.80   18.60
  15   0  -1  -22.10   23.80
  14   0  -1   -7.30   21.30
  14   0  -1   16.10   14.70
  13   0  -1    0.10   13.00
  13   0  -1   24.10   16.10
 -13   0   1   -2.60   18.40
  12   0  -1   60.39   12.50
  12   0  -1   56.29   15.10
 -12   0   1   49.20   14.80
  11   0  -1   77.99   12.00
  11   0  -1   76.19   14.00
 -11   0   1   58.29   14.80
  10   0  -1   -0.20    8.50
  10   0  -1  -10.20    8.00
 -10   0   1  -20.10    9.40
   9   0  -1   12.70    7.50
   9   0  -1   15.30    6.60
  -9   0   1   17.70    9.20
   8   0  -1 2594.34  169.58
   8   0  -1 2658.43  168.18
  -8   0   1 2593.64  169.58
   7   0  -1  391.36   26.70
   7   0  -1  382.56   28.00
  -7   0   1  373.56   28.70
   6   0  -1   19.90    3.80
   6   0  -1   16.70    4.50
  -6   0   1   23.60    5.70
   5   0  -1    4.10    3.30
   5   0  -1    6.30    2.60
  -5   0   1    8.20    4.00
  -5   0   1   14.50    4.50
   4   0  -1   73.59    7.10
   4   0  -1   63.19    5.70
  -4   0   1   82.39    7.50
  -4   0   1   67.79    7.20
   3   0  -1 1729.33  106.39
   3   0  -1 1598.54  107.19
   2   0  -1   73.79    5.50
   2   0  -1   67.99    5.60
  -2   0   1   83.89    5.60
  -2   0   1   64.19    5.50
  -2   0  -1  329.47   20.70
  -2   0  -1  282.57   20.50
   2   0   1  290.37   20.60
   2   0   1  340.87   20.80
  -3   0  -1  237.18   17.20
   3   0   1  285.87   17.80
   3   0   1  249.28   17.20
   3   0   1  218.68   16.80
  -4   0  -1 3189.68  216.58
  -4   0  -1 3583.44  217.18
   4   0   1 3420.46  216.78
  -5   0  -1  614.74   43.00
   5   0   1  609.14   42.30
   5   0   1  691.83   43.50
  -6   0  -1  616.94   46.10
  -6   0  -1  704.13   47.80
   6   0   1  797.22   48.40
  -7   0  -1   44.20    8.10
   7   0   1   30.10    6.20
   7   0   1   36.50    7.20
  -8   0  -1  112.59   16.30
   8   0   1  119.29   15.00
   8   0   1  141.69   13.90
  -9   0  -1   -1.30    8.50
   9   0   1   16.20    8.60
   9   0   1   23.50    8.50
 -10   0  -1  127.29   18.10
  10   0   1  126.79   18.40
  10   0   1  104.59   15.60
 -11   0  -1   11.30   20.70
  11   0   1   17.90   10.10
  11   0   1   -7.10   10.80
 -12   0  -1    5.50   16.30
  12   0   1   32.70   12.40
  12   0   1   13.30   14.00
 -13   0  -1   52.79   23.90
  13   0   1   12.40   16.80
  13   0   1   54.79   14.90
  14   0   1   -7.00   15.40
  14   0   1  -23.60   19.60
  15   0   1   -2.90   24.00
  15   0   1   10.40   20.30
  15   0   1  -14.50   19.40
  16   0   1    4.50   28.80
  16   0   1    4.20   25.20
  16   0   1   60.09   26.20
  17  -1  -1  -25.50   27.30
  17  -1  -1  -36.10   26.90
  16  -1  -1   63.29   23.80
  16  -1  -1  114.19   25.00
  15  -1  -1   17.60   19.90
  15  -1  -1   -6.30   20.50
  15  -1  -1   19.70   14.90
  14  -1  -1  103.99   21.70
  13  -1  -1  132.79   21.20
 -13   1   1  118.29   21.20
  12  -1  -1  321.27   28.50
  12  -1  -1  391.96   32.70
 -12   1   1  345.87   34.50
  11  -1  -1    1.70    9.50
  11  -1  -1   10.70    7.50
 -11   1   1   22.10   11.60
  10  -1  -1   44.90   10.40
  10  -1  -1   57.59    8.30
 -10   1   1   23.20   10.50
   9  -1  -1 2176.58  141.39
   9  -1  -1 2249.47  143.59
  -9   1   1 2235.88  144.39
  -9   1   1 2126.69  143.49
   8  -1  -1   -0.40    5.30
   8  -1  -1    0.30    4.20
  -8   1   1    5.70    8.10
  -8   1   1    5.30    7.10
   7  -1  -1 1332.17   87.09
  -7   1   1 1418.26   87.89
  -7   1   1 1227.78   87.09
   6  -1  -1   69.59    7.90
   6  -1  -1   49.60    5.80
   5  -1  -1  166.58   13.40
  -5   1   1  160.08   12.80
  -5   1   1  194.58   13.90
   4  -1  -1  134.19   10.60
  -4   1   1  137.49   10.70
   3  -1  -1    5.10    2.20
   3  -1  -1    6.30    2.20
  -3   1   1    6.30    1.90
  -3   1   1    5.00    2.10
   2  -1  -1   22.20    2.90
   2  -1  -1   23.40    3.00
   2  -1  -1   27.30    2.80
  -2   1   1   25.20    2.70
  -2   1   1   22.20    2.80
   0  -1  -1  477.65   35.00
   0  -1  -1  585.64   34.70
  -1  -1  -1 1307.67   94.99
  -1  -1  -1 1678.43   95.29
   1   1   1 1677.93   95.39
   1   1   1 1280.97   94.99
  -2  -1  -1 1229.68   75.19
  -2  -1  -1 1066.19   74.89
   2   1   1 1071.79   74.99
   2   1   1 1292.87   75.39
  -3  -1  -1   44.10    4.90
  -3  -1  -1   41.20    6.00
   3   1   1   47.60    6.00
   3   1   1   38.60    5.20
  -4  -1  -1 1308.17   81.29
  -4  -1  -1 1180.18   80.59
   4   1   1 1150.38   80.79
   4   1   1 1349.27   81.49
  -5  -1  -1   90.79    8.70
   5   1   1  118.49   10.90
   5   1   1   94.89   10.00
  -6  -1  -1   14.50    6.90
  -6  -1  -1    9.20    3.30
   6   1   1   -0.30    4.10
   6   1   1   16.00    5.30
   6   1   1   10.30    5.70
  -7  -1  -1    5.70   10.00
   7   1   1   -3.30    5.80
   7   1   1    1.40    5.40
  -8  -1  -1 1173.48   78.99
   8   1   1 1192.08   79.59
   8   1   1 1136.29   77.69
  -9  -1  -1  387.36   31.90
   9   1   1  332.47   29.50
   9   1   1  366.56   31.50
 -10  -1  -1   49.50   13.60
  10   1   1   45.70   12.50
  10   1   1   50.89   11.70
 -11  -1  -1   29.50   30.90
  11   1   1   22.60   11.50
  11   1   1    3.00   13.20
 -12  -1  -1   28.10   18.80
  12   1   1   44.70   16.50
  12   1   1   43.00   14.50
  13   1   1   26.80   22.50
  13   1   1   21.80   16.30
  14   1   1  -11.50   18.40
  15   1   1   45.40   27.70
  15   1   1   43.90   23.10
  16   1   1  -47.10   27.80
  16   1   1  -13.80   31.70
  18  -2  -1   19.00   28.80
  17  -2  -1   80.59   26.30
  17  -2  -1   57.09   24.80
  16  -2  -1    0.80   21.30
  16  -2  -1   14.10   21.70
  15  -2  -1   13.50   18.00
  14  -2  -1   64.79   17.90
  14  -2  -1   59.89   16.60
 -14   2   1    9.30   20.10
  13  -2  -1   26.90   13.00
  13  -2  -1   52.99   14.40
 -13   2   1    4.70   14.80
  12  -2  -1   23.00   10.90
 -12   2   1   -1.30   11.60
  11  -2  -1    3.60    8.30
 -11   2   1   33.00   11.30
 -11   2   1   19.70   11.00
  10  -2  -1  133.19   17.10
 -10   2   1  148.49   19.80
 -10   2   1  153.28   18.60
   9  -2  -1  185.08   18.10
   8  -2  -1  270.97   22.50
  -8   2   1  306.47   24.20
   7  -2  -1  242.98   19.00
   6  -2  -1   89.29    9.40
  -6   2   1   95.29   10.10
   5  -2  -1 1933.01  129.19
   5  -2  -1 2100.09  128.99
  -5   2   1 1799.82  128.29
  -5   2   1 2180.88  128.99
   4  -2  -1 3727.63  258.97
   4  -2  -1 4530.45  258.97
  -4   2   1 3505.25  258.37
  -4   2   1 4478.65  258.87
   3  -2  -1    6.30    2.50
  -3   2   1    4.80    2.20
  -3   2   1    1.90    2.00
  -3   2   1    6.50    2.00
   2  -2  -1  178.98   12.50
   2  -2  -1  172.68   11.70
  -2   2   1  174.08   12.40
   1  -2  -1  111.89    8.90
   1  -2  -1  130.59    8.80
  -1   2   1  131.59    8.80
  -1   2   1  122.49    8.90
   0  -2  -1 1489.15  101.29
   0   2   1 1696.23  100.99
   0   2   1 1541.85  100.69
  -1  -2  -1 2250.67  126.09
  -1  -2  -1 1674.53  125.39
   1   2   1 2207.18  126.09
   1   2   1 1716.23  125.49
  -2  -2  -1 1194.78   83.99
  -2  -2  -1 1475.05   84.69
   2   2   1 1205.88   84.19
   2   2   1 1338.87   84.59
  -3  -2  -1 2911.41  200.38
  -3  -2  -1 3458.55  201.08
   3   2   1 3168.38  201.08
   3   2   1 3008.50  200.68
  -4  -2  -1 1455.85  102.39
  -4  -2  -1 1717.63  103.69
   4   2   1 1556.54  102.99
   4   2   1 1622.44  103.49
  -5  -2  -1   46.70    5.90
  -5  -2  -1   45.60    8.20
   5   2   1   31.70    6.70
   5   2   1   48.40    7.50
  -6  -2  -1    6.00    7.70
   6   2   1    3.00    6.80
   6   2   1    7.10    5.80
   6   2   1    5.70    6.30
  -7  -2  -1  828.52   53.69
   7   2   1  688.83   53.69
   7   2   1  773.52   52.49
   7   2   1  759.62   53.59
  -8  -2  -1  591.14   45.70
   8   2   1  654.53   44.80
   8   2   1  621.24   46.40
  -9  -2  -1  325.87   32.30
   9   2   1  365.56   32.80
   9   2   1  394.96   30.70
 -10  -2  -1   16.80   14.90
  10   2   1   -9.20   11.60
  10   2   1  -24.80   10.30
 -11  -2  -1  131.99   22.80
  11   2   1   87.69   19.70
  11   2   1   94.69   16.40
  12   2   1   40.10   17.70
  12   2   1   34.90   15.70
  13   2   1   21.20   19.50
  13   2   1   10.70   21.30
  14   2   1   -5.00   25.30
  15   2   1   43.30   31.50
  18  -3  -1  -14.90   27.30
  18  -3  -1    0.50   25.10
  17  -3  -1   81.99   24.50
  17  -3  -1   49.99   24.90
  16  -3  -1  -31.70   18.90
  16  -3  -1   -8.10   18.20
  15  -3  -1    9.50   16.70
  15  -3  -1  -16.20   16.20
  14  -3  -1   10.20   14.90
  14  -3  -1   -3.10   13.40
 -14   3   1   -6.40   16.10
  13  -3  -1   44.70   13.40
  13  -3  -1   43.30   12.70
 -13   3   1   42.90   15.60
 -13   3   1   23.30   14.40
  12  -3  -1  322.87   30.90
  12  -3  -1  388.46   31.50
 -12   3   1  399.76   33.40
 -12   3   1  324.77   31.80
  11  -3  -1   -0.60    7.60
  11  -3  -1    9.30    8.10
 -11   3   1   -1.70   10.00
  10  -3  -1  910.61   65.99
  10  -3  -1  965.90   65.79
 -10   3   1  999.50   66.49
   9  -3  -1  485.45   36.90
   9  -3  -1  509.15   37.20
  -9   3   1  530.15   37.70
   8  -3  -1   22.40    6.00
   8  -3  -1   20.60    5.80
  -8   3   1   22.90    7.70
   7  -3  -1   95.09   10.40
   7  -3  -1  111.19   10.60
  -7   3   1   90.09   10.20
   6  -3  -1 1499.65  110.79
   6  -3  -1 1852.61  110.89
  -6   3   1 1773.32  110.69
   5  -3  -1 7413.86  434.86
   5  -3  -1 6247.68  435.06
  -5   3   1 7676.83  434.96
  -5   3   1 5986.10  434.36
   4  -3  -1 3044.90  215.08
  -4   3   1 3796.42  215.08
  -4   3   1 3251.37  215.18
   3  -3  -1  248.48   17.60
  -3   3   1  248.28   17.70
   2  -3  -1  268.47   19.90
   2  -3  -1  301.07   19.40
  -2   3   1  247.58   19.80
  -2   3   1  296.97   19.40
  -2   3   1  344.37   20.70
   1  -3  -1  464.65   28.40
   1  -3  -1  391.26   27.70
  -1   3   1  371.66   27.70
  -1   3   1  380.66   27.60
  -1   3   1  487.05   28.40
   0  -3  -1 1239.38   87.19
   0   3   1 1618.44   88.09
   0   3   1 1214.68   87.29
  -1  -3  -1  226.08   16.90
  -1  -3  -1  273.97   18.70
   1   3   1  215.48   17.10
   1   3   1  248.38   17.80
  -2  -3  -1  692.23   41.50
  -2  -3  -1  573.84   40.10
   2   3   1  570.74   40.90
   2   3   1  584.04   40.50
  -3  -3  -1 1565.84   96.89
   3   3   1 1369.36   96.79
   3   3   1 1462.15   97.69
   3   3   1 1589.84   97.49
  -4  -3  -1  298.67   21.50
  -4  -3  -1  315.37   24.30
   4   3   1  301.27   22.80
   4   3   1  284.87   23.00
  -5  -3  -1   38.70    9.60
   5   3   1   40.60    7.80
   5   3   1   31.20    8.10
  -6  -3  -1   13.40    9.30
   6   3   1   -0.70    6.30
  -7  -3  -1    1.80    9.50
   7   3   1    5.40    7.90
   7   3   1   15.80    8.70
   7   3   1   -8.10    9.00
  -8  -3  -1  511.35   44.40
   8   3   1  637.14   43.60
   8   3   1  545.05   45.40
   8   3   1  644.14   45.30
  -9  -3  -1   16.00   13.20
   9   3   1   50.59   11.40
   9   3   1   28.90   13.00
 -10  -3  -1  -38.00   23.90
  10   3   1    6.00   12.20
  10   3   1   14.60   14.50
  11   3   1  -11.20   14.70
  11   3   1   12.30   16.50
  12   3   1   59.99   22.10
  12   3   1  110.39   21.50
  13   3   1   11.50   22.90
  14   3   1  -47.90   28.80
  18  -4  -1  141.19   28.80
  18  -4  -1  150.08   28.80
  17  -4  -1   29.80   20.30
  17  -4  -1   72.49   24.60
  16  -4  -1   43.50   17.90
  16  -4  -1   37.80   23.90
  15  -4  -1   37.20   16.30
  15  -4  -1   36.20   15.60
  14  -4  -1   62.89   15.00
  14  -4  -1   71.19   16.70
 -14   4   1   66.29   18.80
 -14   4   1   52.19   18.00
  13  -4  -1  491.45   40.20
  13  -4  -1  498.35   39.60
 -13   4   1  474.75   41.50
  12  -4  -1   -5.80    8.50
  12  -4  -1   11.90    9.40
 -12   4   1  -11.30   10.70
  11  -4  -1  168.18   18.60
  11  -4  -1  157.18   19.00
 -11   4   1  172.18   21.80
  10  -4  -1   47.60    9.50
  10  -4  -1   51.59   10.40
 -10   4   1   38.30   10.50
   9  -4  -1  339.77   28.10
   9  -4  -1  390.56   28.10
  -9   4   1  364.56   30.10
   8  -4  -1  456.25   31.70
   8  -4  -1  387.66   31.90
  -8   4   1  478.15   32.90
   7  -4  -1  248.88   21.50
   7  -4  -1  299.97   21.40
  -7   4   1  283.37   21.30
  -7   4   1  309.17   22.30
   6  -4  -1 1055.39   63.29
   6  -4  -1  889.81   63.49
  -6   4   1 1016.00   63.39
  -6   4   1  919.51   62.99
  -6   4   1  902.81   63.59
   5  -4  -1 2236.68  151.58
  -5   4   1 2479.55  151.38
  -5   4   1 2340.17  151.68
   4  -4  -1  461.95   33.20
  -4   4   1  514.15   33.50
   3  -4  -1   32.90    5.20
   3  -4  -1   42.40    4.90
  -3   4   1   54.09    7.10
  -3   4   1   38.60    5.80
  -3   4   1   45.80    4.50
   2  -4  -1  597.94   44.20
   2  -4  -1  702.43   43.30
   2  -4  -1  656.63   43.80
  -2   4   1  664.53   43.90
  -2   4   1  696.33   43.50
   1  -4  -1 2443.16  151.38
   1  -4  -1 2361.26  150.68
  -1   4   1 2216.98  150.78
  -1   4   1 2485.65  151.38
  -1   4   1 2267.57  150.68
   0  -4  -1  783.12   49.90
   0  -4  -1  721.13   48.40
   0   4   1  743.13   49.30
   0   4   1  703.13   48.60
  -1  -4  -1   14.80    3.30
  -1  -4  -1   24.70    6.70
   1   4   1   18.90    5.00
   1   4   1   10.60    3.50
  -2  -4  -1    9.10   14.30
  -2  -4  -1    6.70    2.90
   2   4   1   -0.40    4.20
   2   4   1    5.50    4.50
  -3  -4  -1  323.17   27.20
   3   4   1  365.16   25.70
   3   4   1  349.17   25.20
   3   4   1  329.57   25.90
  -4  -4  -1  121.69   14.40
   4   4   1  104.29   12.80
   4   4   1   84.89   14.00
  -5  -4  -1   71.79   12.30
   5   4   1   64.49   11.60
   5   4   1   85.59   10.70
  -6  -4  -1  429.46   37.40
   6   4   1  527.55   36.10
   6   4   1  474.35   37.00
  -7  -4  -1   29.10   12.30
   7   4   1   18.70   10.10
   7   4   1   17.60    9.40
  -8  -4  -1   29.50   14.10
   8   4   1   20.80   10.80
   8   4   1   32.30   12.50
   8   4   1   43.20   14.20
  -9  -4  -1   -1.80   15.60
   9   4   1   -2.90   11.70
   9   4   1   -7.20   13.70
   9   4   1  -20.20   14.00
 -10  -4  -1   31.90   31.00
  10   4   1   21.30   16.60
  10   4   1   17.40   14.50
  11   4   1  268.77   42.60
  11   4   1  247.28   28.70
  12   4   1  -10.40   22.50
  13   4   1    0.40   26.20
  14   4   1   39.60   33.50
  19  -5  -1   73.79   25.70
  19  -5  -1   37.90   27.50
  18  -5  -1   34.80   22.30
  18  -5  -1   -7.40   22.50
  17  -5  -1   38.70   19.80
  17  -5  -1  -12.00   22.30
  16  -5  -1   46.80   17.10
  15  -5  -1    9.50   14.10
  15  -5  -1   31.80   14.90
 -15   5   1   13.60   32.70
  14  -5  -1   37.80   14.20
  14  -5  -1   34.80   14.70
 -14   5   1    8.10   17.10
  13  -5  -1   52.79   14.20
  13  -5  -1   49.40   12.60
 -13   5   1   27.00   15.10
  12  -5  -1   49.70   11.40
  12  -5  -1   58.39   12.10
 -12   5   1   59.19   13.60
  11  -5  -1   18.10    8.30
  11  -5  -1   21.80    8.10
 -11   5   1   22.50   11.00
  10  -5  -1  227.18   21.60
  10  -5  -1  248.88   21.70
 -10   5   1  235.58   23.40
   9  -5  -1  137.19   14.50
   9  -5  -1  135.79   14.70
  -9   5   1  135.29   16.30
   8  -5  -1   36.00    6.80
   8  -5  -1   20.80    6.90
  -8   5   1   31.40    7.10
  -8   5   1   40.60    8.20
   7  -5  -1   50.29    8.00
  -7   5   1   46.90    7.50
  -7   5   1   67.19    9.00
  -7   5   1   40.90    8.50
   6  -5  -1  117.29   11.50
   5  -5  -1   83.69    9.80
  -5   5   1  105.59   10.80
  -5   5   1  104.19   10.70
   4  -5  -1   86.99    9.60
  -4   5   1  107.09   11.20
  -4   5   1  112.69    8.40
  -4   5   1  112.39   10.50
   3  -5  -1  737.83   51.79
   3  -5  -1  773.82   51.09
  -3   5   1  773.72   51.29
  -3   5   1  758.92   51.69
  -3   5   1  806.82   50.39
   2  -5  -1 4263.17  285.57
   2  -5  -1 4234.88  286.07
  -2   5   1 4672.23  285.37
  -2   5   1 4503.95  285.77
  -2   5   1 4705.53  286.07
   1  -5  -1   21.50    6.60
  -1   5   1   28.10    5.80
  -1   5   1   21.10    4.20
  -1   5   1   19.30    4.60
   0  -5  -1  460.15   32.90
   0   5   1  459.85   30.60
   0   5   1  407.76   31.30
   0   5   1  441.26   30.70
  -1  -5  -1   -1.70    6.90
   1   5   1    2.80    3.90
   1   5   1   -3.60    4.70
  -2  -5  -1   23.60    8.10
   2   5   1   18.90    5.50
  -3  -5  -1  838.52   70.59
   3   5   1 1001.80   63.29
   3   5   1  947.61   64.09
  -4  -5  -1    5.90    9.70
   4   5   1   13.40    7.50
   4   5   1    2.50    7.00
  -5  -5  -1  173.18   22.60
   5   5   1  189.88   20.40
  -6  -5  -1   10.40   10.90
   6   5   1    7.70    9.90
   6   5   1   11.60    8.60
  -7  -5  -1  204.38   29.50
   7   5   1  276.17   28.70
   7   5   1  276.67   26.00
  -8  -5  -1    8.80   15.10
   8   5   1    8.30   13.90
   8   5   1    7.00   13.00
  -9  -5  -1   -1.10   24.20
   9   5   1   -8.10   16.30
   9   5   1   22.60   14.20
   9   5   1  -20.50   15.50
  10   5   1   25.20   19.10
  11   5   1   66.69   25.90
  12   5   1   52.99   25.90
  13   5   1  -21.30   29.60
  19  -6  -1  -33.10   24.00
  19  -6  -1   28.70   24.70
  18  -6  -1  -11.50   22.10
  18  -6  -1   33.90   21.00
  17  -6  -1  -16.70   18.80
  17  -6  -1   14.40   20.30
  16  -6  -1    3.90   16.40
  15  -6  -1  317.37   31.90
  15  -6  -1  258.97   30.10
 -15   6   1  212.38   35.60
  14  -6  -1   93.99   17.10
  14  -6  -1   71.79   17.20
 -14   6   1   69.59   17.80
  13  -6  -1  578.84   45.70
  13  -6  -1  615.94   45.30
 -13   6   1  563.64   46.80
  12  -6  -1   10.70    8.80
  12  -6  -1    7.40    9.00
 -12   6   1   13.00   11.70
  11  -6  -1   11.60    7.90
  11  -6  -1   17.00    7.60
 -11   6   1   10.10    9.90
 -11   6   1    3.90    9.30
  10  -6  -1 1140.79   73.59
  10  -6  -1 1050.19   73.69
 -10   6   1 1061.49   73.99
 -10   6   1 1073.69   72.89
   9  -6  -1  111.59   13.70
   9  -6  -1  118.39   14.10
  -9   6   1  101.39   16.20
  -9   6   1  115.79   14.30
   8  -6  -1   39.90    8.50
  -8   6   1   68.69    9.90
  -8   6   1   35.00    9.40
  -8   6   1   48.80    9.10
   7  -6  -1  435.16   33.20
  -7   6   1  475.85   33.90
  -7   6   1  476.25   33.80
   6  -6  -1 1175.38   80.09
  -6   6   1 1205.78   79.99
  -6   6   1 1250.47   80.49
   5  -6  -1  288.77   23.20
  -5   6   1  314.17   24.40
  -5   6   1  352.46   25.50
   4  -6  -1   64.69    8.00
  -4   6   1   61.39    9.30
  -4   6   1   46.80    6.40
  -4   6   1   71.29    9.00
   3  -6  -1  988.50   67.19
  -3   6   1  984.50   67.79
  -3   6   1 1061.79   67.69
  -3   6   1 1050.49   67.49
   2  -6  -1   16.20    8.10
  -2   6   1    4.90    4.60
  -2   6   1    2.10    3.30
  -2   6   1   12.40    5.50
   1  -6  -1 2170.48  153.58
  -1   6   1 2664.83  154.18
  -1   6   1 2200.38  153.28
  -1   6   1 2460.45  152.98
   0  -6  -1   11.90    9.00
   0   6   1   17.40    5.30
   0   6   1   -1.50    5.50
   0   6   1    5.00    5.40
  -1  -6  -1  195.58   21.20
   1   6   1  197.68   18.30
   1   6   1  221.28   17.60
  -2  -6  -1  109.09   15.60
   2   6   1  137.39   15.90
   2   6   1  111.59   13.40
  -3  -6  -1  100.79   15.80
   3   6   1  142.69   17.00
   3   6   1  116.29   13.50
  -4  -6  -1   57.39   13.20
   4   6   1   52.69    9.70
   4   6   1   73.29   12.10
   4   6   1   61.79   10.70
   5   6   1   37.40   11.40
   5   6   1   23.60    8.40
   5   6   1   24.30    9.60
  -6  -6  -1   91.39   16.60
   6   6   1  106.79   17.00
   6   6   1   99.19   14.50
  -7  -6  -1   20.20   15.30
   7   6   1   -0.60   13.00
   7   6   1   15.10   12.40
  -8  -6  -1   -8.40   17.60
   8   6   1   25.70   14.80
   8   6   1   12.60   15.70
   9   6   1    7.80   25.30
   9   6   1   22.40   18.20
  10   6   1   52.59   23.50
  10   6   1   53.99   21.50
  11   6   1   16.70   24.40
  12   6   1   22.00   30.00
  19  -7  -1    6.60   24.00
  19  -7  -1   52.79   24.40
  18  -7  -1   24.10   21.10
  18  -7  -1  -26.40   20.30
  17  -7  -1   52.29   19.50
  17  -7  -1   53.69   20.30
  16  -7  -1  145.49   22.40
  16  -7  -1  136.19   25.90
  15  -7  -1  158.18   24.90
  15  -7  -1  189.38   26.50
  14  -7  -1  517.05   44.20
  14  -7  -1  590.54   44.00
 -14   7   1  484.95   46.20
  13  -7  -1   83.69   15.30
  13  -7  -1   99.59   14.70
 -13   7   1   87.49   17.60
  12  -7  -1   28.20    9.50
  12  -7  -1   19.30    9.90
 -12   7   1   42.10   12.50
  11  -7  -1  103.69   16.30
 -11   7   1  142.89   17.90
 -11   7   1  144.59   18.70
  10  -7  -1  183.48   18.30
 -10   7   1  166.98   18.40
 -10   7   1  136.99   21.30
   9  -7  -1  120.49   15.70
  -9   7   1  150.48   18.20
  -9   7   1  120.49   17.90
  -9   7   1  139.49   16.80
   8  -7  -1  743.33   52.89
  -8   7   1  803.32   53.59
  -8   7   1  738.13   55.49
   7  -7  -1  619.94   42.40
  -7   7   1  622.34   42.80
  -7   7   1  556.24   42.10
   6  -7  -1   54.09    8.40
  -6   7   1   55.79    9.20
  -6   7   1   61.09    9.80
   5  -7  -1    8.00    5.10
  -5   7   1    2.00    6.30
  -5   7   1    5.00    5.90
   4  -7  -1    9.30    8.50
   4  -7  -1    6.40    4.20
  -4   7   1    5.30    3.50
  -4   7   1    4.90    6.00
  -4   7   1    5.90    5.80
   3  -7  -1   15.90    8.40
   3  -7  -1    8.60    4.20
  -3   7   1   -1.00    5.70
  -3   7   1    4.80    4.10
  -3   7   1    3.70    5.60
   2  -7  -1  127.89   18.00
  -2   7   1  111.89   11.90
  -2   7   1  157.88   13.70
  -2   7   1  110.49   14.10
   1  -7  -1  187.28   22.50
  -1   7   1  238.28   17.90
  -1   7   1  228.08   18.60
  -1   7   1  206.98   19.30
   0  -7  -1  -15.00   20.20
   0   7   1   17.30    7.10
   0   7   1   31.80    8.50
  -1  -7  -1  470.55   39.60
   1   7   1  494.15   37.20
   1   7   1  539.25   36.50
  -2  -7  -1  403.16   37.10
   2   7   1  498.25   34.40
   2   7   1  468.35   35.60
  -3  -7  -1   34.60   12.80
   3   7   1   54.29   11.60
   3   7   1   54.09    9.90
   3   7   1   77.19   11.80
  -4  -7  -1   32.20   12.40
   4   7   1   35.90    9.90
   4   7   1   31.50    9.10
   4   7   1   46.10   11.70
  -5  -7  -1   30.40   14.30
   5   7   1   27.50   11.60
   5   7   1   23.80    8.90
   5   7   1   17.80   11.00
  -6  -7  -1   37.40   17.30
   6   7   1   65.79   15.70
   6   7   1   55.19   14.00
   6   7   1   49.80   13.90
  -7  -7  -1   63.99   19.30
   7   7   1   84.79   18.40
   7   7   1   65.09   16.40
   7   7   1   49.70   14.70
   8   7   1   -9.70   17.10
   9   7   1   -6.00   21.30
   9   7   1    5.70   20.60
  10   7   1   18.60   26.00
  10   7   1   29.80   26.00
  11   7   1   68.99   29.50
  19  -8  -1  -20.10   22.50
  19  -8  -1  -25.70   20.90
  18  -8  -1   -2.80   18.60
  18  -8  -1   24.30   20.20
  17  -8  -1   21.20   16.50
  17  -8  -1   20.00   17.90
  16  -8  -1    9.20   15.80
  16  -8  -1   16.70   15.60
  15  -8  -1   83.09   18.20
  14  -8  -1   16.70   13.20
  14  -8  -1    3.30   11.30
 -14   8   1  -33.80   16.00
  13  -8  -1    3.80   11.20
 -13   8   1    8.80   12.40
 -13   8   1    2.00   13.60
  12  -8  -1   14.40    9.60
 -12   8   1   34.10   13.80
 -12   8   1   17.80   11.20
  11  -8  -1   79.59   13.40
 -11   8   1   72.19   12.20
 -11   8   1   94.79   15.90
  10  -8  -1   39.40    9.50
 -10   8   1   28.10   11.30
 -10   8   1   46.30   11.60
 -10   8   1   51.39   11.30
   9  -8  -1  122.19   15.50
  -9   8   1  121.79   17.80
  -9   8   1  124.09   17.10
   8  -8  -1   81.39   12.40
  -8   8   1   76.29   12.60
  -8   8   1   75.59   11.80
   7  -8  -1  415.96   31.20
  -7   8   1  413.06   31.50
  -7   8   1  392.56   32.30
  -7   8   1  423.16   31.80
   6  -8  -1  795.72   52.69
  -6   8   1  703.63   53.39
  -6   8   1  755.82   55.49
  -6   8   1  782.22   50.29
   5  -8  -1   41.90    8.00
  -5   8   1   40.60    9.20
  -5   8   1   52.79    6.70
  -5   8   1   48.10   10.80
   4  -8  -1   62.69    9.60
   4  -8  -1   73.79   13.80
  -4   8   1   62.39   10.60
  -4   8   1   60.89   11.70
  -4   8   1   76.09   10.30
  -3   8   1   28.90    9.10
  -3   8   1   45.90    7.30
  -3   8   1   56.79    9.70
   2  -8  -1   65.79   12.80
  -2   8   1   68.99    9.40
  -2   8   1   70.49   11.60
  -2   8   1   87.09   12.70
   1  -8  -1  155.78   19.10
  -1   8   1  168.98   17.30
  -1   8   1  141.29   17.80
  -1   8   1  172.38   15.90
   0  -8  -1   70.19   14.90
   0   8   1   88.29   12.40
   0   8   1   69.39   12.50
   0   8   1   71.99   10.30
  -1  -8  -1  208.28   28.10
   1   8   1  297.17   23.00
   1   8   1  265.47   24.20
  -2  -8  -1  329.47   33.80
   2   8   1  363.76   29.00
   2   8   1  360.86   30.40
  -3  -8  -1   27.00   14.10
   3   8   1   35.90   10.40
   3   8   1   43.80   11.90
   3   8   1   33.40    9.00
  -4  -8  -1   15.80   13.80
   4   8   1   12.50   12.30
   4   8   1   26.00   10.40
   4   8   1   16.60    9.60
  -5  -8  -1  -17.60   15.80
   5   8   1    7.80   11.50
   5   8   1    4.30   12.80
   5   8   1   -1.00    9.30
  -6  -8  -1   28.10   19.10
   6   8   1   58.99   15.60
   6   8   1   74.19   17.90
   7   8   1   80.09   20.40
   7   8   1   67.69   17.60
   8   8   1   -0.40   20.00
   9   8   1   14.50   24.40
   9   8   1   16.20   25.00
  10   8   1  -23.30   28.70
  10   8   1   17.80   27.90
  19  -9  -1   22.00   23.80
  19  -9  -1   48.30   21.30
  18  -9  -1  -12.60   19.70
  18  -9  -1  -25.30   17.60
  17  -9  -1    2.40   17.10
  16  -9  -1   19.60   16.20
  15  -9  -1   35.90   14.70
 -15   9   1   22.80   15.20
  14  -9  -1  128.29   20.40
 -14   9   1  132.69   22.70
 -14   9   1  166.38   25.70
  13  -9  -1  196.98   25.90
 -13   9   1  231.68   30.70
 -13   9   1  243.78   27.70
  12  -9  -1  498.45   39.90
 -12   9   1  480.15   42.40
 -12   9   1  522.15   39.90
  11  -9  -1  101.79   15.30
 -11   9   1  123.09   17.70
 -11   9   1  126.79   17.20
 -11   9   1  117.79   15.80
  10  -9  -1  290.57   25.50
 -10   9   1  262.47   27.40
 -10   9   1  264.17   26.50
   9  -9  -1  183.28   19.90
  -9   9   1  188.18   22.50
  -9   9   1  220.48   22.50
  -9   9   1  222.68   21.60
   8  -9  -1   61.79   10.70
  -8   9   1   57.79   11.30
  -8   9   1   69.29   11.70
  -8   9   1   54.09   11.70
   7  -9  -1  703.53   47.30
  -7   9   1  605.14   47.90
  -7   9   1  713.63   48.10
  -7   9   1  632.24   44.30
   6  -9  -1   68.79   10.50
  -6   9   1   69.49   13.10
  -6   9   1   67.99   11.70
  -6   9   1   65.49    8.30
   5  -9  -1   54.49    9.30
  -5   9   1   67.09   10.90
  -5   9   1   37.20    7.30
  -5   9   1   62.89   12.20
   4  -9  -1   26.10   11.50
  -4   9   1   25.10    9.10
  -4   9   1   10.50    5.80
  -4   9   1   11.90    8.50
   3  -9  -1  143.39   19.20
  -3   9   1  141.19   18.00
  -3   9   1  134.99   17.70
   2  -9  -1  245.18   27.20
  -2   9   1  223.18   20.50
  -2   9   1  250.07   22.60
  -2   9   1  218.28   22.50
   1  -9  -1   14.00   12.50
  -1   9   1   35.80   10.10
  -1   9   1   21.40    7.70
  -1   9   1   10.30   10.20
   0  -9  -1   31.00   13.90
   0   9   1   39.80    9.10
   0   9   1   58.09   12.30
   0   9   1   36.40   11.50
  -1  -9  -1   36.50   14.50
   1   9   1   72.79   12.70
   1   9   1   72.99   13.10
   1   9   1   39.20   10.20
  -2  -9  -1    6.00   15.70
   2   9   1    9.40   11.10
   2   9   1   24.40    9.90
  -3  -9  -1   14.30   16.80
   3   9   1    2.50   12.90
   3   9   1   13.00    9.40
  -4  -9  -1   44.10   18.20
   4   9   1   55.79   14.90
   4   9   1   16.30   10.90
  -5  -9  -1   10.40   22.60
   5   9   1   35.30   11.70
   5   9   1   37.50   22.40
   6   9   1   50.99   18.10
   6   9   1   53.09   18.00
   7   9   1   21.10   21.10
   7   9   1    3.00   19.80
   8   9   1   56.99   22.20
   8   9   1   -8.80   22.40
   9   9   1   24.70   27.80
   9   9   1   -4.50   26.40
  19 -10  -1   32.10   23.50
  18 -10  -1    4.70   19.70
  17 -10  -1   16.80   18.20
  16 -10  -1   38.60   16.50
 -16  10   1   24.60   17.90
 -15  10   1   25.20   16.80
  14 -10  -1   -4.60   12.50
 -14  10   1   27.70   14.70
 -14  10   1   17.10   18.40
  13 -10  -1   72.09   14.60
 -13  10   1   80.39   19.50
 -13  10   1   70.09   15.20
  12 -10  -1    2.60   10.00
 -12  10   1   14.70   14.00
 -12  10   1   -8.80   11.50
 -12  10   1   -3.20   13.50
  11 -10  -1   89.19   15.40
 -11  10   1  127.19   18.00
 -11  10   1   96.29   16.90
  10 -10  -1   90.59   15.20
 -10  10   1   99.59   17.70
 -10  10   1  116.49   16.20
 -10  10   1  108.49   16.80
   9 -10  -1   -0.40    7.50
  -9  10   1   -8.90    9.10
  -9  10   1    9.00   10.70
  -9  10   1    4.60   11.00
   8 -10  -1    4.10    7.20
  -8  10   1    5.90    9.50
  -8  10   1    6.60    9.90
   7 -10  -1   27.70    8.90
  -7  10   1   33.30   11.50
  -7  10   1   50.09   12.20
  -7  10   1   31.50    7.80
   6 -10  -1    2.60    6.50
  -6  10   1   12.00    9.90
  -6  10   1   11.30    9.10
  -6  10   1    9.90    7.00
   5 -10  -1   78.79   11.80
   5 -10  -1   55.49   15.10
  -5  10   1   69.59   12.90
  -5  10   1   72.99    9.90
  -5  10   1   74.99   13.30
   4 -10  -1  240.68   29.80
  -4  10   1  238.18   25.20
  -4  10   1  287.57   25.20
  -4  10   1  250.77   21.40
   3 -10  -1   11.50   13.10
  -3  10   1   20.80   10.00
  -3  10   1   -3.20    6.80
  -3  10   1    3.50    9.60
   2 -10  -1   50.59   16.20
  -2  10   1   75.89   11.20
  -2  10   1   68.49   13.00
  -2  10   1   70.89   13.00
   1 -10  -1   -5.90   12.60
  -1  10   1  -14.30   10.10
  -1  10   1    0.10    9.80
  -1  10   1  -14.90    7.90
   0 -10  -1    5.80   13.90
   0  10   1   11.10   10.80
   0  10   1    7.90    9.20
   0  10   1   12.70   10.80
  -1 -10  -1   21.80   16.60
   1  10   1   39.10   12.00
   1  10   1   23.20   13.30
   1  10   1   28.40   12.50
  -2 -10  -1   30.10   16.70
   2  10   1   -3.70   11.80
   2  10   1   13.60   10.70
   2  10   1    4.00   12.60
  -3 -10  -1  -15.10   20.70
   3  10   1   47.70   15.90
   3  10   1   28.60   11.60
   4  10   1   46.20   14.50
   4  10   1   68.19   18.60
   5  10   1   -6.00   17.90
   5  10   1   20.70   20.60
   6  10   1   98.99   23.50
   6  10   1   81.89   21.40
   7  10   1   24.80   21.70
   7  10   1   44.70   23.90
   8  10   1    7.70   26.60
  19 -11  -1   19.80   24.10
  18 -11  -1   19.00   20.90
  17 -11  -1   61.79   20.30
 -17  11   1   46.00   23.00
  16 -11  -1   16.80   17.10
 -16  11   1   56.09   20.70
  15 -11  -1    5.30   14.30
 -15  11   1   15.50   17.50
  14 -11  -1   -6.10   12.40
 -14  11   1   18.80   14.90
  13 -11  -1   35.90   13.30
 -13  11   1   10.80   13.70
 -13  11   1   10.00   17.70
  12 -11  -1    2.30   10.40
 -12  11   1   13.70   13.00
 -12  11   1   28.50   14.50
  11 -11  -1   22.40   10.70
 -11  11   1   21.30   14.00
 -11  11   1   17.70   12.90
 -11  11   1   17.40   13.90
  10 -11  -1  120.89   19.70
 -10  11   1  141.49   19.30
 -10  11   1  150.78   21.50
 -10  11   1  147.69   21.50
   9 -11  -1  273.57   25.10
  -9  11   1  278.37   27.50
  -9  11   1  240.28   27.70
  -9  11   1  276.87   26.60
   8 -11  -1   39.30   10.40
  -8  11   1   26.50   12.10
  -8  11   1   46.90   14.30
  -8  11   1   33.60    7.90
   7 -11  -1  312.77   27.10
  -7  11   1  349.07   25.10
  -7  11   1  315.67   29.90
  -7  11   1  289.47   30.10
   6 -11  -1    8.50    8.00
  -6  11   1   16.60   10.70
  -6  11   1  -20.00   10.80
   5 -11  -1  119.09   19.50
  -5  11   1  108.19   14.90
  -5  11   1  114.99   16.20
  -5  11   1  103.69   17.30
   4 -11  -1  362.06   36.90
  -4  11   1  366.46   28.50
  -4  11   1  360.66   31.90
  -4  11   1  333.97   32.00
   3 -11  -1   37.40   16.00
  -3  11   1   38.10    9.80
  -3  11   1   32.20   12.80
  -3  11   1   59.59   13.70
   2 -11  -1   61.99   18.50
  -2  11   1   63.99   15.50
  -2  11   1   67.99   14.60
  -2  11   1   92.39   12.90
   1 -11  -1   42.70   16.80
  -1  11   1   50.79   12.10
  -1  11   1   61.59   14.30
  -1  11   1   26.70   14.30
   0 -11  -1  184.58   33.50
   0  11   1  121.69   18.80
   0  11   1  118.29   19.20
   0  11   1  135.79   17.80
   1  11   1   46.00   13.80
   1  11   1   47.90   14.50
   1  11   1   91.19   17.20
   2  11   1   -1.40   16.10
   2  11   1    9.70   11.40
   2  11   1    9.80   14.90
   3  11   1    5.90   13.10
   3  11   1    3.10   15.30
   3  11   1   34.30   17.10
   4  11   1   -4.90   12.90
   4  11   1    1.90   16.60
   5  11   1   57.19   25.00
   5  11   1   39.00   20.50
   6  11   1   -1.40   26.50
   6  11   1   13.30   22.20
   7  11   1   -1.80   24.40
   7  11   1   14.50   27.00
  19 -12  -1   64.19   25.10
  18 -12  -1   68.79   21.90
  17 -12  -1   83.69   21.00
 -17  12   1   97.29   26.10
  16 -12  -1   41.40   17.40
 -16  12   1   38.10   21.90
  15 -12  -1   37.10   16.50
 -15  12   1   29.10   19.30
  14 -12  -1    5.30   14.30
 -14  12   1   25.40   16.50
  13 -12  -1   43.40   14.50
 -13  12   1   -4.80   15.70
 -13  12   1   15.00   15.70
  12 -12  -1   31.90   12.20
 -12  12   1   50.09   17.00
  11 -12  -1  231.58   26.70
 -11  12   1  252.37   30.20
  10 -12  -1    7.60   11.00
 -10  12   1  -10.60   13.60
 -10  12   1   22.70   15.10
   9 -12  -1   55.99   13.00
  -9  12   1   76.19   16.00
  -9  12   1   71.79   10.40
  -9  12   1   80.99   17.30
  -9  12   1   63.29   13.90
   8 -12  -1  353.16   30.80
  -8  12   1  390.06   34.30
  -8  12   1  331.77   34.80
  -8  12   1  366.26   28.30
   7 -12  -1   17.50    9.70
  -7  12   1    7.00   13.90
  -7  12   1    9.70    8.30
  -7  12   1   20.10   13.10
  -6  12   1   26.80   13.10
  -6  12   1   31.40    9.20
  -6  12   1   35.60   14.50
   5 -12  -1   -6.70   16.60
  -5  12   1    5.90    8.30
  -5  12   1   32.00   13.10
  -5  12   1    8.90   12.90
   4 -12  -1   60.89   19.10
  -4  12   1   60.39   16.40
  -4  12   1   49.70   10.90
  -4  12   1   50.19   14.70
  -3  12   1   50.69   15.90
  -3  12   1   84.89   16.30
  -3  12   1   67.29   12.60
  -2  12   1   53.39   11.90
  -2  12   1   48.20   15.80
  -2  12   1   49.20   15.60
  -1  12   1   44.60   15.00
  -1  12   1   14.60   15.00
  -1  12   1   57.79   13.40
   0  12   1    1.40   15.30
   0  12   1    8.10   14.40
   1  12   1    8.00   12.60
   1  12   1   29.20   16.70
   1  12   1   -9.20   14.70
   2  12   1   33.70   18.80
   2  12   1   10.60   12.70
   2  12   1   54.09   23.00
   3  12   1   -5.50   20.80
   3  12   1   -1.20   17.70
   4  12   1   23.90   15.30
   4  12   1   17.20   20.70
   5  12   1  -10.20   26.60
   5  12   1   27.90   22.80
   6  12   1   21.90   25.60
   6  12   1    6.20   25.60
  19 -13  -1   68.99   28.00
  18 -13  -1   -4.70   20.80
 -18  13   1    5.50   44.20
  17 -13  -1  -19.40   19.20
 -17  13   1   27.10   27.20
  16 -13  -1   25.50   17.90
 -16  13   1   36.40   24.70
  15 -13  -1   16.30   15.70
 -15  13   1   -1.70   19.80
 -15  13   1  -17.90   19.50
  14 -13  -1   13.80   14.30
 -14  13   1  -34.00   17.90
 -14  13   1  -23.20   16.80
  13 -13  -1   34.00   17.10
 -13  13   1   34.70   22.20
  12 -13  -1   38.30   13.80
 -12  13   1   45.70   17.10
  11 -13  -1   23.60   12.80
 -11  13   1   19.60   15.80
  10 -13  -1   28.80   12.50
 -10  13   1   30.70   16.50
 -10  13   1   39.50   16.10
   9 -13  -1   44.10   12.70
  -9  13   1   59.59   16.50
  -9  13   1   65.69   17.50
   8 -13  -1   -3.60   10.80
  -8  13   1    3.40    9.20
  -8  13   1    4.10   14.90
  -8  13   1  -23.70   14.60
  -7  13   1    4.80    9.00
  -7  13   1    0.20   14.70
  -7  13   1   -9.70   14.60
  -6  13   1  136.89   18.40
  -6  13   1   88.39   18.10
  -6  13   1  104.09   20.80
  -5  13   1   88.89   17.70
  -5  13   1   63.89   16.90
  -5  13   1   74.89   13.00
  -4  13   1   36.60   12.00
  -4  13   1   16.80   14.60
  -4  13   1   38.50   16.20
  -3  13   1   25.20   15.30
  -3  13   1    5.10   16.10
  -3  13   1   -1.70   11.80
  -2  13   1  -12.50   16.40
  -2  13   1   27.10   18.50
  -2  13   1   13.30   13.90
  -1  13   1   20.60   17.80
  -1  13   1   21.50   16.00
   0  13   1   29.70   18.00
   0  13   1    6.50   19.10
   1  13   1  -24.00   15.90
   1  13   1   16.30   13.20
   2  13   1   -5.10   16.00
   2  13   1   17.70   19.10
   3  13   1  -22.60   20.20
   3  13   1  -16.30   15.90
   4  13   1   17.30   24.10
   4  13   1   18.10   16.80
  18 -14  -1    6.60   21.70
  17 -14  -1    9.10   19.50
 -17  14   1   11.80   23.60
  16 -14  -1   16.50   18.00
 -16  14   1   18.50   21.90
  15 -14  -1  -29.00   16.20
 -15  14   1   11.40   20.80
  14 -14  -1  109.99   20.10
 -14  14   1   96.19   22.60
  13 -14  -1   88.99   18.70
 -13  14   1   72.19   20.60
  12 -14  -1    7.20   14.90
 -12  14   1   -2.40   17.20
  10 -14  -1   -5.90   11.70
 -10  14   1    7.50   19.60
 -10  14   1   -1.10   10.20
   9 -14  -1   12.90   12.80
  -9  14   1   -5.50   16.30
  -9  14   1   11.20   10.80
  -8  14   1   54.99   19.00
  -8  14   1   83.19   19.80
  -8  14   1   67.39   12.60
  -7  14   1   35.40   12.00
  -7  14   1   51.19   18.50
  -7  14   1   21.70   17.60
  -6  14   1   37.60   18.40
  -6  14   1   43.40   19.20
  -6  14   1   37.60   12.70
  -5  14   1   30.80   13.40
  -5  14   1   25.10   17.90
  -4  14   1   34.30   19.90
  -4  14   1   48.20   17.90
  -4  14   1   37.90   14.60
  -3  14   1   52.99   19.20
  -3  14   1   49.90   16.30
  -3  14   1   69.89   20.90
  -2  14   1   22.00   18.90
  -2  14   1  -34.00   19.80
  -1  14   1   37.20   18.30
   0  14   1   -1.10   15.30
   0  14   1    0.00   19.20
   1  14   1  -29.60   19.20
   1  14   1   -8.50   15.20
   2  14   1   43.20   21.70
   2  14   1  -13.30   16.50
   3  14   1  -20.10   18.20
   3  14   1   21.80   23.90
  18 -15  -1  -38.20   23.10
 -18  15   1   -4.90   27.40
  17 -15  -1   49.50   23.50
 -17  15   1   23.70   25.00
  16 -15  -1   33.60   19.70
 -16  15   1   39.40   24.40
  15 -15  -1   35.90   19.50
 -15  15   1   56.19   22.70
  14 -15  -1   12.80   18.10
 -14  15   1    8.20   21.30
  13 -15  -1  -12.20   14.90
 -13  15   1    6.00   19.50
  12 -15  -1   48.60   17.00
 -12  15   1   41.30   21.60
  11 -15  -1    9.80   14.80
 -11  15   1   32.50   20.20
  10 -15  -1   59.39   18.50
 -10  15   1   41.70   21.20
 -10  15   1   62.49   14.20
  -9  15   1   54.89   20.10
  -9  15   1   41.80   13.70
  -8  15   1   38.20   18.90
  -8  15   1    3.20   12.40
  -7  15   1  -11.80   13.30
  -7  15   1   19.80   18.50
  -6  15   1   -1.80   17.90
  -6  15   1   -2.10   14.90
  -5  15   1   19.20   16.20
  -5  15   1   20.90   19.00
  -4  15   1   50.89   21.00
  -3  15   1   48.50   19.40
  -2  15   1   -9.50   18.60
  -1  15   1    5.30   18.20
  -1  15   1   40.80   20.10
   0  15   1  -12.00   21.10
   0  15   1   -1.70   17.30
   1  15   1   -9.70   23.00
   1  15   1   21.30   20.00
  17 -16  -1   56.69   23.10
 -17  16   1   19.20   26.50
  16 -16  -1   12.80   21.10
 -16  16   1   32.80   25.00
  15 -16  -1   14.90   20.70
 -15  16   1   35.40   23.30
  14 -16  -1    6.80   18.40
 -14  16   1    7.60   23.00
  13 -16  -1   -5.10   17.50
 -13  16   1   16.20   22.60
  12 -16  -1    2.10   17.40
 -12  16   1   20.50   20.30
  11 -16  -1   63.49   19.40
 -11  16   1   30.80   21.90
 -11  16   1   21.50   15.40
 -10  16   1   25.50   15.60
 -10  16   1   58.29   22.00
  -9  16   1   13.90   16.20
  -9  16   1    0.50   20.60
  -8  16   1   25.50   20.10
  -8  16   1   -7.70   16.20
  -7  16   1   -1.80   20.10
  -7  16   1   34.90   17.50
  -6  16   1   17.20   20.20
  -5  16   1  -13.40   20.60
  -4  16   1   11.30   21.50
  -3  16   1   -4.00   21.90
  -2  16   1    4.00   22.70
  -1  16   1   14.10   24.40
  -1  16   1   21.70   21.50
  16 -17  -1   -5.70   23.00
 -16  17   1    1.40   26.80
  15 -17  -1   13.70   21.90
 -15  17   1   46.50   27.00
  14 -17  -1   -1.30   20.20
 -14  17   1  -13.90   23.20
  13 -17  -1   15.20   21.40
 -13  17   1   49.30   23.70
  12 -17  -1   46.10   21.40
 -12  17   1   38.90   23.90
 -11  17   1   36.40   23.40
 -11  17   1   34.40   18.50
 -10  17   1    8.80   23.60
 -10  17   1  -34.90   18.30
  -9  17   1   16.90   22.40
  -9  17   1    8.50   20.40
  -8  17   1    2.20   22.50
  -8  17   1   -2.30   22.00
  -7  17   1   -2.00   23.00
  -6  17   1  -21.40   22.80
  -5  17   1  -28.70   22.90
  -4  17   1   15.20   25.50
  -3  17   1  -51.19   24.70
  14 -18  -1   -8.50   24.40
 -14  18   1   -1.90   26.80
  13 -18  -1  -16.20   24.80
 -13  18   1   39.40   27.90
 -12  18   1    7.90   26.00
 -11  18   1    5.90   26.60
 -10  18   1  -28.30   23.20
 -10  18   1  -32.20   25.00
  -9  18   1   13.10   25.60
  -8  18   1   -7.60   26.30
  -7  18   1   15.80   26.60
  -6  18   1   -1.50   27.60
  -6  19  -2   15.20   26.60
  -6  19  -2   60.89   33.30
  -7  19  -2   33.80   27.10
  -8  19  -2  -32.50   25.30
  -9  19  -2   12.20   26.80
 -10  19  -2   23.60   26.50
 -11  19  -2   45.60   26.90
 -12  19  -2  -23.30   26.90
 -13  19  -2    6.00   27.40
  -3  18  -2   34.90   25.40
  -3  18  -2   68.49   25.60
  -4  18  -2   27.90   24.10
  -4  18  -2   11.20   25.30
  -5  18  -2   22.70   24.20
  -5  18  -2   50.89   23.80
  -6  18  -2    8.80   23.30
  -7  18  -2  -39.20   21.30
  -8  18  -2    2.20   23.40
  -9  18  -2  -38.50   20.00
  -9  18  -2    4.70   22.70
 -10  18  -2   62.09   24.80
 -10  18  -2   72.99   20.50
 -11  18  -2   21.90   23.40
 -11  18  -2   -2.20   17.90
 -12  18  -2  -19.20   17.20
 -12  18  -2   41.50   25.00
 -13  18  -2  -11.80   24.40
 -14  18  -2   41.10   25.40
  14 -18   2  -23.50   22.40
 -15  18  -2   49.70   28.20
  15 -18   2   42.60   25.10
  16 -18   2   44.80   24.80
  -1  17  -2  -13.00   22.30
  -1  17  -2  -28.50   22.50
  -2  17  -2    3.50   22.10
  -2  17  -2   55.19   22.90
  -3  17  -2   -3.00   20.90
  -3  17  -2  -12.60   19.80
  -4  17  -2   -3.30   21.50
  -4  17  -2    1.60   20.60
  -5  17  -2   12.40   20.60
  -6  17  -2  -15.00   19.80
  -7  17  -2   30.00   17.90
  -7  17  -2    7.50   20.70
  -8  17  -2   47.50   21.10
  -8  17  -2   39.00   17.10
  -9  17  -2   45.10   16.90
  -9  17  -2   49.00   21.80
 -10  17  -2   18.80   20.70
 -10  17  -2   -0.70   15.60
 -11  17  -2   31.50   15.60
 -11  17  -2   41.30   22.50
 -12  17  -2   18.00   23.30
 -13  17  -2   -2.60   22.30
  13 -17   2   18.10   18.70
 -14  17  -2   36.90   24.60
  14 -17   2   16.90   20.00
 -15  17  -2   22.70   24.50
  15 -17   2   -7.00   19.70
 -16  17  -2   10.10   25.30
  16 -17   2   -5.00   21.60
 -17  17  -2   10.60   26.80
  17 -17   2   -5.60   22.80
   1  16  -2   -9.00   18.50
   1  16  -2    3.80   23.20
   0  16  -2   -9.30   21.50
   0  16  -2   18.00   19.10
  -1  16  -2    7.90   18.90
  -1  16  -2   67.99   21.40
  -2  16  -2   -3.30   20.30
  -2  16  -2    5.80   17.30
  -3  16  -2  -27.40   17.90
  -3  16  -2   17.50   19.80
  -4  16  -2   15.80   17.60
  -5  16  -2  -25.10   17.60
  -5  16  -2    4.90   16.40
  -6  16  -2   -9.40   18.70
  -6  16  -2   15.50   15.00
  -7  16  -2   29.60   17.90
  -7  16  -2   15.20   14.30
  -8  16  -2   50.59   19.40
  -8  16  -2   30.70   13.30
  -9  16  -2  -18.60   12.40
  -9  16  -2    4.40   18.90
 -10  16  -2   36.80   19.90
 -10  16  -2   32.90   13.00
 -11  16  -2   27.50   19.90
 -11  16  -2    8.10   12.80
 -12  16  -2   -1.50   21.50
  12 -16   2   39.10   17.70
 -13  16  -2   22.80   20.80
  13 -16   2   -9.80   16.30
 -14  16  -2   -3.60   21.10
  14 -16   2   10.70   16.70
 -15  16  -2   38.90   21.90
  15 -16   2   27.00   19.30
 -16  16  -2  -25.00   23.50
  16 -16   2    5.70   19.60
 -17  16  -2  -13.10   25.50
 -18  16  -2   24.90   29.70
  18 -16   2   56.09   26.00
   3  15  -2   -2.30   27.10
   3  15  -2   23.00   24.10
   2  15  -2   -1.50   21.20
   2  15  -2  -33.70   17.20
   1  15  -2   32.80   20.20
   1  15  -2  -10.80   15.90
   0  15  -2    9.10   16.80
   0  15  -2   -6.30   17.90
  -1  15  -2   -1.20   15.70
  -1  15  -2   57.69   18.10
  -2  15  -2   61.19   19.40
  -2  15  -2   33.10   18.00
  -3  15  -2    2.50   16.40
  -4  15  -2  -13.10   16.30
  -4  15  -2   13.90   14.70
  -5  15  -2    5.80   13.10
  -6  15  -2   54.99   12.90
  -6  15  -2   54.69   19.00
  -7  15  -2   64.19   13.00
  -7  15  -2   50.49   17.80
  -8  15  -2   19.70   10.90
  -8  15  -2   12.20   16.60
  -9  15  -2   38.30   19.60
  -9  15  -2   53.69   19.30
  -9  15  -2   73.79   12.40
 -10  15  -2   -2.10   10.20
 -10  15  -2   -2.60   16.60
 -10  15  -2  -18.30   19.70
 -11  15  -2  -23.20   29.10
  11 -15   2   27.90   14.30
 -12  15  -2   36.00   19.70
  12 -15   2   14.70   13.70
 -13  15  -2   68.99   21.20
  13 -15   2   51.19   18.40
 -14  15  -2   23.30   22.60
  14 -15   2   13.80   16.00
 -15  15  -2   -1.90   20.10
 -16  15  -2  -14.00   24.40
 -16  15  -2  -25.60   21.60
  16 -15   2   25.60   19.20
 -17  15  -2   35.40   27.10
 -17  15  -2   13.30   24.80
  17 -15   2   44.40   20.40
 -18  15  -2   81.59   29.10
  18 -15   2    7.60   23.60
   4  14  -2    5.80   23.50
   4  14  -2   12.50   24.60
   3  14  -2    0.60   19.70
   3  14  -2   34.50   27.30
   2  14  -2   24.00   15.10
   2  14  -2   -3.80   17.90
   1  14  -2   -1.00   15.70
   1  14  -2    1.00   17.40
   0  14  -2   17.70   15.50
   0  14  -2   49.80   19.00
  -1  14  -2   44.10   16.30
  -1  14  -2   24.10   14.20
  -2  14  -2   34.90   19.30
  -2  14  -2   35.40   14.40
  -3  14  -2  -13.90   11.90
  -3  14  -2  -36.50   16.90
  -3  14  -2  -17.40   13.50
  -4  14  -2  173.78   26.00
  -4  14  -2  124.79   16.60
  -4  14  -2  107.69   21.70
   4 -14   2   64.99   25.80
  -5  14  -2   97.99   18.50
  -5  14  -2   61.09   19.00
  -5  14  -2   69.69   13.00
   5 -14   2   78.69   25.30
  -6  14  -2    3.50   16.20
  -6  14  -2   30.00   15.30
  -6  14  -2   22.20   10.10
   6 -14   2  -20.90   21.60
  -7  14  -2   -6.50   16.00
  -7  14  -2    5.40    9.10
  -7  14  -2    9.00   15.10
  -8  14  -2   10.90   15.00
  -8  14  -2    3.20   15.50
  -8  14  -2    0.70    8.20
  -9  14  -2    2.30   14.20
  -9  14  -2    9.70    8.20
  -9  14  -2   14.20   15.10
   9 -14   2   -1.60   11.80
 -10  14  -2   14.70   15.20
 -10  14  -2   10.40    8.80
 -10  14  -2   18.30   15.80
  10 -14   2    6.40   12.00
 -11  14  -2  175.88   25.90
 -11  14  -2  229.48   31.40
  11 -14   2  220.58   26.10
 -12  14  -2    6.00   16.20
  12 -14   2    3.70   16.40
 -13  14  -2   -0.50   27.80
  13 -14   2    9.00   14.50
 -14  14  -2   -8.80   18.60
  14 -14   2   -4.60   14.70
 -15  14  -2   13.40   19.40
 -15  14  -2    9.10   20.70
  15 -14   2    7.70   16.60
 -16  14  -2   13.30   21.80
 -16  14  -2   39.10   21.10
  16 -14   2   19.50   19.20
 -17  14  -2   40.10   25.80
  17 -14   2   30.10   21.30
  18 -14   2  -34.20   22.10
  19 -14   2    3.10   24.70
   5  13  -2  -22.50   21.90
   5  13  -2   12.40   23.90
   4  13  -2  -16.60   19.60
   4  13  -2   19.20   22.90
   3  13  -2  -11.60   17.30
   3  13  -2   59.49   23.80
   2  13  -2   10.80   13.60
   2  13  -2   17.80   16.80
   1  13  -2   20.60   18.40
   1  13  -2    9.60   15.20
   0  13  -2   -5.80   12.00
   0  13  -2    8.80   22.70
   0  13  -2    9.40   14.10
   0  13  -2   16.00   17.70
  -1  13  -2    5.20   11.70
  -1  13  -2  -10.20   15.90
  -1  13  -2   22.50   12.30
  -1  13  -2    4.10   13.80
  -2  13  -2   -3.80   15.80
  -2  13  -2  -12.40   11.30
  -2  13  -2   17.80   12.70
   2 -13   2  -20.40   18.90
  -3  13  -2  248.58   29.10
  -3  13  -2  257.27   24.70
  -3  13  -2  228.48   30.10
   3 -13   2  198.18   29.70
  -4  13  -2  -12.50    8.50
  -4  13  -2    0.80   13.50
  -4  13  -2   -5.10   13.70
   4 -13   2   -6.10   18.60
  -5  13  -2   16.90   14.00
  -5  13  -2   -3.00    8.20
  -5  13  -2   17.90   13.20
   5 -13   2    2.10   18.20
  -6  13  -2   49.30   14.20
  -6  13  -2   23.50    9.00
  -6  13  -2   38.10   14.60
  -7  13  -2   -3.20   12.20
  -7  13  -2    4.70    7.80
  -7  13  -2    0.30   13.30
  -8  13  -2   36.90    8.40
  -8  13  -2   22.00   13.90
  -8  13  -2   44.90   14.50
  -9  13  -2  146.99   25.30
  -9  13  -2  140.59   15.30
  -9  13  -2  142.89   20.00
  -9  13  -2  113.39   18.20
   9 -13   2  142.79   20.80
 -10  13  -2  104.69   17.60
 -10  13  -2  122.69   20.30
  10 -13   2   92.09   16.10
 -11  13  -2   11.80   14.60
 -11  13  -2   -3.90   14.60
  11 -13   2    4.90   10.90
 -12  13  -2   29.40   19.00
 -12  13  -2   -3.20   15.00
  12 -13   2   13.60   12.10
 -13  13  -2   30.30   16.70
 -13  13  -2   44.80   19.20
  13 -13   2   17.30   12.50
 -14  13  -2   58.99   22.20
  14 -13   2   63.39   18.30
 -15  13  -2   21.80   17.70
  15 -13   2  -11.70   15.80
 -16  13  -2   65.19   19.90
  16 -13   2   75.29   19.50
  17 -13   2   11.00   18.50
  18 -13   2   70.79   23.20
  19 -13   2    9.00   24.00
   7  12  -2    9.20   25.70
   7  12  -2    4.90   27.10
   6  12  -2  -24.50   22.90
   6  12  -2  -17.40   22.20
   5  12  -2   21.30   19.30
   5  12  -2    6.80   21.00
   4  12  -2  -19.10   17.30
   3  12  -2    9.30   13.20
   3  12  -2  -18.30   14.60
   2  12  -2   43.80   12.50
   1  12  -2  -13.00   12.70
   1  12  -2   -7.00   12.80
   1  12  -2   -9.00   14.50
   1  12  -2   16.90   11.90
   0  12  -2   86.69   16.40
   0  12  -2  134.79   18.70
   0  12  -2   95.29   15.80
  -1  12  -2   23.00   12.40
  -1  12  -2   18.70   14.30
  -1  12  -2   19.20   10.80
  -1  12  -2   22.00   11.70
   1 -12   2   16.60   16.60
  -2  12  -2   17.00   11.40
  -2  12  -2   -6.30   12.70
  -2  12  -2   18.50    9.40
   2 -12   2    7.90   16.20
  -3  12  -2   86.49   16.30
  -3  12  -2   85.69   11.90
   3 -12   2   87.99   20.10
  -4  12  -2   -1.90   10.90
  -4  12  -2    0.10    7.40
   4 -12   2   16.60   15.10
  -5  12  -2  750.52   52.29
  -5  12  -2  718.83   52.59
  -5  12  -2  699.93   48.70
   5 -12   2  636.94   55.79
  -6  12  -2   42.90    8.30
  -6  12  -2   43.10   12.00
  -6  12  -2   33.70   12.30
  -7  12  -2   20.50   11.70
  -7  12  -2    9.70    7.50
  -7  12  -2   12.60   11.00
  -8  12  -2  279.47   28.30
  -8  12  -2  261.87   28.50
  -8  12  -2  304.97   28.80
  -8  12  -2  293.97   22.60
   8 -12   2  286.97   25.90
  -9  12  -2   22.00   12.10
  -9  12  -2    2.90    5.70
  -9  12  -2   -1.70   11.10
  -9  12  -2   -7.20   11.70
   9 -12   2    4.20    8.90
 -10  12  -2  125.49   19.20
 -10  12  -2  142.29   22.80
 -10  12  -2  137.69   19.70
  10 -12   2  143.59   19.50
 -11  12  -2    7.50   13.40
 -11  12  -2   13.70   12.70
 -11  12  -2   29.70   14.60
  11 -12   2    9.60   11.10
 -12  12  -2    4.40   15.60
 -12  12  -2    3.70   14.00
  12 -12   2   17.60   11.60
 -13  12  -2   12.80   17.00
  13 -12   2   20.00   12.20
 -14  12  -2   52.59   16.30
 -14  12  -2   14.90   19.80
  14 -12   2   57.09   14.90
 -15  12  -2   50.39   16.70
  15 -12   2   62.69   17.50
  16 -12   2    8.20   16.90
  17 -12   2   12.90   18.30
  18 -12   2   16.30   21.20
  19 -12   2  -24.10   23.80
   8  11  -2   38.90   27.40
   8  11  -2   74.69   27.50
   7  11  -2   12.30   23.00
   7  11  -2  -16.10   23.10
   6  11  -2    0.30   19.80
   5  11  -2   71.59   19.60
   5  11  -2   35.30   17.30
   4  11  -2   25.90   15.70
   4  11  -2   13.90   17.90
   3  11  -2  124.89   19.40
   3  11  -2  144.89   21.50
   2  11  -2   -3.50   11.40
   2  11  -2   -6.20   11.70
   1  11  -2   -3.40   10.20
   1  11  -2   25.40   11.00
   1  11  -2    1.90   12.60
  -1 -11   2   18.80   16.70
   0  11  -2   59.19   14.10
   0  11  -2   49.10   11.10
  -1  11  -2  162.68   22.30
  -1  11  -2  128.79   20.60
  -1  11  -2  161.78   17.60
   1 -11   2  134.99   21.20
  -2  11  -2   36.10   11.80
  -2  11  -2   25.80   12.20
  -2  11  -2   19.40    8.40
   2 -11   2   12.80   14.00
  -3  11  -2   -1.80    6.50
  -3  11  -2   16.10   10.10
  -4  11  -2   87.79   14.40
  -4  11  -2   91.39   12.90
  -4  11  -2   75.79   14.20
   4 -11   2   80.49   17.20
  -5  11  -2   18.40   10.80
  -5  11  -2   22.60    7.90
   5 -11   2   41.70   14.20
  -6  11  -2  261.97   19.80
  -6  11  -2  244.38   25.10
  -6  11  -2  236.88   25.10
  -7  11  -2  179.28   23.10
  -7  11  -2  185.28   22.50
  -7  11  -2  231.68   17.40
   7 -11   2  221.28   20.40
  -8  11  -2   11.60   10.10
  -8  11  -2   -3.10   10.40
  -8  11  -2   33.70   11.40
  -8  11  -2   15.30    9.70
   8 -11   2   11.00    8.00
  -9  11  -2   30.90   10.60
  -9  11  -2   38.60   11.70
  -9  11  -2   42.10   11.70
   9 -11   2   34.70    9.80
 -10  11  -2  -15.30   11.20
 -10  11  -2   -5.90   11.60
 -10  11  -2    8.20   10.70
  10 -11   2  -14.70    7.60
 -11  11  -2   15.80   12.70
 -11  11  -2   10.60   12.30
 -11  11  -2   16.70   12.90
  11 -11   2   -1.40    9.60
 -12  11  -2  -23.70   15.60
 -12  11  -2   24.50   14.40
  12 -11   2   -8.30   10.80
 -13  11  -2    0.20   11.70
 -13  11  -2    1.40   21.20
  13 -11   2    7.20   11.00
  14 -11   2   63.09   15.40
  15 -11   2   10.40   15.30
  16 -11   2  -23.40   15.90
  17 -11   2   14.20   18.40
  18 -11   2    9.80   20.60
  19 -11   2    5.20   23.30
  19 -11   2  -10.50   21.50
   9  10  -2   61.09   27.80
   9  10  -2    4.40   25.60
   9  10  -2   18.00   28.20
   8  10  -2   28.90   23.30
   7  10  -2    8.50   20.50
   7  10  -2   46.10   21.90
   6  10  -2   58.59   20.90
   6  10  -2   32.70   17.80
   5  10  -2  -13.80   14.90
   5  10  -2   -0.90   15.60
   4  10  -2    5.80   15.60
   4  10  -2   19.80   13.50
   3  10  -2   13.60    9.70
   3  10  -2    4.20   11.90
   2  10  -2   86.29   15.00
   2  10  -2   73.09   13.10
   2  10  -2   96.19   13.70
  -2 -10   2   64.79   18.40
   1  10  -2   38.50   11.30
   1  10  -2   46.10   10.10
   1  10  -2   35.10   11.40
  -1 -10   2   43.50   15.90
   0  10  -2   -4.30    9.10
   0  10  -2    5.80    7.80
   0  10  -2   12.80    7.60
   0 -10   2   19.80   14.60
  -1  10  -2  479.95   35.80
  -1  10  -2  530.55   38.80
  -1  10  -2  499.85   37.90
   1 -10   2  466.25   41.50
  -2  10  -2   11.70    8.50
  -2  10  -2   21.10    9.40
  -2  10  -2   -0.70    9.00
   2 -10   2   -5.30   10.90
  -3  10  -2  192.68   20.70
  -3  10  -2  200.08   17.10
  -3  10  -2  205.88   21.20
   3 -10   2  187.08   26.60
  -5  10  -2   -1.80    7.70
  -5  10  -2   15.40    9.30
  -5  10  -2    0.40    5.30
   5 -10   2   17.70   10.90
  -6  10  -2  344.07   28.70
  -6  10  -2  335.77   28.80
   6 -10   2  341.97   26.90
  -7  10  -2  186.58   19.70
  -7  10  -2  164.48   20.40
  -7  10  -2  160.48   19.70
   7 -10   2  175.38   17.40
  -8  10  -2  827.62   54.59
  -8  10  -2  743.93   54.09
  -8  10  -2  705.93   54.09
   8 -10   2  763.62   53.59
  -9  10  -2  148.99   20.60
  -9  10  -2  127.29   19.20
   9 -10   2  131.79   16.30
 -10  10  -2   37.30   12.00
 -10  10  -2   45.40   12.20
  10 -10   2   26.50    9.30
 -11  10  -2  131.49   19.10
 -11  10  -2  141.79   19.20
  11 -10   2  118.59   18.50
 -12  10  -2  214.18   33.90
 -12  10  -2  203.08   28.30
  12 -10   2  171.08   22.00
 -13  10  -2  467.45   40.20
  13 -10   2  402.66   37.20
  14 -10   2   20.80   12.70
  15 -10   2   15.40   14.60
  16 -10   2    8.30   15.20
  16 -10   2    1.20   19.80
  17 -10   2   30.20   17.50
  17 -10   2   29.60   19.80
  18 -10   2   20.10   18.90
  18 -10   2   37.50   21.50
  19 -10   2   14.40   24.60
  19 -10   2   -2.10   21.10
  10   9  -2   60.29   27.50
  10   9  -2  -64.39   27.50
   9   9  -2   19.20   25.80
   9   9  -2   42.60   25.00
   9   9  -2    9.90   22.70
   8   9  -2   14.50   20.10
   8   9  -2   45.10   19.90
   7   9  -2   27.40   18.90
   7   9  -2   47.60   19.30
   6   9  -2   23.90   15.50
   5   9  -2  105.79   16.90
   5   9  -2  116.89   17.80
   5   9  -2  119.99   18.90
   4   9  -2  249.38   28.00
   4   9  -2  299.67   30.80
   4   9  -2  323.87   30.30
   3   9  -2    0.60    8.50
   3   9  -2    7.60   10.20
   3   9  -2   -2.70    8.50
  -3  -9   2    0.40   14.60
   2   9  -2   26.30    8.60
   2   9  -2   -7.10    6.90
   2   9  -2   15.50    9.30
  -2  -9   2   18.50   12.20
   1   9  -2  257.47   21.80
   1   9  -2  231.28   23.30
   1   9  -2  247.38   22.50
   0   9  -2  670.73   48.10
   0   9  -2  704.73   46.90
   0   9  -2  666.33   48.30
   0  -9   2  648.44   50.49
  -1   9  -2  188.98   19.40
  -1   9  -2  204.28   20.40
  -2   9  -2   61.99   11.50
  -2   9  -2   33.40    9.80
   2  -9   2   47.30   12.70
  -3   9  -2  346.07   30.40
  -4   9  -2  523.85   37.70
  -4   9  -2  467.25   44.10
   4  -9   2  556.04   43.10
  -5   9  -2   80.59   13.50
  -5   9  -2   65.89   11.30
   5  -9   2   65.49    9.60
  -6   9  -2  149.09   16.60
  -6   9  -2  129.69   16.90
   6  -9   2  140.19   14.50
  -7   9  -2  939.61   65.49
  -7   9  -2  922.91   65.19
  -7   9  -2  994.70   65.79
   7  -9   2  954.40   65.09
  -8   9  -2  333.97   29.60
  -8   9  -2  412.16   30.40
  -8   9  -2  364.46   30.40
   8  -9   2  344.17   28.30
  -9   9  -2  277.67   25.40
  -9   9  -2  285.97   26.10
   9  -9   2  256.37   23.30
 -10   9  -2  460.05   37.80
 -10   9  -2  481.85   37.50
  10  -9   2  453.05   35.50
 -11   9  -2  170.88   23.10
 -11   9  -2  189.38   24.10
  11  -9   2  161.28   19.90
 -12   9  -2  142.09   20.90
 -12   9  -2  183.08   24.10
  12  -9   2  146.19   20.00
  12  -9   2  140.39   19.40
 -13   9  -2   -5.70   22.90
  13  -9   2    8.30   11.00
  13  -9   2   10.00   10.50
  14  -9   2   -0.70   10.80
  14  -9   2    9.10   12.90
  15  -9   2   13.20   14.20
  16  -9   2   38.50   15.70
  16  -9   2    8.60   17.00
  17  -9   2   79.89   19.80
  17  -9   2   16.80   17.70
  18  -9   2   13.20   18.50
  18  -9   2   10.90   20.10
  19  -9   2   -9.10   22.00
  19  -9   2  -28.00   23.60
  11   8  -2   -7.10   28.50
  10   8  -2   32.20   25.00
  10   8  -2   19.40   24.80
   9   8  -2  111.59   38.40
   9   8  -2   59.89   21.70
   8   8  -2   14.10   17.70
   8   8  -2   12.80   17.00
   7   8  -2  -29.70   14.10
   7   8  -2  -27.10   20.70
   7   8  -2  -16.20   25.30
   6   8  -2   57.49   14.70
   6   8  -2   17.30   12.20
   6   8  -2   23.30   14.50
   5   8  -2  400.46   31.10
   5   8  -2  346.27   32.10
   5   8  -2  262.07   29.20
  -5  -8   2  274.07   34.30
   4   8  -2  211.78   24.70
  -4  -8   2  236.28   27.50
   3   8  -2  128.29   17.20
   3   8  -2  153.88   19.00
   3   8  -2  142.59   16.70
  -3  -8   2  133.29   18.10
   2   8  -2   69.29   12.20
   2   8  -2   95.69   12.40
   2   8  -2   63.49   11.10
  -2  -8   2   74.09   15.60
   1   8  -2  258.07   21.00
   1   8  -2  227.38   21.80
  -1  -8   2  217.78   25.60
   0   8  -2  129.29   13.60
   0   8  -2  133.89   16.20
   0   8  -2  155.38   15.40
   0  -8   2  144.59   20.60
  -1   8  -2  418.96   31.30
   1  -8   2  408.36   33.80
  -2   8  -2  231.68   20.20
  -2   8  -2  240.48   20.20
   2  -8   2  243.98   23.40
  -3   8  -2  384.06   32.80
  -3   8  -2  457.85   33.20
   3  -8   2  539.45   35.80
  -4   8  -2  489.15   36.90
  -4   8  -2  525.85   37.40
   4  -8   2  548.25   39.00
  -5   8  -2  149.09   15.00
  -5   8  -2  130.29   14.50
   5  -8   2  132.89   13.00
  -6   8  -2   70.29   10.80
  -6   8  -2   88.29   11.50
  -6   8  -2   71.09   11.30
   6  -8   2   66.09   10.20
  -7   8  -2  197.08   19.50
  -7   8  -2  173.18   20.80
  -7   8  -2  207.48   19.80
   7  -8   2  221.48   18.20
  -8   8  -2  113.49   15.20
  -8   8  -2  109.89   13.70
   8  -8   2   90.79   12.70
  -9   8  -2  342.17   29.20
  -9   8  -2  357.66   29.20
   9  -8   2  332.07   27.40
 -10   8  -2   15.20   10.00
 -10   8  -2   15.10   10.30
  10  -8   2   23.10    8.00
  10  -8   2   21.50    7.10
 -11   8  -2    3.10   11.00
 -11   8  -2   22.50   11.20
  11  -8   2   23.60    8.70
  11  -8   2   14.10    8.00
 -12   8  -2  314.67   32.80
  12  -8   2  353.76   30.20
  12  -8   2  382.86   30.60
 -13   8  -2  -24.20   13.80
  13  -8   2  -13.40    9.40
  13  -8   2   -0.30   10.80
  14  -8   2   19.20   12.50
  14  -8   2  -11.90   11.70
  15  -8   2  118.29   22.20
  15  -8   2  162.98   25.10
  16  -8   2   36.70   15.90
  16  -8   2   34.60   17.20
  17  -8   2   49.00   19.70
  17  -8   2   47.10   19.00
  18  -8   2    4.80   20.50
  19  -8   2  -19.00   24.20
  19  -8   2   11.60   25.10
  12   7  -2   -3.40   29.20
  11   7  -2   20.30   24.60
  10   7  -2   42.60   21.90
  10   7  -2   25.90   24.40
   9   7  -2    7.40   18.00
   9   7  -2    6.40   18.30
   9   7  -2   -6.80   16.80
   8   7  -2   23.60   14.50
   8   7  -2  -21.50   16.10
   8   7  -2   -3.90   14.10
   7   7  -2   11.80   11.70
   7   7  -2  -14.10   13.00
   7   7  -2   -4.60   12.10
   6   7  -2   24.80   10.50
   6   7  -2   48.80   12.20
   6   7  -2   31.20   12.80
  -6  -7   2   26.90   14.00
   5   7  -2  240.58   21.90
   5   7  -2  151.48   20.60
   5   7  -2  194.08   22.70
  -5  -7   2  178.28   24.90
   4   7  -2  248.98   25.30
   4   7  -2  258.07   22.90
   4   7  -2  313.47   25.50
  -4  -7   2  244.78   27.40
   3   7  -2    7.10    7.10
   3   7  -2   21.40    8.40
   3   7  -2   18.00    6.60
  -3  -7   2    7.00   10.80
   2   7  -2    8.30    6.90
   2   7  -2   11.10    6.50
   2   7  -2    0.70    4.80
  -2  -7   2   -5.40    8.80
   1   7  -2  341.47   26.70
   1   7  -2  394.66   28.50
   1   7  -2  384.06   27.70
  -1  -7   2  330.87   30.60
   0   7  -2  170.98   16.30
  -1   7  -2  185.98   16.00
   1  -7   2  164.98   18.60
  -2   7  -2   64.09   10.00
  -2   7  -2   66.99    9.80
   2  -7   2   67.49   11.50
  -3   7  -2  173.68   16.30
  -3   7  -2  188.88   16.10
   3  -7   2  239.08   20.90
  -4   7  -2 1629.44  110.09
  -4   7  -2 1774.72  110.39
   4  -7   2 1672.63  110.09
  -5   7  -2    4.80    5.30
  -5   7  -2    9.10    5.90
  -5   7  -2    6.50    5.20
   5  -7   2    8.20    4.10
  -6   7  -2  371.86   27.70
  -6   7  -2  360.16   27.60
  -6   7  -2  370.26   27.70
   6  -7   2  360.06   26.90
  -7   7  -2  221.68   19.90
  -7   7  -2  213.28   20.10
   7  -7   2  229.38   18.70
  -8   7  -2    7.30    7.00
   8  -7   2    2.20    4.20
   8  -7   2    2.90    5.90
  -9   7  -2   -1.60    7.80
  -9   7  -2   -3.00    7.80
   9  -7   2    8.00    5.60
   9  -7   2    1.00    5.80
 -10   7  -2   -1.70    8.40
 -10   7  -2    8.40   11.00
  10  -7   2   -2.60    5.90
  10  -7   2  -12.20    6.50
 -11   7  -2 1254.07   87.69
  11  -7   2 1292.87   86.99
  11  -7   2 1313.57   87.09
 -12   7  -2  126.39   19.00
  12  -7   2  137.79   19.40
  12  -7   2  177.88   19.10
 -13   7  -2  163.58   25.20
  13  -7   2  152.68   20.70
  13  -7   2  145.39   22.00
 -14   7  -2  238.18   33.60
  14  -7   2  280.97   28.50
  14  -7   2  222.48   27.20
  15  -7   2    3.70   13.90
  15  -7   2    9.80   14.90
  16  -7   2   49.70   17.40
  16  -7   2   82.79   18.90
  17  -7   2   62.09   19.70
  17  -7   2   66.79   19.70
  18  -7   2   19.50   21.30
  18  -7   2  -26.10   20.60
  19  -7   2  -15.90   25.20
  19  -7   2   21.30   25.00
  13   6  -2   37.20   31.00
  12   6  -2   -1.40   26.00
  11   6  -2  -27.70   22.10
  10   6  -2   10.00   19.00
   9   6  -2  169.68   25.10
   9   6  -2  129.79   20.60
   9   6  -2  188.48   29.00
   9   6  -2  134.19   19.80
   8   6  -2   -3.40   11.50
   8   6  -2   12.50   12.00
   8   6  -2    8.30   13.80
   8   6  -2    7.00   14.40
   7   6  -2   11.90   11.00
   7   6  -2   19.60   12.40
   7   6  -2   28.50   10.30
  -7  -6   2   38.40   13.60
   6   6  -2   32.60   10.10
   6   6  -2   23.50    9.50
  -6  -6   2   23.00   11.30
   5   6  -2   15.80    8.20
   5   6  -2   14.00    8.00
   5   6  -2    7.40    6.70
  -5  -6   2    1.00    9.40
   4   6  -2  356.56   28.50
   4   6  -2  384.66   27.30
   4   6  -2  367.76   28.20
  -4  -6   2  298.67   29.60
   3   6  -2  233.28   19.50
   3   6  -2  163.38   18.50
   3   6  -2  225.68   19.80
  -3  -6   2  219.58   22.20
   2   6  -2 2565.14  162.48
   2   6  -2 2647.24  161.58
   2   6  -2 2459.45  162.58
  -2  -6   2 2353.96  162.68
   0   6  -2  479.55   33.70
   0   6  -2  522.05   33.80
   0  -6   2  405.66   39.50
  -1   6  -2  555.24   37.10
   1  -6   2  520.35   37.80
  -2   6  -2  157.98   13.90
   2  -6   2  168.88   15.30
  -3   6  -2 2457.05  159.58
  -3   6  -2 2605.94  159.58
   3  -6   2 2374.26  159.68
  -4   6  -2  931.61   64.09
  -4   6  -2 1080.29   64.49
   4  -6   2  900.81   63.89
  -5   6  -2   90.49   10.60
  -5   6  -2  109.29   11.20
  -5   6  -2   92.99   10.40
   5  -6   2   91.89    9.70
  -6   6  -2  813.32   51.39
  -6   6  -2  727.93   55.39
   6  -6   2  718.03   50.89
  -7   6  -2 1158.08   78.79
  -7   6  -2 1287.97   79.19
   7  -6   2 1134.89   78.19
   7  -6   2 1164.58   78.49
  -8   6  -2  105.09   14.10
  -8   6  -2   93.59   13.80
   8  -6   2   86.79   11.10
   8  -6   2   72.19   10.80
  -9   6  -2  111.69   22.00
  -9   6  -2   98.69   15.40
   9  -6   2  114.89   12.90
   9  -6   2   92.09   12.80
 -10   6  -2  287.77   25.00
  10  -6   2  259.47   22.60
  10  -6   2  241.58   22.70
 -11   6  -2  207.78   23.40
  11  -6   2  165.28   18.20
  11  -6   2  166.98   19.50
 -12   6  -2  564.14   45.20
  12  -6   2  566.54   43.40
  12  -6   2  585.54   42.80
 -13   6  -2   32.80   15.30
  13  -6   2   33.20   11.40
  13  -6   2   32.90   11.60
 -14   6  -2   33.60   18.20
  14  -6   2   13.60   12.60
  14  -6   2  -15.20   11.70
 -15   6  -2   43.90   19.00
  15  -6   2   33.20   15.10
  16  -6   2  104.19   20.10
  16  -6   2   97.09   21.70
  17  -6   2   14.30   19.00
  17  -6   2   37.20   18.40
  18  -6   2    9.30   21.90
  18  -6   2  -27.10   21.50
  19  -6   2   -1.00   25.70
  14   5  -2   37.70   35.70
  13   5  -2   26.20   27.90
  12   5  -2   24.80   22.70
  11   5  -2    9.00   17.20
  11   5  -2   22.60   20.60
  10   5  -2  379.36   40.00
  10   5  -2  371.46   36.70
   9   5  -2   19.40   12.90
   9   5  -2   -9.20   11.40
   9   5  -2   26.90   13.40
   8   5  -2   -9.10   10.50
   8   5  -2   -1.40   11.20
   8   5  -2   -0.50   11.30
   8   5  -2   27.30   10.30
  -8  -5   2    3.00   13.60
   6   5  -2  182.88   18.20
   6   5  -2  175.88   18.60
   6   5  -2  179.48   20.20
  -6  -5   2  133.39   21.00
   5   5  -2  182.48   17.30
   5   5  -2  156.68   16.20
   5   5  -2  186.08   18.70
  -5  -5   2  151.78   20.10
   4   5  -2    0.60    5.80
   4   5  -2    1.70    4.70
   4   5  -2    6.70    6.10
  -4  -5   2    2.60   10.40
   3   5  -2  339.27   24.80
   3   5  -2  299.67   25.00
   3   5  -2  350.36   23.70
  -3  -5   2  281.27   26.20
   2   5  -2  426.86   32.00
  -2  -5   2  470.85   33.10
   1   5  -2 1077.89   73.49
   1   5  -2 1114.99   73.49
  -1  -5   2 1151.58   73.99
   0   5  -2  277.47   22.00
   0   5  -2  314.67   22.10
   0  -5   2  318.07   23.30
  -1   5  -2    1.70    3.30
   1  -5   2    1.90    4.20
  -2   5  -2  831.62   50.59
  -2   5  -2  689.13   50.49
   2  -5   2  776.82   50.89
  -3   5  -2  177.88   13.70
  -3   5  -2  179.78   13.80
   3  -5   2  162.28   13.20
  -4   5  -2  138.79   12.10
  -4   5  -2  155.68   12.50
   4  -5   2  146.79   11.90
  -5   5  -2   24.20    5.50
  -5   5  -2   32.60    5.80
   5  -5   2   17.60    4.40
   5  -5   2   27.90    4.60
  -6   5  -2  132.09   12.80
   6  -5   2  138.19   12.00
   6  -5   2  124.19   11.80
  -7   5  -2 1852.41  127.39
  -7   5  -2 1992.90  122.79
   7  -5   2 1817.32  122.39
   7  -5   2 1869.21  122.49
  -8   5  -2  200.08   18.90
  -8   5  -2  220.98   19.30
   8  -5   2  200.18   17.40
   8  -5   2  213.68   17.90
  -9   5  -2   -3.80    7.50
   9  -5   2    6.40    6.00
   9  -5   2    1.10    5.30
 -10   5  -2   70.19   12.70
  10  -5   2   88.79   13.00
  10  -5   2   74.19   11.30
 -11   5  -2   15.80   11.10
  11  -5   2    0.00    8.00
  11  -5   2    8.10    7.40
 -12   5  -2  -18.00   12.40
  12  -5   2  -20.50    8.40
  12  -5   2    5.80    8.40
 -13   5  -2   12.00   14.60
  13  -5   2    8.40   12.00
  13  -5   2   15.80   10.60
 -14   5  -2  385.56   40.20
 -14   5  -2  488.55   44.00
  14  -5   2  462.75   39.00
  14  -5   2  450.95   38.60
 -15   5  -2   46.00   20.60
  15  -5   2   62.19   16.80
  16  -5   2  129.99   21.50
  16  -5   2   78.89   21.20
  17  -5   2   78.99   22.50
  17  -5   2   40.10   20.00
  18  -5   2   48.60   22.70
  18  -5   2    8.70   22.80
  14   4  -2   23.00   29.10
  13   4  -2   11.10   25.80
  12   4  -2   -1.50   20.50
  11   4  -2  112.99   18.20
  11   4  -2  129.79   23.30
  10   4  -2   16.50   12.50
  10   4  -2   46.20   15.30
   9   4  -2  135.09   19.30
   9   4  -2  143.19   19.90
  -9  -4   2  138.69   20.70
   8   4  -2  -17.70    9.00
   8   4  -2   -8.70    8.60
   8   4  -2  -13.20    8.00
  -8  -4   2   -6.80   10.90
   7   4  -2    5.70    7.70
   7   4  -2   26.10    9.80
   7   4  -2   12.60    8.90
   7   4  -2   29.20    8.40
  -7  -4   2   25.50   10.90
   6   4  -2  111.89   14.40
   6   4  -2  130.89   15.10
   6   4  -2  126.19   15.70
  -6  -4   2  127.49   17.50
   5   4  -2   16.80    5.50
   5   4  -2   22.70    6.70
   5   4  -2    8.80    6.00
  -5  -4   2   22.40    9.70
   4   4  -2    1.70    5.10
   4   4  -2    9.50    4.10
   4   4  -2    7.30    5.70
  -4  -4   2   16.10    7.40
   3   4  -2  150.08   14.10
   3   4  -2  127.19   13.60
  -3  -4   2  176.58   15.40
   2   4  -2   20.00    5.20
   2   4  -2    8.80    4.30
  -2  -4   2   20.30    5.40
   1   4  -2  683.63   48.70
   1   4  -2  679.23   48.70
  -1  -4   2  840.02   49.30
   0   4  -2   10.70    3.80
   0   4  -2   13.90    3.40
   0  -4   2   12.70    4.70
  -1   4  -2 1335.67   85.99
   1  -4   2 1326.77   85.99
  -2   4  -2 1496.55   95.09
   2  -4   2 1457.85   95.19
  -3   4  -2 1930.51  131.59
  -3   4  -2 2099.19  131.79
   3  -4   2 2131.69  131.89
  -4   4  -2 1598.44  113.89
  -4   4  -2 1899.91  114.39
   4  -4   2 1731.93  113.89
   4  -4   2 1858.21  114.29
  -5   4  -2  947.21   61.09
  -5   4  -2  918.01   60.99
   5  -4   2  854.91   60.79
   5  -4   2  986.50   61.09
  -6   4  -2 3596.34  223.78
  -6   4  -2 3591.94  223.88
   6  -4   2 3511.55  223.58
   6  -4   2 3255.77  223.48
  -7   4  -2  722.23   48.00
   7  -4   2  698.23   47.20
   7  -4   2  668.43   47.40
  -8   4  -2  591.04   41.60
   8  -4   2  561.44   40.70
   8  -4   2  594.14   40.60
  -9   4  -2  120.29   17.00
   9  -4   2  133.59   15.20
   9  -4   2  140.09   13.90
 -10   4  -2 1099.49   70.59
  10  -4   2  946.41   68.79
  10  -4   2  999.30   69.19
 -11   4  -2   15.80   11.20
  11  -4   2   -0.20    7.70
  11  -4   2  -10.90    8.30
 -12   4  -2  173.88   24.60
 -12   4  -2  152.98   21.70
  12  -4   2  143.89   18.80
  12  -4   2  140.09   18.80
 -13   4  -2  185.08   29.50
 -13   4  -2  157.48   25.60
  13  -4   2  171.68   21.60
  13  -4   2  188.08   23.30
 -14   4  -2  -34.30   15.10
  14  -4   2    2.30   13.50
  14  -4   2    3.50   13.20
  15  -4   2  290.17   34.00
  15  -4   2  238.78   31.80
  16  -4   2   90.19   22.70
  16  -4   2   72.39   20.70
  17  -4   2   15.50   21.40
  17  -4   2   14.50   19.70
  18  -4   2   36.60   24.50
  18  -4   2   54.49   27.10
  15   3  -2   13.50   31.00
  14   3  -2  -17.20   25.90
  13   3  -2  -11.50   18.30
  12   3  -2  -16.50   14.10
  12   3  -2   10.80   17.70
  11   3  -2  232.78   26.40
  11   3  -2  234.78   31.00
  10   3  -2    5.60   10.50
  10   3  -2    3.00   11.70
   9   3  -2   -2.80    9.60
   9   3  -2  -12.20    8.30
  -9  -3   2    6.50   11.90
   8   3  -2   -8.10    7.90
   8   3  -2    6.20    7.60
  -8  -3   2   18.00   10.60
   7   3  -2  459.75   32.50
   7   3  -2  397.96   33.30
   7   3  -2  451.05   33.40
  -7  -3   2  519.75   34.40
  -7  -3   2  366.16   34.10
   6   3  -2 1193.48   82.39
   6   3  -2 1144.89   80.79
   6   3  -2 1139.39   82.09
   6   3  -2 1372.36   81.39
  -6  -3   2 1321.97   82.39
   5   3  -2  284.77   19.40
   5   3  -2  220.28   20.30
   5   3  -2  225.08   19.50
  -5  -3   2  314.17   21.60
  -5  -3   2  256.67   21.50
   4   3  -2   58.49    8.80
   4   3  -2   53.89    8.40
  -4  -3   2   74.69   10.20
  -4  -3   2   66.89   17.30
   3   3  -2  922.81   58.09
   3   3  -2  875.41   57.69
  -3  -3   2  857.71   58.29
  -3  -3   2  844.12   57.79
   2   3  -2  325.37   22.70
   2   3  -2  325.47   22.60
  -2  -3   2  300.17   22.60
  -2  -3   2  328.97   23.30
   1   3  -2   -0.30    2.70
   1   3  -2    2.70    2.50
  -1  -3   2   -1.90    2.80
  -1  -3   2    1.20    3.00
   0   3  -2  855.91   56.49
   0  -3   2  877.11   56.39
   1  -3   2 2715.03  173.08
  -2   3  -2 2316.57  140.29
  -2   3  -2 2070.99  139.99
  -3   3  -2  556.94   35.90
  -3   3  -2  546.85   36.70
   3  -3   2  564.64   36.60
  -4   3  -2   55.49    6.90
  -4   3  -2   69.99    6.60
   4  -3   2   56.79    6.30
   4  -3   2   60.19    6.40
  -5   3  -2  456.45   30.20
  -5   3  -2  454.95   30.60
   5  -3   2  433.96   30.00
   5  -3   2  413.96   30.20
  -6   3  -2    8.10    4.80
   6  -3   2   -1.30    3.60
   6  -3   2    5.90    3.60
  -7   3  -2 2122.89  131.49
   7  -3   2 1961.30  130.59
   7  -3   2 1967.30  130.99
  -8   3  -2    8.00    7.10
   8  -3   2    3.00    4.80
   8  -3   2    7.40    5.10
  -9   3  -2  416.16   31.30
   9  -3   2  378.16   29.50
   9  -3   2  361.96   28.60
 -10   3  -2  334.57   31.90
 -10   3  -2  373.26   30.40
  10  -3   2  302.07   26.50
  10  -3   2  322.77   27.80
 -11   3  -2  202.98   23.00
 -11   3  -2  236.48   24.90
  11  -3   2  196.18   20.30
  11  -3   2  156.08   21.60
 -12   3  -2    4.20   11.50
  12  -3   2    3.70   10.10
  12  -3   2    5.50    9.30
 -13   3  -2   15.40   14.90
  13  -3   2    6.40   13.00
  13  -3   2  -10.60   12.00
 -14   3  -2   82.69   21.30
  14  -3   2   78.89   17.40
  14  -3   2  122.29   21.00
  15  -3   2   13.50   16.60
  15  -3   2    2.90   17.90
  16  -3   2   11.00   21.70
  16  -3   2   16.10   19.30
  17  -3   2  -15.30   24.00
  17  -3   2  -52.69   22.10
  16   2  -2   45.30   33.70
  15   2  -2   35.00   23.30
  15   2  -2   36.00   27.50
  14   2  -2   40.30   23.90
  14   2  -2   61.09   21.50
  13   2  -2   -7.00   14.90
  13   2  -2   11.80   19.60
  12   2  -2  200.88   31.50
  12   2  -2  141.89   18.60
  11   2  -2   82.39   16.60
  11   2  -2   94.49   14.60
  10   2  -2  177.48   21.50
  10   2  -2  120.59   15.70
 -10  -2   2  145.09   19.70
   9   2  -2   42.10   10.90
   9   2  -2   49.20   10.30
  -9  -2   2   64.19   13.50
   8   2  -2  268.97   23.70
   8   2  -2  258.67   21.90
  -8  -2   2  284.17   25.10
   7   2  -2  980.60   63.49
   7   2  -2  948.01   61.89
  -7  -2   2  999.50   63.69
  -7  -2   2  803.82   62.79
  -6  -2   2 1001.40   69.69
  -6  -2   2 1089.89   69.39
   5   2  -2   16.60    4.70
   5   2  -2    4.00    4.10
   5   2  -2   18.60    3.90
   5   2  -2    8.80    4.40
  -5  -2   2   24.10    5.70
  -5  -2   2   14.10    5.10
   4   2  -2   56.69    7.40
   4   2  -2   63.39    7.80
   4   2  -2   67.79    7.60
  -4  -2   2   55.49    8.50
  -4  -2   2   68.29    9.00
   3   2  -2   43.40    6.50
   3   2  -2   61.79    6.70
  -3  -2   2   58.09    6.90
  -3  -2   2   44.10    7.10
   2   2  -2    2.10    2.00
   2   2  -2   -0.80    2.40
  -2  -2   2    1.60    2.50
  -2  -2   2    3.10    2.40
   1   2  -2   19.30    3.40
  -1  -2   2   28.70    3.70
  -1  -2   2   22.20    3.60
   0   2  -2  607.54   38.60
   0   2  -2  590.14   38.80
   0  -2   2  613.04   38.70
   0  -2   2  572.84   38.80
  -1   2  -2 1149.48   73.09
  -1   2  -2 1111.39   72.79
   1  -2   2 1113.79   72.79
   1  -2   2 1186.48   73.19
  -2   2  -2  507.05   31.50
  -2   2  -2  462.55   31.90
   2  -2   2  492.65   32.00
   2  -2   2  488.25   31.40
  -3   2  -2  128.59   10.00
  -3   2  -2  117.89    9.00
  -3   2  -2  139.99    9.60
   3  -2   2  150.88    9.80
   3  -2   2  125.99    8.90
   3  -2   2  102.19    9.60
  -4   2  -2   29.80    5.10
  -4   2  -2   41.90    4.40
   4  -2   2   40.40    4.00
   4  -2   2   34.90    5.30
   4  -2   2   33.20    4.90
  -5   2  -2 3458.95  208.48
  -5   2  -2 3184.38  207.58
   5  -2   2 3125.89  206.98
   5  -2   2 3200.38  207.68
   5  -2   2 3272.97  208.18
  -6   2  -2  289.27   19.60
   6  -2   2  273.27   20.50
   6  -2   2  285.57   19.70
   6  -2   2  277.07   21.30
  -7   2  -2  115.79   13.40
  -7   2  -2  136.89   10.50
   7  -2   2  136.39   11.20
   7  -2   2  130.79   12.10
   7  -2   2  122.89   13.00
  -8   2  -2  496.05   35.30
  -8   2  -2  534.75   37.90
   8  -2   2  546.15   38.00
   8  -2   2  558.94   37.20
   8  -2   2  510.15   36.00
  -9   2  -2    4.80    3.40
  -9   2  -2    8.20    9.00
   9  -2   2    8.20    5.20
   9  -2   2    5.60    6.80
   9  -2   2    0.20    5.90
 -10   2  -2 1826.52  111.99
  10  -2   2 1387.96  108.19
  10  -2   2 1645.74  108.99
  10  -2   2 1732.13  110.09
 -11   2  -2  170.28   23.30
  11  -2   2  170.88   22.70
  11  -2   2  160.38   18.80
  11  -2   2  169.58   19.50
 -12   2  -2   -3.60   13.10
  12  -2   2   -0.20    9.90
  12  -2   2    7.80    9.50
  12  -2   2   12.20   11.40
 -13   2  -2   45.40   15.90
  13  -2   2   15.80   13.10
  13  -2   2    9.50   14.70
 -14   2  -2   41.60   32.10
  14  -2   2   53.99   14.50
  14  -2   2   27.20   16.10
  15  -2   2  -30.20   20.20
  15  -2   2   17.00   17.70
  15  -2   2  -14.50   14.90
  16  -2   2  -25.90   22.80
  16  -2   2   28.30   21.30
  16  -2   2    0.60   19.10
  17  -2   2   69.89   28.40
  17  -2   2   28.60   26.40
  16   1  -2    5.00   32.60
  16   1  -2  -44.30   29.40
  15   1  -2   30.80   20.20
  15   1  -2  -14.30   25.00
  14   1  -2   72.09   18.10
  13   1  -2   22.00   17.50
  13   1  -2    6.40   13.10
  12   1  -2  102.79   14.90
  12   1  -2   77.09   17.50
  11   1  -2   83.79   12.30
  11   1  -2   60.49   14.60
 -11  -1   2   66.09   15.90
  10   1  -2   65.29   11.50
  10   1  -2   45.10   11.20
 -10  -1   2   61.49   13.00
   9   1  -2   67.79   11.70
   9   1  -2   91.79   11.00
  -9  -1   2   72.49   12.20
   8   1  -2   83.89   14.20
   8   1  -2  102.69   11.80
  -8  -1   2  126.39   15.80
   7   1  -2  820.92   56.69
  -7  -1   2  897.21   57.49
   6   1  -2   24.30    4.70
   6   1  -2   24.80    5.50
   6   1  -2   21.20    4.20
  -6  -1   2   37.20    6.90
   5   1  -2   21.60    4.60
  -5  -1   2   11.70    7.80
  -5  -1   2   31.20    6.10
   4   1  -2   58.99    6.30
   4   1  -2   45.00    6.40
  -4  -1   2   60.39    7.10
  -4  -1   2   56.49    7.40
   3   1  -2 2719.13  173.88
  -3  -1   2 2728.23  174.08
   2   1  -2   83.79    8.00
  -2  -1   2   80.59    7.00
  -2  -1   2   96.69    7.10
   1   1  -2   21.70    3.30
   1   1  -2   26.30    2.80
  -1  -1   2   26.50    2.70
  -1  -1   2   25.70    3.00
   0   1  -2   17.70    2.80
  -1   1  -2    0.70    0.80
  -1   1  -2   -0.80    1.00
   1  -1   2    0.60    1.10
   1  -1   2    1.10    0.80
  -2   1  -2 1332.97   95.69
  -2   1  -2 1565.74   95.19
  -2   1  -2 1530.95   95.39
   2  -1   2 1590.94   95.19
   2  -1   2 1388.36   95.69
   2  -1   2 1544.35   95.39
  -3   1  -2  406.56   26.70
  -3   1  -2  387.06   26.00
   3  -1   2  347.87   25.80
   3  -1   2  429.46   26.70
  -4   1  -2 5711.23  394.16
  -4   1  -2 6508.45  395.06
  -4   1  -2 5998.00  394.46
   4  -1   2 6587.44  395.16
  -5   1  -2  643.54   44.80
  -5   1  -2  671.23   44.20
   5  -1   2  722.73   45.50
   5  -1   2  653.23   44.30
  -6   1  -2 3338.27  229.58
  -6   1  -2 3501.75  230.58
   6  -1   2 3642.04  229.88
   6  -1   2 3913.01  231.38
  -7   1  -2   74.39    8.50
  -7   1  -2   96.79   13.60
   7  -1   2   91.29    9.90
   7  -1   2  111.89   11.30
  -8   1  -2    4.40    3.40
   8  -1   2   12.30    6.10
   8  -1   2    3.10    5.40
  -9   1  -2  795.72   55.19
  -9   1  -2  754.02   61.59
   9  -1   2  862.71   56.59
   9  -1   2  922.11   58.79
 -10   1  -2  466.05   38.60
  10  -1   2  497.45   38.20
  10  -1   2  486.65   35.60
 -11   1  -2  306.27   30.60
  11  -1   2  352.76   30.90
 -12   1  -2   16.00   15.70
  12  -1   2   -1.10   10.90
  12  -1   2   19.10   13.60
 -13   1  -2  101.49   21.80
  13  -1   2   81.29   20.10
  13  -1   2   99.99   22.50
  13  -1   2  112.79   17.10
  14  -1   2   14.60   19.70
  14  -1   2  -20.70   16.30
  14  -1   2   11.10   15.70
  15  -1   2  -37.40   21.00
  15  -1   2   -7.30   19.30
  15  -1   2   24.80   18.40
  16  -1   2   29.40   21.90
  16  -1   2  -15.60   26.10
  17  -1   2   55.39   28.40
  17  -1   2   34.70   33.60
  17   0  -2   20.00   29.70
  17   0  -2   14.00   29.10
  16   0  -2  107.09   27.30
  16   0  -2   16.60   21.50
  15   0  -2   15.40   22.80
  15   0  -2   11.30   17.20
  14   0  -2  -27.20   17.80
  14   0  -2   -4.70   14.10
  13   0  -2   -8.10   11.90
  13   0  -2  -31.40   15.60
  12   0  -2   -7.20   12.10
  12   0  -2   -4.60   12.10
 -12   0   2   34.70   17.00
  11   0  -2  506.75   36.10
  11   0  -2  399.36   32.20
 -11   0   2  389.16   36.20
  10   0  -2    8.10    6.70
  10   0  -2   -5.70    8.20
 -10   0   2   16.90   10.70
   9   0  -2  621.54   43.70
   9   0  -2  586.44   42.20
  -9   0   2  606.54   44.20
   8   0  -2   32.10    7.80
   8   0  -2   35.70    6.40
  -8   0   2   26.90    8.70
   7   0  -2 1323.17   91.89
   7   0  -2 1465.45   93.69
  -7   0   2 1520.25   95.19
  -7   0   2 1399.26   93.79
   6   0  -2   27.80    5.10
   6   0  -2   24.00    4.70
  -6   0   2   35.50    6.20
  -6   0   2   30.00    5.20
  -6   0   2   15.80    5.50
   5   0  -2   38.70    6.00
   5   0  -2   36.00    6.10
  -5   0   2   60.99    7.00
  -5   0   2   41.40    6.80
  -5   0   2   40.80    6.70
   4   0  -2 3378.46  234.18
   4   0  -2 3743.53  234.08
  -4   0   2 4172.38  234.08
  -4   0   2 3391.06  234.08
   3   0  -2    9.10    2.90
   3   0  -2   10.00    2.80
  -3   0   2   12.20    2.70
  -3   0   2   10.20    2.50
   2   0  -2 2739.83  177.58
   2   0  -2 2880.01  177.98
  -2   0   2 2749.82  177.58
  -2   0   2 2801.32  177.88
   1   0  -2    4.30    1.50
   1   0  -2    5.20    1.00
  -1   0   2    3.90    0.90
  -1   0   2    3.70    1.40
   0   0  -2  867.11   56.29
   0   0  -2  888.31   56.49
  -1   0  -2  929.01   60.49
  -1   0  -2 1014.50   60.89
   1   0   2 1005.40   60.79
   1   0   2  836.42   60.39
  -2   0  -2   60.49    5.40
   2   0   2   56.29    5.30
   2   0   2   64.89    5.70
  -3   0  -2    6.90    2.50
  -3   0  -2   12.60    2.90
   3   0   2   11.40    2.60
   3   0   2    8.20    2.70
  -4   0  -2  264.97   20.20
  -4   0  -2  294.17   20.80
   4   0   2  319.07   20.90
   4   0   2  332.87   21.80
   4   0   2  256.87   20.40
  -5   0  -2 2261.17  161.68
  -5   0  -2 2558.84  162.28
   5   0   2 2435.86  162.08
   5   0   2 2854.41  163.38
  -6   0  -2    0.30    3.00
  -6   0  -2   -7.30    5.30
   6   0   2   -5.90    4.50
   6   0   2    4.10    4.30
  -7   0  -2   -0.50    3.40
  -7   0  -2   -1.00    6.70
   7   0   2    5.40    6.40
   7   0   2   -1.20    5.40
  -8   0  -2    0.50    8.40
  -8   0  -2   -0.30    3.60
   8   0   2   14.50    6.50
   8   0   2    6.30    7.00
  -9   0  -2  502.25   49.00
   9   0   2  461.45   37.10
   9   0   2  482.05   35.50
 -10   0  -2   28.10   12.80
  10   0   2   24.00    9.10
  10   0   2   27.40   11.00
 -11   0  -2   28.60   14.70
  11   0   2   16.90   10.40
  11   0   2    3.10   11.30
 -12   0  -2   27.60   16.60
  12   0   2   12.30   11.70
  12   0   2   18.50   15.10
  13   0   2   49.70   16.70
  14   0   2   -1.30   17.60
  14   0   2   37.40   19.20
  14   0   2  -18.60   21.90
  15   0   2   64.59   21.60
  15   0   2  -35.70   24.50
  15   0   2    6.00   21.40
  16   0   2  -33.60   24.60
  16   0   2   72.09   34.90
  16   0   2  -24.00   28.70
  17  -1  -2   84.89   28.90
  17  -1  -2   30.10   27.80
  16  -1  -2   39.00   23.10
  16  -1  -2   46.20   24.90
  14  -1  -2    8.40   15.50
  13  -1  -2   34.30   15.30
  12  -1  -2  213.08   25.10
 -12   1   2  163.08   26.40
  11  -1  -2   19.70    9.30
  11  -1  -2   22.70    8.70
 -11   1   2   23.30   10.70
  10  -1  -2   13.70    6.30
  10  -1  -2   10.80    7.80
 -10   1   2   28.90   10.00
 -10   1   2   29.70    9.90
   9  -1  -2   25.10    7.90
  -9   1   2   19.80    9.50
  -9   1   2   12.50    9.90
   8  -1  -2 2503.65  166.98
   8  -1  -2 2356.26  164.88
  -8   1   2 2887.51  167.48
   7  -1  -2  212.58   18.30
  -7   1   2  256.97   20.80
   6  -1  -2   31.30    5.00
   6  -1  -2   45.20    6.80
  -6   1   2   44.30    6.10
  -6   1   2   38.80    6.30
   5  -1  -2  237.68   16.90
   5  -1  -2  211.08   16.60
  -5   1   2  240.38   17.00
  -5   1   2  236.48   16.80
   4  -1  -2  173.38   13.30
   4  -1  -2  173.68   13.50
  -4   1   2  198.28   13.50
  -4   1   2  185.98   13.70
   3  -1  -2  793.82   60.39
   3  -1  -2  983.50   59.79
  -3   1   2  927.71   59.99
  -3   1   2  997.10   59.79
   2  -1  -2  212.08   14.20
   2  -1  -2  217.78   14.90
  -2   1   2  214.68   14.10
  -2   1   2  213.38   14.80
   1  -1  -2  106.79    7.60
   1  -1  -2  108.19    7.50
  -1   1   2  104.39    7.80
  -1   1   2   96.29    8.00
  -1   1   2  110.39    7.40
  -1   1   2   98.09    7.40
   0  -1  -2 3426.46  244.58
   0  -1  -2 4679.43  244.58
   0   1   2 3427.96  244.58
  -1  -1  -2   22.50    3.50
  -1  -1  -2   15.80    2.70
   1   1   2   24.50    3.60
   1   1   2   14.90    2.90
  -2  -1  -2  368.86   23.60
   2   1   2  293.17   23.20
   2   1   2  360.96   23.40
  -3  -1  -2  247.88   17.30
  -3  -1  -2  215.98   16.60
   3   1   2  255.67   17.20
   3   1   2  215.48   17.00
  -4  -1  -2   10.70    4.40
  -4  -1  -2    6.00    2.90
   4   1   2    4.70    3.60
   4   1   2    6.60    3.60
  -5  -1  -2  253.47   20.90
  -5  -1  -2  204.38   17.40
   5   1   2  262.47   19.00
   5   1   2  217.58   18.50
   5   1   2  261.37   19.90
  -6  -1  -2    4.40    3.80
  -6  -1  -2   12.50    7.20
   6   1   2   11.40    6.20
   6   1   2    3.90    5.30
   6   1   2   11.70    5.90
  -7  -1  -2    9.30    4.00
  -7  -1  -2    9.00    8.00
   7   1   2   12.50    6.60
   7   1   2   18.40    7.10
  -8  -1  -2  313.17   27.40
   8   1   2  326.67   33.90
   8   1   2  293.57   27.00
   9   1   2  457.15   37.80
   9   1   2  461.85   35.50
 -10  -1  -2  107.39   17.30
  10   1   2  126.69   16.10
  10   1   2   98.19   16.70
 -11  -1  -2   11.90   16.40
  11   1   2   35.90   13.10
  11   1   2   26.00   14.10
  12   1   2  138.29   19.50
  12   1   2  163.18   25.40
  13   1   2   37.80   20.10
  13   1   2   11.20   16.20
  14   1   2  119.19   27.20
  14   1   2   94.49   23.10
  15   1   2  -28.30   29.30
  18  -2  -2   43.40   30.90
  18  -2  -2   69.59   28.90
  17  -2  -2    3.90   23.90
  17  -2  -2   13.40   26.80
  16  -2  -2  138.79   25.50
  16  -2  -2  174.28   27.70
  15  -2  -2   13.20   17.00
  15  -2  -2   21.00   18.40
  14  -2  -2   13.20   15.20
  14  -2  -2   20.70   16.30
 -14   2   2   -4.60   21.60
  13  -2  -2   57.39   14.80
 -13   2   2   31.40   15.90
  12  -2  -2  138.49   20.90
 -12   2   2   90.69   17.10
 -12   2   2  163.98   23.10
  11  -2  -2   -2.70    8.40
 -11   2   2   15.60   10.60
 -11   2   2    5.30   10.70
  10  -2  -2   31.10    9.30
 -10   2   2   53.29   11.00
   9  -2  -2   74.19   10.90
  -9   2   2   62.19   11.10
   8  -2  -2  770.52   57.69
   8  -2  -2  859.41   58.69
  -8   2   2  978.20   59.19
   7  -2  -2  295.77   21.50
   7  -2  -2  255.97   20.80
  -7   2   2  270.27   21.00
  -7   2   2  323.77   22.20
   6  -2  -2    9.20    3.40
   6  -2  -2   12.70    3.80
  -6   2   2    7.00    5.40
  -6   2   2    7.60    4.10
   5  -2  -2 2314.67  168.88
   5  -2  -2 2839.02  169.18
  -5   2   2 2463.65  168.88
  -5   2   2 2937.91  169.08
   4  -2  -2  281.37   21.30
   4  -2  -2  342.37   21.10
   4  -2  -2  276.67   21.00
  -4   2   2  289.47   21.10
  -4   2   2  327.57   21.00
   3  -2  -2   32.00    4.40
  -3   2   2   29.10    4.20
   2  -2  -2  723.83   52.59
   2  -2  -2  843.62   51.79
  -2   2   2  845.02   52.29
  -2   2   2  798.02   51.69
   1  -2  -2 2542.35  140.79
   1  -2  -2 2036.70  140.29
   1  -2  -2 2196.78  140.59
  -1   2   2 2058.69  140.39
  -1   2   2 2167.58  140.49
   0  -2  -2 6378.96  397.86
   0   2   2 6550.54  397.96
   0   2   2 5845.52  397.26
  -1  -2  -2 3058.89  212.78
   1   2   2 3856.51  213.28
   1   2   2 3084.69  212.88
  -2  -2  -2  581.34   40.50
   2   2   2  663.83   41.10
   2   2   2  586.14   40.80
  -3  -2  -2  233.78   18.50
  -3  -2  -2  283.87   19.80
   3   2   2  256.97   19.30
   3   2   2  261.47   19.50
  -4  -2  -2   82.29    8.90
   4   2   2   96.59   15.50
   4   2   2  102.39   10.60
  -5  -2  -2  215.38   18.50
  -5  -2  -2  269.07   21.50
   5   2   2  253.47   20.20
   5   2   2  252.67   20.30
  -6  -2  -2  236.78   18.90
   6   2   2  246.18   21.10
   6   2   2  257.57   21.30
  -7  -2  -2  325.87   26.00
  -7  -2  -2  285.37   22.00
   7   2   2  301.67   25.30
   7   2   2  253.07   25.90
   7   2   2  287.97   25.00
  -8  -2  -2  830.62   61.39
   8   2   2  861.81   59.79
   8   2   2  817.22   60.69
   8   2   2  865.51   59.09
  -9  -2  -2   13.20   13.00
   9   2   2   20.40   11.00
   9   2   2   40.60   11.00
 -10  -2  -2   -4.80   14.20
  10   2   2   -5.20   11.80
  10   2   2    2.80   13.90
 -11  -2  -2  -31.50   17.40
  11   2   2    3.20   13.30
  11   2   2   -6.90   14.80
  12   2   2   17.90   19.20
  12   2   2  -25.50   15.90
  13   2   2  175.68   30.70
  13   2   2  149.88   24.90
  14   2   2  -18.40   26.70
  15   2   2  -21.90   31.40
  18  -3  -2   37.20   25.40
  18  -3  -2   33.40   26.90
  17  -3  -2  -21.20   20.30
  17  -3  -2   14.90   23.10
  16  -3  -2   -8.60   19.60
  16  -3  -2   -2.80   18.00
  15  -3  -2   64.29   18.20
  15  -3  -2   76.69   19.50
  14  -3  -2   41.00   16.20
  14  -3  -2   55.59   16.40
 -14   3   2   13.90   20.20
 -14   3   2   23.40   17.20
  13  -3  -2  759.72   54.49
  13  -3  -2  787.32   55.99
 -13   3   2  766.32   55.99
 -13   3   2  609.14   54.59
  12  -3  -2  132.39   20.10
  12  -3  -2  176.58   20.90
 -12   3   2  150.18   23.20
  11  -3  -2  126.59   17.00
  11  -3  -2  127.19   16.80
 -11   3   2  143.59   19.80
  10  -3  -2    3.60    6.80
  10  -3  -2   -0.40    5.80
  10  -3  -2    7.20    6.80
 -10   3   2   17.10    9.10
   9  -3  -2   -1.10    5.70
   9  -3  -2   -5.20    5.80
   9  -3  -2    1.10    5.20
  -9   3   2    6.00    6.30
  -9   3   2    2.30    7.00
   8  -3  -2 1437.76   94.69
   8  -3  -2 1256.27   93.19
   8  -3  -2 1513.75   94.19
  -8   3   2 1641.54   94.39
  -8   3   2 1311.47   93.19
   7  -3  -2  391.36   30.50
   7  -3  -2  453.05   30.20
  -7   3   2  432.96   30.10
  -7   3   2  427.66   31.70
   6  -3  -2 1133.59   81.59
   6  -3  -2 1310.57   81.29
  -6   3   2 1364.26   81.39
  -6   3   2 1167.48   80.99
   5  -3  -2 1769.42  115.39
  -5   3   2 1906.61  114.89
  -5   3   2 1664.43  114.79
   4  -3  -2 1931.11  127.99
  -4   3   2 1876.41  127.79
  -4   3   2 2141.19  127.79
  -4   3   2 1999.90  128.09
   3  -3  -2  823.92   52.39
   3  -3  -2  799.62   53.29
  -3   3   2  797.62   52.39
  -3   3   2  826.72   53.39
   2  -3  -2  209.08   15.60
   2  -3  -2  245.68   16.50
  -2   3   2  209.38   15.20
  -2   3   2  216.38   16.20
  -2   3   2  215.08   15.60
   1  -3  -2 1645.34  111.69
   1  -3  -2 1886.21  112.19
  -1   3   2 1977.30  112.19
  -1   3   2 1668.93  111.79
  -1   3   2 1529.15  111.49
   0  -3  -2 5534.75  382.16
   0  -3  -2 6909.31  382.76
   0   3   2 6860.81  382.76
   0   3   2 5699.03  382.26
   0   3   2 5033.80  381.66
  -1  -3  -2  102.99   11.20
  -1  -3  -2   82.19    8.00
   1   3   2   98.99    9.50
   1   3   2   74.69    8.40
  -2  -3  -2   13.60    5.70
  -2  -3  -2   10.20    3.20
   2   3   2    4.40    4.10
   2   3   2   17.00    4.30
  -3  -3  -2  290.07   27.60
  -3  -3  -2  263.77   19.40
   3   3   2  277.57   20.40
   3   3   2  239.28   20.30
  -4  -3  -2   58.39    7.30
  -4  -3  -2   55.09   10.50
   4   3   2   52.29    8.40
   4   3   2   63.99    9.40
  -5  -3  -2  245.68   18.90
  -5  -3  -2  196.28   30.00
   5   3   2  239.68   21.40
   5   3   2  271.47   21.40
  -6  -3  -2    0.30    9.80
  -6  -3  -2    9.80    4.90
   6   3   2   -2.70    7.80
   6   3   2   21.40    8.00
  -7  -3  -2  122.99   20.60
   7   3   2  122.99   18.10
   7   3   2  140.79   17.70
  -8  -3  -2   30.00   26.60
   8   3   2   25.80   11.20
   8   3   2   28.80   10.50
   8   3   2   30.60   13.00
  -9  -3  -2   -6.80   14.40
   9   3   2   -8.50   12.00
   9   3   2   -6.10   12.30
   9   3   2  -19.10   11.70
 -10  -3  -2   33.80   18.70
  10   3   2    0.40   16.20
  10   3   2   13.60   14.00
  11   3   2   49.20   16.70
  12   3   2   31.70   23.30
  12   3   2  -37.00   31.70
  13   3   2   47.40   24.20
  18  -4  -2  -18.50   23.60
  18  -4  -2  -12.70   25.20
  17  -4  -2   80.29   25.90
  17  -4  -2  113.59   24.50
  16  -4  -2  101.79   22.10
  16  -4  -2   71.79   20.70
  15  -4  -2  118.29   22.10
 -15   4   2   74.79   23.80
  14  -4  -2  482.35   41.40
  14  -4  -2  485.65   41.50
 -14   4   2  423.26   42.60
  13  -4  -2  433.76   34.10
  13  -4  -2  370.96   34.50
 -13   4   2  313.77   35.30
  12  -4  -2  385.56   32.20
  12  -4  -2  362.96   31.70
 -12   4   2  379.76   33.30
  11  -4  -2  201.68   20.10
  11  -4  -2  190.38   20.50
 -11   4   2  206.88   22.20
  10  -4  -2   63.59   11.00
  10  -4  -2   61.19   10.50
 -10   4   2   63.49   12.30
 -10   4   2   64.29   10.00
   9  -4  -2  114.79   13.50
   9  -4  -2   93.89   13.30
  -9   4   2  121.99   15.10
   8  -4  -2  109.29   11.50
   8  -4  -2   77.39   11.80
  -8   4   2  102.59   13.80
  -8   4   2   79.49   13.00
   7  -4  -2   71.59   10.00
   7  -4  -2   82.19    9.20
  -7   4   2  100.99   12.10
  -7   4   2   80.49   12.00
   6  -4  -2  176.58   14.60
  -6   4   2  182.98   14.60
  -6   4   2  154.88   14.30
   5  -4  -2 1084.69   73.29
  -5   4   2 1142.49   73.49
  -5   4   2 1113.29   72.99
   4  -4  -2   97.19   10.00
  -4   4   2  123.39    8.50
  -4   4   2   98.49   10.20
   3  -4  -2 1096.09   73.09
   3  -4  -2 1143.19   72.29
  -3   4   2 1120.29   73.09
  -3   4   2 1140.29   72.39
  -3   4   2 1099.59   73.49
   2  -4  -2  117.79    8.80
   2  -4  -2   99.79    8.80
   2  -4  -2   93.39   10.80
  -2   4   2   99.39    9.30
  -2   4   2  112.99    9.20
  -2   4   2  116.79   10.40
   1  -4  -2 1169.98   74.29
   1  -4  -2 1100.79   74.79
  -1   4   2 1165.38   74.49
  -1   4   2 1117.09   74.19
  -1   4   2 1166.98   74.89
   0  -4  -2    9.90    3.30
   0  -4  -2    8.50    5.40
   0   4   2   16.80    3.80
   0   4   2    8.60    4.50
   0   4   2   16.40    3.90
  -1  -4  -2  144.09   11.30
  -1  -4  -2  137.69   15.00
   1   4   2  142.59   12.30
   1   4   2  111.29   12.50
  -2  -4  -2  172.48   13.70
  -2  -4  -2  167.78   17.00
   2   4   2  173.28   14.70
   2   4   2  158.38   15.20
  -3  -4  -2  565.64   35.90
  -3  -4  -2  458.75   38.10
   3   4   2  554.14   36.80
   3   4   2  490.45   37.00
  -4  -4  -2   25.50    6.00
   4   4   2   18.20    7.20
  -5  -4  -2  121.99   16.20
   5   4   2  160.18   16.20
   5   4   2   96.59   16.60
  -6  -4  -2   24.00   10.80
   6   4   2   19.90    9.60
   6   4   2   30.10    8.90
  -7  -4  -2   12.40   11.80
   7   4   2   23.70   10.70
   7   4   2    0.50    9.20
  -8  -4  -2  123.09   24.00
   8   4   2  120.49   17.00
   8   4   2  105.69   17.80
   8   4   2  136.39   21.20
  -9  -4  -2   -0.70   17.00
   9   4   2   13.40   15.70
   9   4   2   17.70   13.20
   9   4   2  -10.30   14.80
 -10  -4  -2   36.30   26.60
  10   4   2   43.80   18.10
  10   4   2   30.70   16.50
  11   4   2   37.10   20.00
  12   4   2  138.79   29.00
  13   4   2  -22.80   27.00
  19  -5  -2   -6.00   25.70
  19  -5  -2   26.80   25.80
  18  -5  -2   67.19   24.30
  18  -5  -2   24.90   24.20
  17  -5  -2   -7.50   19.70
  16  -5  -2  -31.70   17.00
  16  -5  -2   14.90   20.60
  15  -5  -2    2.80   14.90
  15  -5  -2   24.20   14.40
 -15   5   2   31.90   18.80
  14  -5  -2   97.09   18.40
  14  -5  -2  161.58   24.60
 -14   5   2  108.49   20.90
  13  -5  -2   34.60   12.50
  13  -5  -2   40.10   14.20
 -13   5   2   26.60   14.40
  12  -5  -2   22.00    9.90
  12  -5  -2    6.50    9.50
 -12   5   2   15.40   11.50
  11  -5  -2  155.88   17.70
  11  -5  -2  146.89   17.90
 -11   5   2  153.48   20.30
  10  -5  -2  929.71   60.59
  10  -5  -2  852.81   60.99
 -10   5   2  866.81   60.19
 -10   5   2  861.01   60.69
   9  -5  -2  192.98   19.10
   9  -5  -2  216.48   18.70
  -9   5   2  212.08   19.70
   8  -5  -2  555.34   42.40
  -8   5   2  618.84   42.50
  -8   5   2  628.74   42.40
   7  -5  -2   25.00    6.60
  -7   5   2   33.10    8.60
  -7   5   2   42.10    7.60
   6  -5  -2   76.69    9.30
  -6   5   2   71.99   10.70
   5  -5  -2 1460.35   97.79
  -5   5   2 1533.95   97.99
   4  -5  -2  102.99   10.70
   4  -5  -2  111.29    8.90
  -4   5   2  117.59    9.30
  -4   5   2  105.79   11.90
  -4   5   2  113.49   11.10
   3  -5  -2  152.68   15.30
   3  -5  -2  175.68   12.20
   3  -5  -2  159.58   13.20
  -3   5   2  154.28   13.70
  -3   5   2  172.38   12.70
  -3   5   2  148.19   14.30
   2  -5  -2    7.30    3.00
   2  -5  -2   10.70    3.00
   2  -5  -2    4.60    5.40
  -2   5   2    6.20    3.70
  -2   5   2    5.00    4.60
  -2   5   2   10.70    4.20
   1  -5  -2 1343.17   77.89
   1  -5  -2 1083.09   78.39
  -1   5   2 1262.27   77.99
  -1   5   2 1173.48   77.69
  -1   5   2 1094.99   78.19
   0  -5  -2   75.59    7.80
   0  -5  -2   72.59   12.00
   0   5   2   73.69    8.80
   0   5   2   64.49    8.50
   0   5   2   66.09    9.60
  -1  -5  -2   25.40    8.80
  -1  -5  -2   29.80    5.10
   1   5   2   36.80    7.10
   1   5   2   23.60    6.70
  -2  -5  -2 1257.77   77.39
  -2  -5  -2 1042.70   78.59
   2   5   2 1268.47   77.99
   2   5   2 1122.89   78.39
  -3  -5  -2  156.78   13.80
  -3  -5  -2  142.29   19.60
   3   5   2  145.69   15.50
  -4  -5  -2  691.93   57.99
   4   5   2  957.30   57.59
   4   5   2  806.52   55.99
   4   5   2  847.52   58.19
  -5  -5  -2    7.50   10.40
   5   5   2    6.80    8.60
   5   5   2    7.60    8.10
  -6  -5  -2   63.39   14.00
   6   5   2   73.69   12.70
   6   5   2   51.99   12.80
  -7  -5  -2    5.30   21.00
   7   5   2   25.20   11.60
   7   5   2   18.00   12.60
  -8  -5  -2    2.30   15.50
   8   5   2   15.70   15.70
   8   5   2   13.80   13.20
  -9  -5  -2  -37.70   18.10
   9   5   2    4.30   17.90
   9   5   2    2.00   18.10
   9   5   2  -10.00   15.20
  10   5   2   -1.30   20.40
  10   5   2  -40.70   19.00
  11   5   2   43.10   22.40
  12   5   2   31.20   26.90
  13   5   2  -14.70   32.00
  19  -6  -2   -8.20   23.80
  19  -6  -2   40.70   25.40
  18  -6  -2   47.40   23.00
  18  -6  -2   61.89   22.50
  17  -6  -2   26.90   18.50
  17  -6  -2    3.50   19.90
  16  -6  -2   -2.40   15.10
  15  -6  -2   19.50   14.10
  15  -6  -2   22.10   14.50
 -15   6   2   31.70   19.80
  14  -6  -2   62.59   15.80
  14  -6  -2   76.79   15.50
 -14   6   2   70.09   17.50
  13  -6  -2   55.59   13.30
  13  -6  -2   76.19   14.30
 -13   6   2   49.99   12.80
 -13   6   2   54.89   15.10
  12  -6  -2  276.97   28.40
  12  -6  -2  347.87   28.50
 -12   6   2  341.47   30.30
  11  -6  -2  246.48   24.30
  11  -6  -2  266.97   23.80
 -11   6   2  298.47   26.50
 -11   6   2  282.57   25.20
  10  -6  -2  170.68   17.90
 -10   6   2  185.68   19.40
 -10   6   2  143.99   20.20
   9  -6  -2 2054.19  137.59
  -9   6   2 2042.40  137.09
  -9   6   2 2191.08  136.99
   8  -6  -2   85.49   11.70
  -8   6   2   89.69   13.70
  -8   6   2   93.49   12.20
   7  -6  -2   11.70    6.10
  -7   6   2   29.70    6.80
  -7   6   2   20.90    7.60
   6  -6  -2  546.25   40.30
  -6   6   2  612.94   41.10
   5  -6  -2  148.99   13.90
  -5   6   2  142.89   15.60
  -5   6   2  155.78   12.30
  -5   6   2  165.68   14.80
   4  -6  -2  849.61   53.79
   4  -6  -2  795.82   55.09
  -4   6   2  761.22   55.79
  -4   6   2  845.72   54.19
  -4   6   2  855.41   56.79
   3  -6  -2    6.70    2.90
   3  -6  -2    8.10    4.10
   3  -6  -2   13.00    7.00
  -3   6   2   -0.60    5.60
  -3   6   2    6.80    4.60
  -3   6   2   16.10    5.40
   2  -6  -2 2836.82  168.08
   2  -6  -2 2399.96  168.98
  -2   6   2 2440.66  168.78
  -2   6   2 2739.43  168.38
  -2   6   2 2661.63  168.48
   1  -6  -2   81.49   12.10
   1  -6  -2   78.29    7.90
  -1   6   2   55.49   10.10
  -1   6   2   61.29    8.30
  -1   6   2   73.29    9.60
   0  -6  -2   39.40   10.60
   0  -6  -2   38.90    6.20
   0   6   2   46.60    8.50
   0   6   2   58.19    8.20
   0   6   2   41.90    7.60
  -1  -6  -2  126.09   11.30
  -1  -6  -2  121.59   17.80
   1   6   2   94.59   14.20
  -2  -6  -2  128.29   20.50
   2   6   2  162.78   15.40
   2   6   2  125.09   16.50
  -3  -6  -2  213.58   26.00
   3   6   2  277.97   22.90
   3   6   2  275.97   24.20
  -4  -6  -2  121.99   17.60
   4   6   2  106.99   13.70
   4   6   2   91.09   13.70
   4   6   2  110.19   15.80
  -5  -6  -2   45.50   13.70
   5   6   2   35.80    9.20
   5   6   2   55.09   12.20
   5   6   2   65.09   12.00
   6   6   2  131.89   18.50
   6   6   2  119.79   17.10
  -7  -6  -2   45.40   22.70
   7   6   2   59.09   14.20
   7   6   2   51.79   16.00
  -8  -6  -2   16.90   19.10
   8   6   2   30.80   28.70
   9   6   2  -18.80   19.40
   9   6   2    5.40   19.30
  10   6   2   -8.70   21.20
  10   6   2    0.80   23.00
  11   6   2   32.80   26.00
  12   6   2   64.39   29.40
  19  -7  -2   15.10   23.60
  19  -7  -2   24.90   22.50
  18  -7  -2   15.80   20.50
  18  -7  -2   26.40   20.20
  17  -7  -2  -16.20   18.30
  17  -7  -2   -6.10   17.10
  16  -7  -2   29.60   15.60
  15  -7  -2  166.88   24.60
  15  -7  -2  115.69   19.30
 -15   7   2  102.69   23.90
  14  -7  -2   25.70   13.60
  14  -7  -2   40.00   13.70
 -14   7   2   -0.60   16.10
  13  -7  -2   69.59   13.80
  13  -7  -2   63.49   13.60
 -13   7   2   65.99   17.50
  12  -7  -2   14.40    9.50
 -12   7   2    7.60   11.10
 -12   7   2    6.90   12.10
  11  -7  -2   41.00    9.80
 -11   7   2   49.10   11.20
 -11   7   2   26.40   11.80
  10  -7  -2  952.10   64.49
 -10   7   2  899.91   64.69
   9  -7  -2   50.79   10.00
  -9   7   2   34.40   10.60
  -9   7   2   57.19   10.60
  -9   7   2   33.90   10.40
   8  -7  -2    2.50    5.80
  -8   7   2   -2.50    7.40
  -8   7   2   -3.60    6.60
   7  -7  -2  626.44   44.30
  -7   7   2  637.34   47.20
  -7   7   2  626.04   46.00
   6  -7  -2   81.19   11.10
  -6   7   2   95.19   13.40
  -6   7   2   94.59    9.50
  -6   7   2  105.89   13.30
   5  -7  -2   46.80    8.50
  -5   7   2   53.29   10.40
  -5   7   2   49.99    6.70
  -5   7   2   59.49   10.60
   4  -7  -2    4.90    7.50
   4  -7  -2   -1.60    4.30
  -4   7   2    4.30    5.90
  -4   7   2   -2.60    4.10
  -4   7   2  -12.20    6.40
   3  -7  -2  221.68   22.50
   3  -7  -2  244.08   18.70
  -3   7   2  261.37   20.20
  -3   7   2  194.98   20.20
  -3   7   2  266.87   18.90
   2  -7  -2  305.17   27.40
  -2   7   2  329.57   24.60
  -2   7   2  330.57   24.10
  -2   7   2  296.27   25.10
   1  -7  -2  243.68   33.00
  -1   7   2  272.27   20.60
  -1   7   2  227.98   19.80
  -1   7   2  218.48   21.00
   0  -7  -2  173.68   23.30
   0   7   2  197.68   19.70
   0   7   2  208.28   18.60
   0   7   2  220.48   18.50
  -1  -7  -2    4.80   11.20
   1   7   2   12.10    7.20
   1   7   2   16.80    8.40
   1   7   2    7.40    6.40
  -2  -7  -2  115.19   18.20
   2   7   2  167.58   16.70
   2   7   2  127.79   18.00
  -3  -7  -2   36.70   13.50
   3   7   2   47.20   10.60
   3   7   2   59.09   12.60
  -4  -7  -2   89.69   17.20
   4   7   2   99.29   15.70
   4   7   2  126.29   16.90
   4   7   2  147.89   18.90
  -5  -7  -2   47.60   14.50
   5   7   2   62.79   13.30
   5   7   2   34.40   10.50
   5   7   2   59.49   14.60
   6   7   2  103.79   17.30
   6   7   2  123.69   19.60
  -7  -7  -2   68.49   23.00
   8   7   2    0.90   19.00
   9   7   2   -2.00   22.00
   9   7   2  -30.80   23.00
  10   7   2   44.20   25.30
  10   7   2  -16.50   25.70
  11   7   2    9.30   29.60
  19  -8  -2   27.40   23.90
  19  -8  -2  -18.80   20.30
  18  -8  -2   -1.10   17.70
  18  -8  -2   52.49   22.20
  17  -8  -2   10.40   18.50
  17  -8  -2   50.69   17.60
  16  -8  -2   44.20   17.60
  16  -8  -2   32.10   15.60
  15  -8  -2   92.79   17.40
 -15   8   2   39.20   15.20
  14  -8  -2   66.89   15.10
 -14   8   2   57.59   19.30
  13  -8  -2   33.10   13.70
 -13   8   2   23.10   14.00
 -13   8   2   50.59   17.50
  12  -8  -2   32.70   11.20
 -12   8   2   28.20   12.40
 -12   8   2   36.80   14.00
  11  -8  -2    7.50    9.20
 -11   8   2   10.60   10.00
 -11   8   2   37.30   11.80
  10  -8  -2   47.60   10.60
 -10   8   2   83.49   13.70
 -10   8   2   64.29   12.20
 -10   8   2   56.19   12.90
   9  -8  -2  382.06   30.70
  -9   8   2  383.96   31.70
  -9   8   2  392.26   32.10
   8  -8  -2  326.17   27.70
  -8   8   2  297.27   29.10
  -8   8   2  390.46   29.00
  -8   8   2  363.16   28.40
   7  -8  -2  716.13   51.29
  -7   8   2  743.53   51.89
  -7   8   2  767.32   48.80
  -7   8   2  707.93   52.49
   6  -8  -2  461.15   34.30
  -6   8   2  419.56   35.60
  -6   8   2  513.65   32.60
   5  -8  -2  387.06   29.60
  -5   8   2  424.26   28.60
  -5   8   2  351.46   31.20
  -5   8   2  423.16   30.70
   4  -8  -2  208.68   23.70
   4  -8  -2  192.08   17.70
  -4   8   2  234.28   19.60
  -4   8   2  230.78   17.60
  -4   8   2  195.28   21.00
   3  -8  -2   11.50    9.90
  -3   8   2   18.80    7.80
  -3   8   2    6.20    7.90
  -3   8   2   -3.60    5.10
   2  -8  -2  421.26   36.30
  -2   8   2  445.16   33.70
  -2   8   2  450.05   33.10
   1  -8  -2  145.89   23.80
  -1   8   2  151.58   19.00
  -1   8   2  186.88   18.10
  -1   8   2  163.38   16.70
   0  -8  -2   -4.90   11.10
   0   8   2   -7.20    7.90
   0   8   2    3.90    7.00
   0   8   2   -7.00    9.00
  -1  -8  -2  177.78   25.20
   1   8   2  177.78   18.70
   1   8   2  188.78   20.70
   1   8   2  181.68   20.00
  -2  -8  -2  158.78   27.90
   2   8   2  206.08   23.50
   2   8   2  265.47   21.90
  -3  -8  -2  116.69   19.30
   3   8   2  175.28   20.10
   3   8   2  139.09   22.10
   3   8   2  117.99   17.80
  -4  -8  -2   -0.30   15.00
   4   8   2   12.20    9.30
   4   8   2   22.60   12.70
   4   8   2   -4.20   12.30
  -5  -8  -2   -5.70   16.60
   5   8   2   -0.40   13.60
   5   8   2   -2.10    9.40
   5   8   2   -1.30   13.90
   6   8   2  262.47   33.30
   7   8   2    2.70   20.10
   8   8   2  -13.70   21.90
   9   8   2   17.90   25.10
   9   8   2  -32.00   25.80
  10   8   2  -22.00   30.00
  10   8   2  -26.90   27.60
  19  -9  -2   12.80   23.30
  18  -9  -2    6.10   20.60
  17  -9  -2   77.39   20.80
  16  -9  -2   16.30   16.70
 -16   9   2   16.40   16.70
  15  -9  -2  200.28   37.00
 -15   9   2  209.88   30.70
  14  -9  -2    9.60   12.60
 -14   9   2   18.10   18.80
 -14   9   2   19.10   14.90
  13  -9  -2    1.10   11.90
 -13   9   2   16.00   13.00
 -13   9   2   16.90   15.70
  12  -9  -2  -14.60    9.30
 -12   9   2  -24.20   12.30
 -12   9   2    1.60   11.40
  11  -9  -2  225.98   23.90
 -11   9   2  244.08   26.90
 -11   9   2  265.57   26.00
 -11   9   2  232.08   27.70
  10  -9  -2  424.56   34.00
 -10   9   2  442.26   35.80
 -10   9   2  404.26   35.40
   9  -9  -2   74.39   12.50
  -9   9   2  104.59   14.70
  -9   9   2   80.89   12.50
  -9   9   2   72.59   14.30
   8  -9  -2   48.10   10.20
  -8   9   2   38.40   10.00
  -8   9   2   73.29   12.40
  -8   9   2   62.09   13.10
   7  -9  -2  256.77   23.30
  -7   9   2  261.27   25.60
  -7   9   2  292.47   25.10
  -7   9   2  281.37   21.00
   6  -9  -2  397.46   31.60
  -6   9   2  429.46   31.10
  -6   9   2  463.45   33.40
  -6   9   2  384.56   33.60
   5  -9  -2  163.58   16.30
  -5   9   2  162.18   16.10
  -5   9   2  202.68   19.50
  -5   9   2  139.69   19.90
   4  -9  -2  253.07   29.20
  -4   9   2  288.37   22.90
  -4   9   2  289.87   25.80
  -4   9   2  310.67   25.40
   3  -9  -2   27.90   12.90
  -3   9   2   23.40    9.40
  -3   9   2   22.60   10.10
   2  -9  -2  283.07   30.90
  -2   9   2  278.17   26.80
  -2   9   2  320.07   26.60
  -2   9   2  297.57   24.50
   1  -9  -2   -3.70   11.90
  -1   9   2    1.20    7.20
  -1   9   2   -6.10   10.20
  -1   9   2  -16.90    8.20
   0  -9  -2   12.60   13.40
   0   9   2    4.00    8.30
   0   9   2   -1.00    8.60
   0   9   2    2.90    9.80
  -1  -9  -2  194.28   25.60
   1   9   2  269.67   23.60
   1   9   2  231.58   23.70
   1   9   2  209.18   24.70
  -2  -9  -2    6.00   16.30
   2   9   2   -6.60   11.00
   2   9   2   23.40   10.40
   2   9   2   12.80   11.20
  -3  -9  -2   34.60   19.00
   3   9   2   37.20   14.20
   3   9   2   42.10   11.10
  -4  -9  -2   -0.90   18.10
   4   9   2   11.00   11.20
   4   9   2    3.60   13.70
   5   9   2    4.10   17.50
   5   9   2   11.90   11.40
   6   9   2   45.20   20.50
   6   9   2   17.90   19.70
   7   9   2   15.90   21.60
   8   9   2   -8.90   24.60
   9   9   2   10.70   25.70
   9   9   2   28.60   27.80
   9   9   2  -44.90   28.80
  19 -10  -2   80.89   25.10
  18 -10  -2   37.10   20.80
  17 -10  -2   15.50   18.60
  16 -10  -2    2.50   17.40
 -16  10   2    2.30   18.80
  15 -10  -2   -6.10   14.50
 -15  10   2   -0.10   17.30
  14 -10  -2   26.10   13.70
 -14  10   2   35.60   22.30
 -14  10   2   46.30   16.50
  13 -10  -2    3.80   11.40
 -13  10   2   30.10   15.30
 -13  10   2   49.00   17.80
  12 -10  -2  276.17   28.50
 -12  10   2  310.17   29.40
 -12  10   2  208.78   31.10
  11 -10  -2    9.90   10.30
 -11  10   2   30.40   12.60
 -11  10   2    2.20   13.10
 -11  10   2   17.70   11.90
  10 -10  -2  -10.30    7.90
 -10  10   2   -2.60   10.30
 -10  10   2   16.20   11.00
 -10  10   2   -4.90    9.90
   9 -10  -2   21.60    9.40
  -9  10   2   20.90    9.70
  -9  10   2   28.40   12.30
  -9  10   2   23.40   11.40
   8 -10  -2   30.60    8.90
  -8  10   2   15.50   10.90
  -8  10   2   16.70   10.80
   7 -10  -2   93.39   14.50
  -7  10   2   71.49    9.80
  -7  10   2   82.69   15.00
  -7  10   2   97.39   14.40
   6 -10  -2    2.70    6.80
  -6  10   2  -14.70    8.80
  -6  10   2    2.50   10.70
  -6  10   2   -3.00    6.80
   5 -10  -2  263.47   22.10
   5 -10  -2  194.68   29.80
  -5  10   2  252.37   24.10
  -5  10   2  237.68   25.00
   4 -10  -2  112.29   18.60
  -4  10   2  107.69   15.50
  -4  10   2  111.49   17.30
  -4  10   2  113.59   14.90
   3 -10  -2   25.80   14.10
  -3  10   2   28.90   10.80
  -3  10   2   17.70    8.10
  -3  10   2   14.50   10.60
   2 -10  -2  135.49   21.10
  -2  10   2  156.18   20.90
  -2  10   2  145.99   17.50
  -2  10   2  130.09   21.20
   1 -10  -2  -20.10   13.60
  -1  10   2    5.30   10.20
  -1  10   2   -5.90   10.70
   0 -10  -2   76.99   19.50
   0  10   2   82.89   15.80
   0  10   2   82.39   13.30
   0  10   2  109.79   15.90
  -1 -10  -2   51.19   17.40
   1  10   2   31.40   13.00
   1  10   2   46.80   12.60
   1  10   2   31.20   14.00
  -2 -10  -2   29.40   18.90
   2  10   2   52.99   14.90
   2  10   2   42.40   14.20
  -3 -10  -2   27.40   21.50
   3  10   2   16.70   11.00
   3  10   2    0.30   14.10
   3  10   2   12.30   14.10
   4  10   2   10.10   16.20
   4  10   2    7.20   12.50
   5  10   2    7.10   13.20
   5  10   2   21.00   19.00
   6  10   2   26.60   20.70
   6  10   2   55.09   22.70
   7  10   2   35.30   25.40
   7  10   2   30.90   22.80
   8  10   2   -3.70   29.40
  19 -11  -2   -7.20   22.90
  18 -11  -2  -14.90   20.10
 -18  11   2    9.10   24.10
  17 -11  -2   46.20   19.80
 -17  11   2   78.29   24.90
  16 -11  -2  -16.10   16.20
 -16  11   2   26.80   21.00
  15 -11  -2   44.30   18.20
 -15  11   2   42.70   19.50
  14 -11  -2    0.70   23.40
 -14  11   2   12.10   15.70
  13 -11  -2  126.09   19.60
 -13  11   2  112.09   19.10
 -13  11   2  149.59   22.20
  12 -11  -2   33.60   13.00
 -12  11   2   68.19   15.70
 -12  11   2   49.60   17.30
 -12  11   2   26.20   16.00
  11 -11  -2  103.89   17.30
 -11  11   2   78.09   16.60
 -11  11   2  118.09   19.90
 -11  11   2   93.09   17.00
  10 -11  -2  -15.70    9.10
 -10  11   2   -7.60   12.20
 -10  11   2   15.70   13.40
 -10  11   2  -17.10   10.50
   9 -11  -2   11.80    9.30
  -9  11   2    2.00    9.90
  -9  11   2  -27.70   11.40
  -9  11   2   -8.20   11.30
   8 -11  -2  120.19   17.00
  -8  11   2   77.89   16.10
  -8  11   2   88.29   11.60
  -8  11   2   63.39   14.50
   7 -11  -2   31.90    9.90
  -7  11   2   16.30   12.90
  -7  11   2   21.30    8.10
  -7  11   2   29.90   13.00
   6 -11  -2  165.88   19.00
  -6  11   2  204.48   22.80
  -6  11   2  161.78   23.70
  -6  11   2  157.38   18.30
   5 -11  -2   26.20   15.50
  -5  11   2   16.40   11.30
  -5  11   2   18.40    8.50
  -5  11   2   37.00   12.70
   4 -11  -2    7.90   16.20
  -4  11   2    4.00   11.70
  -4  11   2   -1.30   11.30
  -4  11   2   -0.40    8.00
   3 -11  -2  387.96   42.30
  -3  11   2  421.16   37.10
  -3  11   2  417.36   36.20
  -3  11   2  453.15   33.90
   2 -11  -2   20.30   17.10
  -2  11   2   17.20   12.40
  -2  11   2   20.60   14.10
  -2  11   2   25.00   10.20
   1 -11  -2    9.00   17.20
  -1  11   2   -1.40   10.10
  -1  11   2   11.20   13.30
  -1  11   2    8.80   12.10
   0 -11  -2   -5.40   18.40
   0  11   2  -27.40   12.40
   0  11   2    0.80   11.20
   0  11   2    7.90   13.00
  -1 -11  -2    6.00   19.50
   1  11   2   24.30   14.10
   1  11   2    6.80   13.70
   1  11   2   -7.00   14.10
   2  11   2   60.09   17.10
   2  11   2   30.40   19.20
   2  11   2   56.89   14.10
   3  11   2   -8.30   13.10
   3  11   2   32.00   18.00
   3  11   2   24.40   17.90
   4  11   2   49.80   21.00
   4  11   2   16.20   14.40
   4  11   2   61.79   18.70
   5  11   2  -12.20   22.10
   5  11   2  -11.10   21.50
   6  11   2   26.70   23.60
   6  11   2   17.10   24.40
   7  11   2   47.00   29.20
  19 -12  -2   47.20   25.50
  18 -12  -2    3.50   20.30
 -18  12   2  -10.90   29.20
  17 -12  -2   11.90   20.20
 -17  12   2   -9.70   25.60
  16 -12  -2   91.99   22.60
 -16  12   2  115.09   25.40
  15 -12  -2    7.80   17.20
 -15  12   2   -3.00   20.40
  14 -12  -2   95.79   18.00
 -14  12   2   66.79   19.00
  13 -12  -2  -19.50   12.20
 -13  12   2   -2.60   17.00
 -13  12   2   -5.50   16.80
  12 -12  -2   36.30   13.30
 -12  12   2   61.39   17.90
  11 -12  -2  159.18   23.10
 -11  12   2  165.58   23.10
 -11  12   2  140.49   22.00
  10 -12  -2   45.90   13.10
 -10  12   2   14.70   14.80
 -10  12   2   25.90   15.60
   9 -12  -2   87.79   15.00
  -9  12   2   82.69   17.70
  -9  12   2   70.69   11.50
  -9  12   2   90.99   19.90
   8 -12  -2   72.69   13.90
  -8  12   2   94.89   19.20
  -8  12   2   82.19   17.20
   7 -12  -2   12.40    9.40
  -7  12   2   21.40   13.20
  -7  12   2   15.70   15.00
  -7  12   2   21.20    9.40
  -6  12   2   50.89   15.80
  -6  12   2   19.90   12.90
  -6  12   2   32.50   10.10
   5 -12  -2   41.00   19.80
  -5  12   2   28.10   10.40
  -5  12   2   -2.80   12.50
  -5  12   2   10.10   14.20
   4 -12  -2   33.40   22.50
  -4  12   2   27.40   11.10
  -4  12   2   39.20   15.80
  -4  12   2   52.99   15.30
  -3  12   2  -18.40   10.10
  -3  12   2   -9.30   13.40
  -3  12   2    6.70   13.70
  -2  12   2    3.30   14.30
  -2  12   2   -5.50   11.40
  -2  12   2   19.00   14.30
   1 -12  -2   14.70   23.90
  -1  12   2   54.59   15.50
  -1  12   2  106.39   18.70
  -1  12   2   89.49   18.30
   0  12   2   -6.70   19.60
   0  12   2  -30.30   26.20
   0  12   2   -3.90   15.20
   1  12   2    0.20   16.00
   1  12   2  -10.00   20.20
   2  12   2  -17.60   16.90
   2  12   2   55.29   19.10
   3  12   2   -7.30   15.20
   3  12   2   24.20   21.70
   3  12   2  -15.50   18.80
   4  12   2   28.60   25.10
   4  12   2   11.90   14.90
   4  12   2   13.40   21.00
   5  12   2   39.70   31.20
   5  12   2   -5.80   23.90
  19 -13  -2   -0.20   24.20
  18 -13  -2  -15.60   22.40
  17 -13  -2   -4.70   19.40
  16 -13  -2   -6.60   16.80
  15 -13  -2   12.40   16.00
 -15  13   2   12.20   19.80
 -15  13   2   13.00   22.40
  14 -13  -2   66.99   18.10
 -14  13   2  109.59   24.10
 -14  13   2   56.79   21.90
  13 -13  -2    5.70   14.10
 -13  13   2  -24.50   18.20
 -13  13   2    4.40   17.50
  12 -13  -2    8.50   17.60
  11 -13  -2   24.40   13.20
 -11  13   2   27.40   15.80
  10 -13  -2   58.59   14.10
 -10  13   2   52.89   18.10
 -10  13   2   78.19   19.80
   9 -13  -2  223.18   24.70
  -9  13   2  200.68   30.20
  -9  13   2  160.48   21.80
  -9  13   2  222.48   28.00
   8 -13  -2   13.10   12.10
  -8  13   2   22.40   15.80
  -8  13   2   -0.20   15.10
  -8  13   2   -0.30   10.20
  -7  13   2    3.10   15.00
  -7  13   2   -5.80   10.30
  -7  13   2   -0.90   15.40
  -6  13   2   -3.20   15.00
  -6  13   2    3.10   15.10
  -6  13   2   -9.20   10.70
  -5  13   2   -4.70   14.20
  -5  13   2   10.30   14.50
  -5  13   2   -7.50   11.70
  -4  13   2   14.90   15.70
  -4  13   2  -20.60   15.60
  -4  13   2    3.40   12.00
  -3  13   2   44.90   18.30
  -3  13   2   64.29   20.40
  -3  13   2   53.69   14.80
  -2  13   2   30.40   15.10
  -2  13   2   32.70   18.30
  -2  13   2   30.10   17.00
  -1  13   2  -22.00   18.10
  -1  13   2   24.30   17.10
   0  13   2   -6.30   17.10
   1  13   2   19.40   20.70
   1  13   2   20.20   18.10
   1  13   2    8.30   14.90
   2  13   2  -23.50   30.30
   2  13   2   33.80   20.50
   2  13   2  -14.10   15.50
   3  13   2   13.00   21.20
   3  13   2   -4.70   16.30
   4  13   2   -3.00   25.30
   4  13   2   -2.20   17.80
  18 -14  -2    1.40   22.20
  17 -14  -2   11.80   19.70
 -17  14   2  -27.70   23.90
  16 -14  -2   38.30   19.40
 -16  14   2   -1.10   22.50
  15 -14  -2    8.20   18.50
 -15  14   2   12.50   20.80
  14 -14  -2   16.20   16.40
 -14  14   2   -9.00   18.50
  13 -14  -2   53.39   19.30
 -13  14   2   15.30   20.10
  12 -14  -2   35.40   16.30
 -12  14   2   70.99   18.90
  11 -14  -2   92.29   19.10
 -11  14   2   86.79   21.60
  10 -14  -2   28.80   14.70
 -10  14   2   22.50   18.80
 -10  14   2   15.80   12.30
   9 -14  -2   12.50   14.00
  -9  14   2   17.10   11.60
  -9  14   2   27.80   30.70
  -8  14   2   -4.50   11.60
  -8  14   2  -19.70   22.50
  -7  14   2   14.90   18.30
  -7  14   2   43.70   13.20
  -6  14   2    3.50   12.70
  -6  14   2    9.40   19.00
  -6  14   2   19.30   18.40
  -5  14   2   12.50   18.10
  -5  14   2   43.00   19.10
  -5  14   2   12.40   14.80
  -4  14   2   43.70   19.00
  -4  14   2   13.00   19.60
  -4  14   2   54.89   16.70
  -3  14   2    8.60   20.60
  -3  14   2   15.30   20.20
  -2  14   2    4.70   17.80
  -2  14   2  -20.60   20.00
  -1  14   2  -18.80   19.10
   0  14   2   -9.10   19.50
   1  14   2    5.30   16.40
   1  14   2  -11.10   20.80
   2  14   2   -1.40   22.70
   2  14   2  -12.10   19.10
  18 -15  -2   30.20   25.70
  17 -15  -2  -32.70   22.10
 -17  15   2   27.10   26.20
  16 -15  -2   25.50   20.70
 -16  15   2   19.20   23.80
  15 -15  -2   17.30   18.90
 -15  15   2   15.70   22.20
  14 -15  -2    6.20   18.70
 -14  15   2  -11.60   20.50
  13 -15  -2  113.49   21.10
 -13  15   2  128.49   25.20
  12 -15  -2   -9.80   14.80
 -12  15   2    2.40   18.60
  11 -15  -2   -3.80   15.40
 -11  15   2    9.90   18.30
 -11  15   2   19.30   14.00
  10 -15  -2   10.00   15.60
 -10  15   2   -6.20   19.80
 -10  15   2   -9.60   13.40
  -9  15   2   10.80   13.30
  -9  15   2   -3.90   19.50
  -8  15   2   15.60   14.80
  -8  15   2   44.90   22.40
  -7  15   2   72.49   16.70
  -7  15   2   32.10   21.60
  -6  15   2   72.59   21.40
  -6  15   2   78.29   18.00
  -5  15   2    7.50   19.60
  -5  15   2  -23.30   18.50
  -4  15   2   -2.00   20.20
  -3  15   2   26.00   20.50
  -2  15   2    7.20   20.90
  -1  15   2  -11.60   21.70
   0  15   2   29.20   20.20
   0  15   2  -42.80   23.10
   1  15   2   29.20   24.90
   1  15   2  -22.80   20.10
  17 -16  -2   -7.00   23.00
 -17  16   2    9.50   27.90
  16 -16  -2  -23.80   21.90
 -16  16   2  -45.50   24.20
  15 -16  -2   56.09   22.20
 -15  16   2   54.19   24.60
  14 -16  -2   11.80   18.90
 -14  16   2   14.10   23.30
  13 -16  -2    1.90   17.80
 -13  16   2  -12.60   21.90
  12 -16  -2   21.70   17.90
 -12  16   2   28.80   21.10
  11 -16  -2    2.70   18.10
 -11  16   2   58.19   22.10
 -11  16   2   12.70   15.50
 -10  16   2   13.60   21.00
 -10  16   2   39.80   16.90
  -9  16   2   25.10   23.30
  -9  16   2   -5.50   17.00
  -8  16   2    1.70   20.80
  -8  16   2  -32.30   17.70
  -7  16   2   46.70   20.40
  -7  16   2   91.79   22.90
  -6  16   2   32.60   21.80
  -5  16   2    2.10   22.00
  -4  16   2    9.80   22.20
  -3  16   2   10.00   23.60
  -2  16   2  -15.50   23.60
  -1  16   2    2.30   22.30
  -1  16   2  -38.70   25.60
  15 -17  -2  -49.50   21.70
 -15  17   2   42.10   27.10
  14 -17  -2   -9.50   20.50
 -14  17   2   -0.80   25.40
  13 -17  -2   16.20   21.90
 -13  17   2   28.90   25.00
  12 -17  -2  -18.20   20.80
 -12  17   2   47.60   19.70
 -12  17   2    8.10   23.70
 -11  17   2   -8.50   18.70
 -11  17   2   18.90   22.90
 -10  17   2    9.60   24.70
 -10  17   2   16.20   20.60
  -9  17   2  -10.90   23.00
  -9  17   2   -2.80   21.40
  -8  17   2   31.40   23.70
  -7  17   2  -14.40   23.30
  -6  17   2   32.20   24.20
  -5  17   2   -0.60   25.10
  -4  17   2    0.90   26.20
  13 -18  -2   24.00   24.70
 -13  18   2   10.00   27.70
 -12  18   2   -6.00   26.60
 -11  18   2  -18.50   27.70
 -10  18   2    3.40   27.00
 -10  18   2   18.30   34.10
  -9  18   2   49.70   27.10
  -8  18   2   -1.30   28.00
  -7  18   2   -5.80   27.70
  -6  19  -3  -34.20   25.60
  -6  19  -3   15.60   32.00
  -7  19  -3  -33.40   24.80
  -8  19  -3   46.30   24.80
  -9  19  -3   25.00   25.20
 -10  19  -3   -5.30   24.30
 -10  19  -3   -6.10   25.50
 -11  19  -3   12.10   23.00
 -11  19  -3   16.00   25.40
 -12  19  -3  -42.60   25.60
 -13  19  -3   15.80   26.90
 -14  19  -3    3.20   28.20
  -3  18  -3   44.60   23.80
  -3  18  -3  -53.09   25.70
  -4  18  -3   -1.20   22.60
  -4  18  -3   59.59   25.00
  -5  18  -3    0.60   22.60
  -5  18  -3  -26.40   25.30
  -6  18  -3  -31.00   22.30
  -7  18  -3   26.90   21.80
  -8  18  -3   11.80   22.00
  -9  18  -3   15.30   20.10
  -9  18  -3  -33.90   21.40
 -10  18  -3  -15.50   18.00
 -10  18  -3  -22.80   21.70
 -11  18  -3   18.80   23.60
 -11  18  -3   -0.10   17.40
 -12  18  -3   11.10   16.60
 -12  18  -3   19.50   24.10
 -13  18  -3   28.10   25.60
 -14  18  -3   53.09   25.60
  14 -18   3   22.80   21.80
 -15  18  -3   14.10   26.80
  15 -18   3   -3.50   23.40
 -16  18  -3  -45.20   28.70
  16 -18   3   58.09   25.30
   0  17  -3   31.30   22.30
  -1  17  -3   19.80   21.60
  -1  17  -3   -9.20   22.30
  -2  17  -3  -39.10   20.10
  -2  17  -3   -5.50   20.20
  -3  17  -3   35.20   20.10
  -3  17  -3   35.50   20.80
  -4  17  -3  -33.60   19.50
  -4  17  -3   -9.70   19.50
  -5  17  -3   30.10   19.70
  -5  17  -3   45.80   20.90
  -6  17  -3  -41.70   18.90
  -7  17  -3   34.00   20.10
  -7  17  -3    3.60   17.40
  -8  17  -3   -0.30   15.90
  -8  17  -3   -3.00   19.40
  -9  17  -3  -24.80   14.60
  -9  17  -3   -2.60   20.00
 -10  17  -3   -8.80   14.60
 -10  17  -3   -5.60   20.30
 -11  17  -3   39.00   21.10
 -11  17  -3   12.90   14.80
 -12  17  -3    4.00   21.40
 -13  17  -3   51.99   23.30
  13 -17   3   33.90   19.70
 -14  17  -3   25.50   23.80
  14 -17   3  -10.90   19.50
 -15  17  -3    3.10   24.10
  15 -17   3   -0.10   19.30
 -16  17  -3   27.20   25.30
  16 -17   3  -17.70   21.60
 -17  17  -3   14.70   27.10
  17 -17   3  -10.10   22.10
   1  16  -3    1.20   19.00
   1  16  -3  -18.50   21.40
   0  16  -3    5.90   20.80
   0  16  -3   39.50   18.30
  -1  16  -3   32.20   20.10
  -1  16  -3   33.10   18.80
  -2  16  -3   18.00   18.50
  -2  16  -3  -29.50   16.90
  -3  16  -3   13.70   15.80
  -3  16  -3   21.00   17.80
  -4  16  -3    8.80   17.50
  -4  16  -3   35.80   17.90
  -5  16  -3   13.90   15.90
  -5  16  -3   29.20   18.00
  -6  16  -3    3.90   17.40
  -6  16  -3    2.80   14.50
  -7  16  -3   18.20   18.30
  -7  16  -3   28.60   13.70
  -8  16  -3   -5.20   17.50
  -8  16  -3  -19.00   11.90
  -9  16  -3   -5.80   19.10
  -9  16  -3    5.30   11.40
 -10  16  -3   76.69   21.40
 -10  16  -3   38.80   12.70
 -11  16  -3    3.20   19.70
 -11  16  -3    3.20   11.60
 -12  16  -3   58.89   20.80
  12 -16   3   19.10   15.90
 -13  16  -3   24.60   22.20
  13 -16   3   15.60   17.50
 -14  16  -3    7.60   20.60
  14 -16   3   14.90   17.10
 -15  16  -3   19.80   21.70
  15 -16   3   -7.00   17.90
 -16  16  -3   23.30   23.80
  16 -16   3   19.70   19.20
 -17  16  -3   13.80   25.40
  17 -16   3   35.10   22.60
 -18  16  -3  135.49   31.00
  18 -16   3  -13.60   26.30
   3  15  -3    0.00   23.70
   3  15  -3   17.10   24.30
   2  15  -3   10.70   20.70
   2  15  -3  -11.30   26.20
   1  15  -3   13.70   16.50
   1  15  -3    4.70   19.30
   0  15  -3    3.40   16.20
   0  15  -3  -22.40   17.50
  -1  15  -3   -8.10   16.40
  -1  15  -3   -3.70   16.40
  -2  15  -3   27.60   15.20
  -2  15  -3   12.30   16.50
  -3  15  -3   42.20   17.60
  -3  15  -3   26.80   16.40
  -3  15  -3    5.10   15.60
  -4  15  -3   37.20   14.70
  -5  15  -3   52.99   17.70
  -5  15  -3   52.09   13.90
  -6  15  -3  106.79   20.00
  -6  15  -3   59.49   13.60
  -7  15  -3   -2.40   14.90
  -7  15  -3    4.30   10.60
  -8  15  -3   53.99   18.10
  -8  15  -3   33.00   11.00
  -9  15  -3   93.19   13.30
  -9  15  -3   62.59   19.10
  -9  15  -3   98.79   20.10
 -10  15  -3   52.49   11.80
 -10  15  -3   49.99   18.20
 -10  15  -3   95.29   19.80
 -11  15  -3    9.00   16.40
  11 -15   3  -14.40   13.80
 -12  15  -3  -36.90   29.70
  12 -15   3   -5.50   13.50
 -13  15  -3   17.80   18.50
  13 -15   3   16.70   15.30
 -14  15  -3  -23.20   18.30
  14 -15   3  -17.80   14.70
 -15  15  -3   13.60   20.70
  15 -15   3    3.20   16.90
 -16  15  -3   55.39   25.00
 -16  15  -3   67.19   25.80
  16 -15   3   84.69   20.80
 -17  15  -3  -20.70   24.60
 -17  15  -3  -31.60   23.20
  17 -15   3   -3.20   20.90
 -18  15  -3  -25.10   27.50
  18 -15   3   15.20   22.80
   4  14  -3  -35.70   22.40
   4  14  -3  -14.70   23.50
   3  14  -3   74.89   20.80
   3  14  -3   -1.10   24.00
   2  14  -3   39.30   24.50
   2  14  -3    9.80   18.20
   1  14  -3   -0.90   14.90
   1  14  -3    8.10   16.30
   0  14  -3    2.90   16.40
   0  14  -3   17.70   14.30
  -1  14  -3    4.80   15.20
  -2  14  -3   20.00   13.10
  -2  14  -3   23.60   14.30
  -2  14  -3   32.50   18.90
  -2  14  -3   40.10   15.20
  -3  14  -3  103.19   17.30
  -3  14  -3   87.79   15.60
  -3  14  -3  101.69   21.70
  -3  14  -3   90.39   17.80
   3 -14   3  109.69   28.00
  -4  14  -3   82.29   19.40
  -4  14  -3   57.59   12.60
   4 -14   3   67.29   23.50
  -5  14  -3   52.49   18.00
  -5  14  -3   42.20   11.20
  -5  14  -3   59.19   16.10
   5 -14   3   41.90   22.20
  -6  14  -3    0.00   15.50
  -6  14  -3    4.50    9.50
  -6  14  -3   17.60   14.50
   6 -14   3   -6.30   21.20
  -7  14  -3   14.60   17.30
  -7  14  -3   25.10    9.60
  -7  14  -3   17.50   15.80
  -8  14  -3   93.69   17.10
  -8  14  -3   92.99   19.30
  -8  14  -3   80.99   11.90
  -9  14  -3    2.60    7.70
  -9  14  -3   14.80   15.80
  -9  14  -3  -11.50   14.30
 -10  14  -3    8.70    8.10
 -10  14  -3   31.30   16.10
 -10  14  -3   16.40   15.00
  10 -14   3   22.20   11.00
 -11  14  -3   60.19   15.90
 -11  14  -3   37.00   17.50
  11 -14   3   36.20   14.00
 -12  14  -3   10.70   18.50
 -12  14  -3   -6.20   19.00
 -12  14  -3   11.30   15.00
  12 -14   3    6.20   12.10
 -13  14  -3   -2.00   16.00
  13 -14   3   10.20   15.00
 -14  14  -3   30.10   22.80
  14 -14   3   -8.40   15.30
 -15  14  -3   32.20   20.30
  15 -14   3   56.79   17.80
 -16  14  -3   -1.00   20.10
  16 -14   3    8.30   18.80
  17 -14   3    3.10   19.90
  18 -14   3  -10.90   22.00
  19 -14   3   26.60   26.40
   6  13  -3    5.50   26.00
   6  13  -3   22.10   25.20
   5  13  -3   22.00   23.70
   5  13  -3   25.50   21.60
   4  13  -3  -37.60   19.40
   4  13  -3  -34.80   19.10
   3  13  -3    7.70   16.90
   3  13  -3   27.50   20.70
   2  13  -3    5.80   14.90
   2  13  -3   18.60   17.60
   1  13  -3    2.10   13.40
   1  13  -3  -21.00   18.60
   1  13  -3  -14.70   14.10
   0  13  -3   24.30   14.30
   0  13  -3    4.10   13.40
   0  13  -3   13.60   12.70
   0  13  -3   20.80   17.80
  -1  13  -3   12.80   11.70
  -1  13  -3    7.30   12.80
  -1  13  -3    1.10   15.90
  -1  13  -3   29.10   12.10
   1 -13   3    0.90   20.20
  -2  13  -3   40.80   13.80
  -2  13  -3   67.29   13.00
  -2  13  -3   59.79   15.50
  -2  13  -3   82.29   17.60
   2 -13   3   65.69   22.10
  -3  13  -3   51.29   17.40
   3 -13   3   18.90   20.10
  -4  13  -3   33.00    9.20
  -4  13  -3   13.50   12.60
  -4  13  -3   41.20   14.60
   4 -13   3   41.70   19.30
  -5  13  -3  133.69   16.90
  -5  13  -3  110.19   19.00
  -5  13  -3  130.69   21.70
   5 -13   3  135.99   23.70
  -6  13  -3  115.59   15.30
  -6  13  -3  103.29   17.30
  -6  13  -3   76.39   16.80
  -7  13  -3    6.90   12.00
  -7  13  -3   21.90    8.00
  -7  13  -3   12.10   13.30
  -8  13  -3  114.29   18.80
  -8  13  -3  118.29   17.00
  -8  13  -3  105.79   26.10
  -8  13  -3  152.48   20.20
  -9  13  -3   -1.50   13.10
  -9  13  -3   -0.80   11.80
  -9  13  -3    8.20   13.40
  -9  13  -3    0.40    6.70
   9 -13   3   20.90   10.90
 -10  13  -3  279.77   31.80
 -10  13  -3  275.87   33.70
 -10  13  -3  362.36   32.10
  10 -13   3  274.77   28.40
 -11  13  -3   26.00   16.40
 -11  13  -3    5.60   14.50
 -11  13  -3    6.80   14.80
  11 -13   3   -2.00   10.70
 -12  13  -3    1.00   15.20
 -12  13  -3   21.40   16.70
 -12  13  -3  -14.50   15.70
  12 -13   3  -11.20   11.30
 -13  13  -3  250.37   31.50
 -13  13  -3  269.97   40.90
  13 -13   3  217.68   28.20
 -14  13  -3    9.60   17.50
 -15  13  -3    2.80   16.40
  15 -13   3  -31.10   15.50
  16 -13   3   10.10   17.30
  17 -13   3    2.30   19.60
  18 -13   3   60.89   22.70
  19 -13   3    3.90   24.60
   7  12  -3   -0.30   26.10
   7  12  -3   -5.00   25.30
   6  12  -3   35.10   23.30
   6  12  -3   18.30   21.50
   5  12  -3   15.00   18.40
   5  12  -3    2.70   20.50
   4  12  -3    8.90   18.10
   3  12  -3   49.20   16.70
   2  12  -3  -13.20   11.10
   2  12  -3   21.40   15.30
   1  12  -3   13.60   11.70
   1  12  -3   11.50   12.20
  -1 -12   3   35.30   21.50
   0  12  -3   77.29   15.60
   0  12  -3   80.59   17.50
   0  12  -3   50.59   13.60
   0  12  -3   81.79   14.10
   0 -12   3   79.19   20.20
  -1  12  -3   38.10   15.10
  -1  12  -3   12.10   11.40
  -1  12  -3   21.70   10.60
  -1  12  -3    4.70   19.10
   1 -12   3   -5.30   16.80
  -2  12  -3  105.79   17.60
  -2  12  -3   96.89   12.90
  -2  12  -3  125.09   19.50
  -2  12  -3   87.49   14.30
   2 -12   3   56.69   18.20
  -3  12  -3  137.39   20.10
  -3  12  -3  137.89   16.70
  -3  12  -3  178.58   21.20
   3 -12   3  102.99   21.40
  -4  12  -3   60.99   13.80
  -4  12  -3   74.49   14.40
  -4  12  -3   56.39   10.10
   4 -12   3   38.60   16.40
  -5  12  -3  664.53   48.00
   5 -12   3  614.74   52.69
  -6  12  -3  175.38   22.30
  -6  12  -3  193.08   23.80
  -6  12  -3  200.28   18.30
  -7  12  -3  105.39   16.80
  -7  12  -3   77.59   15.20
  -8  12  -3   18.50   11.20
  -8  12  -3   -0.20   10.20
  -9  12  -3  255.77   26.20
  -9  12  -3  221.18   26.10
  -9  12  -3  220.28   26.00
   9 -12   3  213.28   22.60
 -10  12  -3  155.78   22.80
 -10  12  -3  112.09   18.40
 -10  12  -3  136.89   19.20
  10 -12   3  126.29   18.50
 -11  12  -3  167.08   24.90
 -11  12  -3  147.39   20.60
 -11  12  -3  141.19   19.90
  11 -12   3  140.99   18.70
 -12  12  -3  112.49   19.90
 -12  12  -3  109.59   20.00
 -12  12  -3   89.09   19.50
  12 -12   3  105.39   16.30
 -13  12  -3    6.00   16.50
  13 -12   3   29.60   13.30
 -14  12  -3  -17.20   19.10
  14 -12   3   -5.00   13.90
  15 -12   3    1.40   26.20
  16 -12   3   39.90   17.20
  17 -12   3   17.90   17.50
  18 -12   3    4.00   20.60
  19 -12   3   21.10   23.80
   8  11  -3  -17.10   24.80
   8  11  -3   16.90   25.80
   7  11  -3   80.39   23.40
   7  11  -3   11.10   22.00
   6  11  -3    0.80   19.70
   5  11  -3   30.10   18.00
   5  11  -3   22.10   19.10
   4  11  -3   61.79   17.80
   4  11  -3   40.10   18.10
   3  11  -3   46.50   14.50
   3  11  -3   66.59   17.40
   2  11  -3  158.18   22.60
   2  11  -3  188.48   25.10
  -2 -11   3  143.09   25.00
   1  11  -3  143.39   19.10
   1  11  -3  104.19   16.20
   1  11  -3  118.39   17.70
  -1 -11   3   86.99   19.80
   0  11  -3   13.90    9.90
   0  11  -3   22.30    9.40
   0  11  -3   22.70   10.30
   0 -11   3    3.70   14.40
  -1  11  -3   48.70   10.60
  -1  11  -3   50.39    9.20
  -1  11  -3   38.20   12.50
   1 -11   3   38.60   14.30
  -2  11  -3  -18.30   10.10
  -2  11  -3   -3.70    9.00
  -2  11  -3    1.40    6.90
   2 -11   3    7.50   12.60
  -3  11  -3  118.69   16.60
  -3  11  -3   87.69   11.20
  -3  11  -3   62.49   13.20
   3 -11   3   84.19   16.90
  -4  11  -3   23.80    9.90
  -4  11  -3   21.20    9.80
   4 -11   3   17.70   12.30
  -5  11  -3  165.18   19.90
  -5  11  -3  191.68   21.50
   5 -11   3  162.18   26.50
  -6  11  -3  417.76   34.90
  -6  11  -3  461.25   35.40
  -7  11  -3   36.60   10.50
  -7  11  -3   29.00   10.60
  -8  11  -3   15.10   10.60
  -8  11  -3   18.70   10.30
  -8  11  -3    0.30    9.50
   8 -11   3    5.70    7.60
  -9  11  -3   16.40   11.00
  -9  11  -3   21.10   10.70
  -9  11  -3   17.60   11.50
   9 -11   3   28.80    9.00
 -10  11  -3   19.40   12.20
 -10  11  -3   -3.30   11.30
 -10  11  -3   14.00   11.00
  10 -11   3    5.80    8.70
 -11  11  -3   40.30   13.40
 -11  11  -3   35.40   14.20
  11 -11   3   35.10   10.60
 -12  11  -3  172.28   22.70
 -12  11  -3  151.98   21.60
  12 -11   3  134.59   21.40
 -13  11  -3  210.48   32.10
  13 -11   3  227.88   26.90
 -14  11  -3   34.90   17.70
  14 -11   3    7.00   13.10
  15 -11   3   67.89   17.30
  16 -11   3   84.99   18.00
  16 -11   3   71.49   18.80
  17 -11   3    5.90   20.40
  17 -11   3    2.90   16.40
  18 -11   3   10.30   19.60
  18 -11   3   54.69   22.60
  19 -11   3   22.30   20.80
  19 -11   3  -42.20   24.10
   9  10  -3   -1.00   26.60
   9  10  -3   25.90   28.30
   9  10  -3   19.80   25.70
   8  10  -3  -18.00   22.80
   7  10  -3   27.60   20.40
   7  10  -3   24.70   19.20
   6  10  -3    0.80   17.10
   6  10  -3   27.80   17.60
   5  10  -3   25.50   25.60
   5  10  -3   40.60   16.60
   4  10  -3   27.40   13.80
   4  10  -3  -25.50   12.60
   3  10  -3   55.09   15.10
   3  10  -3   39.00   13.60
  -3 -10   3   11.10   16.00
   2  10  -3  155.38   20.70
   2  10  -3  178.58   23.20
   2  10  -3  223.78   21.70
  -2 -10   3  172.28   29.10
   1  10  -3  177.38   21.20
   1  10  -3  185.58   19.60
   1  10  -3  130.29   17.50
  -1 -10   3  164.78   23.80
   0  10  -3  114.99   14.90
   0  10  -3  120.19   16.00
   0  10  -3  103.19   17.50
   0 -10   3  121.89   19.00
  -1  10  -3  351.36   30.50
   1 -10   3  410.06   35.60
  -2  10  -3   12.80    9.80
  -2  10  -3   -9.30    7.60
   2 -10   3    3.30   11.70
  -3  10  -3  117.29   17.10
   3 -10   3  170.48   23.60
  -4  10  -3  161.18   18.40
  -4  10  -3  162.48   19.00
   4 -10   3  177.38   23.40
  -5  10  -3  402.86   31.70
  -5  10  -3  392.56   31.10
   5 -10   3  397.56   34.60
  -6  10  -3  167.28   18.50
  -7  10  -3   18.60    8.60
  -7  10  -3   11.50    8.70
  -7  10  -3   18.60    9.50
   7 -10   3    5.70    5.90
  -8  10  -3   13.10    9.10
  -8  10  -3   24.90    9.70
   8 -10   3   22.90    7.10
  -9  10  -3  575.44   44.50
  -9  10  -3  603.44   44.90
  -9  10  -3  605.24   45.90
   9 -10   3  605.84   43.70
 -10  10  -3   45.30   12.20
 -10  10  -3   25.40   12.30
  10 -10   3   65.29   11.10
 -11  10  -3  180.78   25.40
  11 -10   3  155.38   19.70
 -12  10  -3  365.96   34.90
 -12  10  -3  345.37   35.60
  12 -10   3  356.76   31.20
 -13  10  -3    4.10   14.60
  13 -10   3    2.70   10.00
  13 -10   3   19.30   11.70
  14 -10   3  136.99   19.10
  14 -10   3  106.89   19.10
  15 -10   3   56.19   17.20
  15 -10   3   92.59   18.60
  16 -10   3   29.40   16.80
  17 -10   3   41.60   17.80
  17 -10   3   41.80   19.30
  18 -10   3   -0.20   20.70
  18 -10   3   25.90   19.30
  19 -10   3    1.60   23.20
  19 -10   3  -31.70   21.80
  10   9  -3  -18.60   26.40
  10   9  -3   31.00   26.90
  10   9  -3    1.70   30.80
   9   9  -3   -2.60   23.30
   9   9  -3   44.30   23.80
   9   9  -3   -5.50   22.10
   8   9  -3   76.59   21.00
   8   9  -3   37.30   20.40
   7   9  -3   55.79   17.90
   7   9  -3   32.70   18.60
   6   9  -3    5.70   15.60
   6   9  -3   11.00   14.90
   5   9  -3   46.00   14.00
   5   9  -3   26.60   13.30
   4   9  -3  326.07   32.30
   4   9  -3  291.27   28.30
   4   9  -3  357.16   30.90
  -4  -9   3  280.77   32.70
   3   9  -3    2.30   10.70
   3   9  -3    4.80    7.90
   3   9  -3    1.20    9.50
  -3  -9   3   29.60   13.20
   2   9  -3   21.00   10.20
   2   9  -3   55.69    9.40
   2   9  -3   31.70    9.40
  -2  -9   3   36.20   14.30
   1   9  -3  255.37   24.80
   1   9  -3  267.87   23.80
  -1  -9   3  284.77   29.40
   0   9  -3  678.53   47.90
   0   9  -3  612.04   47.90
   0  -9   3  753.62   50.99
  -1   9  -3  777.22   54.49
  -1   9  -3  790.42   54.39
   1  -9   3  778.52   56.69
  -2   9  -3  197.78   19.60
  -2   9  -3  233.88   20.70
  -3   9  -3  544.45   39.50
  -3   9  -3  571.14   42.30
   3  -9   3  537.55   42.30
  -4   9  -3  312.57   25.10
  -5   9  -3   62.09   16.10
  -5   9  -3   90.19   13.50
  -6   9  -3  180.08   18.90
  -6   9  -3  186.28   21.80
  -6   9  -3  205.78   19.00
   6  -9   3  179.08   17.30
  -8   9  -3  745.73   53.89
  -8   9  -3  763.22   54.69
  -8   9  -3  812.42   54.29
   8  -9   3  732.13   52.99
  -9   9  -3  274.47   27.10
  -9   9  -3  329.47   26.70
   9  -9   3  269.87   24.50
 -10   9  -3   79.99   14.50
 -10   9  -3  129.09   17.80
  10  -9   3   88.79   13.00
 -11   9  -3  103.99   16.70
 -11   9  -3  113.69   17.10
  11  -9   3  112.69   16.40
  11  -9   3   92.89   13.70
 -12   9  -3   15.60   13.50
 -12   9  -3   38.00   13.00
  12  -9   3    9.80    9.00
  12  -9   3    7.30    9.70
  13  -9   3  112.49   17.00
  13  -9   3  122.59   17.30
  14  -9   3  -27.90   12.20
  14  -9   3    3.50   11.10
  15  -9   3    1.00   13.50
  16  -9   3   12.40   17.10
  16  -9   3   23.70   16.30
  17  -9   3   31.20   18.60
  17  -9   3   29.10   18.80
  18  -9   3   34.50   21.90
  18  -9   3   27.30   20.60
  19  -9   3    0.10   24.00
  19  -9   3   -0.90   23.60
  11   8  -3   27.00   26.30
  10   8  -3    2.50   23.20
  10   8  -3   38.70   23.40
   9   8  -3    1.00   19.70
   9   8  -3   33.60   20.20
   9   8  -3   55.69   21.00
   8   8  -3   32.80   17.80
   8   8  -3   45.50   18.00
   7   8  -3   32.00   15.40
   7   8  -3   45.20   15.90
   7   8  -3   28.90   14.30
   6   8  -3   30.10   12.40
   6   8  -3   -0.90   13.10
   6   8  -3   -8.00   12.20
   5   8  -3  281.57   27.90
   5   8  -3  254.57   28.70
  -5  -8   3  259.47   31.60
   4   8  -3  122.59   20.50
   4   8  -3  154.08   20.10
  -4  -8   3  151.68   24.50
   3   8  -3   24.80    8.70
   3   8  -3   19.80    6.60
  -3  -8   3   33.70   11.40
   2   8  -3   27.00    8.60
   2   8  -3   26.00    6.90
   2   8  -3   49.40    9.40
  -2  -8   3   33.80   12.20
   1   8  -3  171.08   16.90
   1   8  -3  155.88   17.60
  -1  -8   3  138.39   21.50
   0   8  -3  638.84   45.40
   0   8  -3  670.83   44.70
   0  -8   3  541.65   56.59
  -1   8  -3  977.30   62.29
  -1   8  -3  890.71   61.79
   1  -8   3  874.91   63.09
  -2   8  -3   74.69   12.50
  -2   8  -3  108.99   12.60
   2  -8   3  115.49   18.10
  -3   8  -3   15.90    6.50
  -4   8  -3  507.95   41.40
  -4   8  -3  622.84   41.50
   4  -8   3  659.13   43.10
  -5   8  -3   24.00    7.10
  -5   8  -3   37.60    7.40
  -5   8  -3   41.50    8.00
   5  -8   3   18.00    5.70
  -6   8  -3   12.20    6.60
  -6   8  -3   15.20    6.00
  -6   8  -3   10.80    6.30
   6  -8   3    9.30    5.20
  -7   8  -3  292.27   25.60
  -7   8  -3  277.27   24.10
  -7   8  -3  301.37   24.30
   7  -8   3  295.07   23.10
  -8   8  -3  110.89   14.40
  -8   8  -3  121.69   18.90
   8  -8   3  124.89   13.90
  -9   8  -3   42.70   10.10
  -9   8  -3   36.50   10.20
   9  -8   3   28.90    7.80
   9  -8   3   47.10    8.80
 -10   8  -3   54.89   12.30
 -10   8  -3   56.69   12.10
  10  -8   3   50.39    9.30
  10  -8   3   54.09   10.60
 -11   8  -3   18.30   12.20
 -11   8  -3   25.20   11.60
  11  -8   3    8.90    8.60
  11  -8   3    8.40    7.50
 -12   8  -3  100.49   17.50
  12  -8   3  120.69   16.10
  12  -8   3  115.19   17.80
  13  -8   3   17.50   10.50
  13  -8   3  -11.60   10.60
  14  -8   3  118.29   17.20
  14  -8   3   94.89   17.20
  15  -8   3  -22.10   13.20
  16  -8   3  363.66   38.50
  16  -8   3  340.37   36.80
  17  -8   3   49.40   19.70
  17  -8   3   55.09   20.20
  18  -8   3   75.49   23.00
  18  -8   3   -3.00   20.20
  19  -8   3   27.50   25.40
  19  -8   3   78.59   25.70
  12   7  -3   45.90   31.80
  11   7  -3   -1.50   25.20
  10   7  -3   -5.50   22.00
  10   7  -3   67.99   21.50
   9   7  -3    5.80   17.20
   9   7  -3   -1.20   18.20
   9   7  -3    9.60   18.20
   8   7  -3   91.49   19.60
   8   7  -3   64.79   16.50
   8   7  -3  101.69   20.90
   8   7  -3   87.39   16.60
   7   7  -3   21.30   12.50
   7   7  -3   26.40   13.60
   7   7  -3   34.10   12.50
   6   7  -3  -11.80   10.80
   6   7  -3    7.00    9.00
   6   7  -3   -0.70   10.90
  -6  -7   3    2.90   13.00
   5   7  -3   50.19   10.90
   5   7  -3   29.90   10.20
   5   7  -3   23.50    8.90
  -5  -7   3   49.20   12.00
   4   7  -3  295.87   25.60
   4   7  -3  261.47   25.50
  -4  -7   3  309.27   28.30
   3   7  -3   20.00    6.60
   3   7  -3   16.60    7.90
   3   7  -3   11.90    8.60
  -3  -7   3   17.60   10.60
   2   7  -3  115.29   15.10
   2   7  -3  121.09   13.90
  -2  -7   3  117.59   18.60
   1   7  -3  224.38   20.10
   0   7  -3   30.80    6.80
   0   7  -3   25.00    6.70
   0  -7   3   57.19   11.00
  -1   7  -3  113.39   12.40
  -2   7  -3  120.09   12.30
  -2   7  -3  140.79   12.60
   2  -7   3   90.49   14.80
  -3   7  -3 2054.89  125.09
  -3   7  -3 1789.12  124.29
   3  -7   3 1929.71  125.09
  -4   7  -3  451.65   29.60
  -4   7  -3  403.46   29.70
   4  -7   3  383.46   29.10
  -5   7  -3  225.68   19.20
  -5   7  -3  281.17   20.90
  -5   7  -3  246.78   19.80
   5  -7   3  225.48   18.60
  -6   7  -3  549.85   37.90
  -6   7  -3  527.55   37.90
   6  -7   3  524.25   37.30
  -7   7  -3   -7.00    6.00
  -7   7  -3    9.20    7.10
   7  -7   3    1.10    4.40
   7  -7   3   -2.70    4.00
  -8   7  -3  779.92   52.69
   8  -7   3  743.03   51.69
   8  -7   3  745.83   51.79
  -9   7  -3  632.14   44.10
   9  -7   3  590.84   42.60
   9  -7   3  584.84   42.70
 -10   7  -3   36.60   11.30
 -10   7  -3   43.30   11.10
  10  -7   3   12.70    7.60
  10  -7   3   24.20    7.70
 -11   7  -3  202.18   25.10
  11  -7   3  227.98   22.00
  11  -7   3  251.77   22.40
 -12   7  -3  350.96   35.20
  12  -7   3  409.46   32.60
  12  -7   3  428.66   33.30
 -13   7  -3  -12.40   15.10
  13  -7   3   15.60   11.80
  13  -7   3   25.60   10.70
  14  -7   3    7.00   11.70
  15  -7   3  281.17   31.90
  16  -7   3   76.19   20.40
  16  -7   3  104.99   20.30
  17  -7   3   36.40   24.10
  17  -7   3   81.89   20.60
  18  -7   3    8.20   21.10
  18  -7   3   33.90   23.00
  19  -7   3   49.90   26.60
  19  -7   3   41.10   25.80
  13   6  -3   55.19   32.40
  12   6  -3   40.10   27.60
  11   6  -3   21.60   23.00
  10   6  -3   56.69   22.20
  10   6  -3   79.09   20.40
   9   6  -3   81.59   16.40
   9   6  -3   62.59   17.10
   8   6  -3   45.40   15.20
   8   6  -3   55.79   13.20
   8   6  -3   36.50   14.70
   8   6  -3   30.00   12.90
   7   6  -3  -19.30   10.40
   7   6  -3  -17.00   10.40
   7   6  -3  -15.20    8.70
  -7  -6   3  -18.90   13.10
   6   6  -3   27.40   10.70
   6   6  -3   48.20   11.10
   6   6  -3   35.00    9.40
  -6  -6   3   18.20   11.60
   5   6  -3 1103.19   69.39
   5   6  -3 1053.79   71.29
   5   6  -3 1075.89   70.39
  -5  -6   3  886.51   70.59
   4   6  -3  294.87   24.50
   4   6  -3  257.17   23.40
  -4  -6   3  298.27   26.70
   3   6  -3    6.70    5.90
   3   6  -3   17.20    7.00
   1   6  -3 1010.60   65.39
   1   6  -3  989.60   65.19
  -1  -6   3  921.91   65.69
   0   6  -3  329.37   22.40
   0   6  -3  289.07   21.90
   0  -6   3  249.28   23.50
  -1   6  -3  207.58   15.60
  -1   6  -3  170.98   15.40
  -2   6  -3  704.23   44.50
  -2   6  -3  644.24   44.00
   2  -6   3  623.34   44.60
  -3   6  -3 1017.40   70.99
  -3   6  -3 1143.29   70.89
  -4   6  -3 2416.16  154.38
  -4   6  -3 2389.26  154.28
  -4   6  -3 2360.76  154.18
   4  -6   3 2420.76  154.38
  -5   6  -3  335.57   25.00
  -5   6  -3  342.77   25.00
   5  -6   3  343.37   24.50
  -6   6  -3    4.90    6.30
  -6   6  -3   -6.70    4.70
   6  -6   3    0.40    3.90
   6  -6   3   -4.10    3.50
  -7   6  -3  622.64   41.00
  -7   6  -3  543.35   40.00
   7  -6   3  573.84   39.60
   7  -6   3  536.55   39.40
  -8   6  -3  461.75   31.70
   8  -6   3  396.46   30.00
   8  -6   3  375.26   29.70
  -9   6  -3  145.39   17.20
  -9   6  -3  170.28   18.80
   9  -6   3  143.79   15.70
   9  -6   3  148.39   15.30
 -10   6  -3    3.20    8.80
  10  -6   3    5.40    7.00
  10  -6   3   13.70    7.00
 -11   6  -3   77.89   14.10
  11  -6   3   70.49   11.90
  11  -6   3   98.19   15.10
 -12   6  -3  108.59   17.80
  12  -6   3  127.69   17.10
  12  -6   3  114.39   18.20
 -13   6  -3   37.40   16.80
  13  -6   3   33.10   12.80
  13  -6   3   35.60   11.00
  14  -6   3  -27.90   11.70
  14  -6   3   -5.40   11.20
 -15   6  -3    0.00   17.90
  15  -6   3    8.60   14.70
  15  -6   3   10.30   14.70
  16  -6   3    7.40   16.10
  16  -6   3  -24.50   15.80
  17  -6   3    4.00   17.80
  18  -6   3   63.79   22.30
  18  -6   3   27.20   24.50
  14   5  -3   50.79   33.00
  13   5  -3    5.60   29.70
  11   5  -3   88.99   18.90
  11   5  -3   62.09   20.80
  10   5  -3   -6.00   13.60
   9   5  -3  476.05   40.10
   9   5  -3  531.95   42.80
   9   5  -3  478.95   39.60
   8   5  -3    2.50   11.60
   8   5  -3   15.80    9.70
   8   5  -3   -6.30   10.80
   8   5  -3   -0.30   10.60
  -8  -5   3   21.20   13.50
   7   5  -3  -10.20    8.70
   7   5  -3  -14.40    8.60
   7   5  -3    2.20    7.50
   7   5  -3   -4.00    9.70
  -7  -5   3   11.50   11.30
   6   5  -3  227.78   21.00
   6   5  -3  230.48   22.20
   6   5  -3  255.97   23.10
  -6  -5   3  236.68   24.90
   5   5  -3   94.99   12.60
   5   5  -3   98.09   14.30
   5   5  -3  141.39   15.90
  -5  -5   3  116.59   17.40
   4   5  -3  768.32   51.99
   4   5  -3  804.12   51.69
  -4  -5   3  654.13   56.39
   3   5  -3   72.89   10.50
   3   5  -3   87.49   12.00
  -3  -5   3  113.59   14.10
   2   5  -3  353.36   25.80
   2   5  -3  344.57   25.70
  -2  -5   3  342.07   29.10
   1   5  -3  305.67   23.10
  -1  -5   3  321.77   24.20
   0   5  -3   13.50    4.30
   0   5  -3   20.70    4.70
   0  -5   3   12.70    5.60
  -1   5  -3  200.58   14.80
  -1   5  -3  175.38   14.80
   1  -5   3  201.88   15.60
  -2   5  -3   -1.80    2.80
  -2   5  -3    7.10    3.30
   2  -5   3   -1.30    4.00
  -3   5  -3 1937.41  129.89
  -3   5  -3 1872.61  129.69
  -3   5  -3 2330.67  130.09
   3  -5   3 1935.41  129.89
  -4   5  -3  124.19   11.40
  -4   5  -3  136.79   11.40
   4  -5   3  122.39   10.50
   4  -5   3  132.59   10.80
  -5   5  -3   89.49    9.80
  -5   5  -3   96.29   10.30
  -5   5  -3   85.49    7.10
   5  -5   3   95.69    9.00
   5  -5   3  104.29    9.30
  -6   5  -3  472.15   33.10
   6  -5   3  504.95   33.00
   6  -5   3  436.56   32.50
  -7   5  -3  639.44   42.90
  -7   5  -3  587.04   41.70
   7  -5   3  634.94   40.70
   7  -5   3  506.55   40.40
  -8   5  -3  588.84   40.30
  -8   5  -3  553.84   40.70
   8  -5   3  587.34   39.70
   8  -5   3  533.85   39.80
  -9   5  -3  138.29   16.90
   9  -5   3  131.89   14.00
   9  -5   3  128.69   14.70
 -10   5  -3   61.49   12.80
  10  -5   3   81.69   12.20
  10  -5   3   82.89   11.30
 -11   5  -3  297.77   29.60
  11  -5   3  293.27   26.70
  11  -5   3  312.27   26.00
 -12   5  -3   49.70   15.70
  12  -5   3   41.10   12.00
  12  -5   3   75.19   12.20
 -13   5  -3  144.09   19.90
 -13   5  -3  136.99   21.40
  13  -5   3  142.59   19.90
  13  -5   3  127.79   19.80
 -14   5  -3    7.00   16.00
  14  -5   3   17.40   13.50
  14  -5   3  -10.90   11.50
 -15   5  -3  104.49   23.10
  15  -5   3  144.29   21.30
  15  -5   3  191.08   28.10
  16  -5   3   34.90   16.90
  16  -5   3   13.60   18.00
  17  -5   3    1.30   20.90
  18  -5   3   86.89   26.40
  18  -5   3   72.39   25.90
  14   4  -3   13.90   28.70
  13   4  -3  -23.90   23.40
  12   4  -3   -5.40   19.60
  11   4  -3   -8.70   13.50
  11   4  -3   30.70   17.50
  10   4  -3  168.68   22.30
  10   4  -3  111.89   19.20
   9   4  -3  131.49   18.50
   9   4  -3  143.19   21.90
  -9  -4   3  103.69   17.60
  -9  -4   3   90.89   19.00
   8   4  -3    0.50    7.80
   8   4  -3   -2.30    9.10
  -8  -4   3    4.00   10.90
  -8  -4   3   -0.10   13.00
   7   4  -3   12.60    9.00
   7   4  -3   14.60    8.60
   7   4  -3   23.30    7.60
   7   4  -3   37.10    9.10
  -7  -4   3   47.20   11.80
  -7  -4   3   33.90   12.40
   6   4  -3  547.15   39.30
   6   4  -3  529.55   37.80
   6   4  -3  512.95   38.90
  -6  -4   3  520.35   39.20
  -6  -4   3  539.45   40.90
   5   4  -3    8.10    5.80
   5   4  -3   10.40    6.20
  -5  -4   3    1.60    8.30
  -5  -4   3   10.60   12.20
   4   4  -3   -2.00    4.50
   4   4  -3   -8.40    4.60
  -4  -4   3   -0.10    7.00
   3   4  -3   52.59    7.90
   3   4  -3   61.99    8.30
  -3  -4   3   55.69    9.70
   2   4  -3  832.72   54.69
   2   4  -3  835.32   54.79
  -2  -4   3  832.02   55.29
  -2  -4   3  788.12   54.69
   1   4  -3  716.93   46.60
   1   4  -3  703.93   46.40
  -1  -4   3  697.53   47.00
  -1  -4   3  667.33   46.50
   0   4  -3 2034.10  127.69
   0   4  -3 1933.71  127.29
   0  -4   3 1994.90  127.89
   0  -4   3 1962.20  127.39
  -1   4  -3 1199.28   79.89
  -1   4  -3 1263.07   79.59
  -2   4  -3 3760.52  243.68
  -2   4  -3 3713.13  243.98
  -2   4  -3 4002.70  244.08
  -3   4  -3   53.09    6.70
  -3   4  -3   73.99    6.80
   3  -4   3   71.29    6.30
   3  -4   3   58.09    6.20
  -4   4  -3   29.70    4.70
  -4   4  -3   21.80    4.50
   4  -4   3   20.50    3.80
   4  -4   3   24.40    4.10
  -5   4  -3   62.39    7.70
  -5   4  -3   49.99    7.30
   5  -4   3   74.19    7.30
   5  -4   3   55.89    7.30
  -6   4  -3  686.03   46.30
  -6   4  -3  735.63   49.90
  -6   4  -3  720.13   47.90
   6  -4   3  655.73   47.70
   6  -4   3  761.92   47.80
  -7   4  -3 3529.55  226.68
   7  -4   3 3621.74  226.08
   7  -4   3 3415.46  226.28
  -8   4  -3  679.93   45.00
   8  -4   3  581.84   43.50
   8  -4   3  621.04   43.10
  -9   4  -3  659.23   45.50
   9  -4   3  601.14   43.80
   9  -4   3  602.14   43.30
 -10   4  -3  260.17   24.40
  10  -4   3  208.98   20.10
  10  -4   3  213.78   21.10
 -11   4  -3   38.90   13.30
 -11   4  -3   31.40   11.20
  11  -4   3   47.90    9.90
  11  -4   3   55.99   11.20
 -12   4  -3  425.46   37.70
 -12   4  -3  487.35   39.70
  12  -4   3  433.86   37.10
  12  -4   3  453.25   35.40
 -13   4  -3    7.30   13.80
  13  -4   3   -8.90   10.20
  13  -4   3  -10.30   12.00
 -14   4  -3   91.69   20.00
  14  -4   3   84.79   18.40
  14  -4   3   82.09   15.90
  15  -4   3   17.20   15.70
  15  -4   3   51.69   18.00
  16  -4   3    2.70   19.90
  16  -4   3   26.80   17.50
  17  -4   3   19.70   23.50
  17  -4   3   -7.60   22.90
  18  -4   3  -37.70   24.00
  18  -4   3  -43.20   26.50
  15   3  -3   50.39   31.10
  14   3  -3   71.69   27.00
  14   3  -3   13.30   22.30
  13   3  -3    4.40   17.00
  13   3  -3   10.50   20.20
  12   3  -3   34.90   15.60
  12   3  -3   33.40   18.70
  11   3  -3  138.69   18.30
  11   3  -3  136.79   21.10
  10   3  -3    8.90   11.50
  10   3  -3   -2.10    9.80
 -10  -3   3   -9.50   13.00
   9   3  -3   11.70    8.90
   9   3  -3   18.30    8.50
   9   3  -3   30.30   10.50
  -9  -3   3   12.50   19.60
  -9  -3   3   31.10   12.20
   8   3  -3    9.90    7.00
   8   3  -3    7.60    8.40
   8   3  -3    1.60    8.20
  -8  -3   3   16.90   10.00
  -8  -3   3   30.10   11.40
   7   3  -3  894.31   58.09
   7   3  -3  959.60   59.99
   7   3  -3  855.91   58.59
  -7  -3   3  823.52   59.59
  -7  -3   3  794.22   59.89
   6   3  -3  677.63   45.70
   6   3  -3  653.53   44.90
  -6  -3   3  556.04   46.60
  -6  -3   3  690.63   45.80
   5   3  -3  488.85   35.20
   5   3  -3  505.05   35.80
   5   3  -3  530.25   35.10
  -5  -3   3  510.15   36.10
  -5  -3   3  480.45   35.60
   4   3  -3    0.90    3.60
  -4  -3   3    3.60    4.70
  -4  -3   3  -13.90    9.70
   3   3  -3   91.29    9.40
   3   3  -3   78.69    9.60
  -3  -3   3   82.09   10.70
  -3  -3   3  104.99    9.70
   2   3  -3 1810.12  111.99
   2   3  -3 1748.82  111.89
  -2  -3   3 1664.83  111.69
  -2  -3   3 1716.33  111.99
   1   3  -3 3392.26  218.28
   1   3  -3 3565.94  218.58
  -1  -3   3 3358.76  218.28
  -1  -3   3 3371.46  218.58
   0   3  -3   31.00    5.10
   0   3  -3   32.20    4.70
   0  -3   3   41.80    5.50
   0  -3   3   32.60    5.40
  -1   3  -3  694.23   47.20
   1  -3   3  677.33   47.80
   1  -3   3  823.92   47.50
  -2   3  -3  454.35   27.60
  -2   3  -3  418.86   27.70
  -2   3  -3  398.96   27.40
   2  -3   3  385.26   27.40
  -3   3  -3   89.79    7.50
  -3   3  -3   92.19    8.20
   3  -3   3   92.59    7.90
  -4   3  -3   68.99    6.40
  -4   3  -3   52.99    6.80
   4  -3   3   47.20    4.80
   4  -3   3   48.20    6.10
  -5   3  -3  575.34   42.40
  -5   3  -3  612.94   41.80
  -5   3  -3  612.94   41.00
   5  -3   3  697.93   41.90
   5  -3   3  601.04   42.10
   5  -3   3  656.23   41.00
  -6   3  -3 2513.65  167.58
   6  -3   3 2662.83  168.48
   6  -3   3 2641.94  168.98
   6  -3   3 2670.83  167.58
  -7   3  -3  959.00   63.99
  -7   3  -3 1087.19   66.99
   7  -3   3  987.80   65.89
   7  -3   3  943.91   64.99
   7  -3   3  948.41   63.99
  -8   3  -3    8.70    3.60
   8  -3   3   10.50    4.30
   8  -3   3    8.60    4.80
   8  -3   3    3.20    5.90
  -9   3  -3   19.60    9.40
  -9   3  -3    8.80    3.70
   9  -3   3    7.30    4.90
   9  -3   3    3.20    6.00
   9  -3   3    2.10    6.10
 -10   3  -3  210.78   16.20
 -10   3  -3  228.68   24.10
 -10   3  -3  195.08   22.50
  10  -3   3  184.48   19.70
  10  -3   3  224.58   21.10
  10  -3   3  213.28   17.90
 -11   3  -3   17.80   10.80
 -11   3  -3   18.90    5.10
  11  -3   3    8.70    8.70
  11  -3   3    9.60    7.80
  11  -3   3   34.60   10.00
 -12   3  -3   77.89   15.90
  12  -3   3   42.10   14.40
  12  -3   3   58.19   10.40
  12  -3   3   77.49   13.10
 -13   3  -3    1.70   15.80
  13  -3   3    3.30   11.90
  13  -3   3    5.60   13.10
 -14   3  -3    7.10   18.00
  14  -3   3  -18.60   13.20
  14  -3   3    9.80   12.20
  15  -3   3   61.59   15.20
  15  -3   3   54.59   19.20
  15  -3   3   49.90   21.80
  16  -3   3   33.80   18.00
  16  -3   3    8.70   22.10
  16  -3   3   10.40   19.40
  17  -3   3    6.30   21.40
  17  -3   3   12.50   25.20
  16   2  -3  -52.89   32.70
  15   2  -3   12.80   24.10
  15   2  -3  103.39   28.80
  14   2  -3   46.80   19.30
  13   2  -3   14.70   19.20
  13   2  -3   -1.70   14.80
  12   2  -3  -25.30   12.00
  12   2  -3  -15.20   15.40
  11   2  -3   16.60   10.90
  11   2  -3   49.20   14.10
  10   2  -3  132.19   18.30
  10   2  -3  193.78   22.30
 -10  -2   3  155.98   23.70
   9   2  -3   20.60    8.90
  -9  -2   3   26.00   10.40
  -9  -2   3   19.00   10.20
   8   2  -3   35.50    9.10
   8   2  -3   56.09    8.20
   8   2  -3   35.50    8.00
  -8  -2   3   47.10   11.00
  -8  -2   3   40.40   10.60
   7   2  -3  476.85   37.70
   7   2  -3  585.04   36.60
   7   2  -3  545.35   37.20
  -7  -2   3  505.85   38.30
   6   2  -3  750.42   50.69
  -6  -2   3  747.73   51.09
   5   2  -3    6.40    4.00
   5   2  -3    4.30    3.90
  -5  -2   3    2.50    4.20
   4   2  -3   -4.90    3.30
   4   2  -3    4.80    2.70
   4   2  -3   -3.10    2.90
  -4  -2   3   -1.40    4.00
  -4  -2   3    1.30    3.50
   3   2  -3    3.40    2.90
   3   2  -3   -1.70    2.90
  -3  -2   3   -1.30    3.10
  -3  -2   3   -2.10    2.80
   2   2  -3 1737.23  113.89
   2   2  -3 1827.42  113.89
  -2  -2   3 1779.92  113.69
  -2  -2   3 1748.33  113.79
   1   2  -3   22.50    3.50
   1   2  -3   27.10    3.50
  -1  -2   3   24.20    3.60
  -1  -2   3   23.20    3.40
   0   2  -3   41.30    3.90
   0   2  -3   39.90    5.00
   0  -2   3   41.40    4.30
   0  -2   3   43.30    4.10
  -1   2  -3  209.48   13.30
  -1   2  -3  182.38   13.50
  -1   2  -3  208.78   13.30
   1  -2   3  209.78   13.20
   1  -2   3  166.18   13.20
  -2   2  -3  961.30   64.29
  -2   2  -3 1001.10   64.09
   2  -2   3  969.10   64.39
   2  -2   3 1053.79   63.99
  -3   2  -3  460.65   27.70
  -3   2  -3  397.06   28.30
   3  -2   3  435.46   27.60
   3  -2   3  375.66   28.00
  -4   2  -3  192.58   15.40
  -4   2  -3  205.88   14.20
  -4   2  -3  192.58   13.90
   4  -2   3  212.48   14.00
   4  -2   3  173.68   14.60
  -5   2  -3   36.80    4.70
  -5   2  -3   35.00    6.10
   5  -2   3   26.70    4.40
   5  -2   3   27.60    5.30
   5  -2   3   23.80    3.90
  -6   2  -3  286.47   19.40
  -6   2  -3  316.87   22.60
  -6   2  -3  267.97   20.70
   6  -2   3  272.17   21.00
   6  -2   3  248.98   19.80
   6  -2   3  256.07   19.50
  -7   2  -3    5.20    9.10
  -7   2  -3    1.30    3.20
  -7   2  -3    9.10    6.40
   7  -2   3    3.30    4.30
   7  -2   3   -4.30    4.20
   7  -2   3    2.10    4.20
  -8   2  -3  187.38   15.30
  -8   2  -3  228.48   19.20
   8  -2   3  203.18   18.30
   8  -2   3  175.48   16.40
   8  -2   3  199.38   16.60
  -9   2  -3 1078.59   73.09
  -9   2  -3 1066.69   70.79
   9  -2   3 1095.59   72.39
   9  -2   3 1138.89   73.59
   9  -2   3 1014.90   72.69
 -10   2  -3  439.16   36.50
 -10   2  -3  423.06   31.90
  10  -2   3  491.05   34.10
  10  -2   3  498.15   36.40
  10  -2   3  453.45   34.60
 -11   2  -3  727.23   55.59
 -11   2  -3  719.63   51.29
  11  -2   3  820.32   54.69
  11  -2   3  822.92   56.99
  11  -2   3  758.52   53.29
 -12   2  -3   29.80   14.20
  12  -2   3   43.20   12.50
  12  -2   3   44.10   11.10
  12  -2   3   14.80   14.40
 -13   2  -3   -8.70   16.70
  13  -2   3   14.10   12.40
  13  -2   3  -10.70   14.60
  14  -2   3   81.89   19.80
  14  -2   3   94.49   19.00
  15  -2   3   94.19   21.30
  15  -2   3   79.59   22.60
  15  -2   3   79.69   19.00
  16  -2   3   13.80   25.40
  16  -2   3    4.10   20.70
  16  -2   3  -10.10   21.20
  17  -2   3   26.60   30.40
  17  -2   3   25.40   25.60
  16   1  -3    6.80   29.80
  16   1  -3    8.10   28.90
  15   1  -3   48.60   19.80
  15   1  -3   52.39   25.80
  14   1  -3   50.59   15.70
  14   1  -3   35.50   20.80
  13   1  -3  -24.10   16.20
  13   1  -3   -4.80   12.00
  12   1  -3  -17.70   10.70
  12   1  -3  -14.60   12.90
  11   1  -3   72.39   11.70
  11   1  -3   72.09   14.40
 -11  -1   3   30.80   12.90
  10   1  -3    1.60    7.20
  10   1  -3    7.60    9.20
 -10  -1   3    0.80    9.80
   9   1  -3   -1.10    6.10
   9   1  -3   -0.60    6.70
   9   1  -3    2.90    7.50
  -9  -1   3    8.40    8.50
   8   1  -3  177.88   16.70
   8   1  -3  186.08   17.90
   8   1  -3  189.18   16.80
  -8  -1   3  190.98   18.00
  -8  -1   3  195.18   20.40
   7   1  -3    6.40    5.20
   7   1  -3    8.90    4.80
  -7  -1   3   12.80    6.50
  -7  -1   3    7.40    7.50
   6   1  -3  548.15   40.90
   6   1  -3  591.04   40.70
  -6  -1   3  573.94   41.70
  -6  -1   3  702.23   41.20
   5   1  -3   16.40    4.00
   5   1  -3   17.10    3.90
  -5  -1   3   15.80    4.70
  -5  -1   3   23.20    4.90
   4   1  -3 1232.48   82.49
   4   1  -3 1305.47   82.69
  -4  -1   3 1290.27   82.89
   3   1  -3    8.20    2.80
  -3  -1   3    5.20    3.00
  -3  -1   3    6.10    2.50
  -3  -1   3    3.70    2.70
   2   1  -3 1599.04  106.19
  -2  -1   3 1753.92  106.09
  -2  -1   3 1615.54  106.09
   1   1  -3  120.59   10.60
  -1  -1   3  141.39    9.90
  -1  -1   3  144.39    9.50
   0   1  -3  485.95   30.80
   0   1  -3  467.25   30.80
   0  -1   3  456.05   30.80
   0  -1   3  482.95   30.70
  -1   1  -3 2760.12  166.78
   1  -1   3 2448.56  166.68
   1  -1   3 2734.63  166.78
   1  -1   3 2526.85  166.38
  -2   1  -3 1937.81  132.79
   2  -1   3 2355.86  133.39
   2  -1   3 1967.70  133.89
  -3   1  -3  955.00   59.89
  -3   1  -3  928.81   59.69
   3  -1   3  858.91   60.29
   3  -1   3  947.41   59.89
  -4   1  -3    8.40    2.50
  -4   1  -3   10.00    3.50
   4  -1   3    6.70    3.50
   4  -1   3   10.90    3.30
   4  -1   3    9.20    3.10
  -5   1  -3 1502.75  100.69
  -5   1  -3 1616.14  101.09
  -6   1  -3   94.89   11.60
  -6   1  -3   85.09    8.60
   6  -1   3   87.89    9.60
   6  -1   3   78.89   10.70
  -7   1  -3   41.30    6.10
  -7   1  -3   49.30   18.00
   7  -1   3   44.10    7.00
   7  -1   3   38.30    7.90
  -8   1  -3   13.70    4.50
   8  -1   3    8.00    6.30
   8  -1   3   19.00    7.20
  -9   1  -3  414.86   35.10
  -9   1  -3  445.76   31.80
   9  -1   3  497.15   35.50
   9  -1   3  459.45   33.80
 -10   1  -3  931.81   65.49
 -10   1  -3  931.51   68.89
  10  -1   3 1039.10   68.79
  10  -1   3 1070.39   69.69
 -11   1  -3    6.90   13.10
  11  -1   3    2.40    9.70
  11  -1   3   -7.20   11.00
  11  -1   3    2.90    9.70
 -12   1  -3  -13.70   16.20
  12  -1   3   -9.00   11.20
  12  -1   3   19.60   11.40
  12  -1   3    1.00   13.70
 -13   1  -3   -0.30   19.50
  13  -1   3   18.40   29.80
  13  -1   3    7.20   14.60
  13  -1   3   -0.20   13.80
  14  -1   3  129.69   26.20
  14  -1   3   77.69   20.80
  14  -1   3  105.29   18.70
  15  -1   3  -29.20   18.30
  15  -1   3   -1.40   19.20
  15  -1   3  -24.60   22.90
  16  -1   3    8.30   24.40
  16  -1   3   27.60   24.00
  16  -1   3    1.80   27.20
  17   0  -3    5.70   29.40
  17   0  -3   45.30   29.70
  16   0  -3   72.19   21.50
  16   0  -3   73.79   26.60
  15   0  -3   40.60   18.20
  15   0  -3   72.79   26.80
  14   0  -3   14.20   18.20
  14   0  -3   -1.40   13.60
  13   0  -3   -1.30   10.60
  13   0  -3   12.80   15.60
  12   0  -3  362.26   34.90
  12   0  -3  500.95   38.30
  11   0  -3   83.89   14.30
  11   0  -3   80.29   11.20
 -11   0   3   89.09   15.60
  10   0  -3  573.34   40.30
  10   0  -3  610.54   43.20
 -10   0   3  567.24   43.70
   9   0  -3   52.29    7.60
   9   0  -3   53.09   10.40
   9   0  -3   55.99    9.30
  -9   0   3   60.19   11.20
   8   0  -3  334.67   23.20
   8   0  -3  348.77   25.10
   8   0  -3  332.27   25.70
  -8   0   3  294.77   31.30
  -8   0   3  314.07   27.00
   7   0  -3  981.70   73.09
   7   0  -3 1200.48   73.19
  -7   0   3 1218.98   72.99
  -7   0   3 1030.00   73.69
   6   0  -3  382.46   29.00
   6   0  -3  434.86   29.00
  -6   0   3  471.75   29.70
  -6   0   3  411.86   29.70
  -6   0   3  378.76   29.10
   5   0  -3   37.70    6.10
   5   0  -3   45.20    6.40
  -5   0   3   43.60    6.90
  -5   0   3   40.90    6.40
   4   0  -3    6.10    2.90
   4   0  -3    5.10    2.50
  -4   0   3    4.70    2.70
  -4   0   3    7.40    3.40
   3   0  -3 5902.71  371.76
   3   0  -3 5970.40  372.36
  -3   0   3 5913.61  372.26
  -3   0   3 5622.54  371.66
   2   0  -3    0.00    1.10
   2   0  -3    0.60    1.90
  -2   0   3    0.40    2.10
   1   0  -3   16.90    2.50
   1   0  -3   17.00    3.00
  -1   0   3   16.30    2.20
  -1   0   3   19.70    2.90
   0   0  -3  556.24   36.20
   0   0  -3  545.85   36.00
   0   0   3  557.04   36.00
   0   0   3  553.24   36.00
  -1   0  -3  684.83   43.80
   1   0   3  621.74   43.20
   1   0   3  704.83   43.70
  -2   0  -3 1059.19   64.69
  -2   0  -3 1029.50   64.99
   2   0   3  875.21   64.59
   2   0   3 1048.80   65.09
  -3   0  -3  134.19   11.10
  -3   0  -3  154.48   11.40
   3   0   3  143.29   11.50
   3   0   3  148.59   11.30
  -4   0  -3  592.64   36.80
  -4   0  -3  503.35   36.40
   4   0   3  518.75   36.60
   4   0   3  558.14   36.70
  -5   0  -3   50.19    7.10
  -5   0  -3   41.60    5.80
   5   0   3   43.10    6.60
   5   0   3   34.40    6.60
   5   0   3   37.70    6.30
  -6   0  -3   44.90    8.50
  -6   0  -3   34.40    5.40
   6   0   3   31.00    6.60
  -7   0  -3   37.10    6.20
  -7   0  -3   34.90   13.10
   7   0   3   34.40    8.20
   7   0   3   36.80    7.70
  -8   0  -3   -6.00    8.20
  -8   0  -3   -3.60    4.10
   8   0   3   -4.60    7.00
   8   0   3   -3.80    6.40
  -9   0  -3   42.40   12.00
  -9   0  -3   24.80    6.50
   9   0   3   33.20    9.60
   9   0   3   61.19   12.00
 -10   0  -3  216.58   24.70
  10   0   3  149.79   20.40
  10   0   3  171.88   22.80
 -11   0  -3   17.90   15.20
  11   0   3   -8.80   11.00
  11   0   3  -16.00   12.90
 -12   0  -3   13.80   18.50
  12   0   3   24.20   15.10
  12   0   3   43.70   14.40
  13   0   3   65.29   16.50
  13   0   3   32.40   19.60
  13   0   3   34.90   15.90
  14   0   3   94.99   24.70
  14   0   3  106.39   20.70
  14   0   3   37.40   20.80
  15   0   3  114.29   24.70
  15   0   3   90.59   23.60
  15   0   3   71.19   28.90
  16   0   3  -10.40   32.10
  17  -1  -3    9.40   27.30
  17  -1  -3   51.59   26.70
  16  -1  -3  259.47   40.70
  16  -1  -3  200.48   33.50
  15  -1  -3   16.20   19.50
  14  -1  -3   52.29   17.90
  13  -1  -3   88.79   17.10
  13  -1  -3   59.29   13.50
  12  -1  -3   19.40   11.20
 -12   1   3   18.80   13.40
  11  -1  -3 1453.95   86.19
 -11   1   3 1074.79   85.39
  10  -1  -3    5.90    7.40
  10  -1  -3   15.40    7.40
 -10   1   3   34.70    9.70
 -10   1   3    5.60    8.90
   9  -1  -3   85.79   13.00
   9  -1  -3   69.99    9.10
  -9   1   3   91.89   15.00
  -9   1   3  107.49   15.20
   8  -1  -3   11.80    6.40
   8  -1  -3   13.70    5.80
  -8   1   3   23.50    7.70
   7  -1  -3  106.69   11.60
   7  -1  -3  108.19   11.30
  -7   1   3  110.49   12.50
  -7   1   3  117.09   12.10
   6  -1  -3    2.90    3.70
   6  -1  -3   13.20    4.40
  -6   1   3   11.40    4.90
  -6   1   3    8.90    4.20
   5  -1  -3    3.20    2.90
   5  -1  -3    2.80    2.80
  -5   1   3   -2.80    2.70
  -5   1   3    4.80    3.70
   4  -1  -3 1345.47   90.39
   4  -1  -3 1426.16   90.99
  -4   1   3 1428.96   90.39
  -4   1   3 1422.96   90.89
   3  -1  -3  373.46   23.70
   3  -1  -3  366.86   24.70
  -3   1   3  353.66   24.70
  -3   1   3  348.47   24.00
   2  -1  -3   71.49    5.70
   2  -1  -3   70.69    6.30
  -2   1   3   66.89    5.40
  -2   1   3   67.29    6.30
   1  -1  -3  437.86   30.70
   1  -1  -3  484.85   30.10
  -1   1   3  439.36   30.30
  -1   1   3  469.95   30.40
  -1   1   3  460.95   30.10
   0  -1  -3  588.14   35.10
   0  -1  -3  461.55   35.10
   0   1   3  620.34   35.30
   0   1   3  469.15   35.10
  -1  -1  -3  642.74   42.60
   1   1   3  651.83   42.70
  -2  -1  -3   84.29    7.70
  -2  -1  -3  109.39    9.00
   2   1   3   76.39    8.20
   2   1   3   80.19    8.00
  -3  -1  -3   64.29    8.20
  -3  -1  -3   45.60    6.00
   3   1   3   39.60    6.50
   3   1   3   51.29    7.20
  -4  -1  -3  869.61   52.89
  -4  -1  -3  746.33   52.39
   4   1   3  777.62   52.79
   4   1   3  769.02   52.79
  -5  -1  -3  384.26   26.20
  -5  -1  -3  326.77   24.70
   5   1   3  317.97   25.60
   5   1   3  360.06   25.80
  -6  -1  -3 1076.49   66.39
  -6  -1  -3  831.42   63.69
   6   1   3 1025.60   65.19
   6   1   3  908.01   64.79
   6   1   3  985.30   66.19
  -7  -1  -3   40.00   10.10
  -7  -1  -3   15.10    5.20
   7   1   3   16.50    7.20
   7   1   3   18.70    7.80
   7   1   3   16.50    7.00
  -8  -1  -3  252.77   22.20
  -8  -1  -3  342.47   26.90
   8   1   3  293.37   26.80
   8   1   3  308.57   25.50
  -9  -1  -3  212.38   22.90
  -9  -1  -3  170.88   16.00
   9   1   3  163.58   20.40
   9   1   3  129.09   22.20
 -10  -1  -3   10.80   13.20
  10   1   3   -6.50   12.70
  10   1   3   22.50   11.40
 -11  -1  -3    8.40   17.10
  11   1   3  -29.10   13.90
  11   1   3   -3.50   12.40
 -12  -1  -3   21.70   20.70
  12   1   3   18.90   15.90
  13   1   3  325.37   40.10
  13   1   3  404.56   46.30
  14   1   3    6.40   24.50
  14   1   3   21.00   25.00
  15   1   3   49.90   23.90
  15   1   3  -26.90   28.50
  18  -2  -3  -48.60   30.20
  18  -2  -3  -20.90   26.30
  17  -2  -3   18.30   23.10
  17  -2  -3   55.79   26.70
  16  -2  -3   56.89   21.30
  16  -2  -3   41.30   24.40
  15  -2  -3    0.80   17.20
  14  -2  -3  -17.70   14.50
  14  -2  -3  -16.20   14.80
  13  -2  -3   90.19   17.00
 -13   2   3  117.49   18.80
  12  -2  -3  131.59   21.20
 -12   2   3  120.59   18.40
 -12   2   3  164.98   23.70
  11  -2  -3    9.70    9.00
 -11   2   3    5.20   10.50
 -11   2   3    4.50    9.70
  10  -2  -3   81.39   12.40
  10  -2  -3   76.89   11.10
 -10   2   3  115.29   15.90
   9  -2  -3  683.53   47.60
   9  -2  -3  605.54   46.90
  -9   2   3  793.12   48.50
  -9   2   3  668.13   47.10
   8  -2  -3  607.64   44.70
   8  -2  -3  558.84   44.10
  -8   2   3  695.43   45.40
  -8   2   3  732.83   45.30
   7  -2  -3  272.87   19.90
   7  -2  -3  235.28   19.90
  -7   2   3  278.47   21.00
   6  -2  -3   47.80    6.80
   6  -2  -3   42.40    7.10
  -6   2   3   56.39    7.40
  -6   2   3   69.89    7.90
   5  -2  -3    1.70    2.80
   5  -2  -3    3.50    2.40
  -5   2   3   -1.90    3.60
  -5   2   3    1.40    2.80
   4  -2  -3   46.40    5.90
   4  -2  -3   39.40    5.90
  -4   2   3   41.30    5.50
  -4   2   3   46.90    6.30
   3  -2  -3 1382.26   87.49
   3  -2  -3 1367.86   88.39
  -3   2   3 1381.46   87.39
  -3   2   3 1329.17   88.29
  -2   2   3  231.28   16.30
  -2   2   3  213.78   16.40
  -2   2   3  229.78   16.00
  -2   2   3  228.98   15.60
   1  -2  -3 1473.15   91.39
   1  -2  -3 1436.66   90.99
   1  -2  -3 1231.88   91.19
  -1   2   3 1513.55   91.39
  -1   2   3 1442.16   91.09
   0  -2  -3 6382.16  356.76
   0  -2  -3 4842.32  356.56
   0   2   3 4920.21  356.56
   0   2   3 6267.07  356.86
  -1  -2  -3 1681.73  118.19
   1   2   3 1683.13  118.29
   1   2   3 2144.69  118.69
  -2  -2  -3  352.36   24.80
   2   2   3  361.96   25.10
   2   2   3  348.37   25.10
  -3  -2  -3  131.49   11.70
  -3  -2  -3  161.18   14.10
   3   2   3  133.59   12.70
   3   2   3  140.09   12.50
  -4  -2  -3  216.78   17.90
  -4  -2  -3  283.57   20.80
   4   2   3  234.98   19.00
   4   2   3  216.18   19.00
  -5  -2  -3 1808.02  107.69
  -5  -2  -3 1565.04  106.59
   5   2   3 1581.34  107.19
   5   2   3 1588.94  107.39
  -6  -2  -3   27.60    6.00
   6   2   3    0.00    6.40
  -7  -2  -3   60.89   12.60
  -7  -2  -3   60.69    8.50
   7   2   3   66.99   11.20
   7   2   3   72.19   12.10
   7   2   3   43.80   11.90
  -8  -2  -3   31.10   11.60
  -8  -2  -3   23.10    6.70
   8   2   3   19.70    9.70
   8   2   3   34.70    9.90
   8   2   3   37.10   11.70
  -9  -2  -3   51.49   14.40
   9   2   3   28.80   13.30
   9   2   3   36.10   11.60
 -10  -2  -3   19.40   16.20
  10   2   3   35.70   13.30
  10   2   3   21.20   14.90
 -11  -2  -3   -4.50   19.70
  11   2   3   -4.60   17.40
  11   2   3   11.30   14.60
  12   2   3  132.99   24.90
  12   2   3   91.79   19.90
  13   2   3   11.80   22.10
  14   2   3   27.10   27.40
  18  -3  -3  115.89   28.90
  18  -3  -3   -3.60   28.40
  17  -3  -3    2.80   24.20
  17  -3  -3    2.80   21.60
  16  -3  -3   57.19   19.70
  16  -3  -3   38.30   21.40
  15  -3  -3   -9.60   17.40
  15  -3  -3   -3.10   15.30
  14  -3  -3  173.58   28.00
  14  -3  -3  223.78   28.00
 -14   3   3  200.88   30.10
  13  -3  -3   35.40   13.20
  13  -3  -3   53.59   14.50
 -13   3   3   17.90   13.90
  12  -3  -3  788.72   57.49
  12  -3  -3  794.12   58.29
 -12   3   3  815.62   58.29
  11  -3  -3  173.28   18.90
  11  -3  -3  129.89   17.30
  11  -3  -3  173.18   18.60
 -11   3   3  159.08   20.40
 -11   3   3  127.69   18.40
  10  -3  -3   75.59   11.10
  10  -3  -3  100.79   14.30
  10  -3  -3   76.39   11.60
 -10   3   3   96.19   13.30
   9  -3  -3  347.57   28.00
   9  -3  -3  310.57   26.40
   9  -3  -3  354.66   27.10
  -9   3   3  356.06   27.20
  -9   3   3  402.46   28.30
   8  -3  -3 1375.56  101.79
   8  -3  -3 1399.16  102.79
   8  -3  -3 1675.43  102.39
  -8   3   3 1791.32  102.59
   7  -3  -3 1028.70   64.89
   7  -3  -3  897.91   64.79
   7  -3  -3  934.21   65.59
  -7   3   3 1052.49   65.19
   6  -3  -3    6.70    4.20
  -6   3   3    5.00    3.90
  -6   3   3    7.60    4.50
   5  -3  -3  683.03   44.80
  -5   3   3  673.33   44.60
  -5   3   3  630.14   44.00
   4  -3  -3 1006.40   65.89
   4  -3  -3 1034.50   67.29
  -4   3   3 1000.60   67.19
  -4   3   3 1057.69   67.29
   3  -3  -3    2.70    2.20
   3  -3  -3   -3.00    2.50
  -3   3   3    4.00    3.10
  -3   3   3    2.30    2.10
   2  -3  -3   53.29    7.00
   2  -3  -3   53.39    5.50
   2  -3  -3   46.20    5.80
  -2   3   3   57.69    7.00
  -2   3   3   48.50    5.60
  -2   3   3   45.90    5.90
   1  -3  -3 1893.81  122.89
   1  -3  -3 1750.62  122.49
   1  -3  -3 1890.11  123.09
  -1   3   3 2180.58  123.29
  -1   3   3 1916.71  122.99
  -1   3   3 1848.22  122.59
   0  -3  -3  746.63   45.60
   0  -3  -3  647.74   45.10
   0   3   3  780.02   45.70
   0   3   3  645.24   45.20
   0   3   3  583.54   44.30
  -1  -3  -3   39.00    5.50
  -1  -3  -3   53.49    7.80
   1   3   3   41.90    6.70
   1   3   3   30.60    5.10
   1   3   3   40.50    6.00
  -2  -3  -3  164.48   14.70
  -2  -3  -3  122.99   11.70
   2   3   3  146.89   14.50
   2   3   3  133.39   12.90
  -3  -3  -3   47.00    6.80
  -3  -3  -3   52.19    9.20
   3   3   3   51.29    7.70
   3   3   3   39.00    7.70
  -4  -3  -3  354.06   24.90
  -4  -3  -3  348.47   27.50
   4   3   3  306.57   26.00
   4   3   3  336.97   26.20
  -5  -3  -3   39.60    6.60
  -5  -3  -3    6.40   11.40
   5   3   3   27.80    8.20
   5   3   3   20.90    8.30
  -6  -3  -3   56.69    8.60
  -6  -3  -3   60.19   15.60
   6   3   3   65.09   11.00
   6   3   3   54.79   11.50
  -7  -3  -3   28.50   12.60
  -7  -3  -3   42.30    7.50
   7   3   3   36.10   10.90
   7   3   3   22.70    9.90
  -8  -3  -3   55.29   15.00
   8   3   3   62.79   14.50
   8   3   3   63.29   13.10
   8   3   3   79.39   17.00
  -9  -3  -3   24.60   15.90
   9   3   3   20.70   14.90
   9   3   3    9.60   12.20
   9   3   3   -1.30   14.10
 -10  -3  -3   39.60   19.50
  10   3   3   11.80   14.70
  10   3   3   18.70   17.50
  11   3   3   17.30   17.40
  12   3   3   44.10   21.80
  13   3   3  -17.20   24.80
  14   3   3  -27.50   31.00
  18  -4  -3   -7.60   26.50
  18  -4  -3  -34.00   23.90
  17  -4  -3   39.70   21.70
  17  -4  -3    0.50   21.90
  16  -4  -3   25.10   19.70
  15  -4  -3   20.90   14.80
  15  -4  -3    5.90   15.60
 -15   4   3    2.80   19.10
  14  -4  -3   50.59   16.70
  14  -4  -3   41.70   15.20
 -14   4   3   72.39   17.50
  13  -4  -3  546.75   42.10
  13  -4  -3  509.25   40.80
 -13   4   3  440.56   41.60
  12  -4  -3  128.29   19.40
  12  -4  -3  141.09   19.60
  11  -4  -3    0.60    8.30
  11  -4  -3    2.30    7.50
 -11   4   3    6.00    9.40
 -11   4   3    5.80    8.50
  10  -4  -3   53.09    9.80
  10  -4  -3   52.29   11.50
 -10   4   3   63.49   10.40
 -10   4   3   53.49   10.70
   9  -4  -3  465.45   35.40
   9  -4  -3  438.86   36.20
  -9   4   3  545.45   36.60
  -9   4   3  520.35   36.30
   8  -4  -3  583.04   41.10
   8  -4  -3  547.85   42.00
  -8   4   3  601.24   41.90
  -8   4   3  634.44   42.10
   7  -4  -3   27.50    6.60
  -7   4   3   21.60    6.50
   6  -4  -3  533.15   36.60
  -6   4   3  530.45   36.10
  -6   4   3  508.75   36.30
   5  -4  -3  348.17   25.40
  -5   4   3  339.77   25.80
  -5   4   3  369.56   25.70
   4  -4  -3   34.60    6.10
   4  -4  -3   36.50    4.50
  -4   4   3   37.60    6.50
  -4   4   3   37.10    4.60
   3  -4  -3  135.19   10.40
   3  -4  -3  134.29   11.30
  -3   4   3  129.39   11.60
  -3   4   3  131.29   10.70
  -3   4   3  128.99   12.70
   2  -4  -3  527.35   37.60
   2  -4  -3  562.94   37.60
  -2   4   3  538.65   37.80
  -2   4   3  575.64   37.90
  -2   4   3  614.44   38.60
   1  -4  -3  173.38   15.30
   1  -4  -3  170.78   13.30
   1  -4  -3  161.38   12.70
  -1   4   3  190.88   14.00
  -1   4   3  167.98   13.40
  -1   4   3  169.78   14.60
   0  -4  -3  194.18   14.00
   0  -4  -3  167.48   16.00
   0   4   3  183.28   14.60
   0   4   3  172.08   14.90
   0   4   3  161.18   13.40
  -1  -4  -3   28.20    5.30
  -1  -4  -3   30.90   12.50
   1   4   3   40.50    6.80
   1   4   3   36.70    5.60
   1   4   3   49.30    7.90
  -2  -4  -3  257.07   23.90
  -2  -4  -3  315.47   21.50
   2   4   3  246.18   22.50
   2   4   3  314.47   22.70
  -3  -4  -3   30.10    9.10
  -3  -4  -3   22.30    5.50
   3   4   3   31.00    8.30
   3   4   3   31.90    8.20
  -4  -4  -3 1351.86   83.79
   4   4   3 1345.17   84.89
   4   4   3 1103.79   84.49
  -5  -4  -3    8.50    5.30
  -5  -4  -3   -5.30   14.10
   5   4   3    9.90    8.00
   5   4   3    8.40    7.70
  -6  -4  -3   23.60    6.50
  -6  -4  -3   20.80   11.20
   6   4   3   13.10    9.90
   6   4   3   13.40    9.40
  -7  -4  -3  136.09   19.10
   7   4   3  144.99   19.30
   7   4   3  148.39   21.40
  -8  -4  -3   47.60   16.00
   8   4   3   78.59   15.90
   8   4   3   69.89   19.20
   8   4   3   95.49   18.50
  -9  -4  -3  149.09   23.60
   9   4   3  173.48   25.20
   9   4   3  133.99   23.50
   9   4   3  164.38   20.90
  10   4   3  -21.90   20.10
  10   4   3   10.10   18.00
  11   4   3   50.09   22.40
  12   4   3    0.00   24.40
  13   4   3  -36.90   28.90
  19  -5  -3   29.60   26.20
  19  -5  -3   13.60   28.70
  18  -5  -3   17.30   22.70
  18  -5  -3   -6.00   23.40
  17  -5  -3    7.00   21.50
  17  -5  -3  -25.30   19.70
  16  -5  -3  -26.60   18.40
  15  -5  -3    4.00   14.60
  15  -5  -3    2.60   15.30
 -15   5   3   -7.90   18.20
  14  -5  -3  137.09   20.70
  14  -5  -3  106.09   18.80
 -14   5   3   88.99   19.20
  13  -5  -3   53.49   13.90
  13  -5  -3   54.09   13.60
 -13   5   3   46.10   12.80
 -13   5   3   33.40   15.40
  12  -5  -3   32.40   10.40
  12  -5  -3   27.80   12.70
 -12   5   3   34.10   12.70
 -12   5   3   31.20   11.20
  11  -5  -3   11.00    7.10
  11  -5  -3    5.20    8.10
 -11   5   3   -2.70    9.40
  10  -5  -3  128.79   15.40
  10  -5  -3  113.99   14.50
 -10   5   3  111.39   15.40
   9  -5  -3  815.32   58.29
  -9   5   3  861.41   57.89
   8  -5  -3   84.99   12.10
  -8   5   3   84.29   12.10
  -8   5   3   86.09   11.40
   7  -5  -3  453.65   34.10
  -7   5   3  473.05   34.20
  -7   5   3  493.95   34.00
   6  -5  -3  462.45   34.00
  -6   5   3  458.65   34.30
  -6   5   3  507.65   34.80
  -6   5   3  498.75   34.10
   5  -5  -3   51.09    7.50
  -5   5   3   52.99    6.10
  -5   5   3   37.10    8.50
   4  -5  -3 3732.53  241.18
   4  -5  -3 3987.30  240.18
  -4   5   3 3511.75  241.58
  -4   5   3 3751.52  241.28
  -4   5   3 3827.72  240.18
   3  -5  -3  248.18   19.50
   3  -5  -3  244.88   21.50
   3  -5  -3  297.27   19.10
  -3   5   3  252.37   21.00
  -3   5   3  270.27   20.00
   2  -5  -3  219.98   20.90
   2  -5  -3  250.47   18.40
   2  -5  -3  273.67   18.60
  -2   5   3  251.67   19.00
  -2   5   3  215.28   19.50
  -2   5   3  302.87   19.30
   1  -5  -3   24.30   14.90
   1  -5  -3   13.00    3.50
  -1   5   3    8.20    5.60
  -1   5   3   15.90    5.00
   0  -5  -3   15.70    4.20
   0  -5  -3   12.80    7.30
   0   5   3    9.30    4.40
   0   5   3    9.20    5.80
   0   5   3    6.00    5.00
  -1  -5  -3  489.75   31.10
  -1  -5  -3  372.56   34.10
   1   5   3  486.15   31.90
   1   5   3  430.66   30.60
   1   5   3  390.66   31.90
  -2  -5  -3    0.40    8.60
  -2  -5  -3   -4.10    4.10
   2   5   3   -5.60    6.30
   2   5   3   -2.30    6.50
  -3  -5  -3 1635.84  128.09
  -3  -5  -3 2178.38  127.69
   3   5   3 1829.72  128.29
   3   5   3 2193.48  128.69
  -4  -5  -3   16.50   11.00
  -4  -5  -3   43.70    7.80
   4   5   3   45.50   10.30
   4   5   3   40.70    9.60
  -5  -5  -3   21.00    7.20
   5   5   3   15.20    9.20
   5   5   3   24.80   10.10
  -6  -5  -3    1.40   11.70
   6   5   3  -14.50   10.50
   6   5   3    2.80   10.30
  -7  -5  -3   19.90   14.20
   7   5   3    9.90   13.90
   7   5   3   17.90   12.40
  -8  -5  -3  125.09   21.70
   8   5   3  121.19   20.50
   8   5   3  187.88   24.60
   9   5   3   35.00   35.90
  10   5   3   26.90   22.90
  10   5   3   -5.40   23.10
  11   5   3   35.90   24.30
  12   5   3  -21.20   27.10
  19  -6  -3   10.60   22.90
  19  -6  -3   47.50   25.20
  18  -6  -3  -33.40   19.90
  18  -6  -3   -5.00   21.60
  17  -6  -3  176.78   26.70
  17  -6  -3  132.79   24.30
  16  -6  -3  -27.60   15.30
  15  -6  -3   34.70   14.90
  15  -6  -3   60.69   16.20
 -15   6   3   26.20   18.80
  14  -6  -3   13.10   11.80
  14  -6  -3  -11.90   12.00
 -14   6   3   17.50   12.20
 -14   6   3  -17.40   15.10
  13  -6  -3  124.99   17.80
  13  -6  -3  136.39   20.90
 -13   6   3  140.99   22.50
 -13   6   3   98.19   19.00
  12  -6  -3   86.69   13.20
  12  -6  -3   69.69   13.60
 -12   6   3   76.59   14.20
 -12   6   3   90.39   15.50
  11  -6  -3   19.80    8.50
 -11   6   3   15.70    9.60
 -11   6   3   19.00   10.80
  10  -6  -3 1792.62  116.59
 -10   6   3 1713.33  116.09
   9  -6  -3   69.69   11.60
  -9   6   3   70.79   11.80
  -9   6   3   77.19   11.80
   8  -6  -3  110.59   14.40
  -8   6   3  149.29   16.40
   7  -6  -3    6.70    7.00
  -7   6   3   15.60    7.60
  -7   6   3   26.20    6.90
  -7   6   3   22.40    7.70
   6  -6  -3   80.99   10.60
  -6   6   3   82.09   12.90
   5  -6  -3 3111.59  201.48
   5  -6  -3 3216.28  199.78
  -5   6   3 3179.88  199.98
  -5   6   3 2902.51  201.88
  -5   6   3 3216.88  201.68
   4  -6  -3    0.00    3.00
   4  -6  -3    5.00    4.10
  -4   6   3  -12.70    5.90
  -4   6   3    1.00    3.80
   3  -6  -3  151.98   17.80
   3  -6  -3  165.48   12.80
   3  -6  -3  143.49   13.40
  -3   6   3  121.89   15.80
  -3   6   3  176.28   14.00
  -3   6   3  183.38   15.00
   2  -6  -3  825.22   49.60
   2  -6  -3  706.13   49.30
   2  -6  -3  671.63   51.49
  -2   6   3  751.92   49.99
  -2   6   3  679.33   50.59
  -2   6   3  790.42   50.09
   1  -6  -3   81.69   12.70
   1  -6  -3   77.89    9.10
  -1   6   3   84.19   10.60
  -1   6   3   79.49   11.50
  -1   6   3   75.49   11.30
   0  -6  -3  336.77   30.70
   0  -6  -3  413.56   27.40
   0   6   3  398.66   28.50
   0   6   3  378.36   27.30
   0   6   3  335.97   28.60
  -1  -6  -3   -3.10   10.50
  -1  -6  -3   11.60    5.00
   1   6   3    1.60    7.00
   1   6   3    6.40    7.30
   1   6   3   14.50    6.50
  -2  -6  -3  360.46   25.20
  -2  -6  -3  306.67   30.30
   2   6   3  313.47   27.60
   2   6   3  325.47   26.50
  -3  -6  -3   -0.40   10.30
  -3  -6  -3    8.90    5.40
   3   6   3    7.00    7.50
   3   6   3   -1.40    8.20
  -4  -6  -3   24.00   12.50
   4   6   3   -8.60    8.50
   4   6   3   -6.90    8.70
  -5  -6  -3   50.19   14.80
   5   6   3   36.40   12.40
   5   6   3   49.90   12.30
  -6  -6  -3   -8.50   14.00
   6   6   3    9.60   13.90
   6   6   3   -9.30   11.40
  -7  -6  -3   20.80   17.50
   7   6   3   29.40   16.40
   7   6   3   -3.70   14.60
   9   6   3   10.70   23.00
   9   6   3   20.30   22.90
  10   6   3   17.20   25.80
  10   6   3   31.60   24.00
  11   6   3   35.50   27.80
  19  -7  -3  -20.60   23.00
  19  -7  -3   22.80   21.90
  18  -7  -3  153.88   26.20
  18  -7  -3  134.99   24.40
  17  -7  -3    8.90   18.00
  17  -7  -3  -13.10   17.80
  16  -7  -3   30.70   15.80
  15  -7  -3   43.30   14.30
  15  -7  -3   24.10   14.30
 -15   7   3   35.30   20.10
 -15   7   3   57.39   15.70
  14  -7  -3   19.70   12.30
 -14   7   3   24.30   13.40
 -14   7   3   25.70   16.70
  13  -7  -3   39.70   14.50
 -13   7   3   38.30   15.00
 -13   7   3   28.90   14.00
  12  -7  -3  -18.80    9.00
 -12   7   3   15.50   12.10
 -12   7   3   -8.40   11.40
  11  -7  -3  175.48   21.30
 -11   7   3  223.68   23.90
 -11   7   3  221.08   24.30
  10  -7  -3  175.88   19.10
 -10   7   3  182.38   22.10
 -10   7   3  193.88   22.00
   9  -7  -3   50.19    9.50
  -9   7   3   62.69   12.40
  -9   7   3   29.00   10.80
  -9   7   3   40.80    9.80
   8  -7  -3   88.19   13.90
  -8   7   3   96.59   14.40
  -8   7   3  105.49   15.70
  -8   7   3  109.79   15.60
   7  -7  -3   87.59   15.30
  -7   7   3   79.19   13.10
   6  -7  -3   56.19    6.80
   6  -7  -3   75.49   10.20
  -6   7   3   69.59   11.50
  -6   7   3   54.59    8.30
  -6   7   3   76.19   11.40
   5  -7  -3  103.49   12.40
   5  -7  -3  117.99   10.10
  -5   7   3  121.39   11.70
  -5   7   3  101.59   15.20
  -5   7   3  127.19   14.60
   4  -7  -3   46.10    7.80
   4  -7  -3   54.29    7.10
  -4   7   3   49.60    9.00
  -4   7   3   46.10   10.00
   3  -7  -3  274.17   26.20
   3  -7  -3  301.97   20.40
   3  -7  -3  247.78   20.60
  -3   7   3  245.78   23.00
  -3   7   3  305.17   21.60
  -3   7   3  266.57   22.10
   2  -7  -3  276.57   20.40
   2  -7  -3  235.88   34.70
  -2   7   3  241.68   23.00
  -2   7   3  311.07   22.60
  -2   7   3  261.17   21.70
   1  -7  -3  403.16   26.10
   1  -7  -3  288.27   30.50
  -1   7   3  360.36   26.90
  -1   7   3  315.37   27.90
  -1   7   3  377.46   29.40
   0  -7  -3  231.58   28.80
   0  -7  -3  330.87   22.60
   0   7   3  311.17   24.20
   0   7   3  299.17   23.70
   0   7   3  255.87   25.00
  -1  -7  -3   -4.70   10.80
  -1  -7  -3   -3.50    4.50
   1   7   3   -3.50    8.00
   1   7   3    4.50    7.40
   1   7   3   11.00    7.00
  -2  -7  -3   -1.80    5.20
  -2  -7  -3   14.10   11.70
   2   7   3    8.80    8.10
   2   7   3    7.50    9.00
   2   7   3   -1.90    8.40
  -3  -7  -3   13.70   12.90
   3   7   3   36.00   10.60
   3   7   3   -6.10    8.60
   4   7   3   27.50    9.20
   4   7   3   12.20   11.20
   4   7   3   10.70   10.70
  -5  -7  -3   15.50   14.90
   5   7   3  -10.00    8.70
   5   7   3  -20.20   13.60
   5   7   3  -17.20   11.70
  -6  -7  -3   82.09   20.70
   6   7   3  144.89   24.50
   6   7   3  152.28   21.50
   8   7   3   34.40   22.80
   9   7   3   19.70   23.40
   9   7   3   -2.40   23.70
  10   7   3  -37.10   28.00
  11   7   3  108.09   32.70
  19  -8  -3   69.49   24.50
  18  -8  -3   15.50   20.40
  17  -8  -3  -10.10   18.00
  16  -8  -3   93.19   20.10
 -16   8   3   73.39   18.80
 -15   8   3  112.19   19.00
  14  -8  -3   29.20   13.00
 -14   8   3   19.00   16.60
  13  -8  -3   44.00   14.50
 -13   8   3   64.69   16.90
 -13   8   3   59.59   15.20
  12  -8  -3   12.80   10.50
 -12   8   3   27.30   12.70
 -12   8   3   29.10   13.60
  11  -8  -3   43.10   10.90
 -11   8   3   46.50   12.80
 -11   8   3   58.19   13.50
  10  -8  -3  164.58   20.40
 -10   8   3  196.58   23.00
 -10   8   3  231.28   22.90
 -10   8   3  187.58   22.40
   9  -8  -3   83.89   12.80
  -9   8   3   79.49   13.30
  -9   8   3   61.69   11.70
  -9   8   3   71.29   12.90
   8  -8  -3    5.50    6.90
  -8   8   3    5.00    7.70
  -8   8   3   11.40    9.00
  -8   8   3   -3.40    8.30
   7  -8  -3  201.18   19.10
  -7   8   3  217.38   20.70
  -7   8   3  209.78   21.80
   6  -8  -3  697.63   49.99
  -6   8   3  720.13   50.89
  -6   8   3  763.52   48.50
  -6   8   3  686.63   51.29
   5  -8  -3  178.48   16.20
  -5   8   3  159.68   18.80
  -5   8   3  165.78   15.60
  -5   8   3  162.18   18.00
   4  -8  -3    6.70    4.20
   4  -8  -3    5.00    5.20
   4  -8  -3    7.50   10.20
  -4   8   3   13.30    9.00
  -4   8   3   13.70    8.10
  -4   8   3   23.90    7.20
   3  -8  -3   16.30    4.70
   3  -8  -3   -6.40   10.90
  -3   8   3    9.00    7.20
  -3   8   3   14.30    8.60
  -3   8   3   12.50    6.90
   2  -8  -3  858.91   69.49
   2  -8  -3 1093.39   66.59
  -2   8   3 1024.30   67.49
  -2   8   3  958.20   68.19
  -2   8   3 1022.40   67.29
   1  -8  -3  400.76   38.60
   1  -8  -3  534.85   33.60
  -1   8   3  475.15   34.60
  -1   8   3  457.85   34.70
  -1   8   3  420.16   35.90
   0  -8  -3   13.50   12.10
   0   8   3   50.69   10.00
   0   8   3   40.60   11.60
   0   8   3   45.30   10.20
  -1  -8  -3  115.19   18.70
   1   8   3  140.89   17.40
   1   8   3  117.79   18.80
   1   8   3  121.39   17.60
  -2  -8  -3   75.79   16.60
   2   8   3   52.49   11.70
   2   8   3   34.60   12.50
  -3  -8  -3   86.39   22.50
   3   8   3   92.29   16.00
   3   8   3   67.79   14.00
  -4  -8  -3   31.80   18.20
   4   8   3   24.60   13.30
   4   8   3    4.60    9.30
  -5  -8  -3   29.90   19.70
   5   8   3   20.00   10.90
   5   8   3   26.80   16.00
   6   8   3   23.40   18.20
   7   8   3    7.70   20.40
   8   8   3  -23.90   22.90
   9   8   3    9.80   25.60
   9   8   3  -16.60   27.60
  10   8   3   11.00   29.90
  19  -9  -3   35.80   24.40
  18  -9  -3   76.79   23.90
  17  -9  -3   55.29   19.70
  16  -9  -3   16.40   19.70
 -16   9   3   10.90   18.30
  15  -9  -3   75.39   20.10
 -15   9   3   85.59   18.70
  14  -9  -3  348.47   33.40
 -14   9   3  300.67   38.90
 -14   9   3  345.97   36.00
  13  -9  -3  288.67   30.30
 -13   9   3  256.97   35.30
 -13   9   3  369.36   34.00
  12  -9  -3    2.70   10.70
 -12   9   3   -5.50   13.00
 -12   9   3   19.00   12.70
  11  -9  -3   11.90    9.30
 -11   9   3   20.80   11.50
 -11   9   3    2.80   11.00
  10  -9  -3    9.50    8.30
 -10   9   3   -3.80   10.60
 -10   9   3    1.80    9.30
 -10   9   3    7.00   10.70
   9  -9  -3  103.59   14.80
  -9   9   3   92.69   14.00
  -9   9   3  126.89   18.70
  -9   9   3   95.59   16.50
   8  -9  -3   -2.20    7.40
  -8   9   3    6.80    9.70
  -8   9   3    5.90    9.60
   7  -9  -3  750.32   51.79
  -7   9   3  695.63   52.89
  -7   9   3  752.32   52.39
  -7   9   3  715.43   50.29
   6  -9  -3   66.39   10.60
  -6   9   3   74.79   13.00
  -6   9   3   59.29    9.20
  -6   9   3   82.49   14.10
   5  -9  -3   41.40    8.50
  -5   9   3   44.50   12.40
  -5   9   3   28.90    8.20
  -5   9   3   37.50   10.60
   4  -9  -3   63.09   10.40
   4  -9  -3   69.59   15.20
  -4   9   3   68.19   11.70
  -4   9   3   59.19   12.70
  -4   9   3   60.89   11.90
   3  -9  -3   98.49   17.70
  -3   9   3   72.79   11.60
  -3   9   3  109.99   14.70
  -3   9   3   97.39   15.30
   2  -9  -3   88.99   16.20
  -2   9   3   87.79   14.70
  -2   9   3   86.89   13.50
  -2   9   3   67.79   10.90
   1  -9  -3  145.29   20.60
  -1   9   3  166.48   19.50
  -1   9   3  157.28   19.20
  -1   9   3  161.58   21.70
   0  -9  -3  206.38   29.70
   0   9   3  226.48   22.40
   0   9   3  171.78   24.10
   0   9   3  226.88   22.50
  -1  -9  -3    1.90   13.80
   1   9   3   13.90   11.70
   1   9   3    6.70   10.20
   1   9   3    7.70   10.40
  -2  -9  -3   15.80   16.60
   2   9   3   23.70   13.10
   2   9   3    0.60   11.70
   2   9   3    5.40   10.90
   3   9   3   29.30   14.70
   3   9   3   29.60   13.10
  -4  -9  -3   -1.40   20.70
   4   9   3  -14.90   14.30
   4   9   3  -10.90    9.90
   5   9   3    1.50   18.10
   5   9   3   -2.80   11.40
   6   9   3   -2.80   19.80
   7   9   3  -44.80   22.30
   8   9   3   -3.10   25.70
   9   9   3  -26.10   28.60
  19 -10  -3   30.30   24.30
 -19  10   3   51.39   35.70
  18 -10  -3   23.70   20.40
 -18  10   3   43.20   25.40
  17 -10  -3   16.80   19.50
 -17  10   3   30.60   21.80
 -16  10   3   19.40   19.80
  15 -10  -3  186.88   25.60
 -15  10   3  162.78   24.50
  14 -10  -3   20.60   13.50
 -14  10   3   20.70   16.10
  13 -10  -3   35.60   13.00
 -13  10   3   49.50   18.70
 -13  10   3   43.30   16.10
  12 -10  -3   21.10   11.40
 -12  10   3   10.20   12.40
 -12  10   3    7.80   14.30
  11 -10  -3   -5.70   10.30
 -11  10   3  -15.60   11.80
 -11  10   3   26.80   13.40
 -11  10   3    4.60   12.70
 -11  10   3    4.60   13.30
  10 -10  -3    3.90    9.70
 -10  10   3   -3.50   11.90
 -10  10   3    5.00    9.80
 -10  10   3   21.50   12.10
   9 -10  -3   26.10   10.30
  -9  10   3    2.20   11.70
  -9  10   3   15.00    9.80
  -9  10   3   39.20   13.20
   8 -10  -3  197.38   20.90
  -8  10   3  212.68   19.90
  -8  10   3  190.58   24.60
  -8  10   3  186.08   22.60
   7 -10  -3   49.80   11.00
  -7  10   3   38.80    9.30
  -7  10   3   37.80   13.60
  -7  10   3   31.20   11.80
   6 -10  -3   16.90    7.70
  -6  10   3   29.20   11.00
  -6  10   3    3.20   11.10
  -6  10   3   21.70    8.00
   5 -10  -3   -1.20    7.20
  -5  10   3    5.70    7.60
  -5  10   3  -11.30    9.70
   4 -10  -3  102.69   18.80
  -4  10   3  123.29   15.90
  -4  10   3   96.19   13.30
  -4  10   3  112.89   17.70
   3 -10  -3  210.68   32.40
  -3  10   3  273.07   26.90
  -3  10   3  301.57   24.70
  -3  10   3  279.77   28.10
   2 -10  -3   45.40   16.50
  -2  10   3   46.80   12.00
  -2  10   3   24.30    9.60
  -2  10   3   22.90   12.60
   1 -10  -3  129.49   20.90
  -1  10   3  104.69   15.20
  -1  10   3  129.49   17.20
  -1  10   3  139.79   19.30
   0 -10  -3  -24.00   16.50
   0  10   3    3.80   11.00
   0  10   3   15.90   11.10
   0  10   3   10.60   12.50
  -1 -10  -3   12.80   18.30
   1  10   3    7.30   12.20
   1  10   3   16.70   13.30
   1  10   3   23.80   13.10
   2  10   3  207.58   28.80
   2  10   3  234.28   27.10
   3  10   3   -3.40   12.00
   3  10   3    7.10   17.20
   3  10   3  -21.70   29.90
   4  10   3  -19.10   15.80
   4  10   3    7.10   13.20
   4  10   3  -12.60   16.70
   5  10   3  -16.20   17.90
   5  10   3   -6.70   12.50
   5  10   3    8.00   19.30
   6  10   3   -9.70   22.00
   7  10   3  -14.00   26.10
  19 -11  -3   -8.90   23.40
  18 -11  -3  -21.20   20.70
 -18  11   3    4.10   28.20
  17 -11  -3   -8.50   18.90
  16 -11  -3   11.50   16.90
 -16  11   3   -0.40   21.70
  15 -11  -3   18.90   15.10
 -15  11   3   -2.00   19.50
  14 -11  -3  149.99   25.80
 -14  11   3  160.48   24.10
  13 -11  -3   34.90   14.60
 -13  11   3   39.80   16.10
 -13  11   3   25.60   20.20
  12 -11  -3   -4.10   11.40
 -12  11   3  -13.00   14.00
 -12  11   3   11.80   13.90
 -12  11   3    1.40   14.40
  11 -11  -3  279.97   28.90
 -11  11   3  332.87   32.40
 -11  11   3  298.57   30.90
 -11  11   3  225.58   28.70
 -11  11   3  264.87   32.20
  10 -11  -3   -0.30    9.70
 -10  11   3   31.80   13.90
 -10  11   3   13.00   11.40
 -10  11   3   41.80   15.20
   9 -11  -3  112.29   17.40
  -9  11   3  127.69   20.10
  -9  11   3  150.08   22.40
   8 -11  -3    0.60    9.70
  -8  11   3    4.10   13.10
  -8  11   3   20.70    8.30
  -8  11   3    0.10   12.00
   7 -11  -3   33.50   10.70
  -7  11   3   35.30   13.30
  -7  11   3   30.50   14.40
  -7  11   3   51.59   12.00
   6 -11  -3  256.37   24.60
  -6  11   3  305.27   24.50
  -6  11   3  266.37   27.80
  -6  11   3  227.18   28.70
   5 -11  -3   -3.90   16.70
  -5  11   3   -0.20    9.00
  -5  11   3   15.80   13.70
  -5  11   3   27.50   12.80
   4 -11  -3  240.68   36.40
  -4  11   3  262.47   29.30
  -4  11   3  266.77   24.30
  -4  11   3  237.48   26.10
   3 -11  -3  -12.90   16.80
  -3  11   3   -8.90   12.80
  -3  11   3   -2.50    9.70
  -3  11   3   -0.40   12.00
   2 -11  -3  110.99   23.20
  -2  11   3   66.69   17.80
  -2  11   3   67.39   14.60
  -2  11   3   49.90   13.00
   1 -11  -3   25.60   19.50
  -1  11   3   51.69   14.60
  -1  11   3   66.79   14.00
  -1  11   3   57.29   15.90
   0 -11  -3   24.10   20.60
   0  11   3    7.30   13.90
   0  11   3  -14.40   13.30
  -1 -11  -3   94.89   27.40
   1  11   3  134.39   31.30
   1  11   3  157.28   31.00
   1  11   3  116.59   19.50
   2  11   3   20.10   16.20
   2  11   3   -4.20   15.60
   3  11   3    3.10   18.10
   3  11   3   23.00   17.60
   3  11   3   -6.10   13.10
   4  11   3   51.59   20.40
   4  11   3   23.30   20.10
   4  11   3    6.90   15.10
   5  11   3   29.50   23.40
   5  11   3  -25.90   23.00
   6  11   3   -1.70   25.90
   6  11   3   16.10   26.60
   6  11   3   12.10   32.70
  19 -12  -3   38.70   24.00
  18 -12  -3    4.70   20.80
  17 -12  -3   18.60   19.60
  16 -12  -3   34.30   18.40
 -16  12   3    9.10   26.20
  15 -12  -3  106.09   20.80
 -15  12   3   82.99   23.90
  14 -12  -3   16.30   14.70
 -14  12   3    1.40   18.10
 -14  12   3  -13.30   16.90
 -13  12   3   12.30   18.30
 -13  12   3   24.90   17.50
  12 -12  -3  154.38   23.60
 -12  12   3  110.79   21.60
 -12  12   3  108.09   21.30
  11 -12  -3    2.10   12.00
 -11  12   3    7.30   16.50
 -11  12   3   12.10   14.00
 -11  12   3    3.10   13.30
  10 -12  -3   63.09   12.90
 -10  12   3   61.89   16.90
 -10  12   3   38.30   15.50
   9 -12  -3  136.89   20.10
  -9  12   3  128.79   20.50
  -9  12   3  176.88   19.10
  -9  12   3  171.18   25.10
   8 -12  -3    5.60   10.20
  -8  12   3   11.80    9.40
  -8  12   3    4.60   13.80
  -8  12   3   20.70   14.60
   7 -12  -3   87.89   15.00
  -7  12   3  119.29   21.00
  -7  12   3   82.39   13.20
  -7  12   3  109.49   17.80
  -6  12   3  -16.70   14.30
  -6  12   3    1.70    9.90
  -6  12   3    7.80   13.60
   5 -12  -3   63.39   20.50
  -5  12   3    5.80   13.40
  -5  12   3   12.40   14.90
  -5  12   3   27.00   11.30
   4 -12  -3    3.30   21.30
  -4  12   3   29.70   12.40
  -4  12   3   27.80   16.70
  -4  12   3   36.30   14.10
   3 -12  -3   -0.60   21.90
  -3  12   3   21.90   14.90
  -3  12   3   25.30   12.30
  -3  12   3    7.80   14.80
   2 -12  -3    0.20   22.80
  -2  12   3   34.40   16.90
  -2  12   3   23.90   15.30
  -2  12   3   -0.90   13.20
   1 -12  -3   10.60   34.20
  -1  12   3    4.60   14.30
  -1  12   3    6.80   28.80
  -1  12   3  -13.30   15.40
   0  12   3   36.00   20.90
   0  12   3   14.90   16.40
   1  12   3    8.40   17.80
   1  12   3   33.20   18.40
   2  12   3   12.40   16.60
   2  12   3  -11.50   18.20
   2  12   3  -12.80   19.20
   3  12   3   23.80   20.00
   3  12   3    0.80   16.20
   3  12   3   17.50   22.00
   4  12   3    1.10   17.80
   4  12   3  -19.80   22.90
   4  12   3  -21.00   22.80
   5  12   3    8.00   17.70
   5  12   3    7.00   26.60
  18 -13  -3  -25.20   22.30
  17 -13  -3   75.49   22.00
  16 -13  -3   -4.30   17.80
 -16  13   3    7.30   21.00
  15 -13  -3   11.70   16.60
 -15  13   3  -10.20   19.40
  14 -13  -3  -16.10   16.30
 -14  13   3   13.80   18.20
  13 -13  -3   -8.10   14.10
 -13  13   3  -12.30   22.50
 -13  13   3    0.30   16.40
  12 -13  -3   33.30   25.30
 -12  13   3   13.50   16.10
  11 -13  -3   22.50   12.70
  10 -13  -3   70.09   15.70
 -10  13   3   63.69   19.30
 -10  13   3   90.69   21.90
   9 -13  -3   16.50   11.60
  -9  13   3   -3.30   15.30
  -9  13   3  -13.80   15.40
  -9  13   3   -8.40   10.30
   8 -13  -3   22.40   12.50
  -8  13   3   34.30   18.60
  -8  13   3   25.40   11.30
  -8  13   3   34.90   17.40
  -7  13   3   47.60   12.90
  -7  13   3   65.19   18.50
  -7  13   3   32.30   17.00
  -6  13   3    0.90   15.50
  -6  13   3   26.80   12.10
  -6  13   3   23.20   15.70
   5 -13  -3  -15.10   45.30
  -5  13   3   66.59   17.80
  -5  13   3   23.60   13.00
  -5  13   3   13.20   16.70
   4 -13  -3   11.20   29.40
  -4  13   3   19.90   14.10
  -4  13   3  -19.10   15.00
  -4  13   3   15.60   21.10
  -3  13   3    5.20   17.30
  -3  13   3   17.90   18.20
  -3  13   3    8.90   14.80
  -2  13   3   36.30   18.20
  -2  13   3   38.20   19.30
  -1  13   3  -22.30   26.90
  -1  13   3   27.30   19.00
   0  13   3    0.60   18.70
   0  13   3    0.90   21.50
   1  13   3   -7.80   21.70
   1  13   3   -3.00   19.30
   2  13   3   -8.90   20.70
   2  13   3   12.40   17.00
   2  13   3  -60.19   23.70
   3  13   3    6.00   18.60
   3  13   3   -2.60   23.80
  18 -14  -3   -0.90   23.10
 -18  14   3   -7.50   26.80
  17 -14  -3  -38.20   20.60
 -17  14   3   39.50   25.70
  16 -14  -3   31.90   18.50
 -16  14   3    6.40   22.30
  15 -14  -3   40.30   19.40
 -15  14   3    9.60   20.90
  14 -14  -3   -2.10   16.60
 -14  14   3  -11.10   19.80
  13 -14  -3   16.80   16.40
 -13  14   3   18.80   18.90
  12 -14  -3   61.99   17.10
 -12  14   3   40.10   20.60
  11 -14  -3   31.40   15.80
 -11  14   3   23.00   18.80
 -10  14   3   37.80   12.40
 -10  14   3    9.80   17.80
   9 -14  -3   29.70   14.90
  -9  14   3   43.00   12.70
  -9  14   3   52.59   18.80
  -8  14   3  119.89   21.60
  -8  14   3   86.69   15.80
  -7  14   3   29.90   22.30
  -7  14   3   48.40   14.70
  -7  14   3   42.00   19.60
  -6  14   3   28.80   19.30
  -6  14   3   -7.80   13.80
  -6  14   3  -17.30   17.20
  -5  14   3    8.80   19.20
  -5  14   3   22.10   15.40
  -5  14   3  -33.60   18.30
  -4  14   3  -23.00   20.00
  -4  14   3   29.40   19.40
  -4  14   3   10.20   18.30
  -3  14   3   62.29   19.70
  -3  14   3  -37.40   21.20
  -2  14   3   21.60   23.10
  -2  14   3   11.30   19.60
  -1  14   3   48.00   20.80
   0  14   3  -40.60   21.70
   1  14   3  -29.00   18.40
   1  14   3   34.10   23.50
   2  14   3   -2.10   24.00
   2  14   3   -0.30   19.90
  17 -15  -3  -22.50   22.50
 -17  15   3  -12.30   26.10
  16 -15  -3   58.19   22.70
 -16  15   3   55.59   24.80
  15 -15  -3   13.40   19.20
 -15  15   3    7.30   21.90
  14 -15  -3   32.70   20.20
 -14  15   3   82.69   22.80
  13 -15  -3   11.40   18.20
 -13  15   3    6.60   20.30
  12 -15  -3   33.60   16.60
 -12  15   3   18.90   20.90
  11 -15  -3   62.39   18.20
 -11  15   3  107.19   22.80
 -11  15   3   77.79   16.00
  10 -15  -3   -8.00   15.40
 -10  15   3  -13.10   18.60
 -10  15   3   25.80   14.60
  -9  15   3   54.09   16.00
  -9  15   3   56.49   21.00
  -8  15   3   27.70   20.40
  -8  15   3  -25.20   15.10
  -7  15   3   -9.10   19.90
  -7  15   3    2.30   16.90
  -6  15   3   17.40   17.90
  -6  15   3   -6.10   19.80
  -5  15   3  -27.20   20.70
  -4  15   3   22.30   21.40
  -3  15   3   -9.20   20.90
  -2  15   3   16.00   21.90
  -1  15   3    6.20   22.90
   0  15   3    3.40   25.20
   0  15   3  -13.10   19.70
  16 -16  -3   26.60   23.90
 -16  16   3   32.40   26.00
  15 -16  -3   52.09   24.40
 -15  16   3   67.49   25.50
  14 -16  -3    1.00   19.90
 -14  16   3  -26.10   23.20
  13 -16  -3  -32.50   17.60
 -13  16   3   -1.90   21.60
  12 -16  -3   11.80   19.00
 -12  16   3    7.00   21.40
  11 -16  -3   13.20   19.40
 -11  16   3   22.80   17.00
 -11  16   3  -19.60   21.90
 -10  16   3   38.50   22.60
 -10  16   3   -8.20   17.00
  -9  16   3   10.80   18.70
  -9  16   3   12.00   22.20
  -8  16   3  -25.20   19.10
  -8  16   3   19.20   24.10
  -7  16   3  -27.80   22.60
  -6  16   3  -17.50   22.40
  -5  16   3  -32.80   23.40
  -4  16   3  -39.90   22.70
  -3  16   3    4.70   24.90
  -2  16   3   -2.80   25.40
  15 -17  -3  -18.90   22.40
 -15  17   3  -36.40   27.00
  14 -17  -3  -25.30   21.90
 -14  17   3   -9.00   25.20
  13 -17  -3   48.10   23.80
 -13  17   3   13.30   25.00
  12 -17  -3  -29.40   21.70
 -12  17   3   12.20   25.40
 -11  17   3   -5.40   23.50
 -11  17   3   32.30   20.90
 -10  17   3   45.70   25.70
 -10  17   3   24.50   21.90
  -9  17   3   31.00   26.30
  -9  17   3   32.90   25.20
  -8  17   3  -26.80   24.40
  -7  17   3   33.80   25.70
  -6  17   3   39.90   26.80
  -5  17   3    5.70   26.70
 -10  18   3   -1.30   27.70
  -5  19  -4   20.50   31.10
  -5  19  -4    2.20   24.60
  -6  19  -4   13.80   29.80
  -6  19  -4   23.00   24.30
  -7  19  -4   -8.90   24.40
  -7  19  -4  -14.00   31.90
  -8  19  -4   14.00   24.30
  -9  19  -4   -4.90   24.70
 -10  19  -4   -9.40   24.60
 -10  19  -4    1.20   22.50
 -11  19  -4    1.30   25.10
 -11  19  -4   17.50   20.90
 -12  19  -4   32.90   26.80
 -13  19  -4  -10.20   26.30
 -14  19  -4   64.49   29.70
  -2  18  -4   12.80   24.60
  -2  18  -4   39.20   25.80
  -3  18  -4   25.90   22.60
  -3  18  -4    9.90   23.90
  -4  18  -4   -5.10   24.70
  -4  18  -4   41.00   21.60
  -5  18  -4   17.60   21.50
  -5  18  -4   -5.70   23.30
  -6  18  -4    9.60   24.10
  -6  18  -4   -9.80   21.90
  -7  18  -4   31.00   25.90
  -7  18  -4    2.40   21.40
  -8  18  -4   36.50   22.50
  -8  18  -4   29.30   22.40
  -9  18  -4  -24.10   20.80
  -9  18  -4   11.80   18.70
 -10  18  -4   16.20   22.10
 -10  18  -4  -29.70   17.80
 -11  18  -4   33.10   17.80
 -11  18  -4   12.20   23.30
 -12  18  -4   29.40   16.40
 -12  18  -4   31.10   23.80
 -13  18  -4   15.00   24.50
 -14  18  -4  -11.90   24.60
 -15  18  -4    4.60   26.90
  15 -18   4  -26.90   22.60
 -16  18  -4  -12.70   28.20
  16 -18   4   -2.40   23.90
   0  17  -4   36.10   22.80
   0  17  -4  -29.30   20.50
  -1  17  -4   18.70   20.20
  -1  17  -4  -22.80   20.90
  -2  17  -4  -15.50   20.60
  -2  17  -4   -9.20   19.90
  -3  17  -4    0.30   20.60
  -3  17  -4  -42.00   19.20
  -4  17  -4   22.80   19.10
  -4  17  -4   41.10   20.40
  -5  17  -4    8.20   20.00
  -5  17  -4   12.30   19.20
  -6  17  -4   20.30   21.30
  -6  17  -4  -19.50   18.20
  -7  17  -4  -31.10   19.50
  -7  17  -4   10.40   16.10
  -8  17  -4   -9.80   20.70
  -8  17  -4    4.70   15.20
  -9  17  -4   30.90   14.90
  -9  17  -4    5.70   20.80
 -10  17  -4  -37.20   13.80
 -10  17  -4   12.00   21.40
 -11  17  -4  -11.50   13.40
 -11  17  -4    2.80   21.00
 -12  17  -4   32.90   22.50
 -12  17  -4    7.00   13.10
 -13  17  -4   23.20   22.00
  13 -17   4   32.90   20.20
 -14  17  -4  -16.30   24.30
  14 -17   4  -10.10   18.70
 -15  17  -4  -25.50   24.60
  15 -17   4  -15.00   19.60
 -16  17  -4   -4.90   25.30
  16 -17   4   65.59   23.60
 -17  17  -4    7.40   27.30
  17 -17   4  -26.50   23.60
   2  16  -4  -10.30   25.30
   1  16  -4  -43.30   20.10
   1  16  -4  -28.60   27.10
   0  16  -4  -16.90   18.90
   0  16  -4  -18.00   17.00
  -1  16  -4   11.00   18.40
  -1  16  -4  -11.20   18.30
  -2  16  -4    6.00   17.60
  -2  16  -4   40.50   18.00
  -3  16  -4   -1.80   16.90
  -3  16  -4   46.40   18.70
  -4  16  -4   41.90   17.70
  -4  16  -4   66.09   18.60
  -5  16  -4   85.49   20.00
  -5  16  -4   63.79   19.20
  -5  16  -4   50.69   16.40
  -6  16  -4    1.00   17.40
  -6  16  -4    8.80   13.70
  -7  16  -4  -11.50   12.30
  -8  16  -4   28.90   13.00
  -8  16  -4  -33.30   32.00
  -8  16  -4   46.10   21.70
  -9  16  -4    1.60   33.20
  -9  16  -4   25.00   11.50
 -10  16  -4   80.19   13.70
 -11  16  -4   61.29   13.10
 -11  16  -4   61.19   23.30
 -12  16  -4   30.70   20.60
  12 -16   4  -14.20   16.60
 -13  16  -4    9.40   20.00
  13 -16   4   15.20   17.20
 -14  16  -4   52.29   22.50
  14 -16   4   34.70   19.20
 -15  16  -4   51.79   22.60
  15 -16   4   33.10   19.20
 -16  16  -4    2.90   23.30
  16 -16   4  -14.50   19.90
 -17  16  -4  -11.90   26.20
 -17  16  -4   15.80   29.80
  17 -16   4   -4.10   21.00
 -18  16  -4   24.50   28.20
  18 -16   4  -24.10   25.10
   3  15  -4   -5.40   22.50
   3  15  -4   25.00   24.40
   2  15  -4   -9.50   19.40
   2  15  -4    1.40   23.60
   1  15  -4   34.50   24.80
   1  15  -4    2.00   18.40
   0  15  -4   33.00   16.40
   0  15  -4   11.10   16.80
  -1  15  -4   11.60   17.80
  -1  15  -4    1.60   15.80
  -2  15  -4   68.19   18.40
  -2  15  -4   94.59   18.40
  -3  15  -4   29.40   14.20
  -3  15  -4   -6.50   13.80
  -3  15  -4   42.10   30.30
  -4  15  -4    6.70   16.00
  -4  15  -4   -0.50   12.70
  -5  15  -4    4.60   14.60
  -5  15  -4  -12.50   11.80
  -6  15  -4   16.20   15.00
   6 -15   4   54.79   25.20
  -7  15  -4  194.58   22.10
  -7  15  -4  168.38   24.60
  -8  15  -4   59.29   18.00
  -8  15  -4   40.00   16.20
  -8  15  -4   62.49   12.10
  -9  15  -4   32.60   17.90
  -9  15  -4   44.30   11.10
  -9  15  -4   81.59   18.70
 -10  15  -4  107.09   20.10
 -10  15  -4   65.19   12.00
 -10  15  -4   80.59   20.00
 -11  15  -4   44.40   17.60
 -11  15  -4   56.89   22.90
 -11  15  -4   20.90   11.80
  11 -15   4   26.20   22.30
 -12  15  -4   71.19   19.10
  12 -15   4   40.30   14.90
  13 -15   4   47.50   16.00
 -14  15  -4  -16.20   19.10
  14 -15   4   16.90   16.40
 -15  15  -4   -0.80   22.30
  15 -15   4   16.90   17.00
 -16  15  -4   29.40   21.90
 -16  15  -4   43.40   23.10
  16 -15   4   17.90   20.00
 -17  15  -4  -15.60   24.40
  17 -15   4   35.50   22.30
 -18  15  -4  -48.00   27.20
  18 -15   4   20.30   23.50
   5  14  -4   36.20   25.20
   5  14  -4    6.40   25.90
   4  14  -4  -34.90   21.00
   4  14  -4    8.30   22.50
   3  14  -4  -11.60   18.60
   3  14  -4   22.70   21.60
   2  14  -4   35.10   22.30
   2  14  -4   37.30   17.90
   1  14  -4   33.50   15.40
   1  14  -4   40.10   17.50
   0  14  -4   37.10   16.00
   0  14  -4   54.49   14.60
  -1  14  -4    0.70   14.70
  -1  14  -4   17.70   21.10
  -2  14  -4  -29.40   16.90
  -2  14  -4   14.20   13.40
  -2  14  -4   -4.40   13.50
  -2  14  -4    5.90   13.00
  -3  14  -4    7.80   11.80
  -3  14  -4   -2.10   11.20
  -3  14  -4   23.20   13.80
  -3  14  -4   13.20   18.20
   3 -14   4   -7.10   22.80
  -4  14  -4   24.10   12.70
  -4  14  -4   21.20    9.80
  -4  14  -4   16.90   13.40
  -4  14  -4   -3.20   17.20
   4 -14   4   51.19   22.00
  -5  14  -4   23.90    9.90
  -5  14  -4   15.90   16.70
  -5  14  -4   15.20   14.00
   5 -14   4   28.20   21.50
  -6  14  -4    3.00   19.90
  -6  14  -4    4.30   13.80
  -6  14  -4   -3.50    9.10
   6 -14   4  -17.90   19.70
  -7  14  -4   43.10   10.00
  -7  14  -4   26.80   15.40
  -8  14  -4   19.00    9.20
  -8  14  -4   30.10   14.70
  -8  14  -4   26.30   14.10
  -9  14  -4   64.99   17.40
  -9  14  -4   71.69   10.40
  -9  14  -4   64.39   16.70
 -10  14  -4    3.10   13.00
 -10  14  -4   -8.30   15.00
 -10  14  -4   18.80   16.00
  10 -14   4    4.20   11.90
 -11  14  -4   49.90   16.70
 -11  14  -4   59.29   27.40
 -11  14  -4   57.49   18.30
  11 -14   4   51.09   13.70
 -12  14  -4    6.20   19.40
 -12  14  -4   37.20   19.20
 -12  14  -4   11.20   15.50
  12 -14   4   -4.00   12.90
 -13  14  -4   66.09   18.80
 -14  14  -4   -4.70   22.70
  14 -14   4    4.60   15.60
 -15  14  -4   -6.60   19.40
  15 -14   4   38.40   19.10
  16 -14   4   34.60   18.40
  17 -14   4   44.20   22.00
  18 -14   4    8.30   22.90
   6  13  -4   -9.30   26.10
   6  13  -4    4.90   24.50
   5  13  -4   50.59   21.70
   5  13  -4   -4.10   22.50
   4  13  -4  -12.70   18.30
   4  13  -4    5.00   20.60
   3  13  -4  -14.40   15.80
   3  13  -4   13.50   18.50
   2  13  -4   14.40   25.30
   2  13  -4    2.00   14.90
   1  13  -4  -10.10   12.80
   0  13  -4   29.80   13.50
   0  13  -4   25.00   17.90
   0  13  -4   26.90   13.80
   0  13  -4   34.30   14.40
   0 -13   4   42.10   24.00
  -1  13  -4   13.40   11.80
  -1  13  -4   22.80   12.80
  -1  13  -4   38.40   17.70
  -1  13  -4   -2.70   11.80
   1 -13   4   46.50   20.90
  -2  13  -4   33.40   11.00
  -2  13  -4   57.09   14.10
  -2  13  -4   30.20   16.90
  -2  13  -4   36.90   12.00
   2 -13   4   48.10   20.30
  -3  13  -4   41.20   10.70
  -3  13  -4   67.29   16.50
  -3  13  -4   55.19   13.90
  -3  13  -4   60.29   14.00
   3 -13   4   52.29   20.90
  -4  13  -4   -5.20   13.60
  -4  13  -4   17.20    8.90
  -4  13  -4   10.20   11.20
   4 -13   4   49.30   18.90
  -5  13  -4  221.08   25.30
  -5  13  -4  203.98   27.30
   5 -13   4  223.48   35.20
  -6  13  -4   34.10   12.40
  -6  13  -4   -3.10   13.10
  -7  13  -4    5.50   11.30
  -7  13  -4   -4.80   12.80
  -7  13  -4   -0.20   11.70
  -8  13  -4  198.18   25.80
  -8  13  -4  198.88   25.70
  -9  13  -4   91.09   16.70
  -9  13  -4   76.09   16.20
  -9  13  -4  132.49   18.80
   9 -13   4  109.39   16.90
 -10  13  -4  308.27   30.50
 -10  13  -4  252.87   31.80
  10 -13   4  321.27   29.30
 -11  13  -4   98.29   20.10
 -11  13  -4   93.59   18.80
 -11  13  -4  103.89   18.00
  11 -13   4   89.49   15.40
 -12  13  -4  150.78   22.90
 -12  13  -4  120.79   22.70
  12 -13   4  173.38   22.90
 -13  13  -4  -11.10   18.60
 -13  13  -4   53.59   16.90
 -13  13  -4   14.60   20.70
  13 -13   4   23.90   13.50
  14 -13   4  154.08   28.70
  15 -13   4   89.29   19.30
  16 -13   4   70.69   21.60
  17 -13   4   50.09   20.40
  18 -13   4   40.60   22.80
  19 -13   4   -7.60   24.50
   7  12  -4    9.30   25.80
   7  12  -4   25.30   24.90
   6  12  -4    3.60   23.20
   6  12  -4   64.39   22.60
   5  12  -4   27.30   19.20
   5  12  -4   14.50   19.40
   4  12  -4   29.10   18.00
   3  12  -4   39.80   17.80
   3  12  -4   40.10   16.30
   2  12  -4   25.10   16.60
   2  12  -4  -18.40   12.20
   1  12  -4   19.40   11.80
   1  12  -4   14.40   10.90
   1  12  -4    2.10   12.20
  -1 -12   4   -3.50   20.30
   0  12  -4   11.80   11.10
   0  12  -4   25.90   11.00
   0  12  -4   40.00   13.40
   0 -12   4   12.70   17.10
  -1  12  -4  207.78   23.90
  -1  12  -4  240.38   22.40
  -1  12  -4  233.08   26.90
  -1  12  -4  211.88   24.00
   1 -12   4  177.98   26.10
  -2  12  -4  108.79   17.50
  -2  12  -4   92.79   17.10
  -2  12  -4  121.69   16.10
  -2  12  -4   84.69   14.70
   2 -12   4   82.29   19.10
  -3  12  -4  278.67   26.70
  -3  12  -4  253.97   25.70
  -3  12  -4  282.57   28.50
   3 -12   4  284.27   34.70
  -4  12  -4  204.38   23.30
  -4  12  -4  194.48   25.50
   4 -12   4  231.58   31.20
  -5  12  -4  271.97   26.40
   5 -12   4  278.57   33.50
  -6  12  -4  203.88   25.30
  -6  12  -4  303.87   25.60
  -7  12  -4   42.60   11.90
  -7  12  -4   28.60   11.50
  -7  12  -4   27.00   11.90
  -8  12  -4   12.20   11.70
  -8  12  -4    7.40   10.60
  -8  12  -4   27.30   12.10
   8 -12   4   23.40    9.30
  -9  12  -4   25.30   12.90
  -9  12  -4   25.50   12.60
 -10  12  -4  206.78   27.10
 -10  12  -4  127.49   20.40
 -10  12  -4  185.08   23.70
  10 -12   4  172.28   20.40
 -11  12  -4    0.50   14.00
 -11  12  -4   10.20   12.50
 -11  12  -4   24.70   12.10
  11 -12   4   13.90   10.60
 -12  12  -4   70.29   18.80
 -12  12  -4   90.49   16.70
 -12  12  -4   71.59   17.70
  12 -12   4   92.69   17.30
 -13  12  -4   18.40   19.40
 -13  12  -4   30.00   17.40
  13 -12   4   67.39   14.50
 -14  12  -4  -14.50   20.10
  14 -12   4   -1.60   14.20
  15 -12   4    7.10   27.30
  16 -12   4   37.90   18.00
  17 -12   4   42.40   19.80
  18 -12   4  -18.00   21.20
  19 -12   4   -3.90   22.00
  19 -12   4   10.00   23.90
   8  11  -4   37.20   25.10
   8  11  -4  -19.10   25.10
   7  11  -4  -15.00   22.20
   7  11  -4   23.90   22.00
   6  11  -4   12.00   18.70
   5  11  -4    1.20   15.50
   5  11  -4    3.10   17.00
   4  11  -4   86.99   18.20
   3  11  -4  108.49   17.80
   3  11  -4  138.29   20.20
  -3 -11   4   63.89   21.20
   2  11  -4   38.70   13.20
   2  11  -4   48.30   14.70
  -2 -11   4   25.20   17.90
   1  11  -4   22.80    9.40
   1  11  -4   29.40   11.10
   1  11  -4   46.20   11.30
  -1 -11   4   58.99   17.30
   0  11  -4   89.19   14.00
   0  11  -4   84.49   12.30
   0  11  -4   71.49   13.80
   0 -11   4   78.19   18.80
  -1  11  -4   24.10    9.80
  -1  11  -4   28.10    9.70
  -1  11  -4   10.70   11.60
   1 -11   4   23.60   14.50
  -2  11  -4  107.09   16.20
  -2  11  -4  104.39   17.00
  -2  11  -4  125.79   17.20
   2 -11   4  106.09   18.50
  -3  11  -4   59.29   12.50
  -3  11  -4   43.70   10.80
   3 -11   4   24.40   13.80
  -4  11  -4   58.79   11.90
  -4  11  -4   64.89   13.80
   4 -11   4   50.29   14.70
  -7  11  -4   28.80   11.10
  -7  11  -4   10.70   15.10
  -7  11  -4   28.90    9.50
  -8  11  -4   23.90   10.60
  -8  11  -4   18.70    9.70
  -8  11  -4   20.10   10.40
   8 -11   4   30.70    8.60
  -9  11  -4   47.80   11.70
  -9  11  -4   51.09   13.40
  -9  11  -4   43.70   12.70
   9 -11   4   46.60   10.20
 -10  11  -4  101.29   15.90
 -10  11  -4   88.79   16.20
 -10  11  -4  114.19   17.40
  10 -11   4  116.99   17.30
 -11  11  -4  161.98   21.00
 -11  11  -4  159.98   21.90
  11 -11   4  198.08   21.30
 -12  11  -4   30.10   16.80
 -12  11  -4   27.20   14.90
  12 -11   4   -2.30   10.80
 -13  11  -4   36.10   16.90
  13 -11   4    5.10   12.40
 -14  11  -4  319.67   38.00
  14 -11   4  317.57   32.20
  15 -11   4   46.10   15.90
  15 -11   4   81.69   17.20
  16 -11   4   85.89   17.90
  16 -11   4  102.19   22.20
  17 -11   4   70.39   22.30
  17 -11   4  104.49   20.70
  18 -11   4  -18.50   21.10
  18 -11   4   -8.00   18.50
  19 -11   4   -3.60   25.10
  19 -11   4  -23.90   21.70
  10  10  -4   14.70   30.20
   9  10  -4  -27.00   25.30
   9  10  -4    6.20   25.80
   9  10  -4   27.70   28.20
   8  10  -4   87.59   29.00
   8  10  -4  -34.50   21.20
   7  10  -4   36.90   19.60
   7  10  -4   15.40   18.20
   6  10  -4   10.70   17.40
   6  10  -4   19.80   16.40
   5  10  -4   40.70   15.90
   5  10  -4   30.40   16.70
   4  10  -4   -8.30   12.30
   4  10  -4   -2.90   12.50
  -4 -10   4    2.30   16.40
   3  10  -4   58.29   13.40
   3  10  -4   84.69   15.30
   3  10  -4  148.59   22.40
  -3 -10   4   99.79   19.50
   2  10  -4  128.59   21.30
   2  10  -4  146.19   21.50
  -2 -10   4  174.58   27.10
   1  10  -4   70.29   12.70
   1  10  -4  110.69   16.20
  -1 -10   4   91.29   17.20
   0  10  -4   92.99   15.00
   0  10  -4   62.19   11.90
   0 -10   4   93.19   16.20
  -1  10  -4  234.08   22.10
  -1  10  -4  250.07   23.10
   1 -10   4  257.57   29.20
  -2  10  -4   -3.60    8.60
  -2  10  -4    4.60    7.70
  -2  10  -4   -1.30    7.20
   2 -10   4   -2.80   12.40
  -3  10  -4  294.47   24.80
  -3  10  -4  256.57   23.40
   3 -10   4  257.87   28.30
  -4  10  -4  260.17   24.80
  -4  10  -4  263.07   23.70
   4 -10   4  322.27   29.00
  -5  10  -4  323.77   26.60
  -6  10  -4  893.31   62.39
  -6  10  -4  923.71   62.79
  -7  10  -4  124.29   18.00
  -7  10  -4  124.09   18.20
  -7  10  -4  137.59   17.30
   7 -10   4  135.79   15.00
  -8  10  -4  281.37   25.30
  -8  10  -4  277.77   26.90
  -8  10  -4  250.37   24.20
   8 -10   4  271.77   23.10
  -9  10  -4  249.18   24.60
   9 -10   4  247.48   22.70
 -10  10  -4   12.70   17.50
 -10  10  -4   10.20   11.50
  10 -10   4   17.70    7.90
 -11  10  -4   24.80   13.50
 -11  10  -4    6.70   12.20
  11 -10   4    7.50    9.60
 -12  10  -4    6.40   13.80
 -12  10  -4  -21.10   13.20
  12 -10   4    2.60    8.70
  12 -10   4   10.00   10.10
 -13  10  -4  258.17   31.40
  13 -10   4  255.67   26.40
  13 -10   4  231.98   26.20
  14 -10   4   20.00   12.60
  14 -10   4   31.30   14.40
  15 -10   4   -7.20   14.70
  15 -10   4  -11.60   12.70
  16 -10   4  182.08   29.10
  16 -10   4  143.59   24.40
  17 -10   4    5.00   16.60
  17 -10   4    5.00   18.90
  18 -10   4   56.09   20.50
  18 -10   4   43.30   21.40
  19 -10   4    9.40   22.40
  19 -10   4   13.30   24.60
  10   9  -4   79.79   29.50
  10   9  -4   -6.90   26.10
  10   9  -4    0.00   25.90
   9   9  -4  -13.60   22.40
   9   9  -4   36.40   23.20
   8   9  -4   50.69   21.00
   8   9  -4   99.99   21.30
   7   9  -4   67.29   19.40
   7   9  -4   68.79   18.90
   6   9  -4   22.10   15.10
   6   9  -4   35.40   14.80
   6   9  -4   31.10   15.80
   5   9  -4   73.29   15.90
   5   9  -4   57.99   15.40
   5   9  -4   79.19   13.80
  -5  -9   4   75.39   20.30
   4   9  -4  120.99   17.90
   4   9  -4  143.69   22.40
  -4  -9   4  193.98   27.70
   3   9  -4  117.29   14.50
   3   9  -4  134.39   19.70
   3   9  -4  133.29   20.60
  -3  -9   4  123.19   18.40
   2   9  -4  197.78   22.10
   2   9  -4  228.18   22.10
  -2  -9   4  178.38   25.80
   1   9  -4   25.10    8.60
   1   9  -4   47.00    9.50
  -1  -9   4   40.80   12.40
   0   9  -4  881.31   59.29
   0   9  -4  843.12   58.89
   0  -9   4  830.82   61.19
  -1   9  -4  791.62   58.29
  -1   9  -4  802.02   58.59
   1  -9   4  991.70   62.39
  -2   9  -4  126.09   15.00
  -3   9  -4  453.75   35.50
   3  -9   4  544.45   38.80
  -4   9  -4  179.48   28.00
  -4   9  -4  242.98   20.80
   4  -9   4  291.27   25.50
  -5   9  -4 1033.30   69.99
  -5   9  -4  942.51   66.19
  -6   9  -4  572.84   38.90
  -6   9  -4  499.75   38.90
  -6   9  -4  522.75   39.80
   6  -9   4  546.65   38.30
  -7   9  -4   18.20    7.20
  -7   9  -4   21.30    8.30
  -7   9  -4   20.10    8.90
   7  -9   4   17.40    6.40
  -8   9  -4   23.20    9.20
   8  -9   4   22.80    7.10
  -9   9  -4    4.10   11.00
  -9   9  -4   -5.50    9.30
   9  -9   4   17.60    7.80
 -10   9  -4    4.60   10.70
 -10   9  -4   17.80    9.90
  10  -9   4   -0.50    7.50
  10  -9   4    5.10    6.50
 -11   9  -4   37.70   12.70
 -11   9  -4   34.50   12.20
  11  -9   4   25.00    9.40
 -12   9  -4   14.70   13.40
 -12   9  -4   -0.50   13.20
  12  -9   4   12.90    9.20
  12  -9   4    5.90   10.10
  13  -9   4   22.70   12.00
  13  -9   4   15.00   10.50
  14  -9   4    5.00   12.60
  14  -9   4   10.40   12.90
  15  -9   4   93.59   19.00
  15  -9   4   98.59   18.40
  16  -9   4   38.30   17.00
  16  -9   4   20.60   16.60
  17  -9   4  -10.60   18.10
  17  -9   4   20.30   18.40
  18  -9   4  -10.20   20.90
  18  -9   4   13.90   21.10
  19  -9   4    9.90   24.50
  19  -9   4   23.90   24.50
  11   8  -4   31.70   29.80
  10   8  -4    8.70   23.60
   9   8  -4  -13.40   19.60
   9   8  -4   60.29   21.40
   9   8  -4   36.50   20.60
   8   8  -4  221.68   32.20
   8   8  -4  182.48   27.40
   8   8  -4  249.18   36.70
   7   8  -4  119.99   18.00
   7   8  -4  164.78   26.10
   7   8  -4  109.89   19.90
   6   8  -4   -4.70   12.30
   6   8  -4   21.70   11.50
   6   8  -4   -5.80   12.50
  -6  -8   4   -7.90   15.50
   5   8  -4   53.19   13.00
   5   8  -4   34.10   11.50
   5   8  -4    2.70    8.80
  -5  -8   4   15.90   14.00
   4   8  -4   20.50    8.40
   4   8  -4   27.50   10.40
  -4  -8   4   28.80   13.00
   3   8  -4  120.39   17.50
   3   8  -4  102.29   15.10
  -3  -8   4  100.49   16.70
   2   8  -4    9.40    8.20
   2   8  -4    6.00    7.70
  -2  -8   4   17.10   10.70
   1   8  -4  139.19   16.20
   1   8  -4  152.38   15.50
  -1  -8   4  112.29   16.80
   0   8  -4  432.56   35.40
   0  -8   4  567.54   38.90
  -2   8  -4  602.44   43.50
  -2   8  -4  715.63   44.80
  -2   8  -4  618.54   44.00
   2  -8   4  591.94   45.00
  -3   8  -4   69.59   10.50
  -3   8  -4   53.99    8.50
   3  -8   4   55.09   10.90
  -4   8  -4  216.68   18.30
  -5   8  -4   25.00    7.20
  -5   8  -4   23.50    6.70
  -5   8  -4   33.20    7.50
   5  -8   4   26.10    5.80
  -6   8  -4   -2.40    6.20
  -6   8  -4    9.20    5.50
  -6   8  -4   12.10    6.40
   6  -8   4    5.60    4.80
  -7   8  -4   68.99   10.90
  -7   8  -4   78.79   11.10
   7  -8   4   67.99    9.90
  -8   8  -4  493.35   36.60
   8  -8   4  507.45   35.30
   8  -8   4  442.06   34.30
  -9   8  -4  255.37   22.20
  -9   8  -4  227.38   23.50
   9  -8   4  219.68   20.20
   9  -8   4  200.08   19.60
 -10   8  -4  284.47   26.80
 -10   8  -4  312.27   27.80
  10  -8   4  276.07   24.10
  10  -8   4  280.17   24.20
 -11   8  -4  198.98   24.80
 -11   8  -4  269.87   26.10
  11  -8   4  233.78   22.40
  11  -8   4  195.18   22.30
 -12   8  -4    8.90   13.10
  12  -8   4   -5.20    8.50
  12  -8   4   -5.50    9.30
  13  -8   4   37.80   11.60
  13  -8   4   41.80   12.80
  14  -8   4   51.69   14.00
  14  -8   4   54.09   14.80
  15  -8   4   21.00   15.80
  15  -8   4   35.50   14.20
  16  -8   4   55.49   17.30
  16  -8   4   49.99   17.10
  17  -8   4  125.79   22.80
  18  -8   4   21.20   20.90
  18  -8   4    8.20   23.50
  19  -8   4   -4.20   25.40
  19  -8   4   -6.20   24.30
  12   7  -4   55.09   29.60
  12   7  -4   -4.20   25.20
  11   7  -4  -22.30   21.90
  11   7  -4   26.90   34.60
  10   7  -4   48.00   21.50
   9   7  -4   51.79   19.10
   9   7  -4   72.89   18.90
   9   7  -4   56.69   19.90
   8   7  -4   13.60   13.40
   8   7  -4   43.20   15.30
   8   7  -4   24.70   15.50
   8   7  -4   31.90   16.50
   7   7  -4    0.90   12.70
   7   7  -4    0.00   10.40
   7   7  -4    9.70   12.30
  -7  -7   4   17.30   15.10
   6   7  -4  158.08   19.00
   6   7  -4  161.08   19.70
   6   7  -4  151.58   23.30
  -6  -7   4  157.28   20.60
   5   7  -4  205.68   23.30
   5   7  -4  197.78   20.30
   5   7  -4  208.58   22.90
  -5  -7   4  224.28   25.70
   4   7  -4  102.19   16.90
  -4  -7   4  127.19   20.70
   3   7  -4  128.39   17.00
   3   7  -4  165.08   17.00
  -3  -7   4  130.99   20.70
   2   7  -4   29.70    8.00
   1   7  -4  132.49   14.60
   1   7  -4  136.19   14.20
  -1  -7   4  110.99   18.40
   0   7  -4  585.24   41.00
   0   7  -4  593.54   41.30
   0  -7   4  587.34   42.60
  -1   7  -4 1033.20   66.29
  -1   7  -4  969.30   65.69
   1  -7   4  962.90   68.19
  -2   7  -4    3.30    4.60
  -2   7  -4    2.60    4.10
   2  -7   4   -3.20    5.80
  -4   7  -4 1621.44  107.89
  -4   7  -4 1720.23  108.49
  -4   7  -4 1649.83  108.09
  -5   7  -4  207.88   17.10
  -5   7  -4  214.48   17.00
   5  -7   4  191.08   16.30
  -6   7  -4  110.99   13.00
  -6   7  -4  121.99   13.70
   6  -7   4  108.79   11.50
  -7   7  -4 1389.86   90.09
  -7   7  -4 1353.66   89.89
   7  -7   4 1370.46   89.69
   7  -7   4 1320.47   89.29
  -8   7  -4  677.83   47.70
   8  -7   4  674.83   46.90
   8  -7   4  678.73   47.00
  -9   7  -4 1059.79   74.89
  -9   7  -4  966.30   75.39
   9  -7   4 1185.28   74.29
   9  -7   4 1173.88   74.19
 -10   7  -4   25.70   10.40
 -10   7  -4   21.90    9.90
  10  -7   4   16.40    7.10
  10  -7   4   10.60    7.30
 -11   7  -4   25.20   11.60
  11  -7   4    9.70    8.20
  11  -7   4   13.20    8.20
 -12   7  -4  199.38   26.60
  12  -7   4  240.68   22.30
  12  -7   4  190.98   22.70
  13  -7   4   29.10   11.70
  13  -7   4   26.60   11.70
  14  -7   4   11.50   12.10
  14  -7   4   28.80   13.20
 -15   7  -4    8.70   17.70
  15  -7   4   25.00   14.30
  15  -7   4  -16.80   14.70
  16  -7   4   46.40   16.90
  16  -7   4   18.30   16.20
  17  -7   4   31.40   32.00
  17  -7   4   13.90   18.80
  18  -7   4  -11.50   22.50
  18  -7   4   13.90   21.50
  13   6  -4   36.10   26.50
  13   6  -4   53.29   32.70
  12   6  -4   -6.10   24.80
  11   6  -4   -3.80   20.10
  11   6  -4  -14.60   21.50
  10   6  -4  -16.00   19.60
  10   6  -4  -14.50   15.30
   9   6  -4  226.28   30.40
   9   6  -4  217.48   26.80
   9   6  -4  190.48   30.20
   9   6  -4  157.78   22.20
   8   6  -4   38.30   15.30
   8   6  -4   53.99   14.50
   8   6  -4   47.80   14.20
   8   6  -4   62.39   12.30
   7   6  -4   28.70   11.90
   7   6  -4    9.00   11.50
   7   6  -4   27.80    9.20
   7   6  -4    6.60   10.60
  -7  -6   4   11.60   13.20
   6   6  -4  160.28   20.30
   6   6  -4  144.69   17.20
   6   6  -4  155.78   20.20
  -6  -6   4  135.19   22.80
   5   6  -4  433.36   35.60
  -5  -6   4  472.95   36.60
   4   6  -4 1752.42  112.19
   4   6  -4 1834.92  111.99
  -4  -6   4 1497.55  111.49
   3   6  -4   78.09   11.10
   3   6  -4   98.79   12.60
  -3  -6   4   92.69   12.90
   2   6  -4  199.18   17.40
   2   6  -4  194.68   17.60
  -2  -6   4  187.28   20.40
   1   6  -4  999.70   67.79
   1   6  -4 1019.00   68.09
  -1  -6   4 1042.50   70.69
   0   6  -4  111.59   11.60
   0   6  -4  106.19   11.20
   0  -6   4  120.59   14.20
  -1   6  -4  487.45   34.60
  -1   6  -4  496.35   34.30
   1  -6   4  512.15   34.90
  -2   6  -4   45.40    7.10
  -2   6  -4   70.79    8.20
   2  -6   4   80.69   10.40
  -3   6  -4 1611.24  105.69
  -3   6  -4 1625.24  105.99
  -3   6  -4 1653.53  105.59
  -3   6  -4 1462.75  105.69
   3  -6   4 1816.62  106.29
  -4   6  -4   22.70    5.40
  -4   6  -4   30.90    5.60
   4  -6   4   18.40    4.30
  -5   6  -4  212.88   16.40
  -5   6  -4  194.78   16.40
   5  -6   4  181.48   15.00
   5  -6   4  190.68   15.20
  -6   6  -4   64.79   10.70
  -6   6  -4   76.49    6.40
  -6   6  -4   73.29    9.60
   6  -6   4   64.69    8.60
   6  -6   4   59.19    8.40
  -7   6  -4  291.47   20.70
  -7   6  -4  277.07   25.60
  -7   6  -4  327.97   24.80
   7  -6   4  340.27   23.20
   7  -6   4  270.67   22.70
  -8   6  -4  285.27   23.20
   8  -6   4  287.37   22.10
   8  -6   4  255.07   22.00
  -9   6  -4   80.39   11.80
  -9   6  -4   63.09   12.90
   9  -6   4   49.40    9.50
   9  -6   4   79.59   11.00
 -10   6  -4   67.69   13.00
  10  -6   4   73.09   11.20
  10  -6   4   58.89   10.70
 -11   6  -4    2.90   11.40
  11  -6   4    4.60    7.90
  11  -6   4   -6.80    7.50
 -12   6  -4   36.80   15.70
  12  -6   4   53.89   11.40
  12  -6   4   26.30   11.20
  13  -6   4  161.58   20.60
  13  -6   4  136.19   18.70
 -14   6  -4   46.70   15.90
  14  -6   4    9.30   13.10
  14  -6   4   19.30   12.30
 -15   6  -4   39.20   19.90
  15  -6   4  -19.80   14.50
  15  -6   4   -2.50   14.00
  16  -6   4    4.80   16.60
  16  -6   4   -1.60   16.40
  17  -6   4   22.10   19.20
  17  -6   4   24.40   21.90
  18  -6   4   22.90   21.90
  18  -6   4   14.30   23.00
  14   5  -4    9.70   32.20
  13   5  -4   33.80   27.70
  12   5  -4   91.09   26.50
  12   5  -4  124.99   23.50
  11   5  -4   29.10   19.20
  11   5  -4   23.70   16.70
  10   5  -4  188.88   25.90
  10   5  -4  135.59   19.00
  10   5  -4  134.59   22.30
   9   5  -4   12.60   10.80
   8   5  -4   75.69   13.10
   8   5  -4   36.30   12.10
   8   5  -4   63.19   11.20
   8   5  -4   42.50   12.80
  -8  -5   4   26.50   16.20
  -8  -5   4   52.29   14.50
   7   5  -4   59.69   12.60
   7   5  -4   51.79   11.90
   7   5  -4   55.89   10.00
  -7  -5   4   62.19   13.30
  -7  -5   4   74.29   16.60
   6   5  -4    4.40    7.80
   6   5  -4   24.90    8.50
  -6  -5   4   19.40   10.10
  -6  -5   4   34.30   12.80
   5   5  -4  858.81   57.79
   5   5  -4  862.51   57.09
  -5  -5   4  830.02   58.69
  -5  -5   4  761.12   57.49
   4   5  -4  197.48   17.90
   4   5  -4  144.09   16.90
  -4  -5   4  233.18   19.40
   3   5  -4  138.69   13.40
   3   5  -4  131.99   14.40
  -3  -5   4  121.79   15.60
  -3  -5   4  153.18   16.90
   2   5  -4   37.50    6.60
   2   5  -4   33.70    6.90
  -2  -5   4   44.50    9.00
  -2  -5   4   59.49   10.90
   1   5  -4   71.29    9.60
   1   5  -4   85.49    9.60
  -1  -5   4   82.19   10.90
  -1  -5   4   95.09   11.80
   0   5  -4   30.80    5.40
   0   5  -4   38.40    6.00
   0  -5   4   39.40    7.00
   0  -5   4   24.00    6.80
  -1   5  -4    2.60    3.10
  -1   5  -4   -2.00    2.90
   1  -5   4    4.30    4.00
  -2   5  -4    8.20    3.40
  -2   5  -4    0.60    3.10
  -2   5  -4    8.50    3.20
   2  -5   4    2.70    4.00
  -3   5  -4   55.69    7.50
  -3   5  -4   70.99    7.50
  -3   5  -4   57.79    7.00
  -4   5  -4   37.60    6.00
  -4   5  -4   30.60    4.00
  -4   5  -4   38.70    5.90
   4  -5   4   35.00    5.00
   4  -5   4   35.60    5.20
  -5   5  -4  437.26   27.80
  -5   5  -4  376.36   26.10
  -5   5  -4  359.76   27.70
   5  -5   4  406.66   27.30
   5  -5   4  378.26   27.20
  -6   5  -4    9.80    2.90
  -6   5  -4    3.00    6.00
   6  -5   4    1.60    4.10
   6  -5   4    9.00    4.30
  -7   5  -4 1413.86  103.29
  -7   5  -4 1757.72  105.29
  -7   5  -4 1575.44  105.69
   7  -5   4 1751.62  105.09
   7  -5   4 1550.34  105.09
  -8   5  -4    9.60    6.60
   8  -5   4    8.10    5.30
   8  -5   4    0.00    5.30
  -9   5  -4   63.49   11.90
   9  -5   4   78.29   11.20
   9  -5   4   65.29   10.90
 -10   5  -4  224.98   23.90
  10  -5   4  218.98   20.80
  10  -5   4  212.28   19.80
 -11   5  -4  151.58   22.20
  11  -5   4  129.79   16.80
  11  -5   4  123.79   18.30
 -12   5  -4  943.21   71.69
 -12   5  -4 1141.09   75.09
  12  -5   4 1019.80   71.19
  12  -5   4 1046.80   72.39
 -13   5  -4   53.69   15.00
  13  -5   4   55.19   14.70
  13  -5   4   55.79   12.50
 -14   5  -4   -1.20   16.20
  14  -5   4    0.70   12.50
  14  -5   4    2.60   13.70
 -15   5  -4   49.40   22.10
  15  -5   4   97.59   18.20
  15  -5   4   87.09   19.60
  16  -5   4   16.00   19.00
  16  -5   4  -30.10   16.90
  17  -5   4   18.30   21.90
  18  -5   4    5.50   23.90
  18  -5   4  -52.59   25.20
  14   4  -4   31.80   30.50
  13   4  -4    6.40   30.40
  13   4  -4   53.29   22.60
  12   4  -4  -25.00   19.50
  11   4  -4  -13.00   15.80
  11   4  -4  -11.90   13.30
  10   4  -4   45.30   12.30
  10   4  -4   53.09   15.00
  10   4  -4   38.60   12.90
 -10  -4   4   63.99   17.70
   9   4  -4   47.30   12.40
   9   4  -4   51.59   11.60
   9   4  -4   22.20    9.60
  -9  -4   4   51.49   14.30
  -9  -4   4   12.90   14.40
   8   4  -4   39.00   10.60
   8   4  -4   46.60    9.10
  -8  -4   4   45.70   12.10
  -8  -4   4   54.49   14.70
   7   4  -4    5.90    7.50
   7   4  -4   17.30    6.80
   7   4  -4   16.60    7.40
   7   4  -4    7.20    8.00
  -7  -4   4    1.90    9.20
   6   4  -4   92.29   13.70
   6   4  -4   92.49   14.10
  -6  -4   4  118.79   18.10
  -6  -4   4   91.89   13.90
   5   4  -4    4.80    5.70
   5   4  -4    7.20    5.80
  -5  -4   4    0.20    7.00
  -5  -4   4    2.60    8.70
   4   4  -4   32.70    6.80
  -4  -4   4   32.20    7.50
  -4  -4   4   35.30    8.00
   3   4  -4   22.90    6.20
   3   4  -4   25.70    5.80
  -3  -4   4   27.00    6.50
  -3  -4   4   21.50    6.60
   2   4  -4  867.01   55.69
   2   4  -4  827.12   55.29
  -2  -4   4  830.82   55.79
  -2  -4   4  809.32   55.29
   1   4  -4 3365.36  211.98
   1   4  -4 3485.65  212.38
  -1  -4   4 3120.29  212.28
  -1  -4   4 3285.17  211.98
   0   4  -4 2512.45  155.78
   0   4  -4 2403.16  156.18
   0  -4   4 2500.85  155.98
   0  -4   4 2312.87  156.28
  -1   4  -4  175.68   14.00
   1  -4   4  188.28   14.70
  -2   4  -4   26.40    4.60
  -2   4  -4   26.90    4.20
  -2   4  -4   39.60    5.10
   2  -4   4   40.60    5.90
  -3   4  -4 1058.79   68.19
  -3   4  -4 1009.50   68.79
  -3   4  -4 1076.59   68.69
  -3   4  -4 1129.39   68.79
   3  -4   4 1019.60   68.59
  -4   4  -4 2281.77  153.98
  -4   4  -4 2169.08  154.78
  -4   4  -4 2693.83  154.78
   4  -4   4 2697.03  154.78
   4  -4   4 2218.58  154.58
  -5   4  -4   62.79    8.50
  -5   4  -4   68.39    8.60
  -5   4  -4   58.39    6.10
   5  -4   4   59.99    5.80
   5  -4   4   52.99    7.40
   5  -4   4   73.79    7.40
  -6   4  -4 1290.17   89.59
  -6   4  -4 1439.86   88.09
  -6   4  -4 1271.97   86.99
   6  -4   4 1361.26   86.89
   6  -4   4 1183.68   88.09
   6  -4   4 1545.85   88.19
  -7   4  -4  159.48   13.40
  -7   4  -4  197.48   18.20
   7  -4   4  179.48   13.70
   7  -4   4  187.68   15.00
   7  -4   4  171.38   15.80
  -8   4  -4  211.88   15.70
   8  -4   4  209.58   15.90
   8  -4   4  205.08   16.90
   8  -4   4  195.18   18.40
  -9   4  -4   56.39    8.30
  -9   4  -4   68.09   12.50
   9  -4   4   59.99    7.80
   9  -4   4   82.49   10.80
   9  -4   4   53.09    9.50
 -10   4  -4   92.49    9.60
 -10   4  -4   59.79   12.70
 -10   4  -4  136.69   19.40
  10  -4   4   71.69   10.90
  10  -4   4   70.09   11.60
  10  -4   4   83.89   11.30
 -11   4  -4 1570.14  102.49
 -11   4  -4 1690.93  107.39
 -11   4  -4 1384.86  105.09
  11  -4   4 1580.64  104.99
  11  -4   4 1679.63  106.39
 -12   4  -4    5.30   11.40
  12  -4   4    8.60    8.90
  12  -4   4    5.90    9.00
  12  -4   4   -2.70   11.30
 -13   4  -4   31.60   15.60
  13  -4   4   57.89   16.10
  13  -4   4   48.20   11.90
 -14   4  -4   33.40   18.60
  14  -4   4   19.30   12.40
  15  -4   4  -33.00   14.00
  15  -4   4  -12.80   18.60
  16  -4   4    7.90   18.30
  16  -4   4   10.40   21.00
  17  -4   4   37.70   24.60
  17  -4   4   28.10   25.10
  15   3  -4   84.99   30.20
  14   3  -4  -13.90   19.60
  14   3  -4   42.50   25.10
  13   3  -4   75.59   19.40
  13   3  -4  131.09   24.60
  12   3  -4  -41.00   16.60
  12   3  -4   -6.70   14.20
  11   3  -4   -0.10   13.80
  11   3  -4   -1.80   12.30
  11   3  -4   -7.20   11.20
 -11  -3   4   10.00   14.90
  10   3  -4  220.68   26.30
  10   3  -4  222.08   23.90
  10   3  -4  212.48   22.70
 -10  -3   4  248.68   27.80
 -10  -3   4  201.88   30.10
   9   3  -4  538.55   40.10
   9   3  -4  573.44   39.50
   9   3  -4  564.24   41.50
  -9  -3   4  540.95   42.10
  -9  -3   4  496.75   41.90
   8   3  -4   15.80    7.90
   8   3  -4   16.40    6.70
   8   3  -4   -4.00    7.80
  -8  -3   4   23.50   10.10
   7   3  -4  170.08   18.00
  -7  -3   4  232.98   21.50
  -7  -3   4  179.08   19.90
   6   3  -4  527.25   39.30
   6   3  -4  562.54   39.40
  -6  -3   4  598.14   40.60
   5   3  -4  491.95   33.60
   5   3  -4  451.55   32.90
   5   3  -4  495.25   34.00
  -5  -3   4  460.35   34.00
   4   3  -4   65.69    8.10
   4   3  -4   44.80    6.80
   4   3  -4   44.10    7.10
  -4  -3   4   63.09   13.00
  -4  -3   4   54.79    7.90
   3   3  -4  290.17   20.40
   3   3  -4  272.27   20.50
  -3  -3   4  282.97   20.80
  -3  -3   4  269.57   20.30
   2   3  -4 3781.92  231.18
   2   3  -4 3590.24  231.28
  -2  -3   4 3546.55  231.18
  -2  -3   4 3555.14  230.88
   1   3  -4 1712.03  109.39
   1   3  -4 1669.83  108.89
  -1  -3   4 1627.74  109.09
  -1  -3   4 1775.12  108.99
   0   3  -4    4.60    2.60
   0   3  -4    3.20    2.30
   0  -3   4   -0.40    2.30
   0  -3   4    1.60    2.80
  -1   3  -4  190.58   14.00
  -1   3  -4  205.28   13.30
   1  -3   4  179.28   13.90
  -2   3  -4  212.68   15.60
  -2   3  -4  232.28   15.30
  -2   3  -4  223.38   15.10
   2  -3   4  208.38   15.50
  -3   3  -4 3771.12  254.67
  -3   3  -4 4418.16  254.37
  -3   3  -4 3944.81  254.17
   3  -3   4 3811.92  254.47
   3  -3   4 4014.00  254.07
  -4   3  -4  102.69    8.50
  -4   3  -4   98.29   10.30
   4  -3   4  104.69    8.40
   4  -3   4  105.99    9.40
  -5   3  -4   24.60    3.80
  -5   3  -4   28.60    4.80
  -5   3  -4   32.90    6.20
   5  -3   4   22.70    4.40
   5  -3   4   28.60    4.10
   5  -3   4   25.00    5.00
  -6   3  -4  190.68   15.80
  -6   3  -4  253.27   19.40
   6  -3   4  211.18   16.60
   6  -3   4  217.98   17.80
   6  -3   4  239.08   16.30
  -7   3  -4  180.28   17.40
  -7   3  -4  132.59   12.50
  -7   3  -4  160.08   17.20
   7  -3   4  159.18   13.10
   7  -3   4  165.28   15.30
   7  -3   4  159.68   13.50
  -8   3  -4   51.89   10.60
  -8   3  -4   49.20    6.50
  -8   3  -4   48.60   10.10
   8  -3   4   35.00    6.90
   8  -3   4   41.60    8.60
   8  -3   4   59.89    8.70
  -9   3  -4   -1.40    9.30
  -9   3  -4   -5.80    4.20
   9  -3   4    1.60    8.20
   9  -3   4   -2.20    6.40
   9  -3   4   -2.60    5.70
 -10   3  -4   40.30   11.20
 -10   3  -4   40.50    6.60
  10  -3   4   26.20    8.30
  10  -3   4   71.59   11.60
  10  -3   4   47.10    8.30
 -11   3  -4   80.09   16.20
 -11   3  -4  100.19   11.70
  11  -3   4  106.19   16.30
  11  -3   4  146.79   20.00
  11  -3   4  117.89   15.90
 -12   3  -4  102.59   12.60
 -12   3  -4   69.79   16.50
  12  -3   4  150.68   18.20
  12  -3   4  122.39   19.60
 -13   3  -4    0.20   15.00
  13  -3   4   -7.00   14.20
  13  -3   4  -24.80   11.10
 -14   3  -4   40.40   20.20
  14  -3   4   73.79   16.70
  14  -3   4   96.29   15.30
  14  -3   4  105.99   20.20
  15  -3   4    1.90   15.80
  15  -3   4  -17.00   16.10
  15  -3   4   15.30   19.70
  16  -3   4   74.99   21.20
  16  -3   4   74.29   25.70
  16  -3   4  110.59   21.80
  17  -3   4   34.10   28.00
  16   2  -4  -68.39   31.40
  15   2  -4   96.39   30.50
  15   2  -4   46.70   23.10
  14   2  -4  170.18   22.60
  13   2  -4   19.70   15.00
  13   2  -4   33.50   18.50
  12   2  -4   32.40   12.50
  12   2  -4   10.70   15.70
  11   2  -4   13.70    9.80
  11   2  -4  -11.10   12.20
  11   2  -4    2.30   11.40
 -11  -2   4   -0.40   12.60
  10   2  -4  259.57   25.50
  10   2  -4  330.77   27.70
  10   2  -4  332.67   29.50
 -10  -2   4  306.37   30.50
 -10  -2   4  345.77   30.10
   9   2  -4  130.79   15.50
   9   2  -4  126.49   15.90
   9   2  -4  108.89   17.10
  -9  -2   4  117.79   18.70
   8   2  -4   18.50    7.60
   8   2  -4   15.00    6.70
  -8  -2   4    8.10    8.50
  -8  -2   4   27.20    8.50
   7   2  -4  414.16   29.80
   7   2  -4  410.86   30.10
  -7  -2   4  399.26   31.00
   6   2  -4   85.09   10.70
   6   2  -4   92.29   11.20
  -6  -2   4   94.89   12.10
  -6  -2   4   84.69   12.40
   5   2  -4    2.30    3.50
   5   2  -4   -0.60    3.80
  -5  -2   4    0.00    4.90
  -5  -2   4    3.50    4.60
   4   2  -4   64.89    8.40
   4   2  -4   79.39    7.80
  -4  -2   4   91.69    9.60
  -4  -2   4   87.09    9.00
   3   2  -4  218.28   17.30
  -3  -2   4  239.58   17.20
  -3  -2   4  248.18   17.60
   2   2  -4   87.59    8.40
   2   2  -4   94.39    7.90
  -2  -2   4   91.19    8.70
  -2  -2   4   94.19    7.90
   1   2  -4   96.59    7.40
   1   2  -4   89.09    8.10
  -1  -2   4   95.49    8.00
  -1  -2   4   87.79    7.10
   0   2  -4  265.97   18.00
   0  -2   4  254.57   17.80
  -1   2  -4  208.48   14.90
  -1   2  -4  231.78   15.00
  -1   2  -4  217.08   15.20
   1  -2   4  201.78   14.90
   1  -2   4  217.68   14.80
   1  -2   4  228.68   14.90
  -2   2  -4  139.99   12.00
  -2   2  -4  179.68   11.40
  -2   2  -4  160.88   11.80
   2  -2   4  173.58   11.80
  -3   2  -4 2774.62  166.38
  -3   2  -4 2448.16  166.68
   3  -2   4 2743.43  166.18
   3  -2   4 2437.86  166.48
  -4   2  -4  572.14   36.70
  -4   2  -4  570.64   36.90
  -4   2  -4  501.05   37.50
   4  -2   4  573.44   36.60
   4  -2   4  535.35   37.20
  -5   2  -4   22.00    3.80
  -5   2  -4   21.10    6.20
  -5   2  -4   24.20    6.90
   5  -2   4   19.50    3.90
   5  -2   4   22.60    4.20
   5  -2   4   18.10    4.70
  -6   2  -4 1099.59   70.99
  -6   2  -4  983.40   70.39
   6  -2   4 1146.39   70.59
   6  -2   4 1004.50   70.39
   6  -2   4 1164.18   71.89
  -7   2  -4   56.49    7.70
  -7   2  -4   54.99    9.10
   7  -2   4   42.80    8.50
   7  -2   4   52.09    7.20
   7  -2   4   50.69    7.30
  -8   2  -4  271.77   22.80
  -8   2  -4  223.98   19.30
   8  -2   4  287.37   22.20
   8  -2   4  257.37   20.80
   8  -2   4  248.78   19.90
  -9   2  -4  113.39   13.50
  -9   2  -4  160.18   19.30
   9  -2   4  193.48   17.90
   9  -2   4  160.48   15.60
   9  -2   4  155.18   16.50
 -10   2  -4  472.45   35.10
 -10   2  -4  505.75   39.10
  10  -2   4  500.55   36.90
  10  -2   4  485.95   36.70
  10  -2   4  557.94   39.50
 -11   2  -4    3.80    5.80
 -11   2  -4   13.40   12.40
  11  -2   4    1.00   10.80
  11  -2   4   11.00    9.30
  11  -2   4   -8.30    8.70
 -12   2  -4   -8.90    6.40
 -12   2  -4    6.80   14.90
  12  -2   4    4.00   10.70
  12  -2   4  -28.10   13.40
 -13   2  -4   57.99   19.70
  13  -2   4   57.19   18.90
  13  -2   4   29.60   16.80
  14  -2   4  100.09   18.50
  14  -2   4   54.29   17.20
  14  -2   4  106.49   23.40
  15  -2   4  122.49   23.80
  15  -2   4  112.09   22.00
  15  -2   4  157.78   28.60
  16  -2   4    6.60   22.10
  16  -2   4   -7.50   19.80
  16  -2   4   -9.40   26.30
  17  -2   4  -12.90   32.30
  17  -2   4   -7.40   23.90
  16   1  -4   74.09   29.70
  16   1  -4  -12.70   26.30
  15   1  -4   21.00   18.00
  15   1  -4   44.90   25.00
  14   1  -4   14.60   14.60
  14   1  -4   19.40   20.00
  13   1  -4    5.40   12.60
  13   1  -4    0.60   17.20
  12   1  -4  -10.50   13.80
  12   1  -4   18.90   10.80
  11   1  -4   72.19   15.40
  11   1  -4   74.19   13.90
 -11  -1   4   73.29   13.60
 -11  -1   4   69.29   15.60
  10   1  -4  162.48   18.20
  10   1  -4  205.48   21.50
  10   1  -4  238.68   22.40
 -10  -1   4  208.38   30.00
 -10  -1   4  193.18   23.20
   9   1  -4   -4.60    7.00
   9   1  -4    0.90    7.20
   9   1  -4    2.80    5.20
  -9  -1   4    6.10    8.00
  -9  -1   4    5.10    8.90
   8   1  -4   -7.80    5.90
   8   1  -4   -8.20    5.90
  -8  -1   4    7.80    8.00
  -8  -1   4   -5.60    8.30
   7   1  -4  518.85   40.70
   7   1  -4  606.54   40.80
  -7  -1   4  690.23   41.20
  -7  -1   4  541.85   41.90
   6   1  -4  176.38   15.80
   6   1  -4  192.88   16.10
  -6  -1   4  202.58   17.60
  -6  -1   4  240.98   20.30
   5   1  -4  462.65   30.30
   5   1  -4  419.56   30.30
  -5  -1   4  466.55   31.20
  -5  -1   4  420.66   30.20
   4   1  -4   40.50    5.90
  -4  -1   4   36.70    5.00
  -4  -1   4   42.00    6.10
  -4  -1   4   47.60    6.20
   3   1  -4 1873.01  126.09
  -3  -1   4 1919.51  125.99
  -3  -1   4 2095.19  126.09
   2   1  -4  235.18   16.30
  -2  -1   4  222.78   16.30
   1   1  -4   70.29    6.00
   1   1  -4   63.49    5.30
  -1  -1   4   66.49    6.40
   0   1  -4 1512.15   97.99
   0  -1   4 1558.54   97.89
   0  -1   4 1516.55   97.99
  -1   1  -4  959.70   61.59
   1  -1   4  937.91   61.19
   1  -1   4  958.60   61.49
  -2   1  -4 9462.35  578.54
   2  -1   4 8382.86  578.44
   2  -1   4 9472.85  578.44
  -3   1  -4   45.50    5.60
  -3   1  -4   40.40    5.60
   3  -1   4   55.49    5.90
   3  -1   4   52.29    6.50
  -4   1  -4   -3.40    2.30
  -4   1  -4   -2.00    3.30
   4  -1   4   -1.80    2.90
   4  -1   4    3.10    3.10
  -5   1  -4  652.03   43.00
   5  -1   4  652.53   43.10
   5  -1   4  619.54   44.00
  -6   1  -4  676.83   45.40
  -6   1  -4  601.54   42.80
  -7   1  -4  931.01   64.49
  -7   1  -4 1072.99   65.99
   7  -1   4  939.81   64.89
   7  -1   4  900.01   64.29
   7  -1   4 1034.40   66.69
  -8   1  -4   37.10    6.50
   8  -1   4   28.10    8.40
   8  -1   4   29.00    7.90
   8  -1   4   33.20    6.70
  -9   1  -4  331.27   25.20
  -9   1  -4  343.37   29.80
   9  -1   4  346.37   27.50
   9  -1   4  376.16   29.10
   9  -1   4  308.07   26.10
 -10   1  -4   10.50    6.10
 -10   1  -4   24.50   12.60
  10  -1   4    1.80    8.10
  10  -1   4    1.00   10.00
  10  -1   4   29.90    9.00
 -11   1  -4    4.70   14.20
 -11   1  -4    2.90    6.00
  11  -1   4   -7.60   11.70
  11  -1   4   -4.20    9.50
  11  -1   4  -11.10   10.30
 -12   1  -4   11.70   17.00
  12  -1   4   39.90   12.60
  12  -1   4   40.30   16.60
  12  -1   4   31.80   12.70
 -13   1  -4   26.60   21.10
  13  -1   4   18.50   17.60
  13  -1   4   16.50   14.00
  13  -1   4   15.70   14.30
  14  -1   4   -0.20   16.50
  14  -1   4   21.90   21.20
  14  -1   4  -21.50   16.60
  15  -1   4   39.80   26.50
  15  -1   4   -3.20   21.50
  15  -1   4   57.19   21.20
  16  -1   4   19.10   30.50
  16  -1   4   -2.10   24.30
  16  -1   4   13.40   31.50
  17   0  -4  -15.90   27.90
  16   0  -4   50.89   26.30
  15   0  -4   -5.20   23.40
  15   0  -4  -17.40   16.40
  14   0  -4    4.80   12.30
  14   0  -4   18.70   17.40
  13   0  -4  -11.30   14.10
  13   0  -4    8.00   11.20
  12   0  -4   -3.70    9.10
  12   0  -4  -19.80   11.60
  11   0  -4 1096.09   70.29
  11   0  -4  941.21   67.89
  10   0  -4   26.00    9.00
  10   0  -4   19.00    6.20
  10   0  -4   19.50    8.60
 -10   0   4   15.90    8.70
 -10   0   4   18.80   10.20
   9   0  -4   41.30    9.20
   9   0  -4   52.29    9.10
  -9   0   4   55.39   11.40
  -9   0   4   52.79    9.80
   8   0  -4  119.09   13.20
   8   0  -4   85.79   12.80
  -8   0   4   98.89   13.70
  -8   0   4   92.19   15.10
  -8   0   4  124.29   14.50
   7   0  -4  281.77   22.90
   7   0  -4  317.87   23.40
  -7   0   4  276.67   23.40
  -7   0   4  325.17   26.40
  -7   0   4  330.07   24.40
   6   0  -4 2732.03  170.08
   6   0  -4 2621.14  169.68
  -6   0   4 2572.94  169.58
   5   0  -4    4.40    3.30
   5   0  -4    0.10    2.80
  -5   0   4   -0.30    3.90
  -5   0   4    2.40    3.20
   4   0  -4 1088.29   70.29
  -4   0   4 1086.69   70.19
  -4   0   4 1050.79   69.39
   3   0  -4   24.00    4.30
   3   0  -4   25.50    3.10
  -3   0   4   27.90    4.50
   2   0  -4   95.89    8.20
   2   0  -4   90.69    7.10
  -2   0   4   92.29    8.50
  -2   0   4   93.09    7.00
   1   0  -4   26.00    4.10
   1   0  -4   21.70    3.30
  -1   0   4   26.20    3.30
  -1   0   4   28.80    4.00
   0   0  -4  172.58   12.30
   0   0   4  168.58   12.20
   0   0   4  168.18   12.20
  -1   0  -4 2239.88  143.19
   1   0   4 2229.58  143.09
  -2   0  -4    7.70    2.60
  -2   0  -4    8.50    3.20
   2   0   4    7.90    3.00
  -3   0  -4  748.13   50.69
  -3   0  -4  784.52   51.19
   3   0   4  791.42   50.79
   3   0   4  771.82   51.19
  -4   0  -4   74.69   10.80
  -4   0  -4   56.69    6.90
   4   0   4   58.39    7.40
   4   0   4   57.09    7.30
  -5   0  -4  117.19   12.70
  -5   0  -4   83.59    9.40
   5   0   4   97.89   12.00
   5   0   4   93.69   10.20
  -6   0  -4   30.50    8.20
  -6   0  -4   28.00    5.70
   6   0   4   25.30    7.50
   6   0   4   20.10    6.20
   6   0   4   35.30    8.20
  -7   0  -4  431.06   33.20
  -7   0  -4  548.55   35.80
   7   0   4  480.55   34.60
   7   0   4  436.16   35.50
  -8   0  -4    0.80    9.30
  -8   0  -4   -1.20    5.10
   8   0   4   -2.10    6.90
  -9   0  -4   11.00    5.60
  -9   0  -4   16.90   10.80
   9   0   4   20.70   10.20
   9   0   4   12.70    9.10
 -10   0  -4   10.90   13.30
 -10   0  -4    3.10    6.20
  10   0   4    5.40   10.00
  10   0   4    0.00   12.30
 -11   0  -4  212.48   29.40
  11   0   4  172.78   21.30
  11   0   4  202.48   28.00
 -12   0  -4    6.20   18.20
  12   0   4  -30.60   19.80
  12   0   4  -31.30   13.20
  12   0   4   -1.50   12.40
  13   0   4   65.29   17.90
  13   0   4   82.79   23.20
  13   0   4   62.89   16.80
  14   0   4   29.20   20.30
  14   0   4   55.29   25.00
  14   0   4   45.00   18.90
  15   0   4   20.10   21.40
  15   0   4  -31.40   28.30
  17  -1  -4   16.70   28.40
  17  -1  -4    6.00   25.10
  16  -1  -4   22.90   22.60
  15  -1  -4   45.30   19.90
  14  -1  -4   20.70   17.20
  13  -1  -4    1.80   13.20
  12  -1  -4  758.52   55.79
  11  -1  -4   66.49   12.10
 -11   1   4   44.50   13.00
 -11   1   4   28.10   12.70
 -11   1   4   53.99   13.00
  10  -1  -4  150.28   18.00
  10  -1  -4  144.59   17.30
 -10   1   4  134.19   17.60
 -10   1   4  178.78   19.90
 -10   1   4  184.08   19.80
   9  -1  -4  112.09   14.20
   9  -1  -4  105.29   13.50
  -9   1   4  121.79   15.90
   8  -1  -4   87.89   12.10
   8  -1  -4   88.89   11.10
  -8   1   4  109.29   13.40
  -8   1   4   91.39   13.20
   7  -1  -4  792.32   51.59
   7  -1  -4  773.52   51.79
  -7   1   4  729.33   51.39
   6  -1  -4  676.13   44.50
   6  -1  -4  609.34   43.70
  -6   1   4  748.93   44.70
  -6   1   4  592.54   43.70
   5  -1  -4  144.29   13.10
   5  -1  -4  179.48   12.40
  -5   1   4  144.59   12.30
  -5   1   4  171.88   14.00
   4  -1  -4  264.67   19.10
  -4   1   4  274.67   19.60
  -4   1   4  251.77   18.10
   3  -1  -4   32.60    5.30
  -3   1   4   31.60    3.70
  -3   1   4   39.50    5.30
   2  -1  -4  615.44   40.50
   2  -1  -4  601.14   39.90
  -2   1   4  619.04   40.50
  -2   1   4  605.94   39.80
   1  -1  -4    9.90    2.60
   1  -1  -4   10.20    2.80
   1  -1  -4    9.00    2.30
  -1   1   4   10.70    3.00
  -1   1   4    8.60    3.40
  -1   1   4    8.40    2.40
   0  -1  -4   54.99    5.70
   0  -1  -4   41.80    5.00
   0   1   4   45.10    6.40
   0   1   4   40.90    5.20
   0   1   4   46.20    5.40
  -1  -1  -4    3.90    2.40
  -1  -1  -4    5.10    3.60
   1   1   4    5.80    2.70
   1   1   4   12.20    3.50
  -2  -1  -4   61.09    8.40
  -2  -1  -4   54.29    6.50
   2   1   4   58.99    7.10
   2   1   4   49.90    7.10
  -3  -1  -4  102.39    9.70
   3   1   4   95.99   10.00
   3   1   4  107.59   10.50
  -4  -1  -4   35.90    5.70
  -4  -1  -4   47.50   13.40
   4   1   4   40.00    6.90
   4   1   4   31.50    6.20
  -5  -1  -4 3401.86  213.28
  -5  -1  -4 3197.18  212.48
   5   1   4 3376.56  212.98
   5   1   4 3255.37  212.78
  -6  -1  -4  632.84   47.10
  -6  -1  -4  762.92   48.70
   6   1   4  634.04   49.50
   6   1   4  748.73   48.60
   6   1   4  687.43   48.20
  -7  -1  -4   37.80    9.80
  -7  -1  -4   31.20    6.80
   7   1   4   26.40    9.20
   7   1   4   29.30    9.00
   7   1   4   49.00    9.60
  -8  -1  -4   -4.10    5.10
  -8  -1  -4   13.50   10.40
   8   1   4    5.20    8.40
   8   1   4   -4.20    8.40
  -9  -1  -4   85.49   15.40
  -9  -1  -4   86.29   12.40
   9   1   4   85.99   13.90
   9   1   4   83.89   15.90
 -10  -1  -4  504.45   35.30
 -10  -1  -4  531.75   41.80
  10   1   4  402.96   42.90
  10   1   4  448.96   38.80
 -11  -1  -4   22.00   17.60
  11   1   4   42.90   14.00
  11   1   4   -5.50   16.30
 -12  -1  -4   33.90   26.20
  12   1   4   59.09   17.20
  12   1   4   12.20   17.80
  13   1   4   11.60   22.10
  13   1   4    3.50   19.10
  14   1   4   21.60   20.60
  14   1   4   25.20   27.40
  15   1   4   32.20   31.00
  15   1   4    8.70   23.20
  18  -2  -4   39.50   30.60
  18  -2  -4  -36.70   27.40
  17  -2  -4   37.00   23.20
  17  -2  -4   37.00   25.60
  16  -2  -4  -12.50   21.90
  16  -2  -4  -13.50   21.10
  15  -2  -4   28.70   16.90
  15  -2  -4   -4.50   18.00
  14  -2  -4   -6.80   14.70
  13  -2  -4   19.60   12.80
  13  -2  -4   30.90   13.30
 -13   2   4   27.60   14.30
  12  -2  -4   21.90   11.20
  12  -2  -4   16.70   10.40
 -12   2   4   10.30   12.30
 -12   2   4   19.30   13.00
  11  -2  -4   84.09   12.80
  11  -2  -4   87.49   14.10
 -11   2   4   88.49   14.90
  10  -2  -4   11.20    7.70
  10  -2  -4   -4.40    7.10
 -10   2   4    5.20    9.20
 -10   2   4   10.70    8.10
   9  -2  -4   43.90    8.30
   9  -2  -4   49.90    8.70
  -9   2   4   47.00    9.30
  -9   2   4   57.69   10.40
   8  -2  -4  617.64   44.00
   8  -2  -4  610.84   44.30
  -8   2   4  707.33   44.60
  -8   2   4  620.04   44.10
   7  -2  -4  781.92   53.59
   7  -2  -4  801.02   52.99
   6  -2  -4  271.97   19.10
   6  -2  -4  248.78   19.70
  -6   2   4  240.58   20.50
  -6   2   4  271.27   19.40
   5  -2  -4   -3.30    3.00
  -5   2   4    7.80    4.30
  -5   2   4    3.00    3.00
   4  -2  -4  675.13   43.40
   4  -2  -4  652.83   43.30
  -4   2   4  614.04   42.40
  -4   2   4  632.44   43.20
   3  -2  -4 3095.89  200.38
   3  -2  -4 3132.49  201.38
   3  -2  -4 3237.38  201.18
  -3   2   4 3118.19  201.28
  -3   2   4 3129.49  200.28
   2  -2  -4  556.34   35.30
   2  -2  -4  531.75   35.30
  -2   2   4  534.85   35.10
  -2   2   4  531.95   35.80
  -2   2   4  497.25   35.70
   1  -2  -4    5.70    2.90
   1  -2  -4    5.50    3.30
   1  -2  -4   10.30    2.50
  -1   2   4    9.70    2.50
  -1   2   4    6.60    3.10
  -1   2   4    4.70    3.60
  -1   2   4    7.30    2.80
   0  -2  -4 1818.12  106.09
   0  -2  -4 1475.55  105.99
   0   2   4 1741.03  106.09
   0   2   4 1538.15  106.09
  -1  -2  -4 1110.19   64.69
  -1  -2  -4  874.01   64.19
   1   2   4  901.51   64.29
   1   2   4 1030.70   64.39
  -2  -2  -4   -0.30    3.30
  -2  -2  -4    7.30    5.60
   2   2   4    0.60    4.00
   2   2   4    6.30    3.90
  -3  -2  -4   20.50    7.30
  -3  -2  -4   11.10    4.20
   3   2   4    4.00    4.50
   3   2   4   22.90    5.70
  -4  -2  -4 1766.02  111.29
   4   2   4 1591.74  111.39
   4   2   4 1766.82  111.79
  -5  -2  -4  465.85   33.30
  -5  -2  -4  420.86   31.10
   5   2   4  410.76   32.40
   5   2   4  445.96   34.00
  -6  -2  -4  285.77   23.90
  -6  -2  -4  225.08   20.30
   6   2   4  259.17   22.70
   6   2   4  246.78   22.60
  -7  -2  -4    9.10   11.50
  -7  -2  -4   -2.40    5.20
   7   2   4   -6.70    9.70
   7   2   4   -7.20    8.00
   7   2   4   -1.60    8.40
  -8  -2  -4   -4.50    5.50
  -8  -2  -4  -21.80   12.20
   8   2   4    2.30   10.70
   8   2   4   -7.00    9.50
   8   2   4   -8.80   10.30
  -9  -2  -4   68.69   17.20
  -9  -2  -4   53.59    9.60
   9   2   4   52.29   13.90
   9   2   4   57.79   17.00
 -10  -2  -4   37.90   18.80
  10   2   4   66.39   19.10
  10   2   4   31.70   14.50
 -11  -2  -4   -6.40   22.00
  11   2   4  -32.00   19.00
  11   2   4   -0.70   15.70
  12   2   4   34.70   21.20
  12   2   4   29.10   21.10
  13   2   4   14.70   23.30
  18  -3  -4  -13.90   28.00
  18  -3  -4   37.80   26.80
  17  -3  -4    6.60   23.40
  17  -3  -4   36.60   23.70
  16  -3  -4   53.59   23.40
 -15   3   4   86.19   22.00
  14  -3  -4   21.90   13.90
  14  -3  -4   13.50   14.10
  14  -3  -4   39.10   15.00
 -14   3   4   29.70   16.20
  13  -3  -4   83.99   16.30
  13  -3  -4  135.99   21.40
  13  -3  -4  120.79   19.90
 -13   3   4   78.59   16.70
  12  -3  -4  204.48   23.80
  12  -3  -4  265.97   24.20
  12  -3  -4  226.68   25.00
 -12   3   4  218.98   25.30
 -12   3   4  165.38   23.20
  11  -3  -4   24.30    8.90
  11  -3  -4   22.10    9.70
  11  -3  -4    3.40    8.40
 -11   3   4   15.50   12.80
 -11   3   4    2.80   10.40
  10  -3  -4   -6.10    7.50
  10  -3  -4    8.30    6.60
  10  -3  -4    0.00    6.50
 -10   3   4    5.40    8.30
 -10   3   4   14.50    9.00
   9  -3  -4  262.37   24.20
   9  -3  -4  267.07   22.70
   9  -3  -4  266.77   23.10
  -9   3   4  338.57   24.60
  -9   3   4  299.37   24.60
   8  -3  -4 3048.20  200.88
   8  -3  -4 3022.60  201.28
   8  -3  -4 3099.49  202.18
  -8   3   4 3314.27  201.18
   7  -3  -4  704.03   47.10
   7  -3  -4  645.04   46.30
  -7   3   4  708.83   46.40
  -7   3   4  650.13   46.50
   6  -3  -4   17.60    4.80
   6  -3  -4    5.30    4.20
  -6   3   4   11.10    5.70
  -6   3   4   14.80    4.40
   5  -3  -4   -2.20    3.20
  -5   3   4    6.30    3.40
  -5   3   4    3.50    4.00
   4  -3  -4  871.91   57.79
   4  -3  -4  856.41   56.49
  -4   3   4  861.61   57.79
  -4   3   4  890.21   56.49
   3  -3  -4 1515.45   98.69
   3  -3  -4 1581.14   99.29
  -3   3   4 1604.94   99.29
  -3   3   4 1499.85   98.59
  -3   3   4 1445.76   99.59
  -3   3   4 1549.84   99.69
   2  -3  -4  689.63   46.80
   2  -3  -4  720.53   46.90
  -2   3   4  675.13   47.40
  -2   3   4  733.83   47.00
  -2   3   4  727.93   46.90
   1  -3  -4  381.46   26.50
   1  -3  -4  372.16   27.10
   1  -3  -4  359.06   25.80
  -1   3   4  394.26   26.90
  -1   3   4  407.96   26.80
  -1   3   4  389.06   26.10
   0  -3  -4   33.40    6.60
   0  -3  -4   25.80    4.60
   0   3   4   35.00    6.00
   0   3   4   33.70    4.60
   0   3   4   29.80    5.30
  -1  -3  -4   39.90    6.30
  -1  -3  -4   61.69    8.60
   1   3   4   47.30    7.50
  -2  -3  -4  143.19   16.20
  -2  -3  -4  142.99   13.00
   2   3   4  153.48   14.40
   2   3   4  153.28   14.20
  -3  -3  -4   -0.40    3.50
  -3  -3  -4  -24.50   13.70
   3   3   4    2.00    5.40
   3   3   4   -1.50    5.30
  -4  -3  -4   15.20    8.90
  -4  -3  -4   26.50    5.90
   4   3   4   23.20    8.70
   4   3   4    9.40    6.60
  -5  -3  -4   59.49   11.10
  -5  -3  -4   54.59    8.60
   5   3   4   68.39   11.20
   5   3   4   50.59   10.70
  -6  -3  -4    3.40    5.50
  -6  -3  -4  -10.10    9.40
   6   3   4   -3.50    8.70
   6   3   4    4.10    8.70
  -7  -3  -4   -1.80    6.50
  -7  -3  -4   -3.30   10.70
   7   3   4  -14.00    9.30
   7   3   4   -5.30    9.70
  -8  -3  -4   93.59   12.00
  -8  -3  -4   68.49   16.50
   8   3   4   78.99   14.60
   8   3   4  117.39   18.10
   8   3   4   73.59   19.00
  -9  -3  -4  201.68   33.70
   9   3   4  322.47   35.40
   9   3   4  283.67   29.60
   9   3   4  277.37   33.80
 -10  -3  -4    4.20   19.40
  10   3   4    7.30   15.30
  11   3   4   -7.40   20.60
  12   3   4   -4.10   22.70
  13   3   4  -18.10   26.70
  18  -4  -4  -38.90   26.50
  18  -4  -4   31.50   24.80
  17  -4  -4   68.99   24.10
  17  -4  -4   36.50   22.70
  16  -4  -4  217.08   32.60
  16  -4  -4  183.28   30.30
  15  -4  -4   34.10   15.80
 -15   4   4   33.90   19.40
  14  -4  -4   18.50   13.60
  14  -4  -4   21.20   14.20
 -14   4   4   26.80   16.40
  13  -4  -4    2.10   13.70
  13  -4  -4   36.30   12.10
 -13   4   4   17.30   12.70
 -13   4   4   40.10   14.60
  12  -4  -4   32.10   11.90
  12  -4  -4   19.00   10.60
 -12   4   4   30.60   12.50
 -12   4   4   27.50   11.70
  11  -4  -4    7.50    7.00
  11  -4  -4   21.60    9.60
 -11   4   4   -4.00    9.00
 -11   4   4   11.20    9.50
  10  -4  -4   47.60   10.00
  10  -4  -4   25.10    7.60
 -10   4   4   26.70    8.80
 -10   4   4   33.10   13.80
   9  -4  -4  417.46   34.60
  -9   4   4  498.85   34.50
  -9   4   4  460.95   34.70
   8  -4  -4   15.20    7.00
  -8   4   4   15.00    8.00
  -8   4   4   20.80    9.40
   7  -4  -4    0.60    4.90
  -7   4   4   10.10    5.90
  -7   4   4   14.00    6.30
   6  -4  -4  106.79   11.40
  -6   4   4  123.99   11.70
  -6   4   4  106.89   13.00
   5  -4  -4   30.00    6.00
  -5   4   4   41.90    5.20
   4  -4  -4 1287.07   80.29
   4  -4  -4 1194.58   81.09
  -4   4   4 1256.67   81.39
  -4   4   4 1258.87   82.69
  -4   4   4 1157.88   81.69
  -4   4   4 1274.57   80.19
   3  -4  -4   24.30    4.70
   3  -4  -4   44.20    6.60
  -3   4   4   48.50    7.10
  -3   4   4   27.50    5.30
  -3   4   4   43.20    8.30
   2  -4  -4  692.83   43.80
   2  -4  -4  640.24   43.50
   2  -4  -4  569.74   44.40
  -2   4   4  706.33   44.10
  -2   4   4  668.13   43.80
  -2   4   4  651.33   44.60
   1  -4  -4  280.57   20.30
   1  -4  -4  304.47   21.20
   1  -4  -4  284.77   22.70
  -1   4   4  286.67   20.70
  -1   4   4  285.37   21.80
  -1   4   4  306.67   21.60
   0  -4  -4   25.70    7.70
   0  -4  -4   20.30    4.40
   0   4   4   20.90    4.40
   0   4   4   27.60    6.10
   0   4   4   22.60    5.50
  -1  -4  -4 1043.90   69.69
  -1  -4  -4 1078.29   68.49
   1   4   4 1114.59   69.19
   1   4   4  901.01   68.59
  -2  -4  -4    2.50    9.40
  -2  -4  -4    1.30    4.20
   2   4   4   -8.10    5.80
   2   4   4    6.80    5.90
  -3  -4  -4  441.06   32.50
   3   4   4  468.65   33.90
  -4  -4  -4   12.60    9.80
  -4  -4  -4   32.60    6.60
   4   4   4   25.00    8.70
   4   4   4   28.80    8.40
  -5  -4  -4   26.60    7.10
  -5  -4  -4   15.40   11.20
   5   4   4   13.20    8.70
   5   4   4   11.30    9.60
  -6  -4  -4   15.20   12.40
  -6  -4  -4   30.30    8.20
   6   4   4   35.90   12.10
   6   4   4   33.10   11.40
  -7  -4  -4   63.69   10.90
  -7  -4  -4   63.09   14.70
   7   4   4   55.99   14.90
   7   4   4   64.49   13.50
  -8  -4  -4  275.07   37.30
   8   4   4  402.26   35.50
   8   4   4  416.06   38.80
  -9  -4  -4   32.10   18.70
   9   4   4   66.49   20.90
   9   4   4   66.99   16.90
   9   4   4   58.69   19.50
  10   4   4   26.30   19.70
  10   4   4  -26.00   19.10
  11   4   4   16.10   23.60
  12   4   4   61.19   27.70
  13   4   4   31.80   31.30
  19  -5  -4   43.00   24.70
  18  -5  -4  -17.80   23.70
  18  -5  -4   41.00   21.50
  17  -5  -4  -23.30   20.40
  17  -5  -4   -5.10   17.60
  16  -5  -4    7.30   16.20
  16  -5  -4   37.10   19.40
  15  -5  -4   79.89   17.40
  15  -5  -4   84.79   23.50
 -15   5   4   80.69   20.00
  14  -5  -4   29.50   13.90
  14  -5  -4   22.40   12.50
 -14   5   4   37.10   16.00
 -14   5   4   62.29   14.30
  13  -5  -4   -4.10   11.70
  13  -5  -4   -4.40    9.80
 -13   5   4   20.10   14.00
 -13   5   4   21.20   11.90
  12  -5  -4  250.27   24.60
  12  -5  -4  275.87   26.70
 -12   5   4  239.48   27.50
 -12   5   4  263.37   27.00
  11  -5  -4  -19.50    8.30
 -11   5   4  -11.30    9.10
 -11   5   4   -2.10    9.50
  10  -5  -4   11.90    7.80
 -10   5   4    4.50    8.80
 -10   5   4    6.40    8.40
   9  -5  -4    6.30    7.20
  -9   5   4   11.30    8.40
   8  -5  -4  103.89   14.20
  -8   5   4  131.99   18.50
  -8   5   4  127.29   15.10
   7  -5  -4  299.57   24.40
  -7   5   4  308.07   25.10
  -7   5   4  318.17   24.20
   6  -5  -4   82.29   10.50
  -6   5   4   84.49   13.70
[truncated: 1,475,569 more chars]
