# Supplementary material for: Halogen-bonding-induced diverse aggregation of 4,5-diiodo-1,2,3-triazolium salts with different anions
Source: Beilstein J Org Chem. 2020 Jan 13;16:78–87. doi: 10.3762/bjoc.16.10 (PMC7006493; doi:10.3762/bjoc.16.10)
Supplement: File 2 — Crystallographic Information Files (CIF). [file Beilstein_J_Org_Chem-16-78-s002.zip › mo_XXY2017120402_0m_a.cif]

data_mo_xxy2017120402_0m_a
_audit_creation_date               2019-04-27
_audit_creation_method
;
Olex2 1.2
(compiled 2018.05.29 svn.r3508 for OlexSys, GUI svn.r5506)
;
_shelx_SHELXL_version_number       '2016/6'
_audit_contact_author_address      ?
_audit_contact_author_email        ?
_audit_contact_author_name         ''
_audit_contact_author_phone        ?
_publ_contact_author_id_orcid      ?
_publ_section_references
;
Dolomanov, O.V., Bourhis, L.J., Gildea, R.J, Howard, J.A.K. & Puschmann, H.
 (2009), J. Appl. Cryst. 42, 339-341.

Sheldrick, G.M. (2008). Acta Cryst. A64, 112-122.

Sheldrick, G.M. (2015). Acta Cryst. A71, 3-8.
;
_chemical_name_common              ?
_chemical_name_systematic          ?
_chemical_formula_moiety           'C20 H22 I2 N3, I'
_chemical_formula_sum              'C20 H22 I3 N3'
_chemical_formula_weight           685.10
_chemical_absolute_configuration   ?
_chemical_melting_point            ?
loop_
  _atom_type_symbol
  _atom_type_description
  _atom_type_scat_dispersion_real
  _atom_type_scat_dispersion_imag
  _atom_type_scat_source
 'C' 'C' 0.0033 0.0016 'International Tables Vol C Tables 4.2.6.8 and 6.1.1.4'
 'H' 'H' 0.0000 0.0000 'International Tables Vol C Tables 4.2.6.8 and 6.1.1.4'
 'I' 'I' -0.4742 1.8119 'International Tables Vol C Tables 4.2.6.8 and 6.1.1.4'
 'N' 'N' 0.0061 0.0033 'International Tables Vol C Tables 4.2.6.8 and 6.1.1.4'

_shelx_space_group_comment
;
The symmetry employed for this shelxl refinement is uniquely defined
by the following loop, which should always be used as a source of
symmetry information in preference to the above space-group names.
They are only intended as comments.
;
_space_group_crystal_system        'tetragonal'
_space_group_IT_number             114
_space_group_name_H-M_alt          'P -4 21 c'
_space_group_name_Hall             'P -4 2n'
loop_
  _space_group_symop_operation_xyz
 'x, y, z'
 '-x, -y, z'
 'y, -x, -z'
 '-y, x, -z'
 '-x+1/2, y+1/2, -z+1/2'
 'x+1/2, -y+1/2, -z+1/2'
 '-y+1/2, -x+1/2, z+1/2'
 'y+1/2, x+1/2, z+1/2'

_cell_length_a                     23.9419(10)
_cell_length_b                     23.9419(10)
_cell_length_c                     10.1217(3)
_cell_angle_alpha                  90
_cell_angle_beta                   90
_cell_angle_gamma                  90
_cell_volume                       5801.9(5)
_cell_formula_units_Z              8
_cell_measurement_reflns_used      6971
_cell_measurement_temperature      200(2)
_cell_measurement_theta_max        27.84
_cell_measurement_theta_min        2.77
_shelx_estimated_absorpt_T_max     0.523
_shelx_estimated_absorpt_T_min     0.372
_exptl_absorpt_coefficient_mu      3.239
_exptl_absorpt_correction_T_max    0.7458
_exptl_absorpt_correction_T_min    0.5402
_exptl_absorpt_correction_type     multi-scan
_exptl_absorpt_process_details    
 'SADABS-2016/2 (Bruker,2016/2) was used for absorption correction. wR2(int) was 0.0779 before and 0.0536 after correction. The Ratio of minimum to maximum transmission is 0.7243. The \l/2 correction factor is Not present.'
_exptl_absorpt_special_details     ?
_exptl_crystal_colour              'clear light colourless'
_exptl_crystal_colour_lustre       clear
_exptl_crystal_colour_modifier     light
_exptl_crystal_colour_primary      colourless
_exptl_crystal_density_diffrn      1.569
_exptl_crystal_density_meas        ?
_exptl_crystal_density_method      ?
_exptl_crystal_description         block
_exptl_crystal_F_000               2576
_exptl_crystal_size_max            0.38
_exptl_crystal_size_mid            0.31
_exptl_crystal_size_min            0.23
_exptl_transmission_factor_max     ?
_exptl_transmission_factor_min     ?
_diffrn_reflns_av_R_equivalents    0.0533
_diffrn_reflns_av_unetI/netI       0.0845
_diffrn_reflns_Laue_measured_fraction_full  0.998
_diffrn_reflns_Laue_measured_fraction_max  0.997
_diffrn_reflns_limit_h_max         24
_diffrn_reflns_limit_h_min         -32
_diffrn_reflns_limit_k_max         24
_diffrn_reflns_limit_k_min         -29
_diffrn_reflns_limit_l_max         13
_diffrn_reflns_limit_l_min         -11
_diffrn_reflns_number              20762
_diffrn_reflns_point_group_measured_fraction_full  0.996
_diffrn_reflns_point_group_measured_fraction_max  0.994
_diffrn_reflns_theta_full          25.242
_diffrn_reflns_theta_max           29.136
_diffrn_reflns_theta_min           2.185
_diffrn_ambient_temperature        200.0
_diffrn_detector_area_resol_mean   ?
_diffrn_measured_fraction_theta_full  0.998
_diffrn_measured_fraction_theta_max  0.997
_diffrn_measurement_device_type    'Bruker APEX-II CCD'
_diffrn_measurement_method         '\f and \w scans'
_diffrn_radiation_type             MoK\a
_diffrn_radiation_wavelength       0.71073
_diffrn_source                     ?
_diffrn_standards_number           0
_reflns_Friedel_coverage           0.813
_reflns_Friedel_fraction_full      0.992
_reflns_Friedel_fraction_max       0.989
_reflns_number_gt                  5296
_reflns_number_total               7767
_reflns_special_details
;
 Reflections were merged by SHELXL according to the crystal
 class for the calculation of statistics and refinement.
 
 _reflns_Friedel_fraction is defined as the number of unique
 Friedel pairs measured divided by the number that would be
 possible theoretically, ignoring centric projections and
 systematic absences.
;
_reflns_threshold_expression       'I > 2\s(I)'
_computing_cell_refinement         ?
_computing_data_collection         ?
_computing_data_reduction          ?
_computing_molecular_graphics      'Olex2 (Dolomanov et al., 2009)'
_computing_publication_material    'Olex2 (Dolomanov et al., 2009)'
_computing_structure_refinement    'XL (Sheldrick, 2008)'
_computing_structure_solution      'XT (Sheldrick, 2015)'
_refine_diff_density_max           1.375
_refine_diff_density_min           -0.929
_refine_diff_density_rms           0.194
_refine_ls_abs_structure_details
;
 Flack x determined using 1786 quotients [(I+)-(I-)]/[(I+)+(I-)]
 (Parsons, Flack and Wagner, Acta Cryst. B69 (2013) 249-259).
;
_refine_ls_abs_structure_Flack     -0.03(2)
_refine_ls_extinction_coef         .
_refine_ls_extinction_method       none
_refine_ls_goodness_of_fit_ref     1.120
_refine_ls_hydrogen_treatment      constr
_refine_ls_matrix_type             full
_refine_ls_number_parameters       217
_refine_ls_number_reflns           7767
_refine_ls_number_restraints       9
_refine_ls_R_factor_all            0.1114
_refine_ls_R_factor_gt             0.0613
_refine_ls_restrained_S_all        1.119
_refine_ls_shift/su_max            0.001
_refine_ls_shift/su_mean           0.000
_refine_ls_structure_factor_coef   Fsqd
_refine_ls_weighting_details      
 'w=1/[\s^2^(Fo^2^)+(0.0532P)^2^+27.2818P] where P=(Fo^2^+2Fc^2^)/3'
_refine_ls_weighting_scheme        calc
_refine_ls_wR_factor_gt            0.1361
_refine_ls_wR_factor_ref           0.1531
_refine_special_details            
;
 VERY LARGE Solvent Accessible VOID(S)  in Structure was caused by crystal growth. Short Inter HL..HL Contact is halogen bonding.
;
_olex2_refinement_description
;
1. Fixed Uiso
 At 1.2 times of:
  All C(H) groups
 At 1.5 times of:
  All C(H,H,H) groups
2. Rigid body (RIGU) restrains
 C5, C6, C11
 with sigma for 1-2 distances of 0.004 and sigma for 1-3 distances of 0.004
3.a Aromatic/amide H refined with riding coordinates:
 C7(H7), C5(H5), C14(H14), C16(H16)
3.b Fitted hexagon refined as free rotating group:
 C7(C6,C5,C4,C3,C8), C12(C13,C14,C15,C16,C17)
3.c Idealised Me refined as rotating group:
 C9(H9A,H9B,H9C), C10(H10A,H10B,H10C), C11(H11A,H11B,H11C), C18(H18A,H18B,
 H18C), C19(H19A,H19B,H19C), C20(H20A,H20B,H20C)
;
_atom_sites_solution_hydrogens     geom
_atom_sites_solution_primary       dual
_atom_sites_solution_secondary     ?
loop_
  _atom_site_label
  _atom_site_type_symbol
  _atom_site_fract_x
  _atom_site_fract_y
  _atom_site_fract_z
  _atom_site_U_iso_or_equiv
  _atom_site_adp_type
  _atom_site_occupancy
  _atom_site_site_symmetry_order
  _atom_site_calc_flag
  _atom_site_refinement_flags_posn
  _atom_site_refinement_flags_adp
  _atom_site_refinement_flags_occupancy
  _atom_site_disorder_assembly
  _atom_site_disorder_group
 I1 I 0.72751(4) 0.40877(4) 0.80205(9) 0.0387(2) Uani 1 1 d . . . . .
 N1 N 0.7383(4) 0.3454(4) 0.5413(10) 0.027(2) Uani 1 1 d . . . . .
 C1 C 0.7080(6) 0.3498(5) 0.6561(12) 0.029(3) Uani 1 1 d . . . . .
 N2 N 0.7188(5) 0.3051(5) 0.4632(10) 0.029(2) Uani 1 1 d . . . . .
 I2 I 0.60516(4) 0.28611(4) 0.78149(9) 0.0357(2) Uani 1 1 d . . . . .
 C2 C 0.6678(5) 0.3105(6) 0.6495(13) 0.032(3) Uani 1 1 d . . . . .
 I3 I 0.50657(4) 0.23957(6) 0.98097(11) 0.0588(4) Uani 1 1 d . . . . .
 N3 N 0.6755(4) 0.2846(5) 0.5306(10) 0.028(2) Uani 1 1 d . . . . .
 C7 C 0.5681(4) 0.2055(5) 0.3489(10) 0.063(5) Uani 1 1 d . . . . .
 H7 H 0.536229 0.212343 0.295350 0.075 Uiso 1 1 calc R . . . .
 C6 C 0.5843(5) 0.1510(4) 0.3765(11) 0.066(5) Uani 1 1 d G U . . .
 C5 C 0.6309(5) 0.1411(3) 0.4550(12) 0.070(5) Uani 1 1 d G U . . .
 H5 H 0.642025 0.103847 0.473829 0.083 Uiso 1 1 calc R . . . .
 C4 C 0.6613(4) 0.1857(4) 0.5058(10) 0.047(4) Uani 1 1 d G . . . .
 C3 C 0.6451(4) 0.2402(3) 0.4782(9) 0.036(3) Uani 1 1 d G . . . .
 C8 C 0.5985(4) 0.2501(4) 0.3998(10) 0.048(4) Uani 1 1 d G . . . .
 C9 C 0.5815(9) 0.3078(9) 0.366(2) 0.084(7) Uani 1 1 d . . . . .
 H9A H 0.611591 0.326220 0.317149 0.125 Uiso 1 1 calc GR . . . .
 H9B H 0.573905 0.328680 0.447603 0.125 Uiso 1 1 calc GR . . . .
 H9C H 0.547665 0.306831 0.311680 0.125 Uiso 1 1 calc GR . . . .
 C10 C 0.7118(8) 0.1740(7) 0.5931(18) 0.065(6) Uani 1 1 d . . . . .
 H10A H 0.722866 0.134826 0.583491 0.098 Uiso 1 1 calc GR . . . .
 H10B H 0.702112 0.181496 0.685480 0.098 Uiso 1 1 calc GR . . . .
 H10C H 0.742786 0.198222 0.566413 0.098 Uiso 1 1 calc GR . . . .
 C11 C 0.5519(12) 0.1050(12) 0.316(3) 0.145(14) Uani 1 1 d . U . . .
 H11A H 0.534603 0.118146 0.233663 0.218 Uiso 1 1 calc GR . . . .
 H11B H 0.522687 0.092698 0.377122 0.218 Uiso 1 1 calc GR . . . .
 H11C H 0.576858 0.073620 0.296235 0.218 Uiso 1 1 calc GR . . . .
 C12 C 0.7856(3) 0.3756(4) 0.5058(9) 0.031(3) Uani 1 1 d . . . . .
 C13 C 0.8381(4) 0.3553(4) 0.5395(9) 0.040(4) Uani 1 1 d G . . . .
 C14 C 0.8858(3) 0.3836(5) 0.4990(11) 0.055(5) Uani 1 1 d G . . . .
 H14 H 0.921675 0.369753 0.522032 0.067 Uiso 1 1 calc R . . . .
 C15 C 0.8810(4) 0.4323(5) 0.4250(12) 0.063(5) Uani 1 1 d G . . . .
 C16 C 0.8285(5) 0.4526(4) 0.3913(11) 0.063(6) Uani 1 1 d G . . . .
 H16 H 0.825192 0.485817 0.340691 0.076 Uiso 1 1 calc R . . . .
 C17 C 0.7808(3) 0.4242(4) 0.4317(10) 0.046(4) Uani 1 1 d G . . . .
 C18 C 0.7244(7) 0.4444(7) 0.3971(19) 0.062(5) Uani 1 1 d . . . . .
 H18A H 0.712729 0.427809 0.312968 0.093 Uiso 1 1 calc GR . . . .
 H18B H 0.724961 0.485195 0.388701 0.093 Uiso 1 1 calc GR . . . .
 H18C H 0.697957 0.433662 0.466545 0.093 Uiso 1 1 calc GR . . . .
 C19 C 0.9310(9) 0.4653(11) 0.375(3) 0.120(11) Uani 1 1 d . . . . .
 H19A H 0.928344 0.469668 0.278831 0.180 Uiso 1 1 calc GR . . . .
 H19B H 0.965523 0.445340 0.396953 0.180 Uiso 1 1 calc GR . . . .
 H19C H 0.931471 0.502250 0.416686 0.180 Uiso 1 1 calc GR . . . .
 C20 C 0.8435(7) 0.3055(8) 0.6278(19) 0.063(5) Uani 1 1 d . . . . .
 H20A H 0.823239 0.273914 0.589152 0.094 Uiso 1 1 calc GR . . . .
 H20B H 0.827832 0.314246 0.714768 0.094 Uiso 1 1 calc GR . . . .
 H20C H 0.883066 0.295698 0.637283 0.094 Uiso 1 1 calc GR . . . .

loop_
  _atom_site_aniso_label
  _atom_site_aniso_U_11
  _atom_site_aniso_U_22
  _atom_site_aniso_U_33
  _atom_site_aniso_U_23
  _atom_site_aniso_U_13
  _atom_site_aniso_U_12
 I1 0.0417(5) 0.0421(5) 0.0323(4) -0.0098(4) 0.0063(4) -0.0068(4)
 N1 0.027(6) 0.028(6) 0.028(5) 0.003(5) 0.002(5) -0.005(5)
 C1 0.036(8) 0.027(7) 0.025(6) -0.012(5) 0.005(6) 0.001(6)
 N2 0.034(6) 0.033(6) 0.020(5) 0.001(4) 0.007(5) -0.003(5)
 I2 0.0314(5) 0.0449(5) 0.0308(4) -0.0004(4) 0.0075(4) -0.0052(4)
 C2 0.023(7) 0.042(8) 0.031(7) 0.005(6) -0.003(5) -0.003(6)
 I3 0.0391(6) 0.0894(9) 0.0480(6) 0.0025(6) 0.0209(5) -0.0069(6)
 N3 0.025(5) 0.031(6) 0.028(5) 0.001(5) 0.004(5) -0.004(5)
 C7 0.054(11) 0.091(15) 0.044(9) -0.010(10) -0.008(8) -0.040(11)
 C6 0.078(12) 0.063(12) 0.058(11) -0.018(9) 0.032(8) -0.049(10)
 C5 0.096(13) 0.043(10) 0.069(11) -0.013(9) 0.030(9) -0.041(10)
 C4 0.071(11) 0.036(9) 0.033(8) -0.005(7) 0.008(8) -0.009(8)
 C3 0.039(8) 0.040(8) 0.028(7) -0.004(6) 0.004(6) -0.008(6)
 C8 0.034(8) 0.062(11) 0.048(9) -0.004(8) 0.001(7) 0.001(8)
 C9 0.061(13) 0.096(17) 0.094(16) -0.004(14) -0.043(12) 0.001(12)
 C10 0.096(16) 0.036(9) 0.064(11) 0.000(8) -0.010(11) 0.022(10)
 C11 0.17(3) 0.16(3) 0.11(2) -0.08(2) 0.035(18) -0.11(2)
 C12 0.033(7) 0.030(7) 0.032(7) -0.002(6) 0.003(6) -0.008(6)
 C13 0.029(7) 0.049(9) 0.042(8) -0.003(7) 0.014(7) -0.004(7)
 C14 0.024(8) 0.071(12) 0.071(12) -0.011(10) 0.003(8) -0.001(7)
 C15 0.054(12) 0.063(12) 0.071(12) -0.014(10) 0.030(10) -0.024(9)
 C16 0.076(14) 0.042(10) 0.072(12) 0.003(9) 0.038(11) -0.013(9)
 C17 0.039(9) 0.043(9) 0.055(9) -0.003(7) 0.017(8) -0.003(7)
 C18 0.062(12) 0.046(10) 0.078(13) 0.029(9) 0.019(10) 0.003(9)
 C19 0.079(17) 0.12(2) 0.16(3) 0.01(2) 0.064(18) -0.057(16)
 C20 0.038(10) 0.078(13) 0.073(12) 0.008(11) -0.003(9) 0.002(9)

_geom_special_details
;
 All esds (except the esd in the dihedral angle between two l.s. planes)
 are estimated using the full covariance matrix.  The cell esds are taken
 into account individually in the estimation of esds in distances, angles
 and torsion angles; correlations between esds in cell parameters are only
 used when they are defined by crystal symmetry.  An approximate (isotropic)
 treatment of cell esds is used for estimating esds involving l.s. planes.
;
loop_
  _geom_bond_atom_site_label_1
  _geom_bond_atom_site_label_2
  _geom_bond_distance
  _geom_bond_site_symmetry_2
  _geom_bond_publ_flag
 I1 C1 2.097(12) . ?
 N1 C1 1.373(16) . ?
 N1 N2 1.331(15) . ?
 N1 C12 1.391(12) . ?
 C1 C2 1.348(18) . ?
 N2 N3 1.335(14) . ?
 I2 C2 2.091(13) . ?
 C2 N3 1.366(17) . ?
 N3 C3 1.395(12) . ?
 C7 H7 0.9500 . ?
 C7 C6 1.3900 . ?
 C7 C8 1.3900 . ?
 C6 C5 1.3900 . ?
 C6 C11 1.48(2) . ?
 C5 H5 0.9500 . ?
 C5 C4 1.3900 . ?
 C4 C3 1.3900 . ?
 C4 C10 1.522(19) . ?
 C3 C8 1.3900 . ?
 C8 C9 1.48(2) . ?
 C9 H9A 0.9800 . ?
 C9 H9B 0.9800 . ?
 C9 H9C 0.9800 . ?
 C10 H10A 0.9800 . ?
 C10 H10B 0.9800 . ?
 C10 H10C 0.9800 . ?
 C11 H11A 0.9800 . ?
 C11 H11B 0.9800 . ?
 C11 H11C 0.9800 . ?
 C12 C13 1.3900 . ?
 C12 C17 1.3900 . ?
 C13 C14 1.3900 . ?
 C13 C20 1.495(19) . ?
 C14 H14 0.9500 . ?
 C14 C15 1.3900 . ?
 C15 C16 1.3900 . ?
 C15 C19 1.523(18) . ?
 C16 H16 0.9500 . ?
 C16 C17 1.3900 . ?
 C17 C18 1.477(19) . ?
 C18 H18A 0.9800 . ?
 C18 H18B 0.9800 . ?
 C18 H18C 0.9800 . ?
 C19 H19A 0.9800 . ?
 C19 H19B 0.9800 . ?
 C19 H19C 0.9800 . ?
 C20 H20A 0.9800 . ?
 C20 H20B 0.9800 . ?
 C20 H20C 0.9800 . ?

loop_
  _geom_angle_atom_site_label_1
  _geom_angle_atom_site_label_2
  _geom_angle_atom_site_label_3
  _geom_angle
  _geom_angle_site_symmetry_1
  _geom_angle_site_symmetry_3
  _geom_angle_publ_flag
 C1 N1 C12 127.5(10) . . ?
 N2 N1 C1 111.9(10) . . ?
 N2 N1 C12 120.5(10) . . ?
 N1 C1 I1 122.0(9) . . ?
 C2 C1 I1 131.6(10) . . ?
 C2 C1 N1 106.3(11) . . ?
 N1 N2 N3 103.5(9) . . ?
 C1 C2 I2 132.5(10) . . ?
 C1 C2 N3 105.3(11) . . ?
 N3 C2 I2 122.2(9) . . ?
 N2 N3 C2 112.9(10) . . ?
 N2 N3 C3 119.5(10) . . ?
 C2 N3 C3 127.6(11) . . ?
 C6 C7 H7 120.0 . . ?
 C6 C7 C8 120.0 . . ?
 C8 C7 H7 120.0 . . ?
 C7 C6 C5 120.0 . . ?
 C7 C6 C11 117.9(17) . . ?
 C5 C6 C11 122.0(17) . . ?
 C6 C5 H5 120.0 . . ?
 C4 C5 C6 120.0 . . ?
 C4 C5 H5 120.0 . . ?
 C5 C4 C10 119.3(9) . . ?
 C3 C4 C5 120.0 . . ?
 C3 C4 C10 120.7(9) . . ?
 C4 C3 N3 119.6(8) . . ?
 C4 C3 C8 120.0 . . ?
 C8 C3 N3 120.4(8) . . ?
 C7 C8 C9 119.2(10) . . ?
 C3 C8 C7 120.0 . . ?
 C3 C8 C9 120.8(10) . . ?
 C8 C9 H9A 109.5 . . ?
 C8 C9 H9B 109.5 . . ?
 C8 C9 H9C 109.5 . . ?
 H9A C9 H9B 109.5 . . ?
 H9A C9 H9C 109.5 . . ?
 H9B C9 H9C 109.5 . . ?
 C4 C10 H10A 109.5 . . ?
 C4 C10 H10B 109.5 . . ?
 C4 C10 H10C 109.5 . . ?
 H10A C10 H10B 109.5 . . ?
 H10A C10 H10C 109.5 . . ?
 H10B C10 H10C 109.5 . . ?
 C6 C11 H11A 109.5 . . ?
 C6 C11 H11B 109.5 . . ?
 C6 C11 H11C 109.5 . . ?
 H11A C11 H11B 109.5 . . ?
 H11A C11 H11C 109.5 . . ?
 H11B C11 H11C 109.5 . . ?
 C13 C12 N1 119.5(7) . . ?
 C13 C12 C17 120.0 . . ?
 C17 C12 N1 120.5(7) . . ?
 C12 C13 C14 120.0 . . ?
 C12 C13 C20 120.2(9) . . ?
 C14 C13 C20 119.6(9) . . ?
 C13 C14 H14 120.0 . . ?
 C15 C14 C13 120.0 . . ?
 C15 C14 H14 120.0 . . ?
 C14 C15 C16 120.0 . . ?
 C14 C15 C19 123.3(13) . . ?
 C16 C15 C19 116.6(13) . . ?
 C15 C16 H16 120.0 . . ?
 C15 C16 C17 120.0 . . ?
 C17 C16 H16 120.0 . . ?
 C12 C17 C18 118.6(9) . . ?
 C16 C17 C12 120.0 . . ?
 C16 C17 C18 121.4(9) . . ?
 C17 C18 H18A 109.5 . . ?
 C17 C18 H18B 109.5 . . ?
 C17 C18 H18C 109.5 . . ?
 H18A C18 H18B 109.5 . . ?
 H18A C18 H18C 109.5 . . ?
 H18B C18 H18C 109.5 . . ?
 C15 C19 H19A 109.5 . . ?
 C15 C19 H19B 109.5 . . ?
 C15 C19 H19C 109.5 . . ?
 H19A C19 H19B 109.5 . . ?
 H19A C19 H19C 109.5 . . ?
 H19B C19 H19C 109.5 . . ?
 C13 C20 H20A 109.5 . . ?
 C13 C20 H20B 109.5 . . ?
 C13 C20 H20C 109.5 . . ?
 H20A C20 H20B 109.5 . . ?
 H20A C20 H20C 109.5 . . ?
 H20B C20 H20C 109.5 . . ?

_shelx_res_file
;
TITL mo_XXY2017120402_0m_a.res in P-42(1)c
    mo_xxy2017120402_0m_a.res
    created by SHELXL-2016/6 at 21:16:41 on 27-Apr-2019
REM Old TITL mo_XXY2017120402_0m in P-42(1)c
REM SHELXT solution in P-42(1)c
REM R1 0.166, Rweak 0.038, Alpha 0.008, Orientation as input
REM Flack x = 0.022 ( 0.023 ) from Parsons' quotients
REM Formula found by SHELXT: C20 I3 N3
CELL 0.71073 23.9419 23.9419 10.1217 90 90 90
ZERR 8 0.001 0.001 0.0003 0 0 0
LATT -1
SYMM -X,-Y,+Z
SYMM +Y,-X,-Z
SYMM -Y,+X,-Z
SYMM 0.5-X,0.5+Y,0.5-Z
SYMM 0.5+X,0.5-Y,0.5-Z
SYMM 0.5-Y,0.5-X,0.5+Z
SYMM 0.5+Y,0.5+X,0.5+Z
SFAC C H I N
UNIT 160 176 24 24
RIGU C5 C6 C11

L.S. 4
PLAN  4
SIZE 0.23 0.38 0.31
TEMP -73.15
BOND $H
LIST 6
fmap 2
ACTA
REM <olex2.extras>
REM <HklSrc "%.\\mo_XXY2017120402_0m_a.hkl">
REM </olex2.extras>

WGHT    0.053200   27.281799
FVAR       0.16276
I1    3    0.727507    0.408773    0.802055    11.00000    0.04171    0.04206 =
         0.03230   -0.00982    0.00628   -0.00683
N1    4    0.738266    0.345372    0.541327    11.00000    0.02687    0.02753 =
         0.02777    0.00344    0.00184   -0.00533
C1    1    0.707976    0.349796    0.656084    11.00000    0.03565    0.02722 =
         0.02507   -0.01245    0.00453    0.00095
N2    4    0.718819    0.305129    0.463197    11.00000    0.03383    0.03262 =
         0.01995    0.00107    0.00745   -0.00339
I2    3    0.605165    0.286115    0.781493    11.00000    0.03142    0.04492 =
         0.03084   -0.00037    0.00749   -0.00520
C2    1    0.667758    0.310518    0.649466    11.00000    0.02254    0.04176 =
         0.03061    0.00481   -0.00320   -0.00307
I3    3    0.506574    0.239567    0.980965    11.00000    0.03909    0.08938 =
         0.04803    0.00247    0.02086   -0.00693
N3    4    0.675505    0.284648    0.530611    11.00000    0.02523    0.03126 =
         0.02805    0.00067    0.00444   -0.00378
AFIX  66
C7    1    0.568086    0.205548    0.348948    11.00000    0.05437    0.09051 =
         0.04371   -0.00951   -0.00781   -0.04021
AFIX  43
H7    2    0.536229    0.212343    0.295350    11.00000   -1.20000
AFIX  65
C6    1    0.584319    0.151041    0.376546    11.00000    0.07820    0.06285 =
         0.05843   -0.01787    0.03215   -0.04853
C5    1    0.630930    0.141100    0.454968    11.00000    0.09642    0.04281 =
         0.06949   -0.01276    0.02965   -0.04050
AFIX  43
H5    2    0.642025    0.103847    0.473829    11.00000   -1.20000
AFIX  65
C4    1    0.661309    0.185665    0.505793    11.00000    0.07126    0.03608 =
         0.03337   -0.00543    0.00796   -0.00911
C3    1    0.645077    0.240172    0.478196    11.00000    0.03917    0.04012 =
         0.02778   -0.00396    0.00428   -0.00836
C8    1    0.598466    0.250114    0.399775    11.00000    0.03403    0.06179 =
         0.04793   -0.00375    0.00123    0.00067
AFIX   0
C9    1    0.581471    0.307838    0.366217    11.00000    0.06068    0.09589 =
         0.09425   -0.00377   -0.04302    0.00069
AFIX 137
H9A   2    0.611591    0.326220    0.317149    11.00000   -1.50000
H9B   2    0.573905    0.328680    0.447603    11.00000   -1.50000
H9C   2    0.547665    0.306831    0.311680    11.00000   -1.50000
AFIX   0
C10   1    0.711761    0.174015    0.593066    11.00000    0.09556    0.03610 =
         0.06431   -0.00011   -0.00963    0.02193
AFIX 137
H10A  2    0.722866    0.134826    0.583491    11.00000   -1.50000
H10B  2    0.702112    0.181496    0.685480    11.00000   -1.50000
H10C  2    0.742786    0.198222    0.566413    11.00000   -1.50000
AFIX   0
C11   1    0.551865    0.104970    0.315735    11.00000    0.17264    0.15638 =
         0.10670   -0.07892    0.03451   -0.11214
AFIX 137
H11A  2    0.534603    0.118146    0.233663    11.00000   -1.50000
H11B  2    0.522687    0.092698    0.377122    11.00000   -1.50000
H11C  2    0.576858    0.073620    0.296235    11.00000   -1.50000
AFIX  66
C12   1    0.785599    0.375562    0.505825    11.00000    0.03251    0.02984 =
         0.03153   -0.00161    0.00323   -0.00819
C13   1    0.838101    0.355268    0.539469    11.00000    0.02886    0.04873 =
         0.04197   -0.00289    0.01435   -0.00436
C14   1    0.885792    0.383623    0.499038    11.00000    0.02392    0.07110 =
         0.07132   -0.01114    0.00285   -0.00112
AFIX  43
H14   2    0.921675    0.369753    0.522032    11.00000   -1.20000
AFIX  65
C15   1    0.880981    0.432273    0.424963    11.00000    0.05352    0.06329 =
         0.07104   -0.01389    0.02957   -0.02387
C16   1    0.828480    0.452567    0.391318    11.00000    0.07646    0.04153 =
         0.07248    0.00349    0.03808   -0.01266
AFIX  43
H16   2    0.825192    0.485817    0.340691    11.00000   -1.20000
AFIX  65
C17   1    0.780788    0.424213    0.431748    11.00000    0.03860    0.04319 =
         0.05501   -0.00324    0.01681   -0.00302
AFIX   0
C18   1    0.724360    0.444420    0.397072    11.00000    0.06211    0.04621 =
         0.07796    0.02937    0.01917    0.00325
AFIX 137
H18A  2    0.712729    0.427809    0.312968    11.00000   -1.50000
H18B  2    0.724961    0.485195    0.388701    11.00000   -1.50000
H18C  2    0.697957    0.433662    0.466545    11.00000   -1.50000
AFIX   0
C19   1    0.931042    0.465329    0.374895    11.00000    0.07923    0.12052 =
         0.16040    0.00598    0.06357   -0.05742
AFIX 137
H19A  2    0.928344    0.469668    0.278831    11.00000   -1.50000
H19B  2    0.965523    0.445340    0.396953    11.00000   -1.50000
H19C  2    0.931471    0.502250    0.416686    11.00000   -1.50000
AFIX   0
C20   1    0.843527    0.305493    0.627776    11.00000    0.03795    0.07765 =
         0.07289    0.00786   -0.00281    0.00234
AFIX 137
H20A  2    0.823239    0.273914    0.589152    11.00000   -1.50000
H20B  2    0.827832    0.314246    0.714768    11.00000   -1.50000
H20C  2    0.883066    0.295698    0.637283    11.00000   -1.50000
AFIX   0
HKLF 4


REM  mo_XXY2017120402_0m_a.res in P-42(1)c
REM R1 =  0.0613 for    5296 Fo > 4sig(Fo)  and  0.1114 for all    7767 data
REM    217 parameters refined using      9 restraints

END

WGHT      0.0532     27.2509

REM Highest difference peak  1.375,  deepest hole -0.929,  1-sigma level  0.194
Q1    1   0.5244  0.4234  0.7517  11.00000  0.05    1.37
Q2    1   0.5971  0.4296  0.5716  11.00000  0.05    1.36
Q3    1   0.5903  0.4734  0.2442  11.00000  0.05    1.27
Q4    1   0.5571  0.4416  0.8536  11.00000  0.05    1.17
;
_shelx_res_checksum                29140
_shelx_hkl_file
;
  -2   2   0 4195.98   85.39
   2  -3   0   91.29    4.50
  -2   3   0   87.89    4.40
   1  -3   0    2.50    1.20
  -1   3   0    4.30    1.50
  -3   0   0    0.30    1.00
   3   0   0    0.70    1.20
   3  -1   0    4.00    1.40
  -3   1   0    5.60    1.50
  -3   2   0   89.39    4.40
   3  -2   0   90.69    4.40
  -3   3   0  540.35   14.20
   3  -3   0  508.35   14.10
   3  -4   0   95.19    5.60
  -3   4   0   94.59    5.60
   2  -4   0 4433.16   91.29
  -2   4   0 4395.46   91.49
   1  -4   0    6.00    1.80
  -4  -1   0    5.50    2.10
  -4   0   0 1280.17   30.20
   4   0   0 1346.07   30.50
   4  -1   0    5.90    1.80
  -4   1   0    6.30    1.90
   4  -2   0 4427.96   90.69
  -4   2   0 4327.27   90.59
   4  -3   0   94.29    5.50
  -4   3   0   91.99    5.40
  -4   4   0  664.33   23.70
   4  -4   0  641.84   17.90
   4  -5   0  319.57   11.60
  -4   5   0  308.47   11.60
   3  -5   0    6.80    2.50
  -3   5   0    5.60    2.60
   2  -5   0   13.30    2.90
  -5  -1   0  416.06   13.70
   1  -5   0  407.76   12.70
  -5   0   0    3.80    2.40
   5   0   0   -0.40    1.90
   5  -1   0  428.86   13.30
   5  -2   0   10.40    2.60
   5  -3   0    5.10    2.50
  -5   3   0    9.10    3.40
   5  -4   0  323.57   11.80
  -5   4   0  327.07   11.70
  -5   5   0 8353.76  173.78
   5  -5   0 8616.74  174.08
   5  -6   0  123.89    8.30
  -5   6   0  116.39    8.00
   4  -6   0  150.18    8.50
  -4   6   0  177.58    9.20
  -3   6   0   49.99    5.40
   3  -6   0   49.20    5.40
   2  -6   0 1646.14   38.60
  -6  -1   0  157.58    8.60
   1  -6   0  151.28    7.80
   6   0   0 5641.54  118.39
  -6   0   0 5667.43  118.29
   6  -1   0  154.48    8.10
  -6   1   0  163.68    8.30
   6  -2   0 1631.64   38.20
  -6   2   0 1573.64   37.80
   6  -3   0   51.79    5.50
  -6   3   0   47.30    5.50
  -6   4   0  167.48    8.80
   6  -4   0  159.28    8.60
   6  -5   0  129.79    8.50
  -6   5   0  120.19    8.00
   6  -6   0   24.60    4.80
  -6   6   0   26.50    4.80
   6  -7   0   59.09    7.50
  -6   7   0   65.29    7.70
  -5   7   0  765.92   23.30
   5  -7   0  777.82   23.00
   4  -7   0   46.50    6.30
  -4   7   0   45.70    6.70
   3  -7   0 1725.53   41.40
  -3   7   0 1747.03   42.00
   2  -7   0  718.33   21.00
  -7  -2   0  732.63   22.60
   1  -7   0 2373.86   54.89
  -7  -1   0 2494.05   56.69
   7   0   0    0.60    2.90
  -7   0   0    4.90    3.30
   7  -1   0 2424.16   55.39
  -7   1   0 2407.86   55.19
   7  -2   0  755.52   21.80
  -7   2   0  733.33   21.50
  -7   3   0 1845.62   43.50
   7  -3   0 1803.82   43.60
  -7   4   0   41.10    5.70
   7  -4   0   43.00    6.20
   7  -5   0  745.53   22.40
  -7   5   0  737.23   22.40
   7  -6   0   69.79    7.90
  -7   6   0   58.69    7.50
   7  -7   0 2383.86   57.29
   7  -8   0 1715.33   44.10
  -7   8   0 1724.13   43.60
  -6   8   0  159.98    9.90
   6  -8   0  185.68   11.30
   4  -8   0 1288.87   33.70
  -4   8   0 1189.58   33.30
   3  -8   0  249.58   11.90
   2  -8   0   54.99    6.70
  -8  -2   0   61.79    5.90
   1  -8   0   14.50    3.90
  -8   0   0 1081.09   30.80
   8   0   0 1064.89   32.70
   8  -1   0   21.40    4.90
  -8   1   0   19.50    4.30
  -8   2   0   49.20    7.10
   8  -2   0   56.99    7.00
   8  -3   0  240.88   12.10
  -8   3   0  236.78   11.70
  -8   4   0 1235.38   33.50
   8  -4   0 1308.47   34.60
  -8   6   0  140.59   10.20
   8  -6   0  179.78   11.40
   8  -7   0 1718.33   44.30
  -8   7   0 1737.13   43.70
  -8   8   0 1531.45   40.50
   8  -8   0 1564.44   41.60
  -8   9   0  417.96   16.90
   8  -9   0  410.66   18.90
   7  -9   0 1585.04   42.30
  -7   9   0 1577.64   41.70
  -6   9   0    5.30    3.10
   6  -9   0    1.40    4.70
  -5   9   0  534.85   19.10
   5  -9   0  558.84   20.00
   4  -9   0   22.30    5.40
  -4   9   0   18.10    3.50
  -9  -3   0 1832.92   47.60
   3  -9   0 1873.51   45.90
  -9  -2   0  341.07   15.00
   2  -9   0  332.97   14.30
  -9  -1   0 1031.90   29.60
   1  -9   0  992.30   28.60
  -9   0   0    6.30    3.20
   9   0   0   10.20    4.60
   9  -1   0 1065.59   30.30
  -9   1   0  996.50   29.00
  -9   2   0  339.17   14.30
   9  -2   0  339.97   15.10
  -9   3   0 1715.73   44.60
   9  -3   0 1815.32   44.80
   9  -4   0   19.30    5.30
  -9   4   0   19.00    4.00
   9  -5   0  560.24   20.30
  -9   5   0  546.75   18.90
   9  -6   0    3.40    5.00
  -9   6   0    4.40    2.70
  -9   7   0 1503.55   40.00
   9  -7   0 1542.25   41.10
   9  -8   0  443.66   19.40
  -9   8   0  397.46   16.80
   9  -9   0  521.85   21.60
  -9   9   0  512.65   19.60
  -9  10   0  101.79    8.80
   9 -10   0   96.29   12.40
  -8  10   0   82.69    8.30
   8 -10   0   80.49   11.80
  -7  10   0   46.90    7.00
   7 -10   0   70.79    9.40
  -6  10   0 2512.35   60.99
   6 -10   0 2535.75   61.19
  -5  10   0  933.81   28.90
   5 -10   0 1012.90   29.90
   4 -10   0  540.05   20.20
 -10  -3   0  168.28   10.70
   3 -10   0  164.78   11.60
   2 -10   0 4323.47   94.99
 -10  -2   0 4258.87   96.99
   1 -10   0  809.92   26.10
 -10  -1   0  870.61   27.00
 -10   0   0 3000.50   70.29
 -10   1   0  823.22   26.10
  10  -1   0  898.91   27.90
  10  -2   0 4406.76   96.89
 -10   2   0 4261.67   95.99
  10  -3   0  148.29   11.60
 -10   3   0  151.38    9.60
 -10   4   0  532.35   18.90
  10  -4   0  516.35   20.50
  10  -5   0 1025.40   31.00
 -10   5   0  962.80   29.00
 -10   6   0 2508.55   61.09
  10  -6   0 2597.04   62.29
 -10   7   0   49.90    6.90
  10  -7   0   44.60    8.30
  10  -8   0   60.39    9.20
 -10   8   0   67.09    7.20
 -10   9   0  106.19    9.10
  10  -9   0  110.29   12.80
  10 -10   0   53.69   11.50
 -10  10   0   63.99    7.40
  10 -11   0   79.89   11.90
 -10  11   0   91.39    8.70
  -9  11   0  158.68   10.70
   9 -11   0  141.59   15.00
  -8  11   0   35.20    6.20
   7 -11   0    8.70    6.10
  -7  11   0   12.90    3.60
   6 -11   0  573.04   22.40
  -6  11   0  555.84   21.00
   5 -11   0 3220.18   75.29
   4 -11   0  136.99   12.00
 -11  -4   0  140.99   10.80
   3 -11   0   46.60    7.30
 -11  -2   0    8.30    3.60
   2 -11   0    9.30    5.30
   1 -11   0   48.40    7.80
 -11  -1   0   60.39    6.90
 -11   0   0    6.40    3.30
  11  -1   0   43.20    8.20
 -11   1   0   57.59    6.80
  11  -2   0   24.80    7.00
 -11   2   0   21.70    4.40
 -11   3   0   64.39    6.80
  11  -3   0   57.49    8.60
 -11   4   0  154.38   10.00
  11  -4   0  159.98   13.60
 -11   5   0 3184.78   75.09
  11  -5   0 3253.37   76.39
  11  -6   0  562.84   22.90
 -11   6   0  560.54   20.70
 -11   7   0   10.00    3.70
  11  -7   0   12.00    7.10
 -11   8   0   31.20    5.80
  11  -8   0   31.20   10.20
  11  -9   0  159.18   15.70
 -11   9   0  162.58   11.40
 -11  10   0   70.09    8.60
  11 -10   0  105.29   15.30
 -11  11   0  681.63   24.90
  11 -11   0  665.23   28.00
  11 -12   0  118.69   17.20
 -11  12   0   96.09   10.40
  10 -12   0  262.57   19.30
 -10  12   0  272.57   14.70
   9 -12   0   19.70    9.00
  -9  12   0   29.50    6.50
   8 -12   0  407.56   20.90
  -8  12   0  418.06   18.20
  -7  12   0   25.30    5.40
   7 -12   0   17.30    7.70
 -12  -5   0   25.40    6.00
   4 -12   0 3719.13   94.09
 -12  -4   0 4184.88   94.79
   3 -12   0 1063.19   36.80
 -12  -3   0 1142.19   35.50
 -12  -2   0  924.91   30.60
 -12  -1   0  193.48   12.10
 -12   0   0  610.84   22.80
 -12   1   0  180.58   11.80
  12  -2   0  929.31   32.10
 -12   2   0  935.81   29.50
 -12   3   0 1119.49   33.50
  12  -3   0 1143.19   36.10
 -12   4   0 4019.40   92.39
  12  -4   0 4051.79   94.29
  12  -5   0   17.40    8.80
 -12   5   0   21.90    4.50
 -12   6   0    7.80    4.10
 -12   7   0   10.20    4.40
  12  -7   0   18.60    9.30
 -12   8   0  393.16   17.50
  12  -8   0  416.76   21.30
  12  -9   0   30.20    9.60
 -12   9   0   31.40    6.40
  12 -10   0  271.47   19.80
 -12  10   0  252.57   14.40
  12 -11   0  102.19   13.70
 -12  11   0  107.99   10.00
  12 -12   0   97.39   13.60
 -12  12   0   90.09   10.00
 -12  13   0  499.55   22.40
  12 -13   0  514.45   26.90
  11 -13   0  219.08   19.80
 -11  13   0  260.57   15.20
 -10  13   0    6.50    4.80
  10 -13   0   13.30   10.40
   9 -13   0  112.89   16.50
  -9  13   0  127.59   10.80
   8 -13   0   70.19   11.90
  -8  13   0   79.49    8.70
   7 -13   0   58.29   10.20
   6 -13   0  113.79   13.70
 -13  -6   0  120.59   11.10
   5 -13   0 1523.35   42.90
 -13  -5   0 1467.45   45.10
   4 -13   0    3.20    6.10
 -13  -4   0    5.30    4.30
   3 -13   0   54.49    9.10
 -13  -3   0   53.59    7.40
 -13  -2   0  115.69   10.90
   2 -13   0  113.99   12.70
 -13  -1   0   49.70    7.80
   1 -13   0   70.79   10.20
 -13   0   0   -0.10    3.80
 -13   1   0   52.29    7.00
  13  -1   0   65.69   10.50
  13  -2   0  120.19   14.40
 -13   2   0  131.29   10.00
  13  -3   0   61.19   10.30
 -13   3   0   80.79    8.10
 -13   4   0    1.60    3.80
  13  -4   0    9.70    7.90
  13  -5   0 1519.15   44.30
 -13   5   0 1497.25   42.40
  13  -6   0   91.59   11.90
 -13   6   0  120.39   10.10
  13  -7   0   72.89   11.90
 -13   7   0   56.39    7.70
 -13   8   0   65.69    8.10
  13  -8   0   69.69   12.10
 -13   9   0  102.89    9.60
  13  -9   0   94.39   13.00
 -13  10   0    6.40    4.90
  13 -10   0    1.70    9.30
  13 -11   0  216.88   20.00
 -13  11   0  216.98   13.90
  13 -12   0  530.75   28.10
 -13  12   0  497.45   22.10
 -13  13   0   97.69   11.40
  13 -13   0   97.99   16.30
 -13  14   0  375.76   19.50
  13 -14   0  351.46   26.30
 -12  14   0  232.38   15.60
  12 -14   0  253.07   22.90
 -11  14   0    7.80    5.10
  11 -14   0    2.20   10.60
 -10  14   0   18.10    5.80
  10 -14   0   25.80   10.70
   9 -14   0  192.08   18.70
  -9  14   0  150.58   12.20
   8 -14   0  142.39   16.50
   7 -14   0   23.50    9.10
   6 -14   0  789.72   29.70
 -14  -6   0  785.92   30.60
 -14  -5   0    4.90    4.50
   5 -14   0   11.70    8.20
   4 -14   0  685.33   26.90
 -14  -4   0  642.94   26.60
   3 -14   0  587.34   24.80
 -14  -3   0  569.64   24.30
   2 -14   0   12.70    7.80
 -14  -2   0    5.20    4.50
   1 -14   0  202.18   16.90
 -14  -1   0  216.48   13.70
 -14   0   0  317.47   16.80
 -14   1   0  222.88   13.40
  14  -2   0    7.30    8.70
 -14   2   0   13.00    4.70
 -14   3   0  539.75   22.00
  14  -3   0  577.84   26.50
 -14   4   0  672.13   25.20
  14  -4   0  662.93   28.20
  14  -5   0    9.80    8.70
 -14   5   0   11.80    4.70
 -14   6   0  798.42   28.10
  14  -6   0  843.72   32.30
 -14   7   0   23.90    5.30
  14  -7   0   22.40   10.00
  14  -8   0  155.68   18.40
 -14   8   0  156.68   12.00
 -14   9   0  140.29   11.50
  14  -9   0  169.08   19.20
  14 -10   0   17.10   10.50
 -14  10   0   20.90    5.50
  14 -11   0    5.00   11.20
 -14  11   0   23.70    6.40
 -14  12   0  238.58   15.10
  14 -12   0  241.08   23.70
  14 -13   0  332.87   27.20
 -14  13   0  357.16   19.10
  14 -14   0 1110.49   42.90
 -14  14   0 1104.49   37.90
  14 -15   0   28.10   15.80
 -14  15   0   32.80    7.30
  13 -15   0  172.38   24.40
 -13  15   0  168.08   15.30
 -12  15   0   90.99   10.90
  12 -15   0   86.09   15.80
 -11  15   0  351.86   19.20
  11 -15   0  382.76   26.20
 -10  15   0  772.62   29.60
  10 -15   0  765.72   33.00
   9 -15   0  542.85   27.80
   8 -15   0  759.72   31.30
   7 -15   0 1738.33   49.40
 -15  -7   0 1608.44   51.19
   6 -15   0  127.39   15.80
 -15  -6   0  125.59   12.30
 -15  -5   0   48.80    8.40
   5 -15   0   43.80   10.30
   4 -15   0  228.58   18.20
 -15  -4   0  227.38   15.70
   3 -15   0  814.62   30.70
 -15  -3   0  845.92   31.40
 -15  -2   0  198.88   14.20
   2 -15   0  206.88   17.40
 -15  -1   0   34.90    6.40
   1 -15   0   35.50    9.40
 -15   0   0   10.90    4.40
 -15   1   0   36.10    6.50
 -15   2   0  203.08   13.70
  15  -2   0  189.48   18.60
 -15   3   0  829.62   29.70
  15  -3   0  902.41   33.90
  15  -4   0  256.77   20.80
 -15   4   0  233.08   14.70
  15  -5   0   54.19   12.10
 -15   5   0   59.79    8.20
 -15   6   0  118.29   10.90
  15  -6   0  125.29   17.90
  15  -7   0 1678.53   50.59
 -15   7   0 1671.53   47.70
 -15   8   0  758.62   28.20
  15  -8   0  784.92   32.90
 -15   9   0  534.25   22.40
  15  -9   0  489.85   27.50
  15 -10   0  734.13   33.30
 -15  10   0  737.33   28.00
 -15  11   0  355.56   18.80
  15 -11   0  402.56   27.40
  15 -12   0   88.09   16.40
 -15  12   0   81.79   11.00
 -15  13   0  185.68   14.30
  15 -13   0  185.48   24.70
 -15  14   0   30.10    8.30
  15 -14   0   29.00   15.00
 -15  15   0  283.57   18.00
  15 -15   0  310.57   29.30
 -15  16   0  559.84   27.10
  15 -16   0  553.54   35.50
 -14  16   0   22.60    7.30
  14 -16   0   28.80   15.50
  13 -16   0   -4.50   14.00
 -13  16   0   -1.80    6.00
 -12  16   0   69.59   10.40
  12 -16   0   57.59   15.80
  11 -16   0  654.03   32.60
 -11  16   0  639.24   27.20
  10 -16   0  459.45   28.40
 -16  -9   0  367.16   21.30
   9 -16   0  379.96   25.30
 -16  -8   0   38.70    8.10
   8 -16   0   59.39   13.20
 -16  -7   0   16.30    5.70
   7 -16   0   26.50   11.00
 -16  -6   0  454.75   24.00
   6 -16   0  426.56   24.10
   5 -16   0   20.50   10.60
 -16  -5   0   18.00    6.60
   4 -16   0  247.38   20.30
 -16  -4   0  248.68   16.10
 -16  -3   0   71.29    9.50
   3 -16   0   93.89   13.70
   2 -16   0   69.59   12.60
 -16  -2   0   54.99    9.70
   1 -16   0  627.74   28.10
 -16  -1   0  560.54   25.20
 -16   0   0  934.61   33.30
   0 -16   0  927.11   35.10
 -16   1   0  550.84   24.10
 -16   2   0   66.29    9.90
 -16   3   0   76.89    9.20
  16  -3   0   77.59   14.00
 -16   4   0  285.07   16.70
  16  -4   0  280.27   23.20
  16  -5   0   27.20   11.30
 -16   5   0   14.30    4.90
  16  -6   0  439.16   27.00
 -16   6   0  443.56   20.70
 -16   7   0   19.40    5.60
  16  -7   0   18.20   11.00
 -16   8   0   80.89    9.90
  16  -8   0   68.19   13.80
 -16   9   0  370.26   19.40
  16  -9   0  399.46   27.40
 -16  10   0  439.06   21.10
  16 -10   0  433.26   28.80
  16 -11   0  624.94   33.60
 -16  11   0  682.53   27.40
 -16  12   0   72.89   10.50
  16 -12   0   65.19   17.10
 -16  13   0    5.10    5.70
  16 -13   0   -9.40   13.50
  16 -14   0   20.90   17.10
 -16  14   0   22.60    7.20
  16 -15   0  508.85   34.50
 -16  15   0  503.85   24.90
  16 -16   0  234.78   35.80
 -16  16   0  237.38   18.50
 -16  17   0  246.18   18.50
  16 -17   0  252.97   34.80
 -15  17   0   75.99   11.80
  15 -17   0   45.00   31.00
 -14  17   0   50.19    8.60
  14 -17   0   44.00   17.30
  13 -17   0   70.09   17.20
 -13  17   0   71.39   11.50
 -12  17   0   75.89   11.40
  12 -17   0   82.89   17.40
  11 -17   0   97.99   17.20
 -17 -10   0   -0.40    6.40
  10 -17   0   15.80   13.10
 -17  -9   0  492.15   26.30
   9 -17   0  543.35   30.40
 -17  -8   0  195.18   16.90
   8 -17   0  192.18   22.20
   7 -17   0   -4.50   11.00
 -17  -7   0    5.20    6.40
 -17  -6   0  371.16   22.40
   6 -17   0  382.46   24.50
 -17  -5   0  310.27   19.30
   5 -17   0  296.87   22.60
 -17  -4   0   93.09   13.40
   4 -17   0   56.29   12.50
   3 -17   0   10.80   10.10
 -17  -3   0   -0.20    5.00
   2 -17   0  190.38   21.30
 -17  -2   0  225.48   15.40
 -17  -1   0  141.09   12.50
   1 -17   0  106.79   15.10
   0 -17   0   20.20   11.10
 -17   0   0   23.30    6.80
 -17   1   0  134.69   12.50
 -17   2   0  161.28   13.50
  17  -3   0    4.60   10.90
 -17   3   0   10.40    5.40
 -17   4   0   76.49   11.00
  17  -4   0   79.09   15.20
  17  -5   0  304.37   25.40
 -17   5   0  311.87   17.70
  17  -6   0  392.86   27.20
 -17   6   0  436.26   21.00
 -17   7   0    2.70    5.10
  17  -7   0    5.20   12.60
  17  -8   0  181.38   22.90
 -17   8   0  194.18   14.20
 -17   9   0  548.75   23.90
  17  -9   0  556.74   32.00
  17 -10   0   13.80   13.60
  17 -11   0  119.09   19.00
 -17  11   0  101.19   11.40
 -17  12   0   83.09   12.10
  17 -12   0   85.79   18.20
  17 -13   0   42.00   17.00
 -17  13   0   57.09   10.20
  17 -14   0   49.30   16.90
 -17  14   0   53.29    9.90
 -17  15   0   58.69   11.70
  17 -15   0   80.99   32.60
 -17  16   0  256.77   18.80
  17 -16   0  247.68   35.10
 -17  17   0  278.17   21.70
  17 -17   0  295.87   37.00
  17 -18   0   19.10   23.00
 -17  18   0   42.90   10.30
  16 -18   0   52.09   23.60
 -16  18   0   40.90    9.90
  15 -18   0   28.70   19.90
 -15  18   0   14.90    8.10
 -14  18   0   62.39   10.90
  13 -18   0  401.86   32.80
  12 -18   0    1.70   14.50
 -18 -11   0    0.60    7.40
  11 -18   0   -6.40   14.10
 -18 -10   0  120.79   16.20
  10 -18   0  184.98   24.80
   9 -18   0   54.49   15.30
 -18  -9   0   49.50    9.50
 -18  -8   0   10.80    7.90
   8 -18   0   11.80   12.70
 -18  -7   0  496.75   27.40
   7 -18   0  476.15   29.40
 -18  -6   0  561.54   27.80
   6 -18   0  528.05   29.20
 -18  -5   0   74.89   12.50
   5 -18   0   83.49   14.50
   4 -18   0   39.40   12.80
 -18  -4   0   27.80    8.50
   3 -18   0    3.40   11.10
 -18  -3   0    0.50    5.80
   2 -18   0   50.39   14.30
 -18  -2   0   65.19   10.50
 -18  -1   0  568.84   26.20
   1 -18   0  588.64   31.00
   0 -18   0  992.30   39.50
 -18   0   0  995.30   36.40
 -18   1   0  604.44   26.70
 -18   2   0   73.99   10.20
 -18   3   0    7.80    5.80
 -18   4   0   29.90    7.40
  18  -4   0   33.00   14.10
 -18   5   0   71.69   10.80
  18  -5   0   66.39   15.50
  18  -6   0  570.94   33.50
 -18   6   0  554.84   24.80
 -18   7   0  461.85   23.00
  18  -7   0  518.15   31.60
 -18   8   0   18.70    5.90
  18  -8   0    5.70   15.20
  18  -9   0   49.30   15.50
 -18   9   0   48.00    8.70
  18 -10   0  186.68   26.60
 -18  10   0  157.18   13.60
 -18  11   0    9.70    6.50
  18 -11   0   -9.80   14.10
  18 -12   0    8.50   15.50
 -18  12   0   11.90    6.70
 -18  13   0  415.56   22.30
  18 -13   0  349.57   33.60
 -18  14   0   62.09   10.60
  18 -15   0  -10.30   19.00
 -18  15   0   16.40    7.70
  18 -16   0   21.70   21.30
 -18  16   0   30.90    9.20
  18 -17   0   26.30   22.80
 -18  17   0   30.20    9.60
  18 -18   0   13.30   26.30
 -18  18   0   11.20    9.10
 -18  19   0    4.30    8.90
  17 -19   0    1.90   24.60
 -17  19   0   14.10    8.60
 -16  19   0    8.00    8.80
  16 -19   0   11.50   22.20
  15 -19   0   42.10   21.60
  14 -19   0   92.89   22.60
 -19 -13   0   25.80   13.50
 -19 -12   0   16.00    8.40
  12 -19   0   35.20   18.10
 -19 -11   0   12.60    8.20
  11 -19   0   15.60   16.20
 -19 -10   0   25.20    8.70
  10 -19   0   20.30   15.60
 -19  -9   0  308.97   23.10
   9 -19   0  293.47   26.70
 -19  -8   0  272.07   21.20
   8 -19   0  279.57   26.50
 -19  -7   0    1.00    6.40
   7 -19   0   10.60   14.20
   6 -19   0   50.29   14.50
 -19  -6   0   47.80   10.20
 -19  -5   0  153.68   16.50
   5 -19   0  154.78   19.10
   4 -19   0   43.40   13.80
 -19  -4   0   64.29   11.20
   3 -19   0   13.80   12.30
 -19  -3   0   25.30    7.40
   2 -19   0  237.38   24.40
 -19  -2   0  233.28   18.70
   1 -19   0  153.48   22.40
 -19  -1   0  159.18   15.30
   0 -19   0   -1.00   11.80
 -19   0   0    7.50    6.00
  -1 -19   0  171.48   24.90
 -19   1   0  167.68   15.00
 -19   2   0  246.18   17.00
 -19   3   0   16.80    7.50
  19  -4   0   18.30   15.10
 -19   4   0   59.79   13.50
 -19   5   0  157.38   14.10
  19  -5   0  130.59   19.60
 -19   6   0   62.79   10.30
  19  -6   0   68.49   17.90
 -19   7   0    4.50    5.80
  19  -7   0   17.60   15.00
  19  -8   0  331.07   31.20
 -19   8   0  282.87   18.50
  19  -9   0  334.77   31.30
 -19   9   0  310.77   19.80
 -19  10   0   26.30    7.30
  19 -10   0   25.50   15.10
  19 -11   0   18.90   18.40
 -19  12   0   45.30    9.80
  19 -12   0   37.00   18.80
 -19  13   0   16.00    7.20
  19 -14   0   91.89   22.90
 -19  14   0   83.09   12.50
 -19  15   0   17.80    8.40
  19 -15   0   29.20   22.80
  19 -16   0   14.30   22.70
 -19  17   0   28.60    9.30
  19 -17   0  -14.60   24.70
 -19  18   0   -3.30    9.10
 -19  19   0  219.48   21.90
 -19  20   0   41.90   11.80
 -18  20   0   33.40   11.60
 -17  20   0    1.50    9.20
  16 -20   0  -15.40   25.90
 -20 -15   0   59.89   19.00
  15 -20   0   64.59   24.10
  14 -20   0   62.89   23.40
 -20 -14   0   27.80    9.10
 -20 -13   0  250.67   19.50
  13 -20   0  231.48   35.20
 -20 -12   0   17.00   15.00
  12 -20   0   17.80   27.50
  11 -20   0   71.79   20.20
 -20 -11   0  109.79   16.30
 -20 -10   0  121.79   16.30
  10 -20   0  132.49   21.10
 -20  -9   0    7.90    8.80
   9 -20   0  -24.70   14.00
 -20  -8   0  102.19   15.50
   8 -20   0  119.39   19.40
   7 -20   0   16.50   15.30
 -20  -7   0   17.50    8.40
 -20  -6   0   -8.00    8.20
   6 -20   0   -5.20   13.40
   5 -20   0  378.96   29.70
 -20  -5   0  411.66   23.70
   4 -20   0  703.73   35.60
 -20  -4   0  698.03   33.00
 -20  -3   0 1601.84   53.69
   3 -20   0 1637.64   54.49
 -20  -2   0  729.63   32.50
   2 -20   0  704.73   37.20
   1 -20   0  227.78   26.60
 -20  -1   0  160.98   17.20
 -20   0   0  134.39   15.20
   0 -20   0  136.09   19.40
  -1 -20   0  222.58   28.60
 -20   1   0  216.28   17.30
 -20   2   0  781.92   32.60
 -20   3   0 1550.84   50.49
 -20   4   0  709.83   30.60
 -20   5   0  427.16   23.10
  20  -5   0  433.86   32.80
 -20   6   0   16.30    6.70
  20  -6   0   23.70   16.20
 -20   7   0    8.10    6.50
  20  -7   0    4.30   17.00
  20  -8   0  127.39   21.70
 -20   8   0   94.89   13.00
  20  -9   0    6.10   17.30
 -20   9   0    4.00    6.90
  20 -10   0  119.39   23.50
 -20  10   0  123.89   14.20
  20 -11   0   66.39   21.10
 -20  11   0   73.69   12.20
 -20  12   0   14.30    8.20
  20 -12   0   17.40   22.80
 -20  13   0  206.18   18.40
  20 -13   0  194.78   26.90
  20 -14   0   51.39   24.40
 -20  14   0   58.49   10.90
 -20  15   0   50.49   11.60
  20 -15   0   55.79   26.60
  20 -16   0    2.40   25.90
 -20  16   0    0.00    9.20
 -20  17   0    9.60    9.00
 -20  18   0   25.80   11.40
 -20  19   0   64.49   12.00
 -20  20   0    6.20   11.10
 -20  21   0  141.49   23.90
 -21 -17   0   33.30   17.40
 -21 -16   0   20.70   14.50
 -21 -15   0  -40.10   20.80
 -21 -14   0   79.99   22.50
  14 -21   0   63.99   24.90
 -21 -13   0   10.70   10.00
  13 -21   0  -10.00   21.30
  12 -21   0   65.19   22.50
 -21 -12   0   42.50   10.00
  11 -21   0  185.28   26.50
 -21 -11   0  257.47   24.20
 -21 -10   0  140.09   21.90
  10 -21   0  152.28   29.60
 -21  -9   0    9.30    8.80
   9 -21   0   16.00   17.40
   8 -21   0   10.20   16.30
 -21  -8   0   19.50    8.40
 -21  -7   0  209.98   20.20
   7 -21   0  249.48   30.10
 -21  -6   0   88.39   14.00
   6 -21   0   99.09   19.70
   5 -21   0   80.69   19.30
 -21  -5   0   91.49   13.90
 -21  -4   0  354.76   23.00
   4 -21   0  327.77   31.00
 -21  -3   0   59.89   13.20
   3 -21   0   70.49   19.20
 -21  -2   0   29.00    8.90
   2 -21   0   21.00   16.40
 -21  -1   0  106.99   14.00
   1 -21   0   87.79   19.50
   0 -21   0   12.60   16.80
 -21   0   0   32.80    8.30
  -1 -21   0   82.69   21.20
 -21   1   0   87.59   13.50
 -21   2   0   22.60    8.00
  -2 -21   0   36.40   18.30
 -21   3   0   55.69   10.70
 -21   4   0  364.26   21.70
 -21   5   0   69.89   11.20
 -21   6   0   96.09   13.80
  21  -6   0  101.89   22.80
 -21   7   0  207.18   17.70
  21  -7   0  266.87   34.20
  21  -8   0   26.80   19.90
 -21   8   0   24.40    8.30
 -21   9   0   11.40    7.60
  21  -9   0   28.60   20.30
 -21  10   0  121.99   15.00
  21 -11   0  188.58   28.20
 -21  11   0  168.68   16.90
 -21  12   0   73.99   12.60
  21 -12   0   45.30   23.30
  21 -13   0   -1.90   23.70
 -21  14   0   32.20   10.00
  21 -14   0   68.19   27.00
 -21  15   0    3.80    8.70
 -21  16   0   23.10   10.20
 -21  17   0   26.50   10.20
 -21  18   0   -9.40   10.70
 -21  19   0   -0.90   11.00
 -21  20   0  201.48   28.70
 -21  21   0   29.30   11.90
 -22 -19   0   -1.30   16.80
 -22 -18   0   27.90   19.60
 -22 -17   0   52.39   20.60
 -22 -16   0    0.60   20.40
 -22 -15   0   28.50   14.10
 -22 -13   0   -1.00   16.40
 -22 -12   0  110.99   22.00
  12 -22   0  126.29   31.60
 -22 -11   0  109.99   14.90
  11 -22   0  122.79   26.70
 -22 -10   0   28.00    8.40
  10 -22   0   19.90   20.30
 -22  -9   0   -0.10   12.40
 -22  -8   0   35.10   11.80
   8 -22   0   17.40   18.70
   7 -22   0  229.38   27.30
 -22  -7   0  226.78   19.20
 -22  -6   0  284.77   21.60
   6 -22   0  250.37   33.50
 -22  -5   0  111.39   16.00
   5 -22   0  115.69   22.10
   4 -22   0   47.50   19.30
 -22  -4   0   48.40   11.80
   3 -22   0   25.30   19.30
   2 -22   0   83.79   21.50
 -22  -2   0   44.20   11.70
 -22  -1   0  520.65   28.30
   1 -22   0  456.45   39.60
 -22   0   0  247.08   20.10
   0 -22   0  186.78   24.80
  -1 -22   0  532.45   44.90
 -22   1   0  479.85   26.60
 -22   2   0   73.49   12.00
 -22   3   0    1.40    7.20
 -22   4   0   66.39   11.50
 -22   5   0  107.89   15.70
  22  -6   0  196.98   27.60
 -22   6   0  257.57   19.60
  22  -7   0  200.38   27.70
 -22   7   0  222.98   18.80
  22  -8   0   12.30   25.10
 -22   9   0    0.90    7.80
  22  -9   0  -17.00   23.60
 -22  10   0    9.70    8.40
  22 -10   0   17.50   23.80
  22 -11   0   65.59   27.40
 -22  11   0   97.99   14.50
 -22  12   0  130.39   16.20
  22 -12   0   91.79   28.00
 -22  13   0   11.20    9.00
 -22  14   0   -3.50    9.10
 -22  15   0    5.50    9.50
 -22  16   0   27.60   10.20
 -22  17   0   53.79   12.20
 -22  18   0    8.20   11.90
 -22  19   0    8.90   16.70
 -22  20   0    1.80   11.90
 -22  21   0   -9.30   13.10
 -23 -22   0   -6.80   21.00
 -23 -20   0   16.70   16.20
 -23 -19   0   19.30   15.60
 -23 -18   0  132.99   25.30
 -23 -17   0   38.60   19.70
 -23 -16   0   36.10   21.00
 -23 -15   0   31.60   20.70
 -23 -14   0   20.70   17.10
 -23 -13   0  -15.30   14.20
 -23 -12   0  162.28   25.20
 -23 -11   0   83.29   21.90
 -23 -10   0   66.29   14.60
 -23  -9   0   13.00   10.10
 -23  -8   0   50.49   10.70
 -23  -7   0   51.79   16.20
 -23  -6   0   24.20   10.90
   6 -23   0   37.20   24.90
   5 -23   0   55.49   32.30
 -23  -5   0   54.49   10.80
 -23  -4   0   81.99   14.40
 -23  -3   0   24.50    9.90
 -23  -2   0   57.89   12.20
 -23  -1   0   81.89   13.60
 -23   0   0   -7.30    7.70
 -23   1   0  106.69   15.30
 -23   2   0   80.09   13.10
 -23   3   0   29.60    8.90
 -23   4   0  126.29   16.10
 -23   5   0   48.60   12.30
 -23   6   0   15.30    9.50
 -23   7   0   47.80   11.10
  23  -8   0   41.40   25.90
 -23   8   0   76.39   12.40
 -23   9   0   30.40    9.70
  23  -9   0   39.10   30.40
 -23  10   0  145.79   17.30
 -23  11   0   71.29   13.00
 -23  12   0  243.88   20.40
 -23  13   0   19.30    9.90
 -23  14   0    2.80    9.50
 -23  15   0   23.40   10.50
 -23  16   0   42.90   11.30
 -23  17   0   19.90   17.10
 -23  18   0  233.68   27.40
 -23  19   0  -27.20   12.40
 -23  21   0   23.00   23.70
 -23  22   0    6.30   24.20
 -23 -23   0   -0.70   21.10
 -24 -22   0   43.40   23.60
 -24 -21   0  -14.90   21.80
 -24 -20   0    7.30   18.70
 -24 -19   0   73.79   19.90
 -24 -18   0   17.20   17.80
 -24 -17   0   64.39   20.00
 -24 -16   0   86.79   23.30
 -24 -15   0    1.00   20.20
 -24 -14   0   38.50   19.50
 -24 -13   0    9.60   16.40
 -24 -12   0   14.50   14.70
 -24 -10   0   36.00   19.30
 -24  -9   0   31.00   19.80
 -24  -8   0   16.50    9.80
 -24  -7   0   -9.60   10.00
 -24  -6   0   16.50    9.10
 -24  -5   0   11.10   14.70
 -24  -4   0    3.40   12.10
 -24  -3   0   12.40   11.00
 -24  -2   0   -5.60    9.00
 -24  -1   0   14.80    9.20
 -24   0   0   10.00    9.60
 -24   1   0   -9.90    9.30
 -24   2   0   -0.70    9.10
 -24   3   0   14.70   10.60
 -24   4   0    7.00    9.50
 -24   5   0   -3.30    8.70
 -24   6   0    0.80    8.90
 -24   7   0    8.50    9.70
 -24   8   0   47.80   11.10
 -24   9   0   16.50    9.90
 -24  10   0   72.59   13.60
 -24  11   0   47.10   12.30
 -24  12   0    9.80   10.00
 -24  13   0    3.60   10.20
 -24  14   0   91.19   14.50
 -24  15   0   14.70   13.70
 -24  16   0   81.89   19.90
 -24  17   0   42.70   12.30
 -24  18   0   18.50   12.10
 -24  19   0    6.30   17.60
 -24  20   0   22.60   21.70
 -24  22   0   -0.50   19.50
 -25 -21   0   13.00   21.30
 -25 -20   0   25.60   22.70
 -25 -19   0   36.50   20.90
 -25 -18   0   35.90   18.20
 -25 -17   0   41.00   18.50
 -25 -16   0   51.79   22.50
 -25 -15   0  -12.30   18.10
 -25 -14   0  132.09   26.20
 -25 -13   0    5.40   19.70
 -25 -12   0   13.10   21.40
 -25 -11   0  -18.00   16.60
 -25 -10   0  107.89   19.40
 -25  -8   0  515.65   39.50
 -25  -7   0   86.29   22.90
 -25  -6   0  -16.70   10.00
 -25  -5   0   -3.00   10.20
 -25  -4   0    3.30   10.20
 -25  -3   0   22.20   11.50
 -25  -2   0  223.68   28.20
 -25  -1   0  143.59   22.20
 -25   0   0   -7.70   10.40
 -25   1   0  110.39   16.90
 -25   2   0  224.18   20.70
 -25   3   0   13.60   10.70
 -25   4   0    4.40    9.60
 -25   5   0   17.40   10.00
 -25   6   0   19.50    9.80
 -25   7   0   55.19   12.40
 -25   8   0  599.14   31.10
 -25   9   0  128.89   17.10
 -25  10   0  119.59   16.50
 -25  11   0   -1.80   10.50
 -25  12   0    5.20   12.30
 -25  13   0    3.80   15.90
 -25  14   0  159.18   22.40
 -25  15   0   27.60   10.80
 -25  16   0   26.00   12.50
 -25  18   0   41.90   21.80
 -25  19   0  -29.80   23.20
 -25  20   0    7.70   32.40
 -25  21   0   41.60   18.00
 -26 -20   0    7.00   20.90
 -26 -19   0  -26.60   19.80
 -26 -18   0   25.60   21.30
 -26 -17   0  -24.40   17.40
 -26 -16   0   43.40   17.90
 -26 -15   0  103.49   20.20
 -26 -14   0    6.10   17.80
 -26 -13   0   90.19   21.30
 -26 -12   0    7.20   19.90
 -26 -11   0   34.60   17.70
 -26 -10   0   26.20   21.70
 -26  -9   0   70.49   19.90
 -26  -8   0   21.10   14.10
 -26  -6   0  -38.00   16.20
 -26  -5   0   52.49   22.10
 -26  -4   0   -7.40   14.70
 -26  -3   0   18.70   10.80
 -26  -2   0   19.70   10.30
 -26  -1   0   47.10   12.90
 -26   0   0    2.60   10.50
 -26   1   0   41.10   15.50
 -26   2   0   11.00   13.90
 -26   3   0   59.19   16.30
 -26   4   0   12.40   15.70
 -26   5   0   36.60   15.90
 -26   6   0   14.20   15.10
 -26   7   0   12.50   15.30
 -26   8   0   44.00   17.10
 -26   9   0   77.99   20.20
 -26  10   0    8.80   14.10
 -26  11   0   26.40   14.80
 -26  12   0   38.00   11.10
 -26  13   0   78.69   15.00
 -26  14   0   -7.60   11.80
 -26  15   0   70.69   13.50
 -26  16   0  -20.00   21.20
 -26  17   0   16.80   22.20
 -26  19   0    8.60   19.10
 -27 -18   0   21.60   23.40
 -27 -17   0   57.99   21.60
 -27 -16   0   35.40   18.30
 -27 -15   0   19.20   16.60
 -27 -14   0    9.70   16.50
 -27 -13   0   -0.70   17.20
 -27 -12   0  151.38   23.30
 -27 -11   0   69.79   22.40
 -27 -10   0   41.50   25.90
 -27  -9   0   -2.00   16.70
 -27  -8   0    6.70   23.10
 -27  -7   0  -13.00   16.20
 -27  -6   0  246.58   28.60
 -27  -4   0  125.09   26.10
 -27  -3   0   16.10   17.60
 -27  -2   0   37.80   21.90
 -27  -1   0   34.40   17.90
 -27   1   0  -24.80   11.40
 -27   2   0   43.50   14.10
 -27   3   0    2.10   11.20
 -27   4   0  153.18   20.90
 -27   5   0   19.20   12.10
 -27   6   0  230.68   22.40
 -27   7   0   -2.80   11.80
 -27   8   0  -12.20   11.40
 -27   9   0  -12.10   11.60
 -27  10   0   64.69   14.10
 -27  11   0    3.40   11.80
 -27  12   0   76.79   16.40
 -27  13   0   26.70   21.30
 -27  14   0    6.90   21.80
 -27  15   0   31.10   20.50
 -27  17   0   37.70   23.20
 -27  18   0   31.20   17.20
 -28 -17   0    3.30   20.40
 -28 -15   0  -13.00   19.70
 -28 -14   0    7.60   17.90
 -28 -13   0   70.79   19.70
 -28 -12   0   36.90   19.90
 -28 -11   0    0.60   21.70
 -28 -10   0   11.30   17.90
 -28  -9   0    6.20   20.30
 -28  -8   0  -24.10   22.50
 -28  -7   0   44.60   19.70
 -28  -6   0    0.80   23.10
 -28  -5   0   56.29   19.10
 -28  -4   0   -4.10   14.70
 -28  -3   0    2.50   15.40
 -28  -1   0  -46.70   28.40
 -28   0   0  -21.40   19.70
 -28   1   0    4.20   17.60
 -28   2   0    4.80   19.00
 -28   3   0  -15.70   19.80
 -28   4   0  -11.30   20.80
 -28   5   0   62.19   22.70
 -28   6   0    3.00   20.90
 -28   7   0   22.30   21.80
 -28   8   0    6.00   21.30
 -28   9   0   -1.20   21.30
 -28  10   0    9.20   19.60
 -28  11   0   -2.70   20.10
 -28  12   0   30.60   22.40
 -28  15   0   33.00   17.30
 -28  16   0   -5.20   18.60
 -28  17   0  -27.60   25.00
 -29 -15   0  -35.40   22.70
 -29 -14   0   13.90   21.80
 -29 -13   0   62.29   22.30
 -29 -12   0   30.90   20.20
 -29 -11   0   14.60   18.80
 -29 -10   0    2.80   19.00
 -29  -9   0  -18.50   21.20
 -29  -8   0   -0.10   16.90
 -29  -7   0  -24.60   17.10
 -29  -6   0   48.50   22.60
 -29  -5   0   12.30   23.70
 -29  -4   0   10.00   20.40
 -29  -3   0   45.00   27.30
 -29  -2   0   58.59   22.50
 -29  -1   0   16.30   19.00
 -29   0   0   22.50   17.60
 -29   1   0   36.10   18.40
 -29   2   0   55.29   19.20
 -29   3   0   22.60   20.20
 -29   9   0   16.40   26.90
 -29  10   0   30.50   19.00
 -29  11   0  -15.00   16.80
 -29  12   0   72.69   18.30
 -29  13   0   52.99   19.50
 -29  14   0  -18.40   21.60
 -29  15   0   10.70   26.40
 -30 -13   0   -7.30   22.00
 -30 -12   0   -3.70   22.70
 -30 -11   0    9.80   19.50
 -30 -10   0  -31.90   19.40
 -30  -9   0   70.09   21.90
 -30  -8   0  -25.70   16.80
 -30  -7   0  -24.10   17.40
 -30  -6   0   12.50   19.60
 -30  -5   0   95.69   21.30
 -30  -4   0   49.80   22.60
 -30  -3   0  375.26   44.50
 -30  -2   0   13.50   24.10
 -30  -1   0  178.28   29.40
 -30   0   0   21.70   21.20
 -30   1   0  147.39   32.60
 -30   2   0   50.59   27.80
 -30   3   0  317.47   44.90
 -30   4   0   35.70   20.90
 -30   5   0   72.89   23.60
 -30   6   0  -12.80   20.40
 -30   7   0    8.80   20.60
 -30   8   0   25.60   22.60
 -30   9   0   29.20   22.50
 -30  10   0   40.60   26.00
 -30  11   0  -31.60   25.00
 -30  12   0   -6.40   23.50
 -30  13   0  110.49   24.40
 -31 -10   0   18.50   24.50
 -31  -9   0    7.70   20.10
 -31  -8   0   63.29   19.50
 -31  -7   0    0.00   18.90
 -31  -6   0   23.10   19.80
 -31  -5   0  -14.00   19.70
 -31  -4   0   14.00   23.50
 -31  -3   0   48.20   24.00
 -31  -2   0   41.50   21.40
 -31   0   0   79.89   24.60
 -31   1   0   18.80   22.10
 -31   2   0   74.69   26.10
 -31   3   0   17.90   25.60
 -31   4   0   22.30   28.30
 -31   5   0   -6.40   26.50
 -31   6   0    2.00   25.20
 -31   7   0   42.20   26.70
 -31   8   0   67.99   28.80
 -31   9   0   45.40   25.90
 -31  10   0   42.30   25.00
 -32  -7   0  127.89   24.40
 -32  -6   0   30.20   20.00
 -32  -5   0  -22.50   21.10
 -32  -4   0   25.60   20.40
 -32  -3   0   21.90   23.00
 -32  -2   0  -16.40   21.10
 -32  -1   0  202.88   26.20
 -32   0   0  -14.90   23.50
 -32   1   0  155.18   28.60
 -32   2   0  -19.50   23.10
 -32   3   0   45.50   20.90
 -32   4   0    9.60   21.00
 -32   5   0    8.90   21.60
 -32   6   0    1.00   20.40
 -32   7   0   83.39   23.10
  -1   0  -1  184.98    6.70
   0   1  -1  181.08    6.60
   1   1  -1    3.70    1.20
   1  -1  -1    0.00    1.10
  -1  -1  -1    1.90    1.00
  -1  -1   1    4.10    1.30
  -1   1   1    2.60    1.50
   2   1  -1 3827.32   79.59
  -2  -1   1 3977.70   79.89
  -1   2   1 3750.72   79.99
   2   0  -1    4.60    1.50
   0  -2  -1    3.40    1.40
  -2   0   1    4.40    1.60
   0   2   1    2.70    1.40
   2  -1  -1 3947.90   81.29
  -2   1   1 3741.03   81.19
  -1  -2   1 4060.89   80.39
   2  -2  -1   -0.40    1.50
  -2  -2   1    0.50    1.40
  -2   2   1    1.70    1.70
   2  -3  -1 2349.86   47.90
   2  -3   1 1892.31   43.40
  -3  -2   1 2154.28   49.99
   1  -3  -1   18.40    3.00
   3   1  -1   15.20    2.60
  -1   3   1   11.80    2.50
  -3  -1   1   18.30    3.00
   0  -3  -1 1207.28   28.30
   3   0  -1 1206.38   28.40
   0   3   1 1228.48   28.60
  -3   0   1 1170.88   28.40
  -3   1  -1   20.10    1.80
   3  -1  -1   20.20    3.10
  -3   1   1   16.60    2.80
   3  -2  -1 2284.97   50.29
  -3   2  -1 2275.17   46.40
  -3   3  -1    6.90    1.40
   3  -3  -1    7.90    2.60
   3  -3   1    7.50    1.40
  -3   3   1    7.90    2.80
   3  -4  -1 5408.46  113.39
  -3   4   1 5432.06  113.49
   3  -4   1 5385.76  109.29
   2  -4  -1   37.80    4.50
   2  -4   1   40.10    3.00
  -4  -2   1   44.60    5.20
  -2   4   1   44.90    5.10
   1  -4  -1 1033.90   25.10
   4   1  -1  935.41   24.70
  -1   4   1  852.41   24.40
  -4  -1   1 1062.09   25.50
   4   0  -1   96.09    6.20
   0  -4  -1  103.69    6.10
  -4   0   1   94.59    6.10
  -4   1  -1 1038.80   22.40
   4  -1  -1  996.90   25.00
  -4   1   1  895.61   24.70
  -4   2  -1   36.40    2.90
   4  -2  -1   34.30    4.90
  -4   2   1   46.20    4.90
   4  -2   1   39.20    2.90
   4  -3  -1 5460.65  114.19
  -4   3   1 5414.56  114.29
   4  -3   1 5467.35  110.09
   4  -4  -1   17.90    3.90
  -4   4  -1   12.90    2.30
   4  -4   1   13.40    2.30
  -4   4   1   14.20    3.80
  -4   5  -1  990.60   23.80
   4  -5  -1 1002.20   27.40
  -4   5   1  996.00   27.40
   4  -5   1 1012.00   24.00
   3  -5  -1  266.77   11.40
   3  -5   1  278.27    9.00
  -3   5   1  295.47   12.30
  -5  -3   1  277.87   12.10
   2  -5  -1 1513.85   37.20
   2  -5   1 1517.75   34.10
  -5  -2   1 1601.64   38.30
  -2   5   1 1555.34   37.80
   5   1  -1   43.10    5.30
   1  -5  -1   33.40    4.80
  -1   5   1   30.40    4.50
  -5  -1   1   35.60    5.10
   0  -5  -1  120.69    7.00
   5   0  -1  130.99    7.60
  -5   0   1  119.59    7.30
   5  -1  -1   22.60    3.80
  -5   1  -1   29.20    3.50
  -5   1   1   37.70    5.30
   5  -2  -1 1604.74   38.10
  -5   2  -1 1548.15   34.60
  -5   2   1 1546.15   37.90
   5  -2   1 1572.24   34.80
   5  -3  -1  275.37   11.60
  -5   3  -1  279.27    9.00
   5  -3   1  290.17    9.20
  -5   3   1  288.87   12.00
   5  -4  -1 1014.50   27.70
  -5   4  -1 1000.40   23.90
   5  -4   1 1006.30   24.10
  -5   4   1 1010.60   27.70
  -5   5  -1    0.60    2.10
   5  -5  -1   -0.10    3.10
   5  -5   1    0.40    2.10
  -5   5   1   -1.40    3.20
   5  -6  -1 1998.00   49.40
   5  -6   1 1991.60   45.00
  -4   6  -1  576.54   16.70
   4  -6  -1  626.74   21.70
  -4   6   1  580.24   20.40
   4  -6   1  590.44   16.60
   3  -6  -1 4156.58   86.09
   3  -6   1 3943.21   82.09
  -3   6   1 4057.69   86.39
  -6  -3   1 3513.65   90.09
   2  -6  -1  124.99    8.40
  -2   6   1  136.59    9.10
  -6  -2   1  121.19    8.60
   2  -6   1  134.29    6.60
   1  -6  -1 1087.69   29.10
   6   1  -1 1085.99   29.60
  -6  -1   1 1148.69   30.20
   6   0  -1   97.39    7.60
   0  -6  -1   92.79    7.00
  -6   0  -1   95.39    6.40
  -6   1  -1 1058.99   27.00
   6  -1  -1 1112.79   29.30
  -6   1   1 1098.59   29.20
   6  -2  -1  147.99    9.00
  -6   2  -1  137.09    6.80
  -6   2   1  130.09    8.90
   6  -2   1  140.59    7.00
  -6   3  -1 3986.40   82.99
   6  -3  -1 4039.10   86.89
   6  -3   1 3943.71   83.19
  -6   3   1 3913.31   86.89
  -6   4  -1  603.24   16.60
   6  -4  -1  606.64   20.30
   6  -4   1  601.14   16.80
  -6   4   1  589.44   19.90
   6  -5  -1 2014.80   49.10
   6  -5   1 1929.21   44.30
   6  -6  -1   -0.90    4.00
  -6   6  -1    1.30    2.80
  -6   6   1    2.00    2.40
   6  -6   1    0.00    2.70
  -6   7  -1  823.22   23.10
   6  -7  -1  813.72   26.40
   6  -7   1  865.11   23.30
  -6   7   1  831.92   25.70
  -5   7  -1  199.38    9.30
   5  -7  -1  194.68   12.00
   5  -7   1  195.38    9.40
  -5   7   1  205.28   10.70
   4  -7  -1 1292.17   34.30
  -7  -4   1 1251.47   34.90
  -4   7   1 1253.77   34.30
   4  -7   1 1268.97   30.90
   3  -7  -1  206.58   11.40
  -7  -3   1  206.08   10.90
   3  -7   1  198.38    8.80
   2  -7   1  793.42   21.50
  -7  -2   1  841.22   25.60
   7   1  -1  305.87   16.10
  -7   0  -1 1267.97   31.80
  -7   1  -1  300.17   11.30
  -7   1   1  255.27   15.20
  -7   2  -1  882.51   22.60
   7  -2   1  807.42   22.40
   7  -3  -1  200.98   11.90
  -7   3  -1  207.48    9.10
   7  -3   1  206.48    9.20
   7  -4  -1 1268.47   34.40
  -7   4   1 1249.28   33.90
   7  -4   1 1267.97   31.00
   7  -5  -1  200.08   12.10
  -7   5  -1  193.58    9.20
  -7   5   1  192.88   10.60
   7  -5   1  202.38    9.70
   7  -6  -1  801.92   26.10
  -7   6  -1  811.32   22.70
   7  -6   1  850.81   23.30
  -7   6   1  859.41   25.90
  -7   7  -1   15.80    4.30
   7  -7  -1   18.70    6.30
  -7   7   1   11.60    3.70
   7  -7   1   18.20    4.50
  -7   8  -1 2156.28   50.99
   7  -8  -1 2180.88   54.99
  -7   8   1 2182.08   54.59
   7  -8   1 2140.69   50.99
   6  -8  -1  281.87   15.30
  -6   8  -1  282.97   12.50
   6  -8   1  309.47   12.80
  -6   8   1  283.07   13.60
   5  -8  -1 1039.60   31.00
  -5   8  -1  953.00   27.20
  -5   8   1 1087.59   31.00
   5  -8   1 1069.69   27.60
   4  -8  -1   36.10    6.40
  -8  -4   1   38.80    5.50
  -4   8   1   37.50    5.60
   4  -8   1   38.20    5.80
   3  -8  -1  533.85   19.10
  -3   8   1  499.05   18.40
   3  -8   1  501.35   16.30
  -8  -3   1  531.15   19.50
   2  -8  -1  164.88   10.80
   2  -8   1  155.08    8.50
  -8  -2   1  155.88    9.70
   1  -8  -1 5347.06  116.09
   8   1  -1 5506.45  117.39
  -8  -1   1 5352.06  117.19
  -8   0  -1 1505.15   38.00
   8   0  -1 1514.75   40.00
   0  -8  -1 1555.34   39.70
  -8   0   1 1519.45   39.80
   8  -1  -1 5553.24  116.99
  -8   1  -1 5327.67  113.69
  -8   1   1 5303.17  116.69
   8  -2  -1  151.18   11.00
  -8   2  -1  167.08    9.00
  -8   2   1  143.29    9.20
   8  -2   1  151.98    8.90
   8  -3  -1  530.15   19.50
  -8   3   1  486.75   17.90
   8  -3   1  490.05   16.40
  -8   4  -1   35.70    5.00
   8  -4  -1   33.40    6.20
   8  -4   1   37.30    5.20
  -8   4   1   26.40    4.40
   8  -5  -1 1033.10   31.10
  -8   5  -1  988.60   27.00
   8  -5   1 1049.79   27.80
  -8   5   1 1078.49   30.60
  -8   6  -1  299.07   12.50
   8  -6  -1  285.97   15.60
  -8   6   1  289.87   13.70
   8  -6   1  316.57   13.00
  -8   7  -1 2097.29   50.49
   8  -7  -1 2142.79   54.69
  -8   7   1 2164.28   54.29
   8  -7   1 2226.68   51.19
   8  -8  -1    2.10    6.40
  -8   8  -1    3.10    4.00
  -8   8   1    0.40    3.00
   8  -8   1    5.20    4.80
  -8   9  -1  720.13   29.10
   8  -9  -1  711.23   30.90
   8  -9   1  761.42   24.40
  -8   9   1  728.03   25.30
  -7   9  -1  648.14   22.10
   7  -9  -1  674.63   25.60
  -7   9   1  621.54   22.90
   7  -9   1  626.14   23.90
   6  -9  -1 2534.45   61.39
  -6   9  -1 2458.05   57.39
   6  -9   1 2437.26   57.29
  -6   9   1 2453.85   61.09
   5  -9  -1  165.38   12.80
   5  -9   1  159.38   10.00
  -5   9   1  160.68   10.50
  -9  -5   1  170.98   10.90
   4  -9  -1  382.56   17.30
   4  -9   1  398.46   14.80
  -9  -4   1  377.86   16.90
  -4   9   1  403.06   16.70
   3  -9  -1  112.49   10.20
  -9  -3   1  104.69    8.70
   3  -9   1  121.19    8.70
  -3   9   1  122.09    9.10
   2  -9  -1 1577.54   41.40
  -9  -2   1 1578.04   42.40
   2  -9   1 1573.64   38.80
  -9  -1  -1  291.77   14.90
   9   1  -1  302.67   15.70
   1  -9  -1  307.77   14.60
  -9  -1   1  315.57   14.30
   0  -9  -1 1191.68   32.90
  -9   0  -1 1061.29   31.50
   9   0  -1 1125.89   33.20
  -9   0   1 1120.79   32.50
   9  -1  -1  324.97   16.10
  -9   1  -1  312.57   13.80
  -9   1   1  306.77   14.10
   9  -2  -1 1662.33   43.10
   9  -2   1 1574.44   40.00
  -9   2   1 1595.64   42.20
  -9   3  -1  104.39    8.30
   9  -3  -1  125.09   11.50
  -9   3   1  109.89    8.30
   9  -3   1  108.69    9.00
   9  -4  -1  394.96   17.90
  -9   4  -1  394.86   14.90
  -9   4   1  416.96   16.70
   9  -4   1  388.16   15.20
  -9   5  -1  169.58   10.20
   9  -5  -1  163.18   13.10
  -9   5   1  169.68   10.40
   9  -5   1  175.68   10.80
  -9   6  -1 2501.15   57.09
   9  -6  -1 2533.05   61.49
   9  -6   1 2392.76   57.29
  -9   6   1 2433.36   60.49
   9  -7  -1  657.53   24.50
  -9   7  -1  619.14   21.30
   9  -7   1  627.54   21.60
  -9   7   1  619.54   22.60
   9  -8  -1  664.43   29.80
  -9   8   1  734.53   25.00
   9  -8   1  712.73   23.60
   9  -9  -1    3.10    7.30
  -9   9  -1    8.80    3.20
  -9   9   1    4.40    3.70
   9  -9   1    0.40    5.60
  -9  10  -1  674.33   22.60
   9 -10  -1  717.03   28.30
   9 -10   1  715.63   24.70
  -9  10   1  708.83   25.80
  -8  10  -1  276.37   13.10
   8 -10  -1  297.07   18.40
  -8  10   1  263.77   14.50
   8 -10   1  276.57   14.80
  -7  10  -1  798.32   24.30
   7 -10  -1  816.92   28.70
  -7  10   1  762.42   27.00
   7 -10   1  803.12   25.30
   6 -10   1  230.78   12.70
  -6  10   1  234.38   13.30
 -10  -6   1  227.08   13.80
   5 -10   1  301.57   16.40
 -10  -5   1  300.47   15.60
  -5  10   1  310.07   14.90
   4 -10  -1  386.26   18.80
  -4  10   1  396.16   17.50
 -10  -4   1  414.66   18.70
   4 -10   1  399.56   18.50
   3 -10  -1 1682.13   44.70
   3 -10   1 1702.13   45.40
 -10  -3   1 1669.53   46.00
   2 -10  -1   37.10    7.60
 -10  -2  -1   50.69    5.90
   2 -10   1   38.30    6.10
 -10  -2   1   31.20    5.70
 -10  -1  -1  796.72   25.40
  10   1  -1  862.71   28.40
   1 -10  -1  835.12   27.00
 -10  -1   1  788.22   26.70
  10   0  -1  179.08   13.90
   0 -10  -1  161.98   11.90
 -10   0  -1  172.28    9.80
 -10   0   1  170.88   10.80
 -10   1  -1  789.52   24.70
  10  -1  -1  848.82   27.70
 -10   1   1  747.03   25.50
  10  -2  -1   40.30    7.90
 -10   2   1   39.90    5.50
  10  -3  -1 1660.13   45.00
 -10   3   1 1657.53   44.40
  10  -4  -1  392.76   18.80
 -10   4  -1  347.77   18.00
 -10   4   1  401.76   16.80
  10  -5  -1  291.07   16.40
 -10   5   1  307.07   14.70
  10  -6   1  225.08   14.50
 -10   6   1  210.38   12.40
 -10   7  -1  729.23   23.40
  10  -7  -1  816.22   29.70
  10  -7   1  829.12   25.70
 -10   7   1  789.82   26.90
  10  -8  -1  260.47   17.90
 -10   8  -1  278.67   12.60
 -10   8   1  263.77   14.30
  10  -8   1  240.78   14.40
  10  -9  -1  720.33   28.30
 -10   9  -1  683.33   22.60
 -10   9   1  687.33   25.40
  10  -9   1  705.53   24.90
  10 -10  -1    7.00    8.20
 -10  10  -1   12.00    3.60
 -10  10   1    3.30    4.50
  10 -10   1    9.20    6.80
  10 -11  -1  309.37   20.80
 -10  11  -1  287.77   14.00
 -10  11   1  304.17   16.40
  10 -11   1  326.47   18.10
   9 -11  -1   81.19   12.00
  -9  11  -1   86.89    8.50
   9 -11   1   81.59   12.30
  -9  11   1   87.79    9.40
   8 -11  -1 1010.20   34.30
  -8  11  -1  974.10   29.20
  -8  11   1  944.81   31.90
   8 -11   1 1007.90   31.00
   7 -11  -1  314.67   19.10
  -7  11  -1  310.07   13.70
  -7  11   1  250.77   14.80
   7 -11   1  285.07   15.50
   6 -11  -1   20.90    7.40
  -6  11   1   18.10    4.00
   6 -11   1   12.70    5.90
 -11  -6   1   21.00    5.30
   5 -11  -1  107.99   12.00
  -5  11   1  144.49   10.60
 -11  -5   1  116.59   10.00
   5 -11   1  134.49   11.00
   4 -11  -1 1724.33   48.70
 -11  -4   1 1822.72   50.49
   4 -11   1 1884.71   46.00
   3 -11  -1  384.26   21.90
 -11  -3   1  384.76   18.30
   3 -11   1  388.06   16.50
   2 -11  -1  777.62   32.00
 -11  -2  -1  925.01   28.70
 -11  -2   1  906.61   29.90
   2 -11   1  940.11   27.50
  11   1  -1  184.18   14.80
 -11  -1  -1  193.38   11.50
   1 -11  -1  151.18   15.30
 -11  -1   1  199.28   12.60
   0 -11  -1 1289.87   38.00
 -11   0  -1 1295.27   35.20
  11   0  -1 1112.79   40.80
 -11   0   1 1247.48   36.90
 -11   1  -1  193.78   10.60
 -11   1   1  205.38   12.20
 -11   2  -1  846.72   25.90
 -11   2   1  868.01   28.20
 -11   3  -1  382.66   15.40
  11  -3   1  394.26   17.60
 -11   3   1  409.16   17.90
  11  -4  -1 1761.62   49.90
 -11   4  -1 1793.62   45.00
 -11   4   1 1829.02   48.60
  11  -4   1 1865.31   46.80
 -11   5  -1  122.99    8.30
  11  -5  -1  133.49   13.80
  11  -5   1  135.79   11.60
 -11   5   1  123.99    9.80
  11  -6  -1   15.60    7.80
 -11   6  -1   13.70    3.20
  11  -6   1   15.80    6.30
 -11   6   1   13.50    4.10
 -11   7  -1  309.47   13.50
  11  -7  -1  311.87   18.80
 -11   7   1  272.17   14.90
  11  -7   1  301.67   16.20
  11  -8  -1 1016.80   34.90
 -11   8  -1  960.60   28.80
 -11   8   1  979.10   32.20
  11  -8   1  993.90   31.10
 -11   9  -1   79.89    7.80
  11  -9  -1   98.89   14.00
  11  -9   1   77.09   10.20
 -11   9   1   70.89    8.70
 -11  10  -1  295.97   14.10
  11 -10  -1  333.17   21.40
  11 -10   1  329.27   18.50
 -11  10   1  300.07   16.30
  11 -11  -1    8.60   10.00
 -11  11  -1   -3.60    3.60
 -11  11   1    4.10    4.10
  11 -11   1    6.50    8.00
  11 -12  -1  135.79   18.30
 -11  12  -1  153.48   11.00
  11 -12   1  129.99   17.80
 -11  12   1  139.09   11.90
  10 -12  -1  253.27   20.90
 -10  12  -1  265.17   13.80
 -10  12   1  259.97   16.00
  10 -12   1  256.57   19.30
   9 -12  -1  142.19   16.50
  -9  12  -1  124.29    9.60
  -9  12   1  121.49   10.50
   9 -12   1  121.89   13.80
   8 -12  -1  112.29   15.90
  -8  12  -1   89.49    8.40
   8 -12   1   94.09   12.80
  -8  12   1   86.99    9.70
   7 -12  -1  479.65   23.40
  -7  12   1  512.45   21.30
 -12  -7   1  493.15   22.60
   7 -12   1  515.55   21.20
   6 -12  -1  115.99   14.60
   6 -12   1  119.19   11.70
  -6  12   1  120.99   10.30
 -12  -6   1  118.19   11.10
   5 -12  -1  224.68   16.70
   5 -12   1  233.68   13.90
  -5  12   1  197.48   12.60
 -12  -5   1  202.38   14.60
   4 -12  -1  902.31   31.00
 -12  -4   1  890.11   31.40
   4 -12   1  953.10   28.90
 -12  -3  -1 2990.10   71.59
   3 -12  -1 2839.22   70.69
   3 -12   1 2929.31   68.19
 -12  -3   1 2824.92   72.59
   2 -12  -1  243.98   16.50
 -12  -2  -1  266.77   14.00
 -12  -2   1  254.77   15.00
   2 -12   1  254.97   14.80
 -12  -1  -1  328.47   15.30
   1 -12  -1  334.07   18.10
  12   1  -1  321.57   18.20
 -12  -1   1  291.57   15.80
  12   0  -1   20.80    8.10
 -12   0  -1   12.50    3.80
   0 -12  -1   17.80    7.60
 -12   0   1   14.90    4.80
  12  -1  -1  341.07   19.40
 -12   1  -1  301.87   14.40
 -12   1   1  305.77   15.40
  12  -2  -1  261.37   16.60
 -12   2  -1  227.78   12.00
 -12   2   1  211.68   13.10
  12  -3  -1 2920.01   72.69
 -12   3  -1 2941.81   68.99
  12  -3   1 3002.80   70.29
 -12   3   1 2855.01   71.69
  12  -4  -1  926.51   32.70
 -12   4  -1  886.81   27.60
 -12   4   1  942.71   30.70
  12  -4   1  952.60   30.50
  12  -5  -1  213.08   17.40
 -12   5  -1  211.28   11.60
  12  -5   1  203.68   14.90
 -12   5   1  223.98   13.60
  12  -6  -1  107.09   15.40
 -12   6  -1  108.79    8.60
 -12   6   1  110.09    9.50
  12  -6   1  116.19   13.00
 -12   7  -1  472.25   18.50
  12  -7  -1  486.05   24.50
  12  -7   1  525.25   22.00
 -12   7   1  510.45   21.40
  12  -8  -1  105.99   13.80
 -12   8  -1   97.99    8.30
 -12   8   1   82.49    9.40
  12  -8   1   91.19   13.70
  12  -9  -1   98.89   13.50
 -12   9  -1  110.29    9.00
  12  -9   1  128.59   14.30
 -12   9   1  113.19   10.10
 -12  10  -1  255.47   13.40
  12 -10  -1  235.38   20.00
  12 -10   1  256.97   18.00
 -12  10   1  268.27   15.60
  12 -11  -1  132.89   19.00
 -12  11  -1  146.19   10.90
 -12  11   1  131.79   12.10
  12 -11   1  123.09   17.60
 -12  12  -1   15.70    5.30
  12 -12  -1   23.80   12.60
  12 -12   1   20.10    9.30
 -12  12   1   17.60    5.60
 -12  13  -1  939.61   31.50
  12 -13  -1  970.20   39.30
 -12  13   1  962.00   34.50
  12 -13   1  961.40   35.00
  11 -13  -1  743.43   33.30
 -11  13  -1  750.32   26.20
  11 -13   1  763.32   29.60
 -11  13   1  716.23   28.80
 -10  13  -1  486.55   20.10
  10 -13  -1  485.95   27.00
  10 -13   1  515.35   23.70
 -10  13   1  500.85   22.50
  -9  13  -1  240.78   13.90
   9 -13  -1  259.87   21.00
  -9  13   1  248.98   15.90
   8 -13  -1   81.69   12.30
  -8  13   1   70.69    9.10
   8 -13   1   75.49   12.10
 -13  -8   1   95.99   11.10
   7 -13  -1  298.97   20.00
 -13  -7   1  269.77   16.90
   7 -13   1  281.07   17.00
  -7  13   1  295.37   16.30
   6 -13  -1 2500.15   63.69
  -6  13   1 2348.07   63.19
   6 -13   1 2434.96   59.89
 -13  -6   1 2357.46   65.79
   5 -13  -1  754.02   29.60
 -13  -5   1  774.82   29.90
   5 -13   1  762.62   26.60
 -13  -4  -1 1110.09   35.80
   4 -13  -1 1124.79   36.50
 -13  -4   1 1103.29   37.00
   4 -13   1 1151.28   34.00
 -13  -3  -1  183.68   12.50
   3 -13  -1  193.78   17.10
   3 -13   1  184.88   14.00
 -13  -3   1  171.98   13.20
 -13  -2  -1  479.45   20.60
   2 -13  -1  474.85   22.80
   2 -13   1  478.55   21.10
 -13  -2   1  464.45   20.90
 -13  -1  -1   56.99    7.50
   1 -13  -1   43.50    9.10
 -13  -1   1   55.19    8.40
 -13   0  -1   70.49    7.60
   0 -13  -1   80.99   11.90
  13   0  -1   72.29   11.80
 -13   0   1   60.09    7.80
  13  -1  -1   71.49   11.80
 -13   1  -1   49.80    7.30
 -13   1   1   60.49    8.00
 -13   2  -1  492.65   19.30
  13  -2  -1  484.45   23.50
 -13   2   1  476.05   20.60
  13  -3  -1  190.28   17.50
 -13   3  -1  186.18   11.50
  13  -3   1  188.38   15.10
 -13   3   1  182.98   12.00
  13  -4  -1 1179.68   38.20
 -13   4  -1 1122.99   33.30
  13  -4   1 1123.09   35.50
 -13   4   1 1173.78   36.40
 -13   5  -1  753.42   25.10
  13  -5  -1  768.82   31.10
  13  -5   1  749.53   27.90
 -13   5   1  812.52   28.50
 -13   6  -1 2447.46   59.89
  13  -6  -1 2417.06   64.89
  13  -6   1 2448.35   61.79
 -13   6   1 2474.65   63.79
  13  -7  -1  274.77   20.80
 -13   7  -1  293.17   14.10
  13  -7   1  276.47   18.40
 -13   7   1  283.27   16.10
 -13   8  -1   85.09    8.40
  13  -8  -1   90.09   14.00
  13  -8   1   72.59   11.20
 -13   8   1   81.19    9.30
 -13   9  -1  262.97   13.60
  13  -9  -1  254.47   20.90
 -13   9   1  244.88   15.20
 -13  10  -1  482.45   19.70
  13 -10  -1  527.65   28.00
 -13  10   1  507.85   22.30
  13 -10   1  467.55   23.40
 -13  11  -1  753.92   26.00
  13 -11  -1  743.23   33.50
 -13  11   1  716.23   28.30
  13 -11   1  766.02   30.50
  13 -12  -1  983.30   39.60
 -13  12  -1  892.51   30.10
 -13  12   1  919.11   33.10
  13 -12   1  918.61   34.40
  13 -13  -1    6.70   12.60
 -13  13  -1    2.50    4.40
 -13  13   1    6.20    5.40
  13 -13   1   11.60   11.00
  13 -14  -1  100.99   17.80
 -13  14  -1   84.49   10.80
 -13  14   1   74.59   16.20
  13 -14   1   88.79   14.20
  12 -14  -1  624.74   32.30
 -12  14  -1  672.73   25.30
  12 -14   1  672.53   29.90
 -12  14   1  657.13   27.60
  11 -14  -1   32.80   13.10
 -11  14  -1   35.60    6.70
 -11  14   1   33.00    7.50
  11 -14   1   18.90   11.00
  10 -14  -1  532.55   29.10
 -10  14  -1  500.85   20.90
  10 -14   1  493.25   24.90
 -10  14   1  501.65   23.80
   9 -14  -1  237.48   21.80
  -9  14   1  235.78   15.90
 -14  -9   1  220.58   16.80
   9 -14   1  268.77   19.00
   8 -14  -1   71.59   13.40
  -8  14   1   74.59    9.20
 -14  -8   1   57.19    9.80
   8 -14   1   66.19   10.70
   7 -14  -1  382.26   22.90
 -14  -7   1  384.26   21.20
   7 -14   1  367.96   19.90
  -7  14   1  376.96   19.50
   6 -14  -1  127.99   17.40
   6 -14   1  106.09   13.80
 -14  -6   1   88.49   12.60
   5 -14  -1  706.53   28.80
   5 -14   1  661.23   25.90
 -14  -5   1  678.13   28.00
 -14  -4  -1  104.89   10.40
   4 -14  -1  117.79   14.00
   4 -14   1   97.89   12.80
 -14  -4   1   99.49   11.30
   3 -14  -1   70.89   11.30
 -14  -3  -1   76.49    9.20
   3 -14   1   82.79   10.80
 -14  -3   1   54.79    8.70
 -14  -2  -1   91.89    9.60
   2 -14  -1  101.69   15.00
 -14  -2   1   99.49    9.90
   2 -14   1  102.49   12.70
 -14  -1  -1  826.02   28.90
   1 -14  -1  833.82   31.10
 -14  -1   1  802.32   30.00
  14   0  -1  726.03   29.80
 -14   0  -1  738.73   26.50
   0 -14  -1  779.62   30.00
 -14   0   1  705.93   27.40
  -1 -14  -1  825.42   31.10
 -14   1  -1  807.02   27.70
  14  -1  -1  780.62   31.10
 -14   1   1  805.72   29.40
  14  -2  -1   95.49   13.10
 -14   2  -1  103.09    9.40
 -14   2   1  105.69   10.20
 -14   3  -1   67.29    8.00
  14  -3  -1   86.69   12.50
 -14   3   1   69.99    8.90
 -14   4  -1   85.59    9.00
  14  -4  -1   80.39   12.30
 -14   4   1  116.79   10.50
  14  -4   1   86.29   13.30
 -14   5  -1  679.23   24.20
  14  -5  -1  689.83   29.70
 -14   5   1  692.73   26.50
  14  -6  -1  119.19   15.50
 -14   6  -1  105.59    9.50
  14  -6   1   73.69   13.00
 -14   6   1   76.79    9.90
  14  -7  -1  393.76   25.20
 -14   7  -1  355.06   16.60
  14  -7   1  370.66   21.10
 -14   7   1  379.66   18.90
 -14   8  -1   71.09    8.30
  14  -8  -1   74.99   13.90
  14  -8   1   71.09   11.50
 -14   8   1   70.99    9.60
 -14   9  -1  229.88   13.60
  14  -9  -1  216.58   22.20
  14  -9   1  236.78   19.10
 -14   9   1  246.48   15.10
  14 -10  -1  526.55   29.40
 -14  10  -1  509.35   21.00
  14 -10   1  483.25   25.50
 -14  10   1  507.05   23.00
  14 -11  -1   39.30   14.60
 -14  11  -1   31.90    6.20
  14 -11   1   43.60   12.50
 -14  11   1   35.50    7.60
 -14  12  -1  644.74   24.40
  14 -12  -1  615.24   33.30
 -14  12   1  593.24   26.60
  14 -12   1  629.94   29.40
  14 -13  -1  117.79   18.30
 -14  13  -1   70.09    9.70
 -14  13   1   89.79   15.30
  14 -13   1   86.09   14.30
  14 -14  -1   -7.70   14.90
 -14  14  -1    0.10    5.10
 -14  14   1    1.40    6.10
  14 -14   1   -0.80   11.70
  14 -15  -1  192.58   28.20
 -14  15  -1  195.08   14.00
 -14  15   1  215.28   16.10
  14 -15   1  207.08   24.80
  13 -15  -1   64.59   17.00
 -13  15  -1   73.19   10.30
  13 -15   1   56.69   13.80
 -13  15   1   80.39   11.60
 -12  15  -1  222.98   14.90
  12 -15  -1  222.38   25.50
 -12  15   1  174.48   21.30
  12 -15   1  211.78   21.50
 -11  15  -1  250.47   15.20
  11 -15  -1  271.77   26.00
 -11  15   1  272.97   18.00
  11 -15   1  304.77   22.20
  10 -15  -1   68.49   15.20
 -15 -10   1   61.09   11.10
 -10  15   1   65.29   10.20
  10 -15   1   71.89   13.20
   9 -15  -1  270.17   23.70
  -9  15   1  252.07   16.60
 -15  -9   1  225.68   17.10
   9 -15   1  230.98   20.20
   8 -15  -1  615.84   29.80
   8 -15   1  656.93   27.90
  -8  15   1  662.03   27.60
 -15  -8   1  684.43   29.80
   7 -15  -1  199.68   19.50
   7 -15   1  211.08   17.80
 -15  -7   1  230.68   17.30
   6 -15  -1  116.19   17.60
   6 -15   1  135.79   15.50
 -15  -6   1  123.29   12.20
 -15  -5  -1  140.39   11.40
   5 -15  -1  143.69   18.20
   5 -15   1  156.98   15.90
 -15  -5   1  164.88   13.40
 -15  -4  -1  554.14   24.20
   4 -15  -1  558.74   26.70
   4 -15   1  550.74   24.10
 -15  -4   1  570.14   25.80
 -15  -3  -1   78.29   10.00
   3 -15  -1  114.29   17.20
   3 -15   1   88.29   12.50
 -15  -3   1   91.39   11.20
   2 -15  -1  471.85   24.60
 -15  -2  -1  481.65   21.40
 -15  -2   1  451.25   22.20
   2 -15   1  453.95   22.40
 -15  -1  -1  310.87   16.50
   1 -15  -1  328.07   21.70
 -15  -1   1  305.07   17.60
   0 -15  -1   76.99   12.30
 -15   0  -1   59.39    8.50
  15   0  -1   74.19   13.10
 -15   0   1   64.89    9.50
 -15   1  -1  314.27   16.40
  -1 -15  -1  324.17   22.40
  15  -1  -1  329.07   22.50
 -15   1   1  318.87   17.70
  15  -2  -1  496.05   27.50
 -15   2  -1  467.65   20.30
 -15   2   1  459.45   21.60
 -15   3  -1   75.69    8.40
  15  -3  -1   83.89   14.20
 -15   3   1  113.79   10.60
 -15   4  -1  573.84   22.60
  15  -4  -1  604.54   29.80
  15  -4   1  560.64   25.90
 -15   4   1  583.14   24.50
 -15   5  -1  178.28   11.80
  15  -5  -1  167.08   19.10
 -15   5   1  166.88   12.50
  15  -5   1  148.29   17.10
  15  -6  -1  140.89   18.90
 -15   6  -1  126.59   10.40
  15  -6   1  122.69   17.10
 -15   6   1  133.99   11.80
 -15   7  -1  220.58   13.00
  15  -7  -1  219.28   22.10
 -15   7   1  211.68   14.80
  15  -7   1  222.08   19.00
  15  -8  -1  688.93   33.20
 -15   8  -1  650.33   24.20
 -15   8   1  693.73   27.50
  15  -8   1  615.14   28.20
 -15   9  -1  234.78   13.40
  15  -9  -1  222.98   23.90
 -15   9   1  226.08   15.30
  15  -9   1  203.88   20.10
  15 -10  -1   86.19   16.60
 -15  10  -1   75.29    9.00
  15 -10   1   55.79   13.00
 -15  10   1   58.69    9.30
 -15  11  -1  286.97   15.60
  15 -11  -1  293.87   27.90
 -15  11   1  278.67   18.60
  15 -11   1  280.17   23.20
  15 -12  -1  192.98   26.10
 -15  12  -1  234.98   14.50
  15 -12   1  197.98   21.60
 -15  12   1  239.48   21.20
  15 -13  -1   59.69   16.70
 -15  13  -1   56.49    8.40
 -15  13   1   69.19   10.40
  15 -13   1   68.49   15.20
  15 -14  -1  207.88   24.90
 -15  14  -1  181.78   13.50
 -15  14   1  199.08   16.40
  15 -14   1  208.78   25.00
 -15  15  -1    2.50    6.30
  15 -15  -1  -15.50   15.30
 -15  15   1    6.00    7.20
  15 -15   1   -3.60   13.20
 -15  16  -1  352.56   19.80
  15 -16  -1  366.86   36.30
 -15  16   1  366.86   22.20
  15 -16   1  348.97   31.10
  14 -16  -1  200.68   29.80
 -14  16  -1  237.88   15.50
  14 -16   1  228.98   24.50
 -14  16   1  203.98   17.60
 -13  16  -1   62.79    9.30
  13 -16  -1   79.59   18.50
  13 -16   1   71.79   15.60
 -13  16   1   71.39   11.90
  12 -16  -1   20.80   14.60
  12 -16   1   17.20   12.00
 -12  16   1   28.20    7.10
 -16 -12   1   28.60    7.30
  11 -16  -1  117.39   18.70
 -16 -11   1   89.79   12.60
  11 -16   1   97.99   15.00
 -11  16   1   85.79   12.60
  10 -16  -1   85.19   16.60
  10 -16   1   91.09   13.70
 -10  16   1   95.59   12.60
 -16 -10   1   66.69   11.50
   9 -16  -1  231.88   22.90
  -9  16   1  210.88   15.90
   9 -16   1  214.98   19.50
 -16  -9   1  220.58   18.40
   8 -16  -1  450.45   28.20
 -16  -8   1  460.55   25.90
   8 -16   1  465.95   25.00
   7 -16  -1  158.78   21.00
 -16  -7   1  182.18   16.10
   7 -16   1  175.48   18.70
   6 -16  -1  130.99   19.00
 -16  -6  -1  174.08   14.00
   6 -16   1  161.28   17.90
 -16  -6   1  138.49   13.70
   5 -16  -1   69.59   13.80
 -16  -5  -1   86.39   10.40
 -16  -5   1   62.19   10.50
   5 -16   1   92.69   12.90
   4 -16  -1   48.80   12.50
 -16  -4  -1   63.19    9.60
   4 -16   1   55.69   11.10
 -16  -4   1   49.00    9.60
   3 -16  -1   87.19   14.00
 -16  -3  -1   96.79   10.40
 -16  -3   1   90.09   11.20
   3 -16   1  114.29   16.60
 -16  -2  -1  219.18   15.10
   2 -16  -1  220.08   20.60
 -16  -2   1  198.18   15.30
   2 -16   1  188.38   17.60
 -16  -1  -1  121.89   11.70
   1 -16  -1  151.38   19.00
 -16  -1   1  132.09   13.10
   1 -16   1  139.99   16.30
 -16   0  -1  130.39   11.60
   0 -16  -1  172.88   19.60
 -16   0   1  166.38   13.90
  -1 -16  -1  135.79   19.80
  16  -1  -1  117.99   17.90
 -16   1  -1  119.29   11.30
 -16   1   1  135.49   12.70
  16  -2  -1  188.18   21.40
 -16   2  -1  200.98   13.30
 -16   2   1  206.88   14.40
  16  -3  -1  110.09   16.70
 -16   3  -1   93.79    9.70
 -16   3   1  106.49   10.70
 -16   4  -1   34.80    7.00
  16  -4  -1   49.10   14.10
 -16   4   1   55.19    9.00
  16  -5  -1   77.29   15.10
 -16   5  -1   66.19    8.50
 -16   5   1   52.19    8.40
  16  -5   1   64.49   12.50
 -16   6  -1  153.18   11.10
  16  -6  -1  182.78   22.10
  16  -6   1  163.48   19.00
 -16   6   1  170.68   13.20
 -16   7  -1  166.18   12.20
  16  -7  -1  168.78   22.50
 -16   7   1  186.88   14.20
  16  -7   1  183.58   20.40
  16  -8  -1  467.35   29.70
 -16   8  -1  471.85   20.50
  16  -8   1  463.95   26.70
 -16   8   1  463.95   22.80
 -16   9  -1  219.98   14.00
  16  -9  -1  212.48   24.80
 -16   9   1  218.78   15.70
  16  -9   1  211.98   20.90
  16 -10  -1  111.09   18.70
 -16  10  -1   85.69    9.90
 -16  10   1   71.49   11.00
  16 -10   1   97.69   15.00
 -16  11  -1   98.39   10.60
  16 -11  -1   93.09   18.00
 -16  11   1   93.99   12.20
  16 -11   1  102.69   16.40
 -16  12  -1   23.00    7.00
  16 -12  -1   34.90   15.20
 -16  12   1   26.30    7.50
  16 -12   1   16.50   12.90
  16 -13  -1  100.49   19.80
 -16  13  -1   72.59   10.00
 -16  13   1   68.29   10.60
  16 -13   1   92.69   16.40
 -16  14  -1  189.08   15.50
  16 -14  -1  214.18   31.40
 -16  14   1  212.38   17.20
  16 -14   1  236.78   26.10
 -16  15  -1  367.46   19.90
  16 -15  -1  359.06   34.70
  16 -15   1  384.86   31.40
 -16  15   1  354.26   22.80
  16 -16  -1    0.60   20.10
 -16  16  -1   25.60    6.90
 -16  16   1   22.60    7.50
  16 -16   1   18.90   18.00
  16 -17  -1   36.90   22.90
 -16  17  -1    2.70    7.10
 -16  17   1   -3.70    8.40
  16 -17   1    9.60   16.90
  15 -17  -1  279.67   36.60
 -15  17  -1  252.37   17.70
  15 -17   1  247.48   30.60
 -15  17   1  210.08   19.10
  14 -17  -1  206.78   31.30
 -14  17  -1  170.98   15.00
 -14  17   1  207.08   17.60
  14 -17   1  206.48   28.10
  13 -17  -1   38.20   17.50
 -17 -13   1   53.59   11.10
  13 -17   1   37.20   15.20
 -13  17   1   48.40   10.50
  12 -17  -1   66.09   18.90
 -17 -12   1   48.90   11.20
 -12  17   1   52.59    9.80
  12 -17   1   54.79   15.20
  11 -17  -1    5.90   15.70
  11 -17   1   25.50   13.20
 -11  17   1    7.30    6.60
 -17 -11   1   19.50    8.50
  10 -17  -1  320.57   28.00
 -10  17   1  280.87   18.90
  10 -17   1  337.57   24.90
 -17 -10   1  316.07   21.90
   9 -17  -1  661.33   34.10
   9 -17   1  706.13   31.80
 -17  -9   1  688.13   32.60
   8 -17  -1  985.50   40.50
 -17  -8   1 1035.10   40.80
   8 -17   1 1049.99   37.60
 -17  -7  -1  582.54   27.40
   7 -17  -1  558.14   31.00
   7 -17   1  608.34   28.50
 -17  -7   1  557.94   28.70
   6 -17  -1  229.38   22.90
 -17  -6  -1  256.27   18.10
   6 -17   1  274.77   21.30
 -17  -6   1  252.77   18.40
 -17  -5  -1   45.30    9.20
   5 -17  -1   53.69   14.40
   5 -17   1   55.09   12.10
 -17  -4  -1   18.50    5.70
   4 -17  -1   11.40   11.60
 -17  -4   1   13.80    6.50
   4 -17   1   35.70   11.20
   3 -17  -1  215.28   22.40
 -17  -3  -1  211.68   15.30
   3 -17   1  239.38   20.40
 -17  -3   1  236.78   17.30
   2 -17  -1 1020.30   38.80
 -17  -2  -1 1029.80   36.20
 -17  -2   1 1063.69   38.60
   2 -17   1 1035.60   37.30
 -17  -1  -1  598.64   26.00
   1 -17  -1  667.93   32.30
 -17  -1   1  686.33   29.10
   1 -17   1  626.14   29.50
   0 -17  -1   23.70   13.30
 -17   0  -1   20.50    6.10
 -17   0   1   18.20    6.10
  17  -1  -1  658.03   33.00
  -1 -17  -1  649.74   32.70
 -17   1  -1  609.64   25.60
 -17   1   1  612.74   27.60
 -17   2  -1 1005.30   34.20
  17  -2  -1 1037.70   41.30
 -17   2   1  990.80   36.20
  17  -3  -1  187.88   24.40
 -17   3  -1  192.48   13.50
 -17   3   1  224.68   15.00
 -17   4  -1   16.30    5.40
  17  -4  -1   13.60   13.40
 -17   4   1   16.40    5.90
 -17   5  -1   36.20    6.50
  17  -5  -1   25.50   13.70
 -17   5   1   27.60    7.40
  17  -5   1   37.20   12.20
 -17   6  -1  288.87   15.70
  17  -6  -1  270.37   26.30
  17  -6   1  265.57   23.00
 -17   6   1  275.87   17.60
 -17   7  -1  584.34   24.00
  17  -7  -1  604.64   34.60
 -17   7   1  593.84   26.30
  17  -7   1  624.74   31.20
  17  -8  -1 1048.80   42.90
 -17   8  -1 1029.70   34.20
 -17   8   1 1016.20   37.30
  17  -8   1 1074.09   40.10
  17  -9  -1  697.03   37.20
 -17   9  -1  672.53   26.20
 -17   9   1  752.82   30.30
  17  -9   1  664.53   33.50
 -17  10  -1  296.07   16.80
  17 -10  -1  310.77   29.50
  17 -10   1  287.37   24.60
 -17  10   1  283.27   19.20
  17 -11  -1   20.40   15.50
 -17  11  -1   19.60    6.70
 -17  11   1    9.60    6.10
  17 -11   1    7.00   12.60
 -17  12  -1   38.30    7.60
  17 -12  -1   52.69   18.80
  17 -12   1   47.00   15.20
 -17  12   1   53.99    9.00
  17 -13  -1   54.79   18.90
 -17  13  -1   46.10    8.00
  17 -13   1   49.70   16.90
 -17  13   1   46.30    9.60
  17 -14  -1  208.78   26.40
 -17  14  -1  169.58   14.70
 -17  14   1  197.48   17.30
  17 -14   1  195.68   27.90
  17 -15  -1  213.38   27.40
 -17  15  -1  251.47   16.40
  17 -15   1  200.58   29.20
 -17  15   1  244.48   18.70
 -17  16  -1  -12.20    7.10
  17 -16  -1   -5.40   21.30
  17 -16   1    3.30   17.20
 -17  16   1    1.10    8.10
 -17  17  -1   21.20    8.00
  17 -17   1   11.20   17.20
 -17  17   1    6.40    8.10
 -17  18  -1  155.28   17.10
 -17  18   1  150.28   18.70
  17 -18   1  253.37   37.00
 -16  18  -1  154.68   16.70
 -16  18   1  198.48   18.00
  16 -18   1  167.98   23.20
  15 -18  -1   11.60   21.00
  15 -18   1   18.40   17.30
 -15  18   1   23.30    8.40
  14 -18  -1  217.58   28.60
  14 -18   1  225.28   28.80
 -18 -14   1  226.68   25.80
 -14  18   1  177.98   17.80
  13 -18  -1  101.29   22.00
 -18 -13   1  136.79   16.70
 -13  18   1   93.89   13.70
  13 -18   1  100.39   19.00
  12 -18  -1   91.19   21.40
 -12  18   1   88.19   13.10
  12 -18   1  104.39   22.80
 -18 -12   1   83.59   13.60
  11 -18  -1  172.88   22.70
  11 -18   1  166.98   24.50
 -18 -11   1  158.18   16.20
  10 -18  -1   34.80   16.30
  10 -18   1   33.50   14.10
 -18 -10   1   38.30    9.80
 -18  -9  -1   22.90    7.10
   9 -18  -1   37.50   16.00
   9 -18   1   32.90   13.30
 -18  -9   1   23.30    9.90
 -18  -8  -1   36.30    9.00
   8 -18  -1   61.19   15.30
 -18  -8   1   24.50    8.70
   8 -18   1   35.30   12.40
   7 -18  -1  120.29   17.70
 -18  -7  -1   99.49   13.70
   7 -18   1   90.19   14.40
 -18  -7   1   86.29   13.10
 -18  -6  -1   96.19   13.60
   6 -18  -1  112.19   17.10
 -18  -6   1  127.39   14.10
   6 -18   1   80.89   14.80
 -18  -5  -1  172.48   15.70
   5 -18  -1  181.78   23.90
 -18  -5   1  166.78   16.20
   5 -18   1  152.18   19.80
 -18  -4  -1  409.56   22.40
   4 -18  -1  389.26   37.20
 -18  -4   1  401.86   23.60
   4 -18   1  440.96   26.50
 -18  -3  -1  169.98   15.40
   3 -18  -1  169.48   23.30
 -18  -3   1  184.38   16.40
   3 -18   1  152.48   20.80
 -18  -2  -1  376.66   20.80
   2 -18  -1  350.86   25.70
 -18  -2   1  389.26   22.90
   2 -18   1  366.16   24.40
   1 -18  -1  507.15   31.20
 -18  -1  -1  490.85   23.70
 -18  -1   1  516.55   25.70
   1 -18   1  511.45   36.40
 -18   0  -1  672.63   27.70
   0 -18  -1  643.94   32.20
 -18   0   1  699.13   30.10
  -1 -18  -1  423.36   28.00
 -18   1  -1  487.65   22.80
 -18   1   1  477.75   23.60
  -2 -18  -1  432.36   29.90
  18  -2  -1  341.97   28.20
 -18   2  -1  402.36   20.20
 -18   2   1  385.76   21.70
 -18   3  -1  170.98   13.40
  18  -3  -1  173.38   27.60
 -18   3   1  192.48   15.00
 -18   4  -1  393.06   19.70
  18  -4  -1  450.45   32.10
 -18   4   1  423.96   22.40
  18  -5  -1  183.68   25.70
 -18   5  -1  166.08   13.20
 -18   5   1  163.98   14.70
  18  -6  -1   87.19   17.50
 -18   6  -1  121.59   11.20
  18  -6   1   99.49   16.70
 -18   6   1  123.99   12.80
 -18   7  -1   82.09   10.60
  18  -7  -1   84.89   16.90
  18  -7   1   67.19   15.30
 -18   7   1   80.69   11.10
 -18   8  -1   34.80    7.00
  18  -8  -1   24.90   16.50
 -18   8   1   47.80    9.20
  18  -8   1   47.20   15.60
 -18   9  -1   28.40    6.60
  18  -9  -1   19.00   15.60
 -18   9   1   23.80    7.70
  18  -9   1   28.60   14.40
  18 -10  -1   38.10   18.90
 -18  10  -1   36.40    7.90
 -18  10   1   45.00    9.70
  18 -10   1   33.20   15.70
  18 -11  -1  164.68   23.60
 -18  11  -1  189.08   13.60
  18 -11   1  164.98   20.00
 -18  11   1  177.68   15.80
 -18  12  -1   87.49   11.70
  18 -12  -1   94.69   23.30
 -18  12   1   84.39   12.80
  18 -12   1   84.79   31.10
  18 -13  -1   99.39   22.40
 -18  13  -1  129.39   12.70
  18 -13   1  103.69   19.70
 -18  13   1  109.09   15.00
  18 -14  -1  196.78   28.30
 -18  14  -1  158.48   14.90
  18 -14   1  211.78   30.90
 -18  14   1  193.28   17.10
 -18  15  -1    7.10    7.50
  18 -15  -1   -0.60   22.10
  18 -15   1   45.70   19.30
 -18  15   1   24.20    9.30
 -18  16  -1  163.98   16.10
  18 -16   1  185.08   24.10
 -18  16   1  128.29   18.10
 -18  17  -1  172.68   16.10
 -18  17   1  174.88   18.10
  18 -17   1  157.28   25.10
 -18  18  -1   13.20    8.30
  18 -18   1    0.60   21.40
 -18  18   1    6.70   10.20
 -18  19  -1   85.19   13.10
 -18  19   1   74.39   12.40
  18 -19   1   69.69   24.80
 -17  19   1   33.80   10.60
 -19 -17   1   29.60   17.60
  17 -19   1    8.40   21.50
  16 -19   1   48.00   21.80
 -19 -16   1   46.70   19.80
 -16  19   1   32.60    9.60
 -15  19   1  138.89   16.30
  15 -19   1  104.29   22.30
  14 -19  -1   32.00   21.40
  14 -19   1   13.40   17.30
 -19 -14   1   27.80    9.30
 -14  19   1   16.30    9.50
  13 -19  -1   89.19   23.80
 -19 -13   1   88.49   17.90
 -13  19   1   71.39   12.60
  13 -19   1   73.09   18.50
  12 -19  -1  263.87   35.90
 -19 -12   1  278.37   24.40
  12 -19   1  266.57   29.30
  11 -19  -1  250.07   32.10
 -19 -11   1  292.57   23.70
  10 -19  -1  165.98   24.00
 -19 -10  -1  141.09   15.00
 -19 -10   1  143.59   17.70
  10 -19   1  176.88   25.60
 -19  -9  -1   41.60   10.20
   9 -19  -1   42.80   17.00
 -19  -9   1   41.10    9.90
   9 -19   1   34.20   13.80
   8 -19  -1  181.88   27.30
 -19  -8  -1  154.08   17.10
   8 -19   1  155.58   22.30
 -19  -8   1  162.58   16.20
 -19  -7  -1  228.68   19.60
   7 -19  -1  219.98   26.20
 -19  -7   1  225.98   19.40
   7 -19   1  227.38   23.10
   6 -19  -1  279.27   27.30
 -19  -6  -1  220.98   19.30
 -19  -6   1  266.57   19.10
   6 -19   1  213.18   24.30
 -19  -5  -1  842.22   34.50
   5 -19  -1  816.32   39.00
   5 -19   1  737.53   34.10
 -19  -5   1  792.32   35.90
   4 -19  -1  358.26   28.50
 -19  -4  -1  395.76   22.90
   4 -19   1  425.96   28.20
 -19  -4   1  399.96   24.20
   3 -19  -1  178.28   25.60
 -19  -3  -1  140.19   14.40
 -19  -3   1  144.19   16.50
   3 -19   1  167.48   22.60
   2 -19  -1  116.39   17.70
 -19  -2  -1  116.19   13.70
   2 -19   1  159.88   21.50
 -19  -2   1  109.59   15.20
   1 -19  -1  234.78   27.50
 -19  -1  -1  229.48   17.60
 -19  -1   1  231.28   18.30
   1 -19   1  204.88   22.80
   0 -19  -1  354.76   29.00
 -19   0  -1  373.86   23.60
   0 -19   1  363.06   27.30
 -19   0   1  373.36   21.90
 -19   1  -1  212.58   15.80
  -1 -19  -1  197.78   25.90
 -19   1   1  211.88   17.00
 -19   2  -1  117.39   12.70
  -2 -19  -1  118.69   20.40
  19  -2  -1  121.59   20.40
 -19   2   1  111.59   13.70
 -19   3  -1  162.78   13.60
  19  -3  -1  158.98   21.80
 -19   3   1  190.58   15.90
  19  -4  -1  372.06   31.50
 -19   4  -1  401.46   20.10
 -19   4   1  407.06   22.40
  19  -5  -1  753.22   40.50
 -19   5  -1  782.52   30.00
 -19   5   1  815.32   33.20
  19  -6  -1  232.38   29.90
 -19   6  -1  282.97   16.70
 -19   6   1  252.47   18.80
  19  -6   1  205.68   24.60
  19  -7  -1  206.68   30.40
 -19   7  -1  239.78   15.80
 -19   7   1  239.18   18.00
  19  -7   1  233.68   26.90
 -19   8  -1  178.28   13.80
  19  -8  -1  135.69   21.60
  19  -8   1  202.88   26.40
 -19   8   1  193.38   16.70
  19  -9  -1   40.20   19.90
 -19   9  -1   33.40    8.10
 -19   9   1   21.10    8.90
  19  -9   1   50.39   16.60
  19 -10  -1  134.49   23.70
 -19  10  -1  140.39   13.00
 -19  10   1  120.79   14.10
  19 -10   1  118.09   19.20
 -19  11  -1  274.27   17.20
  19 -11  -1  268.87   35.80
 -19  11   1  295.97   20.50
 -19  12  -1  286.07   18.00
  19 -12  -1  285.47   37.20
  19 -12   1  283.07   30.90
 -19  12   1  312.77   21.60
  19 -13  -1   61.09   23.90
 -19  13  -1   64.69   10.20
  19 -13   1   59.19   20.40
 -19  13   1   67.39   11.80
 -19  14  -1   24.70    8.60
  19 -14  -1   36.80   23.30
 -19  14   1   14.70    9.40
  19 -14   1   17.30   18.80
 -19  15  -1   92.39   12.80
  19 -15   1   98.39   22.20
 -19  15   1  132.69   17.00
 -19  16  -1   23.80    8.50
 -19  16   1   24.60    9.60
  19 -16   1   58.69   22.70
 -19  17  -1   18.20    8.90
  19 -17   1   36.70   23.00
 -19  17   1   24.20    9.70
 -19  18  -1   63.29   11.60
 -19  18   1   66.89   13.90
  19 -18   1   56.79   26.20
 -19  19  -1    8.30    9.70
 -19  19   1   26.50   13.20
  19 -19   1  -12.00   24.50
 -19  20   1  -19.90   14.30
  19 -20   1   23.90   30.30
 -20 -19   1    0.70   17.90
 -18  20   1   49.99   14.60
 -20 -18   1   61.09   21.00
  18 -20   1   28.20   26.40
 -20 -17   1   14.00   11.80
 -17  20   1    7.70   10.00
  17 -20   1   10.20   22.90
 -16  20   1    9.80   10.20
  16 -20   1    9.10   23.00
 -20 -15   1   55.69   19.40
  15 -20   1   31.00   21.70
 -15  20   1   28.20    9.70
  14 -20   1   49.40   20.20
 -20 -14   1   30.10   12.20
  13 -20   1    1.60   17.60
 -20 -13   1    1.50   10.00
  12 -20  -1  189.38   27.20
 -20 -12   1  181.48   21.10
  12 -20   1  222.88   30.50
 -20 -11  -1   63.39   12.40
  11 -20  -1   58.59   21.30
 -20 -11   1   74.89   18.30
  11 -20   1   86.69   19.10
  10 -20  -1    8.90   20.10
 -20 -10  -1   -1.40    7.80
 -20 -10   1   30.90    9.90
  10 -20   1    8.50   18.90
 -20  -9  -1   22.90    9.50
   9 -20  -1   35.00   18.20
   9 -20   1   30.30   15.40
 -20  -9   1   44.70   11.40
   8 -20  -1   26.80   18.50
 -20  -8  -1   32.00    9.80
   8 -20   1   36.00   14.80
 -20  -8   1   37.10   10.00
   7 -20  -1   22.70   16.60
 -20  -7  -1   14.80    9.40
 -20  -7   1   28.30    9.90
   7 -20   1   20.30   14.20
 -20  -6  -1   85.19   13.40
   6 -20  -1   91.79   19.10
   6 -20   1  101.69   18.40
 -20  -6   1   61.29   11.80
 -20  -5  -1   62.29   10.60
   5 -20  -1   67.49   18.40
   5 -20   1   62.19   15.50
 -20  -5   1  100.79   14.30
   4 -20  -1   78.39   18.40
 -20  -4  -1   79.09   12.30
 -20  -4   1   68.09   13.40
   4 -20   1  108.99   17.40
 -20  -3  -1   97.39   14.00
   3 -20  -1   86.29   18.60
   3 -20   1  105.49   17.80
 -20  -3   1  109.79   15.30
 -20  -2  -1   85.49   12.20
   2 -20  -1   57.19   16.80
 -20  -2   1   67.49   11.50
   2 -20   1   72.59   16.50
 -20  -1  -1    8.10    6.90
   1 -20  -1   41.80   16.20
 -20  -1   1    6.10    7.50
   1 -20   1   24.30   14.30
 -20   0  -1   10.30    6.50
   0 -20  -1    1.30   15.90
 -20   0   1    8.60    7.30
   0 -20   1    5.40   13.70
 -20   1  -1   26.30    7.40
  -1 -20  -1   46.90   18.10
 -20   1   1   20.50    8.50
  -2 -20  -1   63.69   21.40
 -20   2  -1   54.19   10.20
 -20   2   1   66.49   12.20
 -20   3  -1  112.89   12.90
  -3 -20  -1  117.69   22.30
  20  -3  -1  130.19   22.60
 -20   3   1  125.69   14.90
 -20   4  -1  103.79   12.00
  20  -4  -1   97.39   21.80
 -20   4   1   97.39   13.90
 -20   5  -1   53.49    9.10
  20  -5  -1   44.10   19.50
 -20   5   1   58.89   10.50
  20  -6  -1   89.39   21.40
 -20   6  -1   93.49   11.60
 -20   6   1   98.29   14.30
 -20   7  -1   30.80    7.10
  20  -7  -1   43.60   19.20
  20  -7   1   34.70   16.30
 -20   7   1   31.70    9.30
 -20   8  -1   16.60    7.00
  20  -8  -1    2.60   20.00
  20  -8   1   12.80   16.50
 -20   8   1   28.30    8.20
 -20   9  -1   48.90    9.60
  20  -9  -1   54.29   21.50
 -20   9   1   34.40   10.20
  20  -9   1   24.20   20.70
  20 -10  -1    3.40   21.20
 -20  10  -1   25.50    7.50
  20 -10   1   20.80   18.40
 -20  10   1    9.50    7.60
  20 -11  -1   69.99   24.30
 -20  11  -1   87.79   12.20
 -20  11   1   55.69   11.70
  20 -11   1   89.39   21.10
 -20  12  -1  225.18   17.20
  20 -12  -1  161.38   27.40
 -20  12   1  194.18   18.00
  20 -12   1  261.97   32.70
 -20  13  -1    5.70    7.20
 -20  13   1   12.00    8.40
  20 -13   1   19.90   18.20
 -20  14  -1   55.49   10.30
  20 -14   1   49.00   21.10
 -20  14   1   50.09   10.80
 -20  15  -1   48.70   10.80
  20 -15   1   49.80   22.60
 -20  15   1   38.10   10.60
 -20  16  -1    8.90    8.10
 -20  16   1    9.50    9.00
  20 -16   1   11.30   22.30
 -20  17  -1    6.50    9.60
 -20  17   1   -3.20   10.30
  20 -17   1    6.90   24.60
 -20  18  -1   50.99   11.30
  20 -18   1   23.10   26.80
 -20  18   1   64.79   15.50
 -20  19  -1   20.50   10.00
  20 -19   1    7.30   29.00
 -20  20   1    7.70   11.20
 -20 -20   1   23.30   18.60
 -20  21   1   88.49   19.10
 -21 -20   1   52.79   17.50
 -21 -19   1   88.59   22.90
 -19  21   1   90.09   14.80
 -18  21   1    1.80   11.90
  18 -21   1    3.50   32.40
 -21 -18   1   10.80   19.10
 -21 -17   1   16.60   21.70
  17 -21   1  -22.00   25.60
 -17  21   1    9.20   16.00
  16 -21   1   10.80   24.00
 -21 -16   1   25.10   13.80
  15 -21   1    7.40   21.10
 -21 -14   1  104.89   23.90
  14 -21   1  103.89   24.10
 -21 -13  -1  107.39   14.10
 -21 -13   1   93.99   22.90
  13 -21   1  129.79   24.20
 -21 -12  -1   25.10    8.80
 -21 -12   1   -2.20    9.30
  12 -21   1    0.80   19.10
 -21 -11  -1  136.09   21.20
 -21 -11   1  143.09   17.00
  11 -21   1  155.58   23.60
  10 -21  -1   70.09   26.00
 -21 -10  -1   53.99   10.80
 -21 -10   1   97.69   18.50
  10 -21   1   93.69   19.90
 -21  -9  -1   69.49   13.30
   9 -21  -1   48.30   21.30
 -21  -9   1   67.29   15.70
   9 -21   1   57.09   17.90
   8 -21  -1   19.90   19.10
 -21  -8  -1   -2.90    9.80
 -21  -8   1   -4.20    8.30
 -21  -7  -1   34.60    9.10
   7 -21  -1   13.40   18.40
 -21  -7   1   47.80   11.20
   7 -21   1   42.00   16.00
   6 -21  -1  136.29   23.30
 -21  -6  -1  127.59   16.60
   6 -21   1  139.49   20.40
 -21  -6   1  171.98   19.00
 -21  -5  -1  269.57   21.80
   5 -21  -1  255.47   33.70
 -21  -5   1  303.07   22.70
   5 -21   1  275.97   27.60
   4 -21  -1  128.39   21.00
 -21  -4  -1  204.78   18.30
 -21  -4   1  181.18   18.70
   4 -21   1  188.18   27.10
 -21  -3  -1  185.98   17.80
   3 -21  -1  152.58   21.90
   3 -21   1  226.08   27.20
 -21  -3   1  192.88   17.50
 -21  -2  -1  299.57   21.60
   2 -21  -1  297.87   33.00
   2 -21   1  282.07   30.50
 -21  -2   1  243.18   20.00
   1 -21  -1  228.38   32.70
 -21  -1  -1  193.98   17.60
   1 -21   1  166.68   22.50
 -21  -1   1  182.48   17.30
 -21   0  -1   28.70    7.70
   0 -21  -1    9.70   17.80
   0 -21   1  -10.90   16.60
 -21   0   1    5.50    8.60
  -1 -21  -1  190.28   26.80
 -21   1  -1  216.38   17.10
  -1 -21   1  226.68   29.80
 -21   1   1  192.78   17.90
 -21   2  -1  301.27   19.20
  -2 -21  -1  321.67   47.00
 -21   2   1  262.37   21.00
 -21   3  -1  200.48   16.80
 -21   3   1  193.98   18.40
 -21   4  -1  176.28   16.70
  21  -4  -1  184.08   25.60
 -21   4   1  181.98   17.20
 -21   5  -1  279.97   18.60
  21  -5  -1  262.87   36.10
 -21   5   1  285.27   20.60
 -21   6  -1  176.88   14.80
  21  -6  -1  181.68   27.30
 -21   6   1  139.39   16.00
  21  -7  -1   83.79   23.00
 -21   7  -1   24.70    8.00
 -21   7   1   33.70    9.50
  21  -8  -1   22.50   21.70
 -21   8   1   -1.20    8.00
  21  -9  -1   84.19   24.00
 -21   9  -1   53.09   10.50
 -21   9   1   57.19   11.40
  21  -9   1   71.19   20.00
  21 -10  -1   48.70   23.60
 -21  10  -1   89.49   12.70
 -21  10   1   63.09   12.10
  21 -10   1   77.69   21.40
 -21  11  -1  155.88   15.40
 -21  11   1  119.99   16.80
  21 -11   1  187.08   26.30
 -21  12  -1   -7.80    7.80
 -21  12   1   21.00    8.60
  21 -12   1   -6.70   20.40
 -21  13  -1  146.29   15.60
 -21  13   1  120.69   16.60
  21 -13   1  125.69   25.20
 -21  14  -1  127.29   15.90
 -21  14   1  107.69   15.50
  21 -14   1  123.19   25.90
 -21  15  -1    7.20    8.40
 -21  15   1   12.90    9.40
  21 -15   1   -8.10   22.10
 -21  16  -1   23.00    9.30
  21 -16   1    3.60   24.80
 -21  16   1    3.50   10.10
 -21  17  -1   -0.50    9.40
 -21  17   1   -7.70   15.60
  21 -17   1   24.00   27.00
 -21  18  -1   30.70   10.20
  21 -18   1   32.10   34.20
 -21  18   1   21.00   12.30
 -21  19  -1  155.38   18.90
 -21  19   1   92.49   15.00
 -21  20  -1   60.99   14.90
 -21  20   1   88.19   17.80
 -21  21   1   18.80   18.40
 -21 -21   1   20.40   15.80
 -22 -21   1   14.00   16.60
 -20  22   1  102.39   25.00
 -22 -20   1  112.99   20.30
 -19  22   1    9.70   18.20
 -22 -19   1   20.10   17.60
 -22 -18   1   65.39   20.30
 -22 -17   1    3.50   21.10
 -22 -16   1   16.60   20.40
  16 -22   1  -17.30   24.90
 -22 -15  -1   68.99   16.90
 -22 -15   1   86.49   20.30
  15 -22   1   80.69   26.50
  14 -22   1   66.39   26.10
 -22 -14   1   65.49   19.30
 -22 -13  -1  135.59   23.70
 -22 -13   1  109.69   20.40
  13 -22   1  107.39   25.50
 -22 -12  -1   91.99   16.30
  12 -22   1  177.58   26.20
 -22 -12   1  148.79   26.30
 -22 -11  -1   16.20    8.70
 -22 -11   1  -13.20    9.70
  11 -22   1   15.30   20.40
 -22 -10  -1   54.09   16.00
  10 -22   1   42.30   20.10
 -22 -10   1   64.39   12.70
 -22  -9  -1    0.50   12.50
   9 -22   1  -23.40   17.10
 -22  -9   1   11.80    9.00
 -22  -8  -1   35.70   10.20
   8 -22   1   62.09   19.00
 -22  -8   1   58.19   15.10
 -22  -7  -1   41.60   10.70
   7 -22   1   42.60   18.50
 -22  -7   1   50.89   14.80
 -22  -6  -1   40.20   12.10
   6 -22   1   49.30   24.30
 -22  -6   1   50.39   12.00
 -22  -5  -1   50.79   10.00
 -22  -5   1   37.60   11.50
   5 -22   1   57.19   18.50
 -22  -4  -1  226.88   21.20
   4 -22   1  231.08   29.80
 -22  -4   1  238.48   21.00
 -22  -3  -1  238.28   20.50
 -22  -3   1  245.68   21.10
   3 -22   1  230.18   29.80
 -22  -2  -1  235.68   20.20
 -22  -2   1  245.48   20.30
   2 -22   1  264.77   31.80
 -22  -1  -1   42.80   10.80
 -22  -1   1   48.90   10.20
   1 -22   1   48.10   18.10
 -22   0  -1    4.30    7.70
   0 -22   1   12.40   17.30
 -22   0   1   19.70    8.40
 -22   1  -1   59.89   11.40
 -22   1   1   63.49   11.70
  -1 -22   1   55.69   21.00
 -22   2  -1  279.17   19.70
 -22   2   1  268.67   21.20
 -22   3  -1  254.97   20.10
 -22   3   1  244.08   20.70
 -22   4  -1  248.48   19.40
  22  -4  -1  224.68   45.90
 -22   4   1  237.68   19.70
 -22   5  -1   45.50    9.90
  22  -5  -1   62.99   29.80
 -22   5   1   73.39   11.80
 -22   6  -1   55.39    9.10
 -22   6   1   54.29   10.60
 -22   7  -1   51.89   10.30
 -22   7   1   47.10   11.00
 -22   8  -1   42.60    9.00
 -22   8   1   43.30   10.30
 -22   9  -1    5.10    7.50
 -22   9   1    1.60    8.30
  22  -9   1    4.90   20.40
 -22  10  -1   54.89   10.40
  22 -10   1   59.79   23.00
 -22  10   1   39.50   10.80
 -22  11  -1   11.40    7.70
 -22  11   1    1.50    9.30
  22 -11   1   15.20   21.80
 -22  12  -1  115.19   17.00
 -22  12   1  186.78   18.40
  22 -12   1  166.98   29.00
 -22  13  -1  105.39   14.20
 -22  13   1  102.19   16.10
  22 -13   1  152.78   28.70
  22 -14   1   65.59   26.70
 -22  14   1   67.19   14.20
 -22  15  -1  100.99   13.70
  22 -15   1   24.00   26.50
 -22  15   1   89.79   15.10
  22 -16   1   52.29   28.00
 -22  16   1   22.90   17.00
 -22  17  -1   12.00   10.40
 -22  17   1  -24.20   10.90
 -22  18  -1   66.79   12.30
 -22  18   1   53.89   12.90
 -22  19  -1    1.30   11.20
 -22  19   1   10.10   18.20
 -22  20  -1   85.29   15.80
 -22  20   1   90.49   21.60
 -21 -22   1    9.50   15.90
 -22 -22   1   55.29   19.20
 -22  22   1    9.20   17.60
 -23 -22   1   39.80   21.20
 -23 -21   1   55.79   19.30
 -23 -20   1   34.10   17.00
 -23 -19   1    8.70   16.70
 -23 -18  -1   29.90   16.10
 -23 -18   1   -7.10   19.50
 -23 -17  -1   19.70   19.00
 -23 -17   1   -7.60   18.00
 -23 -16  -1   21.80   19.00
 -23 -16   1  -13.90   20.70
 -23 -15  -1   57.19   21.90
 -23 -15   1   33.00   17.50
 -23 -14  -1   30.90   14.30
  14 -23   1   60.89   26.80
 -23 -14   1   46.60   17.60
  13 -23   1   15.40   24.30
 -23 -13   1   17.30   13.70
 -23 -12  -1   27.80   17.70
  12 -23   1   27.10   23.50
 -23 -11  -1   17.80   18.30
 -23 -11   1   58.79   19.80
  11 -23   1   43.20   23.80
 -23 -10   1  -20.10   16.80
  10 -23   1   -6.90   20.20
 -23  -9  -1  358.26   24.50
   9 -23   1  277.17   37.00
 -23  -9   1  295.37   23.60
 -23  -8  -1  236.88   27.80
 -23  -8   1  261.67   21.50
   8 -23   1  239.78   33.90
 -23  -7  -1  165.98   23.10
   7 -23   1  154.58   24.30
 -23  -6  -1   82.79   13.30
   6 -23   1   95.69   22.10
 -23  -6   1   70.69   16.80
 -23  -5  -1   32.40   11.50
   5 -23   1   56.49   24.60
 -23  -5   1   40.20   14.70
 -23  -4  -1   81.49   14.20
 -23  -4   1   69.29   13.30
   4 -23   1   94.39   27.20
 -23  -3  -1  119.59   17.40
   3 -23   1  136.99   25.00
 -23  -3   1  135.59   18.50
 -23  -2  -1   60.59   12.00
 -23  -2   1   46.50   10.40
   2 -23   1   59.79   22.30
 -23  -1  -1  184.58   17.60
 -23  -1   1  152.08   17.40
   1 -23   1  160.98   25.40
 -23   0  -1  103.19   15.00
   0 -23   1   86.79   25.80
 -23   0   1  114.59   15.20
 -23   1  -1  167.68   18.80
 -23   1   1  144.69   17.80
 -23   2  -1   37.30    9.50
 -23   2   1   37.00   10.50
 -23   3  -1   89.39   12.90
 -23   3   1  117.49   16.00
 -23   4  -1   76.19   12.40
 -23   4   1   76.69   13.00
 -23   5  -1   61.09   11.30
 -23   5   1   67.09   12.00
 -23   6  -1   72.89   12.30
 -23   6   1   84.99   14.40
 -23   7  -1  184.48   18.30
 -23   7   1  173.88   18.40
 -23   8  -1  231.08   19.00
 -23   8   1  210.98   19.70
 -23   9  -1  377.96   23.00
 -23   9   1  350.56   24.90
 -23  10  -1   13.60    9.20
 -23  10   1   19.90    9.60
  23 -10   1   -0.50   24.00
 -23  11  -1   62.79   11.30
 -23  11   1   68.39   13.50
  23 -11   1   54.89   27.20
 -23  12  -1   56.89   11.50
 -23  12   1   51.99   11.50
  23 -12   1   21.60   25.70
 -23  13  -1    4.60    9.10
  23 -13   1   33.10   28.90
 -23  13   1   20.20   12.30
 -23  14   1   33.60   16.90
  23 -14   1   12.70   29.20
 -23  15  -1   29.90   10.60
 -23  15   1   43.00   11.80
  23 -15   1   16.80   34.80
 -23  16  -1  -11.00   10.50
 -23  16   1   32.20   11.90
 -23  17  -1   33.50   10.60
 -23  17   1  -23.60   11.40
 -23  18  -1  -15.00   11.80
 -23  18   1   23.50   19.90
 -23  19  -1   48.10   13.90
 -23  19   1   80.49   24.10
 -23  20  -1    7.70   14.10
 -21 -23   1   23.30   19.00
 -23  21   1  -22.50   17.80
 -22 -23   1   47.50   20.80
 -23  22   1   10.20   26.60
 -23  23   1  -31.20   25.00
 -23 -23   1    3.30   21.00
 -24 -22   1   47.70   22.70
 -24 -21  -1   57.49   20.70
 -24 -21   1  -15.90   21.70
 -24 -20  -1   23.60   18.20
 -24 -20   1   12.30   19.80
 -24 -19  -1   -5.40   15.50
 -24 -19   1   16.40   18.70
 -24 -18  -1   34.60   16.80
 -24 -18   1   22.40   19.00
 -24 -17  -1   -8.40   17.80
 -24 -17   1    5.20   18.00
 -24 -16  -1  125.79   23.40
 -24 -16   1  200.48   30.40
 -24 -15  -1    6.00   21.00
 -24 -15   1    0.40   18.00
 -24 -14  -1   59.99   20.90
 -24 -14   1   12.40   18.40
 -24 -13  -1    4.80   18.10
 -24 -13   1   20.20   20.80
 -24 -12  -1   -0.10   14.20
 -24 -12   1   21.60   19.20
 -24 -11  -1  -17.00   18.40
 -24 -11   1    2.10   14.90
 -24 -10  -1  306.97   33.30
  10 -24   1  267.67   35.80
 -24  -9  -1  -11.20   10.80
   9 -24   1    0.80   23.20
 -24  -9   1    2.30   18.60
 -24  -8  -1   31.10   11.70
 -24  -8   1   62.09   20.40
   8 -24   1   23.40   22.50
 -24  -7  -1   88.49   12.90
   7 -24   1  102.89   24.30
 -24  -7   1   68.79   14.60
 -24  -6  -1  266.57   28.70
   6 -24   1  242.98   36.70
 -24  -6   1  196.48   21.00
 -24  -5  -1   31.40   11.10
   5 -24   1   18.90   23.80
 -24  -5   1   28.90   11.10
 -24  -4  -1   33.90   10.70
 -24  -4   1   16.60   11.10
   4 -24   1   35.20   35.20
 -24  -3  -1    6.40    9.30
 -24  -3   1   27.80   13.80
 -24  -2  -1   27.30   11.90
 -24  -2   1   43.80   16.60
 -24  -1  -1   98.29   16.20
 -24  -1   1   92.69   17.80
 -24   0  -1  473.55   27.50
 -24   0   1  482.65   29.70
 -24   1  -1  121.29   15.70
 -24   1   1  115.19   16.30
 -24   2  -1   15.70   10.00
 -24   2   1   41.50   10.50
 -24   3  -1   13.70    8.50
 -24   3   1    4.20    9.50
 -24   4  -1   33.20    9.70
 -24   4   1   27.10    9.50
 -24   5  -1   23.90   10.30
 -24   5   1   51.79   10.60
 -24   6  -1  207.38   18.80
 -24   6   1  188.58   20.40
 -24   7  -1  119.09   16.00
 -24   7   1  143.59   18.00
 -24   8  -1   54.69   11.60
 -24   8   1   52.99   12.10
 -24   9  -1   19.30    9.50
 -24   9   1    7.90   10.20
 -24  10  -1  321.57   22.20
 -24  10   1  323.77   27.00
 -24  11  -1   15.00    9.80
  24 -11   1   12.00   27.80
 -24  11   1    6.20   16.70
 -24  12  -1   31.30   10.10
  24 -12   1   52.69   35.40
 -24  12   1   42.80   15.80
 -24  13  -1    3.30   10.10
 -24  13   1  -18.50   11.50
 -24  14  -1   29.70   10.50
 -24  14   1   39.30   12.60
 -24  15  -1  -15.00   10.10
 -24  15   1  -20.00   10.50
 -24  16  -1  157.18   21.60
 -24  16   1  186.98   24.50
 -24  17  -1   27.80   11.20
 -24  17   1   39.00   21.10
 -24  18  -1   -0.50   13.40
 -24  18   1   26.80   22.10
 -24  19  -1   14.80   16.20
 -24  19   1   26.20   17.30
 -24  20  -1   46.80   17.90
 -24  20   1  -27.10   18.70
 -24  21  -1    1.10   14.30
 -21 -24   1   30.90   19.50
 -24  21   1    2.20   26.10
 -24  22   1   28.20   26.20
 -22 -24   1   24.60   19.50
 -25 -21  -1   33.10   22.00
 -25 -21   1  -31.70   21.30
 -25 -20  -1   48.30   22.50
 -25 -19  -1   15.20   19.70
 -25 -19   1   -0.50   19.20
 -25 -18  -1   34.40   17.30
 -25 -18   1   22.90   18.30
 -25 -17  -1   53.69   17.50
 -25 -17   1   54.29   20.30
 -25 -16  -1   89.69   23.10
 -25 -16   1   40.50   19.00
 -25 -15  -1   -2.50   17.10
 -25 -15   1   11.00   18.10
 -25 -14  -1   -8.70   18.90
 -25 -14   1   -2.10   16.20
 -25 -13  -1   -4.40   16.50
 -25 -13   1   -6.60   21.00
 -25 -12  -1    3.90   18.10
 -25 -12   1  -40.40   16.80
 -25 -11  -1   24.00   12.60
 -25 -11   1   37.40   21.80
 -25 -10   1   47.60   18.10
 -25  -9  -1   11.90   19.80
 -25  -9   1   30.10   16.10
 -25  -8  -1   24.90   19.30
 -25  -7  -1   28.10   11.10
 -25  -7   1   49.80   20.20
 -25  -6  -1   41.10   11.00
 -25  -6   1   26.10   20.70
 -25  -5  -1   52.89   12.30
 -25  -5   1   43.60   19.00
 -25  -4  -1   10.20   13.80
 -25  -4   1  -17.50    9.70
 -25  -3  -1   42.20   16.30
 -25  -3   1   37.70   11.40
 -25  -2  -1   45.40   10.00
 -25  -2   1   43.50   11.90
 -25  -1  -1    7.50    9.20
 -25  -1   1   -3.40    9.10
 -25   0  -1   20.00   10.90
 -25   0   1   18.40   11.40
 -25   1  -1    5.90    9.00
 -25   1   1   -2.80   13.30
 -25   2  -1   48.60   11.40
 -25   2   1   29.80   17.00
 -25   3  -1   48.80   11.70
 -25   3   1   54.69   16.30
 -25   4  -1    8.60    9.00
 -25   4   1    3.00   14.70
 -25   5  -1   59.09   12.80
 -25   5   1  105.09   20.50
 -25   6  -1   41.90   10.50
 -25   6   1   31.70   16.50
 -25   7  -1   67.49   13.70
 -25   7   1   94.69   18.80
 -25   8  -1   17.30    9.20
 -25   8   1   43.20   13.90
 -25   9  -1   23.30   10.80
 -25   9   1   39.10   13.10
 -25  10  -1   61.59   11.80
 -25  10   1   52.69   11.00
 -25  11  -1   28.30   10.80
 -25  11   1    8.10   12.90
 -25  12  -1   16.40   10.40
 -25  12   1    8.60   10.80
 -25  13  -1    4.40   10.60
 -25  14  -1   -6.60   10.70
 -25  14   1    7.00   17.10
 -25  15  -1   36.90   11.80
 -25  15   1   16.10   20.60
 -25  16  -1   27.60   13.10
 -25  16   1   20.20   21.40
 -25  17  -1   84.59   15.10
 -25  18  -1   27.20   20.20
 -25  18   1   22.40   16.80
 -25  19   1   28.90   21.20
 -25  20  -1  -23.30   14.10
 -25  20   1  -30.10   23.00
 -25  21  -1  -14.90   19.60
 -21 -25   1   21.40   20.50
 -25  21   1   39.40   26.10
 -26 -19  -1   -6.20   19.00
 -26 -19   1  -23.80   23.40
 -26 -18  -1   31.90   19.40
 -26 -18   1   -1.60   21.60
 -26 -17  -1    9.90   18.40
 -26 -17   1   45.70   16.90
 -26 -16  -1   39.90   18.80
 -26 -16   1   49.70   19.20
 -26 -15  -1  -13.20   18.80
 -26 -15   1   24.80   18.50
 -26 -14  -1   38.00   17.90
 -26 -14   1   -2.10   19.70
 -26 -13  -1   -9.90   17.70
 -26 -13   1   13.40   17.00
 -26 -12  -1   26.20   21.50
 -26 -12   1   51.09   22.90
 -26 -11  -1   62.69   25.00
 -26 -11   1   28.50   23.80
 -26 -10  -1   63.49   20.20
 -26 -10   1   68.69   19.80
 -26  -9  -1   48.60   16.20
 -26  -9   1   57.89   25.80
 -26  -8   1   77.09   23.30
 -26  -7  -1  -18.80   17.40
 -26  -7   1   15.60   14.30
 -26  -6  -1  148.49   25.60
 -26  -6   1  131.09   33.00
 -26  -5   1  -40.70   17.30
 -26  -4  -1    9.80   10.70
 -26  -4   1   43.60   21.20
 -26  -3  -1   17.80   10.60
 -26  -3   1   30.00   20.40
 -26  -2  -1  -11.30   13.40
 -26  -2   1   -5.10   19.60
 -26  -1  -1   36.20   16.20
 -26  -1   1    7.50   13.40
 -26   0  -1  189.48   26.10
 -26   0   1  139.39   21.20
 -26   1  -1   20.20   10.40
 -26   1   1    6.10   10.20
 -26   2  -1   -8.30   11.00
 -26   3  -1   13.80   11.70
 -26   3   1    0.40   10.20
 -26   4  -1   19.20   11.00
 -26   4   1   15.20   11.30
 -26   5  -1  -12.40   10.00
 -26   5   1    1.50   11.30
 -26   6  -1  168.38   20.50
 -26   6   1  166.08   21.10
 -26   7  -1   16.30   10.50
 -26   7   1   -8.70   10.70
 -26   8  -1   84.19   14.00
 -26   8   1   57.89   12.40
 -26   9  -1   49.00   12.90
 -26   9   1   18.60   11.10
 -26  10  -1   59.49   12.20
 -26  10   1   12.80   12.10
 -26  11  -1   16.50   11.60
 -26  11   1   19.30   18.70
 -26  12  -1   40.60   11.20
 -26  12   1   42.20   21.70
 -26  13  -1   -5.70   11.10
 -26  13   1  -30.80   19.00
 -26  14  -1   16.90   13.10
 -26  14   1    3.40   23.00
 -26  15  -1   14.00   16.50
 -26  16  -1   53.29   19.60
 -26  16   1   54.19   18.00
 -26  17  -1   33.60   13.50
 -26  17   1   26.90   20.50
 -26  18  -1  -10.30   14.40
 -26  18   1  -40.50   25.80
 -26  19  -1    1.50   14.40
 -26  19   1   56.69   23.20
 -27 -18  -1  -31.50   23.00
 -27 -18   1   38.70   23.80
 -27 -17  -1  -19.40   19.10
 -27 -17   1    1.70   21.60
 -27 -16  -1  -22.00   16.70
 -27 -16   1   12.00   21.10
 -27 -15  -1   36.90   18.00
 -27 -15   1   23.90   18.60
 -27 -14  -1    6.40   16.30
 -27 -14   1   72.89   20.30
 -27 -13  -1   45.20   21.50
 -27 -13   1   75.59   19.80
 -27 -12  -1   20.20   18.90
 -27 -12   1   -4.50   21.70
 -27 -11  -1   15.50   20.60
 -27 -11   1   55.99   16.70
 -27 -10  -1   20.40   20.40
 -27 -10   1   23.30   21.10
 -27  -9  -1   67.99   25.70
 -27  -9   1   25.10   25.50
 -27  -8  -1   37.80   18.50
 -27  -8   1   54.49   18.20
 -27  -7  -1  154.38   23.60
 -27  -7   1  151.98   30.70
 -27  -6   1    9.50   17.70
 -27  -5  -1   36.40   20.30
 -27  -5   1   73.99   18.00
 -27  -4  -1   -4.00   19.10
 -27  -4   1    6.00   14.70
 -27  -3  -1   45.10   16.90
 -27  -2  -1   -9.10   11.00
 -27  -1  -1   60.59   13.50
 -27  -1   1   32.60   21.00
 -27   0  -1   19.40   10.70
 -27   0   1   32.50   20.70
 -27   1  -1   59.99   12.70
 -27   1   1   81.19   20.30
 -27   2  -1   40.90   14.60
 -27   2   1    5.80   18.10
 -27   3  -1   31.40   16.60
 -27   3   1   41.30   21.60
 -27   4  -1   29.10   16.80
 -27   4   1   28.50   20.80
 -27   5  -1   84.69   17.70
 -27   5   1   42.80   22.60
 -27   6  -1   12.40   13.80
 -27   6   1   -7.20   19.10
 -27   7  -1  124.39   18.50
 -27   7   1  149.19   26.80
 -27   8  -1   54.89   14.40
 -27   8   1   35.00   21.20
 -27   9  -1   31.20   15.70
 -27   9   1   12.40   19.50
 -27  10  -1   33.60   15.60
 -27  10   1   26.10   20.90
 -27  11  -1    6.40   16.70
 -27  11   1  -15.50   21.20
 -27  12  -1   47.10   18.70
 -27  13  -1   60.39   18.40
 -27  13   1   35.40   20.60
 -27  14  -1   13.60   13.70
 -27  14   1   -5.10   15.80
 -27  15  -1   14.70   12.90
 -27  15   1  -18.10   19.10
 -27  16  -1   10.50   13.50
 -27  16   1  -10.70   25.90
 -27  17  -1  -21.70   13.90
 -27  17   1  -16.50   19.90
 -27  18  -1  -12.60   25.10
 -27  18   1    8.50   26.70
 -28 -16  -1    0.00   19.60
 -28 -16   1  -30.90   21.20
 -28 -15  -1   41.70   19.30
 -28 -15   1   34.60   23.40
 -28 -14  -1   62.69   21.40
 -28 -14   1   79.29   21.10
 -28 -13  -1   33.00   20.20
 -28 -13   1   -6.80   18.70
 -28 -12  -1   78.39   20.70
 -28 -12   1   62.09   20.90
 -28 -11  -1   31.30   18.20
 -28 -11   1    3.20   17.20
 -28 -10  -1    0.20   18.10
 -28 -10   1   15.00   23.90
 -28  -9  -1  -10.50   21.60
 -28  -9   1  -10.70   16.30
 -28  -8  -1   29.90   17.80
 -28  -8   1   11.70   18.20
 -28  -7  -1   -2.50   23.80
 -28  -7   1   -7.50   19.90
 -28  -6  -1   31.50   18.60
 -28  -6   1   29.30   23.30
 -28  -5  -1  -25.50   14.10
 -28  -5   1  -24.70   19.70
 -28  -4   1  239.58   34.90
 -28  -3  -1  -12.50   23.00
 -28  -3   1   -2.90   19.20
 -28  -2  -1  185.98   28.90
 -28  -2   1  160.08   24.90
 -28  -1  -1   -1.90   19.70
 -28  -1   1   30.30   15.80
 -28   0  -1   38.20   20.30
 -28   0   1   -6.80   15.60
 -28   1   1   -1.50   16.60
 -28   2  -1  144.99   16.20
 -28   2   1  182.38   30.00
 -28   3  -1   42.20   12.20
 -28   3   1   27.70   26.50
 -28   4  -1  243.88   23.10
 -28   5  -1   30.50   11.90
 -28   6  -1   10.50   12.20
 -28   7  -1   30.30   12.00
 -28   7   1   43.60   26.70
 -28   8  -1   17.10   12.20
 -28   8   1   -1.90   20.70
 -28   9  -1    7.90   11.80
 -28   9   1   -6.90   16.20
 -28  10  -1   52.79   12.10
 -28  10   1   27.00   16.50
 -28  11  -1  -12.70   12.30
 -28  12  -1   42.50   13.00
 -28  12   1   58.69   20.50
 -28  13   1  -55.19   24.40
 -28  14  -1   25.60   14.40
 -28  14   1  106.19   28.00
 -28  15  -1   -6.30   18.60
 -28  15   1  -35.10   20.60
 -28  16  -1   13.30   24.80
 -28  16   1   -5.90   24.70
 -29 -15   1  -40.60   23.70
 -29 -14  -1   -5.00   20.60
 -29 -14   1  -18.70   21.60
 -29 -13  -1  -29.80   17.40
 -29 -13   1   39.30   20.90
 -29 -12  -1   52.59   19.00
 -29 -12   1   11.00   19.00
 -29 -11  -1   51.49   22.00
 -29 -11   1   68.09   22.50
 -29 -10  -1   24.10   19.00
 -29 -10   1   -8.10   18.90
 -29  -9  -1   25.20   18.80
 -29  -9   1   31.20   18.60
 -29  -8  -1   24.40   20.80
 -29  -8   1  -34.30   21.40
 -29  -7  -1   14.30   21.30
 -29  -7   1   12.50   18.60
 -29  -6  -1    9.60   21.70
 -29  -6   1    1.10   18.40
 -29  -5  -1  182.88   28.60
 -29  -5   1  261.57   37.40
 -29  -4  -1  -14.20   20.10
 -29  -4   1   10.30   23.70
 -29  -3  -1  100.89   19.80
 -29  -3   1   63.49   25.90
 -29  -2  -1   10.20   17.90
 -29  -2   1   -3.20   19.50
 -29  -1  -1   22.20   27.10
 -29  -1   1  114.69   23.10
 -29   0   1   19.90   22.80
 -29   1  -1   12.40   20.90
 -29   1   1   36.80   25.40
 -29   2  -1  -15.50   19.40
 -29   2   1   -0.10   22.40
 -29   3  -1   93.09   24.80
 -29   3   1   74.19   24.70
 -29   4  -1   -8.20   22.00
 -29   4   1   29.30   20.60
 -29   5  -1  193.28   30.00
 -29   5   1  171.68   27.60
 -29   6  -1   -6.80   20.60
 -29   6   1    4.50   20.10
 -29   7  -1    0.10   19.70
 -29   7   1   45.40   22.10
 -29   8  -1    1.40   19.70
 -29   8   1  -14.40   23.90
 -29   9  -1   61.79   21.10
 -29   9   1   27.00   26.40
 -29  10  -1   42.00   20.80
 -29  10   1   15.40   23.90
 -29  11  -1   76.99   25.10
 -29  11   1   60.59   23.50
 -29  12  -1   11.80   24.50
 -29  12   1   65.19   24.10
 -29  13  -1   -5.80   21.70
 -29  13   1  -36.60   26.60
 -29  14  -1  -37.50   23.20
 -29  14   1   38.90   23.60
 -29  15  -1  -13.50   24.10
 -29  15   1   -5.10   20.60
 -30 -13  -1   -6.60   22.10
 -30 -13   1  -11.60   25.50
 -30 -12  -1  -18.90   22.10
 -30 -12   1   24.80   23.50
 -30 -11  -1   -0.70   17.80
 -30 -11   1  -17.00   20.60
 -30 -10  -1   39.60   21.60
 -30 -10   1   44.40   19.60
 -30  -9  -1  -22.60   19.30
 -30  -9   1  -36.60   19.20
 -30  -8  -1   -8.70   19.40
 -30  -8   1   31.20   20.80
 -30  -7  -1  -16.70   18.20
 -30  -7   1   -3.90   20.00
 -30  -6  -1   31.40   20.60
 -30  -6   1   28.50   19.10
 -30  -5  -1    6.20   21.90
 -30  -5   1   12.00   21.00
 -30  -4  -1   15.90   24.40
 -30  -4   1    4.40   17.90
 -30  -3  -1  -17.70   19.40
 -30  -3   1   -4.80   18.40
 -30  -2  -1   42.00   24.20
 -30  -2   1   22.90   21.60
 -30  -1  -1    1.40   22.20
 -30  -1   1   -4.00   21.40
 -30   0  -1  122.59   28.00
 -30   0   1  137.39   30.70
 -30   1  -1  -11.90   16.70
 -30   1   1    6.90   22.20
 -30   2  -1   37.10   17.30
 -30   2   1   26.80   25.40
 -30   3  -1   -6.50   17.60
 -30   3   1    8.50   25.30
 -30   4  -1    3.60   24.70
 -30   4   1  -35.30   24.00
 -30   5   1  -24.40   24.90
 -30   6   1   29.80   26.20
 -30   7   1   -1.60   24.80
 -30   8   1    6.30   25.70
 -30   9   1   16.20   22.50
 -30  10   1   92.49   24.60
 -30  11  -1   -1.20   32.40
 -30  11   1    3.40   22.90
 -30  12  -1  -12.70   31.90
 -30  12   1   41.80   20.00
 -30  13   1   -4.80   21.50
 -31 -10  -1   31.60   22.60
 -31  -9  -1    1.70   18.70
 -31  -9   1   32.70   25.60
 -31  -8  -1  -16.20   19.60
 -31  -8   1  -26.10   20.20
 -31  -7  -1   31.10   19.90
 -31  -7   1   45.20   19.10
 -31  -6  -1   40.70   20.90
 -31  -6   1   23.70   20.20
 -31  -5  -1   13.40   21.50
 -31  -5   1   13.70   21.30
 -31  -4  -1   -5.40   20.00
 -31  -4   1   -4.60   20.80
 -31  -3  -1   32.60   22.30
 -31  -3   1  -27.40   18.80
 -31  -2  -1   11.30   23.80
 -31  -2   1  -38.10   20.90
 -31  -1  -1  108.49   29.90
 -31  -1   1   74.49   24.60
 -31   0  -1    4.60   24.00
 -31   0   1  -10.80   22.50
 -31   1  -1   -8.80   21.80
 -31   1   1   58.59   22.30
 -31   2  -1   33.20   26.50
 -31   2   1  -14.90   20.10
 -31   3  -1   48.20   29.50
 -31   3   1  -12.70   18.60
 -31   4  -1   22.50   25.80
 -31   4   1    1.60   20.50
 -31   5  -1   70.79   25.30
 -31   5   1   68.59   20.50
 -31   6  -1    0.50   21.30
 -31   6   1   -5.40   19.40
 -31   7  -1   19.90   21.00
 -31   7   1   53.79   22.00
 -31   8  -1   -2.90   21.30
 -31   8   1   28.10   21.80
 -31   9  -1   43.90   21.80
 -31   9   1   23.20   20.80
 -31  10  -1    8.60   22.20
 -31  10   1   36.40   23.90
 -32  -6  -1  -12.70   20.30
 -32  -6   1   -4.50   25.60
 -32  -5  -1   41.70   22.50
 -32  -5   1   58.09   23.60
 -32  -4  -1  -29.40   21.40
 -32  -4   1   58.19   20.40
 -32  -3  -1   10.70   20.50
 -32  -3   1  -16.20   21.90
 -32  -2  -1   42.70   25.50
 -32  -2   1   27.20   19.70
 -32  -1  -1  -38.00   21.90
 -32  -1   1   18.00   23.50
 -32   0  -1  105.69   24.00
 -32   0   1   86.19   25.50
 -32   1  -1   35.00   21.50
 -32   1   1   30.10   22.10
 -32   2  -1   26.50   24.80
 -32   2   1   52.29   21.90
 -32   3  -1   24.40   24.10
 -32   3   1   47.80   20.60
 -32   4  -1   12.00   26.80
 -32   4   1   -0.30   20.30
 -32   5  -1  -37.20   26.40
 -32   5   1   -5.80   20.60
 -32   6  -1    7.00   27.50
 -32   6   1   -4.00   20.60
   0   0  -2  181.68    7.00
   0   0   2  191.38    7.30
   1   0  -2   23.30    3.50
   0  -1  -2   28.10    3.60
  -1   0  -2   30.90    3.00
   0   1  -2   29.90    3.10
   0   1   2   28.20    3.90
   0  -1   2   28.50    3.20
   1   0   2   28.10    3.00
  -1   0   2   27.90    3.70
  -1  -1  -2 1746.33   38.20
   1  -1  -2 1689.03   39.10
  -1   1  -2 1697.03   36.50
   1   1  -2 1829.62   38.40
   1  -1   2 1742.53   36.70
   1   1   2 1706.63   38.40
  -1   1   2 1648.24   45.60
  -1  -1   2 1702.53   38.50
   1  -2  -2   96.79    6.20
  -1   2  -2  102.49    4.00
  -2  -1  -2   91.69    5.00
   2   1  -2  100.29    6.00
   1  -2   2  100.69    4.10
  -1   2   2  108.59    6.80
   2   0  -2   12.20    2.80
   0  -2  -2   14.70    3.10
  -2   0  -2   13.30    2.10
  -2   0   2   10.30    3.30
   0   2   2   14.70    3.80
   0  -2   2    9.70    2.00
  -1  -2  -2   97.39    5.90
   1   2  -2  100.99    5.20
   2  -1  -2   94.69    6.10
  -2   1  -2   96.59    3.80
  -2   1   2  100.69    6.60
   1   2   2   98.89    9.70
   2  -1   2  103.79    3.90
  -1  -2   2   91.09    5.40
  -2  -2  -2  212.88    8.50
   2   2  -2  245.68    9.10
  -2   2  -2  185.48    5.40
  -2   2   2  237.68   10.20
   2  -2   2  237.68    5.70
   3   2  -2   50.89    5.20
   2  -3  -2   43.80    5.80
  -2   3   2   60.79    6.40
   2  -3   2   57.99    2.30
  -3  -2   2   38.90    5.40
   3   1  -2 2953.20   62.59
  -1   3   2 2849.71   63.09
  -3  -1   2 2701.03   62.39
   1  -3   2 2849.61   58.29
   0  -3  -2   83.59    6.10
   3   0  -2   87.69    6.30
  -3   0   2   86.39    6.50
   0  -3   2   92.09    4.80
   0   3   2   92.39    6.90
  -3   1  -2 2695.43   57.19
   1   3  -2 2871.91   59.89
  -1  -3  -2 2907.11   61.69
   3  -1  -2 2781.92   62.09
  -1  -3   2 2740.63   59.89
  -3   1   2 2821.52   62.39
   2   3  -2   51.99    4.80
   3  -2  -2   46.50    5.80
  -2  -3  -2   54.09    5.30
  -2  -3   2   52.79    6.10
  -3   2   2   57.59    6.30
   3   3  -2 3565.14   79.79
   3  -3  -2 3778.32   81.49
  -3  -3   2 3801.92   80.69
  -3   3   2 3756.22   81.79
   4   3  -2  299.57   12.30
   3  -4  -2  322.77   13.40
  -3   4   2  310.67   13.70
  -4  -3   2  315.47   13.00
   4   2  -2 2622.74   57.29
   2  -4  -2 2453.35   57.49
  -4  -2   2 2358.76   57.09
  -2   4   2 2620.54   58.39
   4   1  -2   88.39    6.70
   1  -4  -2   88.99    7.30
  -1   4   2   90.69    7.20
  -4  -1   2   88.59    7.30
   4   0  -2 1800.62   43.20
   0  -4  -2 1819.12   43.10
  -4   0   2 1856.01   43.80
   0  -4   2 1781.52   40.00
   0   4   2 1850.01   43.80
  -1  -4  -2   90.09    6.60
   4  -1  -2   92.59    7.00
  -1  -4   2   81.89    5.60
  -4   1   2   94.09    7.70
   4  -2  -2 2462.85   56.49
  -2  -4   2 2432.26   54.89
  -4   2   2 2467.15   56.89
   4  -3  -2  319.67   13.50
  -4   3   2  312.97   13.40
  -3  -4   2  302.67   12.60
   4  -4  -2 9603.54  206.58
  -4  -4   2 9999.00  202.18
   4  -5  -2  562.14   19.90
   4  -5   2  572.64   13.40
  -4   5   2  574.14   19.70
   3  -5  -2  579.14   20.00
   5   3  -2  644.24   22.70
  -3   5   2  561.24   22.10
   3  -5   2  620.34   14.00
  -5  -3   2  563.44   20.60
   2  -5  -2    7.00    7.10
   5   2  -2    3.50    3.50
  -2   5   2    0.60    4.50
  -5  -2   2    7.90    3.60
   5   1  -2 2227.88   53.39
   1  -5  -2 2328.37   53.89
  -5  -1   2 2403.86   54.59
  -1   5   2 2234.48   54.29
   5   0  -2   14.60    4.20
   0  -5  -2   12.60    3.80
   0   5   2    9.90    3.90
  -5   0   2   10.50    3.90
  -1  -5  -2 2243.58   52.59
   5  -1  -2 2354.36   53.59
  -5   1   2 2186.78   53.49
  -5   2  -2    5.50    3.10
  -5   2   2    7.50    4.80
   5  -3  -2  614.24   20.30
  -5   3  -2  565.44   13.50
  -5   3   2  613.34   22.90
  -3  -5   2  572.14   18.90
  -5   4  -2  566.04   13.00
   5  -4  -2  558.94   20.00
  -5   4   2  559.64   19.40
   5  -4   2  564.64   13.20
  -4  -5   2  565.14   19.60
   5  -5  -2 3854.71   85.49
  -5   5  -2 3783.12   76.99
  -5  -5   2 3752.42   85.09
   5  -5   2 3805.22   77.09
  -5   5   2 3733.23   85.49
   5  -6  -2  207.08   13.40
  -6  -5   2  198.28   11.00
  -5   6   2  200.98   11.30
   5  -6   2  202.08    7.30
   4  -6  -2 1149.98   32.30
  -4   6   2 1094.39   31.60
   4  -6   2 1089.59   24.80
  -6  -4   2 1055.59   31.10
   6   3  -2   96.69    8.60
   3  -6  -2  104.59    9.40
  -6  -3   2  101.49    7.60
  -3   6   2   92.39    8.00
   3  -6   2   99.69    5.00
   6   2  -2 6056.19  128.39
   2  -6  -2 5969.50  128.19
  -2   6   2 6030.50  129.19
  -6  -2   2 5990.10  128.99
   1  -6  -2  638.84   20.80
   6   1  -2  656.83   21.20
  -1   6   2  596.74   20.50
  -6  -1   2  610.04   21.10
   0  -6  -2 3646.54   80.99
   6   0  -2 3755.92   81.79
  -6   0   2 3525.05   82.29
  -1  -6  -2  607.64   20.10
   6  -1  -2  642.54   21.10
  -6   1   2  611.24   20.70
   6  -2  -2 6140.49  128.39
  -6   2  -2 5856.91  121.69
  -6   2   2 6013.40  128.69
  -6   3  -2  111.09    5.00
   6  -3  -2   96.89    9.20
  -6   3   2   99.69    7.70
  -6   4  -2 1113.89   24.80
   6  -4  -2 1149.48   32.40
  -6   4   2 1080.59   31.60
   6  -4   2 1095.59   25.00
   6  -5  -2  187.98   13.20
  -6   5  -2  201.78    7.10
  -6   5   2  218.98   11.60
   6  -5   2  203.08    7.40
   6  -6  -2 4929.91  104.39
  -6   6  -2 4529.65   94.99
  -6   6   2 4578.84  103.59
  -6  -6   2 4689.73  103.79
   6  -6   2 4460.25   95.19
  -6   7  -2  111.59    6.40
   6  -7  -2  106.19   11.90
   6  -7   2   97.79    6.30
  -6   7   2   93.29    8.10
  -7  -6   2  104.99    8.50
   5  -7  -2 1040.80   30.70
  -7  -5   2  909.51   29.30
   5  -7   2  911.61   22.90
  -5   7   2  913.01   29.00
   4  -7  -2  145.39   11.20
  -7  -4   2  137.59    9.20
   4  -7   2  122.59    6.30
  -4   7   2  131.59    9.30
   7   3  -2  366.16   16.70
   3  -7  -2  432.06   17.50
   3  -7   2  364.96   11.50
  -7  -3   2  395.56   16.10
  -3   7   2  369.16   15.70
   7   2  -2  843.52   26.80
   2  -7  -2  849.72   26.40
  -2   7   2  810.02   25.90
  -7  -2   2  834.12   26.30
   7   1  -2 2519.95   61.79
   1  -7  -2 2751.12   62.29
  -1   7   2 2607.14   62.59
  -7  -1   2 2583.24   62.19
   7   0  -2  211.98   12.20
   0  -7  -2  232.28   12.80
  -7   0   2  228.38   11.40
  -1  -7  -2 2479.35   59.49
   7  -1  -2 2616.84   60.49
  -7   1   2 2450.25   60.09
   7  -2  -2  844.62   26.50
  -7   2  -2  844.22   21.00
  -7   2   2  775.52   25.30
   7  -3  -2  406.96   17.50
  -7   3  -2  415.16   12.00
  -7   3   2  380.06   16.00
  -7   4  -2  138.39    6.30
   7  -4  -2  146.89   11.90
  -7   4   2  129.99    8.80
   7  -4   2  136.29    6.50
  -7   5  -2  923.71   22.30
   7  -5  -2  997.50   30.20
  -7   5   2  890.11   28.50
   7  -5   2  897.11   22.50
  -7   6  -2  107.29    6.20
   7  -6  -2   91.69   11.40
   7  -6   2   97.79    6.40
  -7   6   2  102.89    8.40
  -7   7  -2  129.69    7.50
   7  -7   2  130.09    7.60
  -7   7   2  123.99   10.00
   7  -8  -2  395.76   19.90
  -7   8  -2  371.16   13.00
  -8  -7   2  367.16   17.20
  -7   8   2  344.27   16.60
   7  -8   2  362.06   13.10
   6  -8  -2  125.69   15.10
  -8  -6   2  125.19   10.00
   6  -8   2  126.99    7.60
  -6   8   2  125.99    9.90
   5  -8  -2  102.49   11.00
   5  -8   2  121.39    7.10
  -8  -5   2  102.09    8.70
  -5   8   2  111.09    8.70
   4  -8  -2  574.44   21.90
  -4   8   2  574.84   21.50
  -8  -4   2  548.45   21.10
   4  -8   2  574.24   16.30
   3  -8  -2  102.19   10.70
   8   3  -2   93.69   10.70
   3  -8   2  100.99    6.40
  -3   8   2   89.69    8.30
  -8  -3   2  100.79    8.50
   8   2  -2  924.41   29.10
   2  -8  -2  894.81   28.10
  -8  -2   2  848.62   27.80
  -2   8   2  881.81   28.00
   8   1  -2   70.89    9.00
   1  -8  -2   76.79    9.80
  -8  -1   2   75.39    7.30
   8   0  -2 1336.27   37.20
   0  -8  -2 1306.57   36.50
  -8   0   2 1283.37   36.70
  -8   1  -2   70.19    6.60
  -1  -8  -2   55.69    8.20
   8  -1  -2   74.49    9.60
  -8   1   2   65.09    6.90
   8  -2  -2  888.41   28.60
  -8   2  -2  894.81   23.30
  -8   2   2  893.11   28.00
   8  -3  -2  113.49   11.70
  -8   3   2   93.09    8.30
  -8   4  -2  536.25   16.10
   8  -4  -2  592.44   22.60
  -8   4   2  567.34   20.90
   8  -5  -2   99.19   11.50
  -8   5  -2  109.29    6.70
   8  -5   2  111.49    7.00
  -8   5   2  111.89    9.30
   8  -6  -2   98.19   14.80
   8  -6   2  133.39    7.90
  -8   6   2  115.19    8.90
  -8   7  -2  390.96   13.20
   8  -7  -2  385.56   19.90
  -8   7   2  381.36   17.40
   8  -7   2  362.16   13.20
  -8   8  -2 2896.71   65.09
   8  -8  -2 3156.58   74.49
   8  -8   2 2907.11   65.59
  -8   8   2 2969.30   73.39
   8  -9  -2  534.05   24.70
  -8   9  -2  528.45   17.60
   8  -9   2  510.95   17.70
  -9  -8   2  561.04   22.90
  -8   9   2  486.05   21.50
   7  -9  -2 1283.47   39.60
  -7   9   2 1183.78   37.60
   7  -9   2 1260.77   32.00
  -9  -7   2 1347.57   40.10
   6  -9  -2   19.40    7.80
  -6   9   2   30.00    5.90
   6  -9   2   22.90    4.70
  -9  -6   2   21.00    5.80
   5  -9  -2  209.98   15.30
  -9  -5   2  210.78   13.20
   5  -9   2  229.68   10.30
  -5   9   2  258.67   13.90
   4  -9  -2  208.28   17.80
   4  -9   2  244.28   10.40
  -4   9   2  249.58   14.20
  -9  -4   2  237.18   13.60
  -9  -3   2  707.03   25.50
  -3   9   2  705.53   25.30
   3  -9   2  746.03   20.50
   9   2  -2  326.87   19.90
   2  -9  -2  349.87   17.60
  -2   9   2  335.47   15.90
  -9  -2   2  339.87   16.10
   1  -9  -2 2524.35   61.29
   9   1  -2 2513.45   62.79
  -9  -1   2 2423.26   61.59
   0  -9  -2  447.56   19.40
   9   0  -2  449.46   19.70
  -9   0   2  460.35   18.70
  -1  -9  -2 2493.35   62.19
   9  -1  -2 2433.06   61.69
  -9   1  -2 2587.64   57.39
  -9   1   2 2510.55   62.09
  -9   2  -2  346.77   13.20
   9  -2  -2  340.37   18.10
  -9   2   2  319.07   15.60
  -9   3  -2  726.13   20.50
  -9   3   2  724.93   25.10
  -9   4  -2  239.08   10.20
  -9   4   2  232.48   13.10
  -9   5  -2  212.28    9.80
   9  -5  -2  219.78   15.80
   9  -5   2  243.58   10.80
  -9   5   2  227.18   13.00
   9  -6  -2   22.50    8.20
  -9   6  -2   23.60    4.40
   9  -6   2   28.00    4.90
  -9   6   2   24.50    5.20
   9  -7  -2 1276.47   39.60
  -9   7  -2 1298.67   31.80
  -9   7   2 1255.27   38.40
   9  -7   2 1262.57   32.20
  -9   8  -2  525.65   17.20
   9  -8  -2  523.65   24.80
   9  -8   2  503.35   17.60
  -9   8   2  503.45   21.50
  -9   9  -2 4270.87   92.09
   9  -9  -2 4402.16  101.59
  -9   9   2 4191.68  100.19
   9  -9   2 4226.58   92.49
   9 -10  -2  497.45   25.20
  -9  10  -2  497.45   18.20
   9 -10   2  475.95   18.30
  -9  10   2  516.85   22.40
   8 -10  -2  254.97   19.60
  -8  10   2  228.48   14.80
 -10  -8   2  252.17   15.70
   8 -10   2  231.08   12.60
   7 -10  -2   82.19   11.90
  -7  10   2   60.99    9.20
   7 -10   2   83.69    8.80
 -10  -7   2   80.39    9.20
   6 -10  -2  196.08   16.50
 -10  -6   2  213.18   14.10
   6 -10   2  175.08   10.30
  -6  10   2  183.28   12.20
   5 -10  -2  168.98   15.30
   5 -10   2  177.78   10.00
 -10  -5   2  161.38   11.90
  -5  10   2  189.78   12.80
   4 -10  -2  274.77   17.00
  -4  10   2  261.37   14.70
 -10  -4   2  254.67   14.90
   4 -10   2  265.57   11.80
   3 -10  -2   -1.30    5.40
  -3  10   2    4.10    3.60
   3 -10   2    6.10    3.90
 -10  -3   2    5.80    3.40
   2 -10  -2  313.07   16.80
  10   2  -2  269.27   16.70
 -10  -2   2  296.87   15.50
   1 -10  -2   93.89   11.00
  10   1  -2  100.39   12.10
 -10  -1   2  104.99    9.10
  10   0  -2 2101.39   54.79
   0 -10  -2 2081.09   53.79
 -10   0   2 2023.90   54.19
  -1 -10  -2   81.69   11.50
  10  -1  -2   91.09   11.50
 -10   1  -2   90.19    9.00
 -10   1   2   89.29    8.30
  10  -2  -2  336.27   18.60
 -10   2  -2  309.47   13.40
 -10   2   2  297.47   15.70
 -10   3  -2    7.90    4.10
  10  -3  -2    8.30    7.20
 -10   3   2    6.30    3.30
  10  -4  -2  277.07   16.90
 -10   4  -2  289.87   12.20
 -10   4   2  260.07   14.60
 -10   5  -2  180.28    9.70
  10  -5  -2  181.58   16.00
 -10   5   2  183.88   11.90
  10  -5   2  181.88   10.50
 -10   6  -2  206.58   10.60
  10  -6  -2  205.58   17.20
  10  -6   2  175.78   10.70
 -10   6   2  176.68   11.80
  10  -7  -2   75.39   11.40
 -10   7  -2   77.19    8.10
 -10   7   2   86.39    8.90
  10  -7   2   83.19    8.90
 -10   8  -2  250.27   12.30
  10  -8  -2  235.38   17.90
 -10   8   2  224.08   14.20
  10  -8   2  245.68   13.10
  10  -9  -2  479.25   24.80
 -10   9  -2  463.95   17.40
 -10   9   2  480.55   21.50
  10  -9   2  469.05   18.10
  10 -10  -2  933.11   34.50
 -10  10   2  889.31   32.00
  10 -11  -2  171.78   20.20
 -10  11  -2  153.38    9.70
  10 -11   2  170.88   13.50
 -10  11   2  161.38   12.60
   9 -11  -2   59.49   12.60
   9 -11   2   61.69    9.10
  -9  11   2   59.69    9.30
 -11  -9   2   65.69    9.00
   8 -11  -2   21.20   10.40
  -8  11   2   16.70    5.70
 -11  -8   2   17.40    5.60
   8 -11   2   23.30    9.60
   7 -11  -2  637.84   27.40
 -11  -7   2  636.04   26.60
  -7  11   2  632.74   25.70
   7 -11   2  679.13   22.00
   6 -11  -2  905.21   32.10
   6 -11   2  859.31   25.60
  -6  11   2  866.11   30.90
 -11  -6   2  860.11   31.60
   5 -11  -2 1955.80   53.39
   5 -11   2 1933.31   46.70
 -11  -5   2 1947.21   54.29
  -5  11   2 1934.51   53.39
   4 -11  -2  891.01   31.10
 -11  -4   2  848.72   30.40
   4 -11   2  852.31   25.50
  -4  11   2  880.31   30.50
   3 -11  -2  374.46   20.10
 -11  -3   2  412.86   19.10
  11   2  -2  111.69   13.30
   2 -11  -2  110.39   13.60
 -11  -2   2   96.59    9.70
  11   1  -2 1066.89   35.20
 -11  -1  -2 1004.10   29.70
   1 -11  -2  965.70   32.30
 -11  -1   2  988.80   32.80
 -11   0  -2  266.37   12.90
  11   0  -2  278.27   18.30
   0 -11  -2  268.27   17.30
 -11   0   2  245.98   14.20
  -1 -11  -2  926.71   31.70
  11  -1  -2  967.50   32.90
 -11   1  -2  983.90   28.10
 -11   1   2  990.20   32.00
  11  -2  -2  109.79   14.40
  -2 -11  -2  119.99   13.10
 -11   2   2  116.99    9.30
  11  -3  -2  434.06   22.10
 -11   3  -2  421.16   16.40
 -11   3   2  383.86   18.20
  11  -4  -2  874.21   31.20
 -11   4  -2  883.91   25.20
 -11   4   2  806.42   29.00
 -11   5  -2 1965.40   46.80
  11  -5  -2 1968.50   54.09
 -11   5   2 1913.01   53.09
  11  -5   2 1968.10   47.70
  11  -6  -2  890.61   32.60
 -11   6  -2  869.11   25.20
 -11   6   2  860.31   30.40
  11  -6   2  859.91   26.10
  11  -7  -2  661.73   28.00
 -11   7  -2  661.03   21.00
 -11   7   2  628.94   25.10
  11  -7   2  653.93   21.80
  11  -8  -2   16.80    8.90
 -11   8  -2   28.00    6.50
  11  -8   2   19.30    6.20
 -11   8   2   15.90    5.90
  11  -9  -2   47.50   11.70
  11  -9   2   52.69   10.30
 -11   9   2   70.39    8.70
 -11  10  -2  156.78    9.80
  11 -10  -2  152.18   19.90
  11 -10   2  165.78   13.00
 -11  10   2  161.78   13.30
 -11  11  -2 1825.92   46.50
  11 -11  -2 1908.01   56.39
  11 -11   2 1825.52   47.80
 -11  11   2 1876.11   54.19
 -11  12  -2  765.42   24.80
  11 -12  -2  700.43   33.70
  11 -12   2  799.22   27.80
 -11  12   2  834.72   31.50
  10 -12  -2  403.96   25.50
 -10  12  -2  352.06   15.60
 -12 -10   2  405.86   21.60
 -10  12   2  417.96   20.50
  10 -12   2  367.86   18.80
   9 -12  -2    5.40   10.70
  -9  12   2   -6.60    5.00
 -12  -9   2    8.90    5.20
   9 -12   2    5.40    6.20
   8 -12  -2  577.04   27.70
 -12  -8   2  548.35   25.20
  -8  12   2  564.84   24.50
   8 -12   2  578.84   21.30
   7 -12  -2  418.16   23.90
 -12  -7   2  399.06   20.70
  -7  12   2  397.06   20.10
   7 -12   2  428.36   17.60
   6 -12  -2  350.96   21.60
  -6  12   2  366.76   18.40
   6 -12   2  359.86   15.90
 -12  -6   2  341.87   19.10
   5 -12  -2  294.17   19.20
  -5  12   2  309.57   16.70
 -12  -5   2  286.27   17.20
   5 -12   2  307.17   14.70
   4 -12  -2  387.46   21.30
  -4  12   2  371.76   18.50
 -12  -4   2  390.36   19.60
   4 -12   2  395.76   16.40
   3 -12  -2   39.10    9.20
   3 -12   2   42.40    6.80
 -12  -3   2   38.30    7.30
  12   2  -2  151.88   16.00
   2 -12  -2  143.79   15.80
 -12  -2   2  113.39   10.80
 -12  -1  -2   13.50    3.90
  12   1  -2   11.30    8.60
   1 -12  -2   11.60    7.90
 -12  -1   2   12.60    4.80
 -12   0  -2  962.50   29.60
  12   0  -2 1041.30   35.70
   0 -12  -2  982.10   33.90
 -12   0   2 1011.40   33.70
 -12   1  -2   13.60    4.10
  12  -1  -2    6.50    8.40
  -1 -12  -2    6.40    7.30
 -12   1   2   10.10    4.50
  12  -2  -2  139.89   16.30
 -12   2  -2  126.39    9.00
  -2 -12  -2  120.39   13.40
 -12   2   2  130.99   10.00
  12  -3  -2   28.60    9.80
 -12   3  -2   38.00    5.60
 -12   3   2   43.70    7.40
 -12   4  -2  373.16   14.90
  12  -4  -2  372.26   21.80
 -12   4   2  346.17   17.40
 -12   5  -2  293.67   15.70
  12  -5  -2  319.77   20.60
 -12   5   2  283.27   16.40
  12  -6  -2  353.16   22.50
  12  -6   2  388.16   17.60
 -12   6   2  366.16   18.40
  12  -7  -2  403.96   23.90
 -12   7  -2  361.26   16.70
 -12   7   2  386.86   19.30
  12  -7   2  405.86   17.70
  12  -8  -2  594.24   28.80
 -12   8  -2  565.24   19.20
  12  -8   2  577.24   21.60
 -12   8   2  580.14   24.30
 -12   9  -2    4.60    3.20
  12  -9  -2    8.70   10.80
 -12   9   2   -2.50    4.40
  12  -9   2    4.10    6.50
  12 -10  -2  404.76   25.90
 -12  10  -2  373.56   15.50
 -12  10   2  372.56   19.60
  12 -10   2  385.46   19.00
 -12  11  -2  769.12   24.50
  12 -11  -2  745.63   34.80
 -12  11   2  786.52   30.60
  12 -11   2  785.32   27.90
  12 -12  -2  464.85   29.40
 -12  12  -2  526.15   19.50
 -12  12   2  508.15   24.20
  12 -12   2  514.15   22.70
  12 -13  -2  568.84   34.90
 -12  13  -2  574.84   21.10
 -12  13   2  572.34   26.60
  12 -13   2  555.34   25.20
  11 -13  -2  121.89   18.10
 -11  13  -2  131.99    9.90
 -13 -11   2  143.79   14.50
 -11  13   2  111.59   13.50
  11 -13   2  137.19   15.40
  10 -13  -2  125.79   17.60
 -10  13   2  124.29   12.60
  10 -13   2  113.89   13.90
 -13 -10   2  123.89   13.10
   9 -13  -2  439.06   27.10
   9 -13   2  432.36   20.20
  -9  13   2  422.96   21.60
 -13  -9   2  414.66   22.30
   8 -13  -2  182.28   20.40
   8 -13   2  155.28   14.40
  -8  13   2  130.89   13.50
 -13  -8   2  153.98   14.10
   7 -13  -2   11.80   10.20
   7 -13   2    9.80    6.40
 -13  -7   2   11.20    5.00
  -7  13   2   10.10    4.40
   6 -13  -2   91.89   13.30
  -6  13   2  107.69   10.80
   6 -13   2   93.99   11.30
 -13  -6   2   97.69   10.10
   5 -13  -2   81.59   12.40
 -13  -5   2  112.29   11.70
   5 -13   2  105.19   11.70
  -5  13   2   91.19   10.80
   4 -13  -2   30.90   10.10
 -13  -4   2   21.90    6.70
   4 -13   2   20.90    7.50
   3 -13  -2  527.95   24.60
   3 -13   2  550.44   20.80
 -13  -3   2  532.45   23.80
 -13  -2  -2  407.16   17.90
  13   2  -2  376.96   23.00
   2 -13  -2  392.66   21.70
 -13  -2   2  384.06   19.70
   1 -13  -2  587.84   25.40
  13   1  -2  529.15   26.00
 -13  -1  -2  569.64   21.90
 -13  -1   2  511.25   23.00
 -13   0  -2  258.77   13.40
  13   0  -2  270.87   20.10
   0 -13  -2  268.37   19.60
 -13   0   2  238.48   15.50
  13  -1  -2  559.64   27.10
 -13   1  -2  553.04   20.40
  -1 -13  -2  560.84   25.30
 -13   1   2  541.45   23.50
  13  -2  -2  391.66   23.50
 -13   2  -2  388.26   16.20
  -2 -13  -2  380.26   22.00
 -13   2   2  412.36   19.60
  13  -3  -2  547.45   27.10
 -13   3  -2  549.74   19.60
 -13   3   2  568.04   23.80
  13  -4  -2   27.40   11.00
 -13   4  -2   29.80    4.90
 -13   4   2   28.60    6.20
 -13   5  -2   96.29    7.90
  13  -5  -2  145.39   18.60
 -13   5   2   95.29   10.50
 -13   6  -2   91.09    7.70
  13  -6  -2   98.59   14.40
 -13   6   2  101.79   10.70
  13  -6   2   91.99   12.10
 -13   7  -2    9.50    3.40
  13  -7  -2    7.70   10.60
 -13   7   2   11.10    5.50
  13  -7   2    9.70    6.70
 -13   8  -2  170.78    9.90
  13  -8  -2  166.08   18.70
 -13   8   2  134.49   11.80
  13  -8   2  159.48   14.80
  13  -9  -2  435.46   26.10
 -13   9  -2  427.26   16.90
  13  -9   2  427.56   20.90
 -13   9   2  425.96   21.40
  13 -10  -2  139.99   19.30
 -13  10  -2  143.39    9.60
  13 -10   2  125.09   15.10
 -13  10   2  114.99   12.00
 -13  11  -2  124.19    9.60
  13 -11  -2  135.49   18.20
  13 -11   2  143.19   15.90
 -13  11   2  127.39   13.00
 -13  12  -2  561.54   20.70
  13 -12  -2  540.55   34.60
 -13  12   2  530.45   25.90
  13 -12   2  557.94   25.00
  13 -13  -2  220.48   25.60
 -13  13  -2  221.38   13.10
 -13  13   2  286.77   18.30
  13 -14  -2   35.80   16.30
 -13  14  -2   25.20    6.10
 -13  14   2   38.60    9.80
  13 -14   2   42.70   11.40
 -14 -13   2   55.89   10.00
  12 -14  -2  130.19   19.90
 -14 -12   2  111.59   13.00
 -12  14   2  121.59   14.50
  11 -14  -2   37.90   17.30
 -14 -11   2   41.10    8.60
 -11  14   2   41.20    8.80
  11 -14   2   33.70   10.20
  10 -14  -2  459.75   28.30
  10 -14   2  473.75   22.30
 -14 -10   2  427.26   24.30
 -10  14   2  480.65   24.40
   9 -14  -2  441.76   28.10
   9 -14   2  498.35   22.10
 -14  -9   2  438.26   24.20
  -9  14   2  448.76   23.20
   8 -14  -2  206.28   22.00
  -8  14   2  208.08   15.80
 -14  -8   2  205.78   16.40
   8 -14   2  208.78   16.00
   7 -14  -2   20.90   11.80
 -14  -7   2   20.30    6.60
  -7  14   2   20.20    6.10
   7 -14   2   19.60    7.60
   6 -14  -2   57.89   12.70
  -6  14   2   59.39    9.50
   6 -14   2   78.19   10.00
 -14  -6   2   70.09   11.10
   5 -14  -2  207.78   20.10
 -14  -5   2  244.48   15.90
   5 -14   2  243.48   15.40
   4 -14  -2 1124.39   39.40
   4 -14   2 1048.20   32.70
 -14  -4   2 1128.99   38.70
 -14  -3  -2 1013.10   33.30
   3 -14  -2  972.90   35.50
 -14  -3   2  971.30   35.80
   3 -14   2 1008.20   31.40
 -14  -2  -2 2146.59   56.79
   2 -14  -2 2236.38   60.39
 -14  -2   2 2047.10   59.79
   1 -14  -2  334.67   21.80
  14   1  -2  321.77   23.10
 -14  -1  -2  317.37   16.20
 -14  -1   2  318.27   18.30
   0 -14  -2   62.19   11.60
 -14   0  -2   84.19    9.10
  14   0  -2   67.29   13.40
 -14   0   2   88.49    9.80
  14  -1  -2  319.77   22.30
  -1 -14  -2  333.07   21.40
 -14   1  -2  314.47   15.50
 -14   1   2  335.37   18.30
  14  -2  -2 2188.68   62.19
  -2 -14  -2 2310.57   62.19
 -14   2  -2 2165.78   54.99
 -14   2   2 2079.29   59.79
 -14   3  -2  983.80   29.90
  14  -3  -2 1003.80   37.00
 -14   3   2  975.30   34.70
  14  -4  -2 1103.29   39.80
 -14   4  -2 1061.69   31.20
 -14   4   2 1050.59   36.60
  14  -5  -2  269.47   23.10
 -14   5  -2  239.28   12.20
 -14   5   2  231.28   15.40
 -14   6  -2   73.49    7.60
  14  -6  -2   73.79   15.00
 -14   6   2   67.79   10.00
  14  -6   2   72.79   10.30
  14  -7  -2   25.90   12.00
 -14   7  -2   19.10    4.40
  14  -7   2   32.40    8.70
 -14   7   2   13.70    5.50
 -14   8  -2  219.88   11.90
  14  -8  -2  215.58   22.60
  14  -8   2  213.18   16.90
 -14   8   2  217.28   15.40
 -14   9  -2  481.15   18.30
  14  -9  -2  483.45   30.10
  14  -9   2  458.75   22.40
 -14   9   2  468.45   23.20
  14 -10  -2  425.16   30.30
 -14  10  -2  438.56   17.70
  14 -10   2  476.45   23.10
 -14  10   2  453.15   22.70
  14 -11  -2   22.90   21.20
 -14  11  -2   36.80    6.50
 -14  11   2   38.10    8.10
  14 -11   2   41.10   11.20
  14 -12  -2  149.59   20.70
 -14  12  -2   99.69   10.50
 -14  12   2  117.89   13.50
 -14  13  -2   38.10    6.90
  14 -13  -2   21.80   16.90
  14 -13   2   31.80   11.00
 -14  13   2   41.70    8.60
  14 -14  -2  168.58   22.70
 -14  14  -2  154.18   12.00
  14 -14   2  154.58   19.80
 -14  14   2  152.28   15.60
 -14  15  -2    4.00    5.30
  14 -15  -2   -1.50   17.30
 -15 -14   2   24.20    8.60
 -14  15   2   -2.70    7.80
  14 -15   2   -0.70   16.60
  13 -15  -2  157.58   22.60
  13 -15   2  150.68   20.50
 -15 -13   2  137.79   16.20
 -13  15   2  154.48   15.00
  12 -15  -2    8.50   15.70
 -15 -12   2   13.60    7.80
 -12  15   2   15.80    7.20
  12 -15   2   23.70   10.40
  11 -15  -2   53.39   16.90
 -15 -11   2   43.20    9.80
 -11  15   2   32.40    8.70
  11 -15   2   44.20   11.00
  10 -15  -2  440.26   31.10
 -10  15   2  485.65   24.50
  10 -15   2  403.16   25.80
 -15 -10   2  430.36   25.60
   9 -15  -2  392.76   28.80
 -15  -9   2  395.86   23.70
  -9  15   2  385.86   22.20
   8 -15  -2  147.79   18.90
  -8  15   2  166.68   14.30
 -15  -8   2  156.08   15.00
   7 -15  -2  322.67   25.10
   7 -15   2  270.67   21.30
 -15  -7   2  286.37   19.50
  -7  15   2  275.17   18.00
   6 -15  -2   24.50   11.60
   6 -15   2   31.40   12.00
 -15  -6   2   25.00    7.40
   5 -15  -2  271.67   21.20
 -15  -5   2  276.17   18.90
   4 -15  -2  130.09   18.60
 -15  -4  -2  122.19   10.50
   4 -15   2  116.39   15.00
 -15  -4   2  131.29   13.10
 -15  -3  -2   67.89    9.40
   3 -15  -2   83.09   14.10
 -15  -3   2   72.89   10.80
   3 -15   2   57.29    9.60
   2 -15  -2  291.97   23.10
 -15  -2  -2  255.77   15.70
   2 -15   2  275.27   17.50
 -15  -2   2  284.57   18.60
  15   1  -2  391.66   26.40
   1 -15  -2  386.36   24.50
 -15  -1  -2  403.66   18.70
 -15  -1   2  396.96   21.10
 -15   0  -2   57.69    8.00
   0 -15  -2   51.79   12.70
  15   0  -2   38.80   12.10
 -15   0   2   50.69    9.00
 -15   1  -2  405.96   18.30
  15  -1  -2  407.96   27.30
  -1 -15  -2  403.86   24.50
 -15   1   2  402.96   21.30
  -2 -15  -2  271.97   23.20
  15  -2  -2  289.47   23.80
 -15   2  -2  287.07   14.80
 -15   2   2  255.37   16.70
  15  -3  -2   66.49   13.30
 -15   3  -2   67.09    8.10
 -15   3   2   57.59    8.50
 -15   4  -2  102.49    9.30
  15  -4  -2   97.19   15.50
 -15   4   2  114.39   12.20
 -15   5  -2  262.07   13.40
  15  -5  -2  276.97   24.20
 -15   5   2  278.07   17.60
 -15   6  -2   31.30    5.20
  15  -6  -2   17.30   12.30
 -15   6   2   19.80    6.50
  15  -7  -2  320.67   27.40
 -15   7  -2  318.67   14.80
 -15   7   2  323.97   18.90
  15  -7   2  290.87   19.90
 -15   8  -2  109.99    9.70
  15  -8  -2  134.19   19.20
 -15   8   2  159.38   14.30
  15  -8   2  145.99   17.50
 -15   9  -2  363.76   16.30
  15  -9  -2  369.46   28.90
  15  -9   2  353.56   25.30
 -15   9   2  412.06   21.80
 -15  10  -2  427.76   18.10
  15 -10  -2  454.55   35.90
 -15  10   2  447.06   23.40
  15 -11  -2   48.70   17.00
 -15  11  -2   41.40    6.80
 -15  11   2   48.70   10.40
  15 -11   2   36.40   11.50
  15 -12  -2   12.30   16.70
 -15  12  -2   22.90    5.30
  15 -12   2   23.50   11.20
 -15  12   2    7.00    6.50
  15 -13  -2  135.89   22.50
 -15  13  -2  150.68   11.50
  15 -13   2  133.29   16.10
 -15  13   2  122.59   14.60
  15 -14  -2   12.80   17.20
 -15  14  -2   10.70    5.50
 -15  14   2    9.90    7.70
  15 -14   2   -9.40   16.70
 -15  15  -2   31.70    6.60
  15 -15  -2   -0.10   20.00
 -15  15   2   30.80   10.60
  15 -15   2   16.60   12.80
  15 -16  -2   61.49   22.60
  15 -16   2   50.59   14.80
 -16 -15   2   29.10   10.60
 -15  16   2   45.00   10.10
  14 -16  -2   17.90   19.20
 -16 -14   2   20.90    9.10
  14 -16   2   35.20   13.40
 -14  16   2   25.30    7.80
  13 -16  -2    5.50   17.10
 -16 -13   2    2.70    7.70
 -13  16   2   -0.30    6.90
  13 -16   2    4.10   13.30
  12 -16  -2   40.50   18.40
  12 -16   2   17.10   11.60
 -16 -12   2   30.00    8.80
  11 -16  -2  129.09   19.50
 -16 -11   2  112.59   16.60
  11 -16   2  131.19   18.90
 -11  16   2  121.49   13.30
  10 -16  -2  203.68   27.60
 -16 -10   2  201.38   19.20
  10 -16   2  209.28   19.80
 -10  16   2  226.58   17.90
   9 -16  -2  115.59   19.30
   9 -16   2  110.29   16.80
  -9  16   2  118.59   12.70
 -16  -9   2  104.39   13.90
   8 -16  -2  484.55   29.40
  -8  16   2  493.55   25.50
   8 -16   2  518.35   24.50
 -16  -8   2  503.55   26.20
   7 -16  -2  598.84   30.90
 -16  -7   2  616.54   29.60
   7 -16   2  578.94   25.60
   6 -16  -2  793.32   35.80
 -16  -6   2  853.81   34.60
   6 -16   2  758.92   29.10
   5 -16  -2  285.17   23.80
 -16  -5   2  298.47   20.60
   5 -16   2  273.07   18.40
   4 -16  -2  141.29   20.30
 -16  -4  -2  166.58   12.80
   4 -16   2  138.49   15.60
 -16  -4   2  137.09   13.90
   3 -16  -2   51.59   13.40
 -16  -3  -2   57.69    9.50
 -16  -3   2   32.80    8.80
   3 -16   2   66.89   11.00
 -16  -2  -2  305.77   16.80
   2 -16  -2  292.67   24.70
   2 -16   2  276.17   19.50
 -16  -2   2  287.57   18.30
 -16  -1  -2  980.60   33.50
   1 -16  -2  944.91   37.10
  16   1  -2 1010.00   40.40
 -16  -1   2  985.90   39.70
   0 -16  -2 2924.91   77.49
  16   0  -2 2877.71   79.09
 -16   0  -2 2846.82   72.19
 -16   0   2 2847.42   77.49
 -16   1  -2  997.40   33.00
  -1 -16  -2 1004.30   39.80
  16  -1  -2 1010.90   41.60
 -16   1   2  987.40   36.50
 -16   2  -2  270.67   14.90
  16  -2  -2  288.27   25.20
  -2 -16  -2  272.47   24.60
 -16   2   2  251.67   16.80
  -3 -16  -2   50.29   14.50
  16  -3  -2   66.69   14.60
 -16   3  -2   42.00    6.70
 -16   3   2   47.50    8.80
 -16   4  -2  129.79   10.60
  16  -4  -2  153.08   19.40
 -16   4   2  130.49   13.70
  16  -5  -2  282.87   26.40
 -16   5  -2  297.47   15.10
 -16   5   2  287.67   18.60
  16  -6  -2  756.92   37.10
 -16   6  -2  773.22   26.10
 -16   6   2  792.82   31.90
 -16   7  -2  611.94   22.30
  16  -7  -2  612.94   34.30
 -16   7   2  585.34   26.90
  16  -7   2  567.64   26.80
 -16   8  -2  505.65   20.20
  16  -8  -2  511.95   32.70
 -16   8   2  530.05   25.50
  16  -8   2  493.95   25.80
  16  -9  -2  108.29   19.50
 -16   9  -2  118.39   10.00
 -16   9   2   88.09   12.80
  16  -9   2  113.89   14.50
 -16  10  -2  238.98   13.70
  16 -10  -2  253.77   28.60
  16 -10   2  195.88   20.60
 -16  10   2  187.68   16.40
  16 -11  -2  112.79   20.10
 -16  11  -2  109.69   10.50
 -16  11   2  121.39   13.70
  16 -11   2  116.59   15.10
  16 -12  -2    8.70   17.50
 -16  12  -2   19.20    5.70
  16 -12   2   28.10   13.20
 -16  12   2   18.50    8.70
  16 -13  -2  -16.80   17.40
 -16  13  -2   -6.40    4.90
  16 -13   2   -0.90   13.80
 -16  13   2   -5.80    7.50
  16 -14  -2    0.00   19.30
 -16  14  -2   13.30    6.10
 -16  14   2   17.40    7.90
  16 -14   2   20.30   13.40
 -16  15  -2   47.30    7.80
  16 -15  -2   29.30   22.10
 -16  15   2   28.20    8.50
  16 -15   2   48.70   14.80
 -16  16  -2  154.48   14.10
 -16 -16   2  216.98   24.30
 -16  16   2  125.29   17.40
  16 -16   2  136.19   19.40
 -17 -16   2  257.27   20.30
  16 -17   2  203.58   28.00
 -16  17   2  265.07   21.30
 -15  17   2   76.19   12.50
  15 -17   2   32.60   15.20
 -17 -15   2   76.59   18.80
  14 -17  -2   15.90   21.90
 -17 -14   2   -3.60    8.40
  14 -17   2    9.40   14.10
 -14  17   2   -8.20    8.10
  13 -17  -2   46.90   21.20
  13 -17   2   46.10   12.90
 -17 -13   2   44.90   10.20
 -13  17   2   60.59   11.50
  12 -17  -2   25.30   19.80
  12 -17   2   17.80   13.30
 -12  17   2   33.60    9.20
 -17 -12   2   35.00   11.30
  11 -17  -2   99.49   20.30
 -17 -11   2  107.89   16.40
 -11  17   2  118.59   14.50
  11 -17   2   92.79   15.50
  10 -17  -2  111.79   20.70
  10 -17   2   93.29   14.00
 -17 -10   2   92.69   14.40
 -10  17   2  105.89   14.30
   9 -17  -2   18.00   15.40
   9 -17   2   29.50   11.20
 -17  -9   2   21.10    8.10
  -9  17   2   36.70    8.50
   8 -17  -2  158.38   21.10
 -17  -8   2  136.39   15.50
   8 -17   2  151.98   18.50
   7 -17  -2  113.99   17.50
 -17  -7   2   94.49   13.40
   7 -17   2  111.79   13.60
   6 -17  -2  355.16   28.40
   6 -17   2  376.36   22.00
 -17  -6   2  343.77   22.90
 -17  -5  -2   99.89   11.70
   5 -17  -2   94.19   17.10
   5 -17   2   78.89   12.30
 -17  -5   2   66.29   11.00
   4 -17  -2   73.09   15.10
 -17  -4  -2   80.49   10.20
 -17  -4   2   72.99   12.00
   4 -17   2   81.99   12.40
 -17  -3  -2  116.59   12.30
   3 -17  -2  132.19   17.90
   3 -17   2  128.79   16.60
 -17  -3   2  131.69   13.90
 -17  -2  -2   28.00    7.00
   2 -17  -2   32.80   13.00
   2 -17   2   22.80    9.70
 -17  -2   2   23.50    7.70
 -17  -1  -2  198.98   14.10
   1 -17  -2  206.68   22.80
 -17  -1   2  206.68   16.50
  17   0  -2  266.17   25.80
 -17   0  -2  255.57   15.50
   0 -17  -2  257.27   26.10
 -17   0   2  254.07   18.30
  17  -1  -2  192.58   22.20
 -17   1  -2  176.38   13.10
  -1 -17  -2  197.68   23.90
 -17   1   2  180.58   15.40
 -17   2  -2   27.20    5.50
  -2 -17  -2   27.30   14.10
  17  -2  -2   39.40   15.30
 -17   2   2   25.30    7.20
  17  -3  -2  127.79   18.50
 -17   3  -2  137.99   11.60
  -3 -17  -2  148.39   19.80
 -17   3   2  146.89   13.70
 -17   4  -2   65.39    9.00
  17  -4  -2   87.59   17.30
 -17   4   2   85.79   12.60
  17  -5  -2   82.19   16.50
 -17   5  -2   88.79    9.30
 -17   5   2   98.49   12.70
 -17   6  -2  343.47   16.60
  17  -6  -2  367.56   30.60
 -17   6   2  356.96   20.50
  17  -7  -2  125.09   20.80
 -17   7  -2  103.49    9.90
 -17   7   2  102.19   13.00
 -17   8  -2  128.79   11.20
  17  -8  -2  143.29   20.80
 -17   8   2  153.18   15.00
  17  -8   2  141.29   16.70
 -17   9  -2   19.60    5.80
  17  -9  -2   46.90   18.60
  17  -9   2   21.10   12.30
 -17   9   2   26.10    8.00
  17 -10  -2  115.19   21.80
 -17  10  -2   97.79    9.90
 -17  10   2  113.19   14.80
  17 -10   2   86.59   15.30
 -17  11  -2  113.39   10.80
  17 -11  -2  109.49   23.10
  17 -11   2   99.79   17.80
 -17  11   2  116.09   14.30
 -17  12  -2   28.80    6.10
  17 -12  -2   27.40   18.40
 -17  12   2   16.60    8.20
  17 -12   2   30.00   13.20
 -17  13  -2   45.10    7.70
  17 -13  -2   49.20   23.40
 -17  13   2   49.80   10.00
  17 -13   2   50.89   14.90
  17 -14  -2   14.90   21.90
 -17  14  -2    6.60    5.60
  17 -14   2    3.70   13.10
 -17  14   2   19.20    7.80
 -17  15  -2   62.09    9.30
 -17  15   2   61.99   11.90
  17 -15   2   53.69   17.10
 -17  16  -2  259.67   16.80
  17 -16   2  255.97   29.10
 -17  16   2  221.98   21.50
 -17  17  -2   38.30    8.50
 -17  17   2   48.30   10.80
  17 -17   2   42.20   18.40
  17 -18   2  119.39   21.90
 -17  18   2  119.99   17.00
 -18 -17   2  144.29   24.60
 -16  18   2  135.89   18.90
  16 -18   2  146.79   21.60
 -18 -15   2   43.40   11.60
 -15  18   2   35.40   10.90
  15 -18   2   29.40   16.80
 -14  18   2   51.29   10.00
 -18 -14   2   34.70   12.90
  14 -18   2   35.50   15.30
  13 -18   2  131.39   18.20
 -18 -13   2   90.39   17.60
 -13  18   2  128.19   16.50
  12 -18  -2   46.30   21.00
 -18 -12   2   13.80    9.90
  12 -18   2   31.30   13.60
 -12  18   2   36.70    8.80
  11 -18  -2   48.80   21.10
 -11  18   2   54.49   10.70
 -18 -11   2   42.90   11.00
  11 -18   2   23.80   13.30
  10 -18  -2  577.34   38.70
 -10  18   2  586.04   28.90
 -18 -10   2  552.64   30.00
   9 -18  -2  199.88   28.10
 -18  -9   2  178.68   17.10
   9 -18   2  192.48   20.90
   8 -18  -2   38.10   17.90
 -18  -8   2   36.60   10.90
   8 -18   2   48.50   11.80
 -18  -7  -2  299.07   18.90
   7 -18  -2  274.47   27.70
 -18  -7   2  323.77   22.50
   7 -18   2  283.87   21.30
   6 -18  -2   39.50   16.60
 -18  -6  -2   45.00    8.30
 -18  -6   2   35.90   10.50
   6 -18   2   47.40   11.00
 -18  -5  -2    7.90    5.80
   5 -18  -2   17.10   13.80
 -18  -5   2   18.00    8.10
   5 -18   2   14.90    9.70
 -18  -4  -2  317.07   19.90
   4 -18  -2  274.57   26.90
   4 -18   2  304.67   21.90
 -18  -4   2  316.97   21.00
   3 -18  -2  418.96   30.40
 -18  -3  -2  399.46   21.60
 -18  -3   2  429.06   24.90
   3 -18   2  438.76   25.40
   2 -18  -2  228.58   26.60
 -18  -2  -2  177.88   15.00
 -18  -2   2  188.98   17.10
   2 -18   2  196.48   20.30
 -18  -1  -2   80.59   10.50
   1 -18  -2   66.89   16.10
 -18  -1   2   64.39   10.80
 -18   0  -2   72.29   10.50
   0 -18  -2   95.29   18.40
  18   0  -2   48.50   16.50
 -18   0   2   85.09   12.90
  -1 -18  -2   85.19   17.30
 -18   1  -2   69.39   10.30
  18  -1  -2   56.89   16.80
 -18   1   2   70.39   11.90
 -18   2  -2  167.38   13.70
  18  -2  -2  197.88   24.20
  -2 -18  -2  216.48   26.70
 -18   2   2  195.28   16.50
  18  -3  -2  423.16   33.10
 -18   3  -2  399.66   19.50
  -3 -18  -2  398.46   30.30
 -18   3   2  408.26   22.60
 -18   4  -2  278.37   16.50
  18  -4  -2  278.17   29.90
 -18   4   2  307.17   20.70
 -18   5  -2   10.90    5.30
  18  -5  -2    8.20   17.20
 -18   5   2   18.20    6.80
 -18   6  -2   43.30    7.00
  18  -6  -2   62.69   18.30
 -18   6   2   52.19   10.60
  18  -7  -2  353.86   30.90
 -18   7  -2  255.77   15.20
 -18   7   2  280.17   19.20
  18  -8  -2   36.30   18.70
 -18   8  -2   33.40    6.90
 -18   8   2   49.30   10.80
  18  -9  -2  196.48   26.30
 -18   9  -2  199.78   13.30
 -18   9   2  162.88   15.20
  18  -9   2  144.09   17.90
  18 -10  -2  548.55   40.40
 -18  10  -2  575.74   22.70
 -18  10   2  576.74   28.80
 -18  11  -2   41.50    7.00
  18 -11  -2   18.60   20.90
  18 -11   2   49.70   14.40
 -18  11   2   24.70    8.20
 -18  12  -2   26.80    6.80
  18 -12  -2   35.10   21.70
 -18  12   2   22.00    9.50
  18 -12   2   48.20   15.00
 -18  13  -2  110.89   12.10
 -18  13   2  107.79   15.50
  18 -13   2  110.09   18.70
 -18  14  -2   33.20    7.20
  18 -14   2   22.20   15.40
 -18  14   2   11.70    8.20
 -18  15  -2   29.60    8.70
  18 -15   2   33.90   16.90
 -18  15   2   42.20   10.20
 -18  16  -2  144.19   14.40
  18 -16   2  128.59   21.10
 -18  16   2  120.09   18.30
 -18  17  -2  124.59   14.60
 -17 -18   2  123.49   23.60
 -18  17   2  125.99   17.20
  18 -17   2  112.69   21.80
 -18  18   2   23.90   16.50
  18 -18   2   40.90   20.20
  18 -19   2   25.40   22.30
 -19 -18   2   13.60   12.00
 -18  19   2    7.30   10.10
 -17  19   2   14.30   14.50
  17 -19   2   -4.30   18.80
  16 -19   2   26.30   19.00
 -16  19   2   34.40   10.30
 -19 -16   2   13.40   15.60
 -19 -15   2   34.30   15.70
  15 -19   2   28.90   17.60
 -15  19   2   44.30   12.60
 -19 -14   2  268.67   22.50
  14 -19   2  317.57   31.40
 -14  19   2  306.47   22.20
 -13  19   2   62.39   12.40
 -19 -13   2   50.99   10.60
  13 -19   2   51.09   16.40
 -12  19   2  154.38   17.30
  12 -19   2  131.49   18.60
 -19 -12   2  131.49   21.50
 -19 -11   2  112.79   16.30
  11 -19   2  103.49   17.20
  10 -19  -2   31.20   18.50
  10 -19   2   24.20   13.80
 -19 -10   2   11.60    9.20
   9 -19  -2  163.58   24.10
 -19  -9   2  180.38   19.20
 -19  -8  -2  148.99   15.00
   8 -19  -2  139.29   23.20
   8 -19   2  164.28   21.30
 -19  -8   2  150.98   17.30
 -19  -7  -2  255.17   18.70
   7 -19  -2  208.78   24.90
   7 -19   2  206.68   21.80
 -19  -7   2  180.98   18.30
 -19  -6  -2  100.69   13.40
   6 -19  -2   96.99   19.50
 -19  -6   2   60.39   11.30
   6 -19   2  104.19   15.40
 -19  -5  -2    3.60    7.60
   5 -19  -2   18.70   14.90
 -19  -5   2    4.80    8.40
   5 -19   2   16.20   11.30
 -19  -4  -2  153.18   15.10
   4 -19  -2  152.98   20.70
 -19  -4   2  183.28   16.80
   4 -19   2  162.98   20.60
 -19  -3  -2  509.35   24.80
   3 -19  -2  479.25   33.00
   3 -19   2  518.65   29.00
 -19  -3   2  465.05   25.80
 -19  -2  -2  147.29   14.20
   2 -19  -2  181.68   26.20
   2 -19   2  207.28   22.20
 -19  -2   2  161.08   16.30
   1 -19  -2    7.90   14.80
   1 -19   2    4.40   12.10
 -19  -1   2   10.70    7.40
   0 -19  -2   10.10   16.60
 -19   0  -2    3.70    6.00
 -19   0   2   -8.90    6.20
  -1 -19  -2    8.20   15.10
 -19   1  -2    3.40    5.90
  19  -1  -2    7.20   15.60
 -19   1   2    8.30    7.70
  19  -2  -2  119.69   21.80
  -2 -19  -2  139.99   21.70
 -19   2  -2  127.79   12.20
 -19   2   2  175.08   16.20
  19  -3  -2  468.65   34.80
  -3 -19  -2  497.55   35.50
 -19   3  -2  470.35   21.80
 -19   3   2  524.45   27.10
 -19   4  -2  154.78   13.90
  -4 -19  -2  200.38   28.70
  19  -4  -2  169.28   23.50
 -19   4   2  167.18   17.40
  19  -5  -2    6.40   17.90
 -19   5  -2    5.70    5.20
 -19   5   2   19.30    7.20
 -19   6  -2   74.39    9.80
  19  -6  -2  112.99   22.80
 -19   6   2   82.29   12.00
 -19   7  -2  206.28   14.80
  19  -7  -2  214.88   32.50
 -19   7   2  225.98   19.00
  19  -8  -2  162.48   25.10
 -19   8  -2  140.99   12.10
 -19   8   2  137.09   16.20
 -19   9  -2  157.48   13.10
  19  -9  -2  160.08   24.80
 -19   9   2  167.18   16.50
  19  -9   2  180.28   22.50
  19 -10  -2   10.80   22.00
 -19  10  -2   13.60    6.10
 -19  10   2   40.00    8.80
  19 -10   2   13.70   14.70
 -19  11  -2   94.79   12.30
  19 -11  -2  131.39   30.90
 -19  11   2  110.19   15.70
  19 -11   2  101.49   18.50
 -19  12  -2  169.78   13.80
 -19  12   2  163.38   18.00
  19 -12   2  158.48   20.80
 -19  13  -2   49.99    8.80
 -19  13   2   71.99   13.80
  19 -13   2   62.59   17.50
 -19  14  -2  290.57   18.60
 -19  14   2  313.47   24.30
  19 -14   2  328.67   32.30
 -19  15  -2   50.29    9.50
  19 -15   2   43.10   18.30
 -19  15   2   46.20   11.80
 -19  16  -2   34.90    7.90
  19 -16   2    4.60   19.40
 -19  16   2   31.70    9.90
 -19  17  -2   24.70    9.30
 -19  17   2  -34.50   14.30
  19 -17   2   26.80   19.50
  19 -18   2   24.30   22.10
 -18 -19   2   18.40   13.80
 -19  18   2   41.20    9.90
 -19 -19   2   84.59   25.40
  19 -19   2   49.80   25.80
 -19  19   2   44.70   12.20
 -19  20   2  140.09   24.50
 -20 -19   2  122.79   27.60
  18 -20   2   25.20   28.40
 -20 -18   2   51.19   20.40
 -18  20   2   -2.20   10.50
  17 -20   2    3.40   20.60
 -20 -17   2   -5.40   15.30
 -17  20   2   16.00   10.00
  16 -20   2    6.40   19.70
 -16  20   2   28.70   13.30
 -20 -16   2    1.40   16.30
 -15  20   2  237.28   25.80
  15 -20   2  236.48   26.30
 -20 -15   2  163.68   25.90
  14 -20   2  159.28   21.70
 -20 -14   2  117.49   22.90
 -14  20   2  118.89   18.00
  13 -20   2  269.57   31.40
 -13  20   2  266.97   21.30
 -20 -12   2  345.67   23.90
  12 -20   2  323.87   30.10
 -20 -11   2   17.00   12.50
  11 -20   2   12.80   15.30
 -20 -10   2   -0.40   13.60
  10 -20   2   21.90   14.60
 -20  -9  -2   31.50    9.20
 -20  -9   2   26.20   10.10
   9 -20   2   35.10   14.30
 -20  -8  -2  115.59   14.90
 -20  -8   2   85.89   14.50
   8 -20   2  111.39   16.70
 -20  -7  -2  165.38   16.30
   7 -20  -2  145.69   23.10
   6 -20  -2  120.69   21.20
 -20  -6  -2   97.49   14.40
 -20  -6   2  142.39   17.80
   6 -20   2  120.99   16.90
 -20  -5  -2   35.90    9.80
   5 -20  -2   43.70   18.10
   5 -20   2   55.59   14.20
 -20  -5   2   57.29   12.00
   4 -20  -2   48.00   18.10
 -20  -4  -2   56.59   10.40
 -20  -4   2   45.40   10.40
   4 -20   2   54.99   14.10
 -20  -3  -2  124.59   14.90
   3 -20  -2  134.29   21.90
 -20  -3   2  143.19   16.50
   3 -20   2  140.89   18.70
 -20  -2  -2   90.49   13.20
   2 -20  -2   87.39   21.10
   2 -20   2   79.09   16.30
 -20  -2   2  126.09   15.30
   1 -20  -2   99.29   19.90
 -20  -1  -2   91.99   12.90
   1 -20   2  102.39   18.30
 -20  -1   2   92.79   14.70
   0 -20  -2   32.20   18.80
 -20   0  -2   24.80    7.20
 -20   0   2    6.40    7.30
  -1 -20  -2  121.99   23.00
 -20   1  -2  111.29   12.40
  20  -1  -2   62.59   21.00
 -20   1   2  112.79   16.20
 -20   2  -2  100.29   12.20
  20  -2  -2   78.59   21.10
  -2 -20  -2   97.49   26.70
 -20   2   2  127.49   15.00
  20  -3  -2  145.99   24.20
 -20   3  -2  159.98   13.40
 -20   3   2  129.29   14.50
  20  -4  -2   55.89   22.40
 -20   4  -2   39.90    8.40
 -20   4   2   37.20   10.50
  20  -5  -2   35.70   20.80
 -20   5  -2   58.59    8.40
 -20   5   2   50.29   10.10
 -20   6  -2  125.49   12.00
  20  -6  -2   98.39   23.00
 -20   6   2   93.99   13.90
 -20   7  -2  205.18   14.90
  20  -7  -2  208.28   28.90
 -20   7   2  195.58   18.00
 -20   8  -2   92.69   11.60
  20  -8  -2   95.59   26.90
 -20   8   2  114.99   15.40
 -20   9  -2   22.80    7.30
 -20   9   2   21.00    8.90
 -20  10  -2   12.60    6.20
 -20  10   2   29.70    8.20
  20 -10   2   -1.20   15.20
 -20  11  -2   19.80    6.40
 -20  11   2    3.60    8.30
  20 -11   2   17.00   16.70
 -20  12  -2  330.37   18.60
 -20  12   2  343.77   23.40
  20 -12   2  333.07   32.70
 -20  13  -2  248.48   16.50
  20 -13   2  272.17   32.80
 -20  13   2  269.97   21.60
 -20  14  -2  168.78   15.10
 -20  14   2  127.09   19.20
  20 -14   2  149.59   23.30
 -20  15  -2  243.88   17.00
 -20  15   2  239.98   24.00
  20 -15   2  229.08   26.10
 -20  16  -2   -4.90   11.50
 -20  16   2   12.10   15.20
  20 -16   2   22.30   19.90
 -20  17  -2    2.20    8.60
  20 -17   2   11.30   20.90
 -20  18  -2   59.09   11.80
 -18 -20   2   80.29   25.80
 -20  18   2   33.40   10.80
  20 -18   2   47.80   30.30
 -20  19   2  119.49   25.80
 -19 -20   2   95.69   26.20
 -20  20   2   46.10   21.60
 -20 -20   2   46.20   19.70
 -21 -20   2   71.89   22.80
 -20  21   2   53.39   22.50
 -21 -19   2   42.80   20.10
 -19  21   2   29.40   21.00
 -21 -18   2   26.30   22.70
 -18  21   2   28.20   20.30
 -21 -17   2   -9.00   22.40
 -17  21   2   -3.10   11.30
 -21 -16   2    2.90   15.30
 -16  21   2   18.40   10.60
  16 -21   2  -10.40   20.30
  15 -21   2    6.00   19.50
 -15  21   2   -9.90   11.60
 -21 -15   2   -9.90   11.80
 -21 -14   2    5.30   21.10
  14 -21   2   45.10   19.60
 -21 -13   2  169.88   24.60
  13 -21   2  205.38   24.40
 -21 -12   2  197.88   27.90
  12 -21   2  176.68   22.80
 -21 -11  -2   75.49   15.80
  11 -21   2   55.79   19.00
 -21 -11   2   65.19   12.70
 -21 -10  -2  349.07   23.90
  10 -21   2  388.06   31.70
 -21 -10   2  383.46   24.50
 -21  -9  -2   24.40    8.50
   9 -21   2   11.80   14.80
 -21  -9   2   28.80   13.80
 -21  -8  -2  139.59   17.00
 -21  -8   2  154.88   23.00
   8 -21   2  171.08   25.90
 -21  -7  -2   16.90    8.70
   7 -21   2    3.20   13.60
 -21  -7   2   22.90   10.00
 -21  -6  -2  397.66   24.30
 -21  -6   2  384.46   26.20
   6 -21   2  410.06   31.70
 -21  -5  -2  483.45   26.60
   5 -21   2  452.25   50.09
 -21  -5   2  479.25   28.00
 -21  -4  -2  445.26   25.90
   4 -21   2  411.36   31.30
 -21  -4   2  415.26   27.00
 -21  -3  -2   60.29   11.00
   3 -21   2   66.89   17.90
 -21  -3   2   61.69   13.00
 -21  -2  -2    6.10    7.00
 -21  -2   2   15.50    9.40
   2 -21   2   12.20   13.80
 -21  -1  -2   -1.10    7.70
   1 -21   2   -1.30   13.80
 -21  -1   2   -5.90    8.50
 -21   0  -2   42.20    9.50
 -21   0   2   53.59   12.00
   0 -21   2   39.50   17.00
 -21   1  -2   -6.30    6.80
 -21   1   2   -2.40    8.60
 -21   2  -2   23.90    7.40
 -21   2   2   27.60    9.40
 -21   3  -2   58.79    9.80
 -21   3   2   78.39   13.30
 -21   4  -2  449.66   22.00
 -21   4   2  409.56   26.30
 -21   5  -2  489.25   23.30
 -21   5   2  495.55   27.30
 -21   6  -2  409.36   20.60
 -21   6   2  432.66   25.80
 -21   7  -2   17.50    6.90
 -21   7   2   29.70    9.30
 -21   8  -2  141.59   13.10
 -21   8   2  120.69   16.70
 -21   9  -2   15.40    7.10
 -21   9   2   36.90   10.50
 -21  10  -2  399.96   20.70
 -21  10   2  387.86   25.00
 -21  11  -2   68.29   10.10
 -21  11   2   67.89   13.10
  21 -11   2   61.09   20.00
 -21  12  -2  227.78   16.30
 -21  12   2  238.48   20.90
  21 -12   2  178.38   24.90
 -21  13  -2  224.88   16.60
  21 -13   2  215.68   26.30
 -21  13   2  209.68   21.40
 -21  14  -2   28.00    8.50
  21 -14   2   27.70   21.70
 -21  14   2   53.79   17.10
 -21  15  -2    8.10    7.70
 -21  15   2    1.00   11.50
  21 -15   2    8.20   22.10
 -21  16  -2    8.60    8.70
 -21  16   2    4.00   10.50
  21 -16   2   12.60   21.20
 -21  17  -2   26.50    9.50
 -21  18  -2    3.90    9.80
 -18 -21   2   30.10   20.50
 -21  18   2    8.20   18.20
 -19 -21   2   26.40   19.20
 -21  19   2   28.00   21.90
 -20 -21   2   68.49   22.50
 -21  20   2   67.09   20.40
 -21  21   2   25.10   19.30
 -21 -21   2   18.10   18.80
 -21  22   2   44.70   24.20
 -22 -21   2   19.90   19.60
 -22 -20   2   17.00   18.70
 -20  22   2   28.40   20.40
 -19  22   2  -29.80   15.80
 -22 -19   2  -15.60   20.30
 -18  22   2  -20.40   21.10
 -22 -18   2   12.40   16.70
 -17  22   2  187.98   26.50
 -22 -17   2  188.08   27.80
 -22 -16   2   44.90   17.00
 -22 -15   2   -7.10   18.90
  15 -22   2   17.80   21.60
  14 -22   2   16.10   21.40
 -22 -14   2    3.60   13.20
 -22 -13   2   48.30   22.40
  13 -22   2   79.09   20.80
 -22 -12  -2    4.60    9.80
 -22 -12   2   21.00   20.00
  12 -22   2   74.99   19.40
 -22 -11  -2  404.96   24.70
 -22 -11   2  409.86   36.30
  11 -22   2  356.96   34.60
 -22 -10  -2   47.00   14.30
 -22 -10   2   16.60   12.30
  10 -22   2   53.69   19.10
 -22  -9  -2  229.38   21.70
 -22  -9   2  149.09   18.50
   9 -22   2  170.98   22.00
 -22  -8  -2    1.40    9.20
   8 -22   2   -6.10   15.60
 -22  -8   2    4.50    9.00
 -22  -7  -2    2.50    8.70
 -22  -7   2   43.60   12.20
   7 -22   2    5.90   15.10
 -22  -6  -2  105.09   15.20
   6 -22   2   65.39   18.00
 -22  -6   2   52.19   16.80
 -22  -5  -2  160.68   17.40
 -22  -5   2  108.39   17.60
   5 -22   2  129.79   20.30
 -22  -4  -2   38.60    9.90
 -22  -4   2   45.10   11.30
   4 -22   2   36.20   18.40
 -22  -3  -2    8.80    8.90
 -22  -3   2   37.50    9.90
 -22  -2  -2   11.90    8.30
   2 -22   2   31.80   17.50
 -22  -2   2   32.10   10.70
 -22  -1  -2   62.09   11.80
   1 -22   2   58.99   19.30
 -22  -1   2   38.40   10.50
 -22   0  -2    7.00    7.80
 -22   0   2   24.60    9.40
   0 -22   2   22.10   18.10
 -22   1  -2   46.60    9.50
 -22   1   2   33.20   11.20
 -22   2  -2   19.90    8.70
 -22   2   2    9.80    8.80
 -22   3  -2   30.40    8.10
 -22   3   2   25.70    9.80
 -22   4  -2   52.79    8.80
 -22   4   2   45.50   11.60
 -22   5  -2  137.19   14.40
 -22   5   2  132.79   17.30
 -22   6  -2   54.29    9.60
 -22   6   2   39.50   10.40
 -22   7  -2    8.30    7.40
 -22   7   2    3.70    8.10
 -22   8  -2   -2.00    6.80
 -22   8   2   -7.90    9.00
 -22   9  -2  202.58   16.90
 -22   9   2  194.08   20.40
 -22  10  -2   41.90    8.80
 -22  10   2   30.30    9.90
 -22  11  -2  415.16   21.90
 -22  11   2  400.76   29.10
 -22  12  -2   47.40    9.80
  22 -12   2   28.10   21.90
 -22  12   2   49.60   17.00
 -22  13  -2   38.70    9.70
  22 -13   2   47.80   22.20
 -22  13   2   47.00   15.40
 -22  14  -2    2.40    8.30
 -22  14   2   -8.90    9.70
  22 -14   2   29.60   21.80
 -22  15  -2   -2.00    8.90
  22 -15   2    5.70   23.90
 -22  15   2   -4.50   10.40
 -22  16  -2   14.50    9.50
 -22  16   2   19.70   13.40
 -22  17  -2  233.28   18.80
 -22  17   2  207.68   28.80
 -22  18  -2   26.50   10.10
 -19 -22   2    3.90   17.80
 -22  19   2   19.20   16.00
 -22  20   2   -2.60   20.20
 -20 -22   2   42.50   18.10
 -21 -22   2   23.50   17.10
 -22  21   2   37.70   23.90
 -22 -22   2   27.80   21.50
 -22  22   2   44.60   24.80
 -23 -22   2  -34.80   22.10
 -22  23   2   16.60   20.60
 -23 -21   2   -2.70   20.40
 -21  23   2   -9.20   24.70
 -20  23   2   15.20   21.50
 -23 -20   2  -42.60   18.50
 -23 -19   2  -29.50   18.50
 -23 -18   2   45.40   17.70
 -23 -17   2   33.10   17.40
 -23 -16   2   19.80   18.40
 -23 -15   2  130.79   27.30
 -23 -14  -2   44.90   14.90
  14 -23   2   37.70   24.20
 -23 -14   2   39.00   21.20
  13 -23   2   12.00   21.80
 -23 -13   2   -6.00   15.20
 -23 -12  -2   37.10   17.60
 -23 -12   2   15.90   13.50
  12 -23   2   39.30   22.00
 -23 -11  -2    2.50   13.50
  11 -23   2   -7.30   19.60
 -23 -10  -2   79.49   11.70
 -23 -10   2   31.20   20.80
  10 -23   2   74.69   22.80
 -23  -9  -2   33.70   11.20
 -23  -9   2   20.10   19.00
   9 -23   2   -0.60   18.30
 -23  -8  -2  165.08   24.70
   8 -23   2  218.98   31.90
 -23  -8   2  145.69   22.00
 -23  -7  -2   29.80   10.30
 -23  -7   2   24.10    9.60
   7 -23   2   25.80   17.50
 -23  -6  -2   24.60    9.40
 -23  -6   2   11.10   11.80
   6 -23   2   17.60   18.60
 -23  -5  -2  145.19   18.60
   5 -23   2  181.58   23.60
 -23  -5   2  189.78   19.60
 -23  -4  -2   14.80    9.40
   4 -23   2   12.70   19.70
 -23  -3  -2   15.50    8.60
   3 -23   2   34.20   19.20
 -23  -3   2   14.90   14.70
 -23  -2  -2  194.88   19.90
 -23  -2   2  237.88   26.50
   2 -23   2  246.48   28.80
 -23  -1  -2   71.89   12.50
 -23  -1   2   93.99   17.30
 -23   0  -2  169.38   16.50
 -23   0   2  186.88   20.90
   0 -23   2  118.39   25.00
 -23   1  -2  108.19   15.50
 -23   1   2   65.69   11.90
  -1 -23   2   89.59   23.80
 -23   2  -2  225.68   18.00
 -23   2   2  218.98   21.10
 -23   3  -2   24.80    9.20
 -23   3   2    4.70    9.20
 -23   4  -2   16.20    8.90
 -23   4   2    8.00   10.90
 -23   5  -2  176.18   16.20
 -23   5   2  162.38   19.70
 -23   6  -2    9.50    7.80
 -23   6   2    6.70    9.80
 -23   7  -2   20.30    8.20
 -23   7   2   31.30   10.70
 -23   8  -2  179.88   16.00
 -23   8   2  220.08   25.00
 -23   9  -2   15.30    8.20
 -23   9   2   13.90   14.90
 -23  10  -2   69.09   10.40
 -23  10   2   33.70   15.30
 -23  11  -2    9.70    8.00
 -23  11   2    1.60   11.40
 -23  12  -2   44.60    9.30
 -23  12   2   22.10    9.80
 -23  13  -2   -3.70    8.60
 -23  13   2    9.60   11.20
 -23  14  -2   22.70    9.70
 -23  14   2    0.80   11.00
  23 -14   2   44.60   27.00
 -23  15  -2   99.29   14.00
 -23  15   2  137.99   25.70
 -23  16  -2   34.80    9.90
 -23  16   2   24.70   18.00
 -23  17  -2   31.10   11.00
 -23  18  -2   67.09   12.20
 -23  18   2   12.70   18.60
 -23  19  -2    8.60   12.30
 -23  19   2   10.10   18.80
 -19 -23   2   41.70   17.30
 -23  20   2    1.40   23.20
 -20 -23   2   36.10   18.70
 -23  21   2   30.70   23.50
 -22 -23   2  -18.60   19.10
 -23  22   2   23.60   19.60
 -24 -21   2  -40.80   22.30
 -24 -20   2    1.00   22.40
 -24 -19   2  -26.90   16.80
 -24 -18   2    6.30   18.10
 -24 -17  -2   66.59   20.00
 -24 -17   2   56.19   18.30
 -24 -16  -2   24.90   17.10
 -24 -16   2   16.50   19.60
 -24 -15  -2   47.50   21.70
 -24 -15   2    3.50   18.20
 -24 -14  -2   61.89   23.50
 -24 -14   2   46.30   21.50
 -24 -13  -2   10.60   15.50
 -24 -13   2   14.40   18.50
 -24 -12  -2    5.60   14.80
 -24 -12   2   -0.30   20.70
  12 -24   2    8.50   23.20
 -24 -11  -2  -25.20   17.80
  11 -24   2  -20.40   21.60
 -24 -11   2  -23.90   16.70
 -24 -10  -2   -2.80   18.30
  10 -24   2   15.20   23.00
 -24 -10   2   36.20   15.70
 -24  -9  -2   32.90    9.70
   9 -24   2   52.49   21.90
 -24  -8  -2   44.60   10.10
 -24  -8   2    0.60   19.70
   8 -24   2   59.29   22.10
 -24  -7  -2  297.47   27.70
   7 -24   2  237.98   35.50
 -24  -7   2  267.57   36.00
 -24  -6  -2   32.30   13.80
   6 -24   2   19.60   20.80
 -24  -6   2   21.30   18.40
 -24  -5  -2  120.39   17.90
   5 -24   2   80.59   22.60
 -24  -5   2   61.69   13.40
 -24  -4  -2   27.20   10.10
   4 -24   2   33.70   21.00
 -24  -4   2   24.50   10.90
 -24  -3  -2  184.38   20.00
   3 -24   2  145.59   26.10
 -24  -3   2  195.18   21.30
   2 -24   2   94.39   25.30
 -24  -2   2   90.79   12.70
 -24  -1  -2  322.27   22.80
 -24  -1   2  353.26   24.70
   1 -24   2  308.37   40.20
 -24   0  -2  120.79   16.50
 -24   0   2  138.79   20.50
 -24   1  -2  344.07   24.20
 -24   1   2  502.35   28.90
 -24   2  -2   84.49   13.30
 -24   2   2  100.89   17.40
 -24   3  -2  167.38   18.20
 -24   3   2  191.28   25.50
 -24   4  -2   30.20   10.00
 -24   4   2   43.40   15.20
 -24   5  -2  123.19   15.80
 -24   5   2   94.89   18.70
 -24   6  -2   46.20    9.90
 -24   6   2   39.20   13.70
 -24   7  -2  251.87   19.80
 -24   7   2  295.47   24.80
 -24   8  -2   39.40    9.50
 -24   8   2   55.49   10.20
 -24   9  -2   67.99   11.90
 -24   9   2   67.29   12.40
 -24  10  -2   25.40    8.80
 -24  10   2   10.00   10.10
 -24  11  -2   12.80    8.40
 -24  12  -2   -0.50    8.90
 -24  12   2   -2.20   12.00
 -24  13  -2   -0.40    8.90
 -24  13   2  -15.00   19.40
 -24  14  -2   45.90   10.90
 -24  14   2   49.20   20.20
 -24  15  -2   10.80   10.80
 -24  15   2  -53.49   33.70
 -24  16  -2   39.90   10.50
 -24  16   2  -10.10   18.00
 -24  17  -2   62.59   13.60
 -24  17   2   36.50   17.50
 -24  18  -2   11.60   12.20
 -24  18   2  -29.20   23.90
 -24  19  -2   11.60   13.00
 -19 -24   2   60.49   18.60
 -24  19   2   33.90   20.30
 -24  20   2    9.80   24.00
 -20 -24   2   41.60   19.90
 -21 -24   2    4.70   21.10
 -24  21   2   17.40   18.70
 -25 -20  -2   58.09   18.90
 -25 -20   2  -16.30   22.20
 -25 -19  -2   41.20   17.70
 -25 -19   2   50.79   21.90
 -25 -18  -2   73.29   17.50
 -25 -18   2   41.40   18.80
 -25 -17  -2   45.20   17.40
 -25 -17   2   51.59   19.60
 -25 -16  -2   21.50   19.90
 -25 -16   2   -4.80   18.20
 -25 -15  -2   -0.50   16.30
 -25 -15   2    1.30   18.50
 -25 -14  -2   27.70   21.00
 -25 -14   2   31.10   19.30
 -25 -13  -2  -23.20   19.20
 -25 -13   2   -3.20   18.80
 -25 -12  -2  -12.30   16.90
 -25 -12   2  -20.70   22.10
 -25 -11  -2  -12.60   13.60
  11 -25   2   -1.70   32.50
 -25 -11   2  -20.50   15.50
 -25 -10  -2   77.99   26.50
  10 -25   2   45.00   26.70
 -25 -10   2   51.99   23.20
 -25  -9  -2   43.40   18.90
 -25  -9   2   30.80   20.70
   9 -25   2   22.00   23.30
 -25  -8  -2  229.58   27.40
 -25  -8   2  268.57   30.10
   8 -25   2  221.68   29.50
 -25  -7  -2   61.89   13.50
 -25  -7   2   33.60   16.90
   7 -25   2   50.59   25.20
 -25  -6  -2   24.10    9.80
 -25  -6   2  -10.70   27.10
   6 -25   2   25.80   24.30
 -25  -5  -2    3.70   15.20
   5 -25   2   35.80   25.10
 -25  -5   2   13.80   19.10
 -25  -4  -2   25.10   12.00
 -25  -4   2   38.90   18.80
   4 -25   2   28.70   38.80
 -25  -3  -2   86.99   14.50
 -25  -3   2   83.99   24.80
 -25  -2  -2  162.08   19.90
 -25  -2   2  156.08   24.40
 -25  -1  -2   31.80   11.30
 -25  -1   2  -12.50   11.20
 -25   0  -2   28.10    9.80
 -25   1  -2   22.00    9.20
 -25   1   2    3.80    9.80
 -25   2  -2  166.78   18.90
 -25   2   2  132.39   18.50
 -25   3  -2   84.49   12.80
 -25   3   2   59.19   12.80
 -25   4  -2   29.60    9.40
 -25   4   2   31.80   10.80
 -25   5  -2   14.20   10.20
 -25   5   2   34.90   11.50
 -25   6  -2   18.90   10.10
 -25   6   2  -17.30   10.40
 -25   7  -2   52.69   12.00
 -25   7   2   23.70   10.30
 -25   8  -2  287.07   20.60
 -25   8   2  209.08   25.10
 -25   9  -2   14.30   10.40
 -25   9   2   26.20   16.80
 -25  10  -2   57.89   10.40
 -25  10   2   50.49   21.30
 -25  11  -2   12.90    9.30
 -25  11   2    9.50   19.40
 -25  12  -2   14.10    9.90
 -25  12   2   -4.70   18.30
 -25  13  -2  -18.40    9.70
 -25  14  -2   34.40   11.20
 -25  14   2   31.70   18.80
 -25  15  -2   23.90   10.80
 -25  15   2    0.00   15.80
 -25  16  -2   11.50   10.90
 -25  16   2   13.70   19.30
 -25  17  -2   -5.90   12.70
 -25  17   2   22.10   24.20
 -25  18  -2   58.19   13.90
 -25  18   2   19.70   25.70
 -25  19  -2   14.90   14.40
 -25  19   2    6.90   21.90
 -19 -25   2  109.69   23.50
 -20 -25   2  -33.20   21.10
 -25  20   2  -12.00   20.00
 -26 -19  -2   30.70   21.80
 -26 -19   2    3.70   22.30
 -26 -18  -2   58.19   21.10
 -26 -18   2  -27.50   21.60
 -26 -17  -2  -12.60   16.20
 -26 -17   2    9.60   19.50
 -26 -16  -2   14.00   18.90
 -26 -16   2   15.70   18.30
 -26 -15  -2   86.09   22.50
 -26 -15   2   86.99   23.10
 -26 -14  -2    3.00   17.20
 -26 -14   2   -3.90   17.90
 -26 -13  -2  -15.70   18.60
 -26 -13   2  -12.00   20.60
 -26 -12  -2   -5.50   18.40
 -26 -12   2  -23.50   16.40
 -26 -11  -2   24.40   21.70
 -26 -11   2    3.20   18.30
 -26 -10  -2  -18.10   14.10
 -26 -10   2  -17.80   23.20
 -26  -9  -2   35.00   18.20
 -26  -9   2    5.30   19.00
 -26  -8  -2    6.00   20.70
 -26  -8   2   29.90   23.40
 -26  -7  -2   57.19   21.30
 -26  -7   2   36.90   19.90
 -26  -6   2   25.40   17.50
 -26  -5  -2  161.78   20.00
 -26  -5   2  125.99   21.60
 -26  -4  -2   17.00   10.40
 -26  -4   2   50.49   18.50
 -26  -3  -2  194.68   27.30
 -26  -2  -2   55.29   15.50
 -26  -2   2   25.40   22.50
 -26  -1  -2  296.67   23.70
 -26  -1   2  281.47   33.80
 -26   0  -2   91.19   15.00
 -26   0   2   79.79   20.30
 -26   1  -2  269.17   22.30
 -26   1   2  287.77   37.60
 -26   2  -2   60.79   13.30
 -26   2   2   54.99   20.30
 -26   3  -2  155.18   20.00
 -26   3   2  207.48   29.50
 -26   4  -2   33.00   10.50
 -26   4   2   46.00   20.20
 -26   5  -2  146.39   18.80
 -26   5   2  186.58   27.50
 -26   6  -2   28.40   11.00
 -26   6   2   20.70   19.40
 -26   7  -2   41.40   10.80
 -26   7   2   53.49   20.30
 -26   8  -2   58.19   12.20
 -26   8   2   53.49   21.10
 -26   9  -2   51.39   11.50
 -26   9   2  -23.00   20.50
 -26  10  -2    6.60    9.70
 -26  11  -2   25.20   10.30
 -26  11   2  -39.10   24.20
 -26  12  -2    4.30   10.80
 -26  12   2    2.30   15.20
 -26  13  -2    3.00   11.00
 -26  13   2  -32.90   16.30
 -26  14  -2    1.30   11.00
 -26  14   2   17.20   19.80
 -26  15  -2  134.79   19.90
 -26  15   2   81.29   27.70
 -26  16  -2    8.00   12.10
 -26  16   2  -19.70   20.90
 -26  17  -2   -9.60   13.40
 -26  17   2   23.40   24.10
 -26  18  -2   26.70   13.70
 -26  18   2  -20.10   20.80
 -26  19  -2   12.50   15.30
 -26  19   2   -2.60   20.70
 -19 -26   2  -22.00   20.90
 -27 -18  -2  -44.80   22.50
 -27 -18   2  -13.10   21.90
 -27 -17  -2   47.30   23.40
 -27 -17   2  -23.70   21.90
 -27 -16  -2   52.59   18.60
 -27 -16   2   28.20   25.10
 -27 -15  -2   19.10   19.20
 -27 -15   2  -24.70   19.60
 -27 -14  -2   -6.80   16.50
 -27 -14   2   28.50   17.40
 -27 -13  -2   11.90   17.10
 -27 -13   2   -5.80   17.70
 -27 -12  -2   33.60   18.40
 -27 -12   2   36.00   19.20
 -27 -11  -2   11.80   23.30
 -27 -11   2  -18.70   22.00
 -27 -10  -2   16.00   18.90
 -27 -10   2  -14.80   16.80
 -27  -9  -2   -0.10   18.10
 -27  -9   2    0.40   19.40
 -27  -8  -2    5.80   15.50
 -27  -8   2   10.10   21.90
 -27  -7   2   20.70   22.10
 -27  -6  -2   67.19   21.60
 -27  -6   2   59.59   20.20
 -27  -5  -2   22.60   22.10
 -27  -5   2   68.19   24.70
 -27  -4  -2   46.70   14.70
 -27  -4   2   77.89   24.20
 -27  -3  -2  -23.00   11.50
 -27  -3   2   22.40   18.10
 -27  -2  -2   98.59   12.70
 -27  -2   2   68.69   19.10
 -27  -1  -2   39.60   15.10
 -27  -1   2   26.60   18.30
 -27   0  -2   82.29   21.10
 -27   0   2  106.29   20.30
 -27   1  -2    9.30   13.30
 -27   1   2   12.50   14.50
 -27   2  -2   73.59   16.10
 -27   2   2   59.89   22.40
 -27   3  -2   -3.00   11.30
 -27   3   2   -2.00   19.80
 -27   4  -2   80.89   14.40
 -27   4   2  104.39   22.60
 -27   5  -2   51.99   12.20
 -27   5   2   37.20   20.40
 -27   6  -2   73.89   13.20
 -27   6   2  101.29   24.40
 -27   7  -2   35.00   10.90
 -27   7   2   13.60   16.00
 -27   8  -2   25.10   11.80
 -27   8   2  -12.10   16.10
 -27   9  -2   -4.30   10.50
 -27   9   2    7.50   14.80
 -27  10  -2    4.80   10.60
 -27  10   2   14.00   17.10
 -27  11  -2   30.10   11.30
 -27  11   2  -18.00   19.00
 -27  12  -2   29.90   12.50
 -27  12   2   76.09   26.80
 -27  13  -2   -4.60   11.60
 -27  13   2  -33.20   22.30
 -27  14  -2   31.40   12.40
 -27  14   2    6.00   22.90
 -27  15  -2   21.40   12.60
 -27  15   2    7.40   22.60
 -27  16  -2   46.90   13.60
 -27  16   2   28.70   22.30
 -27  17  -2   10.40   15.00
 -27  17   2    8.50   20.80
 -28 -16  -2   16.10   21.60
 -28 -16   2  -15.10   21.60
 -28 -15  -2   32.80   19.60
 -28 -15   2  -12.90   21.00
 -28 -14  -2   14.10   17.00
 -28 -14   2   19.10   22.20
 -28 -13  -2   46.10   18.70
 -28 -13   2   30.20   20.30
 -28 -12  -2   25.20   20.70
 -28 -12   2   17.60   19.60
 -28 -11  -2  -12.80   17.10
 -28 -11   2   38.90   21.10
 -28 -10  -2   31.50   22.60
 -28 -10   2   31.30   18.00
 -28  -9  -2   31.60   24.30
 -28  -9   2   29.60   24.20
 -28  -8  -2  -22.40   22.50
 -28  -8   2   -9.80   16.30
 -28  -7  -2   37.80   19.20
 -28  -7   2   11.60   18.50
 -28  -6  -2   16.90   15.90
 -28  -6   2   19.10   20.00
 -28  -5   2  117.79   26.90
 -28  -4  -2  -22.10   19.80
 -28  -4   2    2.70   21.00
 -28  -3  -2  128.19   25.10
 -28  -3   2   73.19   23.50
 -28  -2  -2    1.10   17.30
 -28  -2   2   -8.30   20.40
 -28  -1  -2  -21.90   11.90
 -28  -1   2   -3.90   23.90
 -28   0  -2   -4.10   11.50
 -28   0   2    1.80   25.80
 -28   1  -2   31.90   12.20
 -28   1   2   28.60   23.80
 -28   2  -2   16.40   12.60
 -28   2   2   28.10   20.70
 -28   3  -2  107.99   19.90
 -28   3   2  110.39   24.30
 -28   4  -2   25.10   18.10
 -28   4   2    6.30   19.80
 -28   5  -2   85.09   17.10
 -28   5   2   66.79   25.50
 -28   6  -2   -4.50   12.80
 -28   6   2   44.10   22.60
 -28   7  -2   25.30   11.90
 -28   7   2   30.40   23.60
 -28   8  -2   -7.30   11.90
 -28   8   2    7.50   24.50
 -28   9  -2   24.20   12.00
 -28   9   2   -3.80   21.00
 -28  10  -2   45.50   12.90
 -28  10   2   42.80   18.70
 -28  11  -2   43.20   13.10
 -28  11   2   23.60   24.30
 -28  12  -2   51.89   14.00
 -28  12   2   69.49   25.50
 -28  13  -2   23.50   13.60
 -28  13   2  -19.70   23.60
 -28  14  -2    9.40   13.60
 -28  14   2  -24.10   19.70
 -28  15  -2   11.50   17.00
 -28  15   2   10.40   20.90
 -28  16  -2   -7.00   19.40
 -28  16   2  -20.20   21.40
 -29 -14  -2    6.10   20.20
 -29 -14   2   11.60   26.30
 -29 -13  -2  -10.00   17.50
 -29 -13   2  -35.00   22.40
 -29 -12  -2   70.99   22.90
 -29 -12   2  120.89   25.80
 -29 -11  -2   13.20   18.10
 -29 -11   2   36.40   19.00
 -29 -10  -2   25.80   20.90
 -29 -10   2   22.10   21.00
 -29  -9  -2  -31.10   17.20
 -29  -9   2   49.70   18.80
 -29  -8  -2   13.90   19.90
 -29  -8   2  -14.00   19.60
 -29  -7  -2  -32.30   22.20
 -29  -7   2   23.50   17.90
 -29  -6  -2   78.29   25.50
 -29  -6   2   61.39   24.10
 -29  -5  -2   26.40   21.80
 -29  -5   2   12.80   20.40
 -29  -4  -2   81.59   19.20
 -29  -4   2   72.09   20.50
 -29  -3  -2   12.80   19.80
 -29  -3   2   22.20   19.40
 -29  -2  -2  -14.40   36.40
 -29  -2   2   54.39   26.20
 -29  -1  -2  -36.30   19.40
 -29   0  -2   -0.30   21.30
 -29   1  -2  -19.40   19.90
 -29   1   2    5.40   22.60
 -29   2   2   34.00   27.90
 -29   3  -2  -11.70   12.00
 -29   3   2   38.10   24.30
 -29   4  -2   66.59   14.50
 -29   4   2   98.39   28.90
 -29   5  -2   51.99   13.40
 -29   5   2   32.10   25.30
 -29   6  -2   20.00   12.30
 -29   6   2   33.70   26.90
 -29   7  -2  -23.80   13.00
 -29   7   2   11.30   22.90
 -29   8  -2    0.40   14.90
 -29   8   2  -19.10   21.70
 -29   9  -2    4.50   15.70
 -29   9   2   19.80   20.50
 -29  10  -2    7.30   17.60
 -29  10   2   57.99   21.30
 -29  11  -2   -4.80   16.30
 -29  11   2   12.90   20.00
 -29  12  -2  133.89   20.10
 -29  12   2  128.49   25.30
 -29  13  -2   19.20   15.50
 -29  13   2  -10.50   23.30
 -29  14  -2  -11.90   14.40
 -29  14   2   34.30   21.80
 -30 -12  -2   81.29   20.80
 -30 -12   2   36.10   24.90
 -30 -11  -2   -4.20   19.50
 -30 -10  -2   11.00   20.30
 -30 -10   2    2.50   20.80
 -30  -9  -2   25.10   19.40
 -30  -9   2   54.69   22.80
 -30  -8  -2   16.80   22.70
 -30  -8   2  -16.10   18.10
 -30  -7  -2   -4.40   19.70
 -30  -7   2   27.10   18.80
 -30  -6  -2  -12.90   21.40
 -30  -6   2    0.90   21.20
 -30  -5  -2   13.30   23.80
 -30  -5   2   23.60   18.90
 -30  -4  -2  -21.70   21.90
 -30  -4   2    7.60   18.40
 -30  -3  -2   56.29   26.70
 -30  -3   2   15.50   20.10
 -30  -2  -2   -1.10   21.60
 -30  -2   2  -10.60   21.40
 -30  -1  -2   19.80   17.70
 -30  -1   2   -5.70   20.40
 -30   0  -2   26.30   21.00
 -30   0   2  -13.10   17.50
 -30   1   2  -24.30   18.00
 -30   2  -2  -15.00   22.10
 -30   2   2  -23.50   19.20
 -30   3  -2   -0.20   20.20
 -30   3   2   68.79   20.80
 -30   4  -2   -5.60   21.30
 -30   4   2   40.80   19.50
 -30   5  -2   25.60   23.30
 -30   5   2   -9.20   18.40
 -30   6  -2   -9.20   19.90
 -30   6   2   24.40   20.40
 -30   7  -2    5.30   15.80
 -30   7   2   16.40   20.20
 -30   8  -2  -18.50   15.10
 -30   8   2   31.90   22.00
 -30   9   2    9.70   21.70
 -30  10   2   48.80   21.90
 -30  11  -2    2.80   14.30
 -30  11   2   -3.90   19.10
 -30  12   2   45.30   20.30
 -31  -9  -2   14.30   21.30
 -31  -9   2  -14.50   22.30
 -31  -8  -2   73.69   23.40
 -31  -8   2  120.59   27.50
 -31  -7  -2   22.20   19.30
 -31  -7   2  -13.10   23.30
 -31  -6  -2   29.70   23.70
 -31  -6   2   83.99   23.70
 -31  -5  -2  -20.30   19.70
 -31  -5   2  -21.60   20.00
 -31  -4  -2   46.50   22.20
 -31  -4   2   62.09   21.50
 -31  -3  -2  -33.20   24.70
 -31  -3   2  -42.70   19.20
 -31  -2  -2   54.79   24.50
 -31  -2   2  113.69   22.70
 -31  -1  -2   10.80   26.30
 -31  -1   2  -23.70   20.50
 -31   0  -2  -30.60   28.40
 -31   0   2   42.90   20.60
 -31   1  -2   10.20   22.50
 -31   1   2   15.20   20.80
 -31   2  -2   81.49   19.60
 -31   2   2   50.69   20.00
 -31   3  -2  -30.00   17.70
 -31   3   2   29.10   20.40
 -31   4  -2   64.49   21.30
 -31   4   2   23.40   21.30
 -31   5  -2    2.60   34.30
 -31   5   2   23.50   20.60
 -31   6  -2  -27.60   37.90
 -31   6   2   60.39   21.50
 -31   7  -2   -6.90   26.50
 -31   7   2    0.20   21.10
 -31   8  -2   99.29   32.90
 -31   8   2  124.09   25.50
 -31   9  -2  -28.00   23.40
 -31   9   2   19.40   24.00
 -32  -5  -2   38.00   20.90
 -32  -5   2   -5.60   24.10
 -32  -4  -2   -7.00   22.40
 -32  -4   2   28.90   25.80
 -32  -3  -2   33.90   22.30
 -32  -3   2    4.90   22.70
 -32  -2  -2    9.80   19.80
 -32  -2   2   -6.70   24.40
 -32  -1  -2   21.70   25.30
 -32  -1   2   99.79   22.20
 -32   0  -2   14.50   22.90
 -32   0   2  -11.00   19.70
 -32   1  -2   17.10   27.30
 -32   1   2   -7.70   21.80
 -32   2  -2   -5.00   22.80
 -32   2   2   50.19   21.20
 -32   3  -2   12.30   27.70
 -32   3   2   15.20   20.90
 -32   4  -2    4.50   30.10
 -32   4   2  -17.70   20.80
 -32   5  -2   -6.70   26.70
 -32   5   2   22.50   21.60
   0   0  -3   13.60    3.20
   0   0   3    7.20    3.00
   1   0  -3  168.78    8.60
   0   1  -3  162.88    7.80
  -1   0  -3  168.28    7.70
   0  -1  -3  178.18    8.80
  -1   0   3  162.98    8.80
   0   1   3  178.68    9.30
   1   0   3  166.18   12.50
  -1   1  -3    5.10    2.10
  -1  -1  -3    5.20    2.70
   1  -1  -3    7.20    3.40
   1   1  -3    5.70    2.80
   1  -1   3    2.90    2.30
  -1  -1   3    6.40    3.20
  -1   1   3    2.40    3.40
   1   1   3    4.90    2.90
   1  -2  -3 2454.95   55.19
   2   1  -3 2459.85   54.19
  -1   2  -3 2291.27   52.99
  -2  -1  -3 2363.96   52.79
  -1   2   3 2388.26   55.59
  -2  -1   3 2469.85   54.99
   1  -2   3 2324.57   51.39
   2   1   3 2377.76   53.19
  -2   0  -3  271.47   10.00
   0  -2  -3  280.17   11.60
   0   2  -3  283.77    9.90
   2   0  -3  269.27   11.30
   0   2   3  282.57   12.10
   0  -2   3  268.07   10.10
   2   0   3  279.87   10.00
  -2   0   3  270.57   12.00
   1   2  -3 2351.76   52.79
  -1  -2  -3 2411.36   53.99
   2  -1  -3 2450.25   55.09
  -2   1  -3 2408.06   52.69
  -2   1   3 2420.76   55.69
   2  -1   3 2322.17   51.09
  -1  -2   3 2369.36   53.49
   1   2   3 2370.66   54.59
   2   2  -3    5.40    3.20
   2  -2  -3    0.60    3.00
  -2   2  -3    3.10    1.70
  -2  -2  -3    2.10    2.80
   2  -2   3    4.60    1.90
  -2   2   3    6.50    3.60
  -2  -2   3    5.00    3.10
  -2   3  -3 1761.72   37.40
   2  -3  -3 1793.72   44.70
   3   2  -3 1782.92   42.70
  -3  -2  -3 1751.12   41.40
  -3  -2   3 1813.02   43.50
   2  -3   3 1714.33   37.60
  -1   3  -3  793.72   19.30
   1  -3  -3  823.22   24.50
  -3  -1  -3  777.02   21.80
   3   1  -3  784.52   23.00
   1  -3   3  789.82   19.70
  -1   3   3  817.02   24.60
  -3  -1   3  788.92   23.70
   3   0  -3 4373.06   93.29
  -3   0  -3 4251.17   91.09
   0  -3  -3 4404.46   93.49
   0   3  -3 4196.88   91.49
  -3   0   3 4440.86   94.39
   0  -3   3 4196.28   89.99
   0   3   3 4330.57   93.99
   3  -1  -3  840.82   24.60
  -3   1  -3  796.92   19.30
   1   3  -3  794.22   21.70
  -1  -3  -3  789.92   23.00
   1   3   3  814.62   23.90
  -3   1   3  757.62   24.10
  -1  -3   3  805.02   21.80
  -2  -3  -3 1766.62   42.50
   2   3  -3 1732.13   41.60
   3  -2  -3 1799.62   44.70
  -3   2  -3 1752.62   37.40
  -2  -3   3 1815.52   42.50
   3   3  -3   -0.30    3.10
   3  -3  -3   -4.60    3.40
  -3  -3  -3    2.50    3.10
  -3   3  -3   -0.30    1.20
  -3  -3   3    3.20    3.90
  -3   3   3    2.20    2.50
   3  -4  -3 3164.78   72.19
  -3   4   3 3053.49   72.09
   2  -4  -3 1152.78   31.90
  -2   4   3 1097.79   31.60
   2  -4   3 1152.78   25.10
  -4  -1  -3  405.86   13.30
   1  -4  -3  424.16   16.30
  -1   4   3  386.96   16.00
   1  -4   3  402.66   11.80
   0  -4  -3  404.56   18.30
   4   0  -3  395.96   16.10
  -4   0  -3  386.26   11.90
   0  -4   3  383.96   12.60
   4  -1  -3  446.96   17.10
   1   4  -3  407.16   14.70
  -4   1  -3  435.46   11.90
  -4   1   3  425.56   16.40
  -1  -4   3  425.06   14.40
  -2  -4  -3 1119.19   40.40
   4  -2  -3 1191.28   32.50
   2   4  -3 1133.69   30.50
  -4   2  -3 1168.68   25.10
  -2  -4   3 1177.48   30.40
  -4   2   3 1143.99   32.40
   4  -3  -3 3049.20   71.09
   3   4  -3 3073.29   68.79
  -4   3   3 3012.80   71.39
  -3  -4   3 3155.88   69.89
   4  -4  -3    1.40    5.00
   4   4  -3    2.10    3.90
  -4   4   3    0.60    2.60
   4  -5  -3 2302.27   57.49
   5   4  -3 2309.77   55.79
  -5  -4   3 2333.27   56.59
  -4   5   3 2317.27   57.69
   3  -5  -3  713.63   24.20
   5   3  -3  715.73   23.30
   3  -5   3  715.53   15.50
  -3   5   3  678.33   23.40
  -5  -3   3  711.73   23.10
   5   2  -3 4187.48   90.69
   2  -5  -3 4101.49   91.39
  -5  -2   3 4090.89   91.29
   2  -5   3 3977.80   83.29
  -2   5   3 4028.50   91.69
   1  -5  -3  177.28   11.60
   5   1  -3  162.58   10.80
  -5  -1   3  177.88   10.10
  -1   5   3  158.28    9.80
   1  -5   3  164.88    7.30
   5   0  -3  904.81   27.20
   0  -5  -3  919.31   27.10
   0   5   3  908.61   27.20
   0  -5   3  864.21   25.30
  -5   0   3  895.81   27.10
   5  -1  -3  198.58   11.50
  -1  -5  -3  180.08   11.30
  -1  -5   3  185.68    9.30
  -5   1   3  148.29    9.60
  -2  -5  -3 4114.89   88.79
   5  -2  -3 4120.79   89.89
  -5   2  -3 3932.71   81.09
  -5   2   3 3848.81   89.89
  -2  -5   3 3966.80   86.89
  -3  -5  -3  708.73   22.80
   5  -3  -3  697.93   24.00
  -5   3   3  692.13   23.70
  -3  -5   3  738.73   22.90
   5  -4  -3 2296.77   57.69
  -5   4   3 2333.77   58.09
  -4  -5   3 2369.46   56.29
   5  -5  -3    4.70    5.50
  -5   5   3    1.50    3.00
  -5  -5   3    1.10    2.60
  -5   6   3  298.07   14.80
  -6  -5   3  296.07   14.00
   6   4  -3  172.98   12.50
   4  -6  -3  177.28   13.00
  -4   6   3  198.28   11.90
  -6  -4   3  170.58   10.90
   6   3  -3 3346.97   76.69
   3  -6  -3 3462.45   77.89
  -6  -3   3 3320.07   77.19
  -3   6   3 3229.48   77.59
   3  -6   3 3181.48   67.59
   6   2  -3   40.20    7.40
   2  -6  -3   39.20    7.40
  -2   6   3   36.00    6.30
   2  -6   3   41.10    4.40
  -6  -2   3   40.00    5.60
   1  -6  -3   24.20    6.20
  -6  -1   3   26.00    4.70
  -1   6   3   26.30    4.90
   1  -6   3   37.90    5.00
   0  -6  -3  349.07   15.90
   6   0  -3  361.96   16.50
  -6   0   3  337.47   15.30
   0   6   3  356.46   15.50
   0  -6   3  353.86   12.80
  -1  -6  -3   24.20    6.00
   6  -1  -3   26.30    6.10
  -6   1   3   25.50    5.00
  -1  -6   3   31.80    4.90
  -2  -6  -3   35.30    6.90
   6  -2  -3   49.99    8.20
  -2  -6   3   43.70    6.30
  -6   2   3   35.80    6.00
  -3  -6  -3 3274.47   75.79
  -6   3  -3 3227.58   66.69
   6  -3  -3 3310.37   77.29
  -6   3   3 3374.36   77.89
   6  -4  -3  179.28   13.40
  -6   4   3  152.28   10.70
  -4  -6   3  170.28   10.00
  -5  -6   3  318.27   14.50
  -6   5   3  326.77   15.80
   6  -6  -3    3.80    6.40
  -6   6   3    1.30    3.60
  -6  -6   3    9.30    3.40
   6  -7  -3 1965.10   52.89
  -7  -6   3 1903.51   51.49
  -6   7   3 1955.90   52.59
   5  -7  -3   51.09    8.60
   5  -7   3   52.29    3.20
  -5   7   3   58.39    6.90
  -7  -5   3   48.60    6.40
   7   4  -3  719.13   25.30
   4  -7  -3  715.13   26.50
   4  -7   3  676.73   16.10
  -4   7   3  657.33   24.50
  -7  -4   3  673.63   24.30
   7   3  -3  140.79   12.60
  -7  -3   3  150.18   10.40
  -3   7   3  136.79   10.30
   7   2  -3  480.25   20.00
   2  -7  -3  530.25   21.20
  -2   7   3  478.75   20.10
  -7  -2   3  515.55   19.80
   7   1  -3  149.79   12.20
   1  -7  -3  167.78   12.60
  -1   7   3  144.79   10.00
  -7  -1   3  152.98   10.30
   0  -7  -3 3564.94   80.59
   7   0  -3 3485.25   80.99
  -7   0   3 3393.56   81.09
  -1  -7  -3  156.58   12.40
   7  -1  -3  163.48   12.40
  -7   1   3  150.78   10.50
  -1  -7   3  159.78    9.90
   7  -2  -3  548.95   22.00
  -2  -7  -3  512.75   20.40
  -2  -7   3  517.75   18.80
  -7   2   3  479.45   19.80
  -3  -7  -3  138.49   11.60
  -7   3  -3  152.38    5.90
  -7   3   3  128.39   10.10
  -3  -7   3  157.78    9.50
  -7   4  -3  687.03   15.30
   7  -4  -3  668.03   25.90
  -7   4   3  653.83   24.20
  -4  -7   3  686.63   23.00
   7  -5  -3   46.50    9.10
  -7   5   3   53.29    6.80
  -5  -7   3   56.09    7.10
   7  -6  -3 2036.60   54.09
  -6  -7   3 1963.50   52.39
  -7   6   3 2009.90   53.79
   7  -7  -3    7.10    7.70
  -7  -7   3    1.10    3.40
   7  -7   3    0.50    1.90
  -7   7   3    4.30    3.70
   7  -8  -3 1809.22   49.90
  -7   8   3 1627.44   48.00
   7  -8   3 1666.33   36.80
  -8  -7   3 1687.23   48.20
   6  -8  -3   37.80    9.80
   6  -8   3   37.90    4.20
  -8  -6   3   41.30    7.20
  -6   8   3   24.90    6.00
   5  -8  -3  632.54   25.50
  -5   8   3  657.73   25.00
   5  -8   3  650.93   16.20
  -8  -5   3  672.03   24.90
   8   4  -3   50.69    9.20
   4  -8  -3   58.49    9.90
   4  -8   3   44.00    4.40
  -4   8   3   38.10    6.80
  -8  -4   3   50.29    6.90
   8   3  -3  352.36   18.90
   3  -8  -3  377.06   19.00
  -3   8   3  377.86   17.80
  -8  -3   3  392.76   17.70
   8   2  -3   15.90    8.90
   2  -8  -3   14.90    6.80
  -8  -2   3    8.00    3.70
  -2   8   3    6.40    3.30
  -1   8   3 2416.86   60.99
  -8  -1   3 2352.16   60.09
  -8   0   3  617.24   23.20
   8  -1  -3 2228.38   63.89
  -8   1   3 2414.66   59.79
   8  -2  -3    5.40    6.70
  -8   2  -3    9.90    3.10
  -8   2   3    8.70    3.80
  -8   3  -3  392.06   11.50
   8  -3  -3  378.46   18.60
  -3  -8  -3  353.36   21.30
  -8   3   3  362.26   17.00
   8  -4  -3   48.60    9.00
  -8   4  -3   48.40    4.10
  -8   4   3   47.50    6.40
  -4  -8   3   55.79    6.60
   8  -5  -3  709.33   27.60
  -8   5  -3  658.53   15.80
  -8   5   3  610.34   24.20
  -5  -8   3  676.33   24.00
  -8   6  -3   41.80    3.80
   8  -6  -3   37.50    9.30
  -8   6   3   38.70    6.70
  -6  -8   3   46.20    6.90
   8  -7  -3 1770.62   49.90
  -8   7   3 1696.73   49.00
   8  -7   3 1706.33   37.50
  -7  -8   3 1768.52   49.10
   8  -8  -3   12.00    8.50
  -8   8   3    1.80    4.60
  -8  -8   3    8.60    4.70
   8  -9  -3  227.38   18.50
   8  -9   3  235.18    9.60
  -8   9   3  239.68   15.20
  -9  -8   3  219.28   15.00
   7  -9  -3  755.52   30.20
  -7   9   3  714.83   27.60
  -9  -7   3  753.62   28.10
   7  -9   3  705.73   18.90
   6  -9  -3  170.68   16.10
   6  -9   3  190.78    8.20
  -9  -6   3  173.48   12.80
  -6   9   3  185.38   12.60
   5  -9  -3  587.84   24.90
  -5   9   3  587.04   24.10
  -9  -5   3  571.34   23.50
   5  -9   3  577.14   15.90
   9   4  -3  310.87   17.90
   4  -9  -3  351.36   19.70
  -9  -4   3  330.27   17.10
   4  -9   3  329.57   11.30
  -4   9   3  324.37   16.70
   3  -9  -3   68.09   10.20
   9   3  -3   77.59   10.60
  -9  -3   3   74.09    8.90
  -3   9   3   77.59    8.60
   9   2  -3  273.97   17.50
   2  -9  -3  280.57   17.50
  -9  -2   3  281.07   15.10
  -2   9   3  263.87   15.00
   9   1  -3  273.97   17.40
   1  -9  -3  256.87   16.90
  -9  -1   3  283.57   15.00
   9   0  -3 1682.93   46.30
   0  -9  -3 1663.93   45.70
  -9   0   3 1533.05   45.10
   9  -1  -3  274.57   17.50
  -1  -9  -3  262.67   16.00
  -9   1   3  245.98   14.00
  -9   2  -3  293.77   11.40
  -2  -9  -3  275.07   17.00
   9  -2  -3  258.77   16.60
  -9   2   3  269.37   15.20
  -3  -9  -3   86.19   11.30
  -9   3  -3   79.69    7.60
   9  -3  -3  101.89   12.70
  -9   3   3   72.39    8.40
   9  -4  -3  332.97   19.90
  -9   4  -3  344.07   11.10
  -9   4   3  344.27   17.20
  -9   5  -3  585.54   15.60
   9  -5  -3  634.24   27.00
  -9   5   3  571.64   23.60
  -9   6  -3  185.68    7.60
   9  -6  -3  189.58   17.20
  -6  -9   3  187.78   12.40
  -9   6   3  181.58   12.70
  -9   7  -3  720.13   18.10
   9  -7  -3  704.53   28.90
  -9   7   3  724.03   27.80
  -7  -9   3  698.83   26.70
  -9   8  -3  223.68    9.00
   9  -8  -3  232.58   19.90
   9  -8   3  247.08    9.70
  -8  -9   3  200.28   14.30
  -9   8   3  236.88   15.20
   9  -9  -3    0.60    9.10
  -9   9   3    2.80    4.50
   9  -9   3    6.40    3.90
  -9  -9   3   12.00    5.10
   9 -10  -3 2058.49   58.99
  -9  10   3 1999.40   57.39
   9 -10   3 1980.90   46.20
 -10  -9   3 2026.80   58.29
   8 -10  -3 1206.08   41.00
 -10  -8   3 1136.39   38.70
  -8  10   3 1161.08   38.80
   8 -10   3 1127.29   28.70
   7 -10  -3  537.05   26.90
  -7  10   3  519.75   22.90
 -10  -7   3  520.75   23.30
   7 -10   3  505.65   15.80
   6 -10  -3  326.17   20.20
   6 -10   3  329.47   12.00
 -10  -6   3  325.27   17.90
  -6  10   3  332.27   18.40
   5 -10  -3 1281.97   40.90
   5 -10   3 1299.07   31.10
  -5  10   3 1286.07   40.80
 -10  -5   3 1308.07   40.60
   4 -10  -3  102.19   13.50
 -10  -4   3   98.39   10.70
  -4  10   3   87.29    9.40
   4 -10   3  106.19    7.60
  10   3  -3  873.21   31.40
   3 -10  -3  803.92   29.70
 -10  -3   3  789.62   29.10
  -3  10   3  812.72   29.50
  10   2  -3  161.98   16.10
   2 -10  -3  137.39   14.40
  -2  10   3  141.59   11.70
 -10  -2   3  132.59   11.30
  10   1  -3  441.36   22.20
   1 -10  -3  460.75   21.80
 -10  -1   3  428.86   19.90
  10   0  -3   79.99   11.70
   0 -10  -3   75.29   10.80
 -10   0   3   81.29    9.00
  10  -1  -3  458.95   22.20
 -10   1  -3  494.35   17.00
  -1 -10  -3  469.65   21.90
 -10   1   3  403.86   19.60
 -10   2  -3  154.38    9.40
  -2 -10  -3  155.68   15.30
  10  -2  -3  158.28   15.10
 -10   2   3  135.59   11.00
 -10   3  -3  803.12   22.40
  10  -3  -3  820.32   31.20
  -3 -10  -3  878.01   31.20
 -10   3   3  821.32   29.60
 -10   4  -3   96.49    7.40
  10  -4  -3  112.19   15.50
 -10   4   3  102.59    9.70
  10  -5  -3 1301.17   40.70
 -10   5  -3 1099.59   34.40
 -10   5   3 1268.97   39.30
 -10   6  -3  312.27   11.40
  10  -6  -3  367.36   22.90
 -10   6   3  303.47   16.70
  10  -7  -3  531.15   27.20
 -10   7  -3  490.75   15.20
 -10   7   3  488.55   22.60
  -7 -10   3  517.75   22.30
  10  -8  -3 1175.98   40.90
  -8 -10   3 1088.59   37.30
  10  -8   3 1171.88   28.70
 -10   8   3 1136.29   38.20
 -10   9  -3 2090.49   46.80
  10  -9  -3 2066.59   59.29
  -9 -10   3 2014.70   57.89
  10  -9   3 1955.70   46.10
 -10   9   3 1989.00   57.49
  10 -10  -3    0.70   10.80
  10 -10   3    5.50    4.70
 -10  10   3    8.20    4.90
 -10 -10   3   12.60    5.30
  10 -11  -3  264.57   24.70
 -11 -10   3  246.08   17.70
 -10  11   3  255.87   17.00
  10 -11   3  248.68   12.90
   9 -11  -3  145.69   19.30
  -9  11   3  167.38   14.30
   9 -11   3  173.28   10.80
 -11  -9   3  159.08   14.20
   8 -11  -3  839.12   33.80
  -8  11   3  820.92   31.70
 -11  -8   3  837.32   32.20
   8 -11   3  815.02   23.20
   7 -11  -3  235.18   20.40
 -11  -7   3  254.17   17.10
   7 -11   3  273.97   12.10
  -7  11   3  259.67   16.20
   6 -11  -3   78.69   13.30
  -6  11   3   78.99   10.70
 -11  -6   3   90.29   10.10
   6 -11   3   86.69    7.90
   5 -11  -3   43.10   10.60
   5 -11   3   35.60    5.30
 -11  -5   3   34.70    6.50
  -5  11   3   43.10    7.80
   4 -11  -3  222.08   19.20
  -4  11   3  210.68   14.40
   4 -11   3  200.18   10.50
 -11  -4   3  209.08   14.40
   3 -11  -3   20.60    9.00
  11   3  -3   24.10    9.40
  -3  11   3   26.90    6.10
 -11  -3   3   29.00    7.20
  11   2  -3  808.72   31.20
   2 -11  -3  822.52   30.20
 -11  -2   3  830.02   30.20
   1 -11  -3   25.40    7.70
  11   1  -3   37.30    9.20
 -11  -1   3   35.50    6.90
   0 -11  -3  915.71   32.00
  11   0  -3  864.51   32.00
 -11   0   3  902.41   31.60
  11  -1  -3   38.30    9.60
  -1 -11  -3   45.40    9.90
 -11   1  -3   37.80    7.20
 -11   1   3   54.19    8.60
  11  -2  -3  856.21   31.80
  -2 -11  -3  836.12   31.10
 -11   2  -3  865.21   24.80
 -11   2   3  765.32   29.50
  11  -3  -3   32.70   10.10
  -3 -11  -3   29.80    9.60
 -11   3  -3   22.80    5.00
 -11   3   3   26.00    5.80
  11  -4  -3  217.78   18.30
 -11   4  -3  209.18   10.30
 -11   4   3  196.38   14.10
  11  -5  -3   45.00   11.90
 -11   5  -3   36.20    5.10
 -11   5   3   30.90    6.10
  11  -6  -3   83.99   14.00
 -11   6  -3   85.49    7.60
 -11   6   3   91.79   10.60
  11  -7  -3  224.38   20.40
 -11   7  -3  248.38   10.90
 -11   7   3  248.58   16.00
 -11   8  -3  834.32   22.70
  11  -8  -3  810.22   33.70
  11  -8   3  844.92   23.70
 -11   8   3  832.92   31.90
 -11   9  -3  174.98   10.10
  11  -9  -3  192.88   21.40
  -9 -11   3  176.68   14.30
  11  -9   3  157.48   10.70
 -11   9   3  188.98   14.60
 -11  10  -3  241.78   11.90
  11 -10  -3  252.27   22.70
  11 -10   3  248.78   12.90
 -10 -11   3  282.27   17.50
 -11  10   3  235.58   16.00
  11 -11  -3   -0.50   12.20
 -11 -11   3   11.10    6.10
 -11  11   3    2.20    5.80
  11 -11   3    3.70    5.60
  11 -12  -3  950.80   40.80
 -12 -11   3  989.00   38.60
  11 -12   3  968.00   28.80
 -11  12   3  981.50   37.20
  10 -12  -3  395.16   28.20
 -12 -10   3  371.96   22.50
  10 -12   3  382.16   16.40
 -10  12   3  397.96   22.10
   9 -12  -3   26.20   12.80
   9 -12   3   32.30    6.40
  -9  12   3   28.70    7.90
 -12  -9   3   19.70    6.60
   8 -12  -3   68.39   14.00
 -12  -8   3   78.29   10.00
   8 -12   3   79.69    9.30
  -8  12   3   72.29   10.40
   7 -12  -3  316.77   22.10
 -12  -7   3  291.77   18.20
  -7  12   3  290.37   17.90
   7 -12   3  310.97   13.70
   6 -12  -3  119.09   17.00
 -12  -6   3  137.29   12.10
  -6  12   3  132.39   12.90
   6 -12   3  139.09   10.00
   5 -12  -3  129.69   17.70
   5 -12   3  146.59   10.00
  -5  12   3  121.29   11.70
 -12  -5   3  150.18   12.50
   4 -12  -3  408.66   23.60
  -4  12   3  427.66   21.40
 -12  -4   3  417.26   21.10
   4 -12   3  432.76   16.10
  12   3  -3 1005.40   36.50
   3 -12  -3  979.60   35.80
 -12  -3   3  966.60   34.60
  12   2  -3  428.16   24.70
   2 -12  -3  440.46   23.70
 -12  -2   3  440.96   21.00
  12   1  -3  442.26   23.70
   1 -12  -3  414.56   22.50
 -12  -1   3  455.95   21.70
  12   0  -3   35.30   10.90
   0 -12  -3   31.70    9.90
 -12   0  -3   29.90    5.10
 -12   0   3   26.60    5.80
 -12   1  -3  443.96   16.70
  -1 -12  -3  461.65   24.70
  12  -1  -3  423.56   24.10
 -12   1   3  457.75   21.20
  -2 -12  -3  442.16   24.20
  12  -2  -3  463.15   24.90
 -12   2   3  418.66   20.50
 -12   3  -3  996.00   27.90
  -3 -12  -3  966.20   35.40
  12  -3  -3  991.60   36.70
 -12   3   3  978.80   34.40
 -12   4  -3  434.36   16.00
  12  -4  -3  438.56   25.40
 -12   4   3  405.96   20.40
 -12   5  -3  131.99    9.60
  12  -5  -3  132.89   17.30
 -12   5   3  143.19   13.00
  12  -6  -3  131.49   17.00
 -12   6  -3  124.39    9.30
 -12   6   3  116.49   11.60
 -12   7  -3  308.47   13.00
  12  -7  -3  311.47   22.80
 -12   7   3  316.67   18.20
  12  -8  -3   61.79   13.80
 -12   8  -3   77.19    8.50
 -12   8   3   67.19   10.80
  12  -9  -3   30.70   12.70
 -12   9  -3   27.00    5.50
 -12   9   3   34.90    7.00
  12  -9   3   26.30    6.60
  12 -10  -3  425.96   29.40
 -12  10  -3  396.16   15.90
 -12  10   3  384.76   21.40
  12 -10   3  362.96   16.60
 -10 -12   3  403.96   21.90
 -12  11  -3  979.00   28.00
  12 -11  -3 1008.40   41.90
 -12  11   3 1025.50   37.60
 -11 -12   3  955.00   37.30
  12 -11   3  932.71   28.60
  12 -12  -3   12.20   14.60
 -12 -12   3   15.60    7.20
 -12  12   3   16.40    7.00
  12 -13  -3  705.73   38.40
  12 -13   3  688.83   24.60
 -12  13   3  690.23   31.10
 -13 -12   3  575.34   29.30
  11 -13  -3  352.66   31.10
 -11  13   3  382.76   22.60
 -13 -11   3  387.96   24.10
  10 -13  -3  473.85   31.10
  10 -13   3  458.65   24.80
 -10  13   3  490.25   26.00
 -13 -10   3  477.55   25.10
   9 -13  -3  171.28   22.70
 -13  -9   3  156.88   13.90
   9 -13   3  135.19   12.20
  -9  13   3  146.99   14.50
   8 -13  -3   19.40   12.50
   8 -13   3   13.80    6.00
 -13  -8   3    6.10    5.90
  -8  13   3    8.90    6.20
   7 -13  -3  138.49   18.20
  -7  13   3  114.69   12.30
   7 -13   3  125.49   11.10
 -13  -7   3  142.39   12.50
   6 -13  -3  547.05   29.30
 -13  -6   3  544.15   25.50
  -6  13   3  521.85   24.90
   6 -13   3  536.55   21.80
   5 -13  -3  630.74   30.20
 -13  -5   3  637.64   27.90
  -5  13   3  636.74   27.60
   4 -13  -3  750.22   32.00
 -13  -4   3  732.13   29.60
  -4  13   3  706.73   29.00
   4 -13   3  697.03   23.00
   3 -13  -3  461.65   26.20
  13   3  -3  422.86   25.60
   3 -13   3  455.55   18.10
 -13  -3   3  456.85   22.00
   2 -13  -3 1029.00   36.30
  13   2  -3  960.90   37.00
 -13  -2   3  998.20   35.70
  13   1  -3  137.49   18.00
 -13  -1  -3  108.49    9.10
   1 -13  -3   93.79   13.70
 -13  -1   3   88.79   10.60
  13   0  -3  154.28   17.70
   0 -13  -3  157.98   17.50
 -13   0  -3  150.88   10.40
 -13   0   3  161.68   12.70
 -13   1  -3  105.39    8.40
  -1 -13  -3  100.89   15.10
  13  -1  -3  100.69   14.40
 -13   1   3  102.39   10.10
 -13   2  -3  998.00   28.30
  -2 -13  -3  945.71   35.50
  13  -2  -3  996.00   38.00
 -13   2   3  921.21   34.10
  -3 -13  -3  431.56   25.50
  13  -3  -3  492.35   27.40
 -13   3  -3  451.25   16.90
 -13   3   3  445.76   22.30
  -4 -13  -3  765.42   32.50
  13  -4  -3  716.43   32.10
 -13   4   3  738.23   29.90
 -13   5  -3  582.44   20.00
  13  -5  -3  584.64   30.40
 -13   5   3  589.84   26.10
  13  -6  -3  553.94   30.00
 -13   6  -3  586.54   19.50
 -13   6   3  541.45   25.30
  13  -7  -3  143.09   19.10
 -13   7  -3  131.59   10.60
 -13   7   3  118.99   12.60
  13  -8  -3    4.30   12.50
 -13   8  -3   15.90    6.00
 -13   8   3    7.00    5.30
  13  -9  -3  164.08   20.20
 -13   9  -3  169.38   11.70
 -13   9   3  141.29   14.00
  13  -9   3  138.39   12.50
 -13  10  -3  510.65   19.30
  13 -10  -3  494.55   30.90
 -13  10   3  505.65   25.50
  13 -10   3  488.75   20.30
  13 -11  -3  361.06   31.30
 -11 -13   3  352.16   21.80
 -13  11   3  346.27   21.30
  13 -12  -3  701.93   38.20
 -13  12  -3  658.83   22.00
  13 -12   3  670.43   24.60
 -13  12   3  709.13   31.60
 -12 -13   3  674.03   31.30
  13 -13  -3   -1.50   16.40
 -13 -13   3   12.60    6.90
 -13  13   3   10.10    7.10
  13 -13   3   -1.50    7.60
  13 -14  -3   12.40   17.70
 -14 -13   3    5.60    6.80
 -13  14   3   14.70    7.70
  12 -14  -3  121.09   20.00
 -14 -12   3  149.99   15.40
  12 -14   3  161.08   16.10
 -12  14   3  118.29   15.20
  11 -14  -3  333.17   28.30
  11 -14   3  330.87   18.20
 -14 -11   3  278.37   19.90
 -11  14   3  319.37   21.00
  10 -14  -3  350.06   29.80
 -14 -10   3  384.06   23.30
  10 -14   3  350.36   18.10
 -10  14   3  377.26   22.20
   9 -14  -3  113.29   19.00
  -9  14   3   79.89   12.00
 -14  -9   3  126.29   14.20
   9 -14   3  104.39   12.70
   8 -14  -3  159.58   22.00
   8 -14   3  204.38   14.10
 -14  -8   3  176.98   16.20
  -8  14   3  210.78   17.20
   7 -14  -3  129.59   17.70
  -7  14   3  114.29   12.90
 -14  -7   3  122.99   12.50
   7 -14   3  120.49   11.90
   6 -14  -3  289.67   24.50
  -6  14   3  286.17   17.80
   6 -14   3  293.07   15.60
 -14  -6   3  291.87   19.00
   5 -14  -3  232.38   22.30
  -5  14   3  270.57   19.80
 -14  -5   3  226.58   16.90
   5 -14   3  256.27   14.90
   4 -14  -3  139.49   18.20
   4 -14   3  166.98   13.70
 -14  -4   3  132.99   13.90
   3 -14  -3   57.89   13.10
 -14  -3   3   73.49    9.60
   3 -14   3   57.09    8.70
   2 -14  -3  250.17   21.70
  14   2  -3  232.78   22.30
 -14  -2   3  254.47   16.30
   1 -14  -3  414.26   25.80
 -14  -1  -3  409.86   18.30
  14   1  -3  424.46   27.60
 -14  -1   3  415.46   22.00
 -14   0  -3  689.93   24.60
   0 -14  -3  744.53   31.30
  14   0  -3  731.83   33.50
 -14   0   3  708.93   29.20
  -1 -14  -3  441.26   26.70
  14  -1  -3  432.96   26.00
 -14   1  -3  433.76   17.80
 -14   1   3  445.26   22.40
 -14   2  -3  252.27   12.70
  -2 -14  -3  227.68   21.30
  14  -2  -3  197.88   21.60
 -14   2   3  236.68   16.40
  14  -3  -3   55.99   13.70
  -3 -14  -3   44.70   13.10
 -14   3  -3   64.89    7.00
 -14   3   3   55.29    9.50
 -14   4  -3  175.58   10.00
  14  -4  -3  175.98   22.60
  -4 -14  -3  179.48   20.50
 -14   4   3  155.38   13.80
 -14   5  -3  255.97   11.90
  14  -5  -3  259.07   24.40
 -14   5   3  244.48   17.60
 -14   6  -3  280.27   13.10
  14  -6  -3  289.67   24.00
 -14   6   3  291.47   18.00
  14  -7  -3  148.49   21.20
 -14   7   3  110.79   13.40
  14  -8  -3  171.58   24.30
 -14   8   3  233.58   17.00
  14  -9  -3   98.09   18.20
 -14   9  -3  102.79   11.80
  14  -9   3  101.29   14.10
 -14   9   3  107.19   13.20
  14 -10  -3  329.37   30.80
 -14  10  -3  347.57   14.90
 -14  10   3  374.16   22.20
  14 -10   3  391.26   19.00
 -14  11  -3  321.17   13.60
  14 -11  -3  310.37   29.40
 -14  11   3  321.57   21.10
  14 -11   3  304.17   18.00
  14 -12  -3  133.19   22.10
 -14  12  -3  157.98   10.00
 -12 -14   3  114.89   15.60
 -14  12   3  147.79   16.30
  14 -12   3  144.09   15.30
 -14  13  -3   -4.80    4.20
  14 -13  -3  -11.50   19.40
 -14  13   3    0.40    7.50
 -13 -14   3    7.80    7.80
  14 -14  -3    1.50   19.00
  14 -14   3   -4.70    9.20
 -14 -14   3    0.90    7.80
 -14  14   3    0.10    7.60
 -14  15   3   86.39   14.20
 -15 -14   3   94.39   15.20
  14 -15   3  105.89   13.80
  13 -15  -3   34.70   21.30
 -13  15   3   29.90    9.10
  13 -15   3   27.20   10.20
 -15 -13   3   18.50    8.80
  12 -15  -3  178.08   26.40
 -12  15   3  183.98   17.30
  12 -15   3  198.68   27.10
 -15 -12   3  178.38   18.60
  11 -15  -3   31.40   17.90
 -15 -11   3   35.00    8.50
  11 -15   3   42.50   10.50
 -11  15   3   37.70    9.70
  10 -15  -3   65.39   18.90
  10 -15   3   74.59   11.00
 -10  15   3   64.59   13.30
 -15 -10   3   53.19    9.70
   9 -15  -3  132.89   20.20
   9 -15   3  131.49   15.20
 -15  -9   3  151.28   16.80
  -9  15   3  152.38   15.40
   8 -15  -3  363.76   27.20
   8 -15   3  336.07   18.40
 -15  -8   3  343.67   21.90
  -8  15   3  313.07   21.40
   7 -15  -3  240.78   25.50
 -15  -7   3  212.78   17.80
   7 -15   3  253.97   16.50
  -7  15   3  232.18   17.70
   6 -15  -3  286.27   23.60
   6 -15   3  306.47   17.50
  -6  15   3  280.67   18.90
 -15  -6   3  305.07   20.30
   5 -15  -3  152.78   22.80
 -15  -5   3  137.79   15.20
   5 -15   3  167.48   14.40
   4 -15  -3  533.25   28.80
   4 -15   3  613.34   23.50
 -15  -4   3  598.74   28.00
   3 -15  -3  467.35   28.00
 -15  -3   3  431.76   23.50
   3 -15   3  432.06   20.40
  15   2  -3  542.85   30.80
 -15  -2  -3  522.15   21.60
   2 -15  -3  502.65   27.90
 -15  -2   3  520.35   25.10
  15   1  -3  656.43   33.80
 -15  -1  -3  668.73   25.40
   1 -15  -3  707.83   33.40
 -15  -1   3  650.63   28.80
 -15   0  -3 1979.70   53.09
   0 -15  -3 2063.19   60.29
  15   0  -3 2077.09   62.79
 -15   0   3 2021.70   59.99
  -1 -15  -3  678.73   33.30
 -15   1  -3  672.53   24.20
  15  -1  -3  715.23   34.80
 -15   1   3  699.63   30.00
  -2 -15  -3  516.55   29.20
 -15   2  -3  540.35   20.50
  15  -2  -3  532.85   31.70
 -15   2   3  495.85   24.60
  -3 -15  -3  392.26   26.70
  15  -3  -3  431.56   29.30
 -15   3  -3  432.86   17.40
 -15   3   3  421.16   23.30
  -4 -15  -3  607.14   32.50
 -15   4  -3  589.94   20.70
  15  -4  -3  595.84   32.20
 -15   4   3  605.84   27.40
 -15   5  -3  133.29    9.50
  15  -5  -3  159.48   22.40
 -15   5   3  157.18   14.60
 -15   6  -3  298.97   13.40
  15  -6  -3  312.37   27.30
 -15   6   3  291.47   19.30
  15  -7  -3  275.17   25.60
 -15   7  -3  266.17   12.60
 -15   7   3  272.17   18.50
  15  -8  -3  358.26   31.10
 -15   8  -3  317.57   13.90
 -15   8   3  367.46   21.50
  15  -9  -3  144.29   20.70
 -15   9  -3  146.99   10.00
 -15   9   3  146.99   15.30
  15 -10  -3   62.69   18.50
 -15  10  -3   52.59    7.40
  15 -10   3   56.39   10.40
 -15  10   3   85.29   11.60
 -15  11  -3   31.10    6.00
  15 -11  -3   69.89   20.50
 -15  11   3   17.20    8.50
  15 -11   3   51.89   11.10
 -15  12  -3  173.08   11.50
  15 -12  -3  162.08   23.60
 -15  12   3  181.58   17.10
  15 -12   3  168.88   20.90
 -12 -15   3  165.78   15.80
 -15  13  -3   22.00    5.10
  15 -13  -3   26.90   20.90
 -15  13   3   18.40    8.00
 -13 -15   3   10.50    7.40
  15 -13   3   16.60   10.10
 -15  14   3  131.99   15.90
  15 -14   3  100.29   13.90
 -14 -15   3   91.29   14.40
  15 -15   3   20.00   13.70
 -15 -15   3   11.90    9.00
 -15  15   3   20.40    8.40
 -16 -15   3  113.59   18.60
  15 -16   3  135.19   17.80
 -15  16   3  138.19   17.50
 -14  16   3   57.29   10.40
 -16 -14   3   47.60   11.10
 -13  16   3   39.60    9.50
  13 -16   3   50.59   12.00
 -16 -13   3   41.40   12.50
  12 -16  -3    0.80   19.50
 -12  16   3   10.90    7.80
  12 -16   3   19.40   10.20
 -16 -12   3   20.10    8.90
  11 -16  -3   48.30   20.60
 -16 -11   3   64.49   12.30
 -11  16   3   48.50   10.50
  11 -16   3   55.59   12.20
  10 -16  -3   35.80   17.90
 -10  16   3   43.40    8.70
  10 -16   3   19.90    9.60
 -16 -10   3   27.80    9.10
   9 -16  -3  419.86   33.50
   9 -16   3  431.66   21.60
  -9  16   3  436.66   25.40
 -16  -9   3  445.96   25.90
   8 -16  -3  398.66   31.90
   8 -16   3  412.16   20.80
  -8  16   3  436.96   25.20
 -16  -8   3  402.66   24.10
   7 -16  -3   47.70   15.90
   7 -16   3   65.69   10.50
  -7  16   3   46.60   10.00
 -16  -7   3   55.19   10.00
   6 -16  -3   17.90   13.40
 -16  -6   3   18.90    7.90
   6 -16   3   23.00    8.30
   5 -16  -3   67.99   16.50
   5 -16   3   54.69   10.20
 -16  -5   3   49.10   10.50
   4 -16  -3   61.49   14.90
 -16  -4   3   48.60   10.30
 -16  -3  -3  115.89   10.80
   3 -16  -3  100.29   16.00
 -16  -3   3   95.99   13.50
   3 -16   3   87.19   11.70
   2 -16  -3  286.37   25.90
 -16  -2  -3  306.57   16.90
  16   2  -3  257.17   25.30
 -16  -2   3  305.47   19.50
  16   1  -3  382.36   28.40
   1 -16  -3  449.26   29.30
 -16  -1  -3  413.66   19.20
 -16  -1   3  409.36   23.20
   0 -16  -3   11.80   12.20
  16   0  -3   -6.40   13.60
 -16   0  -3   -2.10    4.50
 -16   0   3    1.00    6.00
  16  -1  -3  475.55   31.20
  -1 -16  -3  415.56   27.80
 -16   1  -3  406.06   18.70
 -16   1   3  409.66   23.00
 -16   2  -3  287.47   15.10
  -2 -16  -3  284.17   25.60
  16  -2  -3  318.97   26.40
 -16   2   3  281.77   19.40
 -16   3  -3   76.39    8.90
  -3 -16  -3  112.29   17.20
  16  -3  -3  104.09   18.20
 -16   3   3   90.79   11.80
  -4 -16  -3   73.59   17.10
  16  -4  -3   52.49   17.10
 -16   4  -3   60.09    7.50
 -16   4   3   57.49   10.20
  16  -5  -3   59.79   16.80
 -16   5  -3   45.80    6.30
 -16   5   3   42.10   10.30
 -16   6  -3   24.10    5.00
  16  -6  -3   38.00   16.60
 -16   6   3   10.10    6.50
 -16   7  -3   72.69    8.10
  16  -7  -3   67.69   18.30
 -16   7   3   51.09   10.90
 -16   8  -3  420.96   16.70
  16  -8  -3  431.66   34.00
 -16   8   3  427.66   24.30
  16  -9  -3  477.05   36.60
 -16   9  -3  438.06   17.10
 -16   9   3  409.46   23.40
 -16  10  -3   21.30    5.30
  16 -10  -3   17.60   18.10
 -16  10   3   30.10    7.90
 -16  11  -3   50.59    7.10
  16 -11  -3   88.39   23.20
  16 -11   3   67.59   12.40
 -16  11   3   41.30    9.90
  16 -12  -3   32.60   20.70
 -16  12  -3   15.40    4.50
  16 -12   3    8.80   10.80
 -16  12   3   21.20    8.30
 -16  13  -3   43.60    6.40
 -13 -16   3   55.79   10.60
 -16  13   3   47.20   10.60
  16 -13   3   38.90   12.00
 -16  14  -3   38.50    6.90
 -16  14   3   40.00   10.30
 -14 -16   3   47.40   10.60
  16 -14   3   43.50   16.60
  16 -15   3  131.29   19.20
 -16  15   3  116.39   16.50
 -15 -16   3  129.99   17.70
 -16 -16   3   39.00   11.60
 -16  16   3  -12.60    9.10
  16 -16   3    1.30   12.30
 -17 -16   3  -11.10   10.50
  16 -17   3   -7.50   14.10
 -16  17   3   16.30   10.50
 -15  17   3  250.87   21.40
 -17 -15   3  287.77   23.90
  15 -17   3  254.67   24.20
 -14  17   3  117.79   17.80
 -17 -14   3   69.19   17.40
  14 -17   3   96.49   15.20
  13 -17   3   29.20   13.50
 -17 -13   3   50.49   11.60
 -13  17   3   30.30   10.20
 -12  17   3   17.50    7.70
 -17 -12   3   13.60    8.40
  11 -17  -3   34.70   23.20
 -11  17   3   13.10    8.80
 -17 -11   3   18.20    8.30
  10 -17  -3  215.98   32.70
 -17 -10   3  222.58   18.50
 -10  17   3  270.17   20.00
   9 -17  -3  224.88   31.90
 -17  -9   3  267.17   20.90
  -9  17   3  242.38   20.70
   8 -17  -3  463.75   35.30
 -17  -8   3  497.95   28.90
  -8  17   3  526.95   28.00
   7 -17  -3  120.59   20.60
 -17  -7   3  119.69   15.40
   6 -17  -3  233.38   28.40
   6 -17   3  254.17   18.50
 -17  -6   3  257.97   21.80
   5 -17  -3  171.88   25.70
 -17  -5   3  140.79   15.00
   5 -17   3  168.38   17.30
   4 -17  -3   98.39   18.70
 -17  -4  -3  130.89   12.00
 -17  -4   3   96.19   14.00
   4 -17   3  124.79   16.70
   3 -17  -3  171.38   25.30
 -17  -3  -3  141.79   12.60
   3 -17   3  186.38   18.40
 -17  -3   3  140.79   15.70
   2 -17  -3  888.61   40.20
 -17  -2  -3  883.61   32.30
 -17  -2   3  893.81   36.60
   1 -17  -3  308.67   28.30
  17   1  -3  255.27   28.20
 -17  -1  -3  270.97   16.10
 -17  -1   3  250.77   18.80
  17   0  -3   67.09   17.50
   0 -17  -3   48.20   15.40
 -17   0  -3   68.29    9.20
 -17   0   3   50.99    9.80
  -1 -17  -3  270.97   28.40
  17  -1  -3  260.47   28.00
 -17   1  -3  236.08   14.40
 -17   1   3  282.57   19.20
  17  -2  -3  907.11   42.80
  -2 -17  -3  921.71   41.60
 -17   2  -3  873.21   29.90
 -17   2   3  950.00   37.40
 -17   3  -3  147.69   11.30
  -3 -17  -3  141.09   20.50
  17  -3  -3  171.28   23.20
 -17   3   3  168.88   16.10
  -4 -17  -3   96.19   19.20
  17  -4  -3  115.29   20.20
 -17   4  -3  114.19   10.10
 -17   4   3  126.29   13.80
  17  -5  -3  197.08   24.70
 -17   5  -3  131.19   10.80
  -5 -17  -3  161.88   23.30
 -17   5   3  143.99   14.90
 -17   6  -3  266.07   13.70
  17  -6  -3  259.67   30.20
 -17   6   3  277.77   19.60
 -17   7  -3  136.39   10.30
  17  -7  -3  171.38   24.30
 -17   7   3  153.58   16.00
 -17   8  -3  477.85   19.00
  17  -8  -3  491.15   37.60
 -17   8   3  476.95   26.80
 -17   9  -3  227.98   13.10
  17  -9  -3  276.47   35.00
 -17   9   3  261.77   20.00
 -17  10  -3  233.78   13.10
  17 -10  -3  236.28   29.20
 -17  10   3  234.08   19.90
  17 -11  -3    9.70   23.20
 -17  11  -3   21.60    5.40
 -17  11   3   24.30    8.50
  17 -11   3   23.70   11.60
 -17  12  -3   14.10    6.10
 -17  12   3   17.80    8.30
 -17  13  -3   42.40    7.00
 -17  13   3   41.40   10.60
 -17  14  -3  103.19   11.00
 -14 -17   3  131.29   18.30
 -17  14   3  109.79   15.60
  17 -14   3   95.39   15.80
 -17  15  -3  297.07   16.00
  17 -15   3  253.47   25.30
 -17  15   3  222.18   21.10
 -15 -17   3  302.97   28.80
 -16 -17   3   -2.20    9.40
 -17  16   3    9.30   12.10
  17 -16   3    7.30   14.30
 -17 -17   3    3.70   14.30
 -17  17   3   12.70   13.20
  17 -17   3    7.20   14.70
  17 -18   3   89.59   18.60
 -18 -17   3   50.99   21.50
 -17  18   3  136.49   18.50
 -16  18   3  329.97   28.20
 -18 -16   3  326.97   36.40
  16 -18   3  328.77   29.40
  15 -18   3    0.50   14.30
 -18 -15   3  -24.10    9.70
 -15  18   3   -4.10   13.20
  14 -18   3  323.07   26.40
 -18 -14   3  330.87   24.30
 -14  18   3  337.87   25.50
 -13  18   3   54.39   11.50
  13 -18   3   39.70   13.70
 -18 -13   3   31.80   13.20
 -12  18   3  129.29   16.50
  12 -18   3  105.99   15.20
 -18 -12   3   83.89   17.10
 -18 -11   3  107.59   16.90
 -11  18   3  169.78   17.20
  11 -18   3  131.59   19.90
 -10  18   3   77.89   13.10
  10 -18   3   65.99   13.10
 -18 -10   3   67.99   13.00
   9 -18  -3  165.88   38.90
   9 -18   3  146.99   19.50
 -18  -9   3  153.88   16.40
  -9  18   3  170.58   17.00
   8 -18  -3  340.87   35.00
 -18  -8   3  392.36   25.30
   8 -18   3  380.86   28.10
   7 -18  -3   89.99   19.70
 -18  -7   3  100.09   15.50
   7 -18   3  124.79   18.20
   6 -18  -3   14.60   16.20
   6 -18   3   43.60   11.40
 -18  -6   3   33.40   10.40
 -18  -5  -3   84.69   12.20
   5 -18  -3   41.70   16.50
 -18  -5   3  100.09   14.60
   5 -18   3   62.09   12.40
   4 -18  -3   51.89   17.50
 -18  -4  -3   43.30    9.10
 -18  -4   3   57.69   11.50
   4 -18   3   51.29   12.00
   3 -18  -3   93.69   19.30
 -18  -3  -3   64.39   10.10
   3 -18   3   64.89   12.40
 -18  -3   3   85.09   12.40
   2 -18  -3  349.57   31.00
 -18  -2  -3  335.47   18.70
   2 -18   3  354.06   22.90
 -18  -2   3  313.07   21.50
   1 -18  -3  495.15   34.30
 -18  -1  -3  481.95   22.70
  18   1  -3  464.15   36.20
 -18  -1   3  486.05   26.70
   0 -18  -3   81.49   18.80
  18   0  -3   97.19   19.70
 -18   0  -3   86.49   11.70
 -18   0   3   95.19   14.30
  18  -1  -3  437.76   34.10
  -1 -18  -3  495.25   35.40
 -18   1  -3  451.75   21.40
 -18   1   3  490.75   26.10
  18  -2  -3  343.97   30.90
  -2 -18  -3  356.66   33.20
 -18   2  -3  308.77   16.80
 -18   2   3  336.77   21.20
  18  -3  -3   63.79   18.50
 -18   3  -3   81.99    9.50
  -3 -18  -3   59.09   19.90
 -18   3   3   89.19   13.60
  18  -4  -3   33.80   19.60
 -18   4  -3   49.30    7.80
  -4 -18  -3   40.40   18.70
 -18   4   3   42.20    9.40
 -18   5  -3   65.39    8.80
  -5 -18  -3   53.99   20.00
  18  -5  -3   43.30   19.20
 -18   5   3   75.19   12.70
  18  -6  -3   63.79   20.40
 -18   6  -3   56.99    8.40
 -18   6   3   42.00   10.80
 -18   7  -3   77.19    9.70
  18  -7  -3  104.19   22.00
 -18   7   3  129.99   15.60
 -18   8  -3  364.56   17.00
  18  -8  -3  387.56   39.30
 -18   8   3  375.66   24.70
  18  -9  -3  125.59   28.80
 -18   9  -3  128.49   11.20
 -18   9   3  140.89   16.50
 -18  10  -3   66.39    8.90
 -18  10   3   69.89   13.00
 -18  11  -3  133.79   11.40
 -18  11   3  159.18   16.70
 -18  12  -3  111.79   10.60
  18 -12   3   80.09   14.80
 -18  12   3  122.79   17.00
 -18  13  -3   40.60    7.10
  18 -13   3   38.80   13.70
 -18  13   3   57.99   10.80
 -18  14  -3  345.17   17.00
  18 -14   3  307.37   27.60
 -14 -18   3  362.06   30.10
 -18  14   3  295.57   23.30
 -18  15  -3   19.00    6.70
 -15 -18   3    6.90    9.80
  18 -15   3   15.60   15.10
 -18  15   3   17.30   12.90
 -18  16   3  350.56   27.80
  18 -16   3  281.67   29.10
 -16 -18   3  282.17   30.40
  18 -17   3  107.39   18.80
 -18  17   3   57.09   13.70
 -17 -18   3   89.39   22.60
  18 -18   3   25.20   17.20
 -18 -18   3   -5.90   14.50
 -18  18   3   -1.50    9.90
 -19 -18   3   17.60   18.00
 -18  19   3   47.20   22.20
 -19 -17   3   -4.80   14.90
 -17  19   3    7.80   11.70
  17 -19   3   47.20   18.20
 -19 -16   3  -11.60   17.90
  16 -19   3   18.80   15.10
 -16  19   3   -1.30   10.10
 -19 -15   3  126.89   24.40
  15 -19   3  141.49   19.20
  14 -19   3    9.70   14.80
 -14  19   3    3.30   15.40
 -19 -14   3    0.20   11.50
 -13  19   3  121.99   18.10
 -19 -13   3   88.49   15.40
  13 -19   3   96.49   16.70
  12 -19   3  172.28   24.40
 -12  19   3  180.48   19.60
 -19 -12   3  185.88   19.90
 -19 -11   3  120.39   20.30
  11 -19   3  150.48   22.60
 -11  19   3  130.69   17.60
  10 -19   3   79.49   14.60
 -19 -10   3   71.09   13.80
 -19  -9   3   54.09   13.00
   9 -19   3   55.99   13.40
   8 -19   3  100.79   14.70
 -19  -8   3  131.19   17.20
   7 -19   3   72.39   13.40
 -19  -7   3   81.49   14.80
 -19  -6  -3   86.19   13.00
 -19  -6   3   46.40   11.40
   5 -19  -3  623.34   44.90
 -19  -5  -3  637.04   29.20
 -19  -5   3  651.63   33.70
   5 -19   3  678.03   29.70
 -19  -4  -3  220.98   17.70
   4 -19  -3  226.38   31.00
 -19  -4   3  252.77   19.80
   4 -19   3  235.48   21.50
 -19  -3  -3   29.60    7.40
   3 -19  -3   34.50   19.00
   3 -19   3   38.40   12.30
 -19  -3   3   49.60   11.70
   2 -19  -3   49.50   18.20
 -19  -2  -3   57.39    9.80
   2 -19   3   60.19   14.00
 -19  -2   3   53.49   12.20
 -19  -1  -3   27.70    6.80
   1 -19  -3   17.10   18.10
 -19  -1   3   44.40   10.40
   0 -19  -3   18.90   18.10
  19   0  -3   -0.10   16.80
 -19   0  -3   33.50    7.50
 -19   0   3   55.29   11.70
  -1 -19  -3   37.60   20.30
  19  -1  -3   26.30   18.20
 -19   1  -3   25.40    6.30
 -19   1   3   19.90    7.50
  -2 -19  -3   61.69   34.50
  19  -2  -3   46.90   21.10
 -19   2  -3   76.39   10.20
 -19   2   3   55.59   11.00
 -19   3  -3   38.50    7.80
  19  -3  -3   54.59   22.00
 -19   3   3   36.00    9.10
  19  -4  -3  157.78   24.70
 -19   4  -3  234.48   14.60
 -19   4   3  221.78   18.90
 -19   5  -3  613.34   23.70
  19  -5  -3  656.83   44.80
 -19   5   3  648.64   31.90
 -19   6  -3   71.89    9.20
 -19   6   3   57.09   10.30
 -19   7  -3   74.09    9.70
 -19   7   3   56.59   11.30
 -19   8  -3  108.69   11.00
 -19   8   3  145.99   16.50
 -19   9  -3   67.99    9.30
 -19   9   3   69.49   13.10
 -19  10  -3   93.49   10.50
 -19  10   3   69.89   12.50
 -19  11  -3  138.19   11.70
 -19  11   3  141.39   17.10
 -19  12  -3  186.28   13.30
 -19  12   3  159.78   20.00
 -19  13  -3   78.89   11.00
 -19  13   3   97.39   14.50
  19 -13   3  111.49   17.50
 -19  14  -3   -7.10    6.30
  19 -14   3   11.90   15.20
 -19  14   3    1.20   15.10
 -19  15  -3  160.28   13.70
 -19  15   3  186.28   22.00
  19 -15   3  134.39   20.60
 -15 -19   3  123.49   19.10
 -19  16   3   40.30   11.30
  19 -16   3   15.80   16.80
 -16 -19   3   18.00   17.60
 -17 -19   3    9.80   15.20
  19 -17   3   34.50   18.20
 -19  17   3   -4.60   10.50
 -19  18   3   34.50   19.50
 -18 -19   3   16.50   16.70
 -19 -19   3   21.40   19.10
 -19  19   3  -41.60   20.40
 -20 -19   3  -11.10   19.70
 -19  20   3   16.90   14.90
 -18  20   3   79.89   31.20
 -20 -18   3   59.49   19.30
 -17  20   3   62.39   21.20
 -20 -17   3   64.49   22.70
 -20 -16   3   -2.00   11.70
 -16  20   3    1.30   13.90
  16 -20   3    3.80   17.90
  15 -20   3    2.60   17.40
 -15  20   3    3.40    9.90
 -20 -14   3   65.99   19.50
 -14  20   3  100.49   13.90
  14 -20   3   74.19   17.80
 -13  20   3   13.70   12.90
 -20 -13   3   -2.00   17.80
  13 -20   3   15.80   14.20
 -12  20   3  303.57   28.50
 -20 -12   3  215.58   21.90
  12 -20   3  318.27   27.10
 -20 -11   3  394.66   26.80
  11 -20   3  375.66   27.80
 -20 -10   3  263.97   24.50
  10 -20   3  270.47   24.70
 -20  -9   3   46.40   16.50
   9 -20   3   42.10   13.00
 -20  -8   3   63.69   14.60
   8 -20   3  101.59   15.70
 -20  -7  -3   39.80    8.80
   7 -20   3   34.70   13.10
 -20  -7   3   45.10   12.60
 -20  -6  -3  500.65   26.90
 -20  -6   3  570.14   31.90
   6 -20   3  522.25   28.90
 -20  -5  -3  285.27   20.70
   5 -20   3  255.87   23.70
 -20  -5   3  304.37   23.20
 -20  -4  -3  116.89   14.90
 -20  -4   3  125.29   18.50
 -20  -3  -3   69.79   11.20
   3 -20   3   74.49   15.90
 -20  -3   3   73.29   12.70
 -20  -2  -3   95.99   13.10
 -20  -2   3   88.39   14.90
   2 -20   3   96.09   15.90
 -20  -1  -3   47.00    9.00
   1 -20   3   62.19   14.90
 -20  -1   3   55.19   11.90
 -20   0  -3   18.80    7.30
 -20   0   3   31.00   10.30
 -20   1  -3   49.90    8.60
 -20   1   3   74.39   13.00
 -20   2  -3   72.79   10.80
 -20   2   3  117.39   15.10
 -20   3  -3   91.59   11.20
 -20   3   3   68.19   12.20
 -20   4  -3  158.08   14.10
 -20   4   3  149.49   17.10
 -20   5  -3  285.57   16.40
 -20   5   3  283.67   22.10
 -20   6  -3  523.75   21.90
 -20   6   3  513.85   28.50
 -20   7  -3   24.00    7.00
 -20   7   3   59.89   11.70
 -20   8  -3   98.89   11.10
 -20   8   3   64.29   11.50
 -20   9  -3   32.00    6.90
 -20   9   3   46.20   11.10
 -20  10  -3  264.67   15.10
 -20  10   3  263.17   21.30
 -20  11  -3  370.36   18.00
 -20  11   3  364.46   25.30
 -20  12  -3  293.77   16.40
 -20  12   3  346.47   29.30
 -20  13  -3   -1.80    6.50
 -20  13   3   27.40   14.40
 -20  14  -3   92.59   12.20
 -20  14   3   64.09   10.40
  20 -14   3   75.19   17.70
 -20  15  -3   16.20    6.90
 -20  15   3   -2.40   10.30
  20 -15   3   12.20   17.40
 -15 -20   3   12.80   16.50
 -20  16  -3  -13.90    7.30
 -20  16   3  -13.90   12.40
  20 -16   3    7.90   18.40
 -17 -20   3   46.50   17.60
 -20  17   3   39.50   22.40
 -18 -20   3   82.29   24.30
 -20  18   3   53.49   32.00
 -19 -20   3    9.10   22.40
 -20  19   3   -3.10   15.10
 -20  20   3    3.00   19.30
 -20 -20   3   -4.60   18.20
 -21 -20   3   41.50   16.60
 -20  21   3   61.89   21.40
 -19  21   3  115.49   23.80
 -21 -19   3   63.19   18.80
 -21 -18   3   10.00   20.40
 -18  21   3   12.70   15.00
 -21 -17   3   12.40   19.40
 -21 -16   3   18.30   21.70
 -16  21   3   33.30   20.00
 -15  21   3   40.10   20.70
 -21 -15   3   52.59   20.00
  15 -21   3   14.30   18.30
 -21 -14   3   96.09   21.50
 -14  21   3   64.79   11.90
  14 -21   3  112.09   21.00
 -21 -13   3  220.28   36.70
  13 -21   3  240.08   29.60
 -21 -12   3    4.50   16.90
  12 -21   3    0.20   14.80
 -21 -11   3   35.20   18.70
  11 -21   3   74.69   17.50
  10 -21   3   58.59   16.30
 -21  -9  -3   54.49   10.50
   9 -21   3   21.00   15.20
 -21  -9   3   38.30   10.90
 -21  -8  -3   19.40    8.50
   8 -21   3   15.30   14.10
 -21  -8   3    0.40    9.10
 -21  -7  -3  149.39   17.40
 -21  -7   3  129.39   21.40
   7 -21   3  124.19   17.30
 -21  -6  -3   99.99   15.10
 -21  -6   3   67.79   19.60
   6 -21   3   77.29   16.40
 -21  -5  -3   94.49   13.90
   5 -21   3  114.19   17.10
 -21  -5   3  101.19   16.30
 -21  -4  -3  171.78   16.70
 -21  -4   3  138.49   18.60
   4 -21   3  164.98   24.50
 -21  -3  -3   77.09   13.20
   3 -21   3   81.29   18.20
 -21  -3   3   70.49   13.20
 -21  -2  -3   13.10    7.60
   2 -21   3   -9.70   21.20
 -21  -2   3    9.80    8.20
 -21  -1  -3   30.40    8.70
 -21  -1   3   34.50   10.80
   1 -21   3   36.10   22.90
 -21   0  -3   -1.90    6.80
 -21   0   3   -9.40    8.90
 -21   1  -3   24.60    7.10
 -21   1   3   39.00   11.90
 -21   2  -3   20.10    6.20
 -21   2   3   13.40    8.70
 -21   3  -3   89.79   12.00
 -21   3   3   58.89   12.90
 -21   4  -3  154.08   13.90
 -21   4   3  188.38   18.60
 -21   5  -3  122.89   12.20
 -21   5   3  127.09   17.90
 -21   6  -3   89.59   11.20
 -21   6   3   93.79   15.00
 -21   7  -3  109.49   12.50
 -21   7   3   74.69   12.10
 -21   8  -3   25.70    6.60
 -21   8   3   18.10    9.90
 -21   9  -3   20.10    6.40
 -21   9   3   26.50    9.10
 -21  10  -3   56.49    8.20
 -21  10   3   83.59   18.50
 -21  11  -3  111.39   12.30
 -21  12   3   39.00    9.80
 -21  13  -3  229.98   15.70
 -21  13   3  252.47   22.10
 -21  14   3   64.89   10.90
 -21  15  -3   28.10    8.00
 -21  15   3   27.80   18.00
 -15 -21   3   49.70   23.30
 -21  16  -3   24.90    8.20
 -16 -21   3   25.40   15.00
 -21  16   3   21.70   18.20
 -17 -21   3   10.60   20.90
 -18 -21   3    4.90   21.90
 -21  18   3   22.60   16.00
 -19 -21   3   42.80   21.10
 -21  19   3  112.69   22.70
 -21  20   3   71.59   23.50
 -20 -21   3   47.40   20.30
 -21  21   3   28.50   21.20
 -21 -21   3   -5.10   18.80
 -22 -21   3   48.10   18.70
 -21  22   3   12.10   18.60
 -20  22   3   34.70   20.90
 -22 -20   3   38.30   19.70
 -19  22   3   32.90   19.50
 -22 -19   3   -1.10   16.30
 -18  22   3   51.89   25.30
 -22 -18   3   64.99   20.50
 -17  22   3    7.60   14.20
 -22 -17   3   -6.10   16.90
 -22 -16   3   22.00   24.00
 -16  22   3   12.50   18.40
 -22 -15   3   31.30   18.90
 -22 -14   3   22.80   20.20
  14 -22   3    8.90   18.90
 -22 -13   3  125.59   21.30
  13 -22   3  135.89   21.90
  12 -22   3   13.40   17.70
 -22 -12   3    9.20   17.90
 -22 -11   3  -11.00   18.50
  11 -22   3   20.70   17.30
 -22 -10  -3   51.89   15.60
 -22 -10   3   71.69   20.40
  10 -22   3   65.99   18.50
 -22  -9  -3   65.29   11.70
   9 -22   3   53.79   17.70
 -22  -9   3   41.30   21.60
 -22  -8  -3   84.59   13.80
   8 -22   3  112.69   18.80
 -22  -7  -3  101.99   15.00
   7 -22   3  100.19   17.80
 -22  -7   3   94.39   16.00
 -22  -6  -3  -17.10    8.00
   6 -22   3    2.80   15.60
 -22  -6   3   27.70   10.10
 -22  -5  -3   29.70    8.80
   5 -22   3   27.30   16.40
 -22  -5   3   36.40    9.20
 -22  -4  -3  237.28   20.00
 -22  -4   3  278.27   24.50
   4 -22   3  258.57   30.00
 -22  -3  -3  142.19   16.30
   3 -22   3  142.39   21.30
 -22  -3   3  199.48   27.00
 -22  -2  -3  222.68   19.80
 -22  -2   3  295.57   28.60
   2 -22   3  287.57   29.10
 -22  -1  -3   42.00   10.10
 -22  -1   3   49.10   14.90
   1 -22   3   38.70   17.70
 -22   0  -3    2.60    7.50
 -22   0   3  -14.70    9.80
 -22   1  -3   45.00    9.30
 -22   1   3   50.99   13.50
 -22   2  -3  311.27   20.40
 -22   2   3  338.57   26.10
 -22   3  -3  131.49   14.20
 -22   3   3  122.29   17.80
 -22   4  -3  254.67   17.00
 -22   4   3  319.67   25.40
 -22   5  -3   25.00    7.40
 -22   5   3   30.10   12.60
 -22   6  -3   16.70    6.20
 -22   6   3   14.90   12.60
 -22   7  -3   89.09   12.70
 -22   7   3  121.29   19.70
 -22   8  -3   93.79   12.40
 -22   8   3   72.29   17.60
 -22   9  -3   53.49    8.90
 -22   9   3   58.69   12.80
 -22  10  -3   50.29    8.20
 -22  11  -3    1.20    6.80
 -22  11   3   -0.40    9.90
 -22  12  -3   16.80    7.40
 -22  12   3   -2.00   10.30
 -22  13  -3  143.29   14.40
 -22  13   3  132.99   21.60
 -22  14  -3   11.30    7.70
 -22  14   3   21.40   18.00
 -22  15  -3   49.30   11.10
 -22  15   3   72.29   21.90
 -22  16  -3   23.90    9.10
 -22  16   3   30.60   25.40
 -16 -22   3   19.90   21.10
 -22  17  -3    5.30    9.00
 -17 -22   3   12.80   20.40
 -22  17   3   25.20   14.40
 -18 -22   3   33.20   18.30
 -22  18   3   23.30   23.40
 -19 -22   3   -0.50   20.10
 -22  19   3   56.99   20.00
 -22  20   3   16.70   23.00
 -20 -22   3   31.30   21.90
 -21 -22   3    2.40   16.90
 -22  21   3   74.89   20.90
 -22 -22   3   -3.10   21.70
 -22  22   3   12.60   23.70
 -22  23   3    4.30   21.30
 -23 -22   3   -5.80   22.70
 -21  23   3    8.80   24.10
 -23 -21   3   29.50   20.50
 -23 -20   3   72.39   20.50
 -20  23   3   15.60   19.60
 -23 -19   3   59.69   19.70
 -19  23   3   60.39   24.10
 -23 -18   3    2.60   17.70
 -18  23   3   43.00   22.70
 -23 -17   3    0.40   20.10
 -23 -16   3   -9.90   16.00
 -23 -15   3   62.49   20.90
 -23 -14   3   43.40   22.70
 -23 -13   3    7.10   21.10
 -23 -12  -3   55.89   17.00
 -23 -12   3   38.50   19.20
  12 -23   3   27.00   20.00
 -23 -11  -3   78.79   17.00
 -23 -11   3   92.19   17.20
  11 -23   3   78.19   21.10
 -23 -10  -3    9.30    9.80
  10 -23   3    7.90   19.10
 -23 -10   3    0.40   17.60
 -23  -9  -3  369.06   27.10
   9 -23   3  322.17   33.60
 -23  -9   3  311.27   47.40
 -23  -8  -3   49.30   15.90
   8 -23   3   59.69   19.40
 -23  -8   3   39.30   20.20
 -23  -7  -3   78.49   14.10
   7 -23   3   97.99   20.30
 -23  -7   3   99.19   23.80
 -23  -6  -3   47.00   10.60
 -23  -6   3   56.59   19.20
   6 -23   3   68.49   19.90
 -23  -5  -3   45.40   10.80
   5 -23   3   41.70   17.20
 -23  -4  -3   68.79   12.60
   4 -23   3  108.39   21.30
 -23  -4   3   78.59   12.70
 -23  -3  -3  289.47   22.70
 -23  -3   3  281.87   23.40
   3 -23   3  362.66   34.30
 -23  -2  -3   27.40    9.30
   2 -23   3   48.50   19.80
 -23  -2   3   21.80    9.50
 -23  -1  -3   32.00    9.20
 -23  -1   3   47.40   10.20
   1 -23   3   26.20   19.60
 -23   0  -3   -2.30    8.00
   0 -23   3  -13.90   19.80
 -23   0   3   26.30    9.60
 -23   1  -3   34.00    8.90
 -23   1   3    8.40   10.20
 -23   2  -3   20.20    8.60
 -23   2   3   20.60   10.20
 -23   3  -3  323.17   20.20
 -23   3   3  321.57   24.50
 -23   4  -3   76.49   11.60
 -23   4   3  101.49   12.50
 -23   5  -3   41.50    8.90
 -23   5   3   63.89   10.30
 -23   6  -3   82.19   11.30
 -23   6   3   67.89    9.90
 -23   7  -3   90.79   11.90
 -23   7   3  119.69   16.60
 -23   8  -3   89.29   12.90
 -23   8   3   48.60   11.50
 -23   9  -3  357.26   19.90
 -23   9   3  316.37   23.60
 -23  10  -3    3.40    7.10
 -23  10   3   20.10   11.30
 -23  11  -3   81.09   11.00
 -23  11   3   73.89   20.40
 -23  12  -3   12.20    7.90
 -23  12   3   16.50   17.20
 -23  13  -3   10.10    7.80
 -23  13   3   -8.30   18.20
 -23  14  -3    7.90    8.80
 -23  15  -3   33.60    9.60
 -23  15   3   15.10   16.20
 -23  16  -3   29.80    9.50
 -23  16   3    5.50   17.90
 -16 -23   3   36.20   23.10
 -23  17  -3   11.70   10.50
 -17 -23   3    7.40   17.30
 -23  17   3   25.00   24.30
 -23  18   3    0.20   23.00
 -18 -23   3   -0.50   18.60
 -23  19   3   61.19   22.90
 -19 -23   3   43.50   21.10
 -20 -23   3    1.50   20.10
 -23  20   3   -6.00   19.80
 -21 -23   3   24.90   22.80
 -23  21   3   43.80   23.10
 -22 -23   3   -4.00   22.30
 -23  22   3   28.60   22.10
 -21  24   3   20.40   20.80
 -24 -21   3   20.80   21.40
 -24 -20   3  -17.40   20.20
 -24 -19   3  -13.40   19.10
 -24 -18   3   32.90   18.90
 -24 -17   3   60.99   22.30
 -24 -16   3  108.79   21.70
 -24 -15   3   13.60   19.30
 -24 -14  -3   52.79   19.60
 -24 -14   3  -12.70   18.10
 -24 -13  -3   17.70   14.80
 -24 -13   3   -1.50   19.00
 -24 -12  -3   17.80   15.30
 -24 -12   3   12.90   19.60
 -24 -11  -3   -1.80   17.70
 -24 -11   3   31.60   22.30
 -24 -10  -3   70.99   21.40
 -24 -10   3   61.19   19.70
  10 -24   3   67.99   21.60
 -24  -9   3   -1.50   14.00
   9 -24   3   53.29   21.20
 -24  -8  -3   18.70   10.40
 -24  -8   3    8.10   15.80
   8 -24   3   13.40   19.70
 -24  -7  -3   49.70   17.00
   7 -24   3   85.09   22.40
 -24  -6  -3  142.59   19.10
 -24  -6   3   68.59   25.60
   6 -24   3  137.79   23.20
 -24  -5  -3  -18.10    9.50
   5 -24   3   -3.00   18.90
 -24  -5   3   -0.60   15.40
 -24  -4  -3   35.80   10.20
 -24  -4   3   35.30   21.20
   4 -24   3   37.20   21.50
 -24  -3  -3   17.90    9.30
   3 -24   3   13.50   20.60
 -24  -3   3   12.10   18.90
 -24  -2  -3  101.59   16.80
 -24  -2   3  138.69   23.90
   2 -24   3  120.79   27.00
 -24  -1  -3   36.30   10.50
   1 -24   3   24.50   23.80
 -24  -1   3   34.30   15.00
 -24   0  -3  525.75   27.00
   0 -24   3  468.15   43.60
 -24   0   3  390.56   27.20
 -24   1  -3   51.39   10.70
 -24   1   3   19.90   10.60
  -1 -24   3   55.59   29.90
 -24   2  -3  111.49   14.40
 -24   2   3   67.89   10.90
 -24   3  -3    4.60    8.30
 -24   4  -3   21.30    9.20
 -24   4   3   17.60   10.80
 -24   5  -3   -0.40    8.00
 -24   6  -3  125.69   15.50
 -24   6   3  121.09   19.20
 -24   7  -3   64.69   10.60
 -24   7   3   73.39   19.30
 -24   8  -3   27.90    8.40
 -24   8   3   27.40   20.30
 -24   9  -3   20.50    7.90
 -24   9   3   17.90   18.00
 -24  10  -3   58.99   12.90
 -24  10   3   71.19   20.60
 -24  11  -3    9.50    9.20
 -24  11   3   18.00   20.80
 -24  12  -3   -9.40    8.40
 -24  13  -3    4.50    8.50
 -24  13   3   -8.90   15.60
 -24  14  -3    0.80    9.60
 -24  14   3  -18.70   14.80
 -24  15  -3    3.40    9.90
 -24  15   3    1.30   22.00
 -24  16  -3  144.69   17.60
 -24  16   3   96.09   23.70
 -16 -24   3   79.39   19.60
 -24  17  -3  123.59   18.60
 -24  17   3   82.99   27.60
 -17 -24   3   60.99   20.00
 -18 -24   3   22.20   22.00
 -24  18   3  -32.30   21.60
 -19 -24   3  -17.60   17.90
 -24  19   3   40.10   19.60
 -20 -24   3  -18.90   21.90
 -24  20   3    2.30   22.10
 -21 -24   3  -20.10   26.50
 -24  21   3    7.70   21.70
 -25 -20   3    8.60   22.10
 -25 -19   3   -8.00   20.80
 -25 -18   3   25.20   21.70
 -25 -17   3   51.19   19.60
 -25 -16  -3   93.29   23.10
 -25 -16   3   53.39   20.90
 -25 -15  -3   42.70   16.70
 -25 -15   3   19.70   17.40
 -25 -14  -3   24.50   19.50
 -25 -14   3   20.50   18.60
 -25 -13  -3   32.00   18.20
 -25 -13   3   31.70   16.90
 -25 -12  -3    7.20   16.90
 -25 -12   3  -24.40   18.40
 -25 -11  -3  -17.20   14.80
 -25 -11   3   -6.20   20.00
 -25 -10  -3  -21.30   20.30
 -25 -10   3   22.90   22.80
 -25  -9  -3   -6.20   18.10
 -25  -9   3  -16.10   18.70
   8 -25   3   -6.10   21.90
 -25  -8   3    9.10   21.00
 -25  -7  -3  174.78   19.20
 -25  -7   3  167.48   26.80
   7 -25   3  133.09   26.90
 -25  -6  -3   80.79   16.20
 -25  -6   3   85.09   18.80
   6 -25   3   43.00   22.90
 -25  -5  -3  156.18   21.60
 -25  -5   3  171.78   26.00
   5 -25   3  124.69   25.30
 -25  -4  -3   -4.90   10.20
 -25  -4   3   -7.60   23.70
   4 -25   3  -22.20   21.50
 -25  -3  -3   48.00   12.10
   3 -25   3   45.90   24.70
 -25  -2  -3   49.20   11.50
   2 -25   3   70.79   27.20
 -25  -2   3   23.10   20.40
 -25  -1  -3  381.26   24.40
 -25  -1   3  358.76   37.80
 -25   0  -3   85.09   13.60
 -25   0   3   80.59   22.90
 -25   1  -3  416.76   26.20
 -25   1   3  416.16   37.70
 -25   2  -3   55.09   11.40
 -25   2   3   46.30   18.70
 -25   3  -3   22.80   10.00
 -25   3   3   29.20   18.00
 -25   4  -3    5.40    8.60
 -25   4   3    0.40   17.80
 -25   5  -3  160.98   18.30
 -25   5   3  133.89   24.00
 -25   6  -3   60.79   11.30
 -25   6   3   75.89   20.10
 -25   7  -3  168.08   16.90
 -25   7   3  161.48   30.00
 -25   8  -3   -1.00    8.70
 -25   9  -3    3.40    8.80
 -25  10  -3   -7.10    8.70
 -25  10   3   43.20   15.80
 -25  11  -3   -8.70    9.60
 -25  11   3  -25.60   14.30
 -25  12  -3   10.40    9.30
 -25  12   3   -5.70   17.80
 -25  13  -3   28.30   10.30
 -25  13   3   25.90   25.40
 -25  14  -3   12.90   10.80
 -25  14   3   35.60   22.00
 -25  15  -3   51.79   11.20
 -25  15   3   32.50   26.40
 -25  16  -3   69.89   12.30
 -25  16   3   90.79   24.50
 -16 -25   3   78.69   20.00
 -25  17  -3   55.19   12.60
 -25  17   3   12.50   19.60
 -17 -25   3   69.59   21.00
 -18 -25   3   21.20   18.80
 -25  18   3    4.90   22.60
 -19 -25   3   39.20   22.70
 -25  19   3  -19.90   18.00
 -20 -25   3  -10.60   25.70
 -26 -18  -3   79.19   21.80
 -26 -18   3   99.49   26.70
 -26 -17  -3   66.79   17.30
 -26 -17   3   15.10   23.50
 -26 -16  -3   69.89   22.50
 -26 -16   3   90.69   21.60
 -26 -15  -3    0.90   16.20
 -26 -15   3    7.40   17.90
 -26 -14  -3   26.10   17.00
 -26 -14   3   40.40   21.20
 -26 -13  -3    8.30   19.20
 -26 -13   3    2.80   19.70
 -26 -12  -3  -24.20   18.80
 -26 -12   3   18.10   19.90
 -26 -11  -3   25.60   25.00
 -26 -11   3   26.40   18.70
 -26 -10  -3   22.50   14.40
 -26 -10   3   23.90   18.80
 -26  -9   3   33.20   22.40
 -26  -8  -3   14.60   18.80
 -26  -8   3   10.20   23.40
 -26  -7  -3    5.90   18.50
 -26  -7   3   26.20   19.60
 -26  -6  -3   33.70   11.00
   6 -26   3   59.49   26.10
 -26  -6   3   79.79   25.20
 -26  -5  -3   15.50   11.00
 -26  -5   3   59.89   25.10
   5 -26   3   20.60   25.00
 -26  -4  -3   51.49   18.00
 -26  -4   3   83.69   22.80
 -26  -3  -3    0.70   11.90
 -26  -3   3   16.00   15.80
 -26  -2  -3   43.20   11.90
 -26  -2   3   43.60   17.60
 -26  -1  -3   71.49   13.60
 -26  -1   3   63.99   17.30
 -26   0  -3   63.79   13.00
 -26   0   3   26.40   16.70
 -26   1  -3   38.30   10.50
 -26   1   3   36.80   15.20
 -26   2  -3   43.60   11.20
 -26   2   3   61.79   18.20
 -26   3  -3   13.20    9.50
 -26   3   3   25.20   15.20
 -26   4  -3   79.49   12.90
 -26   4   3   62.69   18.70
 -26   5  -3   33.60   10.00
 -26   5   3   36.30   16.30
 -26   6  -3   74.19   12.60
 -26   6   3   51.19   18.80
 -26   7  -3    7.30    9.30
 -26   7   3   14.00   14.20
 -26   8  -3   25.40   10.50
 -26   8   3   24.20   15.10
 -26   9  -3   29.50   10.40
 -26   9   3   41.60   18.40
 -26  10   3   61.59   21.60
 -26  11  -3   25.40   11.30
 -26  11   3   27.00   24.20
 -26  12  -3   -1.00   10.10
 -26  12   3    9.00   17.70
 -26  13  -3    3.80   10.60
 -26  13   3   -2.60   24.70
 -26  14  -3   -0.40   11.60
 -26  14   3   23.20   21.50
 -26  15  -3   -1.00   11.30
 -26  15   3  -14.10   20.10
 -16 -26   3   96.49   19.70
 -26  16   3   63.99   21.50
 -26  17   3  -26.30   20.70
 -17 -26   3   48.70   18.70
 -18 -26   3   -5.60   34.20
 -26  18   3   44.50   22.40
 -27 -17  -3   41.50   22.30
 -27 -17   3   17.90   21.50
 -27 -16  -3   29.40   18.60
 -27 -15  -3   35.40   18.80
 -27 -15   3   13.80   23.60
 -27 -14  -3    4.20   17.10
 -27 -14   3   -5.00   19.80
 -27 -13  -3   14.90   20.10
 -27 -13   3   54.19   19.60
 -27 -12  -3   18.40   18.10
 -27 -12   3   19.10   20.40
 -27 -11  -3   22.20   23.10
 -27 -11   3  -11.80   18.40
 -27 -10  -3   22.30   22.80
 -27 -10   3   35.00   20.30
 -27  -9  -3   43.20   19.90
 -27  -9   3   37.30   21.10
 -27  -8  -3   19.60   16.50
 -27  -8   3   16.40   19.80
 -27  -7  -3   50.89   30.50
 -27  -7   3   37.40   21.30
 -27  -6  -3    1.50   19.60
 -27  -6   3   33.50   22.20
 -27  -5  -3   82.29   18.90
 -27  -5   3   84.29   26.70
 -27  -4  -3   36.00   12.90
 -27  -4   3   83.39   25.80
 -27  -3  -3  261.77   23.30
 -27  -3   3  262.67   37.60
 -27  -2  -3   49.80   17.00
 -27  -2   3    4.40   22.50
 -27  -1  -3   47.40   15.20
 -27  -1   3   63.59   23.70
 -27   0  -3    1.60   12.00
 -27   0   3   -5.80   21.60
 -27   1  -3   51.49   13.10
 -27   1   3   65.69   26.40
 -27   2   3   42.20   26.50
 -27   3  -3  244.88   22.80
 -27   3   3  317.67   38.10
 -27   4  -3   60.79   12.80
 -27   4   3   55.89   24.70
 -27   5  -3  119.59   18.10
 -27   5   3   55.89   26.50
 -27   6  -3    8.70   10.30
 -27   6   3   -3.50   22.90
 -27   7  -3   51.09   11.80
 -27   7   3   78.19   25.00
 -27   8  -3   -2.80   10.60
 -27   8   3   18.50   20.50
 -27   9  -3   60.29   12.50
 -27   9   3   79.69   21.20
 -27  10  -3  -10.10   10.40
 -27  10   3   17.80   21.80
 -27  11  -3   -3.20   11.30
 -27  11   3   16.50   22.50
 -27  12  -3  -14.10   11.10
 -27  12   3   32.50   22.40
 -27  13  -3   67.09   12.90
 -27  13   3   34.70   22.00
 -27  14  -3  -12.50   11.70
 -27  14   3   -3.40   19.50
 -27  15  -3    9.10   12.60
 -27  15   3    1.80   22.70
 -27  16   3   -3.00   18.30
 -17 -27   3   45.00   20.50
 -27  17   3  -11.10   23.40
 -28 -15  -3   52.09   20.50
 -28 -15   3   -4.20   25.10
 -28 -14  -3  114.49   23.20
 -28 -14   3   68.49   26.40
 -28 -13  -3   39.40   17.50
 -28 -13   3   -0.50   25.20
 -28 -12  -3   25.60   19.90
 -28 -12   3   64.19   22.10
 -28 -11  -3  -32.50   17.30
 -28 -11   3   -7.90   17.30
 -28 -10  -3   -2.40   21.90
 -28 -10   3   10.70   19.10
 -28  -9  -3   -9.30   19.70
 -28  -9   3   -5.30   19.00
 -28  -8  -3   67.89   26.10
 -28  -8   3   51.39   18.60
 -28  -7  -3  -13.40   17.60
 -28  -7   3   22.50   21.80
 -28  -6  -3   47.30   19.60
 -28  -6   3   31.90   23.10
 -28  -5  -3  -43.30   22.30
 -28  -5   3   28.20   18.20
 -28  -4  -3   39.00   22.80
 -28  -4   3   64.89   18.50
 -28  -3  -3   19.50   17.00
 -28  -3   3   38.50   21.40
 -28  -2  -3   37.60   13.80
 -28  -2   3   75.49   22.80
 -28  -1  -3    4.90   11.70
 -28  -1   3   -7.80   20.20
 -28   0  -3   -3.00   14.90
 -28   0   3   26.90   21.10
 -28   1  -3   29.90   17.40
 -28   1   3   15.30   22.50
 -28   2  -3   83.69   14.40
 -28   2   3   47.30   26.50
 -28   3  -3   27.70   11.90
 -28   3   3   28.20   23.80
 -28   4  -3   63.69   13.80
 -28   4   3   75.79   27.00
 -28   5  -3   31.30   11.80
 -28   5   3  -12.80   24.30
 -28   6  -3    4.70   11.90
 -28   6   3   20.60   21.50
 -28   7  -3  -11.60   11.30
 -28   7   3   23.20   23.60
 -28   8  -3   42.00   12.40
 -28   8   3   14.90   22.40
 -28   9   3   41.00   19.70
 -28  10  -3    1.50   11.60
 -28  10   3    0.70   17.60
 -28  11  -3   -4.10   12.60
 -28  11   3  -17.80   17.80
 -28  12  -3   56.29   13.00
 -28  12   3   41.40   21.50
 -28  13  -3   55.69   12.90
 -28  13   3   -0.90   21.20
 -28  14  -3  122.99   21.40
 -28  14   3  135.69   23.30
 -28  15   3   -5.80   22.00
 -29 -13  -3   52.99   19.70
 -29 -13   3   52.39   25.10
 -29 -12  -3  -12.90   20.00
 -29 -12   3  -45.20   22.80
 -29 -11  -3   38.10   20.80
 -29 -11   3   52.59   25.60
 -29 -10  -3   -1.40   19.80
 -29 -10   3   25.10   21.80
 -29  -9  -3   31.20   20.00
 -29  -9   3   29.30   19.80
 -29  -8  -3  -26.60   22.90
 -29  -8   3   33.00   18.70
 -29  -7  -3   45.00   20.60
 -29  -7   3   43.60   22.30
 -29  -6  -3   26.50   25.50
 -29  -6   3   51.69   20.40
 -29  -5  -3   61.59   19.10
 -29  -5   3   39.50   18.70
 -29  -4  -3  -29.80   18.10
 -29  -4   3    6.40   18.50
 -29  -3  -3    9.70   23.40
 -29  -3   3   20.40   24.30
 -29  -2  -3   23.70   20.00
 -29  -2   3   17.00   19.10
 -29  -1  -3  -19.00   21.20
 -29  -1   3  -12.20   18.90
 -29   0  -3  -26.40   12.50
 -29   0   3   25.40   19.50
 -29   1  -3   -6.80   13.00
 -29   1   3   23.30   19.90
 -29   2   3   62.39   19.70
 -29   3  -3   50.69   17.40
 -29   3   3   30.10   19.60
 -29   4  -3    5.80   18.90
 -29   4   3   -0.50   19.50
 -29   5  -3   66.79   16.00
 -29   5   3   49.70   20.70
 -29   6  -3   24.60   13.80
 -29   6   3   21.20   18.80
 -29   7  -3   51.69   12.80
 -29   7   3   55.09   23.50
 -29   8  -3   24.30   13.30
 -29   8   3  -15.60   22.50
 -29   9   3   67.59   24.20
 -29  10  -3    0.30   12.80
 -29  10   3   24.70   18.20
 -29  11  -3   61.39   15.50
 -29  11   3   37.90   20.90
 -29  12  -3   14.90   13.90
 -29  12   3   39.50   22.00
 -29  13   3   29.90   22.30
 -30 -11  -3  -28.20   19.00
 -30 -11   3  -11.60   23.60
 -30 -10  -3  120.49   23.70
 -30 -10   3   47.70   25.60
 -30  -9  -3    1.90   20.80
 -30  -9   3    9.80   23.10
 -30  -8  -3   15.80   19.40
 -30  -8   3   14.70   24.80
 -30  -7  -3   25.50   22.40
 -30  -7   3   30.80   19.20
 -30  -6  -3   59.89   27.70
 -30  -6   3   54.49   19.10
 -30  -5  -3  -18.10   20.20
 -30  -5   3  -10.10   18.20
 -30  -4  -3   95.29   28.60
 -30  -4   3   13.40   20.60
 -30  -3  -3   -2.20   18.20
 -30  -3   3   41.20   19.60
 -30  -2  -3   28.60   18.50
 -30  -2   3   -1.00   22.20
 -30  -1   3    4.70   20.10
 -30   0  -3   23.70   22.50
 -30   0   3   34.30   19.00
 -30   1  -3   -9.00   22.40
 -30   1   3   12.60   21.30
 -30   2   3   23.90   18.70
 -30   3  -3  -31.80   13.30
 -30   3   3   21.70   19.70
 -30   4  -3   36.70   13.60
 -30   4   3   61.19   20.70
 -30   5  -3   27.70   13.70
 -30   5   3   11.30   18.00
 -30   6  -3   76.49   15.20
 -30   6   3   70.89   20.30
 -30   7  -3   -5.00   18.20
 -30   7   3   41.10   21.80
 -30   8  -3   14.80   19.40
 -30   8   3  -23.40   21.10
 -30   9  -3    7.70   17.40
 -30   9   3  -25.80   19.80
 -30  10  -3   81.79   17.00
 -30  10   3   79.89   23.30
 -30  11  -3   38.30   16.50
 -30  11   3   52.49   21.30
 -31  -8  -3    3.50   20.70
 -31  -8   3   36.80   27.20
 -31  -7  -3   46.90   23.30
 -31  -7   3   -1.40   24.60
 -31  -6  -3   -7.50   19.70
 -31  -6   3   -1.80   22.90
 -31  -5  -3   28.00   20.40
 -31  -5   3    4.10   23.40
 -31  -4  -3   15.00   26.10
 -31  -4   3  -31.30   21.90
 -31  -3  -3    5.20   21.70
 -31  -3   3   33.70   22.70
 -31  -2  -3   -2.50   28.30
 -31  -2   3  -16.30   21.00
 -31  -1  -3   33.80   23.20
 -31  -1   3   39.70   20.00
 -31   0  -3  -27.60   19.00
 -31   0   3   -6.60   20.00
 -31   1  -3   47.30   23.30
 -31   1   3   19.30   19.60
 -31   2   3   20.60   19.90
 -31   3  -3  -11.70   24.20
 -31   3   3   16.30   19.90
 -31   4  -3   63.69   24.60
 -31   4   3    7.70   19.60
 -31   5  -3  -12.80   25.30
 -31   5   3    7.10   19.60
 -31   6  -3  -15.10   17.00
 -31   6   3   40.20   20.10
 -31   7   3    4.50   21.00
 -31   8  -3  -22.90   14.60
 -31   8   3   -3.70   20.50
 -32  -1  -3   14.70   29.40
 -32  -1   3  -32.20   23.00
 -32   0  -3   32.30   23.90
 -32   0   3   56.49   28.20
 -32   1  -3  -30.90   28.40
 -32   1   3   13.40   23.20
   0   0  -4 5507.95  114.09
   0   0   4 5267.27  114.69
   0  -1  -4  137.99    9.50
   0   1  -4  152.98    8.80
   1   0  -4  145.19    9.50
  -1   0  -4  139.09    8.50
   1   0   4  143.49    9.30
  -1   0   4  143.69   10.40
   0   1   4  138.89   10.30
   0  -1   4  155.68    9.60
   1   1  -4 2029.40   48.30
  -1   1  -4 2038.50   46.90
  -1  -1  -4 2036.50   48.50
  -1  -1   4 2103.19   49.70
   1   1   4 2118.99   49.70
   1  -1   4 2062.49   47.70
   1  -2  -4  386.06   16.10
  -2  -1  -4  373.26   14.10
  -1   2  -4  375.16   12.70
   2   1   4  374.26   14.80
   1  -2   4  382.96   13.40
  -1   2   4  379.56   15.40
  -2   0  -4  515.55   16.30
   0   2  -4  531.75   16.30
   2   0  -4  496.65   24.60
   0  -2   4  517.15   17.00
  -2   0   4  466.95   20.30
   0   2   4  493.15   20.40
   2   0   4  529.25   17.00
   2  -1  -4  391.96   16.10
  -2   1  -4  373.76   12.70
   1   2  -4  381.66   14.20
  -2   1   4  386.76   15.60
  -1  -2   4  383.26   15.00
   1   2   4  330.17   18.20
   2  -1   4  374.16   13.20
  -2   2  -4 2624.54   57.49
   2   2  -4 2727.73   61.79
   2  -2  -4 2724.73   63.19
  -2  -2  -4 2628.64   60.99
   2   2   4 2691.13   61.89
  -2  -2   4 2753.12   62.69
  -2   2   4 2657.33   63.69
   2  -2   4 2564.54   58.59
  -2   3  -4  337.37   10.90
   2  -3  -4  333.07   15.90
   3   2  -4  345.07   15.00
  -3  -2  -4  355.86   14.10
  -2   3   4  325.57   14.90
   2  -3   4  344.97   11.40
  -3  -2   4  327.17   14.10
   1  -3  -4  299.17   15.10
  -1   3  -4  279.27   10.50
  -3  -1  -4  312.57   12.30
  -3  -1   4  276.17   13.10
  -1   3   4  291.07   13.80
   3   0  -4   39.10    6.80
   0   3  -4   39.00    5.60
   0  -3  -4   43.50    7.00
  -3   0  -4   38.60    4.90
   0   3   4   34.10    5.10
   0  -3   4   32.00    4.80
  -3   0   4   35.80    5.40
   1   3  -4  296.47   12.20
  -3   1  -4  287.97   10.60
   3  -1  -4  308.97   15.10
  -3   1   4  290.57   13.50
   1   3   4  275.87   12.60
  -1  -3   4  289.67   13.00
   3  -2  -4  314.97   15.70
   2   3  -4  352.46   14.30
  -3   2  -4  344.87   10.90
  -2  -3  -4  347.17   15.10
   2   3   4  323.57   13.90
   3  -2   4  356.26   11.40
  -2  -3   4  350.76   15.00
  -3   2   4  348.37   15.30
   3  -3  -4 3331.47   78.09
  -3   3  -4 3336.87   69.69
  -3  -3  -4 3516.15   75.89
   3   3  -4 3407.86   75.89
  -3  -3   4 3330.07   76.79
  -3   3   4 3267.17   78.59
   3  -3   4 3379.36   70.09
   4   3  -4  335.77   15.70
  -4  -3  -4  337.37   14.50
  -3   4  -4  326.87    9.50
   3  -4  -4  330.47   17.20
  -3   4   4  320.57   15.60
   3  -4   4  338.57    9.60
  -4  -3   4  330.57   14.80
  -2   4  -4  488.95   13.30
   2  -4  -4  454.55   19.20
  -4  -2  -4  472.25   16.60
  -4  -2   4  463.75   17.90
   2  -4   4  445.06   13.40
  -2   4   4  444.06   18.50
  -1   4  -4  282.77   10.30
  -4  -1  -4  270.07   11.40
   4   1  -4  270.57   14.50
   1  -4  -4  293.37   15.10
  -1   4   4  269.87   13.60
  -4  -1   4  273.97   13.10
   1  -4   4  250.27   12.40
   0   4  -4 1059.49   26.80
   0  -4  -4 1031.10   31.00
   4   0  -4 1058.19   31.10
  -4   0  -4 1056.09   26.60
   0   4   4 1003.70   30.80
  -4   0   4 1048.90   31.20
   0  -4   4 1050.99   27.50
  -1  -4  -4  283.87   14.70
   1   4  -4  279.27   11.90
  -4   1  -4  264.47   10.00
   4  -1  -4  279.17   14.80
   1   4   4  265.07   12.90
  -4   1   4  290.87   14.10
  -1  -4   4  294.47   12.80
  -4   2  -4  473.35   12.90
   2   4  -4  433.86   16.40
   4  -2  -4  467.05   19.20
  -4   2   4  443.26   18.40
  -2  -4   4  479.25   17.70
   4  -3  -4  304.87   16.10
  -3  -4  -4  346.07   15.70
   3   4  -4  350.26   15.00
  -4   3  -4  320.47    9.20
  -4   3   4  329.77   15.60
  -3  -4   4  331.87   14.10
   4   4  -4 1510.35   39.90
  -4  -4  -4 1496.65   39.40
  -4  -4   4 1438.96   39.90
  -4   4   4 1501.05   42.40
   4  -5  -4    6.20    6.60
   5   4  -4    8.50    5.80
  -5  -4  -4    2.30    4.70
  -4   5   4    5.30    3.80
  -5  -4   4    4.70    3.10
  -5  -3  -4  582.44   19.70
   3  -5  -4  510.15   25.80
  -3   5   4  554.04   21.60
  -5  -3   4  547.05   20.50
   3  -5   4  560.14   13.60
   2  -5  -4   56.49    8.70
  -5  -2  -4   59.09    7.40
   5   2  -4   67.09    9.90
   2  -5   4   57.09    5.20
  -5  -2   4   70.49    6.80
  -2   5   4   81.19    8.20
   5   1  -4  236.78   14.20
  -5  -1  -4  238.58   10.90
   1  -5  -4  229.98   14.00
  -1   5   4  231.98   12.50
   1  -5   4  224.18   11.40
  -5  -1   4  232.28   12.40
   5   0  -4   87.79   10.40
   0  -5  -4   80.79   10.30
  -5   0  -4   86.59    6.90
  -5   0   4   74.29    8.10
   0   5   4   77.19    7.40
   0  -5   4   78.79    7.40
   5  -1  -4  238.48   14.90
  -5   1  -4  243.48    9.20
  -1  -5  -4  239.18   13.90
   1   5   4  215.48   12.10
  -1  -5   4  245.08   12.20
  -5   1   4  227.78   12.90
   2   5  -4   62.79    7.70
  -2  -5  -4   51.39    7.50
   5  -2  -4   72.69    9.70
  -5   2  -4   63.19    4.70
  -2  -5   4   60.99    8.60
  -5   2   4   56.79    7.50
  -3  -5  -4  570.34   23.90
   5  -3  -4  514.15   25.90
   3   5  -4  558.34   19.90
  -5   3  -4  592.34   13.40
  -5   3   4  565.14   22.10
  -3  -5   4  586.84   20.00
  -4  -5  -4    6.60    5.80
   4   5  -4    3.90    5.70
   5  -4  -4   -0.80    6.40
  -5   4   4    2.70    3.80
  -4  -5   4    6.20    3.40
   5  -5  -4 1843.92   49.99
  -5  -5  -4 1809.42   46.60
   5   5  -4 1770.52   47.00
  -5  -5   4 1738.73   47.40
  -5   5   4 1838.62   50.19
   5  -6  -4  117.09   14.50
  -6  -5   4  121.59   10.10
  -5   6   4  125.59   10.10
   4  -6  -4 1085.09   35.00
  -6  -4   4 1051.29   33.10
  -4   6   4 1106.99   34.90
  -6  -3  -4  223.88   12.50
   3  -6  -4  225.58   15.90
   6   3  -4  220.78   14.70
   3  -6   4  233.88    7.50
  -3   6   4  207.78   12.70
  -6  -3   4  246.88   13.30
   6   2  -4  954.70   31.30
   2  -6  -4 1023.30   32.60
  -6  -2  -4  956.80   27.80
   2  -6   4  996.50   24.10
  -6  -2   4 1026.10   31.80
  -2   6   4  970.80   31.70
   6   1  -4  237.08   17.70
  -6  -1  -4  253.87   11.50
  -6  -1   4  282.27   14.30
  -1   6   4  245.08   14.20
  -6   0  -4  294.07   11.40
  -6   0   4  270.67   14.10
   0   6   4  283.17   14.50
   0  -6   4  289.97   12.50
   6  -1  -4  249.18   19.20
  -6   1  -4  253.67    9.60
  -1  -6  -4  265.77   15.50
  -6   1   4  215.88   13.20
  -1  -6   4  245.98   12.60
  -6   2  -4  990.40   22.90
   6  -2  -4 1005.90   32.10
  -2  -6  -4  999.50   31.00
  -2  -6   4  931.91   31.90
  -6   2   4  920.51   30.90
  -6   3  -4  231.38    6.70
  -3  -6  -4  226.28   17.00
   6  -3  -4  208.08   16.00
  -3  -6   4  224.88   11.80
  -6   3   4  228.68   14.00
   6  -4  -4 1117.99   35.80
  -4  -6  -4 1101.09   34.00
  -6   4   4 1107.99   35.10
  -4  -6   4 1066.79   32.30
   6  -5  -4  119.59   13.50
  -5  -6  -4  116.59   14.20
  -6   5   4  112.49   10.30
  -5  -6   4  138.09   10.40
   6  -6  -4 1395.86   42.00
  -6  -6   4 1293.57   39.00
  -6   6   4 1288.77   40.50
   6  -7  -4  234.78   18.30
  -7  -6   4  199.18   13.30
  -6   7   4  222.68   14.00
   5  -7  -4  380.76   20.80
   7   5  -4  405.26   20.40
  -5   7   4  376.76   18.60
  -7  -5   4  377.66   18.20
   7   4  -4  227.88   16.00
   4  -7  -4  224.08   17.70
  -4   7   4  204.48   13.60
  -7  -4   4  213.08   13.20
   3  -7  -4 1010.30   33.90
   7   3  -4 1035.10   33.00
   3  -7   4 1017.40   23.50
  -3   7   4 1025.10   33.70
  -7  -3   4  958.50   32.10
   7   2  -4  188.58   14.80
   2  -7  -4  191.78   15.70
   2  -7   4  197.48    8.90
  -7  -2   4  169.08   11.50
  -2   7   4  184.28   13.00
   7   1  -4 1449.06   41.80
   1  -7  -4 1460.75   42.10
   1  -7   4 1478.35   35.40
  -1   7   4 1405.16   41.90
  -7  -1   4 1437.36   42.10
   0  -7  -4   52.49    9.50
   7   0  -4   44.80    8.60
   0  -7   4   42.20    6.20
   0   7   4   35.80    6.10
  -7   0   4   42.50    7.10
   7  -1  -4 1445.86   42.00
  -7   1  -4 1472.35   34.20
  -1  -7  -4 1489.95   41.80
  -1  -7   4 1492.75   38.10
  -7   1   4 1405.06   42.20
   7  -2  -4  181.08   15.70
  -7   2  -4  194.98    7.70
  -2  -7  -4  201.58   15.10
  -2  -7   4  171.78   12.10
  -7   2   4  202.88   13.10
  -7   3  -4  986.50   22.40
  -3  -7  -4  985.10   32.30
   7  -3  -4 1060.99   34.70
  -7   3   4 1043.70   33.80
  -3  -7   4  979.60   29.90
   7  -4  -4  250.57   18.70
  -7   4   4  235.28   14.40
  -4  -7   4  231.38   13.00
   7  -5  -4  416.86   22.20
  -5  -7  -4  408.66   19.90
  -7   5   4  361.16   18.80
  -5  -7   4  385.56   17.70
   7  -6  -4  203.18   17.20
  -6  -7   4  205.08   13.40
  -7   6   4  232.18   14.70
   7  -7  -4  478.75   25.30
  -7  -7   4  499.05   21.50
  -7   7   4  473.85   22.20
   7  -8  -4  374.66   23.30
  -8  -7   4  332.37   18.10
  -7   8   4  347.67   19.50
   6  -8  -4   95.19   13.70
  -8  -6   4   66.09    9.10
  -6   8   4   67.59    9.60
   5  -8  -4   28.00    9.80
  -5   8   4   19.80    5.80
  -8  -5   4   13.30    4.50
   8   4  -4  838.12   30.50
   4  -8  -4  869.11   31.60
   4  -8   4  824.52   18.80
  -8  -4   4  815.12   29.40
   4  -8   4  852.21   19.20
  -4   8   4  832.92   30.70
   8   3  -4  174.58   16.20
   3  -8  -4  212.68   17.20
   3  -8   4  179.68    8.00
  -3   8   4  192.68   13.30
  -8  -3   4  161.68   12.10
   8   2  -4 2100.99   55.49
   2  -8  -4 2097.89   55.79
  -8  -2   4 2008.40   54.99
   2  -8   4 2033.30   50.79
  -2   8   4 2043.30   55.99
   8   1  -4  916.21   31.60
   1  -8  -4  862.31   30.80
  -8  -1   4  808.12   29.20
  -1   8   4  827.62   29.70
   1  -8   4  892.41   24.30
   8   0  -4 2504.05   64.59
   0  -8  -4 2550.74   64.19
   0  -8   4 2536.45   58.39
  -8   0   4 2480.75   64.89
  -1  -8  -4  897.41   30.70
   8  -1  -4  888.01   31.10
  -1  -8   4  833.52   26.90
  -8   1   4  843.92   30.00
   8  -2  -4 2085.69   56.19
  -2  -8  -4 2158.48   55.69
  -8   2   4 2089.09   56.69
  -2  -8   4 2037.00   51.49
  -3  -8  -4  179.78   16.40
   8  -3  -4  179.78   16.90
  -8   3  -4  182.08    7.10
  -3  -8   4  186.78   11.30
  -8   3   4  179.28   12.90
  -4  -8  -4  857.71   30.20
   8  -4  -4  911.31   32.80
  -4  -8   4  836.72   28.00
  -8   4   4  825.02   30.50
   8  -5  -4   22.80    9.50
  -5  -8  -4   40.10   15.00
  -8   5   4   20.60    6.00
  -5  -8   4   19.50    5.20
   8  -6  -4   66.89   12.20
  -6  -8   4   72.29    8.60
  -8   6   4   59.69    8.60
   8  -7  -4  380.36   22.90
  -8   7   4  354.96   19.30
  -7  -8   4  365.86   18.60
   8  -8  -4 2603.54   71.89
  -8  -8   4 2757.42   71.19
  -8   8   4 2823.42   73.09
   8  -9  -4  605.74   30.30
  -9  -8   4  627.24   26.10
  -8   9   4  601.24   26.50
   7  -9  -4  432.36   24.40
  -7   9   4  418.36   21.80
  -9  -7   4  427.66   21.00
   6  -9  -4  161.68   18.90
  -9  -6   4  152.18   12.90
  -6   9   4  154.08   12.30
   5  -9  -4  393.36   23.10
  -9  -5   4  347.67   18.50
  -5   9   4  356.66   19.80
   9   4  -4  187.68   17.20
   4  -9  -4  181.98   17.40
   4  -9   4  196.88    8.00
   4  -9   4  187.58    7.30
  -4   9   4  213.78   14.20
  -9  -4   4  185.48   13.10
   9   3  -4  662.03   27.20
   3  -9  -4  674.63   27.40
   3  -9   4  650.03   18.50
  -3   9   4  611.94   25.90
  -9  -3   4  673.63   26.40
   2  -9  -4  129.89   14.90
   9   2  -4  142.19   16.00
  -2   9   4  114.69   11.20
   2  -9   4  129.29    9.40
  -9  -2   4  139.39   11.30
   9   1  -4  520.65   23.70
   1  -9  -4  510.55   24.30
  -1   9   4  502.85   22.40
   1  -9   4  533.95   18.20
  -9  -1   4  488.85   21.80
   9   0  -4   40.00   10.20
   0  -9  -4   27.80    8.60
  -9   0   4   25.70    5.90
   0  -9   4   42.90    7.20
  -1  -9  -4  536.25   24.20
   9  -1  -4  519.35   23.90
  -9   1   4  492.85   22.10
  -1  -9   4  442.86   20.30
   9  -2  -4  131.19   15.80
  -2  -9  -4  124.89   14.00
  -9   2   4  129.69   11.50
  -2  -9   4  119.69    9.40
  -9   3  -4  650.53   16.90
   9  -3  -4  635.54   27.30
  -3  -9  -4  682.23   27.50
  -9   3   4  577.84   24.80
  -3  -9   4  626.04   22.80
  -4  -9  -4  221.38   17.70
   9  -4  -4  180.48   18.40
  -9   4  -4  178.08    6.50
  -9   4   4  165.68   13.40
  -4  -9   4  187.78   12.10
   9  -5  -4  382.16   22.90
  -5  -9  -4  383.46   21.80
  -9   5   4  332.47   18.20
  -5  -9   4  372.56   17.60
   9  -6  -4  160.38   19.80
  -6  -9   4  147.59   11.50
  -9   6   4  149.99   12.40
   9  -7  -4  436.36   24.90
  -9   7   4  433.76   21.70
  -7  -9   4  438.86   20.80
   9  -8  -4  624.04   31.00
  -9   8   4  586.14   26.70
  -8  -9   4  634.64   26.20
   9  -9  -4   43.60   12.00
  -9   9   4   25.90    7.10
  -9  -9   4   32.50    7.50
   9 -10  -4  134.49   20.20
  -9  10   4  114.19   12.00
 -10  -9   4   88.29   11.70
   8 -10  -4  301.37   23.40
 -10  -8   4  302.87   18.40
  -8  10   4  307.47   18.40
   7 -10  -4   99.59   15.30
  -7  10   4   87.29   11.00
 -10  -7   4   92.29   11.30
   6 -10  -4 1397.96   45.90
  -6  10   4 1381.16   45.00
   6 -10   4 1325.77   29.50
 -10  -6   4 1407.76   44.40
   5 -10  -4  348.17   22.70
 -10  -5   4  337.07   19.20
  -5  10   4  360.36   19.60
   5 -10   4  349.37   10.70
  10   4  -4  419.76   23.70
   4 -10  -4  409.26   22.90
  -4  10   4  402.56   21.00
 -10  -4   4  373.66   19.50
   4 -10   4  377.46   12.30
   3 -10  -4  373.66   21.50
  10   3  -4  382.16   23.30
  -3  10   4  414.06   20.80
 -10  -3   4  356.86   19.30
   2 -10  -4 2147.59   59.29
  10   2  -4 2297.07   60.29
   2 -10   4 2164.18   50.39
 -10  -2   4 2087.29   59.09
  -2  10   4 2116.69   60.09
   1 -10  -4  403.76   22.90
  10   1  -4  401.96   23.30
   1 -10   4  434.96   17.00
 -10  -1   4  366.66   19.60
  10   0  -4  885.21   33.60
   0 -10  -4  886.31   32.50
 -10   0   4  901.41   32.20
  10  -1  -4  407.46   23.40
  -1 -10  -4  405.56   22.00
  -1 -10   4  401.06   16.50
 -10   1   4  401.66   20.40
 -10   2  -4 2138.99   48.50
  -2 -10  -4 2101.99   57.79
  -2 -10   4 2089.99   53.49
 -10   2   4 2156.98   59.49
  -3 -10  -4  404.96   21.70
 -10   3  -4  319.97   15.40
  10  -3  -4  358.46   22.70
 -10   3   4  360.86   19.10
  -3 -10   4  382.56   17.00
 -10   4  -4  369.56   11.50
  -4 -10  -4  403.96   23.10
  10  -4  -4  385.86   23.70
  -4 -10   4  408.26   18.50
 -10   4   4  394.76   20.30
  10  -5  -4  343.27   23.50
 -10   5  -4  355.76    9.80
  -5 -10  -4  369.56   22.80
  -5 -10   4  350.46   18.00
 -10   5   4  355.96   19.90
  10  -6  -4 1376.66   45.80
 -10   6   4 1375.76   44.60
  -6 -10   4 1407.36   42.60
  10  -7  -4   66.69   14.30
  -7 -10   4   84.49   10.50
 -10   7   4   95.29   10.80
  10  -8  -4  277.37   24.40
  -8 -10   4  278.17   17.00
 -10   8   4  322.57   19.10
  10  -9  -4  102.19   16.10
 -10   9   4  106.09   12.00
  -9 -10   4  102.09   11.20
  10 -10  -4  153.98   20.40
 -10 -10   4  152.88   13.00
 -10  10   4  133.29   13.70
  10 -11  -4  118.29   19.20
 -11 -10   4  106.09   12.80
 -10  11   4  134.69   13.20
   9 -11  -4  171.48   23.20
  -9  11   4  146.59   15.00
 -11  -9   4  142.29   13.80
   8 -11  -4   50.59   14.40
  -8  11   4   33.50    7.70
 -11  -8   4   35.40    7.90
   8 -11   4   32.00    4.50
   7 -11  -4   71.79   14.40
  -7  11   4   76.59   11.60
 -11  -7   4   71.39    9.40
   7 -11   4   78.49    5.80
   6 -11  -4 1339.37   45.70
  -6  11   4 1351.36   44.40
 -11  -6   4 1283.27   43.30
   6 -11   4 1313.47   30.30
   5 -11  -4  640.74   29.50
 -11  -5   4  646.54   27.60
   5 -11   4  655.23   17.80
  -5  11   4  614.84   28.20
  11   4  -4  158.68   17.50
   4 -11  -4  147.79   17.20
   4 -11   4  150.48    8.70
 -11  -4   4  141.99   12.80
  -4  11   4  159.98   13.60
  11   3  -4   86.49   14.10
   3 -11  -4   74.19   13.60
 -11  -3   4   73.29    9.90
  -3  11   4   70.69   10.00
   2 -11  -4  163.28   18.30
  11   2  -4  180.98   18.10
 -11  -2   4  177.08   13.20
  -2  11   4  173.98   13.00
   1 -11  -4  157.88   17.90
  11   1  -4  193.78   20.00
 -11  -1   4  179.38   14.20
  11   0  -4  352.96   23.20
   0 -11  -4  342.57   22.20
 -11   0   4  310.87   18.70
  -1 -11  -4  183.08   19.20
  11  -1  -4  168.58   19.20
 -11   1   4  188.88   14.00
  -2 -11  -4  188.28   17.60
  11  -2  -4  196.38   20.00
 -11   2  -4  200.98   11.30
  -2 -11   4  193.28   12.00
 -11   2   4  223.78   14.80
  11  -3  -4   68.59   12.90
 -11   3  -4   76.99    7.50
  -3 -11  -4   83.69   13.50
 -11   3   4   70.09   10.20
  -3 -11   4   73.19    8.60
  -4 -11  -4  164.08   19.20
 -11   4  -4  127.59   12.40
  11  -4  -4  149.29   17.80
  -4 -11   4  150.18   11.80
 -11   4   4  146.49   13.10
 -11   5  -4  608.74   16.50
  -5 -11  -4  616.44   29.80
  11  -5  -4  631.64   30.40
 -11   5   4  641.24   28.00
  -5 -11   4  652.93   25.30
  11  -6  -4 1247.18   45.20
 -11   6  -4 1302.67   28.90
  -6 -11   4 1307.87   41.30
 -11   6   4 1358.96   44.10
  11  -7  -4   82.79   16.10
 -11   7   4   69.89   10.80
  -7 -11   4   90.89   11.40
  11  -8  -4   18.80   11.70
 -11   8   4   37.10    8.10
  -8 -11   4   32.10    7.30
  11  -9  -4  161.48   22.70
  -9 -11   4  167.68   14.10
 -11   9   4  123.79   14.60
  11 -10  -4   92.69   17.20
 -11  10   4  111.59   13.30
 -10 -11   4   79.79   12.00
  11 -11  -4  357.96   31.20
 -11  11   4  391.96   22.90
 -11 -11   4  374.06   21.60
  11 -12  -4  286.87   29.60
 -12 -11   4  248.98   18.40
 -11  12   4  279.37   19.30
  11 -12   4  258.27   10.80
  10 -12  -4  578.94   35.40
  10 -12   4  519.35   15.30
 -10  12   4  539.55   27.50
 -12 -10   4  543.35   27.20
   9 -12  -4   19.10   14.80
 -12  -9   4   12.20    5.90
  -9  12   4   13.90    7.00
   9 -12   4   12.80    3.90
   8 -12  -4  154.08   19.50
 -12  -8   4  126.19   14.10
  -8  12   4  113.49   13.80
   8 -12   4  140.49    8.00
   7 -12  -4  266.87   24.40
   7 -12   4  278.07   10.90
  -7  12   4  304.87   18.80
 -12  -7   4  268.67   18.60
   6 -12  -4  784.52   34.80
 -12  -6   4  805.22   32.70
   6 -12   4  818.62   21.70
  -6  12   4  827.32   33.90
   5 -12  -4  186.08   22.30
  -5  12   4  216.88   15.40
   5 -12   4  214.58   10.50
 -12  -5   4  204.08   16.20
  12   4  -4 1839.42   54.99
   4 -12  -4 1684.53   53.09
   4 -12   4 1790.12   41.90
 -12  -4   4 1806.92   54.19
  -4  12   4 1758.92   54.09
  12   3  -4  204.18   21.10
   3 -12  -4  219.48   20.40
 -12  -3   4  219.58   15.80
  -3  12   4  197.38   15.60
   2 -12  -4  301.27   22.50
  12   2  -4  305.47   23.70
 -12  -2   4  280.57   17.50
  12   1  -4  418.36   25.70
   1 -12  -4  449.36   24.40
 -12  -1   4  444.26   22.10
  12   0  -4   48.00   12.30
   0 -12  -4   63.79   12.80
 -12   0   4   58.59   10.20
  -1 -12  -4  462.75   25.40
  12  -1  -4  467.95   26.80
 -12   1   4  462.15   22.80
  -2 -12  -4  280.37   22.20
 -12   2  -4  283.07   13.90
  12  -2  -4  287.57   22.60
 -12   2   4  260.37   16.30
 -12   3  -4  215.88   11.50
  12  -3  -4  216.08   22.10
  -3 -12  -4  218.98   21.00
 -12   3   4  208.28   15.30
  -4 -12  -4 1910.01   55.79
 -12   4  -4 1811.02   42.30
  12  -4  -4 1776.52   55.19
  -4 -12   4 1762.12   50.39
 -12   4   4 1866.91   55.29
  12  -5  -4  175.88   22.00
  -5 -12  -4  220.18   21.20
  -5 -12   4  217.78   14.20
 -12   5   4  219.88   15.80
  12  -6  -4  874.31   36.90
  -6 -12  -4  827.42   35.60
 -12   6  -4  786.62   20.80
 -12   6   4  822.62   33.30
  -6 -12   4  810.72   30.70
  12  -7  -4  233.98   23.40
 -12   7  -4  253.77    9.50
 -12   7   4  260.27   17.50
  -7 -12   4  269.27   16.70
 -12   8  -4  145.29    7.00
  12  -8  -4  162.18   20.60
 -12   8   4  143.09   14.70
  -8 -12   4  133.69   13.30
  12  -9  -4   24.10   13.90
  -9 -12   4    9.30    6.50
 -12   9   4   22.70    6.90
  12 -10  -4  568.54   36.80
 -12  10   4  580.74   28.50
 -10 -12   4  557.84   27.30
  12 -11  -4  279.17   28.40
 -12  11   4  298.87   21.00
 -11 -12   4  287.17   20.30
  12 -12  -4  572.54   37.50
 -12  12   4  600.24   29.00
  12 -12   4  556.34   17.20
 -12 -12   4  591.94   29.80
  12 -13  -4  111.09   22.20
 -13 -12   4  116.49   15.40
 -12  13   4  107.39   15.60
  11 -13  -4   36.00   18.10
  11 -13   4   50.79    6.50
 -11  13   4   44.00   10.30
 -13 -11   4   35.40   10.50
  10 -13  -4   63.59   18.50
 -13 -10   4   56.39   11.20
  10 -13   4   54.09    6.50
 -10  13   4   35.30    9.60
   9 -13  -4  114.19   19.40
 -13  -9   4  164.98   15.80
   9 -13   4  147.59    9.60
  -9  13   4  160.38   15.90
   8 -13  -4  213.78   24.30
 -13  -8   4  192.18   16.20
   8 -13   4  202.58   10.50
  -8  13   4  207.78   17.10
   7 -13  -4   48.20   15.50
   7 -13   4   50.39    6.30
 -13  -7   4   49.10   10.40
  -7  13   4   37.80    9.30
   6 -13  -4   91.49   16.50
 -13  -6   4   69.39   11.80
  -6  13   4   72.99   10.40
   6 -13   4   85.79    8.60
   5 -13  -4  589.54   31.30
   5 -13   4  584.64   19.00
  -5  13   4  616.64   27.80
 -13  -5   4  580.74   27.50
  13   4  -4  760.72   35.20
   4 -13  -4  741.63   33.50
  -4  13   4  818.62   33.10
 -13  -4   4  827.92   32.90
   4 -13   4  790.52   23.60
   3 -13  -4 1034.20   40.00
  13   3  -4 1086.09   40.80
 -13  -3   4 1019.90   38.20
  13   2  -4  688.53   33.70
   2 -13  -4  696.13   32.70
 -13  -2   4  723.13   30.10
  13   1  -4  282.07   23.70
   1 -13  -4  272.37   21.70
 -13  -1   4  257.47   17.80
 -13   0  -4  348.87   15.00
   0 -13  -4  331.77   23.50
  13   0  -4  341.87   26.10
 -13   0   4  311.37   18.90
 -13   1  -4  250.27   12.90
  -1 -13  -4  270.97   23.00
  13  -1  -4  269.77   22.40
 -13   1   4  285.07   18.10
  13  -2  -4  677.13   31.70
  -2 -13  -4  662.43   32.00
 -13   2   4  668.93   29.10
 -13   3  -4 1069.29   29.60
  -3 -13  -4 1099.89   41.10
  13  -3  -4 1034.00   40.50
 -13   3   4 1063.59   38.80
 -13   4  -4  857.71   24.30
  -4 -13  -4  817.82   35.30
  13  -4  -4  843.52   38.00
 -13   4   4  816.62   33.70
 -13   5  -4  580.34   18.00
  -5 -13  -4  558.54   31.30
  13  -5  -4  567.74   30.70
 -13   5   4  602.04   27.30
 -13   6  -4   82.89    7.90
  13  -6  -4   62.99   15.30
  -6 -13  -4   88.79   17.00
  -6 -13   4   83.49   10.70
 -13   6   4   90.09   12.20
  13  -7  -4   36.80   16.20
  -7 -13   4   46.20    8.10
 -13   7   4   55.19   10.70
 -13   8  -4  195.68    9.40
  13  -8  -4  189.78   24.70
  -8 -13   4  196.98   15.30
 -13   8   4  217.38   17.30
  13  -9  -4  144.79   21.30
 -13   9  -4  141.09    8.30
 -13   9   4  155.48   15.00
  -9 -13   4  136.69   14.30
  13 -10  -4   54.09   17.90
 -10 -13   4   55.29   11.20
 -13  10   4   61.59   11.60
  13 -11  -4   34.10   19.10
 -13  11   4   56.69   11.30
 -11 -13   4   43.60   10.30
  13 -12  -4  125.19   22.90
 -13  12   4  116.99   15.10
 -12 -13   4  111.69   15.40
  13 -13  -4  439.86   40.00
  13 -13   4  410.66   16.40
 -13 -13   4  437.76   26.30
 -13  13   4  462.55   26.80
 -14 -13   4   64.39   11.20
 -13  14   4  116.29   13.80
  13 -14   4   78.19   11.70
  12 -14  -4  185.48   29.50
 -12  14   4  173.18   18.70
 -14 -12   4  189.98   17.10
  12 -14   4  192.58   12.70
  11 -14  -4   21.30   18.70
 -11  14   4   36.30   10.10
 -14 -11   4   16.00    8.20
  10 -14  -4  113.99   21.50
  10 -14   4  152.88   11.00
 -14 -10   4  153.58   16.40
 -10  14   4  142.49   16.10
   9 -14  -4  195.08   24.30
  -9  14   4  170.98   16.80
 -14  -9   4  176.78   18.20
   9 -14   4  196.18   11.60
   8 -14  -4  745.53   39.20
   8 -14   4  711.53   21.70
 -14  -8   4  745.33   33.20
  -8  14   4  683.63   32.00
   7 -14  -4   44.10   16.20
  -7  14   4   37.70    8.80
   7 -14   4   39.40    6.60
 -14  -7   4   23.20    8.10
   6 -14  -4  539.45   32.30
   6 -14   4  521.25   18.60
  -6  14   4  568.94   27.80
 -14  -6   4  531.65   27.30
   5 -14  -4  115.89   18.30
  -5  14   4   98.49   13.80
 -14  -5   4  106.69   13.50
   5 -14   4  121.59   11.10
   4 -14  -4  124.39   18.00
 -14  -4   4  139.29   14.10
   4 -14   4  137.29   12.40
  14   3  -4   88.89   15.70
   3 -14  -4  108.49   16.80
 -14  -3   4   78.39   11.00
   2 -14  -4  337.67   25.00
  14   2  -4  336.57   25.00
 -14  -2   4  302.67   19.30
   1 -14  -4  169.18   19.70
  14   1  -4  203.18   23.00
 -14  -1   4  174.38   15.60
   0 -14  -4   15.40   10.50
 -14   0  -4   31.40    5.80
  14   0  -4   44.60   14.00
 -14   0   4   27.30    8.10
  14  -1  -4  181.78   23.00
 -14   1  -4  190.98   11.30
  -1 -14  -4  190.38   21.70
 -14   1   4  179.38   15.90
  14  -2  -4  341.87   26.20
  -2 -14  -4  293.77   24.80
 -14   2  -4  328.17   14.10
 -14   2   4  306.97   20.50
 -14   3  -4   86.29    8.50
  14  -3  -4   71.79   16.30
  -3 -14  -4   86.59   15.40
 -14   3   4   99.39   11.80
  14  -4  -4  123.89   17.90
  -4 -14  -4   99.09   17.30
 -14   4  -4  133.59   11.20
 -14   4   4  122.39   13.00
  14  -5  -4  133.19   20.00
  -5 -14  -4  115.79   18.60
 -14   5  -4  112.79   10.10
 -14   5   4   96.69   13.30
  14  -6  -4  485.55   31.30
 -14   6  -4  526.55   17.70
  -6 -14  -4  565.84   34.00
 -14   6   4  539.95   27.50
 -14   7  -4   32.00    5.70
  14  -7  -4   49.30   17.00
 -14   7   4   31.00    7.90
  -7 -14   4   34.50    7.40
 -14   8  -4  745.43   21.00
  14  -8  -4  657.53   37.90
  -8 -14   4  745.93   31.40
 -14   8   4  746.33   32.90
 -14   9  -4  193.28   10.80
  14  -9  -4  165.18   22.50
  -9 -14   4  190.68   16.30
 -14   9   4  196.98   17.70
 -14  10  -4  161.98   11.10
  14 -10  -4  143.59   23.50
 -14  10   4  173.58   17.00
 -10 -14   4  173.88   16.40
  14 -11  -4   39.80   20.50
 -14  11   4   28.30    8.80
 -11 -14   4   30.60    9.40
  14 -12  -4  187.98   29.70
 -14  12   4  199.08   19.10
 -12 -14   4  179.98   18.90
 -14  13   4   89.49   13.50
 -13 -14   4   85.89   13.10
 -14 -14   4  928.51   40.40
 -14  14   4  941.61   40.20
  14 -14   4  894.31   27.60
  14 -15   4   48.60    9.30
 -14  15   4   15.30   10.30
 -15 -14   4   28.30   10.00
 -13  15   4  193.38   20.10
 -15 -13   4  224.88   21.10
  13 -15   4  183.88   14.90
 -15 -12   4    4.40    9.10
 -12  15   4   -6.70    7.00
  12 -15   4   13.40    7.30
 -15 -11   4  181.38   18.40
  11 -15   4  194.08   13.30
 -11  15   4  207.58   18.10
  10 -15  -4  226.08   29.70
  10 -15   4  311.07   15.70
 -15 -10   4  289.27   21.90
 -10  15   4  301.57   22.60
   9 -15  -4   48.00   19.00
 -15  -9   4   57.39   11.10
   9 -15   4   56.89    9.50
  -9  15   4   51.49    9.80
   8 -15  -4  475.75   35.00
  -8  15   4  430.36   25.70
 -15  -8   4  445.36   26.70
   8 -15   4  447.96   18.00
   7 -15  -4  679.33   37.80
 -15  -7   4  658.03   31.90
  -7  15   4  663.53   31.20
   7 -15   4  678.03   22.80
   6 -15  -4  251.87   26.40
  -6  15   4  229.28   19.20
 -15  -6   4  235.38   18.40
   5 -15  -4   36.00   14.30
 -15  -5   4   40.70    9.50
   5 -15   4   43.50    8.10
  -5  15   4   43.20    8.70
   4 -15  -4  197.88   24.80
   4 -15   4  203.48   14.10
 -15  -4   4  193.88   17.00
  15   3  -4  392.66   29.60
   3 -15  -4  386.26   28.30
 -15  -3   4  347.77   22.50
   2 -15  -4  129.59   19.20
  15   2  -4  149.19   20.20
 -15  -2   4  113.59   12.90
 -15  -1  -4  151.38   11.50
   1 -15  -4  145.09   19.20
  15   1  -4  202.38   26.40
 -15  -1   4  162.28   16.00
  15   0  -4  313.17   27.60
   0 -15  -4  220.68   23.90
 -15   0  -4  261.87   14.70
 -15   0   4  286.67   19.50
 -15   1  -4  164.88   11.10
  15  -1  -4  132.39   19.20
  -1 -15  -4  160.88   23.40
 -15   1   4  160.98   14.40
  15  -2  -4  119.89   19.10
  -2 -15  -4   90.19   17.30
 -15   2  -4  126.19    9.50
 -15   2   4  127.59   14.20
 -15   3  -4  378.96   15.40
  -3 -15  -4  465.15   31.00
  15  -3  -4  331.57   29.30
 -15   3   4  339.07   21.30
  -4 -15  -4  199.38   22.60
  15  -4  -4  202.28   25.50
 -15   4  -4  198.98   10.50
 -15   4   4  158.58   15.60
  -5 -15  -4   47.40   16.40
  15  -5  -4   25.40   15.30
 -15   5   4   45.40    9.70
  15  -6  -4  297.37   31.90
  -6 -15  -4  269.27   28.90
 -15   6  -4  253.87   13.90
 -15   6   4  239.88   18.40
 -15   7  -4  686.73   21.70
  15  -7  -4  690.23   37.90
 -15   7   4  704.93   32.00
  15  -8  -4  392.76   34.40
 -15   8  -4  443.66   16.70
  -8 -15   4  415.16   23.30
 -15   8   4  452.25   25.40
  15  -9  -4   50.09   19.90
 -15   9  -4   48.50    7.00
 -15   9   4   38.30   10.10
  -9 -15   4   66.89   11.60
 -15  10  -4  284.07   13.70
  15 -10  -4  237.08   34.10
 -15  10   4  280.07   21.10
 -10 -15   4  283.17   20.80
 -15  11  -4  207.48   12.20
 -15  11   4  191.18   17.10
 -11 -15   4  166.08   17.90
 -15  12   4    3.20    7.90
 -12 -15   4    3.70    8.00
 -13 -15   4  157.58   20.30
 -15  13   4  225.88   19.70
  15 -14   4   38.80    8.80
 -15  14   4   58.09   11.10
 -14 -15   4   29.90   10.40
  15 -15   4   10.10    8.90
 -15 -15   4   21.80   10.00
 -15  15   4   36.30    9.70
 -15  16   4  269.27   29.10
 -16 -15   4  293.67   27.50
 -14  16   4   51.39   11.10
  14 -16   4   47.50   16.70
 -16 -14   4   46.50   13.80
 -16 -13   4   31.00   12.00
  13 -16   4   45.20   10.20
 -13  16   4   48.10   11.00
  12 -16   4   46.50    9.60
 -12  16   4   56.59   12.20
 -16 -12   4   63.99   13.90
 -11  16   4  241.78   22.10
 -16 -11   4  346.17   24.00
  11 -16   4  294.97   16.90
  10 -16   4  184.48   16.30
 -10  16   4  194.08   18.70
 -16 -10   4  167.78   18.80
   9 -16  -4  257.77   32.90
  -9  16   4  293.87   22.30
 -16  -9   4  277.37   21.30
   8 -16  -4   78.69   20.70
 -16  -8   4   83.79   13.60
  -8  16   4  125.29   15.30
   7 -16  -4   64.69   19.60
 -16  -7   4   60.79   10.50
   7 -16   4   43.80    8.40
  -7  16   4   56.59   11.30
   6 -16  -4   78.69   20.20
   6 -16   4   86.69   10.40
  -6  16   4   60.09   11.60
 -16  -6   4   65.59   12.80
   5 -16  -4   63.89   17.10
 -16  -5   4   82.29   13.00
   5 -16   4   91.79   11.40
   4 -16  -4  225.38   27.60
   4 -16   4  214.08   16.40
 -16  -4   4  235.18   19.30
   3 -16  -4   85.19   18.30
  16   3  -4   48.00   17.50
 -16  -3   4   76.59   13.20
   3 -16   4   85.99   11.30
  16   2  -4   94.39   18.90
 -16  -2  -4   92.69   10.10
   2 -16  -4  108.29   18.10
 -16  -2   4  109.39   14.30
  16   1  -4   96.49   19.60
 -16  -1  -4  107.19   10.30
   1 -16  -4   86.19   17.20
 -16  -1   4  105.99   13.80
   0 -16  -4   40.10   15.40
  16   0  -4   53.69   17.10
 -16   0  -4   49.10    7.30
 -16   0   4   54.09    9.80
  16  -1  -4   99.59   19.70
  -1 -16  -4  119.19   19.60
 -16   1  -4   89.69    9.40
 -16   1   4  111.89   13.10
  -2 -16  -4   95.59   18.00
 -16   2  -4   86.09    9.10
  16  -2  -4  100.69   18.90
 -16   2   4  122.49   15.00
  16  -3  -4   76.69   18.30
  -3 -16  -4  100.09   19.50
 -16   3  -4   81.39    8.30
 -16   3   4   52.49   10.80
  -4 -16  -4  210.58   27.40
  16  -4  -4  197.48   26.50
 -16   4  -4  227.48   11.80
 -16   4   4  220.38   17.60
 -16   5  -4   79.09    7.80
  -5 -16  -4  107.09   20.60
  16  -5  -4   91.99   21.10
 -16   5   4   98.69   12.70
  16  -6  -4   78.09   19.60
  -6 -16  -4   68.79   19.40
 -16   6  -4   83.49    7.70
 -16   6   4   83.79   13.20
  16  -7  -4   50.29   21.90
  -7 -16  -4   44.10   18.10
 -16   7   4   55.09   11.70
  16  -8  -4  116.89   23.90
 -16   8  -4   90.29   11.50
 -16   8   4  110.09   14.80
  16  -9  -4  280.17   42.00
 -16   9  -4  291.27   15.20
  -9 -16   4  298.67   20.80
 -16   9   4  288.07   21.90
 -16  10  -4  186.68   13.70
 -10 -16   4  199.68   18.70
 -16  10   4  192.08   18.30
 -16  11  -4  327.27   16.00
 -11 -16   4  313.17   22.30
 -16  11   4  297.47   22.60
 -12 -16   4   55.29   11.30
 -16  12   4   86.89   14.50
 -13 -16   4   43.90   11.30
 -16  13   4   38.90   12.00
 -14 -16   4   35.30   11.80
 -16  14   4   43.60    9.50
 -16  15   4  270.87   27.70
 -15 -16   4  284.67   30.10
 -16 -16   4  201.58   20.70
  16 -16   4  202.78   23.20
 -16  16   4  178.78   19.60
 -16  17   4  327.67   22.70
 -17 -16   4  277.77   30.00
  16 -17   4  298.57   21.90
 -15  17   4   86.19   11.20
  15 -17   4   98.09   12.90
 -17 -15   4   71.59   13.30
 -17 -14   4   39.10   10.90
 -14  17   4   42.10   17.20
  14 -17   4   35.60   11.00
 -13  17   4   22.20   10.70
  13 -17   4   28.70   10.80
 -17 -13   4   29.30   15.40
  12 -17   4  117.39   13.60
 -17 -12   4  127.79   19.10
 -12  17   4  127.89   17.00
 -17 -11   4   71.79   15.00
  11 -17   4  104.79   15.00
 -11  17   4  112.19   15.90
 -10  17   4  168.18   18.00
  10 -17   4  231.58   16.80
 -17 -10   4  233.38   20.90
   9 -17   4  211.78   16.60
  -9  17   4  232.68   20.50
 -17  -9   4  212.88   20.10
  -8  17   4   56.39   11.40
   8 -17   4   79.79   10.50
 -17  -8   4   70.09   12.60
   7 -17   4  257.37   18.20
  -7  17   4  317.87   21.70
 -17  -7   4  322.97   23.30
   6 -17  -4  435.76   36.30
 -17  -6   4  458.85   26.80
   5 -17  -4   37.70   17.60
 -17  -5   4   67.49   12.40
   5 -17   4   74.59   11.40
   4 -17  -4  144.29   21.90
   4 -17   4  152.08   19.80
 -17  -4   4  144.79   16.60
   3 -17  -4    8.10   14.90
 -17  -3  -4   27.40    6.50
   3 -17   4   18.20    9.10
 -17  -3   4    7.30    8.40
  17   2  -4   67.49   19.60
 -17  -2  -4   65.99    9.80
   2 -17  -4   80.39   19.80
 -17  -2   4   73.39   12.60
  17   1  -4  675.43   38.90
 -17  -1  -4  754.52   27.70
   1 -17  -4  687.93   36.90
 -17  -1   4  746.63   34.40
   0 -17  -4  536.35   33.40
 -17   0  -4  567.74   22.80
  17   0  -4  591.04   39.60
 -17   0   4  575.64   29.60
 -17   1  -4  728.53   26.60
  17  -1  -4  742.63   42.90
  -1 -17  -4  787.82   41.20
 -17   1   4  747.73   33.60
  17  -2  -4   61.59   20.20
 -17   2  -4   71.89    9.30
  -2 -17  -4   48.20   17.60
 -17   2   4   76.09   13.00
  17  -3  -4   15.00   17.90
 -17   3  -4   14.80    5.30
  -3 -17  -4   20.20   17.10
 -17   3   4   18.60    7.60
  -4 -17  -4  152.88   22.90
 -17   4  -4  149.09   10.50
  17  -4  -4  148.19   23.20
 -17   4   4  148.09   17.10
 -17   5  -4   60.69    8.10
  17  -5  -4   97.29   22.40
  -5 -17  -4   91.39   21.50
 -17   5   4   97.29   12.80
 -17   6  -4  428.36   16.70
  -6 -17  -4  438.76   59.59
  17  -6  -4  386.16   36.20
 -17   6   4  446.76   26.10
 -17   7  -4  263.17   12.60
  17  -7  -4  245.48   42.30
 -17   7   4  309.47   21.90
 -17   8  -4   65.29    7.80
 -17   8   4   64.09   12.00
 -17   9  -4  188.48   14.70
 -17   9   4  185.18   18.90
 -17  10   4  204.88   18.50
 -10 -17   4  226.48   19.90
 -17  11   4  100.89   14.80
 -11 -17   4   86.39   13.50
 -17  12   4  123.89   17.80
 -12 -17   4  144.89   18.00
 -17  13   4   25.60    9.60
 -13 -17   4   23.40    9.50
 -14 -17   4   36.30   16.30
 -17  14   4   43.90   15.10
 -15 -17   4   73.29   12.50
 -17  15   4   98.49   12.70
  17 -16   4  279.87   21.00
 -17  16   4  328.17   24.40
 -16 -17   4  218.08   23.00
 -17 -17   4  126.79   23.50
 -17  17   4  136.79   22.20
  17 -17   4  173.28   21.70
  17 -18   4   15.90   14.10
 -17  18   4   52.99   18.20
 -18 -17   4   51.99   20.80
  16 -18   4   73.79   14.90
 -18 -16   4   65.79   21.40
 -16  18   4  104.89   22.60
  15 -18   4   43.40   13.10
 -18 -15   4   38.70   22.40
 -15  18   4   19.00   10.20
  14 -18   4   22.20   11.20
 -18 -14   4   -2.80   10.00
 -14  18   4   23.90   10.00
  13 -18   4  341.67   22.10
 -18 -13   4  394.16   25.60
 -13  18   4  377.56   29.00
  12 -18   4   19.30   10.50
 -18 -12   4   31.00   12.40
 -12  18   4   20.70   14.20
  11 -18   4   94.89   12.90
 -18 -11   4   61.69   18.30
 -11  18   4   95.59   15.70
 -10  18   4  121.49   18.30
 -18 -10   4  124.59   16.80
  10 -18   4  123.69   17.60
 -18  -9   4  274.47   22.70
   9 -18   4  292.77   20.00
  -9  18   4  258.07   21.50
 -18  -8   4  153.88   18.50
   8 -18   4  137.59   17.20
   7 -18   4  484.85   23.50
 -18  -7   4  543.75   30.30
   6 -18   4  158.28   21.00
 -18  -6   4  236.88   20.50
   5 -18   4   69.29   14.00
 -18  -5   4   76.49   13.80
 -18  -4  -4   97.79   12.30
 -18  -4   4  133.69   16.00
 -18  -3  -4   79.99   10.90
   3 -18   4   91.69   13.50
 -18  -3   4   70.19   12.20
 -18  -2  -4   83.89   11.00
 -18  -2   4  104.69   13.70
 -18  -1  -4  123.19   11.60
 -18  -1   4   86.49   14.70
  18   0  -4  335.57   49.40
 -18   0  -4  294.37   16.70
 -18   0   4  336.77   22.50
  18  -1  -4  129.49   38.30
 -18   1  -4   84.29    9.70
 -18   1   4   82.99   12.90
 -18   2  -4   98.19   10.10
 -18   2   4  120.79   15.90
 -18   3  -4   85.69    9.80
 -18   3   4  105.99   14.40
 -18   4  -4   80.39    9.40
 -18   4   4   68.59   11.80
 -18   5  -4   63.19    8.30
 -18   5   4   73.29   13.20
 -18   6  -4  217.08   12.40
 -18   6   4  226.78   18.70
 -18   7  -4  505.45   18.80
 -18   7   4  561.84   30.10
 -18   8  -4  124.39    9.70
 -18   8   4  136.19   16.30
 -18   9  -4  275.87   13.60
 -18   9   4  281.87   21.80
 -18  10  -4  138.99   10.10
 -18  10   4  137.89   18.60
 -10 -18   4  161.78   16.80
 -18  11  -4   79.19    9.10
 -18  11   4   82.09   13.70
 -11 -18   4   61.69   11.60
 -18  12  -4   14.40    4.90
 -18  12   4    6.30   11.70
 -12 -18   4   23.60    9.60
 -18  13  -4  404.06   16.20
 -13 -18   4  371.56   30.40
 -18  13   4  394.56   30.40
 -18  14   4   34.50    9.70
 -14 -18   4   23.90    9.90
 -15 -18   4   46.80   11.10
 -18  15   4   21.30   10.70
 -18  16   4  106.59   21.70
 -16 -18   4   61.69   21.90
 -18  17   4   33.20   20.10
 -18 -18   4    7.00   13.90
 -19 -18   4   51.89   22.90
 -18  19   4   -8.40   13.30
 -19 -17   4    8.70   17.10
  16 -19   4    8.60   12.60
 -16  19   4   -5.20   17.10
 -19 -16   4   19.50   16.20
 -19 -15   4  -25.60   20.50
  15 -19   4   -5.60   12.10
 -15  19   4   15.60   18.70
  14 -19   4  236.08   22.30
 -14  19   4  170.78   19.80
 -19 -14   4  257.87   31.10
 -19 -13   4   59.09   19.40
  13 -19   4   73.99   13.80
 -13  19   4   37.10   11.10
 -12  19   4  127.89   16.90
 -19 -12   4   80.49   14.00
  12 -19   4   96.59   14.30
 -19 -11   4   67.89   13.70
  11 -19   4   68.89   13.10
 -11  19   4   67.59   17.70
 -10  19   4  -22.70   10.70
  10 -19   4    5.30   10.60
 -19 -10   4    9.70   12.50
   9 -19   4  213.78   20.30
 -19  -9   4  187.78   25.10
 -19  -8   4   53.09   13.90
 -19  -7   4   39.00   11.00
   7 -19   4   26.90   12.50
 -19  -6   4  147.29   18.10
   6 -19   4  141.29   19.10
 -19  -5  -4  109.39   13.50
   5 -19   4   65.09   12.70
 -19  -5   4   70.49   12.80
 -19  -4  -4  136.79   14.30
   4 -19   4  126.89   15.60
 -19  -4   4  158.98   17.10
 -19  -3  -4  346.87   20.50
   3 -19   4  368.06   24.70
 -19  -3   4  361.06   24.80
 -19  -2  -4    0.70    5.90
 -19  -2   4    7.40    7.60
 -19  -1  -4  114.39   13.20
 -19  -1   4  121.09   18.20
 -19   0  -4   65.19    9.60
 -19   0   4   54.59   12.10
 -19   1  -4  101.49   12.10
 -19   1   4  144.19   17.00
 -19   2  -4    3.40    5.30
 -19   2   4    5.00    8.80
 -19   3  -4  389.26   18.20
 -19   3   4  403.86   25.30
 -19   4  -4  161.18   12.10
 -19   4   4  137.29   17.60
 -19   5  -4   81.69    9.60
 -19   5   4   70.59   12.40
 -19   6  -4  135.89   11.00
 -19   6   4  133.69   17.80
 -19   7  -4   27.40    6.00
 -19   7   4   26.10   10.50
 -19   8  -4   64.29    9.00
 -19   8   4   69.59   10.90
 -19   9  -4  202.48   12.20
 -19   9   4  228.98   20.30
 -19  10  -4    6.00    5.00
 -19  10   4    3.90   11.70
 -19  11  -4   66.59    8.00
 -11 -19   4   81.89   13.50
 -19  11   4   90.19   19.40
 -19  12  -4   86.89   10.30
 -19  12   4   79.59   11.70
 -12 -19   4  102.49   18.10
 -19  13  -4   81.39    9.80
 -19  13   4   56.59   11.00
 -13 -19   4   76.79   12.50
 -19  14   4  134.89   19.10
 -19  15   4   20.80   18.70
 -15 -19   4   15.20   20.30
 -19  16   4   20.70   16.80
 -16 -19   4  -46.60   26.00
 -17 -19   4  -18.00   13.60
 -18 -19   4   -2.00   22.50
 -19  18   4   17.60   13.60
 -19 -19   4  143.89   28.40
 -19  19   4  189.78   31.80
 -20 -19   4   39.90   19.90
 -19  20   4   -5.60   18.80
 -18  20   4  -10.60   23.60
 -20 -18   4   13.80   19.70
 -17  20   4   43.50   14.60
 -16  20   4    2.60   16.60
 -20 -16   4    3.40   20.90
 -15  20   4   13.10   19.30
  15 -20   4   65.49   17.20
 -20 -15   4   42.00   14.60
  14 -20   4   35.20   15.00
 -14  20   4   27.20   19.30
 -20 -14   4   10.60   24.60
 -20 -13   4   34.20   23.20
  13 -20   4   76.59   19.90
 -13  20   4   94.59   18.60
 -12  20   4   41.30   11.40
 -20 -12   4   53.39   20.80
 -20 -11   4   82.39   17.80
 -11  20   4   89.99   13.30
  10 -20   4    1.30   15.40
 -20 -10   4  -12.30   10.00
   9 -20   4   21.20   12.10
 -20  -9   4    7.00    9.70
   8 -20   4   18.80   12.10
 -20  -8   4   29.50    9.60
   7 -20   4    7.80   12.20
 -20  -7   4   11.00   12.70
 -20  -6  -4   15.90    7.80
 -20  -6   4    7.50   14.80
   6 -20   4   11.50   12.30
 -20  -5  -4  322.97   21.10
 -20  -5   4  345.57   27.80
   5 -20   4  326.97   24.40
 -20  -4  -4  180.08   16.80
   4 -20   4  188.78   22.30
 -20  -4   4  192.38   22.30
 -20  -3  -4  472.55   25.00
   3 -20   4  494.85   28.40
 -20  -3   4  528.45   30.40
 -20  -2  -4  125.89   13.80
   2 -20   4  123.79   18.00
 -20  -2   4  105.19   16.40
 -20  -1  -4   61.49    9.40
 -20  -1   4   36.60   11.70
 -20   0  -4   52.89    8.50
 -20   0   4   43.80   11.70
 -20   1  -4   36.50    8.40
 -20   1   4   64.99   12.30
 -20   2  -4  153.48   12.90
 -20   2   4  113.39   17.20
 -20   3  -4  497.05   22.00
 -20   3   4  536.35   29.70
 -20   4  -4  186.18   14.10
 -20   4   4  233.58   20.40
 -20   5  -4  307.77   16.20
 -20   5   4  392.06   26.30
 -20   6  -4   18.60    5.50
 -20   6   4   12.70    9.60
 -20   7  -4    2.90    5.40
 -20   7   4  -13.10    9.60
 -20   8  -4   30.60    6.10
 -20   8   4   22.10   14.10
 -20   9  -4   14.60    5.40
 -20   9   4    3.10   12.70
 -20  10  -4   10.70    5.40
 -20  10   4    0.40   10.50
 -20  11  -4   73.39   10.10
 -20  11   4   96.29   14.50
 -11 -20   4   66.19   15.20
 -20  12  -4   53.19    7.00
 -12 -20   4   75.69   12.40
 -20  12   4   38.70   12.70
 -20  13  -4  112.09   10.80
 -13 -20   4   78.69   14.30
 -20  13   4   61.09   15.50
 -20  14  -4   40.10    7.40
 -20  14   4   26.60   20.30
 -14 -20   4   63.39   21.10
 -20  15   4   23.40   19.10
 -15 -20   4   11.50   20.00
 -16 -20   4   -5.90   15.50
 -20  16   4  -14.00   17.70
 -17 -20   4   -3.90   22.80
 -20  17   4   15.60   16.30
 -18 -20   4  -32.30   21.40
 -20  18   4    7.90   22.20
 -19 -20   4    2.20   18.40
 -20  19   4   24.50   18.80
 -20 -20   4   48.00   21.00
 -20  20   4   39.90   25.20
 -21 -20   4   96.29   22.80
 -20  21   4   91.69   19.60
 -19  21   4   30.00   22.00
 -21 -19   4   43.30   21.90
 -18  21   4    1.40   20.50
 -21 -18   4  -12.20   17.70
 -17  21   4   -3.30   22.60
 -21 -17   4   13.00   19.50
 -16  21   4   36.60   17.20
 -21 -16   4   32.00   22.80
 -15  21   4   28.40   15.90
 -21 -15   4   43.80   23.90
 -21 -14   4   43.40   21.30
  14 -21   4   46.30   20.50
 -13  21   4   71.39   21.70
 -21 -13   4   72.99   17.30
  13 -21   4   85.89   16.50
  12 -21   4   34.20   14.30
 -21 -11   4   36.00   21.10
  11 -21   4   47.90   14.30
 -21 -10   4  101.29   22.80
  10 -21   4  115.19   16.90
 -21  -9   4   10.20   17.60
   9 -21   4   34.20   14.40
 -21  -8   4   -6.20    9.40
   8 -21   4   47.10   14.80
 -21  -7  -4  114.69   15.50
 -21  -7   4   99.69   15.90
   7 -21   4   75.09   15.80
 -21  -6  -4   47.30   10.50
   6 -21   4   56.59   14.80
 -21  -6   4   40.70   10.40
 -21  -5  -4   20.10    8.70
 -21  -5   4   32.70    9.90
   5 -21   4   33.30   13.90
 -21  -4  -4  354.36   23.10
   4 -21   4  378.76   27.70
 -21  -4   4  381.16   28.90
 -21  -3  -4   69.19   11.30
 -21  -3   4   92.79   18.60
   3 -21   4   71.79   16.90
 -21  -2  -4   74.49   11.40
   2 -21   4   94.59   17.40
 -21  -2   4   66.89   17.90
 -21  -1  -4   76.29   12.30
 -21  -1   4   84.79   18.10
 -21   0  -4    9.70    6.90
 -21   0   4   13.70   15.90
 -21   1  -4   83.99   11.90
 -21   1   4  100.79   19.60
 -21   2  -4   77.19   10.30
 -21   2   4   95.49   19.50
 -21   3  -4   87.09   11.50
 -21   3   4  103.89   18.50
 -21   4  -4  413.86   19.90
 -21   4   4  420.76   32.60
 -21   5  -4   23.50    6.50
 -21   5   4   35.50   14.80
 -21   6  -4   43.10    7.60
 -21   6   4   52.39   15.50
 -21   7  -4   89.99   10.80
 -21   7   4   85.39   13.80
 -21   8  -4   50.39    7.60
 -21   8   4   42.40   10.40
 -21   9  -4   26.60    6.90
 -21   9   4   24.90   10.50
 -21  10  -4  127.49   11.60
 -21  10   4   73.49   13.50
 -21  11  -4   53.89    7.90
 -21  11   4   47.20   13.50
 -21  12  -4   16.40    6.90
 -21  12   4   16.40   19.10
 -12 -21   4   27.30   10.30
 -21  13  -4   66.39    9.20
 -13 -21   4   67.89   23.10
 -21  13   4   71.29   19.80
 -14 -21   4  -16.90   20.50
 -15 -21   4   29.00   15.00
 -21  15   4   26.20   15.70
 -16 -21   4    3.10   21.80
 -21  16   4   40.00   18.20
 -17 -21   4   -2.20   22.00
 -21  17   4    6.60   24.10
 -18 -21   4  -20.20   17.70
 -21  18   4    5.40   20.50
 -21  19   4   41.30   21.10
 -19 -21   4   17.30   21.40
 -20 -21   4  115.69   20.10
 -21  20   4   75.59   22.80
 -21 -21   4   50.99   20.70
 -21  21   4   29.50   21.40
 -22 -21   4   33.90   22.40
 -21  22   4   51.89   23.80
 -20  22   4   35.00   22.20
 -22 -20   4  -13.70   17.60
 -19  22   4   40.30   17.50
 -22 -19   4   22.00   20.90
 -18  22   4   52.59   21.70
 -22 -18   4   -1.60   16.80
 -17  22   4   24.00   25.30
 -22 -17   4   82.19   22.10
 -22 -16   4   13.60   18.50
 -16  22   4   25.30   19.60
 -15  22   4  -10.40   18.10
 -22 -15   4   -2.60   19.70
 -22 -14   4   12.40   17.40
 -22 -13   4   22.80   23.20
 -22 -12   4   46.70   20.60
  12 -22   4   44.90   16.50
 -22 -11   4  220.18   28.20
  11 -22   4  213.38   27.00
  10 -22   4   31.60   16.40
 -22  -9  -4   33.50    9.80
   9 -22   4   12.10   14.70
 -22  -9   4  -15.40   18.20
 -22  -8  -4    3.10    9.10
 -22  -8   4   17.30   15.40
   8 -22   4   -8.80   14.30
 -22  -7  -4   72.79   12.90
 -22  -7   4   59.89   22.60
   7 -22   4   63.09   16.60
 -22  -6  -4   88.19   14.00
 -22  -6   4   55.69   19.30
   6 -22   4  104.29   18.20
 -22  -5  -4  200.58   20.20
 -22  -5   4  155.78   23.70
   5 -22   4  250.27   27.60
 -22  -4  -4   57.79   11.00
 -22  -4   4   38.40    9.30
   4 -22   4   74.49   17.70
 -22  -3  -4   59.99   12.30
   3 -22   4   59.69   18.80
 -22  -3   4   73.69   12.60
 -22  -2  -4   32.80    9.50
 -22  -2   4    2.60    9.50
   2 -22   4   17.90   17.40
 -22  -1  -4  480.05   24.70
 -22  -1   4  542.85   29.50
   1 -22   4  481.35   36.10
 -22   0  -4   27.20    8.20
 -22   0   4   28.70   10.10
 -22   1  -4  514.95   24.10
 -22   1   4  516.05   28.30
 -22   2  -4   29.90    7.90
 -22   2   4   26.80   10.40
 -22   3  -4   76.49   10.60
 -22   3   4   72.99   13.40
 -22   4  -4   69.49    9.30
 -22   4   4   76.69   12.70
 -22   5  -4  232.48   15.50
 -22   5   4  220.08   21.40
 -22   6  -4   69.89    9.50
 -22   6   4   61.09   14.80
 -22   7   4   19.70   10.80
 -22   8  -4    1.60    6.30
 -22   9  -4    8.90    6.40
 -22   9   4   -1.30   17.00
 -22  10  -4   27.70    7.10
 -22  10   4   30.50   20.40
 -22  11  -4  187.78   13.80
 -22  11   4  208.48   27.70
 -22  12  -4   44.30    8.50
 -12 -22   4   61.19   20.70
 -22  12   4    8.90   29.60
 -22  13  -4    5.60    7.40
 -13 -22   4   -6.80   21.00
 -22  13   4   -4.30   15.70
 -22  14  -4    9.80    7.40
 -22  14   4    6.10   13.50
 -14 -22   4   -5.90   15.60
 -22  15   4   -8.70   16.30
 -15 -22   4   14.70   20.60
 -16 -22   4   41.40   21.70
 -22  16   4   13.50   22.30
 -22  17   4   69.79   25.00
 -17 -22   4   18.80   21.50
 -22  18   4   -4.90   21.00
 -18 -22   4    3.30   19.60
 -19 -22   4   -2.00   17.50
 -22  19   4   11.20   18.70
 -22  20   4   15.00   21.80
 -20 -22   4   10.20   17.90
 -22  21   4   92.39   23.00
 -21 -22   4   98.99   23.30
 -22  22   4  -27.60   19.60
 -21  23   4   -3.20   18.70
 -23 -21   4  -27.90   25.20
 -23 -20   4   31.10   23.70
 -20  23   4   10.40   21.40
 -23 -19   4   -2.30   19.40
 -19  23   4    4.70   19.40
 -18  23   4   64.79   22.90
 -23 -18   4   94.59   20.90
 -23 -17   4   40.50   20.10
 -17  23   4    9.40   19.40
 -23 -16   4   72.99   24.10
 -23 -15   4   55.19   19.20
 -23 -14   4    9.70   20.00
 -23 -13   4   -6.30   23.30
 -23 -12   4   63.99   20.80
 -23 -11   4   36.10   24.40
 -23 -10  -4   31.10   10.70
 -23 -10   4   19.10   17.30
  10 -23   4   17.80   17.50
   9 -23   4   56.69   18.70
 -23  -9   4   58.39   16.20
 -23  -8  -4   40.30   13.00
   8 -23   4   29.40   17.70
 -23  -8   4   25.70   16.50
 -23  -7  -4   36.50   11.20
   7 -23   4   48.90   17.60
 -23  -6  -4   78.69   14.50
 -23  -6   4   45.10   20.80
   6 -23   4   88.19   18.70
 -23  -5  -4   54.49   11.10
   5 -23   4   46.00   17.90
 -23  -5   4   55.69   21.60
 -23  -4  -4   27.20   10.20
   4 -23   4   45.50   19.60
 -23  -4   4   44.50   19.90
 -23  -3  -4   10.50    8.50
   3 -23   4    9.90   19.20
 -23  -3   4   11.80   18.90
 -23  -2  -4  232.48   20.00
   2 -23   4  260.67   31.70
 -23  -2   4  237.78   35.10
 -23  -1  -4   96.49   14.20
   1 -23   4   97.49   22.40
 -23  -1   4  103.79   22.10
 -23   0  -4  347.77   22.20
 -23   0   4  340.47   32.20
 -23   1  -4   86.79   12.30
 -23   1   4   87.09   18.00
 -23   2  -4  231.68   19.00
 -23   2   4  205.58   28.50
 -23   3  -4    7.20    7.20
 -23   3   4   16.60   14.40
 -23   4  -4   16.20    7.80
 -23   4   4   34.90   18.70
 -23   5  -4   88.99   12.10
 -23   5   4   59.89   21.20
 -23   6  -4  101.59   12.50
 -23   6   4   81.09   23.50
 -23   7  -4   44.70    8.30
 -23   7   4   37.20   20.70
 -23   8  -4   36.10    8.20
 -23   8   4   26.50   19.20
 -23   9   4   13.00   19.20
 -23  10  -4   16.00    7.90
 -23  11   4    9.80   15.20
 -23  12  -4   67.09    8.90
 -12 -23   4   56.79   27.50
 -23  12   4   97.99   18.00
 -23  13  -4   -8.30    7.50
 -13 -23   4   12.70   14.70
 -23  13   4  -28.50   16.00
 -23  14  -4   27.90    7.90
 -14 -23   4   36.30   24.50
 -23  14   4   -0.40   23.30
 -23  15  -4   59.29    9.40
 -23  15   4   15.50   17.90
 -15 -23   4   58.39   22.70
 -16 -23   4  106.79   25.30
 -23  16   4   43.10   24.50
 -17 -23   4   -1.60   19.10
 -23  17   4   52.89   21.50
 -18 -23   4   33.50   22.20
 -23  18   4   43.50   21.60
 -19 -23   4  -13.40   17.90
 -23  19   4  -14.10   18.10
 -23  20   4  -10.50   22.30
 -20 -23   4   63.79   21.70
 -21 -23   4   22.40   22.10
 -23  21   4  -17.30   20.00
 -20  24   4   11.20   19.80
 -24 -20   4    6.30   21.90
 -24 -19   4   65.99   24.60
 -19  24   4   74.59   22.10
 -24 -18   4   19.00   22.60
 -24 -17   4   40.90   17.40
 -24 -16   4   38.10   20.70
 -24 -15   4   41.20   18.90
 -24 -14   4   78.39   25.80
 -24 -13   4   18.30   18.60
 -24 -12  -4   21.80   14.40
 -24 -12   4   11.40   19.00
 -24 -11  -4   42.60   20.30
 -24 -11   4   50.99   24.30
 -24 -10  -4   64.69   21.90
 -24 -10   4   50.39   19.90
 -24  -9  -4   80.79   13.20
 -24  -9   4  105.19   27.40
 -24  -8  -4  156.18   20.70
 -24  -8   4  114.49   26.60
   8 -24   4   88.29   21.50
 -24  -7  -4   98.09   20.80
   7 -24   4  101.99   21.20
 -24  -7   4  139.89   23.50
 -24  -6  -4   19.60   10.00
   6 -24   4   25.20   19.00
 -24  -6   4    8.10   13.50
 -24  -5  -4    9.90    9.50
   5 -24   4   29.00   19.80
 -24  -5   4   52.79   17.30
 -24  -4  -4   -1.50    9.10
   4 -24   4    4.10   19.80
 -24  -4   4   16.60   16.90
 -24  -3  -4  124.49   18.80
   3 -24   4  128.69   23.60
 -24  -2  -4   32.80   10.30
   2 -24   4   54.49   22.80
 -24  -1  -4  111.29   14.80
   1 -24   4  117.79   25.90
 -24  -1   4   75.79   25.80
 -24   0  -4   16.60    8.60
   0 -24   4    7.50   23.70
 -24   0   4    1.10   17.90
 -24   1  -4  142.69   16.00
 -24   1   4  133.19   26.20
 -24   2  -4   42.40    9.60
 -24   2   4   22.20   19.10
 -24   3  -4  106.69   13.90
 -24   3   4  100.39   25.80
 -24   4  -4   -5.90    7.80
 -24   4   4  -34.20   17.00
 -24   5  -4   14.80    8.10
 -24   5   4  -14.20   25.30
 -24   6  -4    8.50    7.50
 -24   7  -4  125.39   14.10
 -24   8  -4   87.99   11.10
 -24   8   4   84.19   21.50
 -24   9  -4   92.69   11.50
 -24   9   4   81.29   18.70
 -24  10  -4   31.60    9.20
 -24  10   4   15.70   16.00
 -24  11  -4   50.19    9.10
 -24  11   4   39.80   20.90
 -24  12  -4   15.50    8.30
 -24  12   4   35.10   23.20
 -24  13  -4   11.30    8.00
 -24  13   4   -7.90   17.00
 -13 -24   4   -8.40   22.80
 -24  14  -4   63.79   10.40
 -14 -24   4   42.70   23.40
 -24  14   4   65.19   24.70
 -24  15  -4   22.00    9.20
 -24  15   4   -3.70   22.00
 -15 -24   4   12.00   21.00
 -24  16   4   35.50   19.30
 -16 -24   4   18.50   19.60
 -24  17   4   -1.90   21.00
 -17 -24   4   23.80   19.90
 -18 -24   4  -20.80   20.80
 -24  18   4  -15.20   19.20
 -19 -24   4   21.00   21.10
 -24  19   4   36.00   20.50
 -20 -24   4   -5.10   22.60
 -24  20   4   -2.30   20.60
 -25 -19   4   44.30   25.30
 -25 -18   4  -39.40   20.00
 -25 -17   4   -3.60   22.70
 -25 -16   4   38.20   20.00
 -25 -15   4   33.60   18.50
 -25 -14  -4   63.29   21.30
 -25 -14   4   62.49   22.30
 -25 -13  -4   20.10   18.30
 -25 -13   4   -3.50   16.30
 -25 -12  -4   31.60   20.70
 -25 -12   4   -2.80   19.80
 -25 -11  -4   14.50   14.60
 -25 -11   4    1.00   19.70
 -25 -10  -4  -22.70   29.30
 -25 -10   4   29.10   18.00
 -25  -9  -4   71.89   23.90
 -25  -9   4   84.09   24.80
 -25  -8   4  129.49   29.80
 -25  -7  -4   53.29   11.40
 -25  -7   4    4.20   17.60
 -25  -6  -4   40.50   16.20
 -25  -6   4  -17.50   22.60
 -25  -5  -4   -7.60   10.40
   5 -25   4   25.60   20.80
 -25  -5   4   24.70   23.00
 -25  -4  -4   60.99   13.10
   4 -25   4   61.79   22.70
 -25  -4   4   42.50   21.00
 -25  -3  -4   16.40   10.00
 -25  -3   4   42.40   20.50
   3 -25   4    1.20   21.70
 -25  -2  -4   38.60   11.40
   2 -25   4   72.79   27.60
 -25  -2   4   50.19   15.60
 -25  -1  -4   40.20   11.00
   1 -25   4   43.80   25.60
 -25  -1   4   29.00   15.90
 -25   0  -4   12.60   10.00
   0 -25   4   31.90   27.30
 -25   0   4   48.30   15.90
 -25   1  -4   39.90   11.90
 -25   1   4   36.40   16.30
 -25   2  -4   84.79   12.60
 -25   2   4   56.09   14.90
 -25   3  -4   -7.10    8.40
 -25   3   4   15.50   14.80
 -25   4  -4   45.90    9.60
 -25   4   4   44.30   18.70
 -25   5  -4    1.30    8.30
 -25   5   4   19.80   13.30
 -25   6  -4   10.00    8.50
 -25   6   4   -6.00   15.90
 -25   7  -4    6.00    8.30
 -25   7   4   22.80   18.00
 -25   8  -4  112.99   15.10
 -25   8   4  122.89   26.20
 -25   9  -4   60.69   10.60
 -25   9   4   63.09   25.70
 -25  10  -4   19.60    9.00
 -25  10   4   20.40   20.90
 -25  11  -4    7.30    8.70
 -25  11   4  -44.40   18.90
 -25  12  -4    2.00    8.80
 -25  12   4   10.70   21.60
 -25  13   4   30.90   20.90
 -13 -25   4   25.80   24.10
 -25  14  -4   49.00   11.40
 -25  14   4   36.70   18.70
 -14 -25   4   52.19   21.20
 -25  15   4    9.00   20.40
 -15 -25   4   23.90   21.40
 -25  16   4  -36.60   19.10
 -16 -25   4   24.90   19.60
 -25  17   4  -28.50   19.60
 -17 -25   4    0.60   19.90
 -25  18   4   -6.70   20.80
 -18 -25   4  -10.60   21.40
 -19 -25   4  -29.80   22.00
 -26 -17   4   25.80   24.20
 -26 -16  -4   19.30   17.10
 -26 -16   4    0.60   24.30
 -26 -15  -4   95.79   18.80
 -26 -15   4  159.78   25.40
 -26 -14  -4   18.50   19.80
 -26 -14   4  -36.60   18.20
 -26 -13  -4   78.29   22.40
 -26 -13   4   55.79   20.50
 -26 -12  -4   22.40   22.70
 -26 -12   4   48.40   22.10
 -26 -11  -4   15.80   23.90
 -26 -11   4    5.90   17.80
 -26 -10  -4   17.80   15.80
 -26 -10   4   38.10   22.30
 -26  -9   4   95.79   24.40
 -26  -8  -4   39.00   19.50
 -26  -8   4   25.40   19.00
 -26  -7  -4   12.20   15.80
 -26  -7   4   52.29   25.70
 -26  -6   4  -12.20   19.90
 -26  -5  -4   -4.90   12.60
 -26  -5   4   11.50   23.00
 -26  -4  -4   18.40   15.80
 -26  -4   4   20.10   23.00
 -26  -3  -4   28.10   12.60
 -26  -3   4   27.80   21.30
 -26  -2  -4   13.90   10.50
 -26  -2   4   13.50   19.10
   2 -26   4   38.30   35.30
 -26  -1  -4   74.49   12.50
 -26  -1   4   40.10   22.80
 -26   0  -4    2.00    9.90
 -26   0   4    8.40   22.40
 -26   1  -4   53.09   12.70
 -26   1   4   62.59   25.60
 -26   2  -4   34.40   10.50
 -26   2   4   52.29   22.40
 -26   3  -4   40.00   10.20
 -26   3   4   38.90   21.90
 -26   4  -4   14.10   10.20
 -26   4   4  -24.40   21.30
 -26   5  -4   23.60    9.30
 -26   5   4   41.20   21.70
 -26   6  -4   -7.10    9.20
 -26   6   4   -2.20   16.30
 -26   7  -4   36.60   10.00
 -26   7   4   47.50   22.60
 -26   8  -4   19.00    9.50
 -26   8   4   10.60   22.00
 -26   9  -4   92.09   13.40
 -26   9   4   71.29   27.40
 -26  10  -4   36.30   10.60
 -26  10   4   53.79   21.90
 -26  11  -4   27.60    9.80
 -26  11   4   32.00   20.40
 -26  12  -4   21.50    9.60
 -26  12   4   27.30   17.50
 -26  13  -4   58.19   12.30
 -13 -26   4  105.89   22.80
 -26  13   4   77.69   23.10
 -26  14   4  -26.60   19.20
 -14 -26   4    0.10   21.00
 -15 -26   4  139.59   24.70
 -26  15   4   74.59   21.30
 -16 -26   4   84.69   20.10
 -26  16   4   23.70   21.10
 -17 -26   4   76.59   22.90
 -26  17   4    0.50   19.60
 -27 -16   4   40.80   22.40
 -27 -15  -4   -1.00   17.50
 -27 -15   4   29.90   26.40
 -27 -14  -4   51.19   20.20
 -27 -14   4   63.79   25.70
 -27 -13  -4   -0.10   22.50
 -27 -13   4   34.40   22.60
 -27 -12  -4   24.50   20.90
 -27 -12   4   67.49   19.70
 -27 -11  -4   21.00   24.30
 -27 -11   4   36.30   19.50
 -27 -10  -4   51.69   22.30
 -27 -10   4   73.39   22.40
 -27  -9  -4   14.30   17.60
 -27  -9   4   12.50   17.80
 -27  -8  -4   21.20   16.70
 -27  -8   4   15.90   19.90
 -27  -7   4   24.40   22.80
 -27  -6  -4  127.39   26.90
 -27  -6   4  143.29   27.00
 -27  -5   4    9.40   19.20
 -27  -4  -4   92.89   14.50
 -27  -4   4   67.19   22.00
 -27  -3  -4   17.90   16.20
 -27  -3   4   15.70   19.10
 -27  -2  -4   -1.00   13.80
 -27  -2   4   31.00   23.80
 -27  -1  -4    8.90   11.60
 -27  -1   4   39.70   21.50
 -27   0  -4   51.39   12.90
 -27   0   4   73.49   23.90
 -27   1  -4   28.80   11.40
 -27   1   4   19.50   21.60
 -27   2  -4   14.20   11.40
 -27   2   4   42.70   19.60
 -27   3  -4    5.40   11.20
 -27   3   4   18.20   19.30
 -27   4  -4   72.49   12.00
 -27   4   4   39.00   21.20
 -27   5  -4    3.10   10.00
 -27   5   4   21.90   20.00
 -27   6  -4  118.89   15.30
 -27   6   4  119.99   27.00
 -27   7  -4   20.90   10.40
 -27   7   4  -14.30   18.80
 -27   8  -4   19.20   10.00
 -27   8   4   17.70   17.90
 -27   9  -4    3.10   10.30
 -27   9   4  -19.30   17.20
 -27  10  -4   70.19   12.30
 -27  10   4   46.30   21.20
 -27  11  -4   15.60   10.90
 -27  11   4   50.99   22.90
 -27  12  -4   56.09   18.60
 -27  12   4   61.59   19.20
 -13 -27   4   45.20   21.00
 -27  13   4   -3.20   19.30
 -14 -27   4  103.89   21.90
 -27  14   4   51.99   20.10
 -15 -27   4   18.40   20.30
 -27  15   4  -23.30   20.70
 -16 -27   4   75.79   22.40
 -27  16   4   67.09   21.80
 -28 -14  -4    2.50   19.80
 -28 -14   4   29.90   24.30
 -28 -13  -4   45.20   23.50
 -28 -13   4  -14.70   25.20
 -28 -12  -4  -10.20   19.50
 -28 -12   4  -12.50   21.60
 -28 -11  -4  108.49   22.30
 -28 -11   4  168.28   29.20
 -28 -10  -4   52.89   22.50
 -28 -10   4   44.40   21.30
 -28  -9  -4    0.40   22.30
 -28  -9   4   -4.80   18.30
 -28  -8  -4    5.30   25.10
 -28  -8   4   -0.30   20.90
 -28  -7  -4   50.99   16.90
 -28  -7   4   44.60   21.20
 -28  -6   4   10.40   19.00
 -28  -5  -4  142.09   26.70
 -28  -5   4  148.69   25.50
 -28  -4  -4    8.30   20.50
 -28  -4   4   -3.30   21.70
 -28  -3   4   18.90   19.80
 -28  -2  -4   19.80   12.10
 -28  -2   4  -23.60   20.60
 -28  -1  -4   68.99   19.30
 -28  -1   4   61.79   21.90
 -28   0  -4   34.80   14.20
 -28   0   4   49.10   20.50
 -28   1  -4   14.80   12.20
 -28   1   4   27.40   17.20
 -28   2  -4   19.30   11.80
 -28   2   4   40.10   18.90
 -28   3  -4   35.50   11.80
 -28   3   4   47.60   18.70
 -28   4  -4   22.10   12.30
 -28   4   4   29.60   19.70
 -28   5  -4  153.28   21.30
 -28   5   4  135.49   26.90
 -28   6   4   47.00   23.20
 -28   7  -4   62.89   13.40
 -28   7   4   78.29   25.30
 -28   8  -4   17.30   11.10
 -28   8   4   17.30   19.00
 -28   9  -4   14.30   11.90
 -28   9   4   18.40   17.00
 -28  10  -4   36.90   12.50
 -28  10   4   34.50   21.40
 -28  11   4  149.79   25.00
 -28  12   4   25.90   20.30
 -28  13   4   12.00   19.90
 -13 -28   4   54.99   21.10
 -28  14   4   25.80   21.70
 -14 -28   4   72.49   19.90
 -29 -12  -4   76.29   21.30
 -29 -12   4   69.39   24.80
 -29 -11  -4    8.10   18.80
 -29 -11   4   60.19   27.10
 -29 -10  -4  -11.20   21.10
 -29 -10   4  -37.20   23.60
 -29  -9  -4   22.40   21.20
 -29  -9   4  -14.90   24.50
 -29  -8  -4    0.70   25.10
 -29  -8   4   26.90   21.90
 -29  -7  -4   -2.90   22.30
 -29  -7   4   48.70   22.00
 -29  -6  -4   20.20   21.00
 -29  -6   4   29.40   19.70
 -29  -5  -4    9.10   17.90
 -29  -5   4   18.00   19.80
 -29  -4   4   51.39   19.40
 -29  -3  -4   52.09   21.10
 -29  -3   4   -4.60   22.40
 -29  -2  -4   37.90   19.60
 -29  -2   4   45.40   22.00
 -29  -1  -4   -5.00   13.60
 -29  -1   4   53.79   20.70
 -29   0  -4   11.30   12.90
 -29   0   4   12.10   19.90
 -29   1  -4   14.60   19.20
 -29   1   4   37.70   19.40
 -29   2  -4   44.60   15.80
 -29   2   4   35.70   19.90
 -29   3  -4   -3.00   12.80
 -29   3   4   26.40   18.80
 -29   4  -4   45.20   12.80
 -29   4   4   54.59   19.30
 -29   5  -4    8.50   12.90
 -29   5   4   10.90   19.70
 -29   6  -4   -4.50   12.30
 -29   6   4   12.70   21.00
 -29   7  -4   23.00   13.40
 -29   7   4   38.50   22.50
 -29   8  -4    8.80   12.80
 -29   8   4   15.30   18.70
 -29   9  -4  -25.80   13.20
 -29   9   4   -2.00   18.40
 -29  10   4    7.10   19.00
 -29  11   4   24.20   20.10
 -29  12   4   95.89   24.00
 -30  -9  -4   12.50   22.70
 -30  -9   4   63.79   23.70
 -30  -8  -4   -4.50   19.30
 -30  -8   4  -12.20   25.00
 -30  -7  -4   72.59   25.60
 -30  -7   4  -25.20   23.80
 -30  -6  -4   17.70   26.50
 -30  -6   4  -30.50   23.60
 -30  -5  -4   22.00   28.00
 -30  -5   4   49.00   26.20
 -30  -4  -4   33.50   21.40
 -30  -4   4   80.89   22.30
 -30  -3  -4   56.59   21.50
 -30  -3   4   75.59   23.70
 -30  -2   4   -3.10   20.50
 -30  -1  -4   56.89   24.10
 -30  -1   4   58.89   19.20
 -30   0  -4    8.00   20.90
 -30   0   4   -7.10   19.60
 -30   1  -4   41.20   14.90
 -30   1   4   86.29   18.50
 -30   2  -4   14.70   13.70
 -30   2   4  -13.00   20.00
 -30   3  -4  114.29   21.00
 -30   3   4   88.39   22.10
 -30   4  -4   60.29   18.80
 -30   4   4   17.50   18.80
 -30   5  -4   38.80   15.40
 -30   5   4   79.59   21.30
 -30   6  -4  -29.20   13.70
 -30   6   4    3.90   20.20
 -30   7  -4  -15.80   14.00
 -30   7   4   -4.00   21.30
 -30   8   4   29.40   21.90
 -30   9   4   99.49   25.10
 -31  -5  -4    3.90   24.20
 -31  -5   4   39.90   22.50
 -31  -4  -4   48.10   27.80
 -31  -4   4   14.90   28.60
 -31  -3  -4   41.30   28.50
 -31  -3   4    2.00   22.60
 -31  -2  -4   51.69   25.50
 -31  -2   4   17.90   23.80
 -31  -1  -4   -8.10   18.90
 -31  -1   4   13.60   24.80
 -31   0   4  -46.80   21.90
 -31   1  -4   21.10   24.80
 -31   1   4   -5.50   24.20
 -31   2  -4   33.20   26.50
 -31   2   4   29.60   25.50
 -31   3   4   -2.40   24.10
 -31   4  -4   58.39   16.80
 -31   4   4   30.40   25.50
 -31   5  -4  -19.40   15.70
 -31   5   4    9.60   23.00
   0   0  -5   20.90    5.50
   0   0   5   20.90    4.40
   0   1  -5 3296.37   74.19
   1   0  -5 3371.36   75.09
   0  -1  -5 3238.98   74.69
  -1   0  -5 3465.15   78.19
  -1   0   5 3134.89   75.29
   0   1   5 3090.89   75.19
  -1   1  -5    0.10    4.00
  -1  -1  -5    2.00    4.90
   1  -1  -5    1.10    5.40
   1   1  -5    2.40    4.80
   1  -1   5    1.70    4.80
  -1  -1   5    8.90    3.50
  -1   1   5   -1.90    3.20
   1   1   5    0.90    3.20
   2   1  -5 2263.37   53.49
   1  -2  -5 2190.58   54.19
  -2  -1  -5 2169.48   51.79
  -1   2  -5 2163.58   49.90
   2   1   5 2062.09   52.59
   1  -2   5 2159.78   50.99
  -1   2   5 2052.09   54.19
  -2  -1   5 2119.39   53.79
  -2   0  -5 1772.12   43.60
   0   2  -5 1758.92   43.50
   0  -2  -5 1760.22   45.80
   2   0  -5 1803.82   45.90
  -2   0   5 1734.53   46.30
   2   0   5 1763.52   44.30
   0  -2   5 1732.13   44.30
   0   2   5 1763.62   46.30
   1   2  -5 2171.78   51.79
   2  -1  -5 2229.28   54.29
  -2   1  -5 2130.99   49.99
  -1  -2  -5 2167.38   53.29
  -2   1   5 2136.79   54.79
   2  -1   5 2176.88   50.99
   1   2   5 2116.99   53.69
  -1  -2   5 2119.89   52.69
  -2  -2  -5   22.40    6.20
   2  -2  -5   21.40    6.60
   2   2  -5   21.30    5.90
  -2   2  -5   23.50    4.80
   2  -2   5   26.90    5.10
   2   2   5   15.10    4.00
  -2   2   5   29.00    5.90
  -2  -2   5   20.90    4.50
  -2   3  -5  288.77   11.40
  -3  -2  -5  295.47   14.40
   3   2  -5  301.87   15.60
   2  -3   5  294.87   12.40
  -3  -2   5  279.77   14.10
  -2   3   5  264.47   14.60
  -1   3  -5   13.30    4.30
   3   1  -5   15.50    6.40
   1  -3  -5   13.40    6.10
  -3  -1  -5   13.40    6.30
  -3  -1   5   11.90    4.00
   1  -3   5   11.20    4.60
  -1   3   5   15.80    4.50
   0  -3  -5   25.30    7.30
   0   3  -5   26.20    5.30
  -3   0  -5   23.60    5.30
   3   0  -5   20.30    7.20
   0   3   5   21.00    4.80
   0  -3   5   21.60    6.00
   3   0   5   25.60    6.00
  -3   0   5   23.40    4.40
  -1  -3  -5   16.20    6.60
   1   3  -5   12.10    5.50
   3  -1  -5   16.70    6.90
  -3   1  -5   17.70    4.40
  -3   1   5   20.00    5.50
   1   3   5    9.20    4.10
   3  -1   5   12.60    4.40
   2   3  -5  282.37   14.30
  -3   2  -5  295.57   11.40
   3  -2  -5  290.37   26.00
  -2  -3  -5  297.37   15.60
   2   3   5  272.37   13.80
  -3   2   5  310.47   15.60
   3  -2   5  271.47   11.70
  -2  -3   5  281.07   13.50
   3  -3  -5    3.10    6.80
   3   3  -5    8.40    5.70
  -3  -3  -5    2.80    5.40
  -3   3  -5    4.50    3.10
  -3   3   5    3.10    3.70
  -3  -3   5   -3.50    3.10
  -3   4  -5 1154.68   27.50
   4   3  -5 1176.78   34.50
   3  -4  -5 1158.68   39.30
  -4  -3  -5 1175.68   33.50
  -4  -3   5 1132.99   34.70
  -3   4   5 1126.79   36.30
   3  -4   5 1197.98   28.10
   2  -4  -5  180.18   15.10
  -2   4  -5  183.98    8.80
   4   2  -5  172.48   13.70
  -4  -2  -5  167.58   11.80
  -2   4   5  171.18   12.10
   2  -4   5  187.78    9.80
  -4  -2   5  175.58   11.80
  -4  -1  -5  810.72   34.30
   4   1  -5  865.21   28.90
  -1   4  -5  863.81   23.30
   1  -4  -5  803.52   29.30
  -4  -1   5  826.12   28.10
   1  -4   5  889.21   24.50
  -1   4   5  864.31   29.30
  -4   0  -5  277.87   12.50
   0   4  -5  283.27   12.70
   0  -4   5  291.47   13.90
   0   4   5  298.97   15.40
  -4   0   5  276.27   15.00
  -1  -4  -5  884.51   28.70
  -4   1  -5  836.02   23.10
   4  -1  -5  862.71   29.70
  -4   1   5  853.91   29.00
   1   4   5  792.32   27.70
  -4   2  -5  179.18    8.60
   2   4  -5  185.78   12.20
  -2  -4  -5  195.68   13.90
   4  -2  -5  201.58   17.70
  -4   2   5  178.68   12.60
  -2  -4   5  170.28   10.60
  -4   3  -5 1121.59   26.90
  -3  -4  -5 1147.29   34.10
   4  -3  -5 1143.69   37.10
   3   4  -5 1175.38   33.50
  -4   3   5 1106.69   35.60
  -3  -4   5 1161.68   33.70
   4  -4  -5    3.10    8.20
   4   4  -5   21.00    7.10
  -4  -4  -5   17.10    6.60
  -4   4  -5   16.20    3.00
  -4   4   5   13.80    4.80
  -4  -4   5   15.90    4.60
   5   4  -5 1817.42   52.89
   4  -5  -5 1871.91   52.29
  -5  -4  -5 1919.71   48.60
  -4   5   5 1854.11   52.59
  -5  -4   5 1800.82   49.99
  -5  -3  -5  436.46   18.60
   5   3  -5  417.06   20.30
   3  -5  -5  395.76   21.80
  -3   5   5  438.66   20.20
  -5  -3   5  403.46   18.40
   3  -5   5  433.76   12.80
  -2   5  -5  761.32   20.10
  -5  -2  -5  772.52   24.10
   5   2  -5  715.03   27.30
   2  -5  -5  751.92   32.70
  -5  -2   5  740.93   26.50
  -2   5   5  720.73   27.10
   1  -5  -5   96.09   13.50
  -1   5  -5   84.09    7.40
   5   1  -5   90.79   12.70
  -5  -1  -5   89.49   10.50
  -1   5   5   81.09    8.90
  -5  -1   5   87.39    9.20
   1  -5   5   81.39    8.30
   0   5  -5    8.40    4.00
   0  -5  -5    5.40    6.40
   5   0  -5   12.80    7.00
  -5   0  -5    9.60    4.30
   0   5   5    7.90    4.30
   0  -5   5    1.30    4.70
  -5   0   5    5.00    3.90
  -5   1  -5   92.69    7.40
   5  -1  -5   87.19   12.10
  -1  -5  -5   98.99   12.60
   1   5   5   95.69    9.10
  -5   1   5   73.39    8.90
   5  -2  -5  776.42   29.90
   2   5  -5  779.92   24.40
  -2  -5  -5  657.13   28.60
  -5   2  -5  741.63   19.70
  -2  -5   5  747.13   24.40
  -5   2   5  762.72   27.80
   3   5  -5  434.56   18.80
   5  -3  -5  416.26   21.60
  -5   3  -5  418.56   12.20
  -3  -5   5  416.46   17.80
  -5   3   5  428.26   19.90
   5  -4  -5 1832.72   51.49
   4   5  -5 1893.81   48.30
  -5   4  -5 1804.02   38.10
  -5   4   5 1785.12   51.29
  -4  -5   5 1770.72   48.20
   5  -5  -5    0.50    7.20
   5   5  -5    3.10    6.60
  -5  -5   5    9.00    3.70
  -5   5   5    5.10    4.60
   6   5  -5  395.86   20.90
  -6  -5  -5  399.16   20.40
   5  -6  -5  454.75   24.50
  -6  -5   5  428.46   19.30
  -5   6   5  403.66   20.50
   6   4  -5  283.67   17.80
   4  -6  -5  237.88   18.90
  -6  -4  -5  279.67   16.10
  -6  -4   5  252.37   15.00
  -4   6   5  237.08   15.10
  -6  -3  -5  207.28   14.00
   3  -6  -5  214.88   17.10
   6   3  -5  232.98   16.50
   3  -6   5  211.88    8.50
  -3   6   5  236.98   14.80
  -6  -3   5  211.08   14.00
   6   2  -5  130.09   14.20
   2  -6  -5  127.59   15.00
  -6  -2  -5  160.28   11.40
  -2   6   5  106.29   10.30
  -6  -2   5  133.99   10.60
   6   1  -5  997.90   33.00
  -6  -1  -5  996.30   30.20
  -6  -1   5  949.80   32.40
  -1   6   5  976.80   33.40
   1  -6   5  982.60   26.80
   0  -6  -5   72.29   10.70
  -6   0  -5   84.19    7.90
   6   0  -5   71.49   11.00
   0   6   5   60.59    8.30
   0  -6   5   82.49    9.60
  -6   0   5   68.79    8.60
   6  -1  -5 1051.49   38.80
  -1  -6  -5  991.30   33.10
  -6   1  -5 1027.20   26.10
   1   6   5  963.20   32.60
  -6   1   5  982.30   33.50
  -2  -6  -5  137.69   14.50
  -6   2  -5  134.39    7.40
   6  -2  -5  137.09   15.80
  -2  -6   5  167.28   10.10
  -6   2   5  135.99   11.20
  -3  -6  -5  232.88   16.20
  -6   3  -5  204.88    7.50
   6  -3  -5  192.68   15.80
  -6   3   5  199.68   13.60
  -3  -6   5  195.18   11.80
  -4  -6  -5  275.57   17.50
   6  -4  -5  264.47   19.30
  -4  -6   5  253.97   14.10
  -6   4   5  238.58   15.60
   6  -5  -5  385.56   23.30
  -5  -6  -5  385.76   20.10
  -6   5   5  379.06   19.90
  -5  -6   5  406.56   18.40
   6  -6  -5    1.80    9.50
  -6  -6  -5   19.00    7.90
  -6  -6   5   11.60    4.80
  -6   6   5   16.50    5.30
  -7  -6  -5  871.81   31.00
   6  -7  -5  912.51   35.60
  -6   7   5  870.41   33.30
  -7  -6   5  891.61   31.50
   5  -7  -5  250.17   20.70
  -7  -5  -5  255.77   17.00
   7   5  -5  280.57   19.20
  -5   7   5  260.47   16.10
  -7  -5   5  257.97   15.70
   4  -7  -5 1204.78   40.30
   7   4  -5 1216.78   38.80
  -7  -4  -5 1287.27   36.30
  -7  -4   5 1164.28   38.00
  -4   7   5 1175.88   39.20
  -7  -3  -5  291.67   15.70
   3  -7  -5  300.17   19.90
   7   3  -5  351.36   20.50
   3  -7   5  327.47   10.60
  -3   7   5  313.37   17.80
  -7  -3   5  311.27   16.70
   7   2  -5   18.40    9.30
   2  -7  -5   17.30    7.70
  -7  -2  -5   22.20    6.20
  -7  -2   5   21.10    5.10
  -2   7   5   21.00    6.40
  -7  -1  -5  112.49   16.80
   1  -7  -5  113.79   14.00
   7   1  -5  159.38   16.40
  -1   7   5  129.49   10.80
  -7  -1   5  122.49   10.80
   1  -7   5  136.89    9.90
   7   0  -5 1628.14   52.69
  -7   0  -5 1599.14   39.00
  -7   0   5 1514.35   46.20
   0  -7   5 1608.34   40.80
   0   7   5 1624.14   47.20
  -7   1  -5  125.19    8.40
   7  -1  -5  151.98   15.90
  -1  -7  -5  130.09   15.30
  -7   1   5  136.39   11.80
   7  -2  -5   12.50    8.10
  -7   2  -5   17.80    3.70
  -2  -7  -5   20.50    8.20
  -7   2   5   21.20    5.50
  -2  -7   5   16.70    4.30
   7  -3  -5  325.07   21.30
  -7   3  -5  305.07    9.40
  -3  -7  -5  338.87   19.40
  -7   3   5  303.77   17.40
  -3  -7   5  325.17   15.40
  -4  -7  -5 1211.38   38.40
   7  -4  -5 1233.68   40.40
  -4  -7   5 1209.58   36.40
  -7   4   5 1236.18   40.40
   7  -5  -5  255.27   19.80
  -5  -7  -5  282.17   19.00
  -5  -7   5  278.57   15.20
  -7   5   5  251.57   16.30
  -6  -7  -5  898.11   32.00
   7  -6  -5  868.71   35.30
  -7   6   5  871.71   33.20
  -6  -7   5  884.51   30.80
  -7  -7  -5   -4.10    7.70
   7  -7  -5   -7.10   10.00
  -7   7   5   12.50    6.00
  -7  -7   5    5.60    4.80
   7  -8  -5   35.20   13.10
  -8  -7  -5   55.39   11.30
  -8  -7   5   41.70    8.00
  -7   8   5   34.60    8.00
   6  -8  -5  368.86   25.30
  -8  -6  -5  392.36   21.70
  -6   8   5  376.36   20.90
  -8  -6   5  365.26   19.60
   8   5  -5  113.39   16.20
  -8  -5  -5  104.99   14.00
   5  -8  -5   85.79   13.60
  -8  -5   5  100.59   11.20
  -5   8   5  114.29   11.30
   4  -8  -5   47.50   12.30
  -8  -4  -5   50.89    9.50
   8   4  -5   57.99   11.20
  -8  -4   5   43.50    8.00
  -4   8   5   27.70    7.10
   8   3  -5   60.89   10.80
   3  -8  -5   43.70   11.50
  -8  -3  -5   43.40    8.20
   3  -8   5   45.60    5.70
  -8  -3   5   52.39    8.80
  -3   8   5   36.30    8.00
  -8  -2  -5  331.27   15.80
   2  -8  -5  321.67   21.50
   8   2  -5  323.77   20.20
  -2   8   5  305.17   18.30
   2  -8   5  354.96   15.30
  -8  -2   5  299.67   17.20
  -8  -1  -5  469.45   20.20
   1  -8  -5  426.36   23.30
  -1   8   5  425.06   21.20
   1  -8   5  428.66   16.40
  -8  -1   5  443.46   21.50
  -8   0  -5   23.90    5.70
   8   0  -5   18.90    9.70
   0  -8  -5   22.90    9.50
   0  -8   5   27.70    7.00
  -8   0   5   26.50    6.40
   0   8   5   16.10    5.30
  -8   1  -5  445.46   15.00
   8  -1  -5  415.66   22.80
  -1  -8  -5  484.85   37.50
  -8   1   5  435.46   21.40
  -1  -8   5  439.76   17.40
  -2  -8  -5  340.07   19.90
  -8   2  -5  314.97   11.10
   8  -2  -5  317.67   21.70
  -8   2   5  308.57   17.50
  -2  -8   5  287.67   14.40
  -3  -8  -5   56.19   10.80
  -8   3  -5   51.59    4.70
   8  -3  -5   43.60   11.20
  -8   3   5   37.10    7.80
  -3  -8   5   52.89    7.60
   8  -4  -5   51.69   12.40
  -4  -8  -5   52.29   10.30
  -8   4   5   40.30    8.70
  -4  -8   5   43.50    7.30
  -5  -8  -5   90.39   12.80
   8  -5  -5   81.49   14.40
  -5  -8   5   99.89    9.70
  -8   5   5  100.19   10.50
  -6  -8  -5  356.96   21.90
   8  -6  -5  361.96   25.10
  -6  -8   5  364.16   18.50
  -8   6   5  399.16   21.00
  -7  -8  -5   41.70   11.50
   8  -7  -5   41.80   13.40
  -8   7   5   38.40    8.90
  -7  -8   5   56.79    9.30
   8  -8  -5    0.70   10.50
  -8  -8  -5   18.30   10.40
  -8   8   5   -9.70    5.60
  -8  -8   5    7.20    5.50
   8  -9  -5  208.58   22.40
  -8   9   5  219.68   16.20
  -9  -8   5  219.98   15.60
   7  -9  -5  692.43   33.30
  -7   9   5  675.73   29.80
  -9  -7   5  644.94   27.80
   6  -9  -5 2242.18   64.39
  -9  -6   5 2262.47   62.49
  -6   9   5 2146.09   63.09
   9   5  -5  386.66   23.60
   5  -9  -5  408.56   25.50
  -9  -5   5  445.06   21.70
  -5   9   5  384.06   21.70
   9   4  -5   43.70   11.90
   4  -9  -5   33.90   11.30
  -4   9   5   41.40    7.70
   4  -9   5   35.00    4.10
  -9  -4   5   29.80    6.90
   9   3  -5  118.29   15.20
   3  -9  -5  109.69   15.10
  -9  -3   5   96.39   11.70
   3  -9   5   98.29    7.60
  -3   9   5  101.29   11.00
   2  -9  -5  865.51   33.30
   2  -9   5  872.51   24.20
  -9  -2   5  827.82   32.10
  -2   9   5  872.61   33.00
  -9  -1  -5  532.65   19.50
   9   1  -5  522.05   26.00
   1  -9   5  536.65   19.00
  -1   9   5  503.45   23.80
  -9  -1   5  498.15   23.50
   0  -9  -5 3988.90   93.69
   9   0  -5 3885.61   94.29
  -9   0  -5 3767.62   83.69
  -9   0   5 3791.42   94.69
   0  -9   5 3786.22   86.89
  -1  -9  -5  483.05   25.70
   9  -1  -5  517.85   27.10
  -9   1  -5  509.55   16.70
  -9   1   5  507.25   23.70
  -1  -9   5  495.75   18.80
  -2  -9  -5  882.71   35.80
  -9   2  -5  860.81   22.50
   9  -2  -5  821.92   34.40
  -2  -9   5  874.21   28.00
  -9   2   5  880.21   33.00
  -3  -9  -5  108.39   14.70
  -9   3  -5  105.59    6.10
  -9   3  -5   99.79    6.20
   9  -3  -5   92.69   14.20
  -3  -9   5  107.59    9.90
  -9   3   5  107.29   11.60
  -4  -9  -5   31.90   10.30
   9  -4  -5   31.40   12.00
  -9   4   5   43.50    7.80
  -4  -9   5   36.30    6.20
  -5  -9  -5  412.36   24.20
   9  -5  -5  398.46   25.40
  -5  -9   5  403.36   19.20
  -9   5   5  406.86   21.50
   9  -6  -5 2218.28   63.69
  -6  -9  -5 2219.68   61.29
  -6  -9   5 2200.98   59.99
  -9   6   5 2221.38   63.89
   9  -7  -5  662.03   32.00
  -7  -9  -5  677.73   30.10
  -7  -9   5  644.54   26.80
  -9   7   5  658.13   29.60
  -8  -9  -5  244.68   22.10
   9  -8  -5  203.98   23.60
  -8  -9   5  217.38   15.60
  -9   8   5  197.28   16.60
   9  -9  -5   21.20   14.30
  -9  -9   5   18.70    6.00
  -9   9   5    5.10    6.80
   9 -10  -5  200.68   23.60
 -10  -9   5  224.38   17.70
  -9  10   5  224.88   18.00
   8 -10  -5  185.18   24.70
 -10  -8   5  187.98   15.30
  -8  10   5  195.18   17.30
   7 -10  -5  618.44   32.40
 -10  -7   5  669.53   28.70
  -7  10   5  669.93   29.80
   6 -10  -5  166.78   20.80
  -6  10   5  177.48   16.30
 -10  -6   5  194.58   14.70
  10   5  -5   26.40   11.00
   5 -10  -5   37.00   13.90
 -10  -5   5   35.10    7.30
  -5  10   5   34.10    8.10
  10   4  -5  888.11   35.60
   4 -10  -5  881.41   37.40
 -10  -4   5  937.51   34.20
  -4  10   5  898.51   35.20
   4 -10   5  869.41   21.70
   3 -10  -5  477.85   27.60
 -10  -3   5  435.26   22.50
  -3  10   5  440.96   23.00
  10   2  -5  392.46   24.80
   2 -10  -5  356.56   23.00
  -2  10   5  350.76   19.70
   2 -10   5  383.56   15.20
 -10  -2   5  376.16   20.20
   1 -10  -5   99.09   14.70
  10   1  -5  103.79   15.00
   1 -10   5  126.49   11.90
  -1  10   5  139.29   12.30
 -10  -1   5  113.19   11.80
  10   0  -5  424.96   25.10
   0 -10  -5  400.56   24.30
   0 -10   5  372.86   19.70
 -10   0   5  411.06   20.90
  -1 -10  -5  104.39   14.30
  10  -1  -5  102.29   15.30
 -10   1   5  111.59   11.90
  -1 -10   5  102.29    8.90
 -10   2  -5  371.26   13.30
  -2 -10  -5  348.57   27.50
  10  -2  -5  365.06   24.30
 -10   2   5  369.86   20.30
  -2 -10   5  371.06   17.10
 -10   3  -5  457.75   13.80
 -10   3  -5  464.75   13.80
  10  -3  -5  458.35   27.50
  -3 -10  -5  442.56   25.60
 -10   3   5  447.76   22.90
  -3 -10   5  461.95   20.00
  10  -4  -5  915.21   38.20
 -10   4  -5  914.61   20.00
  -4 -10  -5  896.01   34.80
  -4 -10   5  893.51   31.00
 -10   4   5  893.11   34.80
  -5 -10  -5   46.70   12.40
  10  -5  -5   41.80   13.90
  -5 -10   5   49.99    8.40
  10  -6  -5  161.38   21.30
  -6 -10  -5  158.08   20.50
  -6 -10   5  179.88   14.10
 -10   6   5  140.29   14.40
  -7 -10  -5  633.14   30.60
  10  -7  -5  586.44   31.90
 -10   7   5  647.54   29.00
  -7 -10   5  654.93   27.40
  10  -8  -5  208.68   23.40
  -8 -10  -5  195.18   22.00
  -8 -10   5  187.58   14.70
 -10   8   5  177.68   15.50
  10  -9  -5  220.08   25.10
 -10   9   5  215.68   17.80
  -9 -10   5  224.28   15.80
  10 -10  -5   -3.20   15.60
 -10  10   5   -1.90    6.10
 -10 -10   5    7.00    5.90
  10 -11  -5  296.87   30.60
 -11 -10   5  266.17   19.30
 -10  11   5  290.07   20.90
   9 -11  -5    6.10   15.30
  -9  11   5   28.40    7.70
 -11  -9   5   18.70    8.30
   8 -11  -5  261.17   27.50
  -8  11   5  262.67   19.70
 -11  -8   5  288.47   19.00
   7 -11  -5  140.19   20.00
 -11  -7   5  114.69   12.70
  -7  11   5  116.79   13.00
   6 -11  -5   49.00   15.00
  -6  11   5   61.79   10.80
 -11  -6   5   45.60    8.80
   5 -11  -5  277.57   23.20
  11   5  -5  274.87   24.10
  -5  11   5  297.47   21.00
 -11  -5   5  280.97   18.60
   4 -11  -5 2465.85   68.99
  11   4  -5 2499.35   73.29
   4 -11   5 2430.36   52.79
  -4  11   5 2485.85   70.09
 -11  -4   5 2422.96   68.19
   4 -11   5 2438.66   53.69
   3 -11  -5  727.03   34.40
  11   3  -5  771.52   35.20
   3 -11   5  759.82   22.20
 -11  -3   5  750.72   30.90
  -3  11   5  753.42   31.70
   2 -11  -5 1284.77   45.70
  11   2  -5 1414.96   46.80
 -11  -2   5 1341.07   44.60
  -2  11   5 1348.27   45.60
   2 -11   5 1376.76   35.80
   1 -11  -5  260.97   22.90
  11   1  -5  254.47   23.30
   1 -11   5  279.27   15.80
 -11  -1   5  244.48   16.30
  11   0  -5  419.16   26.80
   0 -11  -5  402.56   26.20
 -11   0   5  381.66   21.20
   0 -11   5  395.66   16.30
  11  -1  -5  294.97   24.70
  -1 -11  -5  260.47   21.80
  -1 -11   5  274.97   14.10
 -11   1   5  267.47   18.20
 -11   2  -5 1390.66   33.90
  -2 -11  -5 1288.67   44.30
  11  -2  -5 1333.27   46.10
  -2 -11   5 1331.67   39.00
 -11   2   5 1405.76   45.90
  11  -3  -5  685.03   33.00
  -3 -11   5  754.32   27.00
 -11   3   5  760.72   31.40
 -11   4  -5 2430.36   51.89
 -11   4  -5 2482.05   52.09
  11  -4  -5 2443.26   70.09
  -4 -11  -5 2522.65   68.59
 -11   4   5 2434.16   69.79
  -4 -11   5 2512.15   64.49
  -5 -11  -5  308.17   23.20
  11  -5  -5  310.67   25.30
  -5 -11   5  286.07   17.00
 -11   5   5  321.87   19.50
  11  -6  -5   48.50   15.20
  -6 -11  -5   57.59   14.60
 -11   6   5   77.19   10.80
  -6 -11   5   83.09   10.10
  11  -7  -5  100.29   18.90
  -7 -11  -5  104.39   16.80
 -11   7   5   87.49   12.30
  -7 -11   5  105.99   11.60
  11  -8  -5  302.07   27.90
  -8 -11  -5  301.87   27.00
  -8 -11   5  301.97   18.30
 -11   8   5  317.87   20.70
  11  -9  -5   39.80   17.90
 -11   9   5   35.00    8.80
  -9 -11   5   22.00    7.50
  11 -10  -5  249.08   31.00
 -11  10   5  281.27   20.00
 -10 -11   5  293.47   19.70
  11 -11  -5   11.10   18.60
 -11  11   5   16.00    7.80
 -11 -11   5    6.30    7.90
  11 -12  -5   86.59   23.50
 -12 -11   5   82.29   14.00
 -11  12   5   79.49   13.90
  10 -12  -5    9.00   17.90
 -10  12   5   42.70    9.00
 -12 -10   5   34.40   10.10
   9 -12  -5   39.30   17.40
 -12  -9   5   40.80   10.20
   8 -12  -5   36.40   16.40
 -12  -8   5   33.00    9.00
  -8  12   5   29.00    7.40
   7 -12  -5   34.70   15.10
  -7  12   5   25.90    7.70
 -12  -7   5   33.90    9.20
   6 -12  -5  129.99   19.00
 -12  -6   5  173.08   16.10
  -6  12   5  148.29   16.90
  12   5  -5  606.94   30.60
   5 -12  -5  619.74   34.60
   5 -12   5  659.43   17.60
   5 -12   5  636.44   16.70
  -5  12   5  658.63   29.90
 -12  -5   5  635.94   29.40
   4 -12  -5  259.87   26.40
  12   4  -5  261.67   29.30
 -12  -4   5  280.97   18.40
   4 -12   5  281.97   17.90
  -4  12   5  269.37   18.90
   4 -12   5  259.17   11.10
   3 -12  -5  128.49   17.70
  12   3  -5  159.98   23.20
   3 -12   5  124.19   11.00
  -3  12   5  125.89   14.50
 -12  -3   5  155.98   14.80
  12   2  -5  221.38   22.20
   2 -12  -5  271.97   25.10
 -12  -2   5  239.38   16.40
   2 -12   5  215.78   14.60
   1 -12  -5   24.80   12.60
  12   1  -5   44.50   14.70
 -12  -1   5   24.70    7.10
   1 -12   5   24.20    5.00
   0 -12  -5  356.06   25.50
  12   0  -5  346.87   24.90
 -12   0   5  301.97   19.60
   0 -12   5  326.37   15.30
  12  -1  -5   35.30   13.10
  -1 -12  -5   30.40   11.90
  -1 -12   5   34.30    5.90
 -12   1   5   27.70    6.70
 -12   2  -5  238.58   12.90
  -2 -12  -5  236.98   22.90
  12  -2  -5  222.58   22.70
  -2 -12   5  223.78   13.90
 -12   2   5  239.48   17.60
 -12   3  -5  124.49    9.40
  12  -3  -5  127.79   18.50
  -3 -12  -5  140.59   20.90
  -3 -12   5  141.09   11.70
 -12   3   5  165.58   14.30
  12  -4  -5  275.47   24.60
 -12   4  -5  255.27   10.20
  -4 -12  -5  271.37   27.20
  -4 -12   5  260.17   15.70
 -12   4   5  273.57   19.10
 -12   5  -5  635.44   15.10
  12  -5  -5  587.74   32.60
  -5 -12  -5  665.63   32.90
 -12   5   5  658.73   30.40
  -5 -12   5  610.34   25.80
  -6 -12  -5  155.18   18.80
  12  -6  -5  143.39   20.30
 -12   6   5  180.58   16.50
  -6 -12   5  148.49   13.70
  -7 -12  -5   22.90   13.00
  12  -7  -5   49.99   17.60
  -7 -12   5   28.70    6.90
 -12   7   5   24.70    8.00
  12  -8  -5   32.50   17.40
  -8 -12  -5   10.80   14.80
  -8 -12   5   34.90    8.70
 -12   8   5   32.60    8.30
  12  -9  -5   41.70   18.60
 -12   9   5    9.90    8.90
  -9 -12   5   26.90    8.30
  12 -10  -5   11.80   18.60
 -12  10   5   19.70    7.40
 -10 -12   5   27.30    8.10
  12 -11  -5   94.39   22.90
 -11 -12   5   88.99   13.60
 -12  11   5   57.89   12.00
 -12  12   5   10.10    8.80
 -12 -12   5   -1.20    7.40
 -13 -12   5  144.19   18.50
 -12  13   5  133.49   17.40
 -11  13   5  180.88   19.40
 -13 -11   5  175.88   17.30
  10 -13  -5   41.70   21.60
 -13 -10   5    0.60    7.80
 -10  13   5    8.10    9.00
   9 -13  -5   71.89   20.60
 -13  -9   5   78.89   13.10
  -9  13   5   89.29   12.70
   8 -13  -5   49.40   18.10
  -8  13   5   41.00    9.70
 -13  -8   5   56.19   11.40
   7 -13  -5  308.77   31.30
 -13  -7   5  286.27   20.30
  -7  13   5  287.27   21.70
   6 -13  -5  945.81   41.20
   6 -13   5  931.91   22.80
 -13  -6   5  957.60   38.00
   6 -13   5  917.21   22.30
  -6  13   5  927.61   37.90
   5 -13  -5   20.90   13.50
 -13  -5   5   23.30    7.70
  -5  13   5   34.10    8.80
   5 -13   5   36.20    5.30
   4 -13  -5  216.38   25.90
  13   4  -5  193.88   24.50
  -4  13   5  203.68   18.40
   4 -13   5  213.88   12.80
   4 -13   5  194.88   10.90
 -13  -4   5  225.48   17.20
  13   3  -5  189.18   22.90
   3 -13  -5  173.28   23.50
  -3  13   5  193.48   16.10
   3 -13   5  197.38   14.10
 -13  -3   5  167.28   15.20
  13   2  -5   50.09   15.30
   2 -13  -5   38.60   13.20
 -13  -2   5   46.90    9.20
   1 -13  -5   85.29   16.80
  13   1  -5  117.39   18.50
 -13  -1   5   62.39   10.30
   1 -13   5   85.79    9.40
   0 -13  -5  156.38   22.60
  13   0  -5  192.08   25.10
   0 -13   5  156.78   11.90
 -13   0   5  172.88   16.10
  -1 -13  -5   78.59   15.40
 -13   1  -5   91.29    7.80
  13  -1  -5   93.39   18.30
  -1 -13   5   67.29    9.20
 -13   1   5  107.49   12.70
  -2 -13  -5   57.89   16.00
 -13   2  -5   41.50    7.30
  13  -2  -5   42.70   14.70
  -2 -13   5   39.50    7.40
 -13   2   5   47.20    9.50
  -3 -13  -5  178.18   22.90
 -13   3  -5  203.98   11.40
  13  -3  -5  204.18   25.90
  -3 -13   5  182.38   13.40
 -13   3   5  183.88   16.10
 -13   4  -5  214.38   11.20
  13  -4  -5  225.28   27.80
  -4 -13  -5  182.58   26.80
 -13   4   5  197.78   15.90
  -4 -13   5  174.28   14.10
 -13   5  -5   40.10    5.70
  13  -5  -5   16.70   16.10
  -5 -13  -5   56.29   15.30
 -13   5   5   35.90    8.70
  -5 -13   5   38.90    7.20
  -6 -13  -5  967.50   40.50
  13  -6  -5  935.61   43.20
  -6 -13   5  906.91   34.00
 -13   6   5  954.60   38.50
  -7 -13  -5  307.47   29.00
  13  -7  -5  312.37   32.80
 -13   7   5  313.17   20.60
  -7 -13   5  305.67   19.30
  13  -8  -5   39.00   18.30
  -8 -13  -5   49.80   17.00
 -13   8   5   55.99   11.50
  -8 -13   5   90.09   12.10
  -9 -13  -5   76.49   18.50
  13  -9  -5   46.90   20.60
  -9 -13   5   72.09   10.90
 -13   9   5  100.09   13.00
  13 -10  -5   57.49   22.50
 -13  10   5   11.00    8.10
 -10 -13   5   16.90    8.80
 -13  11   5  181.08   18.30
 -11 -13   5  161.78   17.30
 -12 -13   5  172.98   17.70
 -13  12   5  146.59   15.90
 -13 -13   5   17.90    8.70
 -13  13   5    8.00    8.70
 -13  14   5  145.79   18.50
 -14 -13   5  163.68   19.10
 -14 -12   5  530.45   30.40
 -12  14   5  512.05   31.20
 -11  14   5  222.28   20.40
 -14 -11   5  269.07   21.70
 -14 -10   5  292.37   22.50
 -10  14   5  321.77   23.20
  -9  14   5   71.59   12.40
 -14  -9   5   69.49   12.30
   8 -14  -5   31.90   18.80
 -14  -8   5   36.70   10.10
  -8  14   5   40.80   11.20
   7 -14  -5   39.70   18.00
   7 -14   5   48.60    6.10
   7 -14   5   54.59    6.80
 -14  -7   5   36.60    9.70
  -7  14   5   51.79   10.70
   6 -14  -5  103.19   19.70
   6 -14   5  116.19    8.70
 -14  -6   5  118.39   15.00
  -6  14   5  101.99   14.60
   6 -14   5  110.39   15.00
   5 -14  -5  964.70   44.20
   5 -14   5 1105.49   29.20
  -5  14   5 1051.49   42.00
 -14  -5   5 1027.00   40.70
   5 -14   5 1060.59   27.50
   4 -14  -5  466.05   32.30
  14   4  -5  458.75   32.20
   4 -14   5  440.76   16.90
  -4  14   5  471.05   25.70
 -14  -4   5  433.56   24.50
   4 -14   5  449.16   18.90
  14   3  -5   36.00   15.50
   3 -14  -5   25.60   14.80
 -14  -3   5   32.10    7.90
  14   2  -5  102.59   19.30
   2 -14  -5   69.19   16.90
   2 -14   5  111.19    9.50
 -14  -2   5   81.69   12.10
   1 -14  -5   86.29   17.20
  14   1  -5   79.89   18.00
   1 -14   5   80.09    8.80
 -14  -1   5   52.99   12.00
   0 -14  -5   85.09   17.40
  14   0  -5  120.29   20.60
   0 -14   5  108.29   10.20
 -14   0   5  112.69   13.40
  14  -1  -5   76.19   16.60
 -14   1  -5   71.79    8.20
  -1 -14  -5   84.09   17.30
 -14   1   5   63.19   11.40
  -1 -14   5   87.49    9.80
 -14   2  -5   74.29    8.90
  -2 -14  -5   89.99   17.30
  14  -2  -5   83.79   18.30
  -2 -14   5  100.29   10.40
 -14   2   5   82.89   12.40
 -14   3  -5   32.70    7.20
  14  -3  -5   73.39   18.60
  -3 -14  -5   39.60   14.10
  -3 -14   5   14.70    6.10
 -14   3   5   28.00    9.20
  -4 -14  -5  435.66   30.40
 -14   4  -5  445.46   15.80
  14  -4  -5  455.05   33.80
 -14   4   5  442.96   25.50
  -4 -14   5  419.56   21.70
  14  -5  -5 1100.99   47.90
 -14   5   5 1079.29   42.00
  -5 -14   5 1048.20   37.60
 -14   6  -5  106.99    6.90
  14  -6  -5   88.09   20.10
  -6 -14  -5  102.89   19.90
 -14   6   5  116.59   14.50
  -6 -14   5   94.89   12.80
  14  -7  -5   34.60   17.80
  -7 -14  -5   38.60   17.10
  -7 -14   5   41.30    8.90
 -14   7   5   49.00    9.50
  14  -8  -5   24.20   19.40
  -8 -14  -5   37.30   18.20
  -8 -14   5   24.90    7.80
 -14   8   5   52.59   11.50
  -9 -14  -5   94.49   19.90
  -9 -14   5   66.59   12.10
 -14   9   5   66.59   12.00
 -14  10   5  329.87   22.20
 -10 -14   5  321.07   22.00
 -11 -14   5  271.57   21.10
 -14  11   5  265.17   21.80
 -14  12   5  536.85   31.00
 -12 -14   5  476.65   28.80
 -13 -14   5  125.99   17.40
 -14  13   5  134.99   18.50
 -14 -14   5   -2.10    9.20
 -14  14   5    9.70   11.60
 -14  15   5   72.79   15.70
 -15 -14   5   87.09   15.50
 -15 -13   5  160.18   21.00
 -13  15   5  183.98   24.90
 -15 -12   5  107.69   15.70
 -12  15   5   79.19   14.10
 -15 -11   5  230.58   20.70
 -11  15   5  189.98   19.10
 -10  15   5   46.20   11.80
 -15 -10   5   85.89   15.10
  -9  15   5  169.28   18.60
 -15  -9   5  201.18   18.20
   8 -15   5  107.59    7.70
 -15  -8   5  111.49   15.60
  -8  15   5  119.69   15.50
   7 -15   5   90.99    8.70
  -7  15   5   75.99   12.50
 -15  -7   5   83.99   13.20
   6 -15  -5  246.98   32.10
  -6  15   5  280.07   20.90
 -15  -6   5  272.77   20.20
   5 -15  -5  126.39   21.70
  -5  15   5  130.29   16.40
 -15  -5   5  132.79   17.00
   5 -15   5  146.29   11.50
  15   4  -5   52.69   18.00
   4 -15  -5   73.79   19.10
   3 -15  -5   10.40   15.80
  15   3  -5   20.30   17.80
 -15  -3   5   17.90    7.70
  15   2  -5  131.59   22.30
   2 -15  -5  134.29   20.70
 -15  -2   5  124.59   13.60
  15   1  -5  154.98   21.60
   1 -15  -5  177.38   23.10
   1 -15   5  177.98   11.60
 -15  -1   5  156.38   16.50
 -15   0  -5  191.08   12.20
   0 -15  -5  172.88   25.20
  15   0  -5  179.68   23.50
   0 -15   5  189.48   12.80
 -15   0   5  184.88   17.60
  -1 -15  -5  142.19   20.30
 -15   1  -5  157.68   10.80
  15  -1  -5  139.59   22.00
 -15   1   5  181.48   17.30
  -1 -15   5  162.28   12.50
  15  -2  -5  102.49   20.80
 -15   2  -5  139.89    9.50
  -2 -15  -5  149.49   20.90
 -15   2   5  117.79   14.50
  -2 -15   5  124.59   12.20
  -3 -15  -5   34.20   15.60
  15  -3  -5    7.60   16.20
  -3 -15   5   18.50    6.30
 -15   3   5   19.50    8.50
 -15   4  -5   85.79   10.70
  -4 -15  -5   90.69   20.40
  15  -4  -5  105.69   22.20
  -4 -15   5   93.69   11.60
 -15   4   5   92.99   13.20
 -15   5  -5  134.39   10.00
  -5 -15  -5  127.79   22.80
  15  -5  -5  111.59   22.30
 -15   5   5  138.29   16.50
  -5 -15   5  138.99   13.80
  15  -6  -5  244.78   33.80
  -6 -15  -5  314.87   34.90
  -6 -15   5  251.67   18.10
 -15   6   5  251.67   20.40
 -15   7  -5   91.59    6.70
  -7 -15  -5   95.99   20.30
  -7 -15   5   60.29   11.70
 -15   7   5   60.69   12.40
  -8 -15  -5  101.39   22.10
  -8 -15   5   89.99   13.10
 -15   8   5  127.39   16.80
  -9 -15   5  188.38   18.10
 -15   9   5  183.38   17.00
 -15  10   5   79.99   14.40
 -10 -15   5   84.09   13.90
 -11 -15   5  258.87   20.80
 -15  11   5  217.08   20.80
 -12 -15   5  127.29   16.40
 -15  12   5   89.59   15.90
 -13 -15   5  136.69   19.70
 -15  13   5  187.98   24.30
 -14 -15   5   48.30   12.30
 -15  14   5   77.49   15.70
 -15  15   5   10.70    9.60
 -15 -15   5   32.30   15.60
 -16 -15   5  295.47   22.00
 -15  16   5  178.98   22.80
 -14  16   5  337.87   23.60
 -16 -14   5  348.17   28.50
 -16 -13   5  127.79   22.30
 -13  16   5  185.28   20.30
 -16 -12   5   15.30   10.10
 -12  16   5   30.50   14.80
 -11  16   5   43.00   13.20
 -16 -11   5   35.20   10.80
 -10  16   5  108.99   16.30
 -16 -10   5  109.79   15.90
 -16  -9   5  424.86   27.40
  -9  16   5  390.36   25.90
   9 -16   5  385.56   13.10
   8 -16   5  496.15   16.90
  -8  16   5  535.95   30.10
 -16  -8   5  534.15   28.70
 -16  -7   5  484.85   27.70
   7 -16   5  448.06   16.90
  -7  16   5  457.65   28.40
   6 -16   5  162.48   12.50
  -6  16   5  176.78   18.80
 -16  -6   5  183.78   17.10
 -16  -5   5   45.70   12.20
 -16  -4   5   18.00    8.00
   3 -16  -5  281.97   35.40
  16   3  -5  277.47   33.00
 -16  -3   5  305.37   22.20
  16   2  -5  355.86   34.60
   2 -16  -5  363.76   31.00
 -16  -2   5  385.26   24.00
  16   1  -5  146.99   23.50
   1 -16  -5  120.79   21.50
 -16  -1  -5  158.88   12.40
 -16  -1   5  125.39   15.10
   0 -16  -5  112.99   20.30
 -16   0  -5   91.49   10.80
  16   0  -5  111.39   22.70
 -16   0   5  134.89   15.40
 -16   1  -5  146.39   11.40
  16  -1  -5  131.49   23.90
  -1 -16  -5  150.18   22.70
  -1 -16   5  170.68   13.20
 -16   1   5  165.68   18.20
  16  -2  -5  347.97   35.10
 -16   2  -5  371.66   15.90
  -2 -16  -5  371.36   33.00
  -2 -16   5  373.86   19.30
 -16   2   5  373.56   24.90
 -16   3  -5  278.37   13.00
  -3 -16  -5  327.77   32.80
  16  -3  -5  295.17   38.50
 -16   3   5  265.27   21.50
  -3 -16   5  282.97   17.50
  -4 -16  -5  -18.70   17.80
  -4 -16   5   17.10    7.00
 -16   4   5   15.50    7.10
 -16   5  -5   49.30    7.40
  -5 -16  -5   44.20   24.40
 -16   5   5   47.90    9.30
  -5 -16   5   67.49   10.40
 -16   6  -5  153.18   10.70
 -16   6   5  174.18   18.00
  -6 -16   5  144.49   15.10
 -16   7   5  481.35   27.50
  -7 -16   5  434.96   25.20
 -16   8  -5  531.35   14.90
  -8 -16   5  518.45   28.30
 -16   8   5  513.25   28.60
  -9 -16   5  387.76   25.30
 -16   9   5  421.66   26.70
 -10 -16   5   89.89   14.00
 -16  10   5  102.99   15.10
 -11 -16   5   30.90   10.40
 -16  11   5   43.50   11.30
 -16  12   5   53.69   17.00
 -12 -16   5   28.50   10.20
 -16  13   5  163.68   20.40
 -13 -16   5  160.58   19.10
 -14 -16   5  312.17   31.20
 -16  14   5  329.27   24.50
 -16  15   5  267.67   21.80
 -15 -16   5  298.97   24.20
 -16  16   5  -18.40   19.20
 -16 -16   5   -8.50   11.40
 -16  17   5  -11.30   16.80
 -17 -16   5   -5.40   17.00
 -15  17   5  244.18   34.50
 -17 -15   5  186.98   27.20
 -14  17   5   12.60   12.00
 -17 -14   5   -3.30   10.30
 -13  17   5   29.70   10.90
 -17 -13   5   18.70   11.20
 -12  17   5   49.10    9.90
 -17 -12   5   20.40   14.40
 -11  17   5   34.20   13.50
 -17 -11   5   31.40   17.10
  10 -17   5   48.00    6.30
 -17 -10   5   64.19   13.30
 -10  17   5   45.90   16.70
 -17  -9   5  194.38   21.00
  -9  17   5  190.88   20.30
   9 -17   5  202.58   12.20
  -8  17   5   83.09   15.70
   8 -17   5  114.99   12.10
 -17  -8   5  111.69   17.00
  -7  17   5  128.69   18.30
   7 -17   5   99.89   12.80
 -17  -7   5  121.19   16.60
 -17  -6   5   26.30    8.90
   5 -17   5    0.60    7.60
 -17  -5   5    5.00    7.90
   4 -17   5   71.89   11.00
 -17  -4   5   65.29   12.90
   3 -17   5   39.60   10.40
 -17  -3   5   20.00    8.60
 -17  -2  -5   31.60    6.70
 -17  -2   5   53.69   11.00
 -17  -1  -5   43.10    7.20
 -17  -1   5   30.60    9.20
 -17   0  -5   31.80    6.20
 -17   0   5   36.60    9.20
 -17   1  -5   26.80    6.40
 -17   1   5   24.20    8.90
 -17   2  -5   49.10    7.60
 -17   2   5   44.70    9.80
 -17   3  -5   39.00    6.00
  -3 -17   5   44.30    8.30
 -17   3   5   24.10    9.50
 -17   4  -5   57.89    7.90
 -17   4   5   56.79   10.50
  -4 -17   5   66.39    9.50
 -17   5   5    4.40    8.30
  -5 -17   5    7.10    7.10
 -17   6  -5   40.80    7.70
  -6 -17   5   46.30    9.20
 -17   6   5   28.20   10.20
 -17   7  -5  123.39   10.80
  -7 -17   5  164.18   15.80
 -17   7   5   99.49   15.70
  -8 -17   5   87.99   14.60
 -17   8   5   88.59   14.20
 -17   9  -5  193.58    9.50
 -17   9   5  170.18   19.90
  -9 -17   5  171.78   19.20
 -17  10   5   35.60   13.70
 -10 -17   5   52.19   13.50
 -17  11   5   50.29   16.30
 -11 -17   5   39.00   10.80
 -12 -17   5   23.90   10.80
 -17  12   5   38.20   10.10
 -17  13   5   30.20   11.90
 -13 -17   5   25.50   11.60
 -17  14   5    1.90   11.70
 -15 -17   5  144.09   20.60
 -17  15   5  195.88   28.40
 -16 -17   5  -21.70   19.40
 -17  16   5  -29.30   19.40
 -17  17   5    0.50   14.60
 -18 -17   5  142.59   22.10
 -17  18   5  136.19   23.10
 -16  18   5   46.10   17.20
 -18 -16   5   11.60   19.40
 -15  18   5    3.70   19.40
 -14  18   5   94.19   22.50
 -18 -14   5   96.29   23.60
 -13  18   5   53.89   17.80
 -18 -13   5   28.80   15.90
 -18 -12   5   69.39   13.30
 -12  18   5   62.09   11.10
 -11  18   5  125.99   19.00
 -18 -11   5  157.48   17.00
  11 -18   5  135.89   10.90
  10 -18   5   20.80    7.20
 -18 -10   5   22.90   12.20
 -10  18   5   35.10   10.60
 -18  -9   5   31.90   16.00
   9 -18   5   41.60    8.40
  -9  18   5   40.60   16.20
 -18  -8   5   74.19   17.20
   8 -18   5   95.99   13.40
  -8  18   5   94.29   17.80
 -18  -7   5   94.19   15.00
   7 -18   5  105.89   15.70
 -18  -6   5   72.69   13.30
   6 -18   5   80.49   10.90
 -18  -5   5  143.09   16.90
   5 -18   5  145.09   16.50
 -18  -4   5  281.57   21.80
   4 -18   5  296.87   20.70
 -18  -3  -5   49.70    8.40
 -18  -3   5   43.60   12.00
   3 -18   5   52.59   12.80
 -18  -2  -5  145.89   12.90
 -18  -2   5  150.68   15.80
 -18  -1  -5   85.79   11.70
 -18  -1   5  101.99   16.00
 -18   0  -5   27.10    6.70
 -18   0   5   30.60    9.40
 -18   1  -5   94.79   10.90
 -18   1   5  125.09   17.20
 -18   2  -5  121.19   11.10
 -18   2   5  151.08   17.60
 -18   3  -5   49.00    7.20
 -18   3   5   61.69   13.10
 -18   4  -5  271.47   13.70
  -4 -18   5  267.37   18.80
 -18   4   5  317.77   23.80
 -18   5  -5  148.99   10.10
  -5 -18   5  130.19   14.80
 -18   5   5  177.98   19.30
  -6 -18   5   79.09   13.10
 -18   6   5   91.99   16.10
 -18   7  -5   81.59   12.40
  -7 -18   5  101.99   14.90
 -18   7   5   83.19   14.20
 -18   8  -5   95.39   11.30
  -8 -18   5  125.59   15.80
 -18   8   5   91.29   17.90
 -18   9  -5   40.90   10.90
 -18   9   5   43.30   17.10
  -9 -18   5   40.10   11.10
 -10 -18   5    2.40   10.40
 -18  10   5    2.20   10.60
 -18  11   5  132.29   19.70
 -11 -18   5  118.39   18.90
 -18  12   5   71.49   11.90
 -12 -18   5   92.09   14.50
 -13 -18   5   30.10   14.60
 -18  13   5   27.30   16.60
 -14 -18   5   89.99   14.60
 -18  14   5  131.19   23.50
 -15 -18   5   26.30   18.80
 -18  15   5    4.40   19.10
 -18  16   5   32.60   15.80
 -16 -18   5   -7.60   20.30
 -17 -18   5  111.19   20.60
 -18  17   5  140.99   24.80
 -18  18   5   32.70   22.10
 -18 -18   5   45.70   24.60
 -18  19   5   66.59   25.70
 -19 -18   5   54.89   26.10
 -17  19   5   21.80   24.40
 -19 -17   5   42.60   22.50
 -19 -16   5   -7.00   18.40
 -16  19   5   15.90   17.10
 -15  19   5   59.09   16.80
 -19 -15   5   70.79   18.30
 -19 -13   5   37.00   23.00
 -13  19   5    7.80   19.60
  12 -19   5   23.10    7.20
 -12  19   5   25.00   18.70
 -19 -12   5   13.90   19.70
  11 -19   5   85.29   12.50
 -11  19   5   52.09   14.10
 -19 -11   5   82.79   17.90
 -19 -10   5   17.70   11.20
 -10  19   5   23.30   10.90
  10 -19   5   49.99    9.40
 -19  -9   5   -3.30   10.00
  -9  19   5   -5.30    9.40
 -19  -8   5   72.09   11.20
 -19  -7   5  211.18   24.80
   7 -19   5  234.78   19.00
   6 -19   5   19.20    9.90
 -19  -6   5   42.50   16.90
   5 -19   5  365.16   23.90
 -19  -5   5  385.56   29.90
 -19  -4  -5  124.09   13.80
   4 -19   5  114.09   14.30
 -19  -4   5   82.49   16.10
 -19  -3  -5   67.59    9.90
   3 -19   5   68.19   13.70
 -19  -3   5   30.40   11.40
 -19  -2  -5   59.89   10.40
 -19  -1  -5  394.56   19.80
 -19  -1   5  368.96   26.30
 -19   0  -5  326.17   18.20
 -19   0   5  408.66   27.30
 -19   1  -5  354.16   17.70
 -19   1   5  348.07   25.70
 -19   2  -5   52.89    8.20
 -19   2   5   52.89   13.00
 -19   3  -5   71.39   10.00
 -19   3   5   60.79   13.10
 -19   4  -5  102.69   10.50
 -19   4   5   78.79   15.60
 -19   5  -5  338.57   15.20
  -5 -19   5  360.56   22.40
 -19   5   5  364.16   28.90
 -19   6  -5   20.80    5.40
  -6 -19   5   46.00   10.40
 -19   6   5   22.20   15.10
 -19   7  -5  200.28   13.60
  -7 -19   5  210.88   19.30
 -19   7   5  204.68   25.00
 -19   8  -5   98.59   13.40
  -8 -19   5   97.59   14.30
 -19   8   5   76.29   12.30
 -19   9  -5    0.50    6.50
  -9 -19   5   17.20    9.10
 -19   9   5    5.80    9.90
 -19  10  -5   51.89    9.10
 -10 -19   5   20.80   10.50
 -19  10   5   44.30   10.80
 -11 -19   5   62.59   14.50
 -19  11   5   78.59   14.50
 -19  12   5   29.70   19.00
 -12 -19   5   -1.60   15.00
 -13 -19   5   39.80   11.10
 -19  13   5   32.30   18.40
 -14 -19   5   -5.60   15.00
 -15 -19   5   65.29   23.50
 -19  15   5   81.69   18.30
 -19  16   5   -7.70   16.30
 -16 -19   5   37.40   17.30
 -17 -19   5   36.90   24.20
 -19  17   5   28.10   24.20
 -19  18   5   55.79   23.40
 -18 -19   5   28.90   24.00
 -19 -19   5   -8.80   18.20
 -19  19   5   -2.30   20.70
 -20 -19   5    2.40   19.40
 -19  20   5    9.10   20.30
 -20 -18   5   24.30   20.70
 -18  20   5  -13.60   18.60
 -17  20   5   33.70   21.90
 -20 -17   5   -9.20   20.50
 -16  20   5    2.50   20.40
 -20 -16   5    0.00   19.20
 -20 -15   5   20.60   22.70
 -15  20   5    5.70   19.60
 -20 -14   5   14.10   18.00
 -14  20   5   18.60   13.60
  13 -20   5   25.50    7.60
 -13  20   5   26.40   16.40
 -20 -13   5   13.90   16.40
 -12  20   5  136.99   37.70
  12 -20   5  215.48   15.80
  11 -20   5  113.29   15.50
 -11  20   5   99.29   22.60
 -20 -11   5   94.49   24.90
 -20 -10   5   46.80   21.40
   9 -20   5   26.20   10.60
 -20  -9   5   30.30   18.80
   8 -20   5   31.40   11.80
 -20  -8   5  -18.60   11.00
   7 -20   5   73.09   12.80
 -20  -7   5   47.00   11.40
 -20  -6   5  154.18   21.10
 -20  -5  -5  295.07   20.60
   5 -20   5  342.87   23.10
 -20  -5   5  306.37   21.70
 -20  -4  -5  269.27   18.80
   4 -20   5  198.08   22.90
 -20  -4   5  280.37   20.80
 -20  -3  -5   16.50    8.10
 -20  -3   5    9.70   10.80
   3 -20   5   16.60   12.50
 -20  -2  -5  162.18   15.00
 -20  -2   5  150.98   20.30
   2 -20   5  181.08   24.10
 -20  -1  -5   75.19   10.90
 -20   0  -5  139.79   14.10
 -20   0   5  189.38   24.60
 -20   1  -5   83.09   11.70
 -20   1   5   99.89   18.70
 -20   2  -5  160.28   12.70
 -20   2   5  151.88   23.10
 -20   3  -5   21.00    6.40
 -20   3   5   19.70   11.80
 -20   4  -5  237.88   14.50
 -20   4   5  262.27   21.40
 -20   5  -5  292.47   15.00
 -20   5   5  357.36   25.30
 -20   6  -5  153.58   11.40
 -20   6   5  161.38   19.00
  -6 -20   5  176.58   18.20
 -20   7  -5   53.89    7.10
  -7 -20   5   56.19   11.40
 -20   7   5   40.60   11.30
 -20   8  -5   18.10    5.10
  -8 -20   5   26.70   10.20
 -20   8   5  -21.60    9.10
 -20   9   5    0.90   12.40
  -9 -20   5   22.30   10.30
 -20  10  -5   23.10    8.20
 -10 -20   5   38.50   11.10
 -20  10   5   10.80   18.80
 -20  11  -5  117.09   13.00
 -20  11   5  106.99   22.40
 -11 -20   5  106.19   22.90
 -20  12   5  153.88   26.10
 -12 -20   5  183.38   21.40
 -20  13   5   23.40   17.60
 -13 -20   5  -11.10   13.80
 -20  14   5    8.20   14.90
 -14 -20   5   -7.40   18.60
 -20  15   5   41.90   17.90
 -15 -20   5    4.40   14.90
 -16 -20   5   19.10   17.70
 -20  16   5   -2.30   21.30
 -20  17   5   30.30   25.50
 -17 -20   5   13.80   18.80
 -18 -20   5  -17.40   21.40
 -20  18   5   20.30   19.20
 -20  19   5   40.70   18.50
 -19 -20   5  -16.20   20.20
 -20 -20   5   17.60   19.10
 -20  20   5   14.60   22.40
 -20  21   5   24.90   21.10
 -21 -20   5   43.20   19.80
 -19  21   5  144.49   21.40
 -21 -19   5  100.19   23.70
 -21 -18   5   -0.60   20.90
 -18  21   5   13.60   20.30
 -21 -17   5    1.60   18.10
 -17  21   5   -5.40   18.80
 -16  21   5   13.30   19.60
 -21 -16   5    2.30   18.80
 -15  21   5   -4.20   16.50
 -21 -15   5   14.50   23.30
 -21 -14   5  -30.60   17.40
 -14  21   5   11.20   22.90
 -13  21   5  109.89   24.20
 -21 -13   5  142.79   30.20
  12 -21   5    8.00   10.30
 -21 -12   5   14.50   17.00
 -12  21   5   12.20   13.70
 -21 -11   5   29.30   17.40
  10 -21   5   86.89   13.30
   9 -21   5   74.99   13.90
 -21  -9   5   42.50   21.90
   8 -21   5   20.40   12.20
 -21  -8   5   19.40   16.90
 -21  -7   5    1.30   18.50
 -21  -6  -5   39.10   10.00
   6 -21   5   48.70   13.40
 -21  -6   5   58.79   20.60
 -21  -5  -5  152.48   16.80
 -21  -5   5  115.49   20.80
   5 -21   5  136.89   17.10
 -21  -4  -5  135.49   16.90
   4 -21   5  169.08   18.60
 -21  -3  -5  674.43   29.80
 -21  -3   5  564.14   33.40
   3 -21   5  707.13   34.00
 -21  -2  -5  260.37   18.50
 -21  -2   5  213.78   21.50
   2 -21   5  275.17   27.40
 -21  -1  -5  252.87   17.40
 -21  -1   5  252.27   20.10
 -21   0  -5   44.50    8.60
 -21   0   5   37.60   10.90
 -21   1  -5  210.78   15.40
 -21   1   5  207.28   22.10
 -21   2  -5  286.77   16.70
 -21   2   5  246.88   21.00
 -21   3  -5  676.43   25.30
 -21   3   5  672.43   35.30
 -21   4  -5  153.48   12.20
 -21   4   5  152.38   17.50
 -21   5  -5  107.69   11.50
 -21   5   5   89.89   16.20
 -21   6  -5   21.90    6.50
  -6 -21   5   37.90   10.40
 -21   6   5   19.60   13.50
 -21   7  -5    2.80    5.30
  -7 -21   5   -0.80    9.30
 -21   7   5    0.80   18.50
 -21   8  -5   18.40    6.10
  -8 -21   5   34.60   10.90
 -21   8   5    8.90   18.90
 -21   9  -5   84.79   10.10
 -21   9   5   84.49   21.30
  -9 -21   5   77.09   14.80
 -21  10   5   37.70   22.30
 -10 -21   5   77.79   18.70
 -21  11  -5   33.60    9.50
 -21  11   5   30.30   24.40
 -11 -21   5   53.69   12.70
 -21  12   5   11.40   14.50
 -12 -21   5  -18.10   13.20
 -13 -21   5   73.89   25.30
 -21  13   5  150.88   24.80
 -21  14   5   -1.90   23.70
 -14 -21   5   23.00   18.50
 -21  15   5   -7.70   16.30
 -15 -21   5  -12.80   18.10
 -16 -21   5   27.00   19.70
 -21  16   5   -1.90   22.50
 -17 -21   5   24.70   20.90
 -21  17   5   18.10   19.50
 -18 -21   5   -2.00   19.10
 -21  18   5   -8.50   20.00
 -21  19   5   86.09   21.10
 -19 -21   5   79.89   21.30
 -21  20   5   53.89   22.70
 -20 -21   5   22.50   19.50
 -21 -21   5   54.39   23.00
 -21  21   5   23.10   20.10
 -21  22   5   23.90   23.50
 -22 -21   5  -58.59   24.00
 -20  22   5   73.99   21.00
 -22 -20   5  103.79   25.40
 -19  22   5   28.70   20.40
 -22 -19   5   49.80   18.60
 -22 -18   5   72.79   22.80
 -18  22   5   82.09   18.70
 -17  22   5   13.60   22.00
 -22 -17   5  -34.60   17.50
 -22 -16   5    0.30   19.60
 -16  22   5    9.00   17.90
 -15  22   5   50.59   21.70
 -22 -15   5    9.00   19.20
 -22 -14   5   -9.70   18.70
 -14  22   5   21.20   21.10
 -22 -13   5   64.99   26.10
 -22 -12   5  117.99   22.80
 -22 -11   5   34.90   22.10
 -22 -10   5   54.29   19.60
  10 -22   5   33.30   13.40
 -22  -9   5   -0.70   15.10
   9 -22   5   22.20   22.70
   8 -22   5   61.39   15.50
 -22  -8   5   55.79   19.30
 -22  -7  -5   51.79   11.40
   7 -22   5   33.90   14.50
 -22  -6  -5   31.60    9.80
 -22  -6   5   -2.40   24.90
   6 -22   5   27.90   14.60
 -22  -5  -5   35.20   11.00
 -22  -5   5    6.80   19.60
   5 -22   5   45.90   14.70
   4 -22   5   25.10   16.20
 -22  -4   5   38.30   18.30
 -22  -3  -5  114.89   15.80
 -22  -3   5   77.59   21.70
   3 -22   5  123.69   20.20
 -22  -2  -5   68.69   11.80
   2 -22   5   66.89   18.80
 -22  -2   5   74.59   23.90
 -22  -1  -5   40.00    9.80
 -22  -1   5   60.09   22.10
   1 -22   5   50.79   19.40
 -22   0  -5   16.20    8.10
 -22   0   5   17.10   19.30
 -22   1  -5   33.10    8.30
 -22   1   5   58.99   20.80
 -22   2  -5   83.89   12.30
 -22   2   5   64.99   22.30
 -22   3  -5   92.99   12.20
 -22   3   5  117.89   26.00
 -22   4  -5    4.90    6.50
 -22   4   5    9.80   17.80
 -22   5  -5   29.00    7.10
 -22   5   5   52.79   20.10
 -22   6  -5   11.10    6.30
 -22   6   5   21.70   18.00
 -22   7  -5   47.40    7.70
  -7 -22   5   79.69   13.50
 -22   7   5  -18.20   19.80
 -22   8  -5   63.59    8.30
  -8 -22   5   69.49   13.40
 -22   9  -5   41.30    7.00
  -9 -22   5   56.49   19.00
 -22   9   5   46.50   17.50
 -22  10  -5   48.70    6.90
 -10 -22   5   24.80   12.30
 -22  10   5   38.60   16.70
 -11 -22   5  -12.00   12.50
 -22  11   5   16.60   16.80
 -22  12  -5   84.59   11.80
 -22  12   5   84.69   27.30
 -12 -22   5   37.90   21.40
 -22  13   5   62.79   21.70
 -13 -22   5   44.40   31.00
 -14 -22   5  -16.80   18.00
 -22  14   5   25.80   23.80
 -15 -22   5   66.59   22.40
 -22  15   5   50.29   20.90
 -22  16   5   12.60   18.40
 -16 -22   5   -9.40   20.20
 -22  17   5    7.20   19.20
 -17 -22   5   33.90   19.10
 -18 -22   5   59.69   19.60
 -22  18   5    3.70   20.90
 -19 -22   5    2.10   19.80
 -22  19   5   79.99   21.50
 -20 -22   5  111.59   24.50
 -22  20   5  102.69   22.40
 -22  21   5   22.30   23.90
 -21 -22   5  -18.30   23.30
 -23 -20   5  -22.30   24.10
 -20  23   5   29.60   23.40
 -19  23   5   40.80   21.90
 -23 -19   5   63.39   25.60
 -18  23   5   -6.80   18.00
 -23 -18   5   17.20   22.10
 -23 -17   5   28.60   21.10
 -17  23   5    9.10   20.40
 -16  23   5   29.20   19.50
 -23 -16   5    9.90   20.30
 -23 -15   5   -9.10   17.30
 -23 -14   5   81.49   22.60
 -23 -13   5   26.10   18.90
 -23 -12   5   47.30   22.50
 -23 -11   5    9.20   21.40
 -23 -10   5    4.60   21.20
 -23  -9  -5   86.89   12.60
 -23  -9   5   71.39   24.30
 -23  -8  -5   91.29   17.00
 -23  -8   5   54.39   24.60
 -23  -7  -5  133.39   17.70
 -23  -7   5   69.59   23.00
   7 -23   5  108.49   18.10
 -23  -6  -5   36.00   11.60
 -23  -6   5   59.39   16.10
   6 -23   5   37.30   16.50
 -23  -5  -5   27.50   10.10
   5 -23   5   52.89   17.60
 -23  -5   5   44.70   17.70
 -23  -4  -5    6.60    9.30
   4 -23   5    4.60   18.10
 -23  -4   5  -17.80   15.50
 -23  -3  -5   37.40   11.70
 -23  -3   5   46.30   16.90
   3 -23   5   34.60   19.70
 -23  -2  -5    2.80    9.10
   2 -23   5    3.90   17.90
 -23  -1  -5  137.79   16.50
   1 -23   5  135.79   23.20
 -23   0  -5   72.19   11.00
 -23   1  -5  148.79   21.90
 -23   2  -5   10.80    8.00
 -23   3  -5   55.89    8.70
 -23   4   5   10.80   24.00
 -23   5  -5   50.79    8.20
 -23   5   5   52.79   21.00
 -23   6  -5   50.59    8.10
 -23   6   5    0.00   14.30
 -23   7  -5   82.89   12.20
 -23   7   5  110.69   22.20
 -23   8  -5   69.29    9.00
 -23   8   5   85.09   18.80
  -8 -23   5   88.59   19.70
 -23   9  -5   82.89   12.00
  -9 -23   5   83.19   13.80
 -23   9   5   79.89   21.30
 -23  10  -5   16.30    6.40
 -10 -23   5   15.70   15.00
 -23  10   5    0.80   20.60
 -23  11  -5    5.60    6.20
 -23  11   5   24.70   20.00
 -11 -23   5   -2.30   17.60
 -23  12   5   39.90   25.20
 -12 -23   5   61.99   20.40
 -23  13   5   54.69   22.80
 -13 -23   5   -9.50   19.00
 -23  14   5   19.10   17.90
 -14 -23   5    8.70   25.40
 -23  15   5   13.90   18.00
 -15 -23   5  -24.70   20.30
 -23  16   5   35.80   20.40
 -16 -23   5    4.50   18.90
 -23  17   5  -29.80   17.80
 -17 -23   5    9.90   17.60
 -23  18   5  -29.00   19.80
 -18 -23   5   36.40   20.10
 -23  19   5   59.29   19.50
 -19 -23   5   64.09   22.50
 -20 -23   5   74.79   25.60
 -23  20   5  -17.80   25.00
 -24 -18   5   30.70   24.90
 -24 -17   5   51.59   25.30
 -24 -16   5   49.99   20.40
 -24 -15   5   20.30   18.60
 -24 -14   5   53.79   19.10
 -24 -13   5   26.70   19.30
 -24 -12   5   20.70   21.00
 -24 -11   5   23.30   18.80
 -24 -10  -5  169.68   26.10
 -24 -10   5  211.28   29.50
 -24  -9   5    6.60   19.60
 -24  -8  -5  183.98   20.20
 -24  -7  -5   30.00   17.70
 -24  -7   5   65.09   20.30
 -24  -6  -5   41.80   11.80
 -24  -6   5   49.10   20.90
 -24  -5  -5   10.00   10.40
 -24  -5   5   13.20   22.40
 -24  -4  -5   28.50   11.90
   4 -24   5    9.70   19.60
 -24  -4   5   34.70   25.10
 -24  -3  -5    8.60   10.00
   3 -24   5  -31.50   19.00
 -24  -3   5   18.90   16.30
 -24  -2  -5   28.60   10.50
 -24  -2   5   25.50   18.80
   2 -24   5   37.30   21.60
 -24  -1  -5   16.10    9.80
   1 -24   5   40.40   22.50
 -24  -1   5   42.20   19.80
 -24   0  -5   19.60    9.40
 -24   0   5   32.50   18.50
   0 -24   5   30.00   24.40
 -24   1  -5   31.40    9.50
 -24   1   5   58.99   18.00
 -24   2  -5   35.40    9.00
 -24   2   5   19.70   17.50
 -24   3  -5   -2.50    8.20
 -24   3   5   -6.70   16.90
 -24   4  -5   42.40    8.10
 -24   4   5   18.90   19.10
 -24   5  -5    5.10    7.10
 -24   5   5    2.60   16.90
 -24   6  -5   31.50    8.30
 -24   6   5   37.10   23.70
 -24   7  -5   42.90    8.30
 -24   7   5   43.70   26.20
 -24   8  -5  115.79   13.30
  -8 -24   5   85.49   14.60
 -24   8   5  141.49   24.60
 -24   9  -5   -2.70    7.30
  -9 -24   5  -23.10   16.00
 -24   9   5   41.40   20.30
 -24  10  -5  167.28   13.80
 -10 -24   5  144.79   27.50
 -24  10   5  195.38   32.50
 -24  11  -5   19.50    7.60
 -24  11   5   26.80   20.10
 -11 -24   5   23.30   19.50
 -12 -24   5   55.99   21.50
 -24  12   5   47.50   24.30
 -13 -24   5  -31.30   22.30
 -24  13   5   16.10   18.20
 -24  14   5   14.10   21.60
 -14 -24   5   -2.20   23.30
 -24  15   5   -1.20   17.00
 -15 -24   5  -18.00   17.50
 -24  16   5   48.10   21.10
 -16 -24   5   19.60   20.30
 -17 -24   5   67.49   20.80
 -24  17   5   -0.30   19.80
 -24  18   5  -10.20   20.80
 -18 -24   5  104.49   21.20
 -25 -17   5  111.39   30.20
 -25 -16   5   72.49   25.40
 -25 -15   5   74.99   21.70
 -25 -14   5   19.30   18.50
 -25 -13   5   34.80   18.50
 -25 -12  -5   36.80   23.00
 -25 -12   5   -0.40   19.20
 -25 -11  -5  114.89   19.00
 -25 -11   5  112.39   23.10
 -25 -10   5   47.10   20.80
 -25  -9  -5  109.39   24.00
 -25  -9   5   72.69   23.10
 -25  -8   5    8.20   17.50
 -25  -7  -5   74.29   12.80
 -25  -7   5   79.59   22.30
 -25  -6  -5   29.50   17.10
 -25  -6   5   33.30   22.00
 -25  -5  -5   23.70   12.40
 -25  -5   5   49.50   25.00
 -25  -4  -5    4.80   10.50
 -25  -4   5   24.60   24.40
 -25  -3  -5   13.80   11.30
 -25  -3   5   34.90   24.10
 -25  -2  -5   -8.90   10.30
 -25  -2   5   -7.70   17.90
 -25  -1  -5   93.79   14.70
 -25  -1   5   90.59   23.60
 -25   0  -5  149.29   17.60
   0 -25   5   60.79   34.10
 -25   0   5  119.09   23.90
 -25   1  -5  124.99   14.90
 -25   1   5  128.09   22.00
 -25   2  -5    8.30    9.50
 -25   2   5    0.90   16.60
 -25   3  -5   62.09   10.10
 -25   3   5    2.60   16.50
 -25   4  -5   10.30    8.50
 -25   4   5    4.50   17.80
 -25   5   5    9.60   20.30
 -25   6  -5   35.40    8.30
 -25   6   5   21.30   24.80
 -25   7  -5   59.69    9.50
 -25   7   5   80.99   27.80
  -8 -25   5   37.00   22.30
 -25   8   5   30.90   19.50
 -25   9  -5  106.99   14.60
 -25   9   5  125.29   23.20
  -9 -25   5   44.10   23.50
 -25  10  -5   65.59    8.90
 -25  10   5   66.19   20.90
 -10 -25   5   50.79   19.20
 -11 -25   5   88.29   23.10
 -25  11   5  138.19   22.40
 -25  12   5   49.40   25.20
 -12 -25   5   10.70   19.80
 -13 -25   5   19.50   23.50
 -25  13   5    7.80   18.30
 -14 -25   5  -28.90   19.60
 -25  14   5   10.00   19.20
 -15 -25   5    5.80   19.50
 -25  15   5   51.49   20.80
 -25  16   5  -13.50   19.00
 -16 -25   5   -0.40   21.30
 -17 -25   5   82.29   21.10
 -25  17   5   91.39   23.80
 -26 -16   5   24.20   24.10
 -26 -15  -5   79.19   19.60
 -26 -15   5  -16.40   24.20
 -26 -14  -5    8.30   21.30
 -26 -14   5   72.79   24.50
 -26 -13  -5    7.70   17.80
 -26 -13   5   36.60   21.40
 -26 -12  -5  105.59   26.80
 -26 -12   5   78.99   21.10
 -26 -11  -5   75.49   25.20
 -26 -11   5   57.19   21.50
 -26 -10  -5   53.89   20.50
 -26 -10   5   30.40   21.20
 -26  -9  -5  -24.40   25.30
 -26  -9   5   10.30   20.30
 -26  -8  -5  143.79   26.20
 -26  -8   5  167.48   25.60
 -26  -7  -5    4.30   15.30
 -26  -7   5  -19.00   19.20
 -26  -6  -5   65.49   15.80
 -26  -6   5  131.19   25.70
 -26  -5  -5   17.10   15.80
 -26  -5   5  -27.50   19.10
 -26  -4  -5   11.30   12.60
 -26  -4   5   33.00   16.80
 -26  -3  -5   28.70   12.00
 -26  -3   5  -23.90   19.50
 -26  -2  -5    3.90   11.30
 -26  -2   5   26.70   17.70
 -26  -1  -5    9.60   10.90
 -26  -1   5    5.60   20.40
 -26   0  -5   19.70   10.60
 -26   0   5   13.00   21.90
 -26   1  -5   -3.90   10.10
 -26   1   5   19.20   18.90
 -26   2  -5   24.50   10.50
 -26   2   5   40.90   22.70
 -26   3  -5   -8.40   10.00
 -26   3   5    4.90   20.90
 -26   4  -5   38.10   10.40
 -26   4   5   35.50   20.90
 -26   5  -5    7.40    9.70
 -26   5   5   -7.50   18.30
 -26   6  -5   92.89   11.90
 -26   6   5   93.79   20.60
 -26   7  -5    0.30    8.90
 -26   7   5   14.90   16.70
 -26   8  -5  165.08   16.30
 -26   8   5  264.07   34.30
 -26   9  -5   44.80   10.20
 -26   9   5   77.79   23.70
  -9 -26   5   36.00   17.30
 -26  10   5   54.09   22.30
 -10 -26   5   49.60   25.90
 -11 -26   5   49.00   23.80
 -26  11   5   68.79   19.80
 -12 -26   5   38.30   22.70
 -26  12   5   76.39   24.70
 -13 -26   5   40.60   20.90
 -26  13   5   11.10   19.90
 -14 -26   5   63.39   20.50
 -26  14   5   43.00   19.00
 -26  15   5    8.60   21.30
 -15 -26   5  -41.00   20.00
 -26  16   5  -36.50   24.50
 -16 -26   5   54.69   19.70
 -27 -14  -5    0.80   20.80
 -27 -14   5   -8.50   23.00
 -27 -13  -5   70.29   21.00
 -27 -13   5   26.80   24.50
 -27 -12  -5    4.20   19.40
 -27 -12   5    8.30   22.30
 -27 -11  -5  -25.00   22.80
 -27 -11   5   49.30   24.00
 -27 -10  -5   10.80   20.90
 -27 -10   5    1.80   21.20
 -27  -9  -5    8.40   18.70
 -27  -9   5   34.50   19.50
 -27  -8  -5   63.69   18.50
 -27  -8   5   55.49   19.90
 -27  -7  -5   55.09   26.10
 -27  -6  -5   -9.50   20.90
 -27  -6   5  -20.30   18.60
 -27  -5   5   -9.80   17.60
 -27  -4  -5   13.50   12.90
 -27  -4   5   12.20   18.90
 -27  -3  -5   23.80   17.30
 -27  -3   5   17.50   20.40
 -27  -2  -5   30.30   12.60
 -27  -2   5   37.40   22.20
 -27  -1  -5   21.90   12.30
 -27  -1   5   61.49   22.90
 -27   0  -5   -6.70   11.60
 -27   0   5   -6.10   21.40
 -27   1  -5   39.90   11.50
 -27   1   5   25.90   19.80
 -27   2  -5   33.70   12.50
 -27   2   5   34.30   23.00
 -27   3  -5   32.20   11.30
 -27   3   5   48.30   24.20
 -27   4  -5    1.60   10.50
 -27   4   5   30.80   21.40
 -27   5  -5   -6.30   10.10
 -27   5   5   11.50   20.00
 -27   6  -5    6.50   10.20
 -27   6   5  -12.90   20.00
 -27   7  -5  123.19   17.10
 -27   7   5   93.79   22.50
 -27   8  -5   32.50   11.00
 -27   8   5   62.99   19.90
  -8 -27   5   57.79   19.50
 -27   9   5   25.80   19.90
  -9 -27   5  -13.00   25.20
 -10 -27   5   56.79   26.20
 -27  10   5    5.20   20.70
 -27  11   5  -20.00   18.30
 -11 -27   5  -18.40   19.80
 -12 -27   5   -7.80   21.30
 -27  12   5   -3.30   21.30
 -27  13   5  108.19   25.20
 -13 -27   5   70.89   23.30
 -27  14   5   12.60   25.00
 -14 -27   5  -20.60   21.40
 -28 -12  -5  -31.50   19.20
 -28 -12   5   42.10   23.30
 -28 -11  -5   19.10   19.00
 -28 -11   5  -56.69   27.30
 -28 -10  -5   38.50   21.20
 -28 -10   5    6.40   24.60
 -28  -9  -5   34.30   22.80
 -28  -9   5   23.90   23.20
 -28  -8  -5   -1.70   26.30
 -28  -8   5   18.00   22.60
 -28  -7  -5  -10.20   16.00
 -28  -7   5   -2.10   20.10
 -28  -6   5  -33.40   20.00
 -28  -5  -5    7.50   20.30
 -28  -5   5    8.40   18.50
 -28  -4  -5   -8.10   15.00
 -28  -4   5   27.10   21.80
 -28  -3  -5    2.70   12.90
 -28  -3   5   35.30   19.30
 -28  -2  -5   45.20   17.60
 -28  -2   5   73.19   22.30
 -28  -1  -5   11.50   13.10
 -28  -1   5   -4.50   19.90
 -28   0  -5   16.10   12.80
 -28   0   5   52.59   21.70
 -28   1  -5   14.10   12.30
 -28   1   5    5.50   18.80
 -28   2  -5   42.50   12.40
 -28   2   5   20.40   22.40
 -28   3  -5  -13.10   11.70
 -28   3   5   -6.00   21.20
 -28   4  -5   74.29   13.00
 -28   4   5   28.90   20.90
 -28   5   5   13.00   19.20
 -28   6  -5  -18.80   11.20
 -28   6   5  -14.80   17.40
 -28   7  -5   15.20   17.80
 -28   7   5  -12.10   18.10
  -8 -28   5   26.60   22.30
 -28   8   5  -17.20   18.40
  -9 -28   5   23.80   23.80
 -28   9   5   27.20   18.80
 -28  10   5   19.20   20.80
 -10 -28   5  -24.40   19.90
 -28  11   5   20.60   22.20
 -11 -28   5   10.50   23.00
 -28  12   5   -5.20   25.90
 -12 -28   5   89.79   21.30
 -29  -9  -5   -8.60   20.40
 -29  -9   5    3.30   22.90
 -29  -8  -5   14.80   25.80
 -29  -8   5  -13.10   25.60
 -29  -7  -5    5.30   26.10
 -29  -6  -5  -21.60   18.60
 -29  -6   5   13.90   22.40
 -29  -5  -5   14.30   23.10
 -29  -5   5   47.60   26.10
 -29  -4  -5  -39.30   23.00
 -29  -4   5    9.10   22.20
 -29  -3  -5  165.08   28.70
 -29  -3   5  177.88   26.70
 -29  -2  -5   -3.40   14.00
 -29  -2   5   77.69   21.40
 -29  -1  -5   33.90   14.90
 -29  -1   5   26.80   21.10
 -29   0  -5   37.30   20.30
 -29   0   5   -9.40   19.40
 -29   1  -5   14.50   14.80
 -29   1   5   47.20   19.80
 -29   2  -5   20.60   13.60
 -29   2   5  -43.70   18.80
 -29   3  -5  194.18   23.20
 -29   3   5  179.68   26.30
 -29   4  -5   37.50   13.00
 -29   4   5   36.20   20.00
 -29   5  -5   37.10   13.70
 -29   5   5   72.79   22.00
 -29   6   5    2.90   23.30
 -29   7   5   23.80   22.20
  -8 -29   5   49.40   23.90
 -29   8   5   -4.40   25.20
  -9 -29   5    1.30   21.00
 -29   9   5   33.70   24.70
 -30  -6  -5   41.20   25.90
 -30  -6   5   62.89   24.30
 -30  -5  -5   -1.90   27.40
 -30  -5   5  -14.00   26.00
 -30  -4  -5   33.80   20.20
 -30  -4   5   42.60   26.20
 -30  -3   5   -2.50   25.30
 -30  -2  -5   32.50   24.30
 -30  -2   5    5.90   25.30
 -30  -1  -5  -37.10   17.40
 -30  -1   5    8.20   22.90
 -30   0  -5   70.89   15.90
 -30   0   5   62.89   23.70
 -30   1  -5   18.90   18.60
 -30   1   5   33.50   23.20
 -30   2  -5   35.20   16.00
 -30   2   5   -7.90   22.20
 -30   3  -5   -0.60   14.30
 -30   3   5   26.70   23.10
 -30   4  -5   65.79   25.40
 -30   4   5   75.09   25.10
 -30   5   5  -56.79   23.80
   0   0  -6 1132.79   33.20
   0   0   6 1092.29   33.00
  -1   0  -6  149.99   12.60
   0  -1  -6  133.09   13.00
   0   1  -6  150.58   12.60
   1   0  -6  158.68   13.40
  -1   0   6  143.79   10.60
   0  -1   6  142.99   10.20
   1   0   6  118.89    9.90
   0   1   6  132.19   10.20
   1   1  -6 1578.94   41.60
  -1   1  -6 1549.14   39.90
  -1  -1  -6 1578.44   41.80
   1  -1  -6 1376.86   46.20
   1  -1   6 1549.24   40.60
   1   1   6 1520.25   41.80
  -1  -1   6 1495.95   41.90
  -1   1   6 1496.65   42.90
  -2  -1  -6  107.69   11.60
   2   1  -6  108.79   15.10
   1  -2  -6   98.19   13.40
  -1   2  -6  131.39   11.00
   2   1   6  118.29    9.50
  -2  -1   6  101.69    9.90
   1  -2   6  117.19    8.50
  -1   2   6  112.89   10.30
   2   0  -6   68.79   10.20
  -2   0  -6   86.59   10.90
   0  -2  -6   65.39   11.60
   0   2  -6   82.19   10.70
  -2   0   6   74.59    8.60
   0  -2   6   76.29    7.80
   0   2   6   67.89    9.00
   2   0   6   77.29    8.10
  -1  -2  -6   99.69   14.70
   1   2  -6  121.89   12.10
   2  -1  -6  134.19   14.60
  -2   1  -6  112.39   10.60
   2  -1   6  128.49    8.70
  -2   1   6  117.79   10.40
  -1  -2   6  105.59    9.50
   1   2   6  113.79   10.30
   2   2  -6 1046.30   32.10
  -2  -2  -6 1042.60   32.20
   2  -2  -6 1057.69   34.30
   2  -2   6  926.81   35.10
   2   2   6 1025.50   31.60
  -2  -2   6 1046.80   32.40
  -2   2   6 1032.90   33.90
   2  -3  -6  331.07   20.20
  -3  -2  -6  293.77   16.80
   3   2  -6  315.87   18.20
  -2   3  -6  308.17   13.50
  -3  -2   6  290.97   15.80
   2  -3   6  297.27   14.70
  -2   3   6  289.87   16.60
  -3  -1  -6  197.98   14.10
   3   1  -6  202.88   15.60
   1  -3  -6  206.18   16.50
  -1   3  -6  226.78   14.80
  -3  -1   6  190.48   12.90
  -1   3   6  205.38   13.90
   0  -3  -6   39.60    9.50
  -3   0  -6   46.80    7.40
   0   3  -6   41.20    7.10
   3   0  -6   54.29    9.50
   3   0   6   44.20    6.50
   0   3   6   53.79    8.00
  -3   0   6   48.40    8.10
   0  -3   6   50.79    6.70
   3  -1  -6  203.68   17.30
   1   3  -6  210.18   14.10
  -1  -3  -6  187.88   15.60
  -1  -3   6  208.48   12.10
  -3   1   6  191.88   13.30
   1   3   6  197.78   12.50
  -2  -3  -6  250.77   20.00
   3  -2  -6  302.57   18.90
   2   3  -6  278.77   16.50
  -3   2  -6  303.17   13.60
  -3   2   6  276.37   15.90
   3  -2   6  295.37   14.50
   2   3   6  314.27   15.80
  -2  -3   6  294.57   15.10
   3  -3  -6 2715.13   68.29
  -3   3  -6 2639.94   59.09
   3  -3   6 2632.94   60.09
  -3  -3   6 2587.74   66.09
  -3   3   6 2654.53   68.99
   3  -4  -6   31.80   10.30
  -3   4  -6   42.10    5.60
   4   3  -6   46.70   10.10
  -4  -3  -6   47.90    9.00
  -4  -3   6   41.90    6.90
  -3   4   6   35.00    6.80
   3  -4   6   50.19    7.50
   2  -4  -6  222.58   18.10
   4   2  -6  240.88   17.10
  -4  -2  -6  243.88   15.20
  -2   4  -6  228.08   11.60
   2  -4   6  235.78   12.50
  -2   4   6  217.98   14.40
  -4  -2   6  210.28   13.80
   1  -4  -6  131.79   16.10
   4   1  -6  114.29   14.50
  -4  -1  -6  133.59   12.30
  -1   4  -6  131.29   10.60
  -4  -1   6  133.59   11.00
   1  -4   6  124.29   11.50
  -1   4   6  121.89   10.80
   0  -4  -6  521.95   23.80
  -4   0  -6  489.35   18.60
   4   0  -6  484.95   23.50
   0   4  -6  492.15   18.50
   0   4   6  479.75   21.70
   0  -4   6  518.45   18.60
  -4   0   6  479.75   21.50
  -1  -4  -6  135.19   15.50
   4  -1  -6  118.39   15.30
   1   4  -6  135.89   12.20
  -4   1  -6  122.09   10.10
  -4   1   6  115.49   11.00
   1   4   6  124.39   10.90
  -1  -4   6  115.69    9.70
  -4   2  -6  224.08   11.40
   4  -2  -6  213.18   17.70
   2   4  -6  241.28   15.30
  -2  -4  -6  238.18   17.00
   2   4   6  204.98   13.00
  -2  -4   6  223.48   12.90
  -4   2   6  235.78   15.00
  -3  -4  -6   44.00    9.20
   4  -3  -6   39.20   10.80
  -4   3  -6   38.20    5.50
  -3  -4   6   51.79    7.70
  -4   3   6   28.80    6.20
  -4  -4  -6  928.51   31.70
  -4   4  -6  950.00   24.10
   4  -4  -6  945.51   35.20
   4   4  -6  939.91   31.90
  -4  -4   6  971.40   32.00
  -4   4   6  988.10   34.50
  -5  -4  -6  467.35   21.70
   5   4  -6  450.75   22.90
   4  -5  -6  448.26   24.70
  -4   5  -6  475.15   13.90
  -5  -4   6  471.15   21.60
  -4   5   6  473.25   22.90
   5   3  -6  279.77   18.70
   3  -5  -6  270.37   20.40
  -5  -3  -6  273.87   16.80
  -3   5  -6  284.67   11.50
  -5  -3   6  309.27   16.90
  -3   5   6  304.37   17.60
   3  -5   6  306.97   12.50
  -2   5  -6   94.39    8.80
   5   2  -6  106.59   15.30
  -5  -2  -6   98.89   12.40
   2  -5  -6   77.19   12.30
  -5  -2   6   90.49   10.30
   2  -5   6  102.89    9.30
  -2   5   6   90.69   11.70
  -1   5  -6  163.28   10.90
  -5  -1  -6  149.09   12.10
   1  -5  -6  168.48   17.20
   5   1  -6  148.59   16.70
  -5  -1   6  162.28   12.60
   1  -5   6  144.99   11.90
  -1   5   6  136.49   12.10
  -5   0  -6  106.29   11.00
   0   5  -6  109.99   10.40
   0  -5  -6   75.49   11.50
   5   0  -6   98.39   14.80
   0   5   6   85.29    9.30
   0  -5   6   69.59    8.20
  -5   0   6  103.59   11.10
  -1  -5  -6  158.68   16.50
   1   5  -6  149.39   12.70
   5  -1  -6  154.78   15.90
  -5   1  -6  152.48   10.30
   1   5   6  146.79   12.00
  -1  -5   6  135.39   10.10
  -5   1   6  147.59   12.70
  -5   2  -6  101.09    8.40
   5  -2  -6  104.59   14.10
  -2  -5  -6   78.49   12.00
   2   5  -6   96.29   12.60
  -2  -5   6   87.89    8.90
  -5   2   6   93.79   10.80
   5  -3  -6  295.97   22.00
   3   5  -6  275.47   19.80
  -3  -5  -6  306.37   18.90
  -5   3  -6  271.57   10.90
  -3  -5   6  258.37   14.60
  -5   3   6  268.37   16.60
  -5   4  -6  466.35   13.50
  -4  -5  -6  451.45   22.30
   4   5  -6  456.75   22.30
   5  -4  -6  463.65   25.80
  -4  -5   6  466.35   20.70
  -5   4   6  466.05   22.70
   5   5  -6   53.09   10.50
  -5  -5  -6   46.90   10.10
   5  -5  -6   73.49   13.60
  -5   5   6   44.10    7.90
  -5  -5   6   43.40    7.20
   6   5  -6  205.58   18.30
   5  -6  -6  242.98   26.40
  -6  -5  -6  202.58   17.30
  -5   6   6  214.38   15.90
  -6  -5   6  211.48   15.20
  -6  -4  -6  697.93   26.90
   6   4  -6  707.73   28.90
   4  -6  -6  752.32   32.10
  -4   6   6  715.03   29.50
  -6  -4   6  742.63   28.30
   3  -6  -6  145.59   18.80
  -6  -3  -6  193.28   14.80
   6   3  -6  196.28   17.10
  -6  -3   6  183.48   13.60
  -3   6   6  141.19   13.60
  -6  -2  -6  984.80   30.40
   6   2  -6  967.80   34.30
   2  -6  -6  983.30   36.40
  -2   6   6  996.80   35.30
   2  -6   6  992.50   27.10
  -6  -2   6 1020.50   34.90
   1  -6  -6  520.85   25.80
   6   1  -6  500.15   24.60
  -6  -1  -6  508.45   19.60
  -6  -1   6  476.85   22.20
   1  -6   6  476.85   18.90
  -1   6   6  475.45   22.80
   0  -6  -6   11.00    8.80
   6   0  -6   33.50   10.70
  -6   0   6   22.40    6.10
   0   6   6   30.50    7.10
  -6   1  -6  492.95   17.30
  -1  -6  -6  493.75   24.30
   6  -1  -6  473.05   25.40
   1   6  -6  497.85   19.70
  -1  -6   6  508.05   19.40
  -6   1   6  490.85   23.10
   1   6   6  518.35   23.10
  -2  -6  -6  977.20   34.40
   6  -2  -6  978.90   36.30
   2   6  -6 1044.00   31.10
  -6   2  -6  978.00   25.60
  -6   2   6  967.60   34.90
  -2  -6   6  956.10   30.60
   3   6  -6  167.28   17.00
  -3  -6  -6  175.78   16.80
  -6   3  -6  187.58    8.80
   6  -3  -6  189.78   20.40
  -6   3   6  175.48   14.00
  -3  -6   6  187.88   12.30
  -6   4  -6  707.23   17.50
   6  -4  -6  767.92   33.30
   4   6  -6  747.33   27.70
  -4  -6  -6  717.73   28.70
  -4  -6   6  723.63   27.10
  -6   4   6  734.83   29.70
  -5  -6  -6  209.78   18.20
   5   6  -6  199.38   17.60
   6  -5  -6  215.18   25.10
  -6   5   6  198.08   14.80
  -5  -6   6  190.38   13.60
   6  -6  -6  860.41   36.40
   6   6  -6  872.81   31.90
  -6  -6  -6  833.52   31.90
  -6  -6   6  829.42   31.30
  -6   6   6  839.32   33.50
   7   6  -6  501.45   26.00
  -7  -6  -6  499.55   24.80
   6  -7  -6  535.35   30.20
  -7  -6   6  495.15   23.30
  -6   7   6  490.25   24.50
   5  -7  -6  356.76   27.80
   7   5  -6  397.76   23.30
  -7  -5  -6  365.86   20.90
  -7  -5   6  406.56   20.20
  -5   7   6  356.36   20.60
   7   4  -6   91.49   13.60
  -7  -4  -6   84.29   11.60
   4  -7  -6   89.29   15.00
   4  -7   6   88.59    5.10
  -7  -4   6   98.39   10.80
  -4   7   6   76.19   11.50
   7   3  -6  212.58   19.80
  -7  -3  -6  208.38   15.30
   3  -7  -6  239.38   21.60
  -3   7   6  172.48   14.50
  -7  -3   6  207.08   15.50
   3  -7   6  199.98    9.50
  -7  -2  -6  765.42   26.00
   7   2  -6  790.62   31.80
   2  -7  -6  790.42   33.30
  -7  -2   6  769.22   30.20
  -2   7   6  741.63   30.70
   2  -7   6  746.13   22.40
   7   1  -6  960.20   35.50
  -7  -1  -6  945.11   28.80
   1  -7  -6  957.20   36.20
  -1   7   6  984.90   35.20
   1  -7   6  937.71   28.10
  -7  -1   6  984.60   35.10
  -7   0  -6  547.65   28.90
   7   0  -6  558.14   27.70
   0  -7  -6  528.05   26.60
   0   7   6  553.84   24.90
  -7   0   6  528.75   24.60
   7  -1  -6  945.51   35.50
  -7   1  -6  947.81   26.10
  -1  -7  -6  976.30   35.30
  -1  -7   6  956.70   29.20
  -7   1   6  894.41   34.20
  -7   2  -6  774.32   21.10
  -2  -7  -6  733.73   30.40
   7  -2  -6  786.52   33.10
  -2  -7   6  775.72   26.50
  -7   2   6  729.73   30.10
  -7   3  -6  218.88    8.90
   7  -3  -6  208.88   21.30
  -3  -7  -6  204.28   19.60
  -7   3   6  220.28   16.00
  -3  -7   6  223.58   13.50
  -4  -7  -6   94.99   13.40
   7  -4  -6   96.59   17.70
  -7   4   6   89.49   11.50
  -4  -7   6   76.79   10.00
  -5  -7  -6  349.57   22.10
   7  -5  -6  368.66   27.20
  -7   5   6  351.56   21.40
  -5  -7   6  364.16   18.70
  -6  -7  -6  558.84   27.10
   7  -6  -6  496.55   30.10
  -7   6   6  539.35   25.60
  -6  -7   6  489.15   23.00
  -7  -7  -6  168.18   19.30
   7  -7  -6  176.98   24.10
  -7  -7   6  159.08   13.10
  -7   7   6  161.88   16.00
   7  -8  -6  457.25   30.60
  -8  -7  -6  458.95   26.10
  -8  -7   6  448.96   22.70
  -7   8   6  465.45   25.00
   6  -8  -6  173.38   22.40
   8   6  -6  134.69   18.30
  -8  -6  -6  176.88   18.90
  -8  -6   6  152.08   13.50
  -6   8   6  145.39   14.90
   8   5  -6  152.58   18.90
   5  -8  -6  153.58   22.50
  -8  -5  -6  153.88   17.20
  -5   8   6  143.09   14.40
  -8  -5   6  136.99   13.30
   4  -8  -6  225.38   25.30
  -8  -4  -6  228.58   17.00
   8   4  -6  252.67   21.60
  -8  -4   6  232.48   16.20
  -4   8   6  236.38   17.00
   8   3  -6  847.22   34.40
  -8  -3  -6  793.22   31.90
   3  -8  -6  894.71   37.10
  -8  -3   6  892.81   33.30
   3  -8   6  848.82   22.20
  -3   8   6  849.91   33.60
   2  -8  -6 1052.19   39.20
   8   2  -6 1018.70   37.40
  -8  -2  -6 1011.80   31.30
   2  -8   6 1023.20   27.70
  -2   8   6 1033.00   37.50
  -8  -2   6 1019.70   36.40
   8   1  -6  141.99   19.30
  -8  -1  -6  160.48   12.60
   1  -8  -6  143.39   19.90
   1  -8   6  160.68   12.30
  -8  -1   6  152.88   13.70
  -1   8   6  138.49   13.70
   0  -8  -6  358.16   23.80
   8   0  -6  428.36   25.20
   0  -8   6  358.46   18.30
  -8   0   6  424.16   21.60
   0   8   6  425.06   22.30
   8  -1  -6  141.39   19.30
  -1  -8  -6  168.18   19.50
  -8   1  -6  166.08   10.60
  -1  -8   6  175.08   11.00
  -8   1   6  152.88   13.80
  -2  -8  -6  998.60   36.90
   8  -2  -6 1057.69   39.50
  -8   2  -6 1053.99   26.60
  -2  -8   6 1051.19   32.60
  -8   2   6 1085.99   38.80
  -8   3  -6  862.51   20.90
  -3  -8  -6  856.01   33.60
   8  -3  -6  887.81   40.80
  -3  -8   6  859.81   29.20
  -8   3   6  836.22   33.60
  -4  -8  -6  238.18   20.40
   8  -4  -6  250.57   24.70
  -4  -8   6  219.98   14.20
  -8   4   6  222.78   17.10
   8  -5  -6  157.28   22.70
  -5  -8  -6  157.38   19.00
  -8   5   6  158.38   14.70
  -5  -8   6  165.28   13.50
  -6  -8  -6  164.38   19.50
   8  -6  -6  161.38   24.50
  -6  -8   6  156.48   13.30
  -8   6   6  140.99   13.70
  -7  -8  -6  450.95   26.60
   8  -7  -6  437.96   29.30
  -8   7   6  446.86   24.80
  -7  -8   6  442.26   22.10
   8  -8  -6 2815.22   80.89
  -8  -8  -6 2969.90   76.69
  -8  -8   6 2895.61   77.39
  -8   8   6 2948.70   81.39
  -9  -8  -6  116.09   16.60
   8  -9  -6  126.29   19.30
  -8   9   6  130.79   14.90
  -9  -8   6  132.19   13.40
  -9  -7  -6   85.89   14.90
   7  -9  -6   88.09   19.10
  -7   9   6   84.19   12.20
  -9  -7   6   74.89   11.00
  -9  -6  -6   19.30   10.20
   6  -9  -6   10.50   14.30
   9   6  -6   11.40   10.90
  -9  -6   6   26.60    6.60
  -6   9   6   13.40    8.20
   5  -9  -6  122.49   17.60
   9   5  -6  119.79   16.20
  -9  -5  -6  123.69   16.00
  -9  -5   6  107.89   13.10
  -5   9   6  124.99   13.10
   9   4  -6  408.46   26.50
  -9  -4  -6  391.96   21.40
   4  -9  -6  375.66   27.80
  -9  -4   6  353.86   21.20
  -4   9   6  367.36   21.70
   9   3  -6  170.88   20.40
  -3   9   6  121.19   13.90
  -9  -3   6  138.39   13.80
   3  -9   6  152.28    8.90
  -9  -2  -6  121.49   13.30
   9   2  -6  114.49   16.00
   2  -9  -6  145.19   18.90
  -2   9   6  141.49   14.80
   2  -9   6  135.89   10.50
  -9  -2   6  113.59   12.90
   9   1  -6  360.16   25.20
  -9  -1  -6  412.16   18.20
   1  -9  -6  386.26   25.70
   1  -9   6  383.86   17.50
  -1   9   6  357.06   21.70
  -9  -1   6  415.26   22.30
   9   0  -6  520.55   29.10
   0  -9  -6  537.15   28.30
[truncated: 239,153 more chars]
