# Supplementary material for: Halogen-bonding-induced diverse aggregation of 4,5-diiodo-1,2,3-triazolium salts with different anions
Source: Beilstein J Org Chem. 2020 Jan 13;16:78–87. doi: 10.3762/bjoc.16.10 (PMC7006493; doi:10.3762/bjoc.16.10)
Supplement: File 2 — Crystallographic Information Files (CIF). [file Beilstein_J_Org_Chem-16-78-s002.zip › mo_XXY201808311_0ma_a.cif]

data_mo_xxy201808311_0ma_a
_audit_creation_date               2018-09-02
_audit_creation_method
;
Olex2 1.2
(compiled 2018.05.29 svn.r3508 for OlexSys, GUI svn.r5506)
;
_shelx_SHELXL_version_number       '2016/6'
_audit_contact_author_address      ?
_audit_contact_author_email        ?
_audit_contact_author_name         ''
_audit_contact_author_phone        ?
_publ_contact_author_id_orcid      ?
_publ_section_references
;
Dolomanov, O.V., Bourhis, L.J., Gildea, R.J, Howard, J.A.K. & Puschmann, H.
 (2009), J. Appl. Cryst. 42, 339-341.

Sheldrick, G.M. (2008). Acta Cryst. A64, 112-122.
;
_chemical_name_common              ?
_chemical_name_systematic          ?
_chemical_formula_moiety           'C20 H22 I2 N3, C H2 Cl2, C2 H3 O2'
_chemical_formula_sum              'C23 H27 Cl2 I2 N3 O2'
_chemical_formula_weight           702.17
_chemical_melting_point            ?
loop_
  _atom_type_symbol
  _atom_type_description
  _atom_type_scat_dispersion_real
  _atom_type_scat_dispersion_imag
  _atom_type_scat_source
 'C' 'C' 0.0033 0.0016 'International Tables Vol C Tables 4.2.6.8 and 6.1.1.4'
 'H' 'H' 0.0000 0.0000 'International Tables Vol C Tables 4.2.6.8 and 6.1.1.4'
 'Cl' 'Cl' 0.1484 0.1585 'International Tables Vol C Tables 4.2.6.8 and 6.1.1.4'
 'I' 'I' -0.4742 1.8119 'International Tables Vol C Tables 4.2.6.8 and 6.1.1.4'
 'N' 'N' 0.0061 0.0033 'International Tables Vol C Tables 4.2.6.8 and 6.1.1.4'
 'O' 'O' 0.0106 0.0060 'International Tables Vol C Tables 4.2.6.8 and 6.1.1.4'

_shelx_space_group_comment
;
The symmetry employed for this shelxl refinement is uniquely defined
by the following loop, which should always be used as a source of
symmetry information in preference to the above space-group names.
They are only intended as comments.
;
_space_group_crystal_system        'monoclinic'
_space_group_IT_number             14
_space_group_name_H-M_alt          'P 1 21/c 1'
_space_group_name_Hall             '-P 2ybc'
loop_
  _space_group_symop_operation_xyz
 'x, y, z'
 '-x, y+1/2, -z+1/2'
 '-x, -y, -z'
 'x, -y-1/2, z-1/2'

_cell_length_a                     11.9179(10)
_cell_length_b                     27.124(2)
_cell_length_c                     8.6997(7)
_cell_angle_alpha                  90
_cell_angle_beta                   107.515(3)
_cell_angle_gamma                  90
_cell_volume                       2681.9(4)
_cell_formula_units_Z              4
_cell_measurement_reflns_used      9767
_cell_measurement_temperature      150(2)
_cell_measurement_theta_max        30.535
_cell_measurement_theta_min        2.567
_shelx_estimated_absorpt_T_max     0.503
_shelx_estimated_absorpt_T_min     0.385
_exptl_absorpt_coefficient_mu      2.568
_exptl_absorpt_correction_T_max    0.7461
_exptl_absorpt_correction_T_min    0.5709
_exptl_absorpt_correction_type     multi-scan
_exptl_absorpt_process_details    
 'SADABS-2016/2 (Bruker,2016/2) was used for absorption correction. wR2(int) was 0.0860 before and 0.0458 after correction. The Ratio of minimum to maximum transmission is 0.7652. The \l/2 correction factor is Not present.'
_exptl_absorpt_special_details     ?
_exptl_crystal_colour              'clear light colourless'
_exptl_crystal_colour_lustre       clear
_exptl_crystal_colour_modifier     light
_exptl_crystal_colour_primary      colourless
_exptl_crystal_density_diffrn      1.739
_exptl_crystal_density_meas        ?
_exptl_crystal_density_method      ?
_exptl_crystal_description         block
_exptl_crystal_F_000               1368
_exptl_crystal_preparation         ?
_exptl_crystal_size_max            0.46
_exptl_crystal_size_mid            0.35
_exptl_crystal_size_min            0.31
_exptl_transmission_factor_max     ?
_exptl_transmission_factor_min     ?
_diffrn_reflns_av_R_equivalents    0.0316
_diffrn_reflns_av_unetI/netI       0.0255
_diffrn_reflns_Laue_measured_fraction_full  0.997
_diffrn_reflns_Laue_measured_fraction_max  0.997
_diffrn_reflns_limit_h_max         12
_diffrn_reflns_limit_h_min         -17
_diffrn_reflns_limit_k_max         38
_diffrn_reflns_limit_k_min         -38
_diffrn_reflns_limit_l_max         12
_diffrn_reflns_limit_l_min         -12
_diffrn_reflns_number              37189
_diffrn_reflns_point_group_measured_fraction_full  0.997
_diffrn_reflns_point_group_measured_fraction_max  0.997
_diffrn_reflns_theta_full          25.242
_diffrn_reflns_theta_max           30.547
_diffrn_reflns_theta_min           2.338
_diffrn_ambient_temperature        150.0
_diffrn_detector_area_resol_mean   ?
_diffrn_measured_fraction_theta_full  0.997
_diffrn_measured_fraction_theta_max  0.997
_diffrn_measurement_device_type    'Bruker APEX-II CCD'
_diffrn_measurement_method         '\f and \w scans'
_diffrn_radiation_type             MoK\a
_diffrn_radiation_wavelength       0.71073
_diffrn_source                     ?
_diffrn_standards_number           0
_reflns_Friedel_coverage           0.000
_reflns_Friedel_fraction_full      .
_reflns_Friedel_fraction_max       .
_reflns_number_gt                  7324
_reflns_number_total               8206
_reflns_special_details
;
 Reflections were merged by SHELXL according to the crystal
 class for the calculation of statistics and refinement.
 
 _reflns_Friedel_fraction is defined as the number of unique
 Friedel pairs measured divided by the number that would be
 possible theoretically, ignoring centric projections and
 systematic absences.
;
_reflns_threshold_expression       'I > 2\s(I)'
_computing_cell_refinement         'SAINT V8.38A (?, 2016)'
_computing_data_collection         ?
_computing_data_reduction          'SAINT V8.38A (?, 2016)'
_computing_molecular_graphics      'Olex2 (Dolomanov et al., 2009)'
_computing_publication_material    'Olex2 (Dolomanov et al., 2009)'
_computing_structure_refinement    'XL (Sheldrick, 2008)'
_computing_structure_solution      'SHELXT 2014/5 (Sheldrick, 2014)'
_refine_diff_density_max           1.160
_refine_diff_density_min           -0.963
_refine_diff_density_rms           0.095
_refine_ls_extinction_coef         .
_refine_ls_extinction_method       none
_refine_ls_goodness_of_fit_ref     1.117
_refine_ls_hydrogen_treatment      constr
_refine_ls_matrix_type             full
_refine_ls_number_parameters       296
_refine_ls_number_reflns           8206
_refine_ls_number_restraints       0
_refine_ls_R_factor_all            0.0321
_refine_ls_R_factor_gt             0.0258
_refine_ls_restrained_S_all        1.117
_refine_ls_shift/su_max            0.001
_refine_ls_shift/su_mean           0.000
_refine_ls_structure_factor_coef   Fsqd
_refine_ls_weighting_details      
 'w=1/[\s^2^(Fo^2^)+(0.0179P)^2^+3.0924P] where P=(Fo^2^+2Fc^2^)/3'
_refine_ls_weighting_scheme        calc
_refine_ls_wR_factor_gt            0.0563
_refine_ls_wR_factor_ref           0.0582
_refine_special_details            
;
 Short Inter HL..A Contact I ..O is halogen bonding.
;
_olex2_refinement_description
;
1. Fixed Uiso
 At 1.2 times of:
  All C(H) groups, All C(H,H) groups
 At 1.5 times of:
  All C(H,H,H) groups
2.a Secondary CH2 refined with riding coordinates:
 C23(H23A,H23B)
2.b Aromatic/amide H refined with riding coordinates:
 C7(H7), C5(H5), C11(H11), C13(H13)
2.c Idealised Me refined as rotating group:
 C18(H18A,H18B,H18C), C20(H20A,H20B,H20C), C15(H15A,H15B,H15C), C19(H19A,H19B,
 H19C), C17(H17A,H17B,H17C), C22(H22A,H22B,H22C), C16(H16A,H16B,H16C)
;
_atom_sites_solution_hydrogens     geom
_atom_sites_solution_primary       ?
_atom_sites_solution_secondary     ?
loop_
  _atom_site_label
  _atom_site_type_symbol
  _atom_site_fract_x
  _atom_site_fract_y
  _atom_site_fract_z
  _atom_site_U_iso_or_equiv
  _atom_site_adp_type
  _atom_site_occupancy
  _atom_site_site_symmetry_order
  _atom_site_calc_flag
  _atom_site_refinement_flags_posn
  _atom_site_refinement_flags_adp
  _atom_site_refinement_flags_occupancy
  _atom_site_disorder_assembly
  _atom_site_disorder_group
 I1 I 0.13926(2) 0.58969(2) 0.20327(2) 0.01957(4) Uani 1 1 d . . . . .
 I2 I 0.19505(2) 0.45044(2) 0.38896(2) 0.01855(4) Uani 1 1 d . . . . .
 Cl2 Cl 0.33322(8) 0.27181(3) 0.69696(11) 0.0526(2) Uani 1 1 d . . . . .
 Cl1 Cl 0.12741(9) 0.32677(4) 0.71428(13) 0.0661(3) Uani 1 1 d . . . . .
 N3 N 0.30340(16) 0.52573(6) 0.6586(2) 0.0169(3) Uani 1 1 d . . . . .
 O2 O 0.15298(16) 0.36393(6) 0.2718(2) 0.0298(4) Uani 1 1 d . . . . .
 N2 N 0.33025(17) 0.57251(6) 0.6994(2) 0.0190(3) Uani 1 1 d . . . . .
 O1 O -0.00035(17) 0.39393(6) 0.0832(2) 0.0311(4) Uani 1 1 d . . . . .
 N1 N 0.28721(17) 0.59653(6) 0.5602(2) 0.0188(3) Uani 1 1 d . . . . .
 C2 C 0.24543(19) 0.51944(7) 0.4988(2) 0.0182(4) Uani 1 1 d . . . . .
 C1 C 0.23329(19) 0.56633(8) 0.4345(2) 0.0178(4) Uani 1 1 d . . . . .
 C3 C 0.33087(19) 0.48737(7) 0.7802(2) 0.0173(4) Uani 1 1 d . . . . .
 C7 C 0.4586(2) 0.42469(8) 0.9221(3) 0.0204(4) Uani 1 1 d . . . . .
 H7 H 0.532535 0.408369 0.950924 0.024 Uiso 1 1 calc R . . . .
 C8 C 0.44027(19) 0.46491(8) 0.8177(2) 0.0180(4) Uani 1 1 d . . . . .
 C4 C 0.2414(2) 0.47360(8) 0.8445(3) 0.0205(4) Uani 1 1 d . . . . .
 C21 C 0.0669(2) 0.35929(8) 0.1461(3) 0.0219(4) Uani 1 1 d . . . . .
 C9 C 0.3020(2) 0.64942(7) 0.5579(3) 0.0185(4) Uani 1 1 d . . . . .
 C5 C 0.2642(2) 0.43307(8) 0.9479(3) 0.0226(4) Uani 1 1 d . . . . .
 H5 H 0.205515 0.422400 0.993939 0.027 Uiso 1 1 calc R . . . .
 C6 C 0.3708(2) 0.40779(8) 0.9854(3) 0.0218(4) Uani 1 1 d . . . . .
 C18 C 0.1253(2) 0.50022(9) 0.8023(3) 0.0296(5) Uani 1 1 d . . . . .
 H18A H 0.139142 0.535856 0.811707 0.044 Uiso 1 1 calc GR . . . .
 H18B H 0.081782 0.490003 0.876289 0.044 Uiso 1 1 calc GR . . . .
 H18C H 0.079309 0.492121 0.691463 0.044 Uiso 1 1 calc GR . . . .
 C20 C 0.5342(2) 0.48285(8) 0.7485(3) 0.0243(5) Uani 1 1 d . . . . .
 H20A H 0.507178 0.479101 0.630980 0.036 Uiso 1 1 calc GR . . . .
 H20B H 0.606054 0.463449 0.793284 0.036 Uiso 1 1 calc GR . . . .
 H20C H 0.550764 0.517683 0.775939 0.036 Uiso 1 1 calc GR . . . .
 C10 C 0.2201(2) 0.67889(9) 0.5989(3) 0.0250(5) Uani 1 1 d . . . . .
 C12 C 0.3303(2) 0.74981(8) 0.5526(3) 0.0257(5) Uani 1 1 d . . . . .
 C11 C 0.2374(2) 0.72963(9) 0.5962(3) 0.0283(5) Uani 1 1 d . . . . .
 H11 H 0.183966 0.751042 0.625149 0.034 Uiso 1 1 calc R . . . .
 C13 C 0.4095(2) 0.71854(8) 0.5126(3) 0.0243(5) Uani 1 1 d . . . . .
 H13 H 0.473225 0.732357 0.482891 0.029 Uiso 1 1 calc R . . . .
 C14 C 0.3980(2) 0.66757(8) 0.5148(3) 0.0203(4) Uani 1 1 d . . . . .
 C15 C 0.1191(3) 0.65687(11) 0.6449(4) 0.0405(7) Uani 1 1 d . . . . .
 H15A H 0.077429 0.633256 0.562067 0.061 Uiso 1 1 calc GR . . . .
 H15B H 0.064874 0.683104 0.653923 0.061 Uiso 1 1 calc GR . . . .
 H15C H 0.149023 0.639892 0.748628 0.061 Uiso 1 1 calc GR . . . .
 C19 C 0.3902(3) 0.36243(9) 1.0900(3) 0.0321(6) Uani 1 1 d . . . . .
 H19A H 0.364959 0.333202 1.022196 0.048 Uiso 1 1 calc GR . . . .
 H19B H 0.344222 0.365070 1.166070 0.048 Uiso 1 1 calc GR . . . .
 H19C H 0.473886 0.359511 1.149932 0.048 Uiso 1 1 calc GR . . . .
 C17 C 0.4849(2) 0.63415(9) 0.4731(3) 0.0316(6) Uani 1 1 d . . . . .
 H17A H 0.501487 0.605888 0.546721 0.047 Uiso 1 1 calc GR . . . .
 H17B H 0.557893 0.652274 0.483414 0.047 Uiso 1 1 calc GR . . . .
 H17C H 0.451947 0.622454 0.362033 0.047 Uiso 1 1 calc GR . . . .
 C22 C 0.0459(3) 0.30916(10) 0.0723(4) 0.0404(7) Uani 1 1 d . . . . .
 H22A H 0.115865 0.298344 0.044649 0.061 Uiso 1 1 calc GR . . . .
 H22B H -0.021661 0.310257 -0.025428 0.061 Uiso 1 1 calc GR . . . .
 H22C H 0.029678 0.285958 0.149363 0.061 Uiso 1 1 calc GR . . . .
 C16 C 0.3464(3) 0.80493(9) 0.5504(4) 0.0373(6) Uani 1 1 d . . . . .
 H16A H 0.277416 0.821343 0.566020 0.056 Uiso 1 1 calc GR . . . .
 H16B H 0.355500 0.814851 0.446480 0.056 Uiso 1 1 calc GR . . . .
 H16C H 0.416851 0.814425 0.637343 0.056 Uiso 1 1 calc GR . . . .
 C23 C 0.2426(3) 0.32523(14) 0.6340(5) 0.0562(9) Uani 1 1 d . . . . .
 H23A H 0.291223 0.355201 0.667529 0.067 Uiso 1 1 calc R . . . .
 H23B H 0.211172 0.325455 0.514878 0.067 Uiso 1 1 calc R . . . .

loop_
  _atom_site_aniso_label
  _atom_site_aniso_U_11
  _atom_site_aniso_U_22
  _atom_site_aniso_U_33
  _atom_site_aniso_U_23
  _atom_site_aniso_U_13
  _atom_site_aniso_U_12
 I1 0.02040(7) 0.01803(6) 0.01782(6) 0.00314(5) 0.00204(5) -0.00128(5)
 I2 0.01875(7) 0.01574(6) 0.01869(6) 0.00000(5) 0.00188(5) -0.00061(5)
 Cl2 0.0468(5) 0.0493(4) 0.0610(5) 0.0106(4) 0.0150(4) 0.0033(4)
 Cl1 0.0497(5) 0.0722(6) 0.0762(7) -0.0202(5) 0.0188(5) -0.0015(5)
 N3 0.0161(9) 0.0159(7) 0.0166(8) 0.0020(6) 0.0018(7) -0.0013(6)
 O2 0.0297(10) 0.0245(8) 0.0285(9) 0.0022(7) -0.0017(7) 0.0027(7)
 N2 0.0209(9) 0.0156(8) 0.0188(8) 0.0018(6) 0.0033(7) -0.0018(7)
 O1 0.0366(11) 0.0266(8) 0.0228(8) 0.0022(7) -0.0022(7) 0.0055(7)
 N1 0.0202(9) 0.0159(8) 0.0189(8) 0.0021(6) 0.0037(7) -0.0022(7)
 C2 0.0181(10) 0.0178(9) 0.0170(9) 0.0014(7) 0.0026(8) -0.0009(8)
 C1 0.0172(10) 0.0172(9) 0.0176(9) 0.0016(7) 0.0030(8) -0.0017(8)
 C3 0.0205(10) 0.0146(8) 0.0154(8) 0.0008(7) 0.0032(8) -0.0014(8)
 C7 0.0227(11) 0.0178(9) 0.0184(9) -0.0003(7) 0.0026(8) 0.0045(8)
 C8 0.0188(10) 0.0174(9) 0.0170(9) -0.0005(7) 0.0042(8) -0.0005(8)
 C4 0.0215(11) 0.0189(9) 0.0210(10) 0.0002(8) 0.0063(9) -0.0013(8)
 C21 0.0243(12) 0.0200(9) 0.0227(10) 0.0011(8) 0.0092(9) -0.0027(8)
 C9 0.0211(11) 0.0144(8) 0.0175(9) 0.0012(7) 0.0020(8) -0.0014(8)
 C5 0.0258(12) 0.0214(10) 0.0218(10) 0.0015(8) 0.0090(9) -0.0040(9)
 C6 0.0287(12) 0.0177(9) 0.0168(9) 0.0012(7) 0.0035(9) -0.0009(8)
 C18 0.0202(12) 0.0316(12) 0.0387(13) 0.0060(10) 0.0114(10) 0.0033(9)
 C20 0.0232(12) 0.0222(10) 0.0296(11) 0.0001(9) 0.0111(10) 0.0002(9)
 C10 0.0239(12) 0.0255(11) 0.0255(11) 0.0026(9) 0.0071(10) 0.0019(9)
 C12 0.0360(14) 0.0160(9) 0.0225(10) -0.0010(8) 0.0049(10) 0.0013(9)
 C11 0.0325(14) 0.0220(10) 0.0313(12) 0.0001(9) 0.0110(11) 0.0080(10)
 C13 0.0314(13) 0.0185(9) 0.0254(11) -0.0005(8) 0.0119(10) -0.0050(9)
 C14 0.0241(11) 0.0165(9) 0.0205(10) -0.0010(7) 0.0071(9) -0.0015(8)
 C15 0.0323(15) 0.0390(15) 0.0581(19) 0.0045(13) 0.0256(14) 0.0018(12)
 C19 0.0417(16) 0.0251(11) 0.0269(12) 0.0103(9) 0.0062(11) 0.0013(11)
 C17 0.0362(14) 0.0211(10) 0.0450(15) -0.0028(10) 0.0238(13) 0.0002(10)
 C22 0.0464(18) 0.0270(12) 0.0424(15) -0.0112(11) 0.0052(13) -0.0077(12)
 C16 0.0542(19) 0.0165(10) 0.0400(14) -0.0012(10) 0.0124(14) 0.0008(11)
 C23 0.050(2) 0.059(2) 0.054(2) 0.0227(17) 0.0089(17) 0.0044(17)

_geom_special_details
;
 All esds (except the esd in the dihedral angle between two l.s. planes)
 are estimated using the full covariance matrix.  The cell esds are taken
 into account individually in the estimation of esds in distances, angles
 and torsion angles; correlations between esds in cell parameters are only
 used when they are defined by crystal symmetry.  An approximate (isotropic)
 treatment of cell esds is used for estimating esds involving l.s. planes.
;
loop_
  _geom_bond_atom_site_label_1
  _geom_bond_atom_site_label_2
  _geom_bond_distance
  _geom_bond_site_symmetry_2
  _geom_bond_publ_flag
 I1 C1 2.085(2) . ?
 I2 C2 2.105(2) . ?
 Cl2 C23 1.792(4) . ?
 Cl1 C23 1.718(4) . ?
 N3 N2 1.330(2) . ?
 N3 C2 1.364(3) . ?
 N3 C3 1.450(3) . ?
 O2 C21 1.260(3) . ?
 N2 N1 1.334(2) . ?
 O1 C21 1.249(3) . ?
 N1 C1 1.363(3) . ?
 N1 C9 1.446(3) . ?
 C2 C1 1.379(3) . ?
 C3 C8 1.386(3) . ?
 C3 C4 1.396(3) . ?
 C7 H7 0.9500 . ?
 C7 C8 1.394(3) . ?
 C7 C6 1.398(3) . ?
 C8 C20 1.504(3) . ?
 C4 C5 1.394(3) . ?
 C4 C18 1.505(3) . ?
 C21 C22 1.492(3) . ?
 C9 C10 1.388(3) . ?
 C9 C14 1.397(3) . ?
 C5 H5 0.9500 . ?
 C5 C6 1.393(3) . ?
 C6 C19 1.506(3) . ?
 C18 H18A 0.9800 . ?
 C18 H18B 0.9800 . ?
 C18 H18C 0.9800 . ?
 C20 H20A 0.9800 . ?
 C20 H20B 0.9800 . ?
 C20 H20C 0.9800 . ?
 C10 C11 1.393(3) . ?
 C10 C15 1.502(4) . ?
 C12 C11 1.387(4) . ?
 C12 C13 1.388(3) . ?
 C12 C16 1.508(3) . ?
 C11 H11 0.9500 . ?
 C13 H13 0.9500 . ?
 C13 C14 1.390(3) . ?
 C14 C17 1.500(3) . ?
 C15 H15A 0.9800 . ?
 C15 H15B 0.9800 . ?
 C15 H15C 0.9800 . ?
 C19 H19A 0.9800 . ?
 C19 H19B 0.9800 . ?
 C19 H19C 0.9800 . ?
 C17 H17A 0.9800 . ?
 C17 H17B 0.9800 . ?
 C17 H17C 0.9800 . ?
 C22 H22A 0.9800 . ?
 C22 H22B 0.9800 . ?
 C22 H22C 0.9800 . ?
 C16 H16A 0.9800 . ?
 C16 H16B 0.9800 . ?
 C16 H16C 0.9800 . ?
 C23 H23A 0.9900 . ?
 C23 H23B 0.9900 . ?

loop_
  _geom_angle_atom_site_label_1
  _geom_angle_atom_site_label_2
  _geom_angle_atom_site_label_3
  _geom_angle
  _geom_angle_site_symmetry_1
  _geom_angle_site_symmetry_3
  _geom_angle_publ_flag
 N2 N3 C2 113.50(17) . . ?
 N2 N3 C3 120.43(17) . . ?
 C2 N3 C3 126.00(17) . . ?
 N3 N2 N1 103.17(16) . . ?
 N2 N1 C1 113.21(17) . . ?
 N2 N1 C9 118.83(18) . . ?
 C1 N1 C9 127.95(18) . . ?
 N3 C2 I2 124.18(14) . . ?
 N3 C2 C1 104.88(18) . . ?
 C1 C2 I2 130.92(16) . . ?
 N1 C1 I1 125.32(15) . . ?
 N1 C1 C2 105.22(18) . . ?
 C2 C1 I1 129.18(16) . . ?
 C8 C3 N3 118.49(18) . . ?
 C8 C3 C4 124.47(19) . . ?
 C4 C3 N3 116.92(19) . . ?
 C8 C7 H7 119.2 . . ?
 C8 C7 C6 121.6(2) . . ?
 C6 C7 H7 119.2 . . ?
 C3 C8 C7 116.7(2) . . ?
 C3 C8 C20 121.66(19) . . ?
 C7 C8 C20 121.7(2) . . ?
 C3 C4 C18 122.1(2) . . ?
 C5 C4 C3 116.4(2) . . ?
 C5 C4 C18 121.5(2) . . ?
 O2 C21 C22 116.8(2) . . ?
 O1 C21 O2 123.5(2) . . ?
 O1 C21 C22 119.6(2) . . ?
 C10 C9 N1 118.0(2) . . ?
 C10 C9 C14 124.2(2) . . ?
 C14 C9 N1 117.80(19) . . ?
 C4 C5 H5 119.1 . . ?
 C6 C5 C4 121.8(2) . . ?
 C6 C5 H5 119.1 . . ?
 C7 C6 C19 120.6(2) . . ?
 C5 C6 C7 118.9(2) . . ?
 C5 C6 C19 120.4(2) . . ?
 C4 C18 H18A 109.5 . . ?
 C4 C18 H18B 109.5 . . ?
 C4 C18 H18C 109.5 . . ?
 H18A C18 H18B 109.5 . . ?
 H18A C18 H18C 109.5 . . ?
 H18B C18 H18C 109.5 . . ?
 C8 C20 H20A 109.5 . . ?
 C8 C20 H20B 109.5 . . ?
 C8 C20 H20C 109.5 . . ?
 H20A C20 H20B 109.5 . . ?
 H20A C20 H20C 109.5 . . ?
 H20B C20 H20C 109.5 . . ?
 C9 C10 C11 116.5(2) . . ?
 C9 C10 C15 121.4(2) . . ?
 C11 C10 C15 122.1(2) . . ?
 C11 C12 C13 119.1(2) . . ?
 C11 C12 C16 120.6(2) . . ?
 C13 C12 C16 120.3(2) . . ?
 C10 C11 H11 119.0 . . ?
 C12 C11 C10 121.9(2) . . ?
 C12 C11 H11 119.0 . . ?
 C12 C13 H13 119.1 . . ?
 C12 C13 C14 121.8(2) . . ?
 C14 C13 H13 119.1 . . ?
 C9 C14 C17 122.18(19) . . ?
 C13 C14 C9 116.5(2) . . ?
 C13 C14 C17 121.3(2) . . ?
 C10 C15 H15A 109.5 . . ?
 C10 C15 H15B 109.5 . . ?
 C10 C15 H15C 109.5 . . ?
 H15A C15 H15B 109.5 . . ?
 H15A C15 H15C 109.5 . . ?
 H15B C15 H15C 109.5 . . ?
 C6 C19 H19A 109.5 . . ?
 C6 C19 H19B 109.5 . . ?
 C6 C19 H19C 109.5 . . ?
 H19A C19 H19B 109.5 . . ?
 H19A C19 H19C 109.5 . . ?
 H19B C19 H19C 109.5 . . ?
 C14 C17 H17A 109.5 . . ?
 C14 C17 H17B 109.5 . . ?
 C14 C17 H17C 109.5 . . ?
 H17A C17 H17B 109.5 . . ?
 H17A C17 H17C 109.5 . . ?
 H17B C17 H17C 109.5 . . ?
 C21 C22 H22A 109.5 . . ?
 C21 C22 H22B 109.5 . . ?
 C21 C22 H22C 109.5 . . ?
 H22A C22 H22B 109.5 . . ?
 H22A C22 H22C 109.5 . . ?
 H22B C22 H22C 109.5 . . ?
 C12 C16 H16A 109.5 . . ?
 C12 C16 H16B 109.5 . . ?
 C12 C16 H16C 109.5 . . ?
 H16A C16 H16B 109.5 . . ?
 H16A C16 H16C 109.5 . . ?
 H16B C16 H16C 109.5 . . ?
 Cl2 C23 H23A 109.2 . . ?
 Cl2 C23 H23B 109.2 . . ?
 Cl1 C23 Cl2 112.16(19) . . ?
 Cl1 C23 H23A 109.2 . . ?
 Cl1 C23 H23B 109.2 . . ?
 H23A C23 H23B 107.9 . . ?

_shelx_res_file
;
TITL mo_XXY201808311_0ma_a.res in P2(1)/c
    mo_xxy201808311_0ma_a.res
    created by SHELXL-2016/6 at 09:08:55 on 02-Sep-2018
REM Old TITL mo_XXY201808311_0ma in P2(1)/c
REM SHELXT solution in P2(1)/c
REM R1 0.084, Rweak 0.005, Alpha 0.065, Orientation as input
REM Formula found by SHELXT: C23 I2 N3 O4
CELL 0.71073 11.9179 27.1242 8.6997 90 107.515 90
ZERR 4 0.001 0.0022 0.0007 0 0.003 0
LATT 1
SYMM -X,0.5+Y,0.5-Z
SFAC C H Cl I N O
UNIT 92 108 8 8 12 8

L.S. 4
PLAN  4
SIZE 0.46 0.35 0.31
TEMP -123.15
BOND $H
LIST 4
fmap 2
acta
REM <olex2.extras>
REM <HklSrc "%.\\mo_XXY201808311_0ma_a.hkl">
REM </olex2.extras>

WGHT    0.017900    3.092400
FVAR       0.34899
I1    4    0.139261    0.589694    0.203268    11.00000    0.02040    0.01803 =
         0.01782    0.00314    0.00204   -0.00128
I2    4    0.195053    0.450442    0.388956    11.00000    0.01875    0.01574 =
         0.01869    0.00000    0.00188   -0.00061
CL2   3    0.333219    0.271809    0.696956    11.00000    0.04683    0.04928 =
         0.06100    0.01055    0.01501    0.00332
CL1   3    0.127413    0.326771    0.714282    11.00000    0.04967    0.07223 =
         0.07622   -0.02025    0.01875   -0.00147
N3    5    0.303404    0.525735    0.658579    11.00000    0.01608    0.01593 =
         0.01662    0.00199    0.00183   -0.00133
O2    6    0.152979    0.363928    0.271773    11.00000    0.02965    0.02449 =
         0.02845    0.00221   -0.00174    0.00266
N2    5    0.330249    0.572506    0.699380    11.00000    0.02090    0.01561 =
         0.01879    0.00176    0.00332   -0.00178
O1    6   -0.000350    0.393929    0.083211    11.00000    0.03656    0.02662 =
         0.02280    0.00218   -0.00218    0.00550
N1    5    0.287210    0.596532    0.560229    11.00000    0.02018    0.01590 =
         0.01892    0.00208    0.00372   -0.00221
C2    1    0.245429    0.519436    0.498796    11.00000    0.01809    0.01780 =
         0.01696    0.00141    0.00264   -0.00094
C1    1    0.233292    0.566325    0.434528    11.00000    0.01716    0.01720 =
         0.01758    0.00158    0.00301   -0.00172
C3    1    0.330867    0.487365    0.780235    11.00000    0.02047    0.01458 =
         0.01542    0.00084    0.00317   -0.00137
C7    1    0.458592    0.424692    0.922103    11.00000    0.02268    0.01777 =
         0.01836   -0.00027    0.00256    0.00448
AFIX  43
H7    2    0.532535    0.408369    0.950924    11.00000   -1.20000
AFIX   0
C8    1    0.440267    0.464909    0.817739    11.00000    0.01880    0.01737 =
         0.01700   -0.00049    0.00416   -0.00047
C4    1    0.241392    0.473596    0.844541    11.00000    0.02149    0.01891 =
         0.02096    0.00022    0.00625   -0.00125

C21   1    0.066924    0.359295    0.146101    11.00000    0.02428    0.01998 =
         0.02270    0.00108    0.00920   -0.00274
C9    1    0.301960    0.649418    0.557880    11.00000    0.02106    0.01437 =
         0.01754    0.00117    0.00197   -0.00137
C5    1    0.264217    0.433068    0.947876    11.00000    0.02584    0.02138 =
         0.02181    0.00155    0.00896   -0.00401
AFIX  43
H5    2    0.205515    0.422400    0.993939    11.00000   -1.20000
AFIX   0
C6    1    0.370838    0.407787    0.985405    11.00000    0.02875    0.01773 =
         0.01679    0.00120    0.00346   -0.00093
C18   1    0.125279    0.500216    0.802317    11.00000    0.02015    0.03155 =
         0.03874    0.00603    0.01143    0.00334
AFIX 137
H18A  2    0.139142    0.535856    0.811707    11.00000   -1.50000
H18B  2    0.081782    0.490003    0.876289    11.00000   -1.50000
H18C  2    0.079309    0.492121    0.691463    11.00000   -1.50000
AFIX   0
C20   1    0.534248    0.482847    0.748453    11.00000    0.02322    0.02218 =
         0.02959    0.00006    0.01106    0.00022
AFIX 137
H20A  2    0.507178    0.479101    0.630980    11.00000   -1.50000
H20B  2    0.606054    0.463449    0.793284    11.00000   -1.50000
H20C  2    0.550764    0.517683    0.775939    11.00000   -1.50000
AFIX   0
C10   1    0.220108    0.678892    0.598873    11.00000    0.02388    0.02550 =
         0.02554    0.00256    0.00713    0.00186
C12   1    0.330349    0.749810    0.552580    11.00000    0.03602    0.01602 =
         0.02252   -0.00100    0.00494    0.00125
C11   1    0.237393    0.729630    0.596224    11.00000    0.03248    0.02202 =
         0.03129    0.00010    0.01104    0.00802
AFIX  43
H11   2    0.183966    0.751042    0.625149    11.00000   -1.20000
AFIX   0
C13   1    0.409477    0.718541    0.512584    11.00000    0.03139    0.01847 =
         0.02541   -0.00052    0.01193   -0.00504
AFIX  43
H13   2    0.473225    0.732357    0.482891    11.00000   -1.20000
AFIX   0
C14   1    0.397981    0.667572    0.514794    11.00000    0.02412    0.01654 =
         0.02054   -0.00100    0.00712   -0.00148
C15   1    0.119079    0.656872    0.644870    11.00000    0.03228    0.03897 =
         0.05806    0.00449    0.02557    0.00177
AFIX 137
H15A  2    0.077429    0.633256    0.562067    11.00000   -1.50000
H15B  2    0.064874    0.683104    0.653923    11.00000   -1.50000
H15C  2    0.149023    0.639892    0.748628    11.00000   -1.50000
AFIX   0
C19   1    0.390165    0.362430    1.090042    11.00000    0.04168    0.02505 =
         0.02690    0.01034    0.00616    0.00135
AFIX 137
H19A  2    0.364959    0.333202    1.022196    11.00000   -1.50000
H19B  2    0.344222    0.365070    1.166070    11.00000   -1.50000
H19C  2    0.473886    0.359511    1.149932    11.00000   -1.50000
AFIX   0
C17   1    0.484861    0.634149    0.473128    11.00000    0.03617    0.02112 =
         0.04502   -0.00284    0.02378    0.00019
AFIX 137
H17A  2    0.501487    0.605888    0.546721    11.00000   -1.50000
H17B  2    0.557893    0.652274    0.483414    11.00000   -1.50000
H17C  2    0.451947    0.622454    0.362033    11.00000   -1.50000
AFIX   0

C22   1    0.045897    0.309161    0.072341    11.00000    0.04642    0.02696 =
         0.04241   -0.01119    0.00522   -0.00770
AFIX 137
H22A  2    0.115865    0.298344    0.044649    11.00000   -1.50000
H22B  2   -0.021661    0.310257   -0.025428    11.00000   -1.50000
H22C  2    0.029678    0.285958    0.149363    11.00000   -1.50000
AFIX   0

C16   1    0.346438    0.804934    0.550416    11.00000    0.05421    0.01652 =
         0.04002   -0.00124    0.01238    0.00082
AFIX 137
H16A  2    0.277416    0.821343    0.566020    11.00000   -1.50000
H16B  2    0.355500    0.814851    0.446480    11.00000   -1.50000
H16C  2    0.416851    0.814425    0.637343    11.00000   -1.50000
AFIX   0

C23   1    0.242601    0.325230    0.633965    11.00000    0.05038    0.05925 =
         0.05430    0.02274    0.00891    0.00444
AFIX  23
H23A  2    0.291223    0.355201    0.667529    11.00000   -1.20000
H23B  2    0.211172    0.325455    0.514878    11.00000   -1.20000
AFIX   0
HKLF 4


REM  mo_XXY201808311_0ma_a.res in P2(1)/c
REM R1 =  0.0258 for    7324 Fo > 4sig(Fo)  and  0.0321 for all    8206 data
REM    296 parameters refined using      0 restraints

END

WGHT      0.0179      3.0924

REM Highest difference peak  1.160,  deepest hole -0.963,  1-sigma level  0.095
Q1    1   0.1846  0.3413  0.6742  11.00000  0.05    1.16
Q2    1   0.2310  0.3034  0.5615  11.00000  0.05    0.64
Q3    1   0.3007  0.2725  0.6091  11.00000  0.05    0.61
Q4    1   0.2079  0.2884  0.5875  11.00000  0.05    0.61
;
_shelx_res_checksum                63074
_shelx_hkl_file
;
   0   0   1    2.20    0.40
   0   0   1    2.70    0.60
   0   0  -1    1.90    0.50
   0   0   2 1137.89   33.80
   0   0   2 1165.88   34.80
   0   0  -2 1163.28   34.90
   0   0   3    5.50    1.30
   0   0   3    3.50    1.00
   0   0   3    2.70    1.40
   0   0   4  164.58    7.00
   0   0   4  166.48    6.70
   0   0   4  146.99    7.80
   0   0   5    5.00    2.10
   0   0   5    6.00    2.30
   0   0   6  219.68   12.00
   0   0   6  203.08    9.00
   0   0   6  218.58   11.30
   0   0   7    5.80    3.00
   0   0   7    7.80    2.30
   0   0   8   74.29    8.10
   0   0   8   69.09    8.50
   0   0   8   74.89    6.20
   0   0   9   -7.40    5.50
   0   0   9    4.50    3.50
   0   0   9   10.30    5.10
   0   0  10 1354.56   49.20
   0   0  10 1370.76   43.40
   0   0 -10 1310.27   51.29
   0   0 -11   10.60    9.20
   0   0  11    1.90    8.10
   0   1  -1 1352.66   41.50
   0   1   1 1441.56   41.20
   0  -1  -1 1451.95   40.80
   0  -1   1 1464.35   41.60
   0   1   2 1333.47   38.30
   0   1   2 1339.57   39.20
   0  -1  -2 1297.97   38.20
   0  -1   2 1296.67   39.50
   0   1   3  236.08    8.60
   0   1   3  229.18    8.20
   0   1   3  250.47    9.80
   0  -1   3  247.18    8.90
   0  -1   3  255.37   10.10
   0   1   4   36.90    3.70
   0   1   4   33.50    3.10
   0  -1   4   43.20    3.30
   0  -1   4   33.80    3.30
   0  -1   4   28.40    3.70
   0   1   5 4664.33  131.59
   0   1   5 4456.35  133.59
   0   1   5 4416.56  130.89
   0  -1   5 4723.63  132.09
   0  -1   5 4502.35  134.09
   0   1   6  132.89    7.50
   0   1   6  126.99    8.30
   0  -1   6  119.39    8.30
   0  -1   6  139.49    7.90
   0  -1   6  131.19    6.80
   0   1   7 1018.50   32.50
   0   1   7 1020.10   36.00
   0   1   7 1008.10   34.90
   0  -1   7 1041.80   33.20
   0  -1   7 1049.70   36.50
   0   1   8  118.29    7.20
   0   1   8  130.49    9.30
   0   1   8  131.49   10.00
   0  -1   8  125.69    7.60
   0  -1   8  136.29   10.10
   0  -1   8  129.09   10.20
   0   1  -9  194.38   14.90
   0   1   9  189.28   12.40
   0   1   9  204.18   10.20
   0   1   9  207.78   13.70
   0  -1   9  208.28   10.80
   0  -1   9  211.88   13.20
   0  -1   9  211.98   14.00
   0   1  10   66.49    7.80
   0   1  10   83.19   10.70
   0   1 -10   49.50    9.20
   0  -1  10   67.19   10.20
   0  -1  10   67.39    8.50
   0   1  11    1.00    8.90
   0   1 -11   -0.70    8.50
   0  -1  11    7.50    7.40
   0  -1 -11    1.50    9.00
   0  -1  11    5.80    8.50
   0   2  -1  593.04   18.10
   0   2  -1  617.64   18.20
   0   2   1  601.74   17.50
   0   2   1  583.24   17.30
   0  -2  -1  583.64   17.40
   0  -2   1  571.84   18.20
   0   2   2 1066.89   30.90
   0   2   2 1072.59   31.70
   0   2   2 1041.30   30.40
   0  -2  -2 1042.90   30.90
   0   2  -3 6318.87  183.68
   0   2   3 6387.66  181.48
   0   2   3 6317.87  182.78
   0  -2   3 6475.75  183.58
   0   2   4  876.31   28.20
   0   2   4  799.92   26.90
   0   2   4  843.92   25.90
   0  -2   4  891.11   27.10
   0  -2   4  880.11   27.20
   0  -2   4  858.91   28.70
   0   2   5  203.58    9.50
   0   2   5  181.68    7.40
   0   2   5  184.68    8.00
   0  -2   5  158.78    9.60
   0  -2   5  181.18    9.60
   0  -2   5  183.68    8.20
   0   2   6   63.49    4.70
   0   2   6   68.19    5.40
   0   2   6   67.29    5.80
   0  -2   6   64.09    6.10
   0  -2   6   59.19    6.00
   0  -2   6   62.79    4.80
   0   2   7 1571.04   47.20
   0   2   7 1517.75   46.10
   0   2   7 1558.94   50.09
   0  -2   7 1489.65   50.49
   0  -2   7 1457.65   47.20
   0   2   8   80.79    8.00
   0   2  -8   62.69    9.10
   0   2   8   76.59    8.20
   0   2   8   73.99    5.80
   0  -2   8   71.29    6.40
   0  -2   8   80.59    8.60
   0  -2   8   70.79    8.90
   0   2   9  300.47   14.20
   0   2  -9  283.07   17.90
   0   2   9  298.77   12.30
   0   2   9  278.27   15.80
   0  -2   9  288.47   16.00
   0  -2   9  305.47   13.70
   0  -2   9  289.17   17.20
   0   2  10  333.67   18.90
   0   2  10  354.36   14.30
   0   2 -10  311.47   21.50
   0  -2  10  364.86   21.20
   0  -2  10  332.07   15.90
   0   2  11   52.19   11.00
   0   2 -11   59.79   10.40
   0  -2 -11   69.89   11.80
   0  -2  11   54.89   10.70
   0  -2  11   46.60    7.70
   0  -3   0    3.70    0.70
   0   3  -1  123.99    4.90
   0   3  -1  120.69    4.80
   0   3   1  122.69    4.20
   0  -3   1  124.89    4.90
   0  -3  -1  114.39    4.80
   0  -3   1  114.49    4.80
   0  -3  -1  122.19    4.30
   0   3  -3    6.30    2.20
   0   3   3    7.60    1.30
   0  -3  -3    6.50    1.20
   0   3   4 3202.88   89.29
   0   3   4 3103.99   88.49
   0  -3  -4 3172.48   89.29
   0  -3   4 3110.79   92.09
   0  -3   4 2847.62   91.59
   0   3   5 1629.44   50.59
   0   3   5 1648.54   48.60
   0   3   5 1606.44   47.80
   0  -3   5 1625.54   49.80
   0  -3   5 1576.54   51.59
   0  -3   5 1665.63   49.60
   0   3   6  666.13   23.80
   0   3   6  658.33   21.50
   0   3   6  642.64   20.60
   0  -3   6  659.53   22.90
   0  -3   6  611.24   22.10
   0  -3   6  635.24   24.60
   0   3   7   80.99    5.80
   0   3  -7   49.80    7.50
   0   3   7   81.09    7.10
   0  -3   7   64.69    9.80
   0  -3   7   65.29    5.50
   0  -3   7   93.99    8.10
   0   3  -8 1176.68   44.10
   0   3   8 1208.38   38.30
   0   3   8 1231.08   37.50
   0   3   8 1221.28   42.00
   0  -3   8 1226.08   40.40
   0  -3   8 1167.88   39.30
   0  -3   8 1226.68   43.10
   0   3  -9   99.29   11.90
   0   3   9  135.99   10.00
   0   3   9  124.49   10.70
   0  -3   9  134.29    9.20
   0  -3   9  114.29   12.90
   0  -3   9  105.29   12.80
   0   3  10  208.98   14.80
   0   3 -10  147.39   16.30
   0  -3  10  182.78   11.90
   0   3 -11   11.80    8.50
   0   3  11   23.60    8.90
   0  -3  11   19.40    6.90
   0  -3  11    8.40    8.50
   0   4   0  504.75   14.40
   0   4   0  486.95   15.00
   0  -4   0  470.75   14.30
   0  -4   0  466.05   15.00
   0   4  -1   15.50    1.60
   0   4   1   17.40    1.30
   0   4  -1   17.30    1.70
   0   4   1   14.30    1.60
   0  -4  -1   17.10    1.40
   0  -4   1   16.70    1.70
   0   4   2   42.70    2.50
   0   4  -2   34.30    3.00
   0   4   2   33.80    2.20
   0  -4  -2   37.20    2.30
   0  -4   2   31.60    3.10
   0  -4   2   36.10    3.20
   0   4  -3 1847.92   54.79
   0   4   3 1820.62   52.19
   0   4  -3 1821.82   54.79
   0  -4   3 1733.73   54.69
   0  -4  -3 1726.83   52.09
   0   4   4  526.95   18.40
   0   4   4  525.55   16.90
   0   4  -4  522.35   19.70
   0  -4   4  518.05   19.30
   0  -4   4  556.64   18.20
   0  -4  -4  499.95   16.80
   0   4  -5  576.94   22.10
   0   4   5  579.74   18.70
   0   4   5  567.14   20.40
   0  -4   5  542.15   19.90
   0  -4   5  588.14   21.80
   0  -4   5  577.44   19.80
   0   4   6    2.80    2.40
   0   4  -6    0.40    2.60
   0   4   6    4.80    2.30
   0  -4   6    0.10    2.30
   0  -4   6    2.40    2.10
   0  -4   6    1.80    3.10
   0   4  -7 1658.33   55.99
   0   4   7 1685.53   49.40
   0   4   7 1666.03   53.59
   0   4   7 1627.44   50.39
   0  -4   7 1659.43   54.19
   0  -4   7 1654.93   51.99
   0  -4   7 1674.53   55.19
   0   4   8  378.86   14.50
   0   4   8  355.06   16.80
   0   4  -8  313.97   18.20
   0  -4   8  340.17   17.60
   0  -4   8  359.66   17.10
   0  -4   8  335.07   15.00
   0   4  -9  181.08   14.50
   0   4   9  186.08   12.80
   0  -4   9  192.08   11.20
   0  -4   9  198.28   14.90
   0  -4   9  201.08   15.40
   0   4 -10   23.90    8.70
   0   4  10   40.60    9.10
   0  -4  10   38.80    9.20
   0  -4  10   44.00    6.60
   0   4  11   17.50    8.10
   0   4 -11   21.30    8.60
   0  -4  11    9.90    8.50
   0  -4  11    2.60    7.10
   0   5   0    2.20    0.60
   0   5   0    2.90    0.80
   0  -5   0    2.10    0.70
   0   5  -1 1827.92   52.59
   0   5   1 1774.92   52.79
   0   5  -1 1687.73   52.49
   0  -5   1 1742.23   52.69
   0  -5   1 1858.61   52.49
   0  -5  -1 1850.41   52.09
   0   5  -3 1605.64   49.00
   0   5   3 1597.44   47.20
   0   5   3 1640.34   46.50
   0   5  -3 1585.74   49.20
   0  -5  -3 1586.54   46.60
   0  -5   3 1502.45   48.60
   0   5  -4    7.00    2.20
   0   5   4    4.20    1.40
   0   5   4    2.60    1.90
   0  -5   4    3.40    1.50
   0  -5   4    7.20    2.10
   0  -5  -4    2.70    1.40
   0   5   5 1729.53   50.89
   0   5   5 1677.43   52.69
   0   5  -5 1716.53   54.89
   0  -5   5 1637.14   52.29
   0  -5   5 1712.83   54.59
   0  -5  -5 1795.52   52.09
   0   5  -6  389.16   17.80
   0   5   6  371.16   15.80
   0   5   6  405.36   14.30
   0  -5   6  387.46   15.40
   0  -5   6  405.96   17.50
   0  -5   6  400.56   16.20
   0   5   7  433.56   15.80
   0   5   7  425.36   18.00
   0   5  -7  405.56   19.80
   0  -5   7  438.86   17.10
   0  -5   7  443.16   19.80
   0  -5   7  458.25   19.30
   0   5   8  440.66   19.20
   0   5  -8  433.46   21.40
   0  -5   8  424.36   17.80
   0  -5   8  443.36   19.70
   0  -5   8  448.16   20.80
   0   5   9  303.47   16.30
   0   5  -9  280.07   17.70
   0  -5   9  317.57   14.90
   0  -5   9  285.47   18.00
   0  -5   9  320.67   18.00
   0   5  10  140.59   15.00
   0  -5  10  140.69   11.30
   0  -5  10  163.68   14.40
   0   5 -11   34.10   10.00
   0   5  11   31.40    9.80
   0  -5  11   40.70    7.60
   0  -5  11   25.40    9.00
   0   6   0 2048.90   56.69
   0   6   0 1913.31   57.69
   0  -6   0 2043.60   56.69
   0  -6   0 1869.41   57.79
   0   6  -1   23.50    2.20
   0   6   1   23.60    4.20
   0   6  -1   21.80    2.30
   0  -6  -1   23.50    2.10
   0  -6  -1   19.70    1.90
   0  -6   1   29.40    2.30
   0  -6   1   17.90    2.60
   0   6   2  190.48    6.90
   0   6  -2  179.88    8.00
   0   6   2  204.78    6.40
   0  -6  -2  181.78    7.00
   0  -6   2  180.08    8.30
   0  -6   2  174.88    7.90
   0  -6  -2  174.08    7.80
   0   6   3 1537.85   45.20
   0   6   3 1588.34   44.90
   0   6  -3 1578.54   47.70
   0   6  -3 1337.47   48.40
   0  -6   3 1498.45   47.20
   0  -6  -3 1591.74   45.10
   0   6   4    5.70    1.90
   0   6  -4    5.40    2.20
   0   6   4    6.30    2.00
   0  -6   4   12.50    2.30
   0  -6   4    9.20    2.70
   0  -6  -4    7.60    1.70
   0   6   5  521.85   16.80
   0   6   5  518.35   18.40
   0   6  -5  489.65   20.00
   0  -6   5  478.15   19.80
   0  -6  -5  519.15   17.20
   0  -6   5  483.65   18.20
   0   6   6   28.40    3.80
   0   6  -6   28.90    4.90
   0   6   6   35.50    4.90
   0  -6   6   39.50    4.50
   0  -6   6   30.00    5.20
   0  -6   6   35.40    5.00
   0   6  -7  737.83   29.60
   0   6   7  752.32   27.30
   0   6   7  772.32   24.70
   0  -6   7  752.52   26.70
   0  -6   7  763.02   28.10
   0  -6   7  751.92   29.30
   0   6   8  516.75   21.30
   0   6   8  532.05   18.40
   0   6  -8  506.55   23.50
   0  -6   8  501.75   23.00
   0  -6   8  499.45   22.10
   0  -6   8  537.35   20.60
   0   6  -9    0.90    5.10
   0   6   9   11.90    4.70
   0  -6   9    7.80    5.50
   0  -6   9    0.00    4.00
   0  -6   9   -7.60    7.90
   0   6  10  583.04   26.00
   0   6 -10  543.25   27.40
   0  -6  10  580.64   27.80
   0  -6  10  582.14   23.90
   0   6 -11  503.15   28.30
   0   6  11  409.16   36.10
   0  -6  11  506.75   27.20
   0  -6  11  525.15   23.30
   0   7   0    1.40    0.80
   0   7   0    2.50    1.10
   0  -7   0    3.20    1.00
   0   7  -1   17.00    2.10
   0   7   1   11.50    2.00
   0  -7   1   11.00    2.00
   0  -7  -1   12.40    2.00
   0  -7   1   12.60    1.90
   0   7  -2 1504.25   47.20
   0   7  -2 1476.55   47.00
   0  -7   2 1642.64   47.20
   0  -7  -2 1680.93   47.10
   0  -7   2 1505.85   47.40
   0  -7  -2 1483.85   46.80
   0   7   3  175.88    6.90
   0   7   3  185.68    7.00
   0   7  -3  170.38    8.70
   0  -7  -3  183.58    7.20
   0  -7   3  161.38    8.30
   0  -7   3  180.48    9.30
   0   7   4 1322.47   38.40
   0   7   4 1146.79   35.70
   0   7  -4 1131.09   37.90
   0  -7  -4 1134.69   35.40
   0  -7   4 1099.29   36.60
   0  -7   4 1127.69   38.00
   0   7   5 2290.57   69.49
   0   7   5 2435.56   68.09
   0   7  -5 2323.27   71.99
   0  -7   5 2258.47   71.89
   0  -7  -5 2313.07   68.19
   0  -7   5 2290.57   70.19
   0   7   6 3425.66   95.99
   0   7   6 3193.98   98.09
   0   7  -6 3263.37  100.89
   0  -7   6 3349.47  101.09
   0  -7   6 3259.87   98.49
   0   7   7  319.17   14.60
   0   7  -7  359.46   17.30
   0   7   7  334.97   12.80
   0  -7   7  348.77   16.90
   0  -7   7  326.07   16.80
   0  -7   7  329.57   14.60
   0   7   8    4.90    3.80
   0   7  -8    0.10    4.10
   0  -7   8   10.50    3.50
   0  -7   8   -8.40    6.30
   0  -7   8   11.60    4.80
   0   7  -9   67.39   10.10
   0   7   9   57.79    8.60
   0  -7   9   71.79   10.60
   0  -7   9   68.29    9.80
   0  -7   9   82.79    8.30
   0   7 -10   12.00    6.50
   0   7  10   27.20    6.40
   0  -7  10   20.40    8.20
   0  -7  10   11.50    5.70
   0   7 -11   15.10   10.40
   0   7  11   12.00    8.50
   0  -7  11   14.60    8.60
   0  -7  11   13.20    9.50
   0   8   0 2697.93   78.29
   0   8   0 2638.64   79.69
   0  -8   0 2741.23   79.79
   0  -8   0 2811.52   78.19
   0   8  -1 5649.93  160.48
   0   8   1 5656.23  161.28
   0   8  -1 5310.97  160.68
   0  -8  -1 5667.33  160.68
   0  -8   1 5682.73  161.18
   0   8  -2  261.57   10.90
   0   8  -2  253.77   10.60
   0  -8   2  253.47   10.90
   0  -8   2  274.87   10.80
   0   8   3    2.30    1.30
   0   8  -3    1.50    2.10
   0   8  -3    9.70    2.50
   0  -8   3    0.30    1.40
   0  -8   3    3.40    2.40
   0  -8  -3    1.40    1.70
   0  -8  -3    2.60    2.20
   0   8   4 1251.47   36.30
   0   8   4 1217.18   36.70
   0   8  -4 1133.19   39.00
   0  -8   4 1160.48   39.20
   0  -8   4 1130.79   38.00
   0  -8  -4 1295.77   38.00
   0   8  -5   45.20    5.30
   0   8   5   53.39    4.60
   0   8   5   62.99    4.40
   0  -8  -5   54.79    4.30
   0  -8   5   54.49    4.90
   0  -8   5   49.30    5.50
   0   8   6  236.68    9.80
   0   8   6  245.28   10.90
   0   8  -6  227.88   12.70
   0  -8   6  232.88   12.90
   0  -8  -6  232.48    9.70
   0  -8   6  228.58   11.30
   0   8   7    2.80    2.70
   0   8   7    6.60    3.10
   0   8  -7    0.60    3.60
   0  -8   7   12.40    4.10
   0  -8   7    0.80    2.70
   0  -8   7    5.00    5.20
   0   8   8   69.69    7.40
   0   8  -8   61.49    8.60
   0  -8   8   66.49    9.20
   0  -8   8   70.89    7.20
   0  -8   8   66.19    8.80
   0   8  -9  300.57   18.10
   0   8   9  293.77   15.50
   0  -8   9  299.17   15.30
   0  -8   9  304.67   18.90
   0   8 -10  242.58   18.20
   0   8  10  237.38   15.60
   0  -8  10  230.48   19.10
   0  -8  10  255.37   15.30
   0   8 -11  629.74   32.50
   0   8  11  646.14   29.20
   0  -8  11  646.44   31.40
   0  -8  11  614.34   26.90
   0   9   0    1.80    0.90
   0   9   0    4.00    1.40
   0  -9   0   -0.10    1.00
   0   9   1 2605.54   78.59
   0   9  -1 2435.06   77.99
   0   9  -1 2874.91   77.99
   0  -9   1 2692.23   77.59
   0  -9   1 2730.63   78.69
   0  -9  -1 2599.84   78.09
   0   9  -2   50.59    6.20
   0  -9   2   77.29    5.60
   0  -9  -2   68.49    3.00
   0  -9  -2   73.49    4.50
   0  -9  -2   67.49    4.70
   0   9  -3 2166.58   69.19
   0   9   3 2283.57   66.39
   0   9  -3 2320.17   70.19
   0  -9   3 2323.27   70.49
   0  -9   3 2368.56   69.79
   0  -9  -3 2354.06   67.99
   0  -9  -3 2277.87   69.39
   0   9   4 1185.18   36.70
   0   9  -4 1135.39   39.20
   0   9   4 1292.27   36.80
   0  -9  -4 1207.28   37.10
   0  -9   4 1205.58   38.70
   0  -9   4 1173.28   39.60
   0  -9  -4 1250.37   39.90
   0   9  -5  499.85   20.40
   0   9   5  541.75   17.40
   0  -9  -5  526.25   17.70
   0  -9   5  496.45   20.50
   0  -9   5  504.45   19.30
   0   9   6 1871.91   58.19
   0   9   6 1978.30   56.69
   0   9  -6 1877.41   61.39
   0  -9   6 1896.61   59.69
   0  -9   6 1913.01   61.69
   0  -9  -6 1882.81   56.79
   0   9   7   64.49    6.10
   0   9   7   50.89    5.50
   0   9  -7   53.69    7.30
   0  -9   7   52.09    7.50
   0  -9   7   59.29    7.90
   0  -9   7   66.59    6.60
   0   9   8  128.49    9.20
   0   9  -8  127.29   10.90
   0  -9   8  149.79   11.90
   0  -9   8  142.29   13.90
   0  -9   8  136.99    9.70
   0   9   9  792.22   29.30
   0   9  -9  752.32   32.30
   0  -9   9  787.42   33.50
   0  -9   9  779.72   29.60
   0   9  10    9.30    6.10
   0   9 -10   -0.20    8.20
   0  -9  10    4.20    7.80
   0  -9  10    2.10    6.80
   0   9  11   -1.80    7.70
   0   9 -11   28.80   10.20
   0  -9  11   21.80    9.10
   0  -9  11   12.90    8.90
   0  10   0  235.28   11.70
   0  10   0  294.87    9.70
   0 -10   0  290.37    9.50
   0  10  -1 1148.69   34.60
   0  10   1  938.21   36.50
   0 -10  -1 1147.69   33.50
   0 -10   1 1197.98   34.30
   0 -10   1 1119.69   36.80
   0 -10  -1 1120.69   34.90
   0  10  -2 1230.18   39.50
   0  10   2 1215.08   40.20
   0  10  -2 1291.87   39.70
   0 -10   2 1194.78   39.10
   0 -10  -2 1288.67   36.80
   0 -10  -2 1265.27   39.40
   0 -10  -2 1289.77   38.80
   0 -10   2 1275.27   40.20
   0  10  -3    2.70    1.60
   0  10  -3    9.50    3.20
   0 -10  -3    4.00    2.10
   0 -10   3    7.30    3.10
   0 -10   3    2.50    1.70
   0 -10  -3    8.00    2.40
   0  10   4 3431.06  111.79
   0  10  -4 3762.82  114.59
   0 -10   4 3933.71  114.99
   0 -10  -4 4084.89  115.09
   0 -10   4 3829.22  113.89
   0 -10   4 4015.10  116.49
   0 -10  -4 3950.70  112.29
   0  10   5   59.69    4.50
   0  10   5   52.19    4.90
   0  10  -5   56.09    5.80
   0 -10  -5   51.29    7.10
   0 -10  -5   43.00    4.50
   0 -10   5   54.79    5.90
   0 -10   5   54.09    5.00
   0  10  -6  279.97   14.60
   0  10   6  294.27   12.10
   0  10   6  306.77   11.40
   0 -10   6  285.27   13.40
   0 -10   6  275.47   14.60
   0 -10  -6  293.07   11.60
   0  10   7   19.30    3.80
   0  10  -7   15.50    4.40
   0  10   7   16.90    3.40
   0 -10   7   26.70    4.90
   0 -10   7   25.90    5.60
   0 -10   7   16.30    6.60
   0  10  -8  924.21   35.90
   0  10   8  904.71   32.30
   0 -10   8  963.50   37.10
   0 -10   8  941.61   33.70
   0  10   9  137.09   10.30
   0  10  -9  139.89   13.10
   0 -10   9  127.99   16.20
   0 -10   9  136.39   10.80
   0  10  10    9.90    6.00
   0  10 -10   17.10    8.40
   0 -10  10   11.70    7.80
   0 -10  10   14.50    6.80
   0  10 -11   23.10   10.50
   0  10  11   47.70    9.00
   0 -10  11   38.60    9.40
   0  11   0    0.70    1.20
   0  11   0    3.30    1.30
   0 -11   0    0.90    1.00
   0 -11   0    1.10    1.40
   0  11  -1 4608.24  145.89
   0  11   1 4645.64  146.39
   0  11  -1 5621.44  145.79
   0 -11  -1 5059.39  144.39
   0 -11   1 5260.57  146.79
   0 -11  -1 5025.10  145.99
   0  11  -2  314.27   13.20
   0  11  -2  337.67   13.60
   0  11   2  321.17   14.00
   0 -11  -2  357.56   11.20
   0 -11  -2  353.16   13.10
   0 -11  -2  340.67   13.50
   0 -11   2  345.27   13.20
   0  11  -3 2476.65   79.39
   0  11  -3 2702.73   80.49
   0 -11  -3 2690.93   78.39
   0 -11   3 2688.73   79.79
   0 -11   3 2714.03   80.99
   0 -11  -3 2590.94   79.39
   0  11   4  389.66   13.10
   0  11  -4  375.46   16.20
   0 -11   4  413.16   16.00
   0 -11   4  383.56   17.80
   0 -11   4  381.76   16.40
   0 -11  -4  413.36   14.90
   0 -11  -4  388.46   16.50
   0  11   5  170.18    8.00
   0  11  -5  171.28   10.10
   0 -11   5  167.58    9.30
   0 -11  -5  188.28   11.60
   0 -11  -5  175.88    8.60
   0 -11   5  166.38   10.10
   0  11  -6   31.50    5.00
   0  11   6   21.30    3.50
   0 -11   6   34.10    5.50
   0 -11  -6   25.70    6.50
   0 -11   6   25.40    4.10
   0 -11  -6   30.00    4.20
   0  11   7  734.53   25.90
   0  11  -7  762.92   29.60
   0 -11   7  727.53   27.80
   0 -11   7  761.82   29.90
   0  11   8   86.79    7.60
   0  11  -8  106.39   10.40
   0 -11   8   82.49   11.70
   0 -11   8   85.79    8.50
   0  11   9 1095.39   37.40
   0  11  -9 1107.59   42.00
   0 -11   9  953.50   52.59
   0 -11   9 1098.69   39.10
   0  11  10    8.50    5.80
   0  11 -10   -9.90    7.20
   0 -11  10    8.50    7.30
   0 -11  10   12.90    6.10
   0  11  11   18.60    9.00
   0  11 -11   17.80    9.90
   0 -11  11   20.90    9.20
   0 -11  11   18.90    8.40
   0  12   0  813.32   28.90
   0  12   0  933.01   27.50
   0 -12   0  903.91   27.00
   0 -12   0  890.61   29.20
   0  12  -1 2705.63   85.39
   0  12  -1 3031.40   84.89
   0  12   1 2773.22   85.99
   0 -12  -1 2898.01   83.79
   0 -12  -1 2894.41   85.49
   0 -12   1 2959.80   84.29
   0 -12   1 2887.01   86.09
   0  12  -2 1643.34   52.89
   0  12   2 1698.13   53.99
   0  12  -2 1732.83   53.09
   0 -12  -2 1740.73   50.29
   0 -12  -2 1717.93   52.89
   0 -12   2 1791.52   54.19
   0 -12   2 1683.63   52.39
   0  12  -3   76.99    5.80
   0  12  -3   76.09    6.80
   0 -12   3   78.69    5.50
   0 -12  -3   73.79    6.20
   0 -12   3   79.39    5.80
   0 -12   3   86.59    7.30
   0 -12  -3   73.89    6.20
   0  12  -4 2679.33   83.39
   0 -12   4 2816.32   85.59
   0 -12   4 2784.72   83.69
   0 -12  -4 2793.32   83.59
   0 -12   4 2621.84   82.69
   0 -12  -4 2741.73   81.49
   0  12  -5   41.00    5.30
   0  12   5   40.00    4.10
   0 -12   5   43.50    5.80
   0 -12  -5   39.20    4.80
   0 -12  -5   50.89    7.80
   0 -12   5   45.30    5.00
   0  12  -6  322.57   15.80
   0  12   6  307.67   12.50
   0 -12  -6  310.37   18.90
   0 -12   6  318.97   16.00
   0 -12  -6  313.97   13.40
   0 -12   6  333.67   15.00
   0  12  -7  227.08   13.70
   0  12   7  219.18   10.70
   0 -12   7  214.48   12.50
   0 -12   7  236.88   14.10
   0 -12  -7  234.58   10.60
   0  12   8 1137.49   38.30
   0  12  -8 1201.98   43.00
   0 -12   8 1150.58   40.90
   0 -12   8 1169.88   43.30
   0  12  -9    8.40    7.80
   0  12   9   14.70    4.80
   0 -12   9   10.70    6.70
   0 -12   9   12.70    6.60
   0  12  10   35.30    6.60
   0 -12  10   24.70    7.60
   0 -12  10   32.90    7.90
   0  12 -11  277.37   22.20
   0  12  11  304.97   21.10
   0 -12  11  313.57   21.70
   0 -12  11  305.37   22.70
   0  13   0   -0.60    1.30
   0 -13   0    3.40    2.00
   0 -13   0    2.70    1.20
   0  13  -1   95.89    6.20
   0  13   1  118.89    7.00
   0  13  -1  118.69    6.40
   0 -13   1  113.69    7.40
   0 -13  -1   93.49    6.50
   0 -13   1  105.69    5.90
   0 -13  -1  103.99    5.40
   0  13  -2    2.70    1.70
   0  13   2    2.90    1.90
   0  13  -2    2.70    2.40
   0 -13  -2    4.50    2.30
   0 -13   2    0.00    1.60
   0 -13   2   -1.00    2.30
   0 -13  -2    8.20    2.20
   0  13  -3  574.84   22.10
   0  13  -3  621.24   23.00
   0 -13  -3  605.44   21.30
   0 -13   3  623.84   22.00
   0 -13   3  617.34   23.70
   0 -13   3  600.64   22.00
   0 -13  -3  595.14   22.10
   0  13  -4 1347.37   44.40
   0 -13  -4 1319.07   44.10
   0 -13   4 1325.97   43.80
   0 -13   4 1373.16   44.50
   0 -13   4 1395.06   46.60
   0 -13  -4 1357.16   42.90
   0  13  -5   81.69    7.20
   0  13   5   94.69    5.20
   0 -13  -5   82.39    7.10
   0 -13  -5   97.29    9.20
   0 -13   5   93.29    7.80
   0 -13   5   82.59    6.80
   0  13   6 2107.19   69.49
   0  13  -6 2221.18   70.99
   0 -13   6 2314.17   70.19
   0 -13   6 2259.07   71.49
   0  13  -7   12.40    4.50
   0  13   7   20.20    3.40
   0 -13   7   17.40    5.10
   0 -13   7   18.70    4.50
   0  13  -8    8.30    5.00
   0  13   8   15.10    3.90
   0 -13   8    6.60    4.30
   0 -13   8   13.60    5.10
   0  13  -9  341.97   20.50
   0  13   9  336.67   15.80
   0 -13   9  360.46   18.60
   0 -13   9  360.16   21.00
   0  13 -10   42.90    9.30
   0  13  10   38.40    6.80
   0 -13  10   18.40    8.30
   0  13 -11   26.00    9.50
   0 -13  11   -3.50    8.60
   0 -13  11   19.60    9.20
   0  14   0  231.58    8.90
   0  14   0  206.38   10.30
   0 -14   0  220.78    9.50
   0 -14   0  235.08   10.90
   0  14   1 7494.55  231.18
   0  14  -1 7697.73  230.58
   0  14  -1 7523.65  230.48
   0 -14   1 8070.29  229.18
   0 -14  -1 8274.37  230.68
   0 -14   1 8621.44  231.68
   0 -14  -1 8223.68  228.68
   0 -14   1 8046.30  229.88
   0  14  -2   15.00    3.00
   0  14   2   10.10    3.10
   0  14  -2   14.30    3.20
   0 -14   2    9.40    3.30
   0 -14  -2   14.30    2.90
   0 -14   2   21.30    3.20
   0 -14   2   13.00    2.40
   0 -14  -2   15.10    2.10
   0 -14  -2   14.90    2.90
   0  14  -3  194.98   10.80
   0  14  -3  164.28    9.30
   0 -14  -3  179.18    9.20
   0 -14   3  192.48    9.60
   0 -14   3  196.98   11.60
   0 -14  -3  188.08   10.30
   0 -14   3  176.58    9.30
   0  14  -4  311.77   14.60
   0 -14   4  344.07   14.70
   0 -14   4  326.47   17.10
   0 -14   4  322.97   14.80
   0 -14  -4  344.17   13.90
   0  14  -5   85.69    7.50
   0 -14   5   85.29    7.60
   0 -14  -5  102.49    6.90
   0 -14  -5  102.09   10.10
   0 -14   5   92.29    7.30
   0  14  -6   23.40    4.80
   0  14   6   31.20    4.00
   0 -14   6   47.50    6.70
   0 -14  -6   23.80    3.90
   0  14  -7  213.68   13.80
   0  14   7  221.58   10.00
   0 -14   7  230.58   13.10
   0 -14   7  221.68   14.20
   0 -14  -7  213.48   10.60
   0  14   8   57.09    6.70
   0  14  -8   59.39    9.40
   0 -14   8   62.19    8.60
   0 -14   8   63.89    9.00
   0  14   9  377.06   16.90
   0  14  -9  400.46   21.50
   0 -14   9  390.76   19.60
   0 -14   9  415.16   23.20
   0  14  10   18.70    6.50
   0  14 -10   24.00    8.90
   0 -14  10   12.30    8.00
   0 -14  10    4.10    7.10
   0  14 -11  934.41   40.50
   0 -14  11  914.11   38.60
   0 -14  11  969.80   41.40
   0  15   0    4.90    2.00
   0  15   0    1.60    1.60
   0 -15   0    3.80    1.40
   0 -15   0    2.50    2.30
   0 -15   0    4.80    1.60
   0  15  -1  236.88   10.20
   0  15  -1  194.48   10.20
   0  15   1  209.18   10.80
   0 -15   1  219.58   11.30
   0 -15  -1  210.08    9.10
   0 -15   1  203.18    9.60
   0  15   2  206.48   11.20
   0  15  -2  191.38   10.10
   0  15  -2  209.28   10.60
   0 -15  -2  206.38    9.90
   0 -15   2  201.48    9.40
   0 -15  -2  216.88    8.50
   0 -15  -2  204.08   10.50
   0 -15   2  229.08   12.00
   0 -15   2  211.08   10.00
   0  15  -3   60.89    5.70
   0 -15  -3   61.99    5.50
   0 -15  -3   72.09    3.90
   0 -15   3   68.79    5.70
   0 -15   3   56.79    5.30
   0 -15   3   90.19    8.70
   0 -15  -3   71.29    6.70
   0  15  -4 1622.54   54.29
   0 -15   4 1601.54   53.69
   0 -15  -4 1680.03   54.29
   0 -15   4 1707.73   54.29
   0 -15   4 1807.02   57.29
   0 -15  -4 1712.63   52.89
   0  15  -5  395.76   17.70
   0 -15  -5  392.26   15.80
   0 -15  -5  393.66   18.80
   0 -15   5  392.86   21.10
   0 -15   5  390.06   17.10
   0 -15   5  388.76   17.80
   0  15  -6 2945.81   94.29
   0 -15  -6 3041.30   90.59
   0 -15   6 3081.89   95.09
   0 -15   6 3085.29   93.69
   0  15   7  126.99    7.50
   0  15  -7  133.49   10.80
   0 -15   7  126.49   10.00
   0 -15  -7  135.39    8.30
   0 -15   7  133.29   11.30
   0  15  -8   -2.10    4.90
   0  15   8   -0.10    3.40
   0 -15   8   -1.50    5.90
   0 -15   8   11.60    5.60
   0  15  -9   35.70    7.60
   0  15   9   35.40    5.50
   0 -15   9   33.60    7.70
   0 -15   9   44.80    9.00
   0  15  10   72.59   10.30
   0  15 -10   73.39   11.70
   0 -15  10   79.19   11.80
   0 -15  10   59.79   10.70
   0  16   0 1230.48   42.90
   0 -16   0 1374.76   43.60
   0 -16   0 1353.66   41.60
   0 -16   0 1354.26   40.10
   0  16  -1  886.91   28.80
   0  16  -1  837.02   29.90
   0  16   1  810.02   30.40
   0 -16  -1  889.51   28.00
   0 -16   1  907.81   31.00
   0 -16  -1  847.42   29.90
   0 -16   1  872.81   29.10
   0 -16   1  888.81   28.10
   0  16  -2 1243.58   42.30
   0  16   2 1249.68   43.60
   0  16  -2 1447.56   42.60
   0 -16  -2 1247.78   42.10
   0 -16   2 1241.68   41.00
   0 -16  -2 1252.77   41.80
   0 -16   2 1383.96   44.10
   0 -16   2 1298.57   41.80
   0 -16  -2 1295.27   39.50
   0  16  -3 1714.73   57.19
   0 -16  -3 1798.42   56.59
   0 -16   3 1789.32   56.79
   0 -16  -3 1840.62   57.39
   0 -16   3 1806.12   57.09
   0 -16   3 1914.81   59.79
   0  16  -4  474.25   20.20
   0 -16   4  491.65   20.10
   0 -16  -4  494.25   20.80
   0 -16   4  513.25   20.20
   0 -16   4  517.35   23.40
   0 -16  -4  504.75   19.30
   0  16  -5    0.50    3.10
   0 -16   5    4.00    3.10
   0 -16   5    6.60    3.00
   0 -16  -5    0.90    2.80
   0 -16   5    1.20    7.30
   0  16  -6  442.36   20.30
   0 -16  -6  446.46   17.40
   0 -16   6  457.65   20.70
   0 -16   6  432.36   19.60
   0  16  -7  492.85   22.80
   0 -16   7  495.75   24.00
   0 -16   7  519.05   22.30
   0 -16  -7  532.45   19.20
   0  16   8  240.88   11.10
   0  16  -8  260.07   16.60
   0 -16   8  230.48   14.90
   0 -16   8  243.58   17.10
   0  16  -9   36.60    8.50
   0  16   9   38.10    5.50
   0 -16   9   35.70    8.80
   0  16 -10  174.58   18.80
   0 -16  10  138.69   16.50
   0 -16  10  136.79   16.00
   0  17   0    4.20    2.10
   0 -17   0    7.00    2.00
   0 -17   0    6.60    2.10
   0 -17   0    6.40    3.10
   0  17  -1 1408.16   46.60
   0  17   1 1397.76   47.30
   0 -17   1 1477.25   44.40
   0 -17  -1 1405.86   46.00
   0 -17  -1 1462.25   46.70
   0 -17   1 1426.36   45.50
   0 -17   1 1466.25   47.50
   0 -17  -1 1446.76   44.40
   0  17   2  899.41   33.60
   0  17  -2  891.61   32.20
   0 -17   2  980.30   34.10
   0 -17   2  910.41   30.90
   0 -17  -2  926.71   32.00
   0 -17  -2  995.70   32.80
   0 -17   2  949.40   31.90
   0  17  -3 2483.65   80.49
   0 -17   3 2630.44   80.29
   0 -17  -3 2717.03   76.49
   0 -17   3 2577.74   79.79
   0 -17  -3 2571.14   80.29
   0 -17  -3 2666.83   80.09
   0 -17   3 2703.23   83.19
   0  17  -4  251.77   13.30
   0 -17   4  265.57   17.20
   0 -17   4  276.07   13.50
   0 -17   4  290.47   13.60
   0 -17  -4  272.87   14.60
   0 -17  -4  271.67   12.90
   0  17  -5  302.87   15.40
   0 -17   5  315.27   15.60
   0 -17  -5  298.27   13.80
   0 -17   5  323.97   15.30
   0  17  -6  553.04   24.40
   0 -17   6  613.54   25.10
   0 -17   6  614.74   24.50
   0 -17  -6  577.64   21.70
   0  17  -7  361.86   18.80
   0 -17  -7  387.86   15.30
   0 -17   7  376.86   20.50
   0 -17   7  369.66   18.60
   0  17  -8   90.09   13.50
   0 -17   8   86.59   10.20
   0  17  -9  497.85   26.70
   0 -17   9  496.15   26.10
   0 -17   9  501.35   24.10
   0  17 -10  106.19   17.20
   0 -17  10  105.29   12.30
   0 -17  10   97.29   13.10
   0  18   0   67.09    6.00
   0 -18   0   50.39    4.10
   0 -18   0   56.49    6.90
   0 -18   0   49.20    4.50
   0  18   1   22.00    4.30
   0  18  -1   26.90    4.50
   0 -18   1   18.70    3.30
   0 -18   1   32.80    5.50
   0 -18   1   25.50    3.50
   0 -18  -1   25.30    4.40
   0 -18  -1   37.10    3.60
   0 -18  -1   31.50    4.20
   0  18  -2  531.55   22.10
   0  18   2  573.84   23.80
   0 -18   2  603.04   24.30
   0 -18  -2  602.74   22.80
   0 -18  -2  591.14   19.80
   0 -18   2  566.44   21.70
   0 -18  -2  611.24   22.40
   0 -18   2  582.34   21.00
   0  18  -3 1562.54   52.19
   0 -18  -3 1669.23   48.20
   0 -18   3 1520.85   51.49
   0 -18   3 1650.23   51.49
   0 -18   3 1706.83   55.09
   0 -18  -3 1527.85   51.79
   0 -18  -3 1599.44   51.59
   0  18  -4 1021.40   36.30
   0 -18   4 1018.60   35.70
   0 -18   4 1013.60   39.30
   0 -18   4 1032.20   35.80
   0 -18  -4 1032.10   35.20
   0  18  -5   -0.60    3.20
   0 -18  -5    4.20    3.20
   0 -18   5    4.40    3.00
   0 -18   5   -0.70    3.00
   0  18  -6  247.98   14.50
   0 -18   6  226.48   14.00
   0 -18  -6  242.58   12.30
   0 -18   6  241.08   13.60
   0  18  -7  401.26   20.20
   0 -18   7  418.06   21.00
   0 -18  -7  411.46   16.60
   0 -18   7  400.36   20.60
   0  18  -8  617.44   28.00
   0 -18   8  689.83   29.60
   0 -18   8  602.24   27.60
   0  18  -9  114.09   17.00
   0 -18   9  169.38   16.00
   0 -18   9  137.29   14.90
   0  18 -10   13.90    9.20
   0 -18  10   15.50    9.60
   0 -18  10   13.30    8.10
   0  19   0    6.00    2.50
   0 -19   0   -3.40    3.30
   0 -19   0    2.90    2.00
   0  19   1  962.00   36.30
   0  19  -1 1015.30   35.90
   0 -19   1 1121.69   37.50
   0 -19  -1 1015.60   35.30
   0 -19  -1 1062.39   33.70
   0 -19   1 1028.00   34.60
   0 -19   1 1063.79   33.30
   0  19   2 1456.05   51.39
   0  19  -2 1481.25   49.90
   0 -19  -2 1512.45   49.60
   0 -19   2 1535.15   48.20
   0 -19   2 1581.54   51.89
   0 -19  -2 1524.85   50.09
   0 -19  -2 1560.84   46.90
   0 -19   2 1571.34   49.40
   0  19  -3  349.07   16.50
   0 -19  -3  391.46   19.70
   0 -19  -3  356.76   16.10
   0 -19   3  359.16   19.30
   0 -19   3  365.46   15.60
   0 -19   3  359.36   16.10
   0 -19  -3  366.16   13.40
   0  19  -4  764.62   29.60
   0 -19  -4  819.12   28.90
   0 -19   4  802.42   29.10
   0 -19   4  767.12   29.10
   0  19  -5  540.05   22.90
   0 -19   5  538.55   22.70
   0 -19  -5  532.65   21.50
   0 -19   5  564.74   23.10
   0  19  -6  683.73   27.60
   0 -19  -6  642.44   24.70
   0 -19   6  657.73   26.90
   0 -19   6  684.43   27.70
   0  19  -7    2.70    4.80
   0 -19   7   -0.80    4.60
   0 -19   7   -1.10    5.00
   0 -19  -7    3.80    4.20
   0  19  -8  354.56   19.80
   0 -19   8  362.26   21.10
   0  19  -9  167.78   16.10
   0 -19   9  158.08   15.50
   0 -19   9  202.98   17.20
   0  19 -10   24.40    9.20
   0 -19  10   17.70    8.70
   0 -19  10   20.20    9.60
   0  20   0  796.72   29.90
   0 -20   0  766.72   27.50
   0 -20   0  848.32   26.00
   0  20   1  632.44   26.30
   0  20  -1  648.64   25.60
   0 -20  -1  660.33   25.20
   0 -20  -1  673.93   26.20
   0 -20  -1  710.13   23.60
   0 -20   1  671.53   24.40
   0 -20   1  693.63   27.20
   0 -20   1  708.73   23.10
   0  20  -2  124.49    8.90
   0  20   2  143.59   10.50
   0 -20   2  129.79    7.80
   0 -20  -2  147.29    7.30
   0 -20  -2  130.39    8.90
   0 -20   2  150.18   12.50
   0 -20  -2  147.69   10.80
   0 -20   2  140.19    8.80
   0  20  -3  456.55   20.00
   0 -20   3  479.25   19.00
   0 -20   3  465.45   19.50
   0 -20  -3  481.25   19.80
   0  20  -4  807.92   30.80
   0 -20  -4  819.22   30.10
   0 -20   4  808.82   30.50
   0 -20   4  861.41   30.40
   0  20  -5    7.30    3.70
   0 -20   5    6.60    3.40
   0 -20  -5    8.50    4.00
   0 -20   5    7.10    3.70
   0  20  -6  379.66   19.00
   0 -20  -6  359.86   16.80
   0 -20   6  395.56   19.20
   0 -20   6  374.56   19.10
   0  20  -7  348.07   20.30
   0 -20   7  346.17   20.00
   0 -20  -7  355.06   15.90
   0 -20   7  340.47   18.80
   0  20  -8   90.39   13.30
   0 -20  -8   79.49    8.90
   0 -20   8   85.19   11.50
   0 -20   8   70.49   11.30
   0  20  -9  184.88   18.80
   0 -20   9  215.18   16.70
   0 -20   9  200.28   17.40
   0  20 -10  124.39   17.00
   0 -20  10  102.09   13.20
   0 -20  10  118.49   14.90
   0 -21   0   23.60    5.90
   0 -21   0   14.00    3.60
   0  21  -1  108.19    8.60
   0  21   1  103.69    8.80
   0 -21   1  111.49    7.60
   0 -21  -1  118.59    8.30
   0 -21   1  123.29   13.90
   0 -21  -1  113.39    7.00
   0 -21   1  115.69    6.60
   0  21  -2    6.80    2.80
   0  21   2    9.70    3.80
   0 -21   2    7.70    3.20
   0 -21  -2    5.50    2.20
   0 -21   2    4.00    2.50
   0 -21  -2    3.60    2.70
   0  21  -3    8.90    3.50
   0 -21  -3   10.50    3.70
   0 -21   3   17.40    4.30
   0 -21  -3   20.80    3.10
   0 -21   3   14.30    3.40
   0  21  -4  307.27   15.80
   0 -21  -4  305.97   15.50
   0 -21   4  310.97   15.60
   0 -21   4  328.77   15.40
   0  21  -5 3048.90   93.19
   0 -21  -5 2924.41   90.99
   0 -21   5 2822.92   91.99
   0 -21   5 2996.60   92.19
   0  21  -6  242.88   14.90
   0 -21   6  241.28   15.70
   0 -21  -6  230.98   13.40
   0 -21   6  239.08   15.10
   0  21  -7  196.88   14.80
   0 -21  -7  181.98   12.00
   0 -21   7  202.58   14.60
   0 -21   7  218.48   15.90
   0 -21  -8   61.89    9.10
   0 -21   8   54.59   10.10
   0 -21   8   60.49   10.10
   0  21  -9   31.10    9.60
   0 -21   9   41.60    9.20
   0 -21   9   39.20    8.80
   0  22   0 4693.73  139.49
   0 -22   0 4546.65  136.19
   0  22  -1  498.95   21.20
   0  22   1  495.25   22.10
   0 -22   1  492.65   19.90
   0 -22  -1  504.15   20.90
   0 -22   1  510.65   18.30
   0 -22  -1  496.95   18.80
   0  22  -2  795.82   29.80
   0  22   2  769.82   31.40
   0 -22   2  789.12   28.80
   0 -22   2  777.12   27.20
   0 -22  -2  803.82   26.50
   0 -22  -2  758.12   29.10
   0  22  -3  422.26   18.90
   0 -22  -3  372.86   17.90
   0 -22   3  400.26   18.00
   0 -22  -3  411.06   15.00
   0 -22   3  394.86   17.10
   0  22  -4   96.49    9.00
   0 -22  -4  100.39    9.20
   0 -22   4  109.29    8.80
   0 -22   4   97.99    8.50
   0  22  -5   49.20    7.90
   0 -22   5   62.49    7.90
   0 -22   5   56.59    8.00
   0  22  -6   68.19   10.20
   0 -22   6   61.89    8.40
   0 -22   6   65.09    9.70
   0 -22  -6   53.69    8.30
   0  22  -7   82.09   11.00
   0 -22   7   89.89   11.40
   0 -22  -7   69.69    9.70
   0  22  -8   -0.60    6.30
   0 -22   8    6.30    6.70
   0 -22   8  -11.00    6.40
   0  22  -9   43.10   10.00
   0 -22   9   61.19   10.00
   0 -22   9   42.60    9.40
   0  23  -1  145.39   10.20
   0  23   1  124.49   10.20
   0 -23  -1  137.09    8.10
   0 -23   1  144.19    8.90
   0 -23   1  135.99    7.70
   0 -23  -1  127.79    9.40
   0  23   2  411.06   21.10
   0  23  -2  420.66   19.50
   0 -23  -2  460.05   16.80
   0 -23  -2  424.56   19.20
   0 -23   2  443.16   17.30
   0 -23   2  434.56   18.70
   0  23  -3  218.88   13.00
   0 -23   3  199.18   11.20
   0 -23  -3  212.38    9.60
   0 -23   3  216.98   12.30
   0 -23  -3  206.98   12.60
   0  23  -4    9.40    4.00
   0 -23   4    8.90    3.90
   0 -23   4   15.40    4.00
   0 -23  -4    5.80    4.10
   0  23  -5 1624.64   54.79
   0 -23   5 1592.04   54.39
   0 -23   5 1574.74   53.69
   0 -23  -5 1535.15   52.99
   0  23  -6   74.29   11.10
   0 -23   6   70.29    9.90
   0 -23  -6   67.69    9.10
   0 -23   6   49.60    8.10
   0  23  -7  251.67   17.90
   0 -23  -7  265.47   14.90
   0 -23   7  270.37   17.30
   0 -23   7  244.18   16.40
   0  23  -8  347.97   22.20
   0 -23   8  386.16   21.40
   0 -23   8  329.87   21.00
   0  23  -9   33.50    9.20
   0 -23   9   22.60    8.40
   0 -23   9   32.40    8.90
   0  24   0  179.08   12.30
   0 -24   0  176.88   10.20
   0 -24   0  211.08    8.80
   0  24   1   59.09    8.00
   0  24  -1   60.89    7.60
   0 -24   1   47.70    5.30
   0 -24   1   57.69    6.40
   0 -24  -1   57.49    5.60
   0 -24  -1   49.00    6.60
   0  24   2  175.18   13.20
   0  24  -2  188.68   12.10
   0 -24   2  185.38   11.10
   0 -24  -2  192.68    9.60
   0 -24   2  176.18    9.80
   0 -24  -2  180.98   11.80
   0  24  -3 2319.37   74.89
   0 -24   3 2407.86   72.49
   0 -24   3 2201.28   73.59
   0 -24  -3 2379.36   69.79
   0 -24  -3 2278.87   74.19
   0  24  -4   -2.00    3.50
   0 -24   4    1.40    3.90
   0 -24   4   12.60    4.40
   0 -24  -4    3.60    4.40
   0  24  -5   97.99   11.40
   0 -24  -5   82.59   10.10
   0 -24   5   94.59   10.00
   0 -24   5   97.89    9.70
   0  24  -6   22.20    6.30
   0 -24   6   19.50    9.10
   0 -24   6    8.50    5.30
   0 -24  -6   19.40    5.80
   0 -24   7  563.94   27.50
   0 -24   7  613.84   27.90
   0 -24  -7  586.74   24.70
   0  24  -8   21.20    9.00
   0 -24   8    1.20    7.10
   0 -24   8   14.10    7.30
   0  24  -9   70.59   10.90
   0 -24   9   84.39   11.90
   0 -24   9   70.29   11.40
   0  25   0    9.90    4.20
   0 -25   0   14.10    3.10
   0 -25   0    5.50    2.90
   0  25   1   34.90    6.70
   0  25  -1   32.90    6.00
   0 -25  -1   30.60    4.40
   0 -25  -1   29.20    5.30
   0 -25   1   31.30    4.20
   0 -25   1   41.10    6.00
   0  25   2 1751.62   60.99
   0  25  -2 1719.23   58.29
   0 -25  -2 1783.52   54.29
   0 -25  -2 1677.03   57.69
   0 -25   2 1715.13   54.59
   0 -25   2 1750.22   56.79
   0  25  -3    8.10    4.20
   0 -25   3    7.30    4.20
   0 -25  -3   19.60    3.50
   0 -25  -3    9.20    4.80
   0 -25   3    8.80    3.60
   0  25  -4  121.49   10.90
   0 -25   4  123.29    9.80
   0 -25   4  119.19   11.70
   0 -25  -4  117.29    8.40
   0 -25  -4   97.69   10.40
   0  25  -5   46.00    7.70
   0 -25   5   43.20    7.90
   0 -25  -5   42.80    7.30
   0 -25   5   40.90    7.10
   0  25  -6   26.70    7.50
   0 -25   6   31.00    8.00
   0 -25   6   33.10    6.30
   0 -25  -6   34.70    7.30
   0  25  -7   14.60    6.70
   0 -25   7    8.70    6.10
   0 -25   7   26.90    8.50
   0 -25  -7   16.40    7.00
   0  25  -8  678.73   31.20
   0 -25   8  683.13   31.20
   0 -25   8  614.64   30.20
   0  25  -9    1.10    8.60
   0 -25   9    7.60    8.60
   0 -25   9    1.30    8.80
   0  26   0  779.32   31.40
   0 -26   0  767.42   27.90
   0 -26   0  810.42   25.10
   0 -26   0  671.53   29.10
   0  26   1   74.39    9.60
   0  26  -1   80.19    8.60
   0 -26  -1   65.89    6.60
   0 -26   1   65.19    5.90
   0 -26  -1   61.39    8.10
   0 -26   1   71.09    7.40
   0  26   2   60.49    9.40
   0  26  -2   59.39    8.30
   0 -26  -2   85.09    8.80
   0 -26  -2   86.99    6.80
   0 -26   2   74.89    7.70
   0 -26   2   57.79    6.30
   0  26  -3 1267.07   44.90
   0 -26   3 1240.18   41.50
   0 -26  -3 1155.98   43.40
   0 -26   3 1214.28   43.20
   0 -26  -3 1235.38   39.30
   0  26  -4   42.50    8.30
   0 -26  -4   51.29    8.00
   0 -26   4   46.30    6.80
   0 -26   4   62.79    9.00
   0  26  -5  106.29   10.80
   0 -26  -5   87.69   10.80
   0 -26   5   83.89   11.80
   0 -26   5   86.39   11.20
   0 -26   6    0.90    6.20
   0 -26   6    3.00    6.10
   0 -26  -6   10.90    6.30
   0  26  -7  655.83   30.90
   0 -26   7  664.33   29.70
   0 -26  -7  612.94   26.90
   0 -26   7  640.14   29.80
   0  26  -8   37.40    9.30
   0 -26   8   39.60    8.90
   0 -26   8   42.60    8.50
   0  27   0   19.20    5.20
   0 -27   0   19.10    3.10
   0 -27   0   17.70    4.10
   0 -27   0   19.60    4.80
   0  27   1   84.79   10.70
   0  27  -1   76.89    9.60
   0 -27  -1   80.09    8.80
   0 -27  -1   91.59    7.70
   0 -27   1   71.09    6.40
   0 -27   1   73.99    7.70
   0  27   2  918.11   38.60
   0  27  -2  924.11   35.60
   0 -27   2  917.71   31.40
   0 -27  -2  918.21   31.10
   0 -27  -2  855.11   34.40
   0 -27   2  879.71   33.30
   0  27  -3  117.69   12.70
   0 -27   3  122.39   11.90
   0 -27  -3  119.59    7.80
   0 -27   3  114.09    9.10
   0 -27  -3  118.29   11.00
   0  27  -4    5.30    4.40
   0 -27  -4    4.40    5.20
   0 -27   4   -2.30    4.40
   0 -27   4    4.00    4.60
   0  27  -5  898.31   36.30
   0 -27  -5  883.41   35.00
   0 -27   5  882.51   34.50
   0 -27   5  890.91   35.30
   0  27  -6   74.49   11.80
   0 -27  -6   65.19    9.70
   0 -27   6   96.59   12.10
   0 -27   6   63.69   13.30
   0  27  -7  285.37   19.90
   0 -27   7  237.98   18.30
   0 -27   7  260.17   17.70
   0 -27  -7  268.67   17.40
   0  27  -8  275.87   20.30
   0 -27   8  323.77   20.10
   0 -27   8  245.38   19.80
   0  28   0 1749.43   60.39
   0 -28   0 1770.42   51.49
   0 -28   0 1595.74   57.39
   0 -28   0 1647.94   55.09
   0  28   1  108.69   13.70
   0  28  -1   98.59   12.40
   0 -28   1  106.59    9.00
   0 -28   1   96.89    7.30
   0 -28  -1  109.69    8.70
   0 -28  -1  108.09   10.40
   0  28  -2  274.87   17.10
   0  28   2  271.07   18.70
   0 -28  -2  265.47   13.10
   0 -28   2  286.47   13.30
   0 -28   2  277.97   15.00
   0 -28  -2  279.57   16.10
   0  28  -3  254.17   16.00
   0 -28   3  242.18   14.70
   0 -28  -3  261.27   12.10
   0 -28  -3  236.18   15.50
   0 -28   3  251.77   13.50
   0  28  -4    8.90    6.00
   0 -28   4   12.90    6.00
   0 -28  -4   22.70    4.20
   0 -28  -4   21.00    6.00
   0 -28   4   18.90    5.30
   0  28  -5   23.20    8.00
   0 -28   5   19.30    6.40
   0 -28   5   28.60    7.20
   0 -28  -5   14.80    6.80
   0  28  -6    6.30    7.80
   0 -28   6    4.40    6.00
   0 -28   6   -0.10    6.30
   0 -28  -6    0.80    7.00
   0  28  -7   93.99   14.50
   0 -28  -7  108.59   13.80
   0 -28   7  105.29   13.70
   0 -28   7   86.59   12.00
   0  28  -8   10.80    9.50
   0 -28   8   12.10    8.70
   0 -28   8   19.30    8.80
   0  29   0   18.70    5.80
   0 -29   0   39.90    7.90
   0 -29   0   26.40    5.00
   0 -29   0   22.20    3.50
   0  29   1  225.88   16.10
   0  29  -1  212.28   14.90
   0 -29  -1  189.98   14.20
   0 -29  -1  228.18   12.40
   0 -29   1  207.48   10.50
   0 -29   1  205.18   12.80
   0  29   2    3.30    6.30
   0  29  -2   -3.20    4.40
   0 -29  -2    4.40    5.10
   0 -29  -2    6.40    3.90
   0 -29   2   10.00    3.60
   0 -29   2    6.60    5.40
   0  29  -3    1.90    5.60
   0 -29  -3    1.80    3.80
   0 -29  -3    1.30    5.30
   0 -29   3   11.30    5.00
   0 -29   3    5.10    4.30
   0 -29  -4  195.18   15.30
   0 -29   4  194.98   13.00
   0 -29  -4  201.68   10.50
   0 -29   4  174.08   14.00
   0  29  -5 1315.67   47.50
   0 -29   5 1206.48   44.60
   0 -29  -5 1206.78   45.60
   0 -29   5 1193.88   46.30
   0  29  -6  189.78   16.90
   0 -29   6  166.28   15.60
   0 -29   6  190.08   16.70
   0 -29  -6  199.38   16.20
   0  29  -7  272.37   19.50
   0 -29   7  249.38   18.70
   0 -29  -7  210.58   18.20
   0 -29   7  266.77   18.50
   0  30   0  614.44   29.00
   0 -30   0  610.84   24.40
   0 -30   0  529.05   25.90
   0 -30   0  618.64   20.40
   0  30  -1  600.04   27.80
   0  30   1  579.54   28.80
   0 -30   1  553.04   20.30
   0 -30   1  505.95   25.20
   0 -30   1  548.95   23.70
   0 -30  -1  543.45   22.20
   0 -30  -1  508.45   25.50
   0  30   2    0.50    6.60
   0  30  -2    5.80    6.10
   0 -30  -2   17.20    7.80
   0 -30  -2   -0.90    4.10
   0 -30   2   -5.60    4.40
   0 -30   2    6.60    4.10
   0 -30  -3  128.39   13.70
   0 -30   3  139.89   12.50
   0 -30  -3  139.39    9.60
   0 -30   3  134.19   10.40
   0  30  -4  276.37   17.70
   0 -30   4  253.27   15.70
   0 -30  -4  247.58   12.20
   0 -30  -4  213.38   17.10
   0 -30   4  261.37   17.10
   0  30  -5    8.90    7.20
   0 -30  -5    5.20    7.40
   0 -30   5   11.80    6.60
   0 -30   5   -1.30    6.20
   0  30  -6   45.70    8.80
   0 -30  -6   60.99   10.50
   0 -30   6   58.79   10.40
   0 -30   6   51.49   10.10
   0  30  -7   40.30    9.50
   0 -30   7   37.10    9.10
   0 -30   7   33.60    8.60
   0 -31   0    7.10    6.00
   0 -31   0    9.50    5.00
   0  31   1  312.07   26.60
   0 -31  -1  338.77   18.80
   0 -31   1  324.27   20.30
   0 -31  -1  349.87   16.90
   0 -31   1  348.07   18.60
   0 -31   1  372.36   14.80
   0  31  -2  537.05   27.00
   0  31   2  551.44   29.00
   0 -31   2  532.45   21.00
   0 -31  -2  525.45   25.10
   0 -31   2  483.65   23.70
   0 -31  -2  508.35   21.30
   0  31  -3  115.59   13.50
   0 -31   3  131.69   11.90
   0 -31  -3  107.89   13.80
   0 -31   3  124.69   10.40
   0 -31  -3  121.99    9.50
   0  31  -4  245.98   18.50
   0 -31  -4  186.98   18.90
   0 -31   4  220.88   16.10
   0 -31   4  217.38   16.50
   0 -31  -4  218.08   11.60
   0  31  -5  201.98   17.00
   0 -31  -5  183.68   20.10
   0 -31   5  179.18   15.10
   0  31  -6  121.59   14.60
   0 -31  -6   85.99   13.10
   0 -31   6   85.19   11.90
   0  31  -7    8.60    8.50
   0 -31   7   -1.80    8.20
   0 -31   7   -2.70    8.40
   0  32   0   41.10    8.80
   0 -32   0   34.90    6.60
   0  32  -1   37.30    7.80
   0  32   1   40.50    8.80
   0 -32   1   47.90    6.70
   0 -32  -1   37.30    6.10
   0 -32  -1   37.70    8.30
   0 -32   1   49.90    7.40
   0  32   2  116.09   17.40
   0  32  -2  104.89   14.30
   0 -32  -2   79.29   11.60
   0 -32   2   87.49   13.40
   0 -32  -2   94.59    9.30
   0 -32   2  102.79    9.20
   0 -32   2   93.89   12.80
   0  32  -3  444.26   24.80
   0 -32   3  411.26   19.00
   0 -32   3  401.96   21.80
   0 -32  -3  403.66   17.90
   0 -32  -3  393.76   22.60
   0  32  -4  509.55   25.60
   0 -32  -4  450.15   24.30
   0 -32   4  466.55   21.70
   0 -32   4  420.06   23.00
   0 -32  -4  429.06   18.80
   0  32  -5   -6.70    6.80
   0 -32  -5    4.80    8.60
   0 -32   5    0.20    7.10
   0 -32   5    8.20    6.60
   0  32  -6   97.89   15.20
   0 -32  -6  116.39   14.50
   0 -32   6  130.49   15.00
   0 -32   6  113.89   15.60
   0  33   0    5.50    7.80
   0 -33   0   -1.90    6.10
   0 -33   0   -3.80    5.40
   0  33   1  254.97   20.20
   0  33  -1  241.68   19.50
   0 -33   1  202.18   15.70
   0 -33  -1  220.48   16.80
   0 -33  -1  232.18   14.20
   0 -33   1  223.28   17.40
   0 -33   1  246.88   11.90
   0  33  -2  280.47   20.00
   0  33   2  291.77   22.40
   0 -33   2  268.57   18.90
   0 -33   2  263.57   16.90
   0 -33  -2  262.67   14.80
   0 -33   2  271.47   14.20
   0  33  -3  470.75   25.30
   0 -33   3  422.96   23.10
   0 -33  -3  417.06   25.10
   0 -33  -3  440.96   19.30
   0 -33   3  432.86   20.10
   0  33  -4    0.40    7.00
   0 -33  -4   16.40    9.50
   0 -33   4    7.40    6.20
   0 -33   4   -1.20    6.70
   0  33  -5  248.58   19.00
   0 -33  -5  228.78   21.50
   0 -33   5  209.48   17.30
   0 -33   5  195.38   16.90
   0  33  -6  122.69   15.70
   0 -33   6  138.09   15.60
   0 -33  -6  126.19   17.10
   0 -33   6  136.79   16.80
   0  34   0   14.20    8.70
   0 -34   0   10.20    5.60
   0 -34   0   14.50    8.00
   0  34   1  337.17   23.10
   0  34  -1  346.17   22.20
   0 -34  -1  291.37   18.10
   0 -34  -1  318.97   21.40
   0 -34   1  334.47   14.20
   0 -34   1  253.57   19.30
   0  34  -2  378.26   23.30
   0  34   2  368.36   25.50
   0 -34   2  331.17   20.90
   0 -34  -2  340.17   21.60
   0 -34   2  339.17   21.30
   0 -34  -2  349.17   17.70
   0 -34   2  386.06   17.10
   0  34  -3  201.68   17.10
   0 -34  -3  156.78   16.30
   0 -34   3  142.99   14.50
   0 -34   3  163.88   15.10
   0 -34  -3  144.49   12.00
   0 -34   3  160.98   12.70
   0  34  -4   41.60    9.00
   0 -34  -4   49.40   10.40
   0 -34   4   49.40    9.30
   0 -34   4   44.00    9.00
   0  34  -5   17.00    8.70
   0 -34   5   21.10    8.70
   0 -34   5   12.60    8.50
   0 -34  -5    3.40   11.40
   0  35   0    8.30    8.10
   0 -35   0   -3.60    7.60
   0 -35   0   -3.00    6.60
   0  35  -1   49.30   10.10
   0  35   1   32.30    9.30
   0 -35   1   44.00    5.90
   0 -35  -1   43.50    8.30
   0 -35  -1   38.50    9.60
   0 -35   1   40.80    8.40
   0 -35   1   38.60    8.00
   0  35  -2  120.69   15.20
   0  35   2   73.19   13.30
   0 -35   2   70.59   11.00
   0 -35  -2   69.29   11.90
   0 -35   2   90.59   10.10
   0 -35   2  101.19   13.10
   0 -35  -2   77.39    9.20
   0  35  -3   68.69   10.80
   0 -35   3   53.09   10.30
   0 -35  -3   36.00   11.80
   0 -35  -3   63.19    8.00
   0 -35   3   70.09    9.00
   0 -35   3   74.39   10.40
   0  35  -4  225.58   18.90
   0 -35   4  217.18   17.50
   0 -35  -4  209.48   22.10
   0 -35   4  223.38   27.70
   0  35  -5  115.39   16.30
   0 -35   5   73.19   11.30
   0 -35  -5   61.09   14.70
   0 -35   5   70.39   10.50
   0  36   0   76.99   13.10
   0 -36   0   63.99   10.70
   0 -36   0   89.59   12.00
   0  36   1 1091.99   46.50
   0  36  -1 1100.19   45.00
   0 -36   1 1000.00   42.30
   0 -36  -1 1062.99   39.20
   0 -36   1 1042.20   40.60
   0 -36  -1  925.91   41.80
   0  36   2   -3.70    9.40
   0  36  -2   -5.70    7.80
   0 -36  -2   -0.20    9.00
   0 -36   2   -0.40    6.00
   0 -36   2    1.20    7.00
   0 -36   2   -1.10    6.80
   0 -36  -2    4.20    7.90
   0  36  -3    3.00    8.00
   0 -36   3  -14.00    7.60
   0 -36  -3    0.10    9.10
   0 -36   3   -9.30    8.50
   0 -36   3    1.80    7.40
   0  36  -4    6.30    8.90
   0 -36   4   33.90    9.70
   0 -36   4   27.10    8.80
   0 -36   4   25.40    9.00
   0 -36  -4   12.90   11.00
   0  37   0   -4.50    8.80
   0 -37   0    1.80    8.20
   0 -37   0   -7.60    8.40
   0  37   1   34.00   10.70
   0  37  -1   48.20   10.70
   0 -37  -1   55.79   11.60
   0 -37  -1   36.80    9.70
   0 -37   1   20.20    8.30
   0 -37   1   25.90    8.10
   0  37  -2   86.49   12.80
   0 -37  -2   73.59   12.00
   0 -37   2   69.69   10.00
   0 -37   2   60.59   11.20
   0 -37  -2  100.29   13.40
   0  37  -3   26.70    9.90
   0 -37   3   34.80    8.70
   0 -37   3   30.20    8.50
   0 -37   3   12.60    8.70
   0 -37  -3   32.50   10.70
   0  38   0   40.70   12.00
   0 -38   0   19.80    9.10
   0 -38   0   37.80    9.40
   0  38  -1  239.48   21.70
   0  38   1  197.98   21.70
   0 -38   1  202.38   17.10
   0 -38  -1  211.48   16.60
   0 -38  -1  151.68   18.10
   0 -38   1  170.08   18.10
   0  38  -2   86.19   13.40
   0 -38  -2   81.69   12.60
   0 -38   2   63.69   12.70
   0 -38   2   90.59   11.50
   0 -38  -2   75.29   12.00
  -1   0  12  333.97   22.40
   1   0 -12  325.07   25.20
  -1   0  11    8.10    5.90
   1   0 -11   -3.00    9.40
  -1   0  11    8.00    8.50
   1   0 -10   40.10    7.80
  -1   0  10   29.20    5.50
  -1   0  10   42.60    7.60
  -1   0   9    8.10    4.50
  -1   0   9    4.70    3.40
  -1   0   9    0.60    4.70
  -1   0   8   17.90    3.50
  -1   0   8   29.90    4.60
  -1   0   8   26.40    5.20
  -1   0   7    3.40    3.60
  -1   0   7   14.80    3.40
  -1   0   6 3281.27   93.09
  -1   0   6 3115.19   93.29
  -1   0   6 3168.58   96.09
  -1   0   5    3.10    1.90
  -1   0   5   -0.20    1.80
   1   0  -5    3.90    2.70
  -1   0   5    5.00    1.90
  -1   0   4 5363.96  157.48
   1   0  -4 5671.33  159.98
  -1   0   4 5504.45  159.18
  -1   0   4 5474.85  157.08
  -1   0   3    2.20    1.30
   1   0  -3    1.80    1.60
  -1   0   3    1.90    0.90
   1   0  -3    2.90    1.10
   1   0  -2 1314.37   38.90
  -1   0   2 1303.77   38.70
  -1   0   2 1266.97   38.10
   1   0  -2 1341.17   38.10
   1   0  -1    3.70    0.50
  -1   0   1    4.60    0.70
  -1   0   1    4.20    0.50
   1   0   1    4.30    0.80
   1   0   2 4946.10  139.79
  -1   0  -2 4814.52  139.69
   1   0   3    1.70    1.80
   1   0   3    0.00    1.40
   1   0   4  963.90   32.20
   1   0   4  992.60   31.00
   1   0   5    2.40    2.50
   1   0   5    1.80    2.10
   1   0   6 5294.37  148.29
   1   0   6 4976.10  150.28
   1   0   6 4958.80  146.79
   1   0   7    0.70    4.10
   1   0   7    1.70    2.10
   1   0   7    4.80    3.20
   1   0   8   18.40    5.60
   1   0   8   18.00    5.10
   1   0   8   15.60    3.30
   1   0   9    1.80    5.50
   1   0   9    1.80    3.70
   1   0  10  653.23   33.80
   1   0  10  670.33   24.10
  -1   0 -10  650.23   32.90
   1   0  11   14.20    8.00
  -1   0 -11   12.40   10.60
  -1   1  12   52.49   10.90
   1   1 -12   62.99   12.50
  -1  -1  12   52.39   10.90
   1  -1 -12   47.80   12.50
  -1   1  11  649.43   29.10
   1   1 -11  597.04   31.30
   1  -1 -11  610.44   32.00
  -1  -1  11  639.14   30.50
  -1  -1  11  615.44   24.00
   1   1 -10   -4.60    6.10
  -1   1  10   -0.10    4.10
  -1   1  10    5.80    5.80
  -1  -1  10    5.60    5.80
  -1  -1  10   -1.40    4.60
   1  -1 -10    4.30    6.00
   1   1  -9  222.38   16.10
  -1   1   9  284.67   15.20
  -1   1   9  262.17   11.80
  -1  -1   9  260.27   12.60
  -1  -1   9  264.17   13.40
  -1  -1   9  258.07   15.20
  -1   1   8   28.40    4.20
  -1   1   8   25.60    4.80
  -1   1   8   26.50    3.70
  -1  -1   8   24.30    3.90
  -1  -1   8   21.30    4.80
  -1  -1   8   36.70    5.20
  -1   1   7 1827.82   55.89
  -1   1   7 1849.91   59.09
  -1  -1   7 1827.52   59.39
  -1  -1   7 1858.71   59.89
  -1  -1   7 1895.71   56.59
  -1   1   6    9.10    2.50
  -1   1   6    3.40    2.10
  -1  -1   6    2.20    2.30
  -1  -1   6   11.50    2.80
  -1  -1   6    2.70    2.10
  -1   1   5  780.32   24.30
  -1   1   5  777.52   26.70
  -1   1   5  793.32   24.70
   1   1  -5  788.22   27.70
   1  -1  -5  813.92   27.40
  -1  -1   5  784.52   24.80
  -1  -1   5  756.22   26.80
  -1   1   4 1611.24   51.49
   1   1  -4 1738.73   53.29
  -1   1   4 1664.33   53.99
  -1   1   4 1766.52   50.39
   1  -1  -4 1766.32   52.89
  -1  -1   4 1769.72   52.89
  -1  -1   4 1765.82   51.29
  -1   1   3   70.19    4.20
   1   1  -3   70.29    4.50
  -1   1   3   67.99    3.30
  -1  -1   3   71.39    3.70
   1  -1  -3   75.59    3.50
   1  -1  -3   75.79    4.40
  -1  -1   3   71.69    4.50
  -1   1   2  344.77   11.40
   1   1  -2  342.77   11.20
  -1   1   2  342.47   10.80
   1   1  -2  339.67   11.90
  -1  -1   2  356.76   11.80
   1  -1  -2  359.06   10.80
  -1  -1   2  336.27   11.20
   1  -1  -2  346.77   11.50
   1   1  -1 1437.76   40.30
  -1   1   1 1437.46   40.10
  -1   1   1 1344.17   40.00
   1   1  -1 1351.76   39.70
  -1  -1   1 1392.46   40.30
   1  -1  -1 1351.86   39.80
   1  -1  -1 1359.86   40.10
  -1  -1   1 1464.75   40.10
   1  -1  -1 1382.56   40.00
  -1   1  -1 1483.15   44.10
   1   1   1 1589.74   44.10
  -1  -1  -1 1501.75   44.10
   1  -1   1 1468.35   44.10
   1   1   2  677.33   21.20
  -1  -1  -2  690.13   21.30
   1  -1   2  683.83   21.60
   1   1   3  843.12   27.20
   1   1   3  819.52   26.20
  -1  -1  -3  837.22   26.60
   1  -1   3  848.72   26.50
   1   1   4  127.49    6.50
   1   1   4  119.99    7.00
   1  -1   4  120.49    6.70
   1  -1   4  120.09    7.00
   1   1   5 1676.73   54.39
   1   1   5 1760.42   52.99
   1  -1   5 1696.33   54.79
   1  -1   5 1780.12   53.19
   1   1   6   79.29    7.00
   1   1   6  100.09    7.60
   1   1   6   88.29    5.40
   1  -1   6  106.29    7.80
   1  -1   6   82.79    5.50
   1  -1   6   74.19    7.60
   1   1   7  153.08   10.00
   1   1   7  149.49    7.60
   1   1   7  163.28   10.30
   1  -1   7  160.08   11.20
   1  -1   7  161.98    8.30
   1  -1   7  162.08   10.70
   1   1   8  625.44   21.80
   1   1   8  642.84   24.10
   1   1   8  602.94   25.80
   1  -1   8  623.94   26.30
   1  -1   8  681.73   25.10
   1  -1   8  622.54   22.40
   1   1   9   97.19    7.30
  -1   1  -9   85.19   12.40
   1   1   9   95.49   11.10
   1  -1   9   91.09    7.70
   1  -1   9  101.19   13.30
  -1   1 -10    6.60    8.90
   1   1  10   34.80    8.60
   1   1  10   22.10    5.20
  -1   1 -11  607.44   33.10
   1   1  11  622.84   29.70
  -1  -1 -11  578.94   33.10
   1  -1  11  617.24   30.00
  -1   2  12  160.48   18.00
   1   2 -12  170.48   20.90
   1  -2 -12  196.48   21.90
  -1  -2  12  181.38   18.40
   1   2 -11   50.59   11.80
  -1   2  11   71.49   10.10
   1  -2 -11   35.90   11.20
  -1  -2  11   66.69   10.70
  -1  -2  11   61.99    7.80
   1   2 -10   -1.90    5.80
  -1   2  10    8.70    7.40
  -1   2  10    0.60    4.10
  -1  -2  10    2.80    4.70
  -1  -2  10    2.20    7.30
   1   2  -9 1577.34   55.09
  -1   2   9 1561.24   48.30
  -1   2   9 1589.94   53.19
  -1  -2   9 1551.54   49.60
  -1  -2   9 1542.85   53.69
  -1  -2   9 1574.04   49.90
  -1   2   8  109.59    6.70
  -1   2   8  115.69    9.20
   1   2  -8  101.09    9.90
  -1  -2   8  101.99    7.40
  -1  -2   8  110.19    8.90
  -1  -2   8  108.59    9.20
  -1   2   7 1244.98   41.80
  -1   2   7 1234.08   38.50
  -1  -2   7 1259.97   42.60
  -1  -2   7 1262.67   39.90
  -1  -2   7 1242.38   39.70
  -1   2   6  865.21   26.00
  -1   2   6  793.92   24.90
  -1   2   6  755.82   27.20
  -1  -2   6  759.82   25.80
  -1  -2   6  736.73   27.80
  -1  -2   6  772.12   25.80
  -1   2   5  158.48    6.80
  -1   2   5  160.78    8.20
  -1   2   5  166.38    6.50
  -1  -2   5  162.18    7.50
  -1  -2   5  157.28    7.40
  -1  -2   5  156.08    8.50
   1  -2  -5  158.98    9.00
   1   2  -4 1386.46   42.90
  -1   2   4 1382.16   39.50
  -1   2   4 1346.77   39.90
  -1   2   4 1182.58   42.50
  -1  -2   4 1393.36   40.90
  -1  -2   4 1402.56   42.50
  -1   2   3  179.08    6.40
   1   2  -3  192.68    8.40
  -1   2   3  181.88    7.50
   1  -2  -3  186.88    6.40
  -1  -2   3  171.88    7.10
   1  -2  -3  189.38    7.70
  -1  -2   3  183.18    8.10
  -1   2   2 5360.56  153.48
   1   2  -2 5505.85  155.38
  -1  -2   2 5293.47  153.58
  -1   2   1  284.47    8.40
   1   2  -1  268.37    8.40
  -1   2   1  262.77    8.30
  -1   2   1  288.67    8.60
   1   2  -1  271.87    8.80
   1   2  -1  274.27    9.00
  -1  -2   1  264.57    8.40
  -1  -2   1  269.97    8.90
   1  -2  -1  267.17    8.40
   1  -2  -1  263.57    8.30
  -1  -2   1  266.87    8.80
  -1  -2   1  271.37    8.70
   1  -2  -1  271.67    8.40
  -1   2   0  606.24   18.90
  -1  -2   0  658.83   19.10
  -1  -2   0  614.64   18.60
   1   2   1   99.39    3.50
   1   2   1  102.29    4.20
   1  -2   1   99.59    4.30
  -1  -2  -1   99.89    4.20
   1  -2   2 7859.01  224.98
   1  -2   3 9423.36  278.37
   1  -2   3 9999.00  277.07
   1   2   4  620.74   21.60
   1   2   4  619.84   20.30
  -1  -2  -4  605.04   20.20
   1  -2   4  595.94   21.90
   1   2   5  349.17   12.40
   1   2   5  347.87   14.70
   1  -2   5  359.86   14.30
   1  -2   5  351.76   15.30
   1   2   6  541.05   21.50
   1   2   6  564.74   18.70
   1   2   6  557.54   20.00
   1  -2   6  535.55   20.60
   1  -2   6  557.44   19.40
   1  -2   6  538.05   22.00
   1   2   7    4.90    2.20
   1   2   7    7.40    3.30
   1   2   7   10.20    4.10
   1  -2   7    3.30    2.50
   1  -2   7   -2.50    5.20
   1  -2   7    3.80    3.60
   1   2   8   98.29   10.10
   1   2   8  123.99   10.00
   1   2   8  118.39    6.90
   1  -2   8  117.39   10.20
   1  -2   8  115.89    7.70
   1  -2   8  118.89   11.60
   1   2   9  161.58   12.70
   1   2   9  155.18    8.90
  -1   2  -9  138.39   14.00
   1  -2   9  169.78   10.00
   1  -2   9  158.48   14.40
  -1   2 -10  369.26   24.60
   1   2  10  389.96   15.80
   1   2  10  421.06   22.70
   1  -2  10  385.56   21.90
   1  -2  10  422.26   17.80
  -1   2 -11   83.99   13.30
   1   2  11   73.19   11.60
   1  -2  11  115.39   15.30
  -1  -2 -11   82.49   14.20
  -1   3  12  143.59   18.40
   1   3 -12  168.78   20.40
  -1  -3  12  142.09   17.30
   1  -3 -12  126.89   16.60
  -1   3  11   60.09   13.60
   1   3 -11   49.99   11.50
  -1  -3  11   53.59   10.50
  -1  -3  11   67.69    7.80
   1   3 -10   21.10    7.40
  -1   3  10   32.10    8.40
  -1  -3  10   26.30    5.50
  -1  -3  10   26.20    8.10
  -1   3   9   33.20    5.90
   1   3  -9   22.90    6.60
  -1  -3   9   28.80    6.30
   1   3  -8  502.15   22.50
  -1   3   8  495.55   17.40
  -1   3   8  483.85   20.70
  -1  -3   8  496.35   19.60
  -1  -3   8  488.75   21.90
  -1  -3   8  525.85   19.40
   1   3  -7  527.75   22.70
  -1   3   7  561.34   18.80
  -1   3   7  551.04   21.70
  -1  -3   7  539.05   20.10
  -1  -3   7  550.74   22.60
  -1  -3   7  590.14   20.70
  -1   3   6  126.89    6.10
   1   3  -6  112.99    8.00
  -1   3   6  125.59    7.70
  -1   3   6  133.79    6.00
  -1  -3   6  126.29    8.30
  -1  -3   6  128.79    7.50
  -1  -3   6  122.29    6.80
  -1   3   5    5.80    2.00
   1   3  -5    8.20    2.90
   1   3  -5    3.10    1.90
  -1   3   5    5.10    1.50
  -1  -3   5    9.30    2.20
  -1  -3   5   -0.20    1.70
   1   3  -4 5412.26  149.09
   1   3  -4 5163.68  148.29
  -1   3   4 5030.20  145.29
  -1   3   4 4979.60  147.19
  -1  -3   4 4911.81  146.89
  -1  -3   4 5034.30  148.29
   1  -3  -4 5144.79  147.39
  -1   3   3  893.41   26.90
   1  -3  -3  938.61   29.20
  -1  -3   3  917.71   28.30
   1  -3  -3  931.01   26.90
  -1  -3   3  892.81   29.10
   1   3  -1   55.09    2.80
  -1   3   1   57.09    2.20
  -1   3   1   60.59    2.70
   1   3  -1   55.79    2.50
  -1  -3   1   59.49    2.90
   1  -3  -1   57.69    2.60
  -1  -3   1   59.39    2.60
   1  -3  -1   57.99    2.20
  -1   3   0   10.80    1.20
   1   3   0   10.80    1.10
   1   3   0   11.90    1.00
   1   3   0   10.00    1.10
   1   3   0    9.60    0.90
   1  -3   0   13.40    1.30
  -1  -3   0   13.10    1.30
  -1  -3   0   12.90    1.20
  -1  -3   0   13.10    1.00
   1   3   1 1958.90   57.09
   1   3   1 2054.59   58.09
  -1   3  -1 2026.90   58.89
   1  -3   1 1988.60   58.89
  -1  -3  -1 1995.20   58.09
  -1  -3  -1 1972.30   57.09
  -1   3  -2 2249.97   67.69
   1   3   2 2273.37   66.09
   1  -3   2 2304.07   67.29
  -1  -3  -2 2254.87   66.09
   1   3   3 2016.10   59.49
   1  -3   3 2055.49   61.29
   1  -3   3 1994.90   60.09
   1   3   4  884.71   27.10
   1   3   4  826.52   28.00
   1  -3   4  819.62   28.80
   1  -3   4  861.71   27.80
  -1  -3  -4  840.92   26.90
   1   3   5   56.09    6.00
   1   3   5   72.19    4.00
   1   3   5   67.99    5.50
   1  -3   5   59.99    6.00
   1  -3   5   57.39    5.70
   1   3   6 1153.28   36.60
   1   3   6 1141.29   38.70
   1   3   6 1119.59   34.90
   1  -3   6 1192.68   38.00
   1  -3   6 1129.89   39.60
   1  -3   6 1149.29   36.80
   1   3   7  372.66   17.00
   1   3   7  379.06   15.60
  -1   3  -7  352.86   18.70
   1  -3   7  358.16   17.60
   1  -3   7  393.46   15.20
   1   3   8 2562.84   75.69
   1   3   8 2617.94   77.69
  -1   3  -8 2462.45   83.69
   1   3   8 2555.74   80.99
   1  -3   8 2587.84   79.49
   1  -3   8 2511.65   81.99
   1  -3   8 2617.54   77.89
   1   3   9   25.40    6.10
   1   3   9   25.60    4.10
  -1   3  -9   24.40    7.60
   1  -3   9   32.10    7.10
   1  -3   9   33.40    5.20
  -1   3 -10  161.48   18.10
   1   3  10  181.38   14.90
   1  -3  10  166.38   15.30
   1  -3  10  179.28   11.90
   1   3  11  101.69   12.90
  -1   3 -11   93.99   14.20
   1  -3  11  120.19   15.30
   1  -3  11  114.59   12.10
   1   4 -12   -4.60   10.50
   1  -4 -12   -7.40   11.10
   1   4 -11   -1.30    8.30
  -1  -4  11   -2.60    7.30
  -1  -4  11   19.80    7.00
   1   4 -10   84.59   11.90
  -1   4  10  104.99   12.10
  -1  -4  10   84.89    9.80
  -1  -4  10   99.39   13.50
  -1   4   9 1756.82   57.09
   1   4  -9 1687.33   58.79
  -1  -4   9 1712.93   54.79
  -1  -4   9 1691.93   54.69
  -1  -4   9 1712.03   58.69
  -1   4   8  676.93   22.00
  -1   4   8  692.43   25.70
   1   4  -8  638.84   27.00
  -1  -4   8  672.93   27.20
  -1  -4   8  643.54   24.10
  -1  -4   8  655.13   24.50
   1   4  -7  563.44   23.40
  -1   4   7  562.14   21.80
  -1   4   7  575.54   18.70
  -1  -4   7  587.34   20.90
  -1  -4   7  559.44   23.00
  -1  -4   7  560.34   21.00
  -1   4   6   85.29    6.30
  -1   4   6  107.79    5.80
   1   4  -6   90.19    9.30
   1   4  -6   90.89    7.30
  -1  -4   6   83.09    6.80
  -1  -4   6   84.49    5.80
  -1  -4   6  100.39    6.70
  -1   4   5  799.42   23.70
  -1   4   5  765.52   26.00
   1   4  -5  786.02   27.30
  -1  -4   5  766.42   25.70
  -1  -4   5  777.62   27.30
  -1   4   4   10.00    2.30
   1   4  -4    9.40    3.20
   1  -4  -4    7.60    2.30
  -1   4   3   66.29    3.80
   1   4  -3   74.09    4.60
  -1  -4   3   64.49    4.10
   1   4  -2  158.48    6.40
  -1   4   2  154.38    5.50
   1   4  -2  157.78    6.20
   1   4  -2  148.59    6.70
  -1  -4   2  169.58    6.80
   1  -4  -2  152.98    5.60
   1  -4  -2  147.49    6.20
   1  -4  -2  145.09    5.10
  -1  -4   2  159.98    6.50
  -1  -4   2  158.48    6.50
   1   4  -1  226.68    7.90
  -1   4   1  243.98    8.20
   1   4  -1  246.28    8.20
   1   4  -1  233.78    8.30
  -1  -4   1  241.98    8.30
   1  -4  -1  235.68    7.20
  -1  -4   1  232.98    8.10
   1  -4  -1  225.98    8.00
  -1  -4   1  239.68    8.20
   1   4   0 2174.58   61.79
  -1   4   0 2079.99   62.39
   1   4   0 2264.37   62.39
   1   4   0 2107.89   62.29
   1   4   0 2141.49   61.69
  -1  -4   0 2158.38   61.69
  -1  -4   0 1974.60   62.09
  -1  -4   0 2260.17   62.49
  -1  -4   0 2201.68   61.89
   1  -4   0 2153.48   62.39
   1   4   1 1669.13   47.20
  -1   4  -1 1582.44   49.00
   1   4   1 1673.03   48.30
  -1  -4  -1 1640.04   48.40
   1  -4   1 1608.64   50.19
  -1  -4  -1 1708.13   47.30
  -1   4  -2 7391.96  214.98
   1  -4   2 7586.54  214.68
   1   4   3 4143.09  121.89
  -1   4  -3 4190.08  124.39
  -1  -4  -3 4560.94  123.49
   1  -4   3 4031.30  123.59
   1   4   4  925.81   28.30
   1   4   4  907.71   29.30
  -1   4  -4  881.81   31.00
   1  -4   4  856.01   30.20
   1  -4   4  886.01   29.10
  -1  -4  -4  894.41   28.30
  -1   4  -5  664.43   25.60
   1   4   5  675.13   23.80
   1   4   5  673.03   20.70
   1   4   5  678.83   22.70
   1  -4   5  685.23   23.70
  -1  -4  -5  652.93   22.40
   1  -4   5  652.53   24.80
  -1   4  -6   12.70    3.80
   1   4   6   24.80    3.10
   1   4   6   25.10    3.90
   1   4   6   20.10    3.80
   1  -4   6   24.60    4.80
   1  -4   6   14.70    3.00
   1  -4   6   14.20    3.50
   1   4   7  154.08    9.70
  -1   4  -7  163.08   12.10
   1   4   7  167.28   10.40
   1  -4   7  163.68    9.00
   1  -4   7  174.98   11.50
  -1   4  -8   17.20    7.00
   1   4   8   23.10    5.30
   1  -4   8   30.40    7.40
   1  -4   8   30.20    6.10
   1  -4   8   41.10    5.80
   1   4   9  381.26   19.50
  -1   4  -9  388.46   22.50
   1  -4   9  406.76   21.20
   1  -4   9  405.96   17.50
   1   4  10    1.40    5.70
  -1   4 -10   -5.50    7.80
   1  -4  10    7.90    5.20
   1  -4  10    2.30    7.00
   1   4  11   73.89   12.40
  -1   4 -11   53.59   13.00
   1  -4  11   64.59    8.70
   1  -4  11   63.59   10.50
   1   5 -11  111.19   17.30
  -1   5  11  177.08   16.30
  -1  -5  11  178.98   13.70
  -1  -5  11  147.69   16.10
  -1   5  10  221.88   14.80
   1   5 -10  217.08   16.10
  -1  -5  10  218.48   13.40
   1   5  -9   97.99   11.20
  -1   5   9  120.29   10.20
  -1  -5   9   94.79   12.20
  -1  -5   9  107.89    9.00
  -1  -5   9  122.49   13.50
  -1   5   8  177.78   10.70
   1   5  -8  156.88   11.90
  -1  -5   8  179.08   12.10
  -1  -5   8  187.68   10.10
  -1  -5   8  166.48   11.60
  -1   5   7  156.98    9.30
   1   5  -7  160.88   10.70
  -1  -5   7  152.08   10.30
  -1  -5   7  160.78    9.00
  -1  -5   7  174.48   10.10
   1   5  -6  475.45   21.10
   1   5  -6  481.75   19.50
  -1   5   6  449.66   17.90
  -1  -5   6  486.05   17.90
  -1  -5   6  492.25   19.70
   1   5  -5  265.97   12.20
  -1   5   5  268.27   11.10
   1   5  -5  268.97   13.40
  -1  -5   5  266.17   12.40
  -1  -5   5  261.97   11.10
   1   5  -4 3609.54  104.09
  -1   5   4 3411.06  101.39
  -1  -5   4 3425.96  103.29
  -1  -5   4 3518.55  102.09
   1   5  -3 5136.49  148.19
  -1   5   3 5102.29  146.79
   1   5  -3 5325.37  149.19
  -1  -5   3 4897.71  148.89
   1  -5  -3 5147.29  146.99
  -1  -5   3 5211.28  147.99
  -1   5   2 2113.19   61.79
   1   5  -2 2103.59   63.09
   1   5  -2 2147.99   63.89
  -1  -5   2 2167.08   63.69
  -1  -5   2 2156.88   63.29
   1  -5  -2 2302.67   62.09
  -1  -5   2 2123.69   63.39
   1  -5  -2 2148.29   64.09
   1   5   0  963.50   28.30
  -1   5   0  920.21   29.10
   1   5   0  936.31   29.10
   1   5   0  969.30   28.50
   1   5   0 1011.10   29.10
  -1  -5   0  966.00   28.30
  -1  -5   0 1005.50   28.60
   1  -5   0  981.70   29.20
  -1  -5   0  910.31   28.90
   1  -5   1 5763.12  164.88
  -1  -5  -1 5716.53  164.58
  -1   5  -2   99.49    5.80
  -1  -5  -2  104.29    4.90
   1  -5   2   83.59    5.30
   1  -5   2  102.59    6.00
  -1   5  -3   31.90    4.00
   1   5   3   31.50    3.00
  -1  -5  -3   28.90    3.00
   1  -5   3   37.70    3.90
   1   5   4 1472.65   47.20
   1   5   4 1579.84   46.20
  -1   5  -4 1524.25   49.30
   1  -5   4 1511.75   47.30
   1  -5   4 1500.75   48.50
  -1  -5  -4 1561.74   46.40
   1   5   5  776.42   26.30
   1   5   5  750.02   25.10
  -1   5  -5  771.72   28.60
   1  -5   5  767.02   26.40
   1  -5   5  761.72   27.70
  -1  -5  -5  738.83   25.00
  -1   5  -6  128.39    9.90
   1   5   6  128.19    8.00
   1   5   6  152.28    8.90
   1  -5   6  147.59    9.60
   1  -5   6  149.69    8.00
   1  -5   6  143.39    9.70
   1   5   7  856.41   30.70
   1   5   7  861.51   28.50
  -1   5  -7  829.12   33.10
   1  -5   7  836.62   29.20
   1  -5   7  829.12   32.20
   1   5   8  944.11   35.10
  -1   5  -8  942.81   38.10
   1   5   8  994.20   32.70
   1  -5   8  957.50   36.90
   1  -5   8  967.60   35.50
   1  -5   8 1003.80   33.50
   1   5   9  503.35   22.30
  -1   5  -9  495.95   26.00
   1  -5   9  482.45   23.80
   1  -5   9  478.55   20.10
   1   5  10   14.10    6.60
  -1   5 -10    4.50    9.00
   1  -5  10   -1.00    7.90
   1  -5  10   -1.20    5.30
  -1   5 -11  140.69   19.10
   1   5  11  177.28   18.10
   1  -5  11  172.08   14.50
   1  -5  11  160.28   16.70
  -1   6  11   72.19   11.20
   1   6 -11   72.29   11.90
  -1  -6  11   86.39   11.40
  -1  -6  11   74.49    9.30
   1   6 -10  139.99   14.00
  -1   6  10  144.09   12.20
  -1  -6  10  135.89   11.50
  -1  -6  10  150.78   14.50
  -1   6   9   98.79    9.50
   1   6  -9   83.29   10.50
  -1  -6   9   98.29    8.90
  -1  -6   9   74.29    9.70
  -1  -6   9   97.59   12.00
   1   6  -8  404.06   19.30
  -1   6   8  405.06   17.60
  -1  -6   8  420.46   19.70
  -1  -6   8  410.16   18.40
  -1  -6   8  394.26   17.10
  -1   6   7    4.60    2.80
   1   6  -7    1.80    3.10
  -1  -6   7    8.20    2.80
  -1  -6   7    5.50    4.10
  -1  -6   7    5.70    3.00
   1   6  -6 1763.62   55.69
   1   6  -6 1712.03   57.19
  -1   6   6 1722.63   53.69
  -1  -6   6 1739.63   53.89
  -1  -6   6 1726.43   55.99
   1   6  -5 2452.15   73.09
   1   6  -5 2356.36   74.19
  -1   6   5 2401.46   71.19
  -1  -6   5 2346.17   73.29
  -1  -6   5 2374.06   71.69
   1   6  -4 2178.68   66.29
  -1   6   4 2186.58   63.49
   1   6  -4 2152.48   65.09
  -1  -6   4 2104.89   64.29
  -1  -6   4 2110.79   65.49
  -1   6   3   41.00    2.70
   1   6  -3   45.00    3.80
   1   6  -3   48.80    4.40
   1  -6  -3   46.70    4.50
  -1  -6   3   45.90    3.90
  -1  -6   3   42.90    4.10
  -1  -6   3   44.50    4.20
   1  -6  -3   42.30    2.90
   1   6  -2  341.67   12.90
  -1   6   2  350.26   12.90
   1  -6  -2  348.97   12.40
  -1  -6   2  362.66   12.80
  -1  -6   2  372.46   12.70
  -1  -6   2  369.16   12.90
  -1   6   1 3591.64  104.99
   1   6  -1 3446.96  104.69
   1   6  -1 3704.13  104.79
   1   6  -1 3681.93  104.79
  -1  -6   1 3808.92  104.79
  -1  -6   1 3606.54  104.89
   1   6   0  304.07    9.90
  -1   6   0  287.17   10.80
   1   6   0  305.17   10.20
  -1  -6   0  333.17   10.40
  -1  -6   0  319.97   10.00
   1   6   1   56.29    2.50
  -1   6  -1   57.59    3.80
  -1  -6  -1   57.89    3.50
  -1  -6  -1   56.99    2.60
   1  -6   1   52.99    3.90
  -1  -6  -1   52.59    3.60
   1   6   2  339.47   11.80
   1  -6   2  347.97   13.60
   1  -6   2  329.97   12.90
   1   6   3  583.14   19.00
  -1   6  -3  573.94   21.00
   1  -6   3  561.34   20.60
  -1  -6  -3  594.54   19.20
   1   6   4 3110.89   88.09
  -1   6  -4 3010.50   91.39
  -1  -6  -4 3024.00   88.29
   1  -6   4 2897.31   90.59
   1   6   5 1706.83   53.49
  -1   6  -5 1751.42   56.99
   1   6   5 1782.42   54.49
   1  -6   5 1787.32   54.89
   1  -6   5 1752.92   56.49
  -1  -6  -5 1773.82   53.49
   1   6   6 1619.44   52.09
   1   6   6 1694.63   50.39
  -1   6  -6 1606.34   54.69
  -1  -6  -6 1654.03   50.29
   1  -6   6 1616.44   53.99
   1  -6   6 1595.74   52.09
   1  -6   6 1682.03   51.69
   1   6   7  205.18   10.80
  -1   6  -7  223.48   13.90
   1   6   7  219.88   11.90
   1  -6   7  211.28   13.00
   1  -6   7  217.88   11.00
  -1   6  -8   41.80    7.90
   1   6   8   54.49    6.30
   1   6   8   55.89    7.40
   1  -6   8   54.99    6.70
   1  -6   8   57.69    8.70
   1  -6   8   49.99    8.30
  -1   6  -9  547.25   28.10
   1   6   9  589.74   24.60
   1  -6   9  572.44   22.80
   1  -6   9  556.14   27.00
   1   6  10  125.79   14.00
   1  -6  10  132.59   15.90
   1  -6  10  133.79   11.70
  -1   6 -11   31.00   10.30
   1   6  11   27.80    9.30
   1  -6  11   39.70   10.20
   1  -6  11   42.30    9.60
  -1   7  11  258.67   17.60
   1   7 -11  221.38   22.60
  -1  -7  11  213.88   18.60
  -1  -7  11  232.18   18.80
  -1   7  10  355.76   18.30
   1   7 -10  331.17   20.80
  -1  -7  10  363.86   21.30
  -1  -7  10  377.46   18.10
   1   7  -9   24.50    6.20
  -1   7   9   30.80    5.80
  -1  -7   9   30.70    5.50
  -1  -7   9   28.00    6.70
  -1  -7   9   30.40    8.10
  -1   7   8   57.69    6.60
   1   7  -8   46.30    7.50
  -1  -7   8   51.49    6.50
  -1  -7   8   55.39    7.70
  -1  -7   8   55.19    7.90
  -1   7   7  630.04   23.10
   1   7  -7  627.84   25.00
  -1  -7   7  651.43   23.70
  -1  -7   7  632.74   23.90
  -1  -7   7  644.44   25.60
  -1   7   6 2540.65   76.79
   1   7  -6 2611.24   79.19
   1   7  -6 2584.74   81.09
  -1  -7   6 2515.35   77.59
  -1  -7   6 2558.64   79.79
   1   7  -5  495.35   19.40
   1   7  -5  510.15   21.00
  -1  -7   5  532.25   20.20
  -1  -7   5  500.75   18.70
  -1   7   4  237.18    9.30
   1   7  -4  241.98   10.80
   1   7  -4  244.98   12.00
  -1  -7   4  242.88   11.10
   1  -7  -4  255.27   11.10
  -1  -7   4  242.18   10.40
  -1   7   3  162.98    6.20
   1   7  -3  179.38    8.10
   1  -7  -3  158.68    9.80
  -1  -7   3  167.88    8.50
   1  -7  -3  186.68    6.60
  -1  -7   3  174.48    7.80
  -1   7   2 1037.80   33.80
   1   7  -2 1061.89   33.30
   1   7  -2 1184.08   34.20
   1  -7  -2 1078.39   33.30
   1  -7  -2 1087.49   33.00
  -1  -7   2 1082.09   33.70
  -1  -7   2 1056.59   33.70
  -1  -7   2 1095.19   33.50
   1   7  -1 1277.17   38.90
   1   7  -1 1289.27   40.00
  -1   7   1 1237.58   39.30
  -1  -7   1 1319.47   38.90
   1  -7  -1 1318.87   39.20
  -1  -7   1 1330.77   39.10
  -1  -7   1 1316.97   39.30
   1   7   0 7053.19  187.48
  -1  -7   0 5971.10  187.88
   1  -7   0 6714.93  188.48
  -1   7  -1 2003.60   63.49
   1   7   1 2278.87   63.09
   1   7   1 2065.99   61.69
   1   7   1 2054.49   61.49
  -1  -7  -1 2242.28   63.59
   1  -7   1 2270.27   63.59
  -1  -7  -1 2157.18   61.89
  -1  -7  -1 2077.59   63.49
   1  -7   1 2160.88   64.09
   1   7   2  482.65   15.30
  -1  -7  -2  483.35   15.70
   1  -7   2  376.16   16.90
   1   7   3 1341.37   39.80
  -1   7  -3 1271.87   41.90
  -1  -7  -3 1315.57   40.10
   1   7   4 4336.37  120.99
  -1   7  -4 4010.50  123.89
   1   7   4 4137.39  121.49
   1  -7   4 4258.57  123.89
  -1  -7  -4 4119.19  121.19
   1   7   5 1744.13   52.59
  -1   7  -5 1706.33   55.29
   1  -7   5 1715.83   53.39
   1  -7   5 1742.53   54.89
  -1  -7  -5 1557.84   52.79
   1   7   6  258.97   12.10
   1   7   6  260.57   11.30
  -1   7  -6  253.77   14.10
   1  -7   6  239.88   13.40
   1  -7   6  261.47   12.10
   1  -7   6  268.37   13.60
  -1  -7  -6  246.58   10.90
  -1   7  -7  119.79   10.20
   1   7   7  104.79    8.20
   1   7   7  117.59    8.30
   1  -7   7  130.69   10.10
   1  -7   7  125.59    8.30
   1   7   8    9.90    4.30
   1   7   8    6.00    4.60
   1  -7   8    6.20    4.40
   1  -7   8    4.40    7.40
   1  -7   8    1.00    3.50
   1   7   9  174.28   12.70
  -1   7  -9  149.99   16.50
   1  -7   9  176.28   11.50
   1  -7   9  194.38   15.70
   1   7  10  301.77   19.60
   1  -7  10  345.77   21.30
   1  -7  10  301.57   16.60
   1   7  11  206.88   16.80
  -1   7 -11  145.99   19.40
   1  -7  11  177.58   15.50
   1  -7  11  154.48   17.50
  -1   8  11  183.38   15.20
  -1  -8  11  193.28   17.30
  -1  -8  11  156.38   15.20
   1   8 -10   13.30    8.30
  -1   8  10   14.40    5.60
  -1  -8  10    8.40    5.70
  -1  -8  10    5.90    7.40
   1   8  -9    2.80    5.00
  -1   8   9   -2.80    4.10
  -1  -8   9    3.60    4.80
  -1  -8   9   16.60    8.20
  -1  -8   9    1.50    4.20
   1   8  -8   76.29    8.80
  -1   8   8   84.19    7.70
  -1  -8   8   83.19    9.20
  -1  -8   8   97.09    7.90
  -1  -8   8   81.89    8.80
  -1   8   7  473.65   18.50
   1   8  -7  476.95   20.50
  -1  -8   7  478.25   19.30
  -1  -8   7  502.25   21.40
  -1   8   6  596.74   21.30
   1   8  -6  611.94   23.60
   1   8  -6  621.04   26.00
  -1  -8   6  610.54   22.60
  -1  -8   6  627.04   24.30
   1   8  -5 3886.61  116.59
  -1   8   5 3857.81  114.09
  -1  -8   5 3941.51  115.79
   1  -8  -5 4137.49  116.99
  -1  -8   5 3801.12  117.09
   1   8  -4 1619.34   50.89
   1   8  -4 1716.63   52.59
  -1  -8   4 1664.33   50.69
  -1  -8   4 1578.44   51.49
   1  -8  -4 1649.83   51.09
   1  -8  -4 1630.34   48.20
  -1   8   3   44.40    2.50
   1   8  -3   49.40    4.90
   1   8  -3   41.90    4.90
   1  -8  -3   50.39    5.60
  -1  -8   3   50.59    4.10
  -1  -8   3   51.79    4.00
   1  -8  -3   46.20    3.20
  -1   8   2 1787.72   54.79
   1   8  -2 1745.03   53.89
   1   8  -2 1888.31   54.69
   1  -8  -2 1788.72   53.99
  -1  -8   2 1812.42   54.29
  -1  -8   2 1828.02   54.59
  -1   8   1 2220.88   68.69
   1   8  -1 2365.96   68.19
   1   8  -1 2196.68   68.39
  -1  -8   1 2563.44   71.99
  -1  -8   1 2325.27   68.79
   1  -8  -1 2293.17   68.49
  -1  -8   1 2349.76   68.39
   1   8   0 1043.30   31.80
  -1   8   0 1045.30   33.30
   1   8   0 1045.20   33.20
   1   8   0 1127.29   32.40
   1  -8   0 1104.99   32.10
   1  -8   0 1110.69   33.50
  -1  -8   0 1062.89   33.00
  -1  -8   0 1000.40   33.20
  -1  -8   0 1112.39   31.90
  -1   8  -1 1132.29   36.60
   1   8   1 1188.88   34.80
   1   8   1 1278.67   36.20
   1   8   1 1162.58   34.40
   1   8   1 1132.29   37.00
   1  -8   1 1144.69   37.00
   1  -8   1 1167.98   36.20
  -1  -8  -1 1250.87   36.60
  -1   8  -2 1006.10   33.50
   1   8   2 1084.29   32.30
   1  -8   2  928.21   34.50
   1  -8   2 1074.39   34.30
  -1  -8  -2 1047.30   33.50
  -1  -8  -2 1112.69   33.10
   1   8   3 2552.44   72.79
  -1   8  -3 2356.96   74.89
   1  -8   3 2391.96   74.59
  -1  -8  -3 2469.55   73.19
   1  -8   3 2585.04   76.19
   1   8   4  887.91   27.90
   1   8   4  874.01   27.40
  -1   8  -4  824.52   30.10
   1  -8   4  831.72   29.80
  -1  -8  -4  865.81   27.90
  -1   8  -5 2595.84   81.69
   1   8   5 2632.84   78.69
   1  -8   5 2650.43   81.49
  -1   8  -6 1174.78   41.90
   1   8   6 1239.88   37.60
   1   8   6 1181.38   39.00
   1  -8   6 1205.08   39.40
   1  -8   6 1157.98   40.00
   1  -8   6 1183.58   41.50
  -1  -8  -6 1184.28   37.60
   1   8   7  286.07   13.70
  -1   8  -7  277.17   15.80
   1   8   7  283.47   12.60
   1  -8   7  270.27   13.30
   1  -8   7  284.67   15.50
   1   8   8    7.20    4.60
  -1   8  -8    5.90    4.50
   1   8   8    5.70    4.20
   1  -8   8   14.70    4.10
   1  -8   8    6.90    5.20
  -1   8  -9  178.08   16.60
   1   8   9  194.28   13.20
   1  -8   9  235.68   17.20
   1  -8   9  205.88   12.60
  -1   8 -10  115.99   17.10
   1   8  10  104.59   14.30
   1  -8  10  111.19   14.30
   1  -8  10  115.79   12.30
  -1   8 -11  158.58   18.80
   1   8  11  147.49   18.70
   1  -8  11  132.69   16.70
   1  -8  11  147.19   17.00
   1   9 -11   33.80   11.60
  -1   9  11   56.09    9.40
  -1  -9  11   55.99   10.00
  -1  -9  11   43.70    9.50
  -1   9  10  378.96   18.40
   1   9 -10  393.86   23.20
  -1  -9  10  369.36   22.90
  -1  -9  10  339.67   18.80
  -1   9   9   67.19    8.00
   1   9  -9   57.39    9.40
  -1  -9   9   43.60    9.50
  -1  -9   9   49.90    6.80
  -1  -9   9   58.39    9.20
   1   9  -8   50.99    7.60
  -1   9   8   37.40    5.40
  -1  -9   8   43.00    7.00
  -1  -9   8   39.30    5.60
  -1  -9   8   53.09    8.20
   1   9  -7  351.46   16.60
  -1   9   7  362.86   14.60
  -1  -9   7  325.37   15.20
  -1  -9   7  346.17   17.20
   1   9  -6  513.45   24.50
   1   9  -6  456.75   19.60
  -1   9   6  484.05   17.60
  -1  -9   6  483.05   20.40
  -1  -9   6  491.05   19.10
   1  -9  -6  494.65   20.70
  -1   9   5  149.69    7.30
   1   9  -5  136.09    8.50
   1   9  -5  142.29   10.40
  -1  -9   5  168.58    8.60
  -1  -9   5  144.79    9.00
   1  -9  -5  159.28    9.50
  -1   9   4 1190.18   36.00
   1   9  -4 1199.58   40.10
   1   9  -4 1172.98   38.60
  -1  -9   4 1175.88   39.30
  -1  -9   4 1197.08   38.50
  -1  -9   4 1213.48   40.00
   1  -9  -4 1232.98   38.90
   1  -9  -4 1260.37   36.40
   1   9  -3 5776.92  164.08
   1   9  -3 5455.85  162.78
  -1  -9   3 5452.05  162.98
   1  -9  -3 5933.71  161.48
  -1  -9   3 5567.54  163.78
  -1  -9   3 5610.04  163.48
  -1   9   2 1940.31   63.69
   1   9  -2 2107.69   61.69
  -1  -9   2 2080.69   61.79
  -1  -9   2 2140.79   62.29
  -1  -9   2 2051.69   62.09
  -1   9   1  294.27   11.60
   1   9  -1  293.77   10.90
   1   9  -1  283.77   11.20
  -1  -9   1  301.07   11.60
  -1  -9   1  312.87   10.90
   1  -9  -1  302.57   11.40
  -1  -9   1  307.57   11.20
  -1   9   0 4077.09  124.99
   1   9   0 4330.87  123.39
   1   9   0 4205.08  125.09
  -1  -9   0 4442.96  125.19
  -1  -9   0 4194.88  124.89
  -1  -9   0 4378.76  124.09
   1  -9   0 4568.84  125.49
   1   9   1 2830.62   83.79
  -1  -9  -1 2952.60   84.59
   1  -9   1 2914.41   85.79
  -1  -9  -1 3034.50   86.29
  -1   9  -2 2390.66   76.69
   1   9   2 2679.03   75.59
   1  -9   2 2562.94   76.49
   1  -9   2 2640.64   77.69
  -1  -9  -2 2565.54   73.69
  -1   9  -3  350.86   14.60
   1   9   3  361.06   13.00
   1  -9   3  357.16   14.50
  -1  -9  -3  342.47   13.50
   1  -9   3  347.57   15.60
  -1  -9  -3  353.56   14.80
   1   9   4 1713.83   51.29
   1   9   4 1730.83   51.19
  -1   9  -4 1644.64   54.09
  -1  -9  -4 1705.83   51.79
   1  -9   4 1675.93   53.89
  -1   9  -5  152.08   10.00
   1   9   5  167.98    8.30
   1   9   5  175.58    8.50
  -1  -9  -5  145.19    9.00
   1  -9   5  165.98    9.90
  -1   9  -6  209.58   12.70
   1   9   6  207.48   10.60
   1   9   6  231.78   10.40
   1  -9   6  208.78   12.80
   1  -9   6  230.28   11.30
   1  -9   6  220.58   12.70
  -1  -9  -6  214.98   10.00
   1   9   7 1421.46   46.60
  -1   9  -7 1393.46   49.90
   1   9   7 1471.15   44.80
   1  -9   7 1401.76   46.90
  -1  -9  -7 1450.95   44.90
   1  -9   7 1444.56   49.90
   1   9   8  249.88   12.10
   1   9   8  233.98   13.00
  -1   9  -8  250.67   15.60
   1  -9   8  226.08   16.60
   1  -9   8  229.38   12.80
   1   9   9  129.49   11.00
  -1   9  -9  148.99   14.30
   1  -9   9  142.19   10.90
   1   9  10  354.66   19.40
  -1   9 -10  357.06   22.40
   1  -9  10  362.86   20.00
   1  -9  10  409.06   23.00
  -1   9 -11  107.29   17.80
   1  -9  11  142.29   18.90
   1  -9  11  121.29   17.10
   1  10 -11   47.10   10.10
  -1  10  11   51.59   11.10
  -1 -10  11   58.49   10.00
  -1 -10  11   36.20    9.30
   1  10 -10  374.46   22.10
  -1  10  10  406.96   19.00
  -1 -10  10  420.86   24.00
  -1 -10  10  395.26   21.70
   1  10  -9  158.98   12.50
  -1  10   9  152.18   10.90
  -1 -10   9  180.08   15.20
  -1 -10   9  151.18   11.40
   1  10  -8 2465.55   79.19
  -1  10   8 2460.65   75.69
  -1 -10   8 2383.86   77.79
  -1 -10   8 2567.94   77.89
  -1 -10   8 2518.85   80.29
  -1  10   7  110.99    7.30
   1  10  -7  113.29    9.00
   1 -10  -7  118.29   11.50
  -1 -10   7  109.29    8.20
  -1 -10   7  121.49    9.70
   1  10  -6    7.70    2.90
  -1  10   6    7.40    2.50
   1 -10  -6    8.20    4.40
  -1 -10   6    5.70    2.80
  -1 -10   6    5.00    2.90
   1  10  -5  175.58   11.50
   1  10  -5  170.38    9.60
  -1  10   5  186.98    7.90
  -1 -10   5  191.68    9.70
   1 -10  -5  183.48    7.50
   1 -10  -5  188.68   10.60
  -1 -10   5  176.58   10.00
   1  10  -4  295.67   12.90
   1  10  -4  304.07   14.40
  -1  10   4  301.47   10.40
   1 -10  -4  299.57   11.40
  -1 -10   4  309.67   14.50
  -1 -10   4  316.07   13.00
   1 -10  -4  339.07   13.70
   1  10  -3  103.99    6.30
   1  10  -3  112.09    7.50
  -1 -10   3   99.59    7.20
  -1 -10   3   98.79    6.20
   1 -10  -3  126.79    6.70
  -1  10   2 1794.62   54.69
   1  10  -2 1819.52   54.19
   1  10  -2 1565.84   54.79
  -1 -10   2 1680.83   55.09
   1 -10  -2 1847.22   53.79
  -1 -10   2 1879.91   54.99
  -1 -10   2 1850.01   53.99
   1  10  -1 1540.55   46.30
   1  10  -1 1483.25   47.10
  -1 -10   1 1528.75   46.90
  -1 -10   1 1619.04   50.29
   1 -10  -1 1430.36   48.00
  -1 -10   1 1628.04   46.20
   1  10   0  358.86   11.70
  -1 -10   0  350.46   12.30
   1 -10   0  356.06   11.80
   1 -10   0  325.27   14.20
  -1 -10   0  375.66   11.70
  -1 -10   0  307.37   14.10
  -1  10  -1 2783.92   86.19
   1  10   1 2868.01   86.79
   1  10   1 2903.31   83.49
  -1 -10  -1 2995.20   84.39
  -1 -10  -1 2798.32   85.99
   1 -10   1 3030.70   86.89
  -1 -10  -1 3043.10   86.19
   1 -10   1 2907.41   85.39
  -1  10  -2 5212.48  161.88
   1  10   2 5756.72  160.68
  -1 -10  -2 5807.32  161.88
  -1 -10  -2 5655.83  158.88
   1 -10   2 5522.15  162.78
   1 -10   2 5637.14  161.58
  -1 -10  -2 5444.66  161.88
  -1  10  -3 2678.53   83.99
   1  10   3 2639.14   82.99
  -1 -10  -3 2897.11   84.29
   1 -10   3 2812.62   83.89
  -1 -10  -3 2705.23   82.79
   1 -10   3 2962.20   85.79
  -1  10  -4  454.75   18.60
   1  10   4  434.76   17.00
   1  10   4  461.15   15.90
   1 -10   4  428.16   18.10
  -1 -10  -4  474.25   19.10
   1  10   5  464.25   16.30
   1  10   5  462.35   16.50
  -1  10  -5  434.56   19.10
  -1 -10  -5  432.96   16.40
   1 -10   5  410.76   18.60
  -1  10  -6  172.18   11.30
   1  10   6  167.48    9.00
   1 -10   6  152.78   11.80
   1 -10   6  167.78   11.10
  -1 -10  -6  175.98    8.90
   1 -10   6  176.18    9.90
  -1  10  -7   57.19    7.90
   1 -10   7   62.89    8.00
  -1 -10  -7   52.99    5.80
   1 -10   7   63.09    6.90
   1  10   8   42.40    6.10
   1  10   8   55.59    8.00
  -1  10  -8   55.59    9.10
   1 -10   8   42.20    7.70
   1 -10   8   45.50    6.40
   1  10   9   14.30    4.90
  -1  10  -9   12.70    6.40
   1 -10   9   16.80    5.30
   1 -10   9    9.60    6.20
   1  10  10   33.40    7.40
  -1  10 -10   37.40    9.30
   1 -10  10   32.80    8.90
   1 -10  10   32.50    6.70
  -1  10 -11  137.79   18.40
   1  10  11   79.59   12.30
   1 -10  11   53.19   11.10
   1 -10  11   94.29   11.20
  -1  11  11   -7.30    7.80
   1  11 -11   -4.40    8.30
  -1 -11  11   -7.20    7.80
  -1 -11  11    5.20    8.10
   1  11 -10    7.70    7.20
  -1  11  10    7.70    5.80
  -1 -11  10    6.80    6.00
  -1 -11  10    5.30    7.20
   1  11  -9   10.00    5.50
  -1  11   9   18.20    4.80
  -1 -11   9    5.70    5.00
  -1 -11   9   15.40    6.80
   1  11  -8  102.99    9.80
  -1  11   8   97.29    7.60
  -1 -11   8  115.69   11.90
  -1 -11   8  114.89    9.30
   1  11  -7  501.65   21.20
  -1  11   7  465.05   17.80
  -1 -11   7  498.95   22.00
  -1 -11   7  489.85   20.20
  -1  11   6   35.10    4.10
   1  11  -6   29.70    4.60
  -1 -11   6   44.10    5.40
  -1 -11   6   32.70    5.10
   1 -11  -6   39.20    6.60
   1  11  -5  166.18    9.50
   1  11  -5  209.38   12.40
  -1  11   5  172.48    7.60
  -1 -11   5  169.08    9.40
  -1 -11   5  180.68   10.20
   1 -11  -5  197.48   10.90
   1  11  -4   68.09    5.30
   1  11  -4   60.49    7.00
  -1 -11   4   61.29    5.10
   1 -11  -4   53.99    5.70
  -1 -11   4   47.40    5.10
   1 -11  -4   58.59    4.60
  -1 -11   4   58.19    6.90
   1  11  -3 8509.25  231.98
   1  11  -3 7571.34  230.48
   1 -11  -3 8265.87  229.38
  -1 -11   3 7816.22  230.88
  -1 -11   3 7861.01  230.78
  -1 -11   3 8079.59  231.88
   1  11  -2  414.36   16.00
   1  11  -2  447.76   16.50
  -1  11   2  433.36   16.90
   1 -11  -2  443.96   16.20
  -1 -11   2  434.76   15.90
  -1 -11   2  470.05   17.10
  -1 -11   2  444.76   16.10
   1  11  -1  154.48    7.90
  -1  11   1  157.58    8.20
   1  11  -1  203.48    8.20
  -1 -11   1  176.18    7.80
  -1 -11   1  167.88    8.50
   1 -11  -1  210.58    8.80
  -1  11   0   73.39    5.00
   1  11   0   79.69    4.10
  -1 -11   0   82.69    4.70
  -1 -11   0   83.29    5.20
   1 -11   0   82.49    5.60
  -1 -11   0   73.99    5.10
  -1 -11   0   87.49    4.10
   1 -11   0   82.09    4.20
   1  11   1  363.86   11.40
  -1 -11  -1  332.77   14.80
  -1 -11  -1  359.66   12.40
  -1 -11  -1  373.56   14.00
   1  11   2   10.10    1.30
  -1  11  -2   12.30    2.40
   1 -11   2   15.80    3.20
  -1 -11  -2   10.40    1.60
   1 -11   2   10.80    2.30
  -1 -11  -2    8.20    2.40
  -1  11  -3  636.24   23.90
   1  11   3  692.63   22.10
  -1 -11  -3  665.23   23.90
  -1 -11  -3  639.24   23.10
   1 -11   3  670.23   25.20
   1 -11   3  634.04   23.50
  -1  11  -4   87.09    7.10
   1  11   4   91.59    6.00
   1  11   4   91.99    5.40
  -1 -11  -4   82.39    6.00
   1 -11   4   86.59    6.70
  -1 -11  -4   86.29    7.90
  -1  11  -5   21.90    4.50
   1  11   5   21.30    3.80
  -1 -11  -5   23.70    5.80
  -1 -11  -5   22.90    3.80
   1 -11   5   24.50    4.50
  -1  11  -6    7.80    3.60
   1  11   6    7.40    3.50
   1  11   6    7.70    2.70
   1 -11   6    2.80    3.20
  -1 -11  -6    6.20    2.80
   1 -11   6   10.50    3.30
   1  11   7 3290.27   99.69
  -1  11  -7 3322.37  104.39
   1  11   7 3526.15   98.29
   1 -11   7 3211.88  101.19
  -1 -11  -7 3266.07   98.39
   1 -11   7 3344.57  104.29
   1  11   8  126.09    9.60
  -1  11  -8  133.99   11.90
   1  11   8  122.69    9.30
   1 -11   8  118.69   11.70
   1 -11   8  123.99    9.90
  -1  11  -9  743.93   32.40
   1  11   9  749.62   28.60
   1 -11   9  731.93   30.00
   1 -11   9  755.12   32.60
   1  11  10    8.20    6.40
  -1  11 -10    7.50    8.40
   1 -11  10   22.50    8.70
   1 -11  10    0.00    7.00
   1  11  11   25.20   10.80
  -1  11 -11   39.10   10.30
   1 -11  11   33.40   10.50
   1 -11  11   22.80    9.60
   1  12 -11  111.99   17.60
  -1  12  11  126.59   13.70
  -1 -12  11  129.39   17.20
  -1 -12  11  104.29   12.90
  -1  12  10  373.66   17.70
   1  12 -10  366.76   20.70
  -1 -12  10  332.97   21.50
  -1 -12  10  359.96   20.70
   1  12  -9   51.49    7.80
  -1  12   9   53.59    6.60
  -1 -12   9   45.10    7.10
  -1  12   8 1753.52   55.39
   1  12  -8 1788.42   59.59
  -1 -12   8 1747.93   58.49
  -1 -12   8 1853.91   61.59
  -1  12   7  266.47   11.30
   1  12  -7  253.97   14.00
  -1 -12   7  253.47   14.50
  -1 -12   7  257.57   13.40
   1  12  -6  229.18   12.40
   1 -12  -6  234.48   14.00
  -1 -12   6  246.28   13.20
  -1 -12   6  230.78   12.00
   1  12  -5  747.73   29.00
   1  12  -5  733.53   26.80
  -1 -12   5  720.23   26.70
  -1 -12   5  736.23   27.70
   1 -12  -5  767.42   24.30
   1 -12  -5  774.62   27.50
   1  12  -4    6.40    2.30
   1  12  -4    4.50    3.70
   1 -12  -4    6.00    2.30
   1 -12  -4    2.20    2.50
  -1 -12   4    9.90    4.10
  -1 -12   4    4.40    2.10
   1  12  -3  533.65   20.10
   1  12  -3  500.15   18.90
   1 -12  -3  527.95   18.30
  -1 -12   3  539.95   20.50
  -1 -12   3  509.05   19.10
   1  12  -2 1003.80   33.30
   1  12  -2 1022.60   33.50
  -1  12   2 1021.80   34.30
  -1 -12   2 1054.79   33.10
   1 -12  -2 1021.90   33.30
  -1 -12   2 1075.19   34.40
   1  12  -1 1216.88   41.00
  -1  12   1 1242.68   41.50
   1  12  -1 1285.77   40.40
  -1 -12   1 1365.86   40.90
  -1 -12   1 1374.76   41.90
   1 -12  -1 1380.26   41.70
  -1 -12   1 1354.96   40.20
   1  12   0  309.57   13.00
  -1  12   0  289.37   12.80
  -1 -12   0  322.37   13.00
   1 -12   0  311.77   11.40
   1 -12   0  342.27   13.50
  -1 -12   0  317.97   13.00
  -1 -12   0  333.47   12.20
  -1 -12   0  362.56   11.40
   1  12   1  124.09    5.10
   1  12   1  119.29    7.20
  -1  12  -1  120.19    7.00
  -1 -12  -1  137.69    7.40
  -1 -12  -1  135.79    6.10
   1 -12   1  138.19    6.90
  -1 -12  -1  135.29    7.30
   1 -12   1  150.98    8.30
  -1  12  -2 8946.11  270.67
   1 -12   2 9528.55  270.07
  -1 -12  -2 9478.25  267.47
  -1 -12  -2 9083.79  270.27
   1 -12   2 9752.72  271.97
  -1 -12  -2 9672.03  270.37
   1 -12   3    2.50    1.90
   1 -12   3    4.40    3.20
  -1 -12  -3    6.20    3.00
  -1 -12  -3    4.90    2.10
   1  12   4 1350.66   40.60
   1  12   4 1386.46   41.80
  -1  12  -4 1305.67   44.40
   1 -12   4 1400.36   46.80
  -1 -12  -4 1340.17   42.60
  -1 -12  -4 1343.47   44.60
   1 -12   4 1255.87   44.00
   1  12   5  150.08    9.40
   1  12   5  160.88    8.70
  -1  12  -5  159.68   10.40
   1 -12   5  165.08   10.50
  -1 -12  -5  170.38   12.10
  -1 -12  -5  167.68    8.90
   1  12   6  116.39    7.20
   1  12   6  118.59    7.90
  -1  12  -6  111.19    9.40
   1 -12   6  107.59    8.40
  -1 -12  -6  115.59    7.40
   1 -12   6  117.39    9.40
   1  12   7  255.17   12.00
   1  12   7  257.67   12.30
  -1  12  -7  244.18   15.10
   1 -12   7  256.37   15.10
   1 -12   7  257.87   13.60
  -1 -12  -7  252.37   11.60
   1  12   8   83.09    8.60
   1  12   8   58.49    7.50
  -1  12  -8   53.89    8.60
   1 -12   8   51.49    7.70
   1 -12   8   72.39    8.60
  -1  12  -9  171.28   15.50
   1  12   9  171.28   11.80
   1 -12   9  179.68   15.70
   1 -12   9  148.99   13.10
  -1  12 -10    2.80    9.30
   1  12  10   26.60    7.00
   1 -12  10   14.80   10.90
   1 -12  10   14.70    8.10
   1  12  11   23.20    8.70
  -1  12 -11   13.50    9.60
   1 -12  11   -3.10    9.10
   1 -12  11   19.80    9.20
  -1  13  11   31.90    8.70
   1  13 -11   24.00   10.70
  -1 -13  11   24.70    9.50
  -1 -13  11   35.60   10.30
  -1  13  10  508.75   21.50
   1  13 -10  530.75   26.30
  -1 -13  10  499.75   25.80
  -1 -13  10  526.45   27.00
  -1  13   9   13.40    4.50
   1  13  -9    5.50    5.70
  -1 -13   9   10.40    6.80
  -1 -13   9   23.10    6.40
  -1  13   8   41.60    5.90
   1  13  -8   29.80    6.30
  -1 -13   8   29.50    5.50
  -1 -13   8   40.20    6.80
  -1  13   7  147.99    7.90
   1  13  -7  160.68   10.90
  -1 -13   7  149.69   10.20
  -1 -13   7  157.88   11.20
  -1  13   6  781.32   25.20
   1  13  -6  776.32   29.00
  -1 -13   6  772.82   28.80
   1 -13  -6  789.42   29.90
  -1 -13   6  813.02   30.20
   1  13  -5  343.07   15.50
   1  13  -5  352.06   18.10
  -1 -13   5  358.86   18.20
  -1 -13   5  359.96   16.30
  -1 -13   5  350.06   15.50
   1 -13  -5  368.16   16.40
   1 -13  -5  372.16   13.80
   1  13  -4   45.50    4.80
   1  13  -4   29.30    5.40
   1 -13  -4   44.40    5.60
  -1 -13   4   51.79    7.40
  -1 -13   4   45.80    4.90
   1 -13  -4   52.69    5.10
  -1 -13   4   38.10    4.80
   1  13  -3 2832.22   88.19
   1  13  -3 3003.90   89.29
   1 -13  -3 2931.21   87.49
  -1 -13   3 2942.31   88.39
  -1 -13   3 2853.71   88.39
  -1 -13   3 3143.99   90.19
   1  13  -2    5.90    2.60
  -1  13   2    3.70    2.10
   1  13  -2    4.80    1.70
   1 -13  -2    8.80    2.50
  -1 -13   2    0.90    1.50
  -1 -13   2    2.00    1.60
  -1 -13   2    9.20    2.80
   1  13  -1   53.79    4.70
   1  13  -1   55.29    4.50
  -1  13   1   72.79    5.20
   1 -13  -1   72.49    5.50
  -1 -13   1   68.29    4.70
  -1 -13   1   73.89    4.70
  -1 -13   1   64.49    5.70
   1  13   0 5668.23  179.18
  -1  13   0 5913.91  179.28
   1  13   0 6270.77  176.98
  -1 -13   0 6329.77  179.38
   1 -13   0 6674.53  180.08
  -1 -13   0 6045.99  179.28
  -1 -13   0 6408.66  178.18
   1  13   1  762.52   23.50
  -1  13  -1  724.73   26.40
   1  13   1  767.42   27.20
  -1 -13  -1  788.22   26.60
   1 -13   1  775.12   25.70
  -1 -13  -1  778.32   26.50
  -1 -13  -1  799.12   24.80
   1 -13   1  840.42   27.80
  -1  13  -2  341.17   14.50
  -1 -13  -2  358.96   14.30
   1 -13   2  342.87   13.80
  -1 -13  -2  328.47   14.30
   1 -13   2  352.96   15.60
  -1 -13  -2  351.16   14.50
  -1  13  -3  113.59    7.70
   1 -13   3  121.59    7.60
   1 -13   3  130.09    9.70
  -1 -13  -3  126.99    7.50
  -1 -13  -3  127.29    8.50
  -1  13  -4 1917.11   60.99
   1  13   4 1633.24   58.59
   1 -13   4 1865.91   60.39
  -1 -13  -4 2008.10   61.19
  -1 -13  -4 1988.60   59.09
   1 -13   4 2022.70   63.29
  -1  13  -5  211.48   12.50
   1  13   5  233.08   10.20
   1  13   5  255.17   11.00
   1 -13   5  235.58   12.90
  -1 -13  -5  227.78   11.00
  -1 -13  -5  214.68   14.10
   1  13   6   27.50    3.90
  -1  13  -6   22.70    4.80
   1  13   6   30.90    4.60
   1 -13   6   17.60    4.00
  -1 -13  -6   24.20    3.90
   1 -13   6   23.00    4.80
   1  13   7  439.86   17.40
  -1  13  -7  420.36   21.10
   1  13   7  454.35   17.40
   1 -13   7  460.25   21.70
   1 -13   7  452.75   19.70
  -1 -13  -7  452.25   17.40
  -1  13  -8   -1.00    5.10
   1  13   8    5.80    4.00
   1 -13   8    2.80    4.40
   1 -13   8   -0.90    5.90
  -1  13  -9  126.39   15.20
   1  13   9  132.09   10.30
   1 -13   9  115.69   15.20
   1 -13   9  137.29   11.50
  -1  13 -10  350.56   23.70
   1  13  10  316.97   17.70
   1 -13  10  315.67   19.30
   1 -13  10  350.06   21.90
   1  14 -11  222.98   20.20
  -1 -14  11  242.98   20.50
  -1 -14  11  229.68   19.30
  -1  14  10   13.90    5.70
   1  14 -10   13.10    7.80
  -1 -14  10   15.30    7.60
  -1 -14  10   13.70    7.10
   1  14  -9   -3.00    5.50
  -1  14   9    6.90    4.20
  -1 -14   9   -3.50    6.00
  -1 -14   9   -0.60    5.10
   1  14  -8   10.60    5.00
  -1  14   8   13.40    3.60
  -1 -14   8    8.50    5.00
  -1 -14   8    9.30    4.40
  -1  14   7  904.51   29.30
   1  14  -7  922.21   34.00
  -1 -14   7  949.21   35.10
  -1 -14   7  889.01   33.30
   1  14  -6   19.60    4.10
  -1  14   6   21.40    3.00
   1 -14  -6   17.70    3.40
  -1 -14   6   11.50    3.80
   1 -14  -6   14.40    6.80
  -1 -14   6   15.40    3.80
   1  14  -5 3106.99   97.49
   1  14  -5 3086.19   99.69
   1 -14  -5 3342.57   95.19
   1 -14  -5 3290.17   97.99
  -1 -14   5 3305.67  100.69
  -1 -14   5 3280.27   98.59
  -1 -14   5 3162.98   97.69
   1  14  -4    1.60    2.00
   1  14  -4    6.20    3.80
  -1 -14   4    2.20    3.90
  -1 -14   4    5.20    2.20
  -1 -14   4    0.10    2.20
   1 -14  -4   -0.50    3.20
   1  14  -3  266.97   13.20
  -1  14   3  248.98   13.00
   1  14  -3  255.97   11.80
   1 -14  -3  278.17    9.50
   1 -14  -3  268.57   11.30
  -1 -14   3  289.07   13.90
   1 -14  -3  258.27   13.40
  -1 -14   3  271.77   12.00
  -1 -14   3  265.17   12.00
  -1  14   2    0.00    1.80
   1  14  -2    1.30    1.60
   1  14  -2   12.40    3.20
  -1 -14   2    5.70    3.10
  -1 -14   2    1.50    1.50
   1 -14  -2    4.40    2.50
  -1 -14   2    4.00    2.00
   1  14  -1 5016.80  155.08
  -1  14   1 5099.69  155.78
   1  14  -1 4985.00  154.98
   1 -14  -1 5639.14  155.78
  -1 -14   1 5422.96  154.68
  -1 -14   1 5694.33  156.18
  -1 -14   1 5443.76  153.98
   1  14   0  373.26   15.50
  -1  14   0  332.37   15.00
   1  14   0  390.16   13.50
  -1 -14   0  401.56   13.30
  -1 -14   0  394.66   15.60
  -1 -14   0  377.36   15.30
   1 -14   0  371.76   13.30
   1 -14   0  385.16   15.80
  -1 -14   0  426.86   14.50
   1  14   1   10.80    2.70
  -1  14  -1    7.00    2.20
   1  14   1   11.60    1.80
  -1 -14  -1    9.10    2.40
  -1 -14  -1    5.20    2.30
   1 -14   1   12.20    3.50
  -1 -14  -1    7.40    2.30
  -1  14  -2  141.79    8.30
  -1 -14  -2  139.19    8.70
  -1 -14  -2  156.98    6.70
   1 -14   2  145.49    9.80
  -1 -14  -2  154.68    8.30
   1 -14   2  162.08    8.10
  -1  14  -3  231.08   11.80
   1 -14   3  238.68   13.70
   1 -14   3  240.98   11.50
  -1 -14  -3  252.97   11.50
  -1 -14  -3  237.98   12.00
  -1  14  -4   10.30    3.10
   1 -14   4    9.60    5.40
  -1 -14  -4   22.90    3.70
  -1 -14  -4   14.50    4.50
   1 -14   4   14.40    3.40
  -1  14  -5 3017.70   93.99
   1  14   5 3027.80   88.49
   1 -14   5 2963.30   92.29
   1 -14   5 3007.50   93.69
  -1 -14  -5 3123.99   91.19
  -1  14  -6  588.34   24.80
   1  14   6  580.34   20.30
  -1 -14  -6  564.14   21.40
   1 -14   6  591.94   24.90
   1 -14   6  592.94   23.50
  -1  14  -7  569.64   25.10
   1  14   7  552.34   20.40
   1 -14   7  560.34   23.30
   1 -14   7  546.45   25.20
  -1 -14  -7  570.34   20.90
  -1  14  -8   -2.30    6.60
   1  14   8    4.90    4.00
   1 -14   8    1.00    5.50
   1 -14   8    1.80    5.30
  -1 -14  -8   -0.90    3.80
  -1  14  -9  480.05   26.40
   1  14   9  464.35   19.90
   1 -14   9  515.35   26.20
   1 -14   9  468.55   23.30
   1  14  10   49.90    7.90
  -1  14 -10   43.90   10.50
   1 -14  10   45.80    9.70
   1 -14  10   40.90    9.90
   1  15 -11   81.59   12.40
  -1 -15  11   84.29   11.50
  -1 -15  11   58.99   11.50
   1  15 -10  614.54   34.40
  -1  15  10  669.33   24.80
  -1 -15  10  681.03   30.10
  -1 -15  10  704.53   31.80
  -1  15   9    7.30    4.30
   1  15  -9    5.20    7.50
  -1 -15   9    3.70    7.10
  -1 -15   9    4.60    6.60
  -1  15   8  160.58    8.70
   1  15  -8  170.78   12.40
  -1 -15   8  175.18   13.10
  -1 -15   8  178.18   13.60
   1  15  -7  147.79   10.90
  -1 -15   7  132.59   11.30
  -1 -15   7  141.99   10.30
   1  15  -6 1122.49   40.10
  -1 -15   6 1160.98   40.30
   1 -15  -6 1181.28   37.00
  -1 -15   6 1200.18   41.40
   1  15  -5   71.29    6.80
  -1 -15   5   74.19   10.50
  -1 -15   5   91.99    7.20
   1 -15  -5   64.29    8.40
  -1 -15   5   72.09    7.00
   1  15  -4    0.90    2.10
   1  15  -4   11.30    5.00
   1 -15  -4    2.40    3.40
  -1 -15   4    4.30    2.60
   1 -15  -4    2.30    2.30
  -1 -15   4    4.30    2.30
  -1 -15   4    5.40    5.00
   1  15  -3  547.75   22.30
  -1  15   3  608.24   23.60
   1  15  -3  553.94   21.50
  -1 -15   3  575.14   21.50
   1 -15  -3  617.94   19.70
  -1 -15   3  631.94   23.70
   1 -15  -3  579.54   20.90
  -1 -15   3  581.14   21.70
   1 -15  -3  584.84   22.50
   1  15  -2  214.28   10.50
  -1  15   2  196.58   10.80
   1  15  -2  201.08    9.90
  -1 -15   2  195.68    9.20
   1 -15  -2  204.48   10.40
  -1 -15   2  214.18   10.00
  -1 -15   2  202.98   11.20
   1  15  -1    8.60    2.60
   1  15  -1    7.90    2.00
  -1 -15   1   17.60    3.60
   1 -15  -1   15.10    3.40
   1  15   0 5405.96  150.58
  -1  15   0 4796.82  153.08
   1  15   0 4841.82  153.18
  -1 -15   0 5509.55  151.88
   1 -15   0 5621.84  153.98
  -1 -15   0 5119.59  153.18
   1 -15   0 5220.18  150.38
  -1 -15   0 5319.97  150.28
  -1 -15   0 5281.37  153.28
   1  15   1  158.88    6.30
  -1  15  -1  149.29    8.60
  -1 -15  -1  167.58    8.90
   1 -15   1  170.88    7.80
   1 -15   1  165.88    9.90
  -1 -15  -1  146.19    9.50
  -1 -15  -1  158.48    9.00
  -1  15  -2  134.49    8.50
  -1 -15  -2  148.49    8.70
   1 -15   2  142.09    7.90
  -1 -15  -2  156.38    6.90
  -1 -15  -2  155.38    9.10
   1 -15   2  160.58   10.40
  -1  15  -3  129.59    8.60
   1 -15   3  129.49    8.00
  -1 -15  -3  132.79    8.20
   1 -15   3  139.59   10.90
  -1 -15  -3  131.59    9.20
  -1  15  -4 2037.70   65.49
  -1 -15  -4 1991.00   65.29
  -1 -15  -4 2032.90   63.89
   1 -15   4 2145.29   68.59
   1 -15   4 2078.69   65.19
  -1  15  -5   27.00    4.90
   1 -15   5   26.80    4.60
   1 -15   5   28.60    5.40
  -1 -15  -5   41.90    5.60
   1  15   6  329.77   14.40
  -1  15  -6  326.77   17.10
  -1 -15  -6  331.77   14.60
   1 -15   6  320.77   15.90
   1 -15   6  345.17   17.30
   1  15   7  181.98    9.20
  -1  15  -7  166.08   12.80
   1 -15   7  190.58   12.10
   1 -15   7  170.68   14.80
  -1 -15  -7  192.68   10.50
   1  15   8    1.00    3.70
  -1  15  -8    7.70    5.80
   1 -15   8    9.60    7.50
   1 -15   8   -1.30    5.00
  -1 -15  -8    3.30    4.10
   1  15   9  103.29   10.00
   1 -15   9  138.99   15.80
   1  15  10  337.27   18.20
  -1  15 -10  357.06   23.70
   1 -15  10  363.26   23.10
   1 -15  10  353.76   21.50
   1  16 -11   78.09   12.20
   1  16 -10  130.49   17.50
  -1 -16  10  159.48   16.00
  -1 -16  10  158.18   16.30
   1  16  -9   30.90    7.20
  -1  16   9   26.30    4.80
  -1 -16   9   30.00    8.60
  -1 -16   9   45.30    8.40
   1  16  -8  737.13   30.00
  -1 -16   8  762.72   32.30
  -1 -16   8  746.33   30.60
   1  16  -7   20.40    5.10
  -1 -16   7   25.90    6.30
  -1 -16   7   25.90    5.40
   1  16  -6  446.76   19.90
  -1 -16   6  472.95   20.20
  -1 -16   6  462.75   20.70
   1  16  -5 1450.25   48.50
  -1 -16   5 1473.85   49.10
  -1 -16   5 1471.85   51.89
   1 -16  -5 1448.66   48.80
  -1 -16   5 1469.55   48.70
   1 -16  -5 1510.05   46.50
   1  16  -4  223.38   11.60
  -1 -16   4  242.48   11.90
  -1 -16   4  261.47   15.00
   1 -16  -4  229.88   11.00
   1 -16  -4  236.98   12.70
  -1 -16   4  221.88   11.80
  -1  16   3   95.49    8.10
   1  16  -3   88.79    6.60
   1  16  -3   90.59    8.20
   1 -16  -3  104.29    6.60
   1 -16  -3   99.09    5.00
  -1 -16   3   89.99    6.60
  -1 -16   3   94.39    8.90
  -1 -16   3   98.59    7.00
   1 -16  -3   87.59    7.60
   1  16  -2  246.78   11.80
  -1  16   2  245.28   12.50
   1  16  -2  233.58   11.40
  -1 -16   2  234.38   11.10
  -1 -16   2  235.28   10.60
  -1 -16   2  258.37   13.10
   1 -16  -2  248.38   11.90
   1  16  -1 2903.11   81.99
  -1  16   1 2532.35   83.69
   1  16  -1 2667.03   83.19
  -1 -16   1 2856.21   83.99
  -1 -16   1 2746.53   81.29
   1 -16  -1 2866.31   83.69
  -1 -16   1 2690.23   82.39
   1  16   0  116.59    6.40
   1  16   0  128.39    7.90
  -1  16   0  109.29    7.40
  -1 -16   0  112.59    7.90
  -1 -16   0  140.29    6.30
   1 -16   0  115.09    6.00
   1 -16   0  132.29    8.80
  -1 -16   0  132.59    6.80
  -1 -16   0  129.59    7.70
   1  16   1  514.45   16.80
   1  16   1  504.65   20.80
  -1  16  -1  493.35   20.10
   1 -16   1  520.25   18.50
  -1 -16  -1  551.74   20.50
  -1 -16  -1  514.65   20.20
   1 -16   1  597.44   21.90
  -1 -16  -1  523.75   18.30
  -1  16  -2 2788.22   88.79
  -1 -16  -2 2961.60   85.59
  -1 -16  -2 2863.51   88.39
   1 -16   2 3036.30   90.49
   1 -16   2 2987.70   87.69
  -1 -16  -2 2911.61   88.69
  -1  16  -3  879.31   32.50
   1 -16   3  913.41   31.90
  -1 -16  -3  908.41   32.00
  -1 -16  -3  922.51   32.60
   1 -16   3  999.00   35.20
  -1  16  -4  587.64   24.00
  -1 -16  -4  572.24   24.60
   1 -16   4  642.14   27.70
   1 -16   4  631.34   24.00
  -1 -16  -4  619.94   23.20
  -1  16  -5  335.47   16.90
  -1 -16  -5  354.16   15.40
   1 -16   5  339.87   16.80
   1 -16   5  347.77   16.00
  -1  16  -6  332.97   17.10
  -1 -16  -6  322.87   14.70
   1 -16   6  284.57   15.50
   1 -16   6  334.27   17.30
   1  16   7  154.48    8.40
  -1  16  -7  151.18   12.10
   1 -16   7  164.48   11.50
   1 -16   7  161.98   13.30
  -1 -16  -7  171.68   10.20
   1  16   8   32.20    4.90
  -1  16  -8   28.00    7.00
  -1 -16  -8   36.70    5.10
   1 -16   8   28.30    8.00
   1 -16   8   26.50    5.80
   1  16   9  536.55   21.90
  -1  16  -9  607.94   29.00
   1 -16   9  613.04   26.70
   1 -16   9  629.34   29.50
  -1  16 -10   19.00    9.00
   1 -16  10   10.40    8.30
   1 -16  10   17.20    8.20
   1  17 -10  169.08   16.20
  -1 -17  10  165.38   16.40
  -1 -17  10  152.68   17.10
   1  17  -9   36.40    7.00
  -1 -17   9   45.90    8.20
  -1 -17   9   34.10    9.30
   1  17  -8   28.00    6.20
  -1 -17   8   20.30    7.40
  -1 -17   8   30.00    6.20
   1  17  -7   24.20    5.80
  -1 -17   7   42.90    6.30
  -1 -17   7   35.50    7.60
   1  17  -6  107.79    9.00
  -1 -17   6  109.39    9.70
  -1 -17   6  109.09    9.00
   1 -17  -6  115.29    7.80
   1  17  -5  447.76   19.50
  -1 -17   5  476.45   19.90
  -1 -17   5  467.45   23.70
   1 -17  -5  463.15   18.00
  -1 -17   5  472.55   20.30
   1  17  -4  853.21   31.00
   1  17  -4  890.71   32.70
   1 -17  -4  849.32   31.10
  -1 -17   4  853.01   31.00
   1 -17  -4  891.81   30.00
  -1 -17   4  908.11   34.00
  -1 -17   4  887.71   31.40
   1  17  -3 4151.08  129.89
  -1  17   3 4202.88  132.19
   1  17  -3 4380.56  130.59
   1 -17  -3 4475.45  130.19
  -1 -17   3 4571.34  132.39
   1 -17  -3 4254.67  129.09
  -1 -17   3 4540.05  129.69
   1 -17  -3 4375.26  126.29
  -1 -17   3 4491.05  130.19
   1  17  -2  439.56   18.30
  -1  17   2  445.26   19.50
   1  17  -2  478.15   18.60
  -1 -17   2  460.25   18.10
  -1 -17   2  468.65   17.50
  -1 -17   2  488.95   20.20
   1 -17  -2  473.05   18.80
   1  17  -1 1377.26   43.30
   1  17  -1 1288.67   44.60
  -1  17   1 1324.57   45.40
  -1 -17   1 1422.46   42.70
  -1 -17   1 1435.16   45.70
  -1 -17   1 1400.96   43.90
   1 -17  -1 1406.86   45.10
   1  17   0 1032.10   31.80
  -1  17   0  955.70   34.40
   1  17   0  947.51   34.60
  -1 -17   0 1068.09   31.50
   1 -17   0 1025.00   31.40
   1 -17   0 1076.79   35.50
  -1 -17   0  970.80   34.30
  -1 -17   0 1022.40   33.00
   1  17   1  253.37   13.10
  -1  17  -1  247.78   12.40
  -1 -17  -1  278.57   13.10
  -1 -17  -1  263.87   10.90
   1 -17   1  271.77   13.90
   1 -17   1  264.97   11.00
  -1 -17  -1  259.07   12.60
  -1  17  -2   66.59    6.10
  -1 -17  -2   63.89    6.90
   1 -17   2   60.99    8.20
  -1 -17  -2   63.49    6.10
  -1 -17  -2   57.29    5.60
   1 -17   2   54.89    5.20
  -1  17  -3  341.47   16.30
   1 -17   3  383.56   19.10
   1 -17   3  372.06   15.90
  -1 -17  -3  363.86   16.10
  -1 -17  -3  361.16   17.10
  -1 -17  -3  389.46   13.20
  -1  17  -4  645.34   26.20
   1 -17   4  745.13   33.70
  -1 -17  -4  660.53   25.10
   1 -17   4  648.64   25.50
  -1  17  -5    0.40    3.30
  -1 -17  -5    6.20    3.40
   1 -17   5   12.20    4.00
   1 -17   5    8.40    3.30
  -1  17  -6   -6.10    3.80
   1 -17   6    4.50    3.30
   1 -17   6   -0.90    4.00
  -1 -17  -6    6.20    3.70
  -1  17  -7  884.61   34.40
   1  17   7  827.02   27.50
   1 -17   7  868.21   33.60
   1 -17   7  851.91   34.20
  -1 -17  -7  831.12   29.80
  -1  17  -8  337.97   19.60
   1  17   8  301.77   13.50
   1 -17   8  350.86   19.30
  -1 -17  -8  331.27   15.20
   1 -17   8  325.67   19.60
   1  17   9  510.75   20.30
  -1  17  -9  566.14   27.90
   1 -17   9  573.54   28.20
   1 -17   9  516.45   25.60
  -1  17 -10   36.00   10.40
   1 -17  10   48.10   10.70
   1 -17  10   35.80    9.30
   1  18 -10   88.89   13.00
  -1 -18  10   84.89   11.10
  -1 -18  10   84.49   11.30
   1  18  -9  625.64   28.90
  -1 -18   9  634.64   28.50
  -1 -18   9  616.94   29.50
   1  18  -8  572.54   25.70
  -1 -18   8  537.05   25.50
   1  18  -7  370.86   18.50
  -1 -18   7  393.66   19.80
  -1 -18   7  360.16   20.00
   1  18  -6   53.49    7.30
   1 -18  -6   60.69    6.40
  -1 -18   6   62.49    7.50
  -1 -18   6   65.99    7.80
   1  18  -5  194.58   11.60
   1 -18  -5  199.98   10.60
  -1 -18   5  196.88   11.80
  -1 -18   5  215.98   12.10
   1  18  -4  287.87   14.00
   1  18  -4  289.47   16.30
   1 -18  -4  286.67   14.80
  -1 -18   4  275.77   13.80
  -1 -18   4  295.47   14.30
  -1 -18   4  303.07   17.60
   1 -18  -4  292.97   13.40
   1  18  -3   51.39    5.70
  -1  18   3   64.09    7.10
   1  18  -3   48.20    7.00
   1 -18  -3   55.69    7.40
  -1 -18   3   67.69    6.30
  -1 -18   3   55.89    8.70
  -1 -18   3   55.89    5.70
   1 -18  -3   63.59    6.00
   1 -18  -3   72.29    5.10
   1  18  -2  515.65   20.10
   1  18  -2  482.05   20.10
  -1  18   2  505.15   21.60
   1 -18  -2  531.35   20.80
  -1 -18   2  563.14   22.50
   1 -18  -2  519.85   18.00
  -1 -18   2  524.25   20.00
   1 -18  -2  503.25   19.60
  -1 -18   2  514.35   19.10
   1  18  -1  251.97   12.40
  -1  18   1  247.38   12.90
   1  18  -1  259.07   11.70
  -1 -18   1  259.47   10.80
   1 -18  -1  280.07   13.60
  -1 -18   1  280.37   14.00
  -1 -18   1  253.97   11.70
   1  18   0   10.10    2.70
   1  18   0    5.80    2.60
  -1  18   0    0.10    2.00
  -1 -18   0    9.00    3.50
   1 -18   0    3.70    3.60
   1 -18   0    5.40    2.20
  -1 -18   0    4.70    2.20
  -1 -18   0    6.20    1.90
  -1 -18   0    9.50    2.20
  -1  18  -1 1224.98   42.90
   1  18   1 1217.58   43.70
   1  18   1 1312.07   39.80
  -1 -18  -1 1346.67   40.70
   1 -18   1 1302.47   40.60
   1 -18   1 1334.27   44.40
  -1 -18  -1 1274.87   43.00
  -1 -18  -1 1345.87   43.20
  -1  18  -2 3256.57  102.59
   1  18   2 3212.38  104.19
  -1 -18  -2 3331.07  102.19
   1 -18   2 3680.33  104.99
   1 -18   2 3410.06  100.89
  -1 -18  -2 3381.56   99.09
  -1 -18  -2 3424.66  102.59
  -1  18  -3 1524.95   50.99
   1 -18   3 1548.65   53.39
  -1 -18  -3 1502.95   50.69
  -1 -18  -3 1628.34   46.60
   1 -18   3 1500.55   49.70
  -1 -18  -3 1542.65   50.49
  -1  18  -4  305.37   15.50
  -1 -18  -4  317.77   15.00
   1 -18   4  303.77   14.90
   1 -18   4  309.87   14.80
  -1  18  -5   15.90    4.40
   1 -18   5   21.70    4.70
  -1 -18  -5   10.70    4.20
   1 -18   5   14.10    4.20
  -1  18  -6  181.08   12.50
  -1 -18  -6  170.68   10.80
   1 -18   6  164.88   11.60
   1 -18   6  163.18   11.90
  -1  18  -7    2.50    6.00
   1 -18   7   -1.00    4.50
  -1 -18  -7    8.50    4.30
   1 -18   7    2.20    4.50
  -1  18  -8  115.89   14.30
  -1 -18  -8   78.09    9.10
   1 -18   8   99.89   13.00
   1 -18   8   85.19   14.80
  -1  18  -9  136.59   17.50
   1 -18   9  135.89   14.90
   1 -18   9  160.88   15.60
  -1  18 -10    7.10    8.90
   1 -18  10   14.60    9.80
   1 -18  10   -7.00    7.90
   1  19 -10   -7.40    8.60
  -1 -19  10   11.80    8.70
  -1 -19  10   21.90    8.50
  -1 -19   9   20.20    8.60
  -1 -19   9   25.80    8.30
   1  19  -8   84.69   12.80
  -1 -19   8   64.39    9.60
  -1 -19   8   55.59    9.40
   1  19  -7  721.03   29.10
  -1 -19   7  726.83   29.40
  -1 -19   7  691.13   29.80
   1 -19  -7  720.23   24.90
   1  19  -6   97.39    8.90
  -1 -19   6   95.29    9.00
  -1 -19   6   99.39    9.60
   1 -19  -6   94.79    7.80
   1  19  -5  209.78   12.20
   1 -19  -5  219.98   11.30
  -1 -19   5  203.58   12.20
  -1 -19   5  197.48   12.00
   1  19  -4 1601.64   54.79
   1  19  -4 1611.24   53.39
   1 -19  -4 1604.44   52.09
  -1 -19   4 1663.33   53.19
  -1 -19   4 1635.64   53.39
  -1 -19   4 1663.93   56.69
  -1  19   3 2020.10   66.79
   1  19  -3 1982.20   64.09
   1  19  -3 1991.90   64.49
   1 -19  -3 2002.50   63.39
  -1 -19   3 2003.00   63.09
  -1 -19   3 2137.49   66.99
  -1 -19   3 2052.89   64.19
   1 -19  -3 2042.50   64.39
  -1  19   2 2039.70   68.69
   1  19  -2 2056.29   66.89
   1  19  -2 2283.17   66.69
   1 -19  -2 2165.38   67.39
  -1 -19   2 2143.99   65.29
  -1 -19   2 2162.58   66.59
   1 -19  -2 2098.59   64.09
  -1 -19   2 2294.97   69.19
   1 -19  -2 1987.20   65.89
   1  19  -1  159.08    9.70
   1  19  -1  174.38    9.40
  -1  19   1  164.08   10.10
  -1 -19   1  178.88   11.70
  -1 -19   1  164.38    8.00
   1 -19  -1  169.78   11.00
  -1 -19   1  166.98    9.00
   1  19   0  504.05   17.70
  -1  19   0  479.85   20.30
   1  19   0  462.35   20.20
   1 -19   0  512.55   17.30
   1 -19   0  514.25   21.50
  -1 -19   0  502.75   20.70
  -1 -19   0  544.55   17.40
  -1 -19   0  466.25   19.90
  -1 -19   0  493.55   18.60
  -1  19  -1  720.93   27.50
   1  19   1  699.83   28.20
   1 -19   1  749.42   25.00
  -1 -19  -1  737.43   27.50
  -1 -19  -1  770.62   25.30
  -1 -19  -1  747.03   27.60
   1 -19   1  768.22   29.10
   1  19   2  272.17   15.30
  -1  19  -2  293.37   14.50
   1 -19   2  321.67   17.20
  -1 -19  -2  304.97   11.90
   1 -19   2  292.97   12.90
  -1 -19  -2  290.07   14.80
  -1 -19  -2  289.17   14.30
  -1  19  -3  329.97   16.10
  -1 -19  -3  344.07   16.10
   1 -19   3  313.07   14.80
  -1 -19  -3  359.56   12.90
  -1  19  -4   18.80    4.40
   1 -19   4   19.60    4.10
  -1 -19  -4    9.40    3.70
   1 -19   4   14.30    4.10
  -1  19  -5  223.28   13.70
   1 -19   5  227.38   13.00
   1 -19   5  244.98   13.60
  -1 -19  -5  224.88   12.80
  -1  19  -6  369.96   18.80
   1 -19   6  356.66   17.90
   1 -19   6  345.97   18.40
  -1 -19  -6  334.77   16.40
  -1  19  -7  425.26   22.10
   1 -19   7  430.36   22.70
  -1 -19  -7  426.56   18.60
   1 -19   7  435.56   20.80
  -1  19  -8 1150.08   51.09
   1 -19   8 1243.38   47.40
   1 -19   8 1210.98   44.50
  -1 -19  -8 1215.98   40.10
  -1  19  -9   64.19   11.70
   1 -19   9   52.09    9.80
   1 -19   9   54.89   10.00
  -1  19 -10   41.30   10.30
   1 -19  10   36.60    9.50
   1 -19  10   32.30   10.40
   1  20 -10    3.40    8.90
  -1 -20  10    7.30    8.10
  -1 -20  10   10.80    8.20
   1  20  -9  311.77   29.50
  -1 -20   9  389.76   22.60
  -1 -20   9  318.07   20.90
   1  20  -8  267.77   17.00
  -1 -20   8  276.97   17.30
  -1 -20   8  263.27   17.90
   1  20  -7  328.47   17.50
   1 -20  -7  299.17   14.00
  -1 -20   7  317.87   17.90
  -1 -20   7  327.27   17.30
   1  20  -6  629.54   25.70
  -1 -20   6  610.54   25.90
  -1 -20   6  607.04   26.00
   1 -20  -6  613.54   23.20
   1  20  -5  585.24   24.10
   1 -20  -5  598.24   22.90
  -1 -20   5  593.04   24.30
  -1 -20   5  581.94   24.20
   1  20  -4  110.79    8.50
  -1 -20   4   97.29    8.10
   1 -20  -4   97.99    7.90
  -1 -20   4  102.69    8.40
   1  20  -3   20.90    4.50
  -1  20   3   23.20    4.90
   1  20  -3   14.20    5.10
   1 -20  -3   28.30    3.70
  -1 -20   3   25.80    4.10
  -1 -20   3   25.50    7.30
   1 -20  -3   19.90    3.90
  -1 -20   3   21.60    3.80
  -1  20   2 1438.36   51.39
   1  20  -2 1516.65   49.99
   1  20  -2 1513.35   49.10
   1 -20  -2 1474.15   49.00
  -1 -20   2 1548.35   49.30
   1 -20  -2 1520.55   50.29
   1 -20  -2 1499.25   46.90
  -1 -20   2 1611.94   52.19
  -1 -20   2 1549.45   48.00
  -1  20   1   33.50    5.30
   1  20  -1   41.40    5.30
   1  20  -1   23.80    4.20
  -1 -20   1   30.10    6.10
   1 -20  -1   28.20    5.60
   1 -20  -1   27.70    3.90
  -1 -20   1   38.30    4.50
  -1 -20   1   29.50    3.70
  -1  20   0  866.51   32.50
   1  20   0  874.91   32.90
  -1 -20   0  929.11   30.80
  -1 -20   0  983.60   29.30
  -1 -20   0  928.61   33.10
   1 -20   0  928.21   33.70
   1 -20   0  899.71   30.00
  -1 -20   0  872.91   32.40
  -1  20  -1  848.52   31.30
   1  20   1  839.32   32.20
   1  20   1  871.91   26.90
  -1 -20  -1  812.82   30.80
  -1 -20  -1  825.82   31.10
   1 -20   1  890.61   28.40
   1 -20   1  888.21   33.00
  -1 -20  -1  856.21   28.60
  -1  20  -2  777.32   30.00
   1  20   2  815.62   31.90
  -1 -20  -2  835.82   26.80
   1 -20   2  812.42   28.10
  -1 -20  -2  805.02   29.90
  -1  20  -3 1026.10   37.10
   1 -20   3 1003.30   36.10
  -1 -20  -3 1107.99   33.20
   1 -20   3 1038.20   35.70
  -1 -20  -3 1023.30   36.80
  -1  20  -4   64.89    7.60
  -1 -20  -4   61.09    7.40
   1 -20   4   52.19    6.70
   1 -20   4   51.59    6.90
  -1  20  -5  756.72   29.90
  -1 -20  -5  727.03   28.30
   1 -20   5  735.13   29.00
   1 -20   5  726.53   28.80
  -1  20  -6  893.41   35.50
   1 -20   6  922.61   35.80
   1 -20   6  904.81   34.80
  -1 -20  -6  900.41   32.90
  -1  20  -7  267.17   16.70
  -1 -20  -7  239.58   14.10
   1 -20   7  260.47   16.70
   1 -20   7  270.87   17.60
  -1  20  -8  108.59   13.10
  -1 -20  -8  105.09   10.40
   1 -20   8   82.09   11.80
   1 -20   8   97.79   12.80
  -1  20  -9   10.70    8.00
   1 -20   9    3.80    7.40
   1 -20   9   -3.40    7.40
   1  21 -10  145.29   17.60
  -1 -21  10  141.89   17.70
  -1 -21  10  133.99   16.30
   1  21  -9   92.89   14.40
  -1 -21   9  105.39   14.50
  -1 -21   9   88.99   12.00
   1  21  -8   32.50    7.60
  -1 -21   8   29.10    7.30
  -1 -21   8   31.20    8.80
   1  21  -7  818.82   33.20
  -1 -21   7  868.11   34.20
  -1 -21   7  827.92   34.20
   1 -21  -7  829.02   29.00
   1  21  -6  261.17   14.90
   1 -21  -6  246.08   13.10
  -1 -21   6  255.27   15.30
  -1 -21   6  259.57   16.20
   1  21  -5   88.99    8.50
   1 -21  -5   86.39    8.30
  -1 -21   5   90.59    8.70
  -1 -21   5   78.89    8.30
   1  21  -4    9.70    3.50
  -1 -21   4    7.90    3.30
   1 -21  -4    7.50    3.60
  -1 -21   4    7.80    3.50
  -1  21   3    5.70    3.80
   1  21  -3   -3.00    5.00
   1  21  -3    0.60    2.90
   1 -21  -3    2.10    2.80
  -1 -21   3   -3.30    2.40
  -1 -21   3    3.80    2.70
   1 -21  -3    0.20    2.20
   1  21  -2  346.27   15.90
  -1  21   2  316.37   17.20
   1  21  -2  335.67   16.00
  -1 -21   2  354.06   14.50
   1 -21  -2  344.57   13.60
  -1 -21   2  411.06   22.90
   1 -21  -2  340.47   15.40
  -1 -21   2  356.56   15.70
   1  21  -1 2121.69   64.49
   1  21  -1 2026.00   66.89
  -1  21   1 2024.00   67.69
  -1 -21   1 2127.39   65.49
  -1 -21   1 2094.19   63.39
  -1 -21   1 2172.38   68.59
   1 -21  -1 2130.59   64.29
  -1  21   0  175.18   11.00
   1  21   0  178.78   11.40
   1  21   0  172.08   10.20
   1 -21   0  185.68    9.60
  -1 -21   0  184.38   12.50
  -1 -21   0  180.58   10.80
  -1 -21   0  181.08    9.50
   1  21   1 2582.14   84.89
  -1  21  -1 2648.14   83.89
   1  21   1 2744.33   78.59
  -1 -21  -1 2635.54   83.59
  -1 -21  -1 2794.72   80.99
   1 -21   1 2717.03   80.39
  -1  21  -2    3.30    2.80
   1  21   2    5.00    3.50
   1 -21   2    6.70    2.60
  -1 -21  -2   -0.20    2.90
  -1 -21  -2    4.50    2.20
   1 -21   2    5.50    2.90
  -1  21  -3  475.75   21.40
  -1 -21  -3  489.15   21.30
   1 -21   3  505.45   20.30
   1 -21   3  501.65   20.80
  -1 -21  -3  526.95   18.20
  -1  21  -4  175.08   11.90
  -1 -21  -4  169.08   11.40
   1 -21   4  166.08   10.90
   1 -21   4  172.98   11.00
  -1  21  -5  790.32   31.80
  -1 -21  -5  801.92   30.50
   1 -21   5  804.92   31.20
   1 -21   5  806.22   31.10
  -1  21  -6  221.28   16.30
  -1 -21  -6  175.18   12.40
   1 -21   6  208.38   13.80
   1 -21   6  186.78   14.40
  -1  21  -7   -3.30    6.40
  -1 -21  -7    8.80    5.50
  -1  21  -8   82.69   11.30
  -1 -21  -8   61.59    7.60
   1 -21   8   71.09   11.20
   1 -21   8   69.89    9.90
  -1  21  -9   14.80    8.60
   1 -21   9    8.70    7.40
   1 -21   9   -4.20    7.40
   1  22  -9   78.99   12.40
  -1 -22   9   61.39   10.40
  -1 -22   9   60.59   10.10
   1  22  -8   58.59    9.20
  -1 -22   8   64.19   10.00
  -1 -22   8   60.39   10.20
   1  22  -7   33.10    7.80
  -1 -22   7   43.30   13.00
  -1 -22   7   31.00    7.40
   1 -22  -7   42.40    6.00
   1  22  -6  915.61   35.10
  -1 -22   6  947.71   36.20
   1 -22  -6  893.01   32.70
  -1 -22   6  949.11   35.70
   1  22  -5  251.87   14.20
   1 -22  -5  207.58   12.80
  -1 -22   5  242.28   14.20
  -1 -22   5  248.58   13.90
   1  22  -4  553.64   23.50
   1 -22  -4  565.94   22.90
   1 -22  -4  588.14   19.40
  -1 -22   4  574.24   22.90
  -1 -22   4  581.24   23.80
   1  22  -3    0.60    2.90
   1  22  -3    2.80    5.50
  -1  22   3    3.90    3.90
   1 -22  -3    4.30    2.20
  -1 -22   3    6.10    2.80
  -1 -22   3    2.00    3.00
   1 -22  -3    1.70    3.10
   1  22  -2  810.62   29.50
  -1  22   2  802.82   32.10
   1  22  -2  794.62   30.10
   1 -22  -2  799.22   29.50
  -1 -22   2  819.12   28.00
  -1 -22   2  815.12   29.50
   1 -22  -2  805.42   27.20
   1  22  -1  578.84   24.10
   1  22  -1  591.94   22.10
  -1  22   1  577.04   24.80
  -1 -22   1  610.74   21.00
   1 -22  -1  614.84   21.80
  -1 -22   1  582.24   22.60
   1  22   0 1114.29   34.90
   1  22   0 1082.79   39.10
  -1  22   0 1095.59   38.90
  -1 -22   0 1089.99   36.30
  -1 -22   0 1089.09   34.30
  -1 -22   0 1024.80   38.10
   1 -22   0 1066.59   36.20
   1 -22   0 1113.89   34.10
  -1  22  -1   16.10    4.10
   1 -22   1   12.80    3.00
   1 -22   1   14.90    3.50
  -1  22  -2  257.67   13.90
  -1 -22  -2  233.18   13.50
   1 -22   2  255.07   12.90
  -1 -22  -2  249.38   11.20
   1 -22   2  259.37   11.90
  -1  22  -3   50.99    7.00
   1 -22   3   60.39    6.40
   1 -22   3   53.09    6.60
  -1 -22  -3   56.39    5.40
  -1 -22  -3   50.09    7.30
  -1  22  -4  610.24   25.50
   1 -22   4  593.74   24.10
   1 -22   4  597.14   24.50
  -1 -22  -4  582.94   24.90
  -1  22  -5  239.68   14.80
   1 -22   5  216.48   15.00
  -1 -22  -5  233.88   14.20
   1 -22   5  237.28   14.00
  -1  22  -6 1314.97   47.50
  -1 -22  -6 1301.07   45.00
   1 -22   6 1296.87   46.90
   1 -22   6 1275.17   46.70
  -1  22  -7  104.19   13.80
   1 -22   7  100.99   12.00
   1 -22   7  123.69   11.90
  -1 -22  -7   84.09   10.90
  -1  22  -8   -3.40    7.50
  -1 -22  -8    6.90    6.20
   1 -22   8  -10.30    6.40
   1 -22   8   -8.10    6.80
  -1  22  -9   46.70    9.60
   1 -22   9   72.89   11.20
   1 -22   9   40.00    9.50
   1  23  -9   81.39   12.40
  -1 -23   9  109.19   14.40
  -1 -23   9   84.79   11.10
  -1 -23   8   25.90    7.60
  -1 -23   8   15.70    7.70
   1  23  -7  151.88   12.60
  -1 -23   7  142.19   12.80
   1 -23  -7  116.69   10.60
   1  23  -6    4.40    5.10
  -1 -23   6   14.70    6.00
  -1 -23   6    6.80    5.50
   1 -23  -6   -0.10    4.80
   1  23  -5  231.88   13.90
  -1 -23   5  248.08   15.40
   1 -23  -5  211.08   13.10
  -1 -23   5  208.58   13.30
   1  23  -4  660.33   26.20
  -1 -23   4  640.84   25.80
  -1 -23   4  624.54   24.70
   1 -23  -4  592.84   24.60
   1  23  -3   19.60    4.60
  -1  23   3   11.90    4.80
   1 -23  -3    9.80    2.80
  -1 -23   3   11.20    3.70
   1 -23  -3   13.00    4.10
  -1 -23   3   11.50    3.80
   1  23  -2  387.96   18.00
  -1  23   2  367.06   19.30
   1  23  -2  385.56   17.70
  -1 -23   2  390.06   15.90
   1 -23  -2  377.96   17.30
  -1 -23   2  392.36   17.40
   1 -23  -2  424.36   15.60
  -1  23   1 1150.98   42.30
   1  23  -1 1129.19   41.30
  -1 -23   1 1198.28   39.80
   1 -23  -1 1202.48   38.60
  -1 -23   1 1135.29   41.10
  -1 -23   1 1217.48   37.60
  -1  23   0  525.25   22.50
   1  23   0  497.95   22.40
  -1 -23   0  493.75   21.80
  -1 -23   0  499.65   19.90
  -1 -23   0  545.15   17.90
   1 -23   0  497.85   19.90
   1 -23   0  507.45   17.70
   1  23   1 1293.77   47.10
  -1  23  -1 1317.77   45.90
  -1 -23  -1 1309.97   45.70
   1 -23   1 1302.87   41.90
   1 -23   1 1346.77   44.20
  -1 -23  -1 1369.16   42.90
   1  23   2  153.88   12.30
  -1  23  -2  152.98   10.70
   1 -23   2  149.79    8.80
  -1 -23  -2  138.79   10.80
  -1 -23  -2  161.28    8.60
   1 -23   2  148.29    9.90
  -1  23  -3   80.29    8.40
  -1 -23  -3   53.39    8.30
   1 -23   3   71.29    7.50
  -1 -23  -3   78.99    6.10
   1 -23   3   78.79    7.20
  -1  23  -4  156.08   11.80
   1 -23   4  170.58   11.20
   1 -23   4  178.08   11.70
  -1 -23  -4  178.58   12.50
  -1  23  -5  926.71   36.10
   1 -23   5  895.91   34.30
  -1 -23  -5  894.21   34.10
   1 -23   5  885.61   34.40
  -1  23  -6  117.49   12.00
   1 -23   6  124.69   12.30
   1 -23   6  106.59   10.90
  -1 -23  -6  121.39   11.50
  -1  23  -7   17.90    6.80
   1 -23   7   20.40    7.70
   1 -23   7   14.10    6.80
  -1 -23  -7   23.30    6.90
  -1  23  -8  463.55   25.50
   1 -23   8  449.26   23.70
   1 -23   8  463.15   24.80
  -1 -23  -8  445.46   21.90
  -1  23  -9   95.19   12.90
   1 -23   9   78.69   11.40
   1 -23   9  122.59   16.40
   1  24  -9  723.83   32.50
  -1 -24   9  690.43   32.30
  -1 -24   9  734.83   33.30
   1  24  -8    3.20    6.40
  -1 -24   8   16.20    7.40
  -1 -24   8    7.30    7.20
   1  24  -7  455.25   23.00
  -1 -24   7  434.06   23.20
   1 -24  -7  406.36   18.90
  -1 -24   7  418.36   22.00
   1  24  -6  357.26   19.70
  -1 -24   6  352.56   18.50
   1 -24  -6  326.87   16.50
  -1 -24   6  289.67   18.20
   1  24  -5   72.89    9.00
   1 -24  -5   65.09    8.80
  -1 -24   5   65.39    9.00
  -1 -24   5   60.49    8.30
   1  24  -4  106.49    9.70
  -1 -24   4  120.59    9.80
   1 -24  -4  110.79    9.60
   1 -24  -4  111.39    6.70
  -1 -24   4  104.99    8.80
   1  24  -3  476.55   21.20
  -1  24   3  495.35   24.10
  -1 -24   3  440.96   20.30
   1 -24  -3  483.75   17.50
  -1 -24   3  484.55   19.60
   1 -24  -3  440.76   20.20
   1  24  -2  612.04   24.90
  -1  24   2  608.94   26.80
   1 -24  -2  560.84   23.70
  -1 -24   2  575.64   23.60
  -1 -24   2  589.64   22.00
   1 -24  -2  614.74   21.70
   1  24  -1  297.97   15.70
  -1  24   1  304.67   16.30
  -1 -24   1  289.17   12.40
  -1 -24   1  293.77   14.00
   1 -24  -1  291.97   13.20
  -1 -24   1  279.57   15.20
  -1  24   0  237.08   13.90
   1  24   0  232.28   13.90
  -1 -24   0  218.58   13.30
  -1 -24   0  239.38    9.90
   1 -24   0  232.38    9.90
   1 -24   0  216.98   11.60
  -1 -24   0  231.18   11.80
   1  24   1 1211.98   45.20
  -1  24  -1 1259.97   44.00
   1 -24   1 1218.58   39.50
   1 -24   1 1292.37   42.10
  -1 -24  -1 1199.48   43.60
  -1 -24  -1 1254.07   40.70
  -1  24  -2   91.99    8.70
   1  24   2   78.09    9.70
   1 -24   2   86.99    7.10
  -1 -24  -2   85.99    6.80
   1 -24   2  103.49    8.20
  -1 -24  -2   96.69    9.30
  -1  24  -3 2222.88   71.59
   1 -24   3 2181.78   70.19
  -1 -24  -3 2219.38   66.09
   1 -24   3 2164.28   68.69
  -1 -24  -3 2130.69   70.99
  -1  24  -4  187.68   13.40
   1 -24   4  197.28   12.20
   1 -24   4  185.58   13.20
  -1 -24  -4  185.58   13.30
  -1  24  -5    4.70    5.10
  -1 -24  -5    4.30    5.20
   1 -24   5    3.40    4.70
   1 -24   5    1.60    3.90
  -1  24  -6  247.58   17.50
   1 -24   6  241.08   16.40
  -1 -24  -6  209.78   14.70
   1 -24   6  210.28   14.80
  -1  24  -7    3.70    6.50
  -1 -24  -7    1.70    6.40
   1 -24   7    0.30    7.50
   1 -24   7   -1.60    6.40
  -1  24  -8   33.30    8.50
   1 -24   8   36.70    7.80
   1 -24   8   34.80    8.50
  -1  24  -9   41.70   10.50
   1 -24   9   44.20    9.50
   1 -24   9   37.40   10.10
   1  25  -9    4.30    8.30
  -1 -25   9    2.90    8.70
  -1 -25   9   20.40    8.90
   1  25  -8   97.39   15.40
  -1 -25   8   86.49   12.50
  -1 -25   8   75.89   10.70
   1  25  -7    4.90    8.20
  -1 -25   7   -4.30    6.20
   1 -25  -7    7.80    6.10
  -1 -25   7   19.70    7.60
   1  25  -6   81.29   10.40
  -1 -25   6   73.49   10.40
   1 -25  -6  100.09   10.20
  -1 -25   6   92.79   11.10
   1  25  -5    0.30    4.80
  -1 -25   5    5.20    4.30
  -1 -25   5   -4.60    3.80
   1 -25  -5   -3.40    5.00
   1  25  -4 1494.95   51.09
   1 -25  -4 1393.66   49.70
   1 -25  -4 1501.65   45.20
  -1 -25   4 1458.85   49.30
  -1 -25   4 1493.25   51.09
  -1  25   3   14.40    5.50
   1  25  -3   16.00    4.60
  -1 -25   3   15.60    4.80
   1 -25  -3   18.40    3.50
   1 -25  -3   17.50    4.70
  -1 -25   3   19.80    4.60
   1  25  -2 1904.91   62.59
  -1  25   2 1898.31   64.89
   1 -25  -2 1871.41   61.69
  -1 -25   2 1859.71   60.99
   1 -25  -2 1856.41   58.39
  -1 -25   2 1909.61   58.89
  -1  25   1    9.30    4.10
   1  25  -1    5.60    3.90
  -1 -25   1    4.50    3.60
  -1 -25   1    6.80    2.70
   1 -25  -1    7.30    3.00
  -1 -25   1    4.50    3.40
  -1  25   0  115.29   10.00
   1  25   0  120.09   10.30
  -1 -25   0  119.79    6.70
   1 -25   0  120.89    6.70
  -1 -25   0  106.49    9.30
  -1 -25   0   92.19    7.80
   1 -25   0  105.69    8.00
   1  25   1   74.19    9.20
  -1  25  -1   81.89    8.60
  -1 -25  -1   97.79    8.90
   1 -25   1   61.09    5.70
   1 -25   1   70.69    7.30
  -1 -25  -1   89.79    7.00
  -1  25  -2    9.50    4.40
   1  25   2    2.70    5.10
   1 -25   2    6.30    3.40
  -1 -25  -2    9.90    4.60
   1 -25   2    4.40    3.50
  -1 -25  -2    6.40    3.20
  -1  25  -3   25.10    5.30
   1 -25   3   28.30    5.00
  -1 -25  -3   23.30    4.00
   1 -25   3   30.60    5.20
  -1 -25  -3   38.20    7.00
  -1  25  -4  532.85   25.30
   1 -25   4  519.05   23.20
   1 -25   4  514.45   22.10
  -1 -25  -4  487.85   23.40
  -1  25  -5    2.20    4.40
  -1 -25  -5    2.30    5.70
   1 -25   5   10.40    6.10
   1 -25   5   -4.20    4.80
  -1 -25  -6  456.55   22.30
   1 -25   6  449.86   22.80
   1 -25   6  446.86   23.60
  -1  25  -7   -0.30    7.70
  -1 -25  -7   20.20    7.40
   1 -25   7  -11.40    6.80
   1 -25   7    2.10    5.90
  -1  25  -8 1189.48   47.10
   1 -25   8 1227.18   47.10
   1 -25   8 1152.08   45.80
   1  26  -8   41.60    9.30
  -1 -26   8   34.80    9.40
  -1 -26   8   41.50    9.00
   1  26  -7  423.06   22.40
  -1 -26   7  387.26   22.50
   1 -26  -7  382.26   19.40
  -1 -26   7  413.36   22.40
   1  26  -6   95.89   12.70
  -1 -26   6   85.39   11.90
  -1 -26   6  108.29   12.20
   1 -26  -6   87.09   11.10
   1  26  -5  117.29   11.20
  -1 -26   5  103.49   10.70
  -1 -26   5  110.09   11.60
   1 -26  -5   93.39   11.10
   1  26  -4   63.19    9.50
   1 -26  -4   77.19    6.10
  -1 -26   4   73.89    8.20
  -1 -26   4   88.59    9.70
   1 -26  -4   73.89    9.20
  -1  26   3  158.18   14.20
   1  26  -3  162.58   11.70
   1 -26  -3  136.89   11.20
   1 -26  -3  139.99    8.60
  -1 -26   3  158.18   10.30
  -1 -26   3  180.28   11.80
  -1  26   2  240.18   16.20
   1  26  -2  245.88   14.80
   1 -26  -2  233.58   13.70
  -1 -26   2  229.68   11.80
  -1 -26   2  257.87   13.70
   1 -26  -2  249.18   11.70
   1  26  -1  544.15   24.20
  -1  26   1  542.35   24.90
  -1 -26   1  558.24   19.70
  -1 -26   1  500.95   23.30
   1 -26  -1  532.85   20.90
  -1 -26   1  539.85   22.00
   1  26   0  136.59   11.20
  -1  26   0  131.79   10.80
   1 -26   0  121.99    8.90
  -1 -26   0  146.09    9.40
   1 -26   0  134.39    7.30
  -1 -26   0  146.09    7.40
  -1 -26   0  108.29   10.10
  -1  26  -1 1822.52   60.89
   1  26   1 1742.43   62.09
   1 -26   1 1808.72   58.29
   1 -26   1 1850.61   55.69
  -1 -26  -1 1743.83   60.19
  -1 -26  -1 1793.82   56.99
   1  26   2  140.19   13.10
  -1  26  -2  143.39   11.50
   1 -26   2  155.38    9.50
  -1 -26  -2  152.48    9.20
   1 -26   2  173.78   11.10
  -1 -26  -2  142.79   11.80
  -1  26  -3 1771.22   60.59
  -1 -26  -3 1706.13   59.69
  -1 -26  -3 1794.32   54.59
   1 -26   3 1761.82   58.69
   1 -26   3 1751.82   56.99
  -1  26  -4   72.29   10.10
   1 -26   4   53.99    8.10
   1 -26   4   55.59    8.20
  -1 -26  -4   51.79    8.10
  -1  26  -5   33.90    8.20
  -1 -26  -5   26.90    7.00
   1 -26   5   31.40    7.20
  -1  26  -6  111.49   12.90
   1 -26   6  106.59   13.30
   1 -26   6  103.29   16.40
  -1 -26  -6   95.59   12.50
  -1  26  -7    4.10    7.80
   1 -26   7   -4.00    6.00
  -1 -26  -7   16.80    7.80
   1 -26   7   10.70    7.20
  -1  26  -8   18.50    8.10
   1 -26   8   -3.20    7.90
   1 -26   8   21.30    8.10
   1  27  -8   95.59   15.10
  -1 -27   8   65.79   10.10
  -1 -27   8   64.29   10.70
   1  27  -7  177.38   17.10
   1 -27  -7  138.89   13.90
  -1 -27   7  177.48   15.50
  -1 -27   7  159.98   15.60
   1 -27  -6   83.69   11.90
  -1 -27   6   84.29   15.40
  -1 -27   6   98.99   13.30
   1  27  -5  167.78   13.10
  -1 -27   5  169.68   14.20
   1 -27  -5  158.58   13.40
  -1 -27   5  139.89   19.60
   1  27  -4  781.22   31.90
  -1 -27   4  783.92   29.70
  -1 -27   4  795.02   31.10
   1 -27  -4  763.02   25.80
   1 -27  -4  736.83   30.50
   1  27  -3   79.09   10.00
  -1  27   3   77.59   12.60
  -1 -27   3   58.39    8.10
   1 -27  -3   68.89    8.80
   1 -27  -3   63.69    6.50
  -1 -27   3   67.29    7.60
  -1  27   2  823.12   34.80
   1  27  -2  815.22   32.20
   1 -27  -2  743.13   30.60
  -1 -27   2  765.82   30.20
   1 -27  -2  803.52   28.10
  -1 -27   2  819.32   28.40
  -1  27   1  843.02   34.70
   1  27  -1  866.71   34.20
  -1 -27   1  879.91   28.60
   1 -27  -1  849.41   30.00
  -1 -27   1  794.92   32.90
  -1 -27   1  867.31   31.40
   1 -27  -1  783.42   31.90
  -1  27   0  176.68   13.30
   1  27   0  185.18   13.80
  -1 -27   0  186.18   11.00
   1 -27   0  192.28    8.80
   1 -27   0  182.88   10.90
  -1 -27   0  196.38    8.90
  -1 -27   0  183.38   12.90
  -1  27  -1  956.90   37.10
   1  27   1  949.80   38.40
  -1 -27  -1  940.21   33.20
  -1 -27  -1  949.60   36.60
   1 -27   1  978.20   31.90
   1 -27   1  944.81   34.40
  -1  27  -2    7.50    5.90
   1  27   2    7.50    6.80
  -1 -27  -2   12.30    5.00
   1 -27   2    8.40    3.60
   1 -27   2   13.10    4.10
  -1 -27  -2    1.00    3.50
  -1  27  -3   29.40    6.20
  -1 -27  -3   34.30    6.80
  -1 -27  -3   31.70    4.50
   1 -27   3   25.00    5.70
   1 -27   3   37.30    5.80
  -1  27  -4  138.79   13.30
   1 -27   4  114.69   10.40
   1 -27   4  130.49   12.40
  -1 -27  -4  103.69   12.20
  -1 -27  -5  163.68   14.50
   1 -27   5  173.98   13.60
   1 -27   5  184.28   13.60
  -1  27  -6  105.09   15.40
   1 -27   6   94.99   13.00
   1 -27   6  104.19   12.80
  -1 -27  -6  128.49   13.90
  -1  27  -7    6.80    7.40
  -1 -27  -7   14.80    8.50
   1 -27   7   29.50    7.30
   1 -27   7    0.30    7.30
  -1  27  -8  276.97   20.20
   1 -27   8  235.28   19.90
   1 -27   8  241.28   19.20
   1  28  -8   65.79   10.40
  -1 -28   8   46.60    9.20
  -1 -28   8   48.70    9.50
   1  28  -7   -4.40    7.10
  -1 -28   7    1.70    7.60
   1 -28  -7    1.50    7.60
  -1 -28   7    1.50    7.20
   1  28  -6  806.82   33.60
  -1 -28   6  811.22   33.30
   1 -28  -6  767.52   31.80
  -1 -28   6  764.82   33.80
   1  28  -5  217.48   15.90
   1 -28  -5  193.98   14.70
  -1 -28   5  176.48   14.90
  -1 -28   5  204.38   14.20
   1  28  -4  598.34   25.80
   1 -28  -4  586.54   20.40
   1 -28  -4  499.75   24.40
  -1 -28   4  582.24   25.90
  -1 -28   4  544.25   23.50
   1  28  -3   -0.70    4.90
  -1  28   3    6.20    6.50
  -1 -28   3    5.10    3.80
  -1 -28   3   15.80    5.30
   1 -28  -3   11.50    5.80
   1 -28  -3    4.90    3.40
  -1  28   2  227.18   16.60
   1  28  -2  218.18   16.30
   1 -28  -2  234.78   11.80
  -1 -28   2  207.78   13.30
  -1 -28   2  225.48   15.00
  -1 -28   2  228.18   11.70
   1 -28  -2  218.88   14.00
   1  28  -1  666.13   29.50
  -1  28   1  668.23   30.40
   1 -28  -1  666.83   25.00
  -1 -28   1  663.03   23.20
  -1 -28   1  628.94   28.50
   1 -28  -1  626.54   26.90
  -1 -28   1  640.54   26.00
  -1  28   0  393.36   21.70
   1  28   0  395.56   22.30
  -1 -28   0  353.46   17.00
  -1 -28   0  397.46   14.30
   1 -28   0  371.06   14.00
  -1 -28   0  337.17   18.90
   1 -28   0  353.46   16.90
   1  28   1   96.09   12.50
  -1  28  -1   86.19   11.50
   1 -28   1   91.59    7.00
   1 -28   1   89.19    8.30
  -1 -28  -1   92.29   10.10
  -1 -28  -1  100.19    8.30
   1  28   2    1.00    5.80
  -1  28  -2   12.70    5.50
  -1 -28  -2    8.60    5.40
   1 -28   2    9.00    5.40
   1 -28   2   17.50    4.30
  -1 -28  -2   10.80    4.10
  -1  28  -3  116.79   12.00
   1 -28   3  117.49   10.20
   1 -28   3  122.79    9.40
  -1 -28  -3  121.29   11.90
  -1 -28  -3  105.69    8.40
  -1  28  -4  318.87   22.10
   1 -28   4  332.07   17.10
  -1 -28  -4  325.27   19.30
  -1  28  -5  188.78   15.40
   1 -28   5  154.48   14.60
  -1 -28  -5  144.09   14.80
   1 -28   5  177.38   14.10
  -1  28  -6  737.73   33.10
   1 -28   6  659.33   30.40
  -1 -28  -6  663.33   30.40
   1 -28   6  708.73   31.30
  -1  28  -7  108.99   14.90
  -1 -28  -7  102.29   12.20
   1 -28   7   92.49   12.60
   1 -28   7   77.99   11.00
   1  29  -8   33.60    9.60
  -1 -29   8   40.20    9.70
  -1 -29   8   51.79   10.60
   1  29  -7  327.57   21.10
   1 -29  -7  336.27   25.10
  -1 -29   7  362.66   21.10
  -1 -29   7  292.97   20.30
   1  29  -6  272.67   19.30
   1 -29  -6  234.68   17.00
  -1 -29   6  265.17   17.50
  -1 -29   6  229.98   17.30
   1  29  -5  131.59   12.90
  -1 -29   5  131.89   11.80
   1 -29  -5  102.49   13.30
  -1 -29   5  116.39   14.10
   1  29  -4   23.60    6.80
   1 -29  -4   22.90    6.80
  -1 -29   4   25.20   10.90
  -1 -29   4   34.40    6.00
   1 -29  -4   38.10    4.70
   1  29  -3    4.80    5.10
  -1  29   3    1.70    7.00
   1 -29  -3    3.80    5.10
  -1 -29   3    3.60    4.60
   1 -29  -3    4.70    3.60
  -1 -29   3    4.50    4.10
   1  29  -2  130.39   12.00
  -1  29   2  139.79   13.80
  -1 -29   2  113.29    8.70
   1 -29  -2  112.99   11.00
  -1 -29   2  150.08   12.70
   1 -29  -2  126.59    9.00
  -1 -29   2  116.09   11.70
   1  29  -1  618.54   27.80
  -1  29   1  630.34   28.60
   1 -29  -1  574.54   25.80
  -1 -29   1  600.54   21.70
  -1 -29   1  630.64   25.10
  -1 -29   1  571.24   26.80
   1 -29  -1  583.24   23.40
   1  29   0  383.66   21.60
  -1  29   0  421.46   21.50
   1 -29   0  403.46   14.80
   1 -29   0  384.26   17.80
  -1 -29   0  373.06   17.90
  -1 -29   0  421.36   15.00
  -1 -29   0  373.56   21.50
   1  29   1  891.61   37.80
  -1  29  -1  953.40   36.70
  -1 -29  -1  824.82   35.70
   1 -29   1  883.51   33.50
   1 -29   1  930.11   30.60
  -1 -29  -1  915.91   32.60
   1  29   2   -2.90    6.40
  -1  29  -2    4.30    5.90
  -1 -29  -2    2.30    5.50
   1 -29   2    7.60    4.00
   1 -29   2   12.40    4.80
  -1 -29  -2   11.30    4.20
  -1  29  -3  277.77   18.10
   1 -29   3  274.57   14.40
  -1 -29  -3  253.17   17.00
  -1 -29  -3  263.67   12.90
   1 -29   3  239.58   15.80
  -1  29  -4  139.79   13.40
   1 -29   4  149.39   12.80
   1 -29   4  169.38   12.60
  -1 -29  -4  122.89   14.20
  -1  29  -5  492.65   26.10
   1 -29   5  494.75   24.00
   1 -29   5  474.65   24.50
  -1 -29  -5  437.86   24.10
  -1  29  -6   31.00    8.40
   1 -29   6   28.50    7.10
   1 -29   6   39.80    9.00
  -1 -29  -6   34.50    9.40
  -1  29  -7   -1.90    8.10
   1 -29   7    8.70    7.80
  -1 -29  -7    9.70    9.50
   1 -29   7   31.50    8.90
   1  30  -7  331.77   21.40
  -1 -30   7  357.26   22.10
  -1 -30   7  333.97   20.90
   1  30  -6  534.05   26.50
   1 -30  -6  474.15   24.80
  -1 -30   6  514.25   26.00
  -1 -30   6  485.55   25.10
   1  30  -5  202.48   17.00
  -1 -30   5  230.18   16.40
  -1 -30   5  240.88   17.10
   1 -30  -5  230.08   16.70
   1  30  -4  246.68   17.20
   1 -30  -4  219.08   16.00
  -1 -30   4  242.58   14.60
  -1 -30   4  228.68   16.10
   1 -30  -4  242.98   11.80
   1  30  -3   32.90    7.70
  -1 -30   3   30.40    7.10
   1 -30  -3   35.70    7.30
  -1 -30   3   35.70    6.00
   1 -30  -3   33.50    5.00
  -1 -30   3   23.80    6.90
  -1  30   2  312.77   21.10
   1  30  -2  321.57   19.60
  -1 -30   2  321.17   14.40
  -1 -30   2  299.07   16.70
  -1 -30   2  287.27   18.80
   1 -30  -2  294.87   18.20
   1 -30  -2  303.37   14.70
   1  30  -1  139.59   14.10
  -1  30   1  150.18   15.50
   1 -30  -1  153.68   13.70
   1 -30  -1  145.59   10.30
  -1 -30   1  159.78    8.90
  -1 -30   1  116.09   12.80
  -1 -30   1  143.99   11.20
  -1  30   0  193.08   16.40
   1  30   0  179.68   16.60
   1 -30   0  168.88   11.50
  -1 -30   0  173.58   11.90
   1 -30   0  183.68    8.90
  -1 -30   0  188.38    9.00
  -1 -30   0  169.88   13.50
   1  30   1  236.28   18.20
  -1  30  -1  226.58   16.80
   1 -30   1  216.48   11.00
  -1 -30  -1  230.78   13.00
   1 -30   1  226.78   14.60
  -1 -30  -1  209.08   15.80
  -1  30  -2  303.07   22.20
  -1 -30  -2  297.97   14.70
   1 -30   2  305.87   14.30
  -1 -30  -2  276.47   19.30
   1 -30   2  290.67   16.00
  -1  30  -3  294.07   18.30
  -1 -30  -3  297.87   14.20
  -1 -30  -3  298.67   20.80
   1 -30   3  292.47   15.30
  -1  30  -4   -2.40    6.70
   1 -30   4    0.30    6.80
  -1 -30  -4    1.90    9.40
   1 -30   4    0.10    6.80
  -1  30  -5  218.18   17.70
   1 -30   5  214.28   16.10
  -1 -30  -5  187.88   19.80
  -1  30  -6  375.76   22.80
   1 -30   6  345.77   21.20
  -1 -30  -6  347.87   24.90
   1 -30   6  338.77   20.30
  -1  30  -7  185.18   18.10
   1 -30   7  149.99   16.50
   1 -30   7  138.09   15.80
   1  31  -7   73.59   11.10
  -1 -31   7   55.89   11.10
  -1 -31   7   52.59   10.20
   1  31  -6   11.80    7.90
  -1 -31   6   22.10    8.00
   1 -31  -6   29.00    9.20
  -1 -31   6   16.30    6.90
   1  31  -5   35.30    8.90
  -1 -31   5   50.49    9.90
  -1 -31   5   29.70    8.10
   1 -31  -5   20.20    8.70
   1  31  -4  502.45   26.30
   1 -31  -4  478.75   25.60
   1 -31  -4  519.05   19.70
  -1 -31   4  519.25   23.90
  -1 -31   4  527.15   25.70
  -1  31   3  587.44   31.30
   1  31  -3  596.34   27.30
   1 -31  -3  511.55   27.00
  -1 -31   3  590.64   23.30
   1 -31  -3  580.84   22.00
  -1 -31   3  572.04   27.90
  -1 -31   3  486.15   28.60
  -1  31   2  727.73   33.30
  -1 -31   2  679.73   25.00
  -1 -31   2  654.03   28.00
  -1 -31   2  656.33   30.20
   1 -31  -2  672.33   25.70
   1 -31  -2  644.64   28.70
  -1  31   1   25.00   10.20
  -1 -31   1   17.10    6.80
   1 -31  -1   26.20    5.40
  -1 -31   1   24.80    4.50
  -1 -31   1   14.10    7.20
   1 -31  -1   16.80    6.00
   1 -31   0  341.27   17.10
  -1 -31   0  375.06   13.60
   1 -31   0  342.97   13.40
  -1 -31   0  343.07   17.20
   1 -31   0  317.77   19.30
  -1 -31   0  324.87   20.10
  -1  31  -1  420.66   23.90
   1  31   1  399.46   25.20
   1 -31   1  375.86   19.00
  -1 -31  -1  383.46   17.90
  -1 -31  -1  368.86   21.20
   1 -31   1  397.96   16.10
  -1  31  -2   23.70    6.80
  -1 -31  -2   15.00    6.20
   1 -31   2    5.20    5.60
  -1 -31  -2   27.10    5.50
   1 -31   2   24.40    5.30
  -1  31  -3  206.38   17.10
  -1 -31  -3  171.68   15.50
  -1 -31  -3  184.18   11.60
   1 -31   3  179.48   13.70
   1 -31   3  181.18   12.40
  -1  31  -4    8.70    6.90
  -1 -31  -4    9.90    8.20
   1 -31   4    8.10    6.10
   1 -31   4   16.70    6.70
  -1  31  -5  167.38   15.60
   1 -31   5  149.69   14.30
   1 -31   5  121.19   13.50
  -1 -31  -5  144.79   16.70
  -1  31  -6  169.28   16.70
   1 -31   6  154.78   15.30
  -1 -31  -6  180.38   19.20
   1 -31   6  140.19   15.40
   1  32  -6   24.90    7.50
  -1 -32   6    0.50    7.60
  -1 -32   6    8.00    7.70
   1 -32  -6  -10.40   10.30
   1  32  -5    5.10    7.20
   1 -32  -5    4.00   10.30
  -1 -32   5   21.00    7.20
  -1 -32   5   21.10    7.30
   1  32  -4   76.19   11.90
  -1 -32   4   47.80    9.80
  -1 -32   4   49.60    8.80
   1 -32  -4   58.19    6.50
   1 -32  -4   42.10    9.70
  -1 -32   4   57.79    8.50
  -1  32   3   22.00    9.80
   1  32  -3   30.50    8.50
   1 -32  -3   31.70    5.70
  -1 -32   3   20.70    5.80
  -1 -32   3   18.30    7.40
   1 -32  -3   16.60    6.50
  -1 -32   3   23.70    6.60
   1  32  -2  144.59   14.80
  -1  32   2  142.39   17.20
   1 -32  -2   88.29    9.70
  -1 -32   2  116.99   14.00
  -1 -32   2  119.79   12.50
  -1 -32   2  105.89    9.30
   1 -32  -2  127.39   13.20
  -1  32   1    4.10    7.00
   1  32  -1   -6.20    5.80
  -1 -32   1   11.10    6.50
   1 -32  -1    0.10    4.50
  -1 -32   1    7.20    4.00
  -1 -32   1   -2.80    4.90
   1 -32  -1    3.30    6.10
  -1  32   0   14.40    7.40
   1  32   0   13.80    6.80
  -1 -32   0    9.10    5.10
   1 -32   0    0.50    6.00
  -1  32  -1  474.35   25.50
   1  32   1  473.75   27.10
  -1 -32  -1  470.75   20.50
   1 -32   1  437.36   17.90
   1 -32   1  447.46   21.40
  -1 -32  -1  440.46   24.80
  -1  32  -2  974.20   39.20
  -1 -32  -2  867.71   37.60
   1 -32   2  761.52   36.90
   1 -32   2  930.41   31.90
  -1 -32  -2  899.01   32.50
  -1  32  -3  360.06   22.50
  -1 -32  -3  366.66   23.40
   1 -32   3  385.96   18.00
  -1 -32  -3  353.46   16.90
   1 -32   3  340.57   20.30
  -1  32  -4  119.49   14.00
   1 -32   4   85.99   11.20
   1 -32   4  104.69   12.60
  -1 -32  -4   83.79   13.30
  -1  32  -5   -7.60    7.20
  -1 -32  -5    6.60    9.90
   1 -32   5    7.90    6.80
   1 -32   5    5.70    7.40
  -1  32  -6    4.00    8.30
   1 -32   6    0.20    7.80
  -1 -32  -6   12.30   12.50
   1 -32   6    4.20    7.50
   1  33  -6   24.70    9.10
  -1 -33   6   43.80    9.10
  -1 -33   6   33.70    9.10
  -1 -33   6   58.99   10.50
   1 -33  -6   24.80   12.10
   1  33  -5   64.59   10.30
  -1 -33   5   59.39   11.40
  -1 -33   5   68.79   10.40
   1 -33  -5  106.79   15.80
  -1 -33   5   78.39   10.40
   1  33  -4  183.68   17.00
  -1 -33   4  161.48   16.20
  -1 -33   4  185.98   13.70
  -1 -33   4  177.48   15.20
   1 -33  -4  145.59   12.50
   1 -33  -4  170.18   17.30
   1  33  -3 1279.77   47.90
  -1  33   3 1272.07   52.09
  -1 -33   3 1205.48   41.40
  -1 -33   3 1091.89   46.10
   1 -33  -3 1125.09   45.80
  -1 -33   3 1180.38   45.10
   1 -33  -3 1194.78   40.30
  -1  33   2  243.38   20.20
   1  33  -2  209.48   18.20
   1 -33  -2  195.18   18.90
  -1 -33   2  191.88   17.00
  -1 -33   2  195.58   14.90
   1 -33  -2  200.88   12.90
  -1 -33   2  211.98   12.40
  -1  33   1  121.49   16.40
   1  33  -1  110.49   15.30
  -1 -33   1  120.69   14.90
  -1 -33   1  106.79    8.40
  -1 -33   1   89.79   12.30
   1 -33  -1  100.89   13.90
   1 -33  -1   99.89   10.60
  -1  33   0  178.18   17.60
   1  33   0  190.68   18.20
  -1 -33   0  179.48   14.70
   1 -33   0  168.08   12.70
   1 -33   0  167.78   14.40
  -1 -33   0  174.78   15.60
  -1  33  -1    6.60    7.20
   1  33   1    1.90    8.20
   1 -33   1    1.70    4.20
  -1 -33  -1    3.50    5.40
  -1 -33  -1    0.20    7.00
   1 -33   1   -3.00    5.90
  -1  33  -2   23.40    7.50
  -1 -33  -2    6.10    7.80
   1 -33   2   16.80    7.00
  -1 -33  -2   21.80    5.80
   1 -33   2   16.40    5.20
  -1  33  -3  149.69   15.70
  -1 -33  -3  130.09   11.30
   1 -33   3  126.39   13.60
   1 -33   3  114.39   11.60
  -1  33  -4  215.78   17.80
   1 -33   4  223.68   16.00
   1 -33   4  225.38   16.50
   1 -33   5   -8.50    7.10
   1 -33   5   12.40    8.30
   1  34  -5  245.18   19.40
  -1 -34   5  188.38   18.50
   1 -34  -5  197.68   21.30
  -1 -34   5  207.08   18.10
  -1 -34   5  213.88   17.90
   1  34  -4    9.90    7.80
  -1 -34   4    3.20    7.70
  -1 -34   4   -6.50    7.50
  -1 -34   4   -6.50    6.90
   1  34  -3    5.60    6.90
  -1 -34   3   27.00    8.10
   1 -34  -3   24.40    9.20
   1 -34  -3   14.50    5.60
  -1 -34   3   12.60    6.80
  -1 -34   3   15.90    5.90
  -1  34   2   22.70    9.60
   1  34  -2   36.90    9.10
  -1 -34   2   42.20    6.20
   1 -34  -2   22.40    7.50
   1 -34  -2   40.30    6.70
  -1 -34   2   43.60    8.70
  -1 -34   2   17.70    7.20
   1  34  -1  617.54   31.10
  -1  34   1  599.34   31.60
   1 -34  -1  546.45   28.00
   1 -34  -1  587.64   26.00
  -1 -34   1  624.14   22.00
  -1 -34   1  649.93   35.70
  -1 -34   1  541.05   28.80
  -1  34   0  204.48   17.70
   1  34   0  225.88   19.10
  -1 -34   0  203.08   18.00
   1 -34   0  163.68   16.50
   1 -34   0  196.78   15.20
  -1 -34   0  220.78   14.20
   1  34   1   47.30   11.70
  -1  34  -1   45.10    9.50
   1 -34   1   30.60    6.90
  -1 -34  -1   48.30   10.60
   1 -34   1   49.70    6.00
   1 -34   1   32.30    8.20
  -1 -34  -1   35.40    7.50
  -1  34  -2  661.13   31.60
   1 -34   2  659.13   24.90
   1 -34   2  601.34   28.20
  -1 -34  -2  576.64   30.60
  -1 -34  -2  649.04   25.80
  -1  34  -3   88.39   14.30
  -1 -34  -3   52.09   10.80
   1 -34   3   70.59    9.70
  -1 -34  -3   71.79    8.30
   1 -34   3   79.09   11.30
  -1  34  -4  345.87   22.20
   1 -34   4  312.37   19.90
  -1 -34  -4  337.77   24.10
   1 -34   4  347.57   22.60
  -1  34  -5  258.57   20.50
  -1 -34  -5  259.87   23.10
   1 -34   5  239.28   18.60
   1 -34   5  268.77   19.40
   1  35  -5  119.39   17.20
  -1 -35   5  112.59   15.50
   1 -35  -5  101.39   14.30
  -1 -35   5   84.59   12.70
  -1 -35   5   87.59   11.80
   1  35  -4   62.79   10.60
   1 -35  -4   67.09   12.50
  -1 -35   4   67.69    9.90
  -1 -35   4   62.19   10.20
  -1 -35   4   91.89   13.70
   1  35  -3  208.18   18.20
   1 -35  -3  179.68   13.40
   1 -35  -3  194.18   19.50
  -1 -35   3  187.78   14.20
  -1 -35   3  215.28   16.60
  -1 -35   3  198.28   17.50
  -1  35   2   47.00   10.80
   1  35  -2   58.59   10.20
  -1 -35   2   57.09    7.10
   1 -35  -2   32.40   10.20
  -1 -35   2   43.60    9.20
  -1 -35   2   38.80    9.30
   1 -35  -2   46.80    7.80
   1  35  -1   96.59   15.40
  -1  35   1   77.19   12.50
  -1 -35   1   66.19    9.00
   1 -35  -1   74.09   10.90
  -1 -35   1   66.59    8.50
   1 -35  -1   74.09    9.00
  -1 -35   1   68.89   11.00
  -1  35   0  803.42   36.10
   1  35   0  728.93   35.90
  -1 -35   0  734.43   30.70
   1 -35   0  701.13   32.90
  -1 -35   0  670.83   33.10
  -1  35  -1   -3.40    7.40
   1  35   1   -0.10    8.50
   1 -35   1   11.90    5.00
   1 -35   1    0.70    7.40
  -1 -35  -1   13.20    8.30
  -1 -35  -1  -10.60    6.70
   1 -35   1   11.10    7.00
  -1  35  -2   88.79   14.50
  -1 -35  -2   57.79    8.30
   1 -35   2   64.09    9.80
   1 -35   2   60.99    9.80
  -1 -35  -2   49.80   10.40
  -1  35  -3    6.70    7.60
  -1 -35  -3    9.90    7.30
   1 -35   3   -1.80    8.40
   1 -35   3   -2.10    6.90
  -1 -35  -3   15.70   10.30
  -1  35  -4  482.85   25.70
   1 -35   4  426.56   23.40
  -1 -35  -4  378.76   27.10
   1 -35   4  369.66   22.80
   1  36  -4   -0.50    9.00
  -1 -36   4   16.50    8.70
   1 -36  -4   11.60   10.80
  -1 -36   4   10.60    9.60
  -1 -36   4    2.90    8.10
   1  36  -3   30.60    8.90
   1 -36  -3   12.60    6.90
  -1 -36   3   21.60    8.70
  -1 -36   3   30.20    8.10
  -1 -36   3    1.10    8.70
   1 -36  -3   20.00    9.70
  -1  36   2   43.60   11.30
   1  36  -2   42.00    9.20
   1 -36  -2   36.20    8.80
  -1 -36   2   49.70    7.10
  -1 -36   2   30.20    8.20
  -1 -36   2   41.40    9.00
   1 -36  -2   27.60   10.00
  -1  36   1  577.94   31.40
   1  36  -1  579.74   30.50
  -1 -36   1  519.95   27.10
  -1 -36   1  532.55   28.50
   1 -36  -1  541.35   25.30
   1 -36  -1  543.15   27.80
   1  36   0   21.10    9.10
  -1  36   0   30.20    9.50
   1 -36   0   26.20    7.60
  -1 -36   0   13.50    8.50
  -1 -36   0   16.90    8.50
   1 -36   0   24.60    8.20
   1  36   1   18.50    9.90
  -1  36  -1   25.00    9.00
  -1 -36  -1   18.50    9.20
  -1 -36  -1   15.40    7.00
   1 -36   1   26.70    8.20
   1 -36   1   18.90    7.90
  -1  36  -2    8.50    8.00
   1 -36   2    5.00    7.10
   1 -36   2   14.70    6.20
  -1 -36  -2    5.50    8.60
   1 -36   2   18.00    7.40
  -1 -36  -2   16.50    7.50
  -1  36  -3   25.50    9.50
   1 -36   3    7.70    7.10
  -1 -36  -3   18.90   10.00
   1 -36   3    6.70    7.40
  -1  36  -4    3.80    8.90
   1 -36   4   -5.90    7.90
  -1 -36  -4    5.30   11.00
   1 -36   4   15.00    8.40
   1  37  -3  289.57   22.10
  -1 -37   3  315.87   18.70
  -1 -37   3  292.27   21.90
   1 -37  -3  324.47   22.60
  -1 -37   3  274.37   19.50
  -1  37   2   13.20   10.70
   1  37  -2   21.70    9.80
  -1 -37   2    4.70    7.80
  -1 -37   2    6.90    8.50
   1 -37  -2   -3.00    8.70
   1 -37  -2   10.60    7.10
  -1  37   1   21.90   10.10
   1  37  -1   29.20    9.70
  -1 -37   1   17.30    8.60
  -1 -37   1   22.80    8.80
   1 -37  -1   25.80    9.10
   1 -37  -1   14.90    8.80
   1  37   0  519.25   29.30
  -1  37   0  524.15   29.20
   1 -37   0  399.86   24.90
   1 -37   0  419.06   23.80
  -1 -37   0  482.65   24.40
  -1 -37   0  467.65   26.70
   1  37   1    5.60    9.80
  -1  37  -1   13.60    9.60
   1 -37   1    2.90    7.80
  -1 -37  -1   10.50    9.10
  -1 -37  -1   16.20    8.40
   1 -37   1   18.90    8.10
  -1  37  -2   40.40   10.50
  -1 -37  -2   13.70    9.30
   1 -37   2   28.90    8.20
  -1 -37  -2   27.90   10.00
   1 -37   2    7.00    8.50
  -1  37  -3   26.30   10.30
   1 -37   3   33.00    9.30
   1 -37   3   22.40    9.80
   1 -37   3   42.50    8.40
  -1 -37  -3   23.30   10.50
  -1  38   2  102.19   15.40
   1  38  -2   73.19   13.30
   1 -38  -2   72.69   11.30
  -1 -38   2   86.29   11.40
   1 -38  -2   58.49   12.10
  -1 -38   2   50.59   10.90
  -1  38   1   75.69   13.50
   1  38  -1   69.49   13.40
  -1 -38   1   77.89   10.90
   1 -38  -1   81.89   10.90
   1 -38  -1   77.49   11.70
  -1 -38   1   65.69   11.30
   1  38   0    8.90   11.10
  -1  38   0   -7.20    9.70
  -1 -38   0   -5.40    8.70
   1 -38   0    1.10    8.50
   1 -38   0    2.40    7.90
  -1 -38   0   -2.70    8.90
   1  38   1   -4.40   10.70
  -1  38  -1    8.60    8.90
  -1 -38  -1   11.00    9.40
   1 -38   1    9.30    7.80
   1 -38   1   10.40    8.40
  -1 -38  -1   23.20    9.00
  -1  38  -2  644.74   33.50
   1 -38   2  513.25   29.80
   1 -38   2  599.74   28.60
  -1 -38  -2  616.24   26.60
  -1 -38  -2  541.55   30.20
   2   0 -12   54.59   11.80
  -2   0  12   61.19   11.10
  -2   0  11   14.80    7.50
   2   0 -11   12.00   10.30
  -2   0  11   15.70    5.60
  -2   0  10  253.67   16.60
  -2   0  10  245.38   12.40
   2   0 -10  233.98   16.40
   2   0  -9   -4.60    4.50
  -2   0   9   -2.20    4.10
  -2   0   9    3.10    3.40
  -2   0   8  319.37   13.20
  -2   0   8  309.97   15.50
   2   0  -7    5.00    5.30
  -2   0   7    0.10    2.10
  -2   0   7    1.60    2.80
  -2   0   6 3440.26  103.29
   2   0  -6 3473.05  103.99
  -2   0   6 3439.26  100.89
  -2   0   6 3443.26   99.89
  -2   0   5   10.40    2.40
   2   0  -5    8.10    3.20
   2   0  -4  667.23   22.80
  -2   0   4  650.23   22.30
  -2   0   4  642.84   21.30
   2   0  -4  704.13   21.40
   2   0  -3    2.70    1.40
  -2   0   3    1.60    1.10
  -2   0   3    1.90    1.20
   2   0  -3    1.10    1.20
  -2   0   3    3.30    0.80
   2   0  -2  176.88    7.80
   2   0  -2  202.38    6.40
   2   0  -2  197.78    7.00
  -2   0   2  197.08    6.40
  -2   0   2  183.88    7.20
  -2   0   2  192.28    7.00
  -2   0   1    1.20    0.60
   2   0  -1    0.60    0.60
  -2   0   1    2.80    0.80
   2   0  -1    1.20    0.70
  -2   0   1    3.90    0.80
  -2   0  -1    2.80    1.10
   2   0   2  299.67   11.40
  -2   0  -2  315.77   11.50
   2   0   3    2.30    1.70
  -2   0  -3    4.80    1.90
   2   0   4 7069.89  207.58
   2   0   4 7250.87  206.38
   2   0   5    0.40    3.10
   2   0   5    3.90    2.70
   2   0   6 1274.27   40.60
   2   0   6 1177.48   41.70
   2   0   7   -4.00    4.90
   2   0   7    3.20    3.30
   2   0   7    0.50    2.30
   2   0   8    8.10    3.00
   2   0   8    0.40    6.40
   2   0   8    0.90    4.20
   2   0   9    7.30    6.00
   2   0   9    5.40    3.90
   2   0  10   83.59    9.10
   2   0  10   96.79   13.50
  -2   0 -10   94.29   15.30
   2   0  11   18.60    9.30
  -2   0 -11   -0.80   10.20
   2   1 -12    1.30    9.60
  -2   1  12    5.70    9.20
   2  -1 -12   -0.90   10.00
  -2  -1  12    2.80    9.20
   2   1 -11  881.11   39.30
  -2   1  11  921.51   39.50
  -2   1  11  904.91   31.30
   2  -1 -11  955.80   40.50
  -2  -1  11  947.91   38.10
  -2  -1  11  954.60   32.90
  -2   1  10  184.88   15.50
  -2   1  10  168.58   10.30
   2   1 -10  159.38   14.20
  -2  -1  10  189.88   14.40
  -2  -1  10  182.98   11.20
   2  -1 -10  161.38   14.10
   2   1  -9   13.10    5.50
  -2   1   9   14.40    3.70
  -2   1   9    8.90    4.60
  -2  -1   9   16.40    4.80
  -2  -1   9   12.90    3.80
  -2   1   8  559.04   19.50
   2   1  -8  511.15   22.80
  -2   1   8  531.75   22.20
  -2  -1   8  562.34   22.90
  -2  -1   8  544.35   20.00
  -2   1   7   -3.10    2.10
  -2   1   7    1.40    2.70
   2   1  -7   -4.00    5.30
   2  -1  -7    0.70    4.80
  -2  -1   7   -2.50    2.70
  -2  -1   7    2.30    2.80
  -2  -1   7    2.60    2.40
  -2   1   6   48.80    4.40
  -2   1   6   64.89    5.60
   2   1  -6   55.79    7.40
  -2  -1   6   67.89    5.80
   2  -1  -6   61.99    7.00
  -2  -1   6   50.89    4.50
  -2  -1   6   52.59    4.50
   2   1  -5 2112.09   63.19
  -2   1   5 2006.00   61.99
  -2   1   5 2058.19   60.29
   2  -1  -5 2091.39   62.59
  -2  -1   5 1997.90   62.39
  -2  -1   5 1947.01   60.99
  -2   1   4  502.05   19.80
   2   1  -4  566.94   19.60
  -2   1   4  537.35   17.70
   2   1  -4  587.64   18.30
   2  -1  -4  573.24   17.80
  -2  -1   4  524.15   19.00
  -2  -1   4  524.65   18.10
   2  -1  -4  549.15   19.20
   2   1  -3  398.46   14.30
   2   1  -3  406.76   13.50
  -2   1   3  400.36   13.90
  -2   1   3  377.36   13.10
  -2  -1   3  403.36   13.50
   2  -1  -3  401.66   13.40
  -2  -1   3  386.06   14.10
  -2  -1   3  415.36   12.70
   2  -1  -3  415.46   14.10
  -2   1   2    3.30    0.90
   2   1  -2    3.10    1.10
  -2   1   2    3.20    0.90
   2   1  -2    8.00    1.50
   2  -1  -2    6.10    1.10
   2  -1  -2    5.40    0.70
  -2  -1   2    2.00    0.80
  -2  -1   2    2.40    0.80
   2   1   0   52.99    2.80
   2   1   0   41.40    2.40
  -2  -1   0   46.80    2.50
  -2   1  -1  360.46   12.90
   2  -1   1  380.96   13.70
  -2  -1  -1  386.96   12.90
   2   1   2 5310.37  149.19
  -2   1  -2 5024.50  149.09
  -2  -1  -2 5172.78  149.09
   2  -1   2 5224.08  149.29
   2   1   3  416.36   14.90
   2  -1   3  399.36   16.20
   2   1   4  212.38    9.80
   2  -1   4  196.28    9.90
  -2  -1  -4  198.78    9.20
   2  -1   4  197.88   10.10
   2   1   5 1358.26   45.80
   2   1   5 1454.25   44.80
   2  -1   5 1383.66   46.20
   2  -1   5 1439.96   45.00
   2   1   6  154.58    9.90
   2   1   6  149.39    9.70
   2  -1   6  150.68    9.80
   2  -1   6  141.79    9.70
   2   1   7   14.40    5.60
   2   1   7   20.60    3.10
   2   1   7   24.90    5.00
   2  -1   7   22.00    4.90
   2  -1   7   17.70    3.20
   2  -1   7   19.90    5.90
   2   1   8   50.59    7.20
   2   1   8   46.10    5.40
   2   1   8   58.39    8.60
   2  -1   8   40.80    5.70
   2  -1   8   41.70    8.10
   2  -1   8   52.69    8.00
  -2   1  -9  845.82   37.30
   2   1   9  859.21   28.40
   2   1   9  826.92   34.40
   2  -1   9  856.01   34.40
   2  -1   9  823.72   29.10
   2   1  10   64.89    8.50
   2   1  10   78.99   11.00
  -2   1 -10   79.99   12.80
   2  -1  10   68.89    9.30
   2  -1  10   58.79   11.00
  -2   1 -11  254.17   23.10
   2   1  11  304.17   20.90
   2  -1  11  298.37   20.70
  -2  -1 -11  303.77   24.40
  -2   2  12    3.50    9.00
   2   2 -12   13.20   10.00
  -2  -2  12  -12.60    8.60
   2  -2 -12    7.60    9.70
   2   2 -11    7.30    9.50
   2  -2 -11   -5.40   10.10
  -2  -2  11   10.90    8.40
  -2  -2  11   20.30    6.00
   2   2 -10  165.08   13.70
  -2   2  10  173.88   14.40
  -2   2  10  146.49    9.30
  -2  -2  10  177.18   13.40
  -2  -2  10  158.28   11.00
  -2   2   9  477.35   17.80
  -2   2   9  479.45   21.30
   2   2  -9  485.35   22.20
  -2  -2   9  485.15   19.30
  -2  -2   9  466.15   21.80
  -2  -2   9  487.55   18.40
  -2   2   8  140.89    7.50
   2   2  -8  119.39   10.30
  -2   2   8  137.19    9.70
  -2  -2   8  134.49   10.20
  -2  -2   8  138.59    8.40
  -2  -2   8  139.09    9.60
   2   2  -7  216.58   14.50
  -2   2   7  221.78    9.80
   2   2  -7  228.88   12.10
  -2   2   7  223.58   11.70
  -2  -2   7  222.68   10.50
  -2  -2   7  230.28   10.20
  -2  -2   7  239.18   12.50
   2   2  -6 1927.31   60.79
  -2   2   6 1887.51   56.69
  -2   2   6 1914.01   59.09
  -2  -2   6 1882.21   57.69
   2  -2  -6 1934.01   59.79
  -2  -2   6 1854.71   59.69
  -2  -2   6 1898.81   56.59
  -2   2   5 1814.32   53.59
  -2   2   5 1755.02   55.29
   2  -2  -5 1807.52   55.89
  -2  -2   5 1800.82   56.19
  -2  -2   5 1859.31   54.59
  -2   2   4    1.60    2.20
   2   2  -4    4.30    1.70
   2   2  -4    6.60    2.50
   2   2  -4    0.70    1.60
  -2  -2   4    3.70    1.70
  -2  -2   4    2.70    1.70
   2  -2  -4    2.90    1.20
   2   2  -3 4072.49  120.39
   2   2  -3 4246.67  119.19
  -2   2   3 4021.20  119.49
  -2   2   3 4173.58  118.79
   2   2  -3 4304.37  119.59
   2  -2  -3 4230.48  119.79
  -2  -2   3 4004.20  120.29
   2  -2  -3 4126.19  118.79
  -2  -2   3 4168.18  119.59
  -2   2   2 1469.55   43.80
  -2   2   2 1466.95   44.00
   2   2  -2 1567.94   45.30
   2   2  -2 1560.54   44.80
   2   2  -2 1478.05   43.20
   2  -2  -2 1552.24   44.20
  -2  -2   2 1482.95   44.50
   2  -2  -2 1447.26   43.80
  -2  -2   2 1540.05   44.00
   2  -2  -2 1455.85   43.40
   2   2  -1 2549.74   70.29
   2   2  -1 2347.36   70.19
  -2   2   1 2453.25   70.09
   2   2  -1 2367.76   70.19
  -2   2   1 2522.85   69.89
  -2   2   1 2330.97   69.49
   2  -2  -1 2422.56   69.99
  -2  -2   1 2264.17   69.29
  -2  -2   1 2402.26   70.29
  -2  -2   1 2597.74   70.39
   2  -2  -1 2367.16   69.89
   2  -2  -1 2472.95   69.59
   2  -2  -1 2505.65   69.79
  -2   2   0 1939.61   54.49
   2   2   0 1869.81   53.89
   2   2   0 1876.21   54.29
  -2   2   0 1828.82   54.19
   2  -2   0 1794.42   54.19
  -2  -2   0 1843.52   53.89
  -2  -2   0 1849.42   54.39
   2   2   1 3582.74  103.39
  -2  -2  -1 3646.54  104.49
   2  -2   1 3619.34  104.49
   2  -2   2   10.00    2.20
  -2  -2  -2    5.20    1.70
   2   2   3  613.64   19.90
  -2  -2  -3  576.84   21.30
   2  -2   3  560.64   21.30
   2   2   4 1928.71   57.69
   2  -2   4 1855.01   59.19
  -2  -2  -4 1840.02   57.49
   2  -2   4 1973.30   58.39
   2   2   5 1074.69   34.30
   2   2   5 1010.10   35.30
   2  -2   5 1081.79   34.90
   2  -2   5 1014.60   35.90
   2   2   6 1419.96   44.40
   2   2   6 1314.17   45.70
   2  -2   6 1445.96   45.30
   2  -2   6 1323.67   46.30
   2   2   7 1970.90   61.29
   2   2   7 1965.40   58.69
   2   2   7 1907.61   63.19
   2  -2   7 1997.50   62.19
   2  -2   7 1935.31   63.99
   2  -2   7 1919.11   59.99
   2   2   8  166.68   12.30
   2   2   8  187.08    9.10
  -2   2  -8  170.58   14.20
   2   2   8  198.78   13.70
   2  -2   8  193.28   14.80
   2  -2   8  186.38   10.20
   2  -2   8  187.38   12.80
   2   2   9  513.45   19.20
   2   2   9  566.14   26.30
  -2   2  -9  471.95   26.40
   2  -2   9  544.25   25.10
   2  -2   9  548.25   20.80
  -2   2 -10   26.30    9.00
   2   2  10   36.60    6.20
   2   2  10   28.90    9.10
   2  -2  10   21.30    5.70
   2  -2  10   27.20    9.40
   2   2  11  109.59   15.20
  -2   2 -11   74.49   12.30
   2  -2  11   61.09   10.80
  -2  -2 -11   74.99   13.00
   2   3 -12   -7.80    9.50
  -2   3  12   -3.20    9.00
   2  -3 -12   -2.00   10.30
  -2  -3  12   15.90    9.20
   2   3 -11   72.49   12.40
  -2   3  11   72.09   11.30
  -2  -3  11   79.99    8.70
   2  -3 -11   60.19   11.80
  -2  -3  11  104.49   15.20
  -2   3  10  469.35   17.50
   2   3 -10  481.55   23.00
  -2   3  10  460.05   22.20
  -2  -3  10  487.65   23.80
  -2  -3  10  467.25   19.90
  -2   3   9  131.59   10.40
  -2   3   9  126.09    7.50
   2   3  -9  114.39   10.80
  -2  -3   9  115.59   10.70
  -2  -3   9  124.79   10.20
  -2  -3   9  127.09    9.30
   2   3  -8 1673.03   55.29
  -2   3   8 1674.83   54.19
  -2   3   8 1657.03   50.49
  -2  -3   8 1641.34   52.49
  -2  -3   8 1660.13   55.59
  -2  -3   8 1685.23   51.49
  -2   3   7   36.80    5.50
   2   3  -7   35.60    5.30
   2   3  -7   36.20    8.00
  -2  -3   7   35.50    4.60
  -2  -3   7   42.90    6.00
  -2  -3   7   47.60    5.80
  -2   3   6   53.99    5.10
  -2   3   6   61.49    4.30
   2   3  -6   56.49    7.50
   2   3  -6   56.49    5.60
  -2  -3   6   53.29    5.50
   2  -3  -6   45.80    6.50
  -2  -3   6   55.39    4.70
  -2   3   5  265.67    9.80
  -2   3   5  263.47   11.10
   2   3  -5  276.27   12.90
  -2  -3   5  271.17   10.90
   2  -3  -5  261.57   11.80
  -2  -3   5  259.97   11.90
  -2   3   4 1681.83   48.70
   2   3  -4 1672.93   51.49
   2   3  -4 1680.23   50.19
  -2   3   4 1664.53   49.99
   2   3  -4 1631.54   50.29
   2  -3  -4 1675.23   50.29
   2  -3  -4 1600.04   49.40
  -2  -3   4 1654.03   51.09
  -2   3   3 1072.19   31.70
  -2   3   3  978.30   29.90
   2   3  -3 1010.60   30.40
   2   3  -3 1013.10   30.90
   2   3  -3  919.91   32.60
   2  -3  -3 1042.30   31.80
   2  -3  -3  994.70   29.90
  -2  -3   3  979.80   30.90
  -2  -3   3 1016.70   31.70
   2   3  -2 1321.97   39.40
   2   3  -2 1309.87   39.80
  -2   3   2 1287.17   38.70
  -2   3   2 1289.07   38.60
   2   3  -2 1286.67   38.30
   2  -3  -2 1287.87   38.50
   2  -3  -2 1328.27   38.70
  -2  -3   2 1280.57   38.50
  -2  -3   2 1348.86   39.80
  -2  -3   2 1411.56   39.30
  -2  -3   2 1357.96   39.90
   2  -3  -2 1323.87   38.90
   2   3  -1 1174.48   33.30
   2   3  -1 1106.89   33.20
  -2   3   1 1069.29   32.60
   2   3  -1 1078.69   32.40
   2  -3  -1 1121.59   32.70
  -2  -3   1 1157.08   33.40
  -2  -3   1 1066.99   32.40
   2  -3  -1 1104.79   32.90
  -2  -3   1 1096.39   33.20
  -2  -3   1 1147.49   33.30
   2  -3  -1 1113.49   32.70
   2   3   0 1073.99   31.60
  -2   3   0 1067.29   32.20
   2  -3   0 1075.79   32.30
  -2  -3   0 1089.19   31.80
   2  -3   0 1029.40   32.00
  -2  -3   0 1075.19   32.30
  -2   3  -1   93.49    5.20
   2   3   1   93.09    4.70
   2   3   1  101.79    4.00
  -2  -3  -1   91.29    4.00
  -2  -3  -1   86.39    5.20
   2  -3   1   90.29    4.70
   2   3   2 5122.49  146.29
   2   3   2 5249.47  147.79
  -2  -3  -2 5085.99  147.79
   2  -3   2 5071.89  147.99
   2   3   3  486.35   16.90
  -2  -3  -3  471.25   17.00
   2  -3   3  490.15   17.40
   2   3   4 2289.47   67.19
   2  -3   4 2243.48   67.89
   2  -3   4 2231.98   68.99
  -2  -3  -4 2190.18   67.19
   2   3   5   12.10    3.50
   2   3   5   12.70    3.10
  -2  -3  -5   12.50    2.60
   2  -3   5   10.80    3.50
   2  -3   5    5.80    2.70
   2   3   6  483.95   20.40
   2   3   6  520.15   19.60
   2  -3   6  502.05   21.30
   2  -3   6  508.25   20.50
   2   3   7  521.75   21.70
  -2   3  -7  481.85   23.60
   2   3   7  519.55   20.40
   2   3   7  507.35   17.50
   2  -3   7  491.15   21.60
   2  -3   7  502.95   19.10
   2  -3   7  481.75   22.00
  -2   3  -8  182.48   14.50
   2   3   8  190.48   13.60
   2   3   8  199.68   12.80
   2   3   8  197.88    9.10
   2  -3   8  180.88   13.00
   2  -3   8  210.58   16.00
   2  -3   8  194.08   10.50
   2   3   9  140.19   13.80
   2   3   9  141.79    8.20
  -2   3  -9  130.09   14.90
   2  -3   9  148.79   10.00
   2  -3   9  155.28   14.30
  -2   3 -10    3.20    8.30
   2  -3  10    6.40    8.60
   2  -3  10   -8.10    5.20
  -2   3 -11    0.60    9.60
   2   3  11    4.80    8.70
   2  -3  11    4.40    8.30
   2   4 -12   73.09   12.50
  -2   4  12   52.09   10.50
  -2  -4  12   56.39   11.00
   2  -4 -12   60.99   13.00
  -2   4  11   41.50    9.40
   2   4 -11   19.80   10.40
  -2  -4  11   37.20    7.60
  -2  -4  11   37.30    9.50
   2   4 -10   88.19   11.30
  -2   4  10  102.29   10.90
  -2  -4  10  110.19   13.20
  -2  -4  10  111.59   10.20
  -2   4   9  289.37   14.90
   2   4  -9  266.77   15.40
  -2  -4   9  265.67   15.90
  -2  -4   9  257.87   14.20
  -2  -4   9  257.47   13.50
  -2   4   8   14.90    4.10
   2   4  -8    8.50    4.30
  -2  -4   8   21.20    4.00
  -2  -4   8   18.50    4.60
  -2  -4   8   11.30    4.60
   2   4  -7    9.10    3.10
  -2   4   7    6.70    2.80
  -2   4   7   14.20    2.80
  -2  -4   7    5.00    3.50
  -2  -4   7    7.80    2.70
  -2  -4   7    3.50    3.00
   2   4  -6  413.06   16.60
  -2   4   6  411.46   13.90
  -2   4   6  406.36   15.90
   2  -4  -6  405.86   16.90
  -2  -4   6  406.46   15.70
  -2  -4   6  397.76   17.10
  -2   4   5  524.95   18.30
  -2   4   5  473.85   17.30
   2   4  -5  501.65   20.30
   2   4  -5  525.65   20.40
  -2  -4   5  518.05   18.30
  -2  -4   5  534.05   19.70
   2  -4  -5  524.15   18.80
   2   4  -4 3529.55  103.69
  -2   4   4 3485.65  103.39
   2   4  -4 3648.54  105.49
   2   4  -4 3676.93  103.99
  -2   4   4 3467.25  102.09
   2  -4  -4 3531.05  102.09
  -2  -4   4 3470.95  104.89
  -2  -4   4 3511.45  103.79
   2  -4  -4 3698.23  103.79
  -2   4   3 7818.02  224.88
   2   4  -3 8246.28  226.48
   2   4  -3 7169.28  228.08
  -2  -4   3 7958.30  226.48
   2  -4  -3 8411.66  226.88
  -2   4   2 4127.29  121.89
   2   4  -2 4377.56  122.39
   2   4  -2 4136.19  121.29
  -2   4   2 4105.09  121.29
   2   4  -2 4271.17  122.79
  -2  -4   2 4128.89  122.39
  -2  -4   2 4569.74  122.39
   2  -4  -2 4355.06  121.49
   2  -4  -2 4293.57  121.49
  -2  -4   2 4065.49  121.59
  -2  -4   2 4347.77  122.79
  -2   4   1  498.95   16.30
   2   4  -1  526.35   16.70
   2   4  -1  534.85   16.90
   2   4  -1  516.35   16.00
  -2  -4   1  514.15   16.10
  -2  -4   1  522.55   16.70
   2  -4  -1  539.85   16.40
  -2  -4   1  497.95   16.60
  -2  -4   1  541.05   17.00
  -2   4   0 1519.45   46.30
   2   4   0 1546.75   45.60
   2   4   0 1618.44   45.70
  -2  -4   0 1644.14   46.60
   2  -4   0 1484.55   46.30
  -2  -4   0 1553.14   45.70
   2   4   1 7969.00  226.78
   2  -4   1 7928.91  226.98
  -2   4  -2  664.73   26.20
   2   4   2  738.13   23.30
   2   4   2  733.63   21.80
  -2  -4  -2  763.32   23.60
   2  -4   2  710.63   23.60
   2   4   3  815.12   24.80
  -2   4  -3  809.12   28.60
   2   4   3  836.22   26.60
  -2  -4  -3  809.52   26.70
   2  -4   3  835.02   27.10
  -2   4  -4  188.08   10.80
   2   4   4  204.78    9.30
   2  -4   4  182.78    9.80
   2  -4   4  195.68    9.80
  -2  -4  -4  182.98    8.80
   2   4   5   90.79    6.60
  -2   4  -5   78.09    7.70
   2   4   5   86.79    6.90
  -2  -4  -5   88.69    6.00
   2  -4   5   84.49    6.90
   2  -4   5   99.59    7.80
   2   4   6  332.37   14.50
  -2   4  -6  324.17   17.10
   2   4   6  337.27   15.30
   2  -4   6  325.97   15.70
   2  -4   6  320.77   15.90
   2   4   7 1586.94   52.39
  -2   4  -7 1528.65   55.09
   2   4   7 1381.26   49.30
   2   4   7 1655.33   50.49
   2  -4   7 1650.03   52.59
   2  -4   7 1578.54   49.99
   2  -4   7 1651.13   54.09
  -2   4  -8  291.37   18.50
   2   4   8  302.77   16.20
   2   4   8  311.27   11.90
   2   4   8  299.67   15.90
   2  -4   8  309.57   18.60
   2  -4   8  315.17   17.40
   2  -4   8  321.27   14.40
   2   4   9  423.26   21.10
  -2   4  -9  386.76   23.00
   2  -4   9  397.16   22.30
   2  -4   9  443.76   18.20
  -2   4 -10   -8.60    8.20
   2   4  10    9.60    7.70
   2  -4  10    2.20    7.80
   2  -4  10    4.80    5.50
   2   4  11  192.38   18.20
  -2   4 -11  159.08   19.30
   2  -4  11  143.09   17.50
  -2   5  12  116.39   17.40
   2   5 -12   69.19   12.20
  -2  -5  12   76.99   12.00
  -2  -5  12   88.69   18.40
   2  -5 -12   77.79   13.50
  -2   5  11  195.38   16.30
   2   5 -11  151.18   17.20
  -2  -5  11  185.78   14.00
  -2  -5  11  175.98   16.80
  -2   5  10  106.59   10.80
   2   5 -10   94.09   11.20
  -2  -5  10  104.29   13.10
  -2  -5  10  103.99   10.20
  -2   5   9  603.04   24.00
   2   5  -9  551.34   24.50
  -2  -5   9  548.15   22.90
  -2  -5   9  608.64   26.40
  -2  -5   9  607.84   23.10
  -2   5   8 1160.68   40.00
   2   5  -8 1180.28   41.30
  -2  -5   8 1153.08   38.80
  -2  -5   8 1257.67   39.80
  -2  -5   8 1188.88   42.40
  -2   5   7  153.48    7.10
  -2   5   7  162.58    9.10
   2   5  -7  157.18    9.70
  -2  -5   7  178.08   10.70
  -2  -5   7  144.39    8.80
  -2   5   6  181.68    9.40
   2   5  -6  155.68    8.90
   2   5  -6  154.18   11.20
  -2   5   6  148.39    8.20
  -2  -5   6  152.38    9.40
  -2  -5   6  146.09    8.20
   2  -5  -6  168.68    9.50
   2   5  -5    7.50    3.60
   2  -5  -5    5.90    1.50
  -2  -5   5    3.70    2.10
   2   5  -4 2905.51   85.09
   2   5  -4 3037.30   87.09
  -2   5   4 2791.52   84.39
  -2   5   4 2893.01   83.19
  -2  -5   4 2816.52   85.39
   2  -5  -4 2966.50   85.29
   2  -5  -4 2898.11   83.29
  -2  -5   4 2845.02   86.39
   2  -5  -4 2900.91   84.79
   2   5  -3  718.83   23.30
  -2   5   3  688.83   21.30
  -2   5   3  672.93   20.70
   2   5  -3  686.63   21.80
  -2  -5   3  592.84   23.60
   2  -5  -3  707.03   21.90
   2  -5  -3  699.83   20.90
  -2  -5   3  700.03   23.00
   2  -5  -3  707.43   21.60
   2   5  -2    3.10    0.90
   2   5  -2    3.00    1.20
  -2   5   2    4.00    1.20
   2   5  -2    4.20    1.70
   2  -5  -2    3.60    1.00
  -2  -5   2    7.30    1.70
  -2  -5   2    5.10    1.50
   2  -5  -2    3.60    1.30
  -2  -5   2    4.80    1.20
   2   5  -1 4433.06  123.49
  -2   5   1 4053.09  122.99
   2   5  -1 4506.45  123.19
   2   5  -1 4362.56  124.09
  -2  -5   1 4524.35  124.49
   2  -5  -1 4250.77  122.99
  -2  -5   1 4073.19  123.29
  -2  -5   1 4133.09  122.79
   2   5   0   45.60    2.70
   2   5   0   44.10    2.60
  -2   5   0   40.80    3.10
  -2  -5   0   47.40    3.80
  -2  -5   0   37.80    3.20
  -2  -5   0   47.50    2.80
   2   5   1 5194.58  149.79
   2   5   1 5183.38  148.59
  -2   5  -1 5227.28  150.78
  -2  -5  -1 5290.37  150.18
   2  -5   1 5234.98  151.08
  -2  -5  -1 5171.38  148.79
  -2   5  -2 5693.63  173.68
   2   5   2 6037.70  170.18
   2   5   2 6004.00  168.38
  -2  -5  -2 5947.00  170.38
   2   5   3 1737.43   50.49
   2   5   3 1731.83   52.49
  -2   5  -3 1732.43   54.89
   2  -5   3 1718.13   53.39
  -2  -5  -3 1760.72   52.79
   2  -5   3 1750.32   54.19
   2   5   4 1572.04   47.80
   2   5   4 1576.24   45.60
  -2   5  -4 1509.65   50.69
   2  -5   4 1533.05   49.80
   2  -5   4 1561.64   48.80
  -2  -5  -4 1564.34   48.00
  -2   5  -5  394.16   18.50
   2   5   5  404.06   15.90
   2   5   5  429.66   16.80
   2  -5   5  413.16   17.30
   2  -5   5  393.46   17.60
  -2  -5  -5  407.86   15.70
   2   5   6 1585.54   52.09
   2   5   6 1636.94   47.80
  -2   5  -6 1591.14   54.99
   2   5   6 1690.83   50.69
   2  -5   6 1605.94   52.09
   2  -5   6 1552.54   53.39
  -2  -5  -6 1598.74   50.39
  -2   5  -7  164.18   13.30
   2   5   7  203.78   11.80
   2   5   7  189.78   11.40
   2  -5   7  197.88   14.00
   2  -5   7  195.98   10.30
   2  -5   7  187.78   12.60
   2   5   8   84.29   10.70
  -2   5  -8   92.39   11.20
   2   5   8  100.09    9.20
   2  -5   8   76.79   12.60
   2  -5   8   95.29   11.10
   2  -5   8   89.39    7.90
   2   5   9  184.08   13.30
  -2   5  -9  169.88   15.50
   2  -5   9  170.08   15.30
   2  -5   9  175.68   11.10
  -2   5 -10  175.98   19.10
   2   5  10  212.38   16.90
   2  -5  10  167.48   12.80
   2  -5  10  165.98   16.80
  -2   5 -11  266.77   22.20
   2   5  11  220.58   20.20
   2  -5  11  222.28   19.00
   2  -5  11  237.88   18.10
  -2   6  12  139.99   19.20
   2   6 -12  120.39   18.40
  -2  -6  12  145.19   16.00
  -2  -6  12  103.59   14.50
  -2   6  11  135.29   13.50
   2   6 -11   88.39   14.70
  -2  -6  11  152.88   15.70
  -2  -6  11  110.09   12.70
  -2   6  10   17.10    5.90
  -2  -6  10   21.40    5.40
   2   6  -9  183.18   12.70
  -2   6   9  208.18   12.10
  -2  -6   9  184.08   11.80
  -2  -6   9  198.48   15.50
  -2  -6   9  179.68   13.50
   2   6  -8   59.79    7.30
  -2   6   8   66.69    6.70
  -2  -6   8   57.09    8.80
  -2  -6   8   56.29    7.80
  -2  -6   8   52.49    6.60
   2   6  -7 2346.07   71.79
  -2   6   7 2257.57   70.19
  -2  -6   7 2222.78   70.59
  -2  -6   7 2362.66   73.19
  -2   6   6 1491.45   47.40
   2   6  -6 1537.45   48.80
   2   6  -6 1521.45   51.19
  -2  -6   6 1553.04   50.09
  -2  -6   6 1529.25   48.20
   2   6  -5  109.59    6.70
   2   6  -5  111.49    8.80
  -2   6   5   98.49    6.00
   2  -6  -5  117.99    6.90
  -2  -6   5  108.79    7.20
  -2  -6   5  113.29    6.70
  -2   6   4  818.02   24.70
   2   6  -4  862.61   28.70
  -2   6   4  817.82   25.90
   2   6  -4  826.72   26.80
   2  -6  -4  753.52   27.70
  -2  -6   4  813.32   28.00
  -2  -6   4  844.82   27.20
   2  -6  -4  847.72   24.80
   2  -6  -4  853.81   26.30
   2   6  -3 1961.40   55.59
  -2   6   3 1767.42   53.79
   2   6  -3 1858.91   54.99
   2   6  -3 1851.81   56.29
   2  -6  -3 1843.42   54.79
  -2  -6   3 1860.71   55.39
  -2  -6   3 1830.32   55.49
   2  -6  -3 1848.42   53.99
   2  -6  -3 1816.12   53.59
  -2  -6   3 1841.62   55.99
   2   6  -2  190.58    7.50
   2   6  -2  198.68    8.40
  -2   6   2  173.18   10.20
   2   6  -2  204.58    8.10
  -2  -6   2  214.28    8.50
   2  -6  -2  196.28    7.10
   2  -6  -2  199.08    6.90
  -2  -6   2  193.58    7.80
  -2  -6   2  204.48    8.30
  -2  -6   2  222.68    8.50
   2  -6  -2  200.58    7.70
  -2   6   1  275.37   10.80
   2   6  -1  294.47   10.60
   2   6  -1  310.37   10.70
   2   6  -1  292.37   10.50
  -2  -6   1  308.47   10.60
  -2  -6   1  297.37   10.80
  -2  -6   1  356.46   14.00
  -2   6   0 1035.00   33.30
   2   6   0 1050.39   33.10
   2   6   0 1094.89   32.30
   2   6   0 1166.28   33.40
  -2  -6   0 1041.60   33.00
  -2  -6   0 1095.89   32.70
   2  -6   0 1087.79   33.50
  -2  -6   0 1106.19   33.60
  -2   6  -1 2099.69   63.59
   2   6   1 2069.69   61.29
   2   6   1 2171.98   62.69
  -2  -6  -1 2131.19   63.09
  -2  -6  -1 2089.79   61.49
   2  -6   1 2163.28   63.89
  -2   6  -2    5.40    1.90
   2   6   2    5.10    1.80
  -2  -6  -2    5.70    1.80
   2   6   3  432.16   13.00
   2   6   3  394.16   16.20
  -2   6  -3  417.36   16.90
  -2  -6  -3  401.86   15.60
   2  -6   3  413.56   15.80
  -2   6  -4  813.22   30.20
   2   6   4  838.82   27.50
   2  -6   4  832.22   28.60
   2  -6   4  814.02   29.40
  -2  -6  -4  884.61   28.00
  -2   6  -5 2256.47   72.99
   2   6   5 2275.97   69.99
   2   6   5 2370.86   69.19
   2  -6   5 2277.67   70.49
  -2  -6  -5 2294.17   69.19
   2  -6   5 2238.68   71.89
   2   6   6  764.42   26.10
   2   6   6  721.23   27.00
  -2   6  -6  735.03   29.90
  -2  -6  -6  731.03   25.70
   2  -6   6  756.32   27.90
   2  -6   6  740.23   28.80
   2   6   7   98.49    9.20
  -2   6  -7   79.49    9.90
   2   6   7   95.99    8.30
   2  -6   7   88.19   12.20
   2  -6   7  103.79    9.40
   2  -6   7   92.09    7.30
   2   6   8  176.98   11.90
  -2   6  -8  158.08   13.90
   2   6   8  186.88   12.60
   2  -6   8  196.38   11.00
   2  -6   8  165.38   14.70
  -2   6  -9   45.60    8.80
   2   6   9   51.59    7.80
   2  -6   9   42.40   15.30
   2  -6   9   35.80    6.00
  -2   6 -10   31.00   10.10
   2   6  10   51.69    9.90
   2  -6  10   33.70    6.80
   2  -6  10   40.10    9.70
  -2   6 -11  171.78   20.20
   2   6  11  200.68   19.40
   2  -6  11  239.68   16.60
   2  -6  11  217.28   18.50
   2   7 -12  311.67   23.00
  -2   7  12  295.07   22.80
  -2  -7  12  289.37   22.00
  -2  -7  12  344.97   23.10
   2   7 -11  540.85   26.40
  -2   7  11  545.55   25.30
  -2  -7  11  569.44   26.30
  -2  -7  11  512.25   27.40
  -2   7  10  231.88   14.60
   2   7 -10  244.78   15.90
  -2  -7  10  250.47   18.90
  -2  -7  10  254.17   14.90
  -2   7   9  135.19   10.00
   2   7  -9  109.29   10.50
  -2  -7   9   97.79   12.50
  -2  -7   9  138.19   10.00
  -2  -7   9  133.69   12.90
  -2   7   8   41.50    6.00
   2   7  -8   25.30    5.00
  -2  -7   8   45.00    6.20
  -2  -7   8   31.30    6.30
  -2  -7   8   39.10    6.40
   2   7  -7    8.30    3.20
  -2   7   7   13.80    3.10
  -2  -7   7   10.40    3.10
   2   7  -6  617.44   23.00
  -2   7   6  618.34   21.70
   2  -7  -6  657.03   23.80
  -2  -7   6  609.14   22.70
  -2  -7   6  625.94   24.30
   2   7  -5  831.92   30.10
   2   7  -5  833.62   27.90
  -2  -7   5  814.82   29.10
  -2  -7   5  825.42   28.00
   2  -7  -5  838.82   28.10
   2   7  -4   50.29    5.40
   2   7  -4   48.90    4.50
  -2   7   4   44.10    3.50
   2  -7  -4   49.40    3.80
   2  -7  -4   43.70    4.30
  -2  -7   4   48.50    4.10
  -2  -7   4   44.00    4.40
  -2   7   3  320.17   10.60
   2   7  -3  342.77   12.70
   2   7  -3  330.97   13.20
   2   7  -3  323.37   11.90
   2  -7  -3  314.67   11.80
  -2  -7   3  324.97   12.50
  -2  -7   3  319.37   12.70
   2  -7  -3  328.67   10.70
  -2  -7   3  322.47   12.50
   2  -7  -3  326.87   10.90
  -2   7   2 3818.52  112.19
   2   7  -2 3925.41  112.39
   2   7  -2 3531.55  112.99
   2  -7  -2 4029.70  111.79
  -2  -7   2 3994.60  112.39
  -2  -7   2 3895.31  111.89
  -2  -7   2 3798.72  112.29
   2  -7  -2 3930.61  110.19
   2   7   0 9887.01  270.17
  -2  -7   0 8855.01  269.77
  -2  -7   0 9673.43  270.57
   2   7   1 2272.57   64.19
  -2   7  -1 2080.39   64.79
   2   7   1 2131.09   62.59
  -2  -7  -1 2095.59   64.59
  -2  -7  -1 2229.78   64.59
   2  -7   1 2169.58   65.19
   2   7   2   44.00    3.80
   2   7   2   44.30    2.60
  -2   7  -2   45.50    4.20
   2  -7   2   47.50    5.10
  -2  -7  -2   50.79    4.30
  -2  -7  -2   43.70    2.60
  -2   7  -3   79.39    6.20
   2  -7   3   76.89    5.70
   2   7   4   10.70    2.90
  -2   7  -4    9.40    2.60
  -2  -7  -4    8.60    2.40
   2  -7   4    9.60    3.40
   2  -7   4   17.30    3.30
   2   7   5  383.36   15.20
   2   7   5  405.46   15.80
  -2   7  -5  368.36   17.70
   2  -7   5  351.76   16.40
  -2  -7  -5  392.56   15.10
   2  -7   5  368.36   17.00
  -2   7  -6  702.63   28.60
   2   7   6  706.63   25.90
   2   7   6  734.03   24.80
  -2  -7  -6  668.63   24.40
   2  -7   6  677.63   27.40
   2  -7   6  700.93   26.80
  -2   7  -7   14.30    5.60
   2   7   7   23.60    5.40
   2   7   7   21.30    4.80
   2  -7   7   29.20    5.60
   2  -7   7   31.80    8.20
   2  -7   7   25.90    4.40
  -2   7  -8   52.79    8.70
   2   7   8   69.89    8.00
   2   7   8   56.39    8.00
   2  -7   8   49.99    9.00
   2  -7   8   68.19    7.30
   2   7   9  761.12   29.60
  -2   7  -9  716.43   33.00
   2  -7   9  728.43   27.60
   2  -7   9  640.84   34.10
  -2   7 -10  816.92   38.00
   2   7  10  800.02   33.10
   2  -7  10  779.62   31.80
   2  -7  10  811.22   35.40
   2   7  11  240.98   20.90
  -2   7 -11  277.97   22.50
   2  -7  11  242.38   18.40
   2  -7  11  282.97   20.50
   2   8 -11  126.59   14.40
  -2   8  11  135.59   15.50
  -2  -8  11  137.49   15.80
  -2  -8  11  120.69   14.80
   2   8 -10  291.57   17.00
  -2   8  10  258.07   15.20
  -2  -8  10  271.97   18.00
  -2  -8  10  279.67   15.70
  -2   8   9   16.60    4.60
  -2  -8   9    7.50    4.40
  -2  -8   9   14.50    7.40
  -2  -8   9   18.50    5.80
   2   8  -8  132.49    9.90
  -2   8   8  118.09    8.60
  -2  -8   8  133.39    9.40
  -2  -8   8  139.19   10.90
   2  -8  -8  125.69   13.20
   2   8  -7  843.02   30.70
  -2   8   7  837.72   28.90
   2  -8  -7  939.01   32.10
  -2  -8   7  815.62   31.80
  -2  -8   7  847.72   30.20
   2   8  -6 1768.52   60.19
  -2   8   6 1824.72   55.79
   2   8  -6 1824.32   57.39
  -2  -8   6 1873.01   59.19
   2  -8  -6 1891.91   57.99
  -2  -8   6 1808.92   57.29
  -2   8   5 1800.92   54.69
   2   8  -5 1837.52   56.39
   2   8  -5 1876.01   58.89
   2  -8  -5 1900.81   56.69
  -2  -8   5 1720.03   56.39
   2  -8  -5 1905.71   55.29
  -2  -8   5 1765.62   57.69
   2   8  -4   60.79    5.30
   2   8  -4   69.69    6.50
  -2  -8   4   66.29    5.90
   2  -8  -4   71.39    4.30
  -2  -8   4   66.09    5.00
   2  -8  -4   71.19    5.20
  -2  -8   4   61.89    5.20
   2   8  -3   -0.20    1.60
  -2   8   3    5.10    1.10
   2   8  -3    3.10    2.20
   2  -8  -3    4.20    1.20
  -2  -8   3    2.00    1.40
   2  -8  -3    2.20    1.10
  -2  -8   3    2.80    1.80
   2  -8  -3    1.80    1.40
  -2  -8   3    5.80    1.80
   2   8  -2  294.77   10.80
   2   8  -2  267.97   12.20
  -2   8   2  286.57   11.40
   2  -8  -2  295.37    9.30
   2  -8  -2  305.47   11.00
  -2  -8   2  274.27   11.40
  -2  -8   2  312.67   11.60
  -2  -8   2  299.07   11.30
  -2   8   1  970.30   31.20
   2   8  -1 1004.10   30.70
   2   8  -1  987.80   30.60
   2   8  -1  971.70   30.80
   2  -8  -1 1021.70   31.10
  -2  -8   1  976.90   30.90
  -2  -8   1 1023.20   31.70
  -2  -8   1 1030.50   30.80
  -2  -8   1  980.20   30.90
  -2   8   0 2296.97   71.39
   2   8   0 2531.65   70.39
   2   8   0 2547.65   71.49
   2   8   0 2391.46   71.59
  -2  -8   0 2536.45   71.99
   2  -8   0 2401.86   71.69
  -2  -8   0 2281.37   70.99
  -2  -8   0 2393.36   70.59
  -2  -8   0 2355.26   70.19
   2   8   1 1590.34   48.10
   2   8   1 1720.83   49.60
   2   8   1 1576.04   47.90
  -2  -8  -1 1650.23   48.40
  -2  -8  -1 1696.63   50.19
   2  -8   1 1613.24   50.79
   2   8   2   24.70    2.10
   2   8   2   20.60    3.30
  -2   8  -2   20.80    3.40
  -2  -8  -2   22.10    2.10
   2  -8   2   28.30    4.50
  -2  -8  -2   21.50    3.50
   2  -8   2   21.30    3.30
   2   8   3  475.05   16.70
  -2   8  -3  440.86   18.20
  -2  -8  -3  448.16   17.10
   2  -8   3  473.25   18.00
   2   8   4 2187.28   64.09
  -2   8  -4 2124.89   67.19
  -2  -8  -4 2148.09   64.59
   2  -8   4 2134.29   65.59
   2  -8   4 2025.40   66.29
   2   8   5 1964.90   57.79
  -2   8  -5 1802.92   61.19
   2   8   5 1909.41   58.29
   2  -8   5 1842.12   60.59
  -2  -8  -5 1909.91   58.09
   2  -8   5 1849.02   59.39
   2   8   6  207.58   11.10
   2   8   6  188.78   10.50
  -2   8  -6  191.88   12.60
   2  -8   6  195.88   12.70
   2  -8   6  177.78   11.70
  -2  -8  -6  179.48    9.70
   2   8   7   68.19    8.80
   2   8   7   83.69    7.80
  -2   8  -7   71.29    9.10
   2  -8   7   88.19    9.00
  -2  -8  -7   67.69    6.80
   2  -8   7   62.89   13.50
   2  -8   7   83.99    7.30
  -2   8  -8  151.88   13.20
   2   8   8  154.68   11.50
   2   8   8  142.79   11.90
   2  -8   8  179.58   13.70
   2  -8   8  163.18   10.60
  -2   8  -9   32.20    8.90
   2   8   9   52.49    7.80
   2  -8   9   62.49    8.60
   2  -8   9   43.50    8.30
  -2   8 -10    6.80    9.00
   2   8  10    3.60    6.90
   2  -8  10    1.20    7.60
   2  -8  10    6.30    7.40
   2   8  11   72.19   12.60
  -2   8 -11   76.99   12.90
   2  -8  11   74.29   11.60
   2  -8  11  103.79   14.00
   2   9 -11   21.20    7.50
  -2   9  11    8.90    8.70
  -2  -9  11   25.20    7.20
  -2  -9  11    9.00    8.00
  -2   9  10  173.98   12.70
   2   9 -10  178.88   13.90
  -2  -9  10  169.38   13.30
  -2  -9  10  175.38   15.70
   2   9  -9  543.45   23.90
  -2   9   9  577.04   22.40
  -2  -9   9  593.14   25.90
  -2  -9   9  576.24   23.60
  -2  -9   9  516.25   24.50
  -2   9   8  130.29    8.90
   2   9  -8  149.59   10.40
  -2  -9   8  136.89   10.00
  -2  -9   8  145.09   11.30
  -2   9   7  370.26   14.50
   2   9  -7  336.47   15.70
   2  -9  -7  384.76   17.70
  -2  -9   7  331.17   16.80
  -2  -9   7  334.97   15.60
   2   9  -6  408.66   20.30
  -2   9   6  435.36   15.90
   2   9  -6  437.86   17.60
  -2  -9   6  430.36   17.60
   2  -9  -6  463.75   18.50
  -2  -9   6  438.96   18.90
  -2   9   5 1263.67   38.70
   2   9  -5 1291.67   43.20
   2   9  -5 1223.28   40.60
  -2  -9   5 1292.57   42.30
   2  -9  -5 1315.57   41.10
  -2  -9   5 1237.08   41.00
   2   9  -4   11.90    2.50
  -2   9   4   17.20    2.20
   2   9  -4   10.80    3.60
   2  -9  -4   13.80    2.80
  -2  -9   4   10.00    3.30
   2  -9  -4   16.10    2.60
  -2  -9   4   22.30    3.60
   2   9  -3  723.43   23.80
  -2   9   3  672.23   24.90
   2   9  -3  748.93   25.20
  -2  -9   3  722.43   24.60
  -2  -9   3  717.93   24.70
  -2  -9   3  704.23   24.30
   2  -9  -3  741.83   23.80
   2  -9  -3  747.13   22.10
  -2   9   2 2675.73   78.99
   2   9  -2 2507.75   77.99
   2   9  -2 2672.23   78.99
  -2  -9   2 2724.03   78.79
   2  -9  -2 2730.23   78.39
  -2  -9   2 2652.43   78.69
  -2   9   1  115.09    6.30
   2   9  -1  127.79    6.00
   2   9  -1  123.19    6.10
   2   9  -1  119.29    5.90
  -2  -9   1  122.29    6.20
   2  -9  -1  124.89    6.30
  -2  -9   1  122.09    5.80
  -2  -9   1  116.69    6.10
  -2   9   0 2353.46   83.19
   2   9   0 2777.92   82.29
   2   9   0 2894.51   80.99
   2   9   0 2952.30   81.69
  -2  -9   0 2996.50   81.49
  -2  -9   0 2756.72   84.59
  -2  -9   0 2763.62   81.89
   2   9   1 1944.81   55.29
  -2   9  -1 1795.42   57.19
   2   9   1 1851.41   54.89
   2  -9   1 1943.71   57.99
  -2  -9  -1 1879.01   55.69
   2   9   2  216.68    7.40
  -2   9  -2  196.68    9.90
   2   9   2  214.58    9.20
   2  -9   2  211.98    9.70
  -2  -9  -2  191.78   10.40
  -2  -9  -2  209.78    7.60
   2  -9   2  217.38   11.00
  -2   9  -3 4302.47  131.79
   2   9   3 4711.83  129.59
  -2  -9  -3 4508.85  130.19
   2  -9   3 4267.17  130.99
   2   9   4  295.97   12.20
  -2   9  -4  271.37   13.80
  -2  -9  -4  289.17   12.40
   2   9   5  161.08    9.10
   2   9   5  165.08    8.70
  -2   9  -5  159.88   10.50
   2  -9   5  147.49    9.90
  -2  -9  -5  171.58    8.90
   2  -9   5  154.28   10.70
  -2   9  -6  133.69   10.50
   2   9   6  133.49    8.50
   2  -9   6  132.59   11.80
  -2  -9  -6  137.99    8.40
   2  -9   6  135.89   10.20
   2   9   7  600.84   23.80
  -2   9  -7  619.04   27.10
   2   9   7  640.94   23.30
  -2  -9  -7  624.44   22.80
   2  -9   7  598.24   26.30
   2  -9   7  624.14   24.00
   2   9   8   44.60    6.60
  -2   9  -8   31.60    7.10
   2   9   8   44.20    7.00
   2  -9   8   53.49    7.50
   2  -9   8   61.39    9.30
  -2   9  -9   97.59   14.40
   2   9   9   99.09   10.80
   2  -9   9   99.19   12.90
   2  -9   9  103.69   10.50
   2   9  10  313.47   19.00
  -2   9 -10  306.27   22.80
   2  -9  10  318.67   17.40
   2  -9  10  328.47   21.40
  -2   9 -11  -15.20    9.90
   2   9  11    5.50    9.60
   2  -9  11   -7.40    8.50
   2  -9  11   11.40    9.10
  -2  10  11   -4.10    6.90
   2  10 -11    3.50    8.30
  -2 -10  11   -4.80    8.20
  -2 -10  11   13.80    8.40
   2  10 -10  402.86   20.80
  -2  10  10  391.36   18.40
  -2 -10  10  410.06   21.90
  -2 -10  10  401.16   23.70
  -2  10   9  100.89    8.90
   2  10  -9  114.89   10.50
  -2 -10   9  112.49    9.90
  -2 -10   9  131.39   12.20
   2  10  -8  218.98   12.70
  -2  10   8  201.48   10.70
  -2 -10   8  203.08   12.30
  -2 -10   8  214.68   14.00
   2  10  -7  322.97   15.20
  -2  10   7  321.47   13.30
  -2 -10   7  326.87   16.50
  -2 -10   7  311.37   15.00
   2 -10  -7  342.97   16.80
  -2  10   6   99.19    5.80
   2  10  -6   86.99    6.80
   2 -10  -6  106.29    8.60
  -2 -10   6   82.59    6.80
  -2 -10   6   99.99    8.00
   2  10  -5 1666.23   54.09
  -2  10   5 1641.74   49.10
   2  10  -5 1639.14   51.59
   2 -10  -5 1717.83   51.99
  -2 -10   5 1583.74   51.99
  -2 -10   5 1653.63   53.19
   2  10  -4 2712.73   82.29
  -2  10   4 2691.23   79.59
   2  10  -4 2716.23   84.19
   2 -10  -4 2835.02   82.49
  -2 -10   4 2771.62   83.09
   2 -10  -4 2824.92   80.19
  -2 -10   4 2869.71   83.99
  -2 -10   4 2705.73   83.59
   2  10  -3  709.83   25.40
  -2  10   3  783.82   26.80
   2  10  -3  805.42   27.00
   2 -10  -3  796.52   23.70
   2 -10  -3  789.62   25.60
  -2 -10   3  803.52   26.60
  -2 -10   3  779.82   26.30
  -2 -10   3  744.53   26.00
   2  10  -2 4824.12  130.49
  -2  10   2 4175.58  130.79
   2  10  -2 4304.27  129.89
   2  10  -2 4618.24  130.09
  -2 -10   2 4473.55  130.19
   2 -10  -2 4658.63  129.99
  -2 -10   2 4116.99  131.59
  -2 -10   2 4633.84  130.09
   2  10  -1  277.57   10.60
   2  10  -1  283.77   10.50
   2  10  -1  254.67   11.00
  -2  10   1  235.38   12.00
  -2 -10   1  254.27   11.90
   2 -10  -1  299.77   11.40
  -2 -10   1  284.37   10.50
  -2 -10   1  283.47   11.50
   2  10   0 2260.17   65.09
   2  10   0 2177.28   64.59
  -2  10   0 2110.69   66.39
   2  10   0 1977.30   66.49
  -2 -10   0 2117.89   65.99
  -2 -10   0 2283.87   65.49
   2 -10   0 2377.16   66.99
  -2 -10   0 2224.78   66.79
  -2 -10   0 2405.46   68.49
   2  10   1   18.90    2.30
   2  10   1   18.60    2.20
  -2  10  -1   11.00    2.40
   2  10   1   26.20    3.40
  -2 -10  -1   21.40    2.50
   2 -10   1   17.10    3.00
   2 -10   1   19.30    3.40
  -2 -10  -1   15.60    2.60
  -2 -10  -1   22.30    3.50
  -2  10  -2 1386.36   47.50
   2  10   2 1590.54   46.60
   2  10   2 1472.75   44.20
  -2 -10  -2 1520.75   44.60
  -2 -10  -2 1558.84   47.90
   2 -10   2 1603.04   49.10
  -2 -10  -2 1519.25   47.30
   2 -10   2 1444.26   47.10
  -2  10  -3  757.72   27.90
   2  10   3  793.02   26.10
   2 -10   3  819.02   29.50
   2 -10   3  767.92   27.50
  -2 -10  -3  786.62   26.80
  -2 -10  -3  770.72   28.10
  -2  10  -4  334.87   16.00
   2  10   4  363.36   14.10
   2 -10   4  347.47   15.70
  -2 -10  -4  363.26   14.50
  -2  10  -5  852.91   32.10
   2  10   5  899.51   29.00
   2  10   5  878.81   29.00
  -2 -10  -5  838.72   29.20
   2 -10   5  860.51   31.20
   2 -10   5  810.62   31.30
   2  10   6  952.60   32.30
   2  10   6  979.50   32.00
  -2  10  -6  941.91   35.90
   2 -10   6  944.01   35.30
  -2 -10  -6  968.40   32.20
   2 -10   6  888.41   34.30
  -2  10  -7  399.66   20.50
   2  10   7  397.86   17.00
   2  10   7  393.16   17.40
   2 -10   7  403.76   19.90
   2 -10   7  399.66   17.80
  -2 -10  -7  393.46   16.40
   2  10   8 1603.04   53.39
   2  10   8 1673.23   51.69
  -2  10  -8 1566.74   57.89
   2 -10   8 1597.54   53.39
   2 -10   8 1637.84   57.09
   2  10   9   24.20    6.60
  -2  10  -9   26.20    8.40
   2 -10   9   29.30    8.90
   2 -10   9   24.10    7.00
  -2  10 -10   13.20    9.00
   2  10  10    9.40    8.60
   2 -10  10   24.00    8.00
   2 -10  10   34.60    8.50
   2  11 -11   12.80    9.30
  -2  11  11   11.50    7.00
  -2 -11  11    5.50    8.30
  -2 -11  11   16.90   11.00
  -2  11  10    6.70    5.40
   2  11 -10   -4.50    5.70
  -2 -11  10   15.90    7.10
  -2 -11  10   15.90    7.40
  -2  11   9 1309.37   44.10
   2  11  -9 1353.66   47.20
  -2 -11   9 1370.66   49.80
  -2 -11   9 1391.56   47.00
   2  11  -8   65.89    7.80
  -2  11   8   50.49    6.20
  -2 -11   8   46.70    6.70
  -2 -11   8   75.79    9.60
   2  11  -7  901.61   32.80
  -2  11   7  916.21   30.10
   2 -11  -7  970.00   34.20
  -2 -11   7  937.11   33.10
  -2 -11   7  901.71   34.50
   2  11  -6    2.40    2.40
  -2 -11   6   -1.10    2.70
   2 -11  -6   -0.40    3.70
  -2 -11   6   -3.50    2.60
   2  11  -5  735.73   28.10
  -2  11   5  718.23   22.70
   2  11  -5  725.23   25.40
  -2 -11   5  726.53   26.80
  -2 -11   5  708.73   25.90
   2 -11  -5  728.63   25.70
   2  11  -4    4.50    1.90
   2 -11  -4    8.80    2.80
  -2 -11   4    6.40    3.20
  -2 -11   4    7.70    2.20
  -2 -11   4    4.70    1.90
   2 -11  -4    5.10    1.90
   2  11  -3    9.00    2.10
  -2  11   3   11.80    2.60
   2  11  -3   12.10    3.10
   2 -11  -3   12.50    2.60
  -2 -11   3   11.50    2.60
  -2 -11   3   16.80    3.40
  -2 -11   3   15.10    3.00
   2  11  -2    7.20    1.90
  -2  11   2   11.20    2.20
   2  11  -2   10.80    2.60
  -2 -11   2   11.60    2.80
  -2 -11   2   17.60    2.80
   2 -11  -2   10.70    2.40
  -2  11   1  457.35   17.90
   2  11  -1  511.35   17.20
   2  11  -1  486.15   17.20
   2  11  -1  479.75   17.60
  -2 -11   1  500.45   20.50
  -2 -11   1  514.25   18.00
   2 -11  -1  530.25   18.20
  -2 -11   1  521.65   17.70
   2  11   0   57.59    4.60
   2  11   0   65.49    3.80
   2  11   0   58.29    4.00
  -2  11   0   55.79    4.50
  -2 -11   0   64.29    3.80
  -2 -11   0   56.39    4.80
  -2 -11   0   58.89    4.40
   2 -11   0   56.29    5.00
  -2 -11   0   58.69    4.70
   2  11   1  539.75   17.10
   2  11   1  528.65   18.50
   2 -11   1  513.95   19.80
  -2 -11  -1  514.45   19.10
  -2 -11  -1  522.05   17.40
  -2  11  -2   29.50    4.00
   2  11   2   30.80    4.20
   2  11   2   34.00    3.60
   2 -11   2   30.20    3.70
  -2 -11  -2   32.10    4.70
  -2 -11  -2   30.80    4.10
   2 -11   2   33.00    5.20
  -2 -11  -2   27.60    2.90
  -2  11  -3 4612.34  142.39
   2  11   3 5048.00  140.29
  -2 -11  -3 4859.61  141.09
   2 -11   3 4880.31  143.99
  -2 -11  -3 4791.72  142.29
   2 -11   3 4698.23  141.89
  -2  11  -4    3.90    2.40
   2  11   4    5.40    2.90
   2 -11   4    0.90    2.40
  -2 -11  -4    3.20    2.20
   2  11   5    2.20    3.20
  -2  11  -5    0.90    2.70
   2  11   5    1.00    2.30
  -2 -11  -5    1.50    2.60
   2 -11   5    2.90    2.80
   2  11   6   35.80    5.30
   2  11   6   43.70    5.50
  -2  11  -6   23.40    5.20
  -2 -11  -6   35.30    5.10
   2 -11   6   37.50    6.30
   2  11   7  610.74   23.50
   2  11   7  660.63   23.40
  -2  11  -7  608.14   27.30
   2 -11   7  599.34   26.80
  -2 -11  -7  622.64   23.10
   2 -11   7  636.04   24.90
   2  11   8    8.50    4.50
  -2  11  -8    9.60    6.90
   2  11   8   -2.20    7.60
   2 -11   8   25.60    5.10
   2 -11   8   19.00    7.50
   2  11   9   -2.90    5.60
   2 -11   9    4.60    6.90
   2 -11   9   -2.10    5.60
  -2  11 -10   58.19   11.80
   2  11  10   79.79   11.80
   2 -11  10   92.89   17.00
   2 -11  10   56.49   10.60
   2  12 -11   45.40   10.00
  -2  12  11   57.39    8.60
  -2 -12  11   38.70    9.50
  -2 -12  11   43.20    9.80
  -2  12  10  297.77   15.30
   2  12 -10  282.47   18.40
  -2 -12  10  300.47   20.30
  -2 -12  10  289.37   17.70
   2  12  -9   28.30    6.10
  -2  12   9   52.29    6.90
  -2 -12   9   36.30    6.60
  -2 -12   9   34.10    7.70
  -2  12   8  101.19    7.40
   2  12  -8  127.99   10.00
  -2 -12   8  100.99   11.80
  -2 -12   8  108.99    9.50
   2  12  -7  694.63   27.00
  -2  12   7  728.13   24.20
  -2 -12   7  719.33   27.50
  -2 -12   7  764.12   29.30
   2 -12  -7  729.53   28.50
   2  12  -6    7.40    3.00
  -2  12   6    4.00    2.60
   2 -12  -6    5.50    4.00
  -2 -12   6    8.60    3.20
  -2 -12   6    1.70    2.60
   2  12  -5 1320.67   45.60
   2  12  -5 1313.87   42.90
   2 -12  -5 1357.66   43.30
  -2 -12   5 1306.27   44.30
  -2 -12   5 1342.47   45.20
  -2 -12   5 1354.86   43.80
   2  12  -4 3561.24  102.39
   2  12  -4 3143.49   99.79
   2 -12  -4 3429.66   98.29
  -2 -12   4 3349.76  101.19
   2 -12  -4 3374.26  100.09
  -2 -12   4 3485.55  101.99
  -2 -12   4 3295.77  100.79
  -2  12   3    5.50    2.30
   2  12  -3    2.30    2.60
   2  12  -3    4.20    1.80
  -2 -12   3   11.80    2.80
  -2 -12   3   10.50    3.30
   2 -12  -3    6.70    2.40
  -2 -12   3    8.70    2.20
  -2  12   2 3194.78   99.39
   2  12  -2 3510.95   98.99
   2  12  -2 3144.19   98.39
  -2 -12   2 3256.47   98.79
   2 -12  -2 3412.56   98.89
  -2 -12   2 3488.85   99.59
  -2 -12   2 3423.46   98.69
   2  12  -1   23.40    3.30
  -2  12   1   21.50    3.40
   2  12  -1   23.10    3.10
  -2 -12   1   24.80    3.20
  -2 -12   1   22.10    3.10
  -2 -12   1   22.90    3.70
  -2 -12   1   24.40    3.00
   2 -12  -1   23.40    2.20
   2 -12  -1   24.00    3.80
   2  12   0   51.39    4.40
   2  12   0   49.30    3.60
   2  12   0   47.40    4.60
  -2  12   0   49.30    4.30
   2 -12   0   56.39    5.20
   2 -12   0   63.29    4.10
  -2 -12   0   55.29    4.80
  -2 -12   0   45.10    4.50
  -2  12  -1  534.05   20.60
   2  12   1  572.24   18.60
  -2 -12  -1  592.44   19.00
   2 -12   1  586.34   21.50
  -2 -12  -1  552.94   20.40
  -2 -12  -1  572.34   20.80
   2 -12   1  581.24   20.10
  -2  12  -2 2129.99   69.79
   2  12   2 2354.86   68.69
   2  12   2 2238.58   66.29
   2 -12   2 2318.57   71.19
   2 -12   2 2365.66   69.49
  -2 -12  -2 2299.37   69.99
  -2 -12  -2 2253.27   69.59
   2  12   3 1822.42   52.79
  -2  12  -3 1559.54   54.19
  -2 -12  -3 1711.33   53.59
   2 -12   3 1665.33   53.99
   2 -12   3 1792.02   56.69
  -2 -12  -3 1684.93   54.59
  -2  12  -4    6.00    3.40
   2  12   4    7.80    3.10
  -2 -12  -4    8.50    4.00
  -2 -12  -4   10.80    2.90
   2 -12   4   13.70    3.50
   2  12   5 1452.05   46.40
   2  12   5 1545.45   47.00
  -2  12  -5 1466.55   50.49
  -2 -12  -5 1499.95   47.90
   2 -12   5 1484.35   50.19
   2  12   6  598.64   22.10
   2  12   6  628.14   22.40
  -2  12  -6  594.14   25.90
   2 -12   6  593.94   25.40
  -2 -12  -6  606.34   22.70
   2  12   7   14.10    5.10
   2  12   7    7.50    3.70
  -2  12  -7   11.60    5.60
  -2 -12  -7   -2.20    3.50
   2 -12   7    5.30    4.60
   2 -12   7   15.50    4.30
   2  12   8 1696.03   56.39
  -2  12  -8 1736.63   61.79
   2 -12   8 1743.53   57.99
   2 -12   8 1797.32   61.79
  -2 -12  -8 1787.92   55.49
  -2  12  -9    7.10    7.10
   2  12   9    2.10    5.70
   2 -12   9    0.20    6.90
   2 -12   9    1.60    5.50
   2  12  10   39.10    8.60
  -2  12 -10   44.50   10.00
   2 -12  10   39.10    8.00
   2 -12  10   30.50    8.80
  -2  13  11   -7.60    6.80
  -2 -13  11    2.50    9.40
  -2 -13  11    2.90    7.50
   2  13 -10  165.28   16.40
  -2  13  10  166.68   12.30
  -2 -13  10  185.68   15.90
  -2 -13  10  157.98   16.30
   2  13  -9  438.56   21.10
  -2  13   9  456.75   18.10
  -2 -13   9  469.25   23.10
  -2  13   8   10.60    3.40
   2  13  -8    9.00    4.40
  -2 -13   8   17.30    4.70
  -2 -13   8   14.30    6.30
   2  13  -7  367.26   16.70
  -2  13   7  356.46   13.60
  -2 -13   7  346.77   16.80
  -2 -13   7  370.46   18.20
  -2  13   6  525.85   17.70
   2  13  -6  508.15   20.80
  -2 -13   6  530.35   21.70
  -2 -13   6  553.64   22.70
   2 -13  -6  578.94   22.30
   2  13  -5  720.83   26.90
   2  13  -5  723.13   29.80
  -2 -13   5  792.82   28.60
  -2 -13   5  756.62   29.50
   2 -13  -5  753.92   27.40
   2 -13  -5  892.51   27.40
  -2 -13   5  770.72   27.90
   2  13  -4  191.78   11.50
   2  13  -4  174.88    9.10
  -2 -13   4  189.48    9.90
   2 -13  -4  194.08    8.70
  -2 -13   4  183.38   11.20
   2 -13  -4  176.48    9.70
  -2 -13   4  187.48    9.80
   2  13  -3  502.65   19.30
  -2  13   3  478.55   19.40
   2  13  -3  469.05   17.80
  -2 -13   3  509.15   19.50
   2 -13  -3  488.85   18.20
  -2 -13   3  473.85   18.30
  -2 -13   3  492.85   18.50
  -2  13   2 1779.82   58.89
   2  13  -2 1955.70   58.39
   2  13  -2 1820.82   57.99
  -2 -13   2 1951.00   57.99
  -2 -13   2 1977.60   59.19
  -2 -13   2 1885.41   58.39
   2 -13  -2 1954.30   58.49
   2  13  -1   10.90    2.10
  -2  13   1   11.70    2.50
  -2 -13   1   12.00    3.10
  -2 -13   1    9.60    3.00
  -2 -13   1   14.90    2.60
   2 -13  -1   16.60    2.10
   2  13   0 3360.76   97.89
   2  13   0 3329.57  100.59
  -2  13   0 3102.09  100.09
   2 -13   0 3375.26   98.29
   2 -13   0 3547.25  100.89
  -2 -13   0 3580.94   99.19
  -2 -13   0 3464.25   97.99
  -2 -13   0 3328.67  100.59
  -2 -13   0 3300.87   99.89
  -2  13  -1 1250.47   43.70
   2  13   1 1385.46   41.00
   2  13   1 1432.56   41.60
   2  13   1 1304.57   44.50
  -2 -13  -1 1447.66   42.10
   2 -13   1 1435.66   43.00
  -2 -13  -1 1357.16   43.70
   2 -13   1 1408.86   45.00
  -2 -13  -1 1356.16   44.10
   2  13   2  135.49    7.70
  -2  13  -2  115.09    7.70
  -2 -13  -2  127.59    7.80
  -2 -13  -2  128.89    8.30
   2 -13   2  153.38    8.00
  -2 -13  -2  140.89    6.30
   2 -13   2  133.39    9.30
   2  13   3 1487.25   44.60
  -2  13  -3 1342.17   46.30
   2 -13   3 1365.26   45.60
  -2 -13  -3 1421.66   46.40
  -2 -13  -3 1352.96   45.20
   2 -13   3 1472.25   48.50
  -2  13  -4   28.40    4.70
   2  13   4   46.50    5.70
  -2 -13  -4   33.80    4.80
  -2 -13  -4   29.50    5.60
   2 -13   4   35.40    5.10
   2  13   5    3.30    3.60
   2  13   5   10.50    3.00
  -2  13  -5   13.70    3.80
  -2 -13  -5    9.50    3.30
   2 -13   5   12.70    3.90
  -2  13  -6  432.56   21.00
   2  13   6  443.36   17.40
   2  13   6  480.45   18.20
  -2 -13  -6  429.66   18.00
   2 -13   6  433.96   20.60
   2  13   7  438.46   18.00
   2  13   7  472.65   18.70
  -2  13  -7  433.66   21.70
   2 -13   7  432.76   19.80
  -2 -13  -7  436.56   18.30
   2 -13   7  437.16   22.90
  -2  13  -8   26.40    6.30
   2  13   8   26.90    5.60
   2 -13   8   34.90    9.30
   2 -13   8   41.40    7.70
  -2 -13  -8   25.90    5.20
   2  13   9   10.30    5.90
  -2  13  -9    8.30    7.60
   2 -13   9    8.20    6.90
   2 -13   9    9.10    7.10
  -2  13 -10  913.61   39.90
   2  13  10  896.31   34.00
   2 -13  10  913.71   36.80
   2 -13  10  899.21   39.20
   2  14 -11  237.88   18.90
  -2 -14  11  276.87   20.00
  -2 -14  11  247.38   20.10
   2  14 -10    1.60    6.90
  -2  14  10   14.50    5.40
  -2 -14  10   15.00    7.00
   2  14  -9   27.00    6.30
  -2 -14   9   37.40    7.60
  -2 -14   9   32.40    7.00
   2  14  -8  263.47   14.80
  -2  14   8  262.37   11.40
  -2 -14   8  255.67   15.00
  -2 -14   8  283.57   16.50
   2  14  -7 1729.53   56.39
  -2  14   7 1711.33   53.39
  -2 -14   7 1765.32   58.59
  -2 -14   7 1742.03   57.09
   2  14  -6  242.88   12.50
  -2 -14   6  246.48   13.10
  -2 -14   6  250.87   13.70
   2 -14  -6  247.08   13.80
   2  14  -5 1760.42   59.49
   2  14  -5 1735.23   56.49
   2 -14  -5 1859.51   57.09
  -2 -14   5 1873.21   59.69
  -2 -14   5 1664.63   57.09
  -2 -14   5 1814.92   58.19
   2 -14  -5 1882.81   54.39
   2  14  -4    5.70    4.20
  -2 -14   4    2.90    2.30
   2 -14  -4    2.00    2.80
  -2 -14   4   13.50    3.30
  -2 -14   4   11.20    4.20
   2 -14  -4    7.40    2.60
   2  14  -3    8.60    3.60
  -2  14   3    7.90    3.00
   2  14  -3    2.30    1.80
   2 -14  -3    7.30    2.80
  -2 -14   3   12.00    2.70
  -2 -14   3    2.70    1.80
  -2 -14   3    7.80    3.60
   2  14  -2   70.49    6.00
  -2  14   2   77.49    6.10
   2  14  -2   58.89    4.90
  -2 -14   2   74.39    5.00
  -2 -14   2   73.19    6.50
   2 -14  -2   60.79    5.80
  -2 -14   2   75.19    5.40
   2  14  -1  976.40   33.70
   2  14  -1 1076.79   32.80
  -2  14   1  958.30   33.90
  -2 -14   1 1031.30   33.20
   2 -14  -1 1075.89   31.00
   2 -14  -1 1069.89   34.20
  -2 -14   1  956.40   33.60
  -2 -14   1  998.70   34.40
  -2 -14   1 1098.59   34.40
   2  14   0  158.18    8.80
   2  14   0  146.09    7.00
  -2  14   0  142.69    8.40
  -2 -14   0  150.28    7.70
  -2 -14   0  154.58    8.80
   2 -14   0  156.58    9.20
  -2 -14   0  159.08    8.80
  -2 -14   0  169.38    7.20
   2 -14   0  169.08    7.50
  -2  14  -1  607.54   23.20
   2  14   1  652.03   20.20
   2 -14   1  665.23   22.10
  -2 -14  -1  564.44   22.70
   2 -14   1  701.53   24.60
  -2 -14  -1  643.84   23.10
  -2 -14  -1  640.24   23.50
  -2  14  -2    6.70    2.30
   2 -14   2    4.40    2.10
   2 -14   2    1.40    3.30
  -2 -14  -2    5.70    2.60
  -2 -14  -2    6.50    2.40
  -2 -14  -2    6.60    2.00
   2  14   3  372.26   14.50
   2  14   3  345.47   11.80
  -2  14  -3  333.77   15.70
   2 -14   3  361.76   18.10
   2 -14   3  342.27   15.20
  -2 -14  -3  341.07   15.10
  -2 -14  -3  348.77   16.10
  -2  14  -4  777.72   30.20
   2  14   4  854.21   27.90
   2 -14   4  790.32   29.70
   2 -14   4  825.12   33.10
  -2 -14  -4  790.02   28.70
  -2 -14  -4  805.92   30.60
   2  14   5 4641.14  136.69
  -2  14  -5 4477.35  141.59
   2  14   5 4951.60  137.89
   2 -14   5 4755.32  141.49
  -2 -14  -5 4656.93  138.99
  -2  14  -6  249.08   14.80
   2  14   6  243.18   12.50
   2  14   6  231.38   11.10
   2 -14   6  240.28   14.40
  -2 -14  -6  223.48   12.10
   2  14   7  112.19    8.20
   2  14   7  108.49   10.40
  -2  14  -7   97.09   11.00
  -2 -14  -7   87.89    8.70
   2 -14   7  113.89   11.90
   2 -14   7  102.19    9.20
  -2  14  -8   30.90    7.20
   2  14   8   33.10    5.60
   2 -14   8   26.60    8.40
  -2 -14  -8   25.30    5.40
   2 -14   8   33.70    6.80
  -2  14  -9    7.40    7.40
   2  14   9    9.10    5.60
   2 -14   9   -6.90    9.00
   2 -14   9    0.50    7.40
  -2  14 -10    9.40    9.40
   2  14  10   16.30    7.10
   2 -14  10   14.00    8.30
   2 -14  10    6.50    8.30
   2  15 -11  128.09   16.40
  -2 -15  11  120.89   17.20
  -2 -15  11  122.09   16.00
   2  15 -10  278.37   17.70
  -2  15  10  261.47   13.30
  -2 -15  10  277.97   18.30
  -2 -15  10  270.57   19.80
  -2  15   9   94.49    7.80
   2  15  -9  118.49   11.50
  -2 -15   9  129.39   13.20
  -2 -15   9  124.79   12.40
   2  15  -8   73.29    8.70
  -2  15   8   65.19    5.80
  -2 -15   8   76.19    9.80
  -2 -15   8   72.69    9.40
   2  15  -7  145.69   10.40
  -2 -15   7  150.08   11.50
  -2 -15   7  174.08   11.20
   2  15  -6  262.57   13.10
  -2 -15   6  244.18   13.40
  -2 -15   6  266.87   14.30
   2 -15  -6  255.57   14.70
   2  15  -5    3.90    2.40
   2  15  -5    9.70    6.60
   2 -15  -5    4.70    3.00
  -2 -15   5    5.80    2.60
  -2 -15   5    0.70    2.70
   2 -15  -5   -0.10    3.60
  -2 -15   5    7.20    5.50
   2  15  -4  922.01   33.50
   2  15  -4  876.61   31.30
  -2 -15   4  990.40   34.10
  -2 -15   4  939.11   32.30
   2 -15  -4  925.21   31.70
  -2 -15   4  916.01   32.20
   2  15  -3   29.40    5.30
   2  15  -3   25.10    3.90
  -2  15   3   20.70    3.90
  -2 -15   3   33.60    4.20
  -2 -15   3   29.10    5.20
  -2 -15   3   32.30    4.00
   2 -15  -3   32.90    5.20
   2  15  -2 2869.31   89.79
  -2  15   2 2728.03   90.79
   2  15  -2 3124.29   90.09
  -2 -15   2 3193.28   91.49
  -2 -15   2 3174.38   89.59
   2 -15  -2 2937.41   91.69
  -2 -15   2 3026.10   90.19
   2  15  -1 1059.29   36.90
  -2  15   1 1088.59   37.40
   2  15  -1 1109.59   35.70
  -2 -15   1 1153.98   37.50
  -2 -15   1 1174.88   36.60
  -2 -15   1 1156.88   35.50
   2 -15  -1 1181.88   33.90
  -2 -15   1 1098.79   37.60
   2 -15  -1 1143.29   37.40
   2  15   0 5467.45  158.18
   2  15   0 5187.88  161.28
  -2  15   0 5128.69  160.88
  -2 -15   0 5625.54  160.88
  -2 -15   0 5613.94  158.28
   2 -15   0 5706.73  158.68
  -2 -15   0 5666.53  159.68
  -2 -15   0 5409.26  161.58
   2 -15   0 5744.83  161.78
  -2  15  -1  117.39    7.70
   2  15   1  137.79    5.90
   2  15   1  132.19    8.50
  -2 -15  -1  120.59    8.20
  -2 -15  -1  121.59    8.00
   2 -15   1  137.19    7.20
  -2 -15  -1  125.79    6.60
   2 -15   1  132.29    9.10
  -2  15  -2    6.90    2.50
   2 -15   2    6.60    2.30
  -2 -15  -2    2.30    2.90
  -2 -15  -2    3.40    2.10
   2 -15   2    6.60    3.60
  -2 -15  -2    7.00    2.90
  -2  15  -3   71.99    6.70
   2  15   3   85.59    4.40
  -2 -15  -3   80.19    6.80
  -2 -15  -3   75.09    4.60
  -2 -15  -3   77.69    8.00
   2 -15   3   73.49    9.90
   2 -15   3   75.29    6.20
   2  15   4  196.68   10.50
  -2  15  -4  196.88   11.80
   2 -15   4  199.98   11.40
  -2 -15  -4  206.78   11.00
   2 -15   4  176.18   15.10
   2  15   5   44.30    7.10
  -2  15  -5   48.20    7.60
   2 -15   5   43.90    6.80
  -2 -15  -5   60.59    6.70
   2  15   6  931.91   31.20
  -2  15  -6  870.61   34.70
   2  15   6  887.71   29.70
   2 -15   6  878.51   34.50
  -2 -15  -6  912.71   31.80
   2  15   7   92.89    7.70
  -2  15  -7   74.39   10.80
   2  15   7   93.69   10.30
   2 -15   7   88.49    9.10
   2 -15   7   90.39   10.60
  -2 -15  -7   77.59    8.70
   2  15   8  219.18   12.40
  -2  15  -8  222.88   17.80
  -2 -15  -8  235.98   12.90
   2 -15   8  224.08   14.20
   2 -15   8  256.97   17.10
  -2  15  -9   51.79   10.70
   2  15   9   62.59    7.70
   2 -15   9   59.19   10.30
   2 -15   9   64.79    9.60
  -2  15 -10  810.22   37.60
   2 -15  10  825.62   34.40
   2 -15  10  832.92   37.20
   2  16 -11  173.98   19.70
  -2 -16  11  161.08   17.80
  -2 -16  11  149.49   17.20
   2  16 -10   48.80    9.20
  -2 -16  10   56.69   10.80
  -2 -16  10   50.79    9.80
   2  16  -9   95.99   11.40
  -2  16   9   93.99    7.60
  -2 -16   9  110.79   13.00
  -2 -16   9  117.99   14.40
   2  16  -8  145.89   11.40
  -2 -16   8  141.79   13.50
  -2 -16   8  157.88   13.40
   2  16  -7 1330.67   45.30
  -2 -16   7 1320.57   47.00
  -2 -16   7 1318.57   45.90
   2  16  -6  244.28   12.60
  -2 -16   6  239.98   13.70
  -2 -16   6  227.38   13.00
   2  16  -5  422.46   17.80
   2 -16  -5  425.16   18.50
  -2 -16   5  446.16   18.90
  -2 -16   5  448.56   21.60
  -2 -16   5  403.36   18.30
   2  16  -4 1337.77   45.70
   2  16  -4 1454.65   47.80
  -2 -16   4 1378.16   46.30
  -2 -16   4 1467.35   48.40
   2 -16  -4 1453.25   46.20
   2 -16  -4 1434.96   44.50
  -2 -16   4 1403.46   46.50
  -2  16   3  430.76   19.00
   2  16  -3  420.06   18.20
   2  16  -3  423.36   17.20
  -2 -16   3  447.56   17.80
  -2 -16   3  469.15   19.40
  -2 -16   3  446.46   17.40
   2 -16  -3  437.46   17.70
   2  16  -2 1355.46   43.40
  -2  16   2 1269.17   44.60
   2  16  -2 1284.57   43.40
  -2 -16   2 1410.06   43.80
  -2 -16   2 1440.26   45.20
   2 -16  -2 1404.36   47.50
  -2 -16   2 1333.97   42.80
  -2  16   1   10.90    3.00
   2  16  -1   16.00    3.20
   2  16  -1   13.20    2.70
  -2 -16   1   14.10    3.50
   2 -16  -1   17.20    3.90
  -2 -16   1   14.90    2.90
  -2 -16   1   14.10    2.50
  -2 -16   1   20.70    3.80
   2 -16  -1   14.30    2.10
   2  16   0   13.60    3.10
  -2  16   0    6.50    2.30
   2  16   0    0.30    1.90
  -2 -16   0   10.10    3.20
  -2 -16   0    1.80    2.00
   2 -16   0    0.20    1.90
   2 -16   0    5.80    3.10
  -2 -16   0    5.30    1.90
  -2 -16   0    7.10    2.20
  -2  16  -1  907.91   33.00
   2  16   1  952.60   29.50
   2  16   1  945.41   34.00
  -2 -16  -1  993.20   31.10
  -2 -16  -1  968.30   32.90
   2 -16   1  987.20   31.50
   2 -16   1 1006.30   34.50
  -2 -16  -1  940.11   33.30
   2  16   2  370.36   16.10
  -2  16  -2  438.56   18.40
   2 -16   2  446.96   20.00
  -2 -16  -2  449.36   18.50
  -2 -16  -2  476.95   16.10
   2 -16   2  461.95   17.50
  -2 -16  -2  439.66   18.30
  -2  16  -3 1049.99   38.60
   2 -16   3 1107.59   37.90
  -2 -16  -3 1093.99   38.20
   2 -16   3 1169.08   41.50
  -2 -16  -3 1065.79   38.50
  -2 -16  -3 1229.08   35.40
  -2  16  -4  485.05   21.00
   2  16   4  472.25   16.00
   2 -16   4  455.35   19.90
  -2 -16  -4  480.65   19.60
  -2  16  -5 1722.53   58.49
   2  16   5 1793.42   52.89
   2 -16   5 1693.93   57.69
  -2 -16  -5 1752.72   56.29
   2  16   6  762.62   25.80
  -2  16  -6  753.22   31.30
   2 -16   6  807.62   31.50
  -2 -16  -6  754.92   28.40
  -2  16  -7   10.40    7.60
   2  16   7    9.20    3.90
  -2 -16  -7    4.20    4.40
   2 -16   7    9.40    5.40
   2 -16   7    3.60    4.80
  -2  16  -8  465.55   24.80
   2  16   8  435.16   18.30
   2 -16   8  465.35   22.60
  -2 -16  -8  440.66   19.30
   2 -16   8  468.75   24.30
  -2  16  -9   34.40   10.60
   2  16   9   43.50    6.30
   2 -16   9   44.60    9.60
   2 -16   9   39.00    8.70
  -2  16 -10   27.30    9.60
   2 -16  10   17.10    8.70
   2 -16  10   13.60    9.40
   2  17 -11   44.70   11.30
  -2 -17  11   39.20   10.00
  -2 -17  11   32.40    9.60
   2  17 -10   22.20    8.50
  -2 -17  10    7.90    8.30
  -2 -17  10   16.00    7.60
   2  17  -9  799.12   32.60
  -2 -17   9  683.23   41.00
  -2 -17   9  835.62   34.90
   2  17  -8  662.13   26.90
  -2 -17   8  659.83   29.60
  -2 -17   8  648.34   27.90
   2  17  -7  571.34   23.80
  -2 -17   7  590.54   24.70
  -2 -17   7  584.44   25.70
   2  17  -6  148.89   10.10
  -2 -17   6  160.68   11.00
   2 -17  -6  166.38    9.30
  -2 -17   6  143.79   10.60
  -2 -17   6  164.98   18.10
   2  17  -5  378.36   16.60
   2 -17  -5  388.36   15.40
  -2 -17   5  407.26   20.80
   2 -17  -5  376.66   17.60
  -2 -17   5  369.46   17.20
  -2 -17   5  379.26   17.40
   2  17  -4 1510.95   50.29
   2  17  -4 1538.25   52.19
   2 -17  -4 1556.34   50.69
   2 -17  -4 1544.75   49.10
  -2 -17   4 1623.54   51.39
  -2 -17   4 1550.44   50.79
  -2 -17   4 1662.83   53.49
   2  17  -3  386.36   16.30
  -2  17   3  382.06   18.00
   2  17  -3  388.46   17.50
   2 -17  -3  401.16   15.70
  -2 -17   3  401.56   16.90
   2 -17  -3  412.96   17.10
  -2 -17   3  402.76   16.40
  -2 -17   3  411.76   20.30
  -2  17   2    7.30    2.50
   2  17  -2   11.40    3.30
   2  17  -2   10.60    2.60
  -2 -17   2   11.80    2.80
  -2 -17   2   13.80    4.40
  -2 -17   2   14.50    2.70
   2  17  -1  446.96   18.70
   2  17  -1  478.55   17.60
  -2  17   1  448.96   19.00
   2 -17  -1  495.15   15.50
  -2 -17   1  479.05   17.00
  -2 -17   1  476.95   19.40
  -2 -17   1  479.65   18.00
   2 -17  -1  480.05   19.40
  -2  17   0   43.30    4.90
   2  17   0   34.20    4.70
   2  17   0   34.90    4.20
  -2 -17   0   51.59    4.50
  -2 -17   0   43.00    5.10
  -2 -17   0   42.40    4.20
   2 -17   0   32.50    5.10
  -2 -17   0   34.60    5.60
   2 -17   0   32.90    4.20
   2  17   1 2791.72   81.79
   2  17   1 2680.23   86.89
  -2  17  -1 2614.04   85.89
  -2 -17  -1 2876.21   83.59
   2 -17   1 2950.10   83.99
   2 -17   1 2921.51   87.49
  -2 -17  -1 2784.82   86.29
  -2 -17  -1 2871.91   85.79
  -2  17  -2 1508.15   52.19
   2 -17   2 1670.03   54.39
  -2 -17  -2 1625.94   52.09
   2 -17   2 1626.74   50.89
  -2 -17  -2 1592.54   52.39
  -2  17  -3 2723.33   85.89
   2 -17   3 2712.03   84.49
  -2 -17  -3 2653.73   85.19
   2 -17   3 2869.11   88.49
  -2 -17  -3 2872.51   80.79
  -2 -17  -3 2721.83   85.19
  -2  17  -4   20.40    4.40
  -2 -17  -4   17.40    4.30
   2 -17   4   19.60    4.20
  -2  17  -5   13.80    4.60
   2 -17   5    9.60    3.80
  -2 -17  -5    9.00    3.90
   2  17   6  726.63   23.90
  -2  17  -6  713.53   29.80
  -2 -17  -6  685.63   26.90
   2 -17   6  707.73   29.40
   2 -17   6  696.83   27.80
   2  17   7  276.57   12.40
  -2  17  -7  272.97   17.70
   2 -17   7  306.67   18.20
  -2 -17  -7  271.77   14.60
   2 -17   7  270.77   16.20
   2  17   8    3.60    4.40
   2 -17   8    1.40    7.30
  -2 -17  -8   -0.30    5.30
   2 -17   8   13.10    8.80
  -2  17  -9   -3.90    7.80
   2  17   9   18.80    5.70
   2 -17   9    4.00    6.70
   2 -17   9    4.40    7.60
  -2  17 -10   88.39   13.30
   2 -17  10   96.59   13.10
   2 -17  10   79.39   11.00
  -2 -18  10  186.98   16.90
  -2 -18  10  218.78   17.70
   2  18  -9  114.09   14.10
  -2 -18   9  119.89   14.70
  -2 -18   9  111.79   13.10
   2  18  -8   13.40    5.20
  -2 -18   8   28.20    7.00
  -2 -18   8   10.20    7.10
   2  18  -7   26.10    5.10
  -2 -18   7   20.20    5.70
  -2 -18   7   25.80    7.10
   2  18  -6   23.90    5.10
  -2 -18   6   27.80    5.30
   2 -18  -6   31.20    4.30
  -2 -18   6   25.80    5.60
   2  18  -5  103.89    8.00
  -2 -18   5  108.49   13.60
  -2 -18   5  112.29    8.60
  -2 -18   5  110.69    8.70
   2 -18  -5  104.59    7.50
   2  18  -4 1772.62   59.49
   2  18  -4 1738.73   57.59
  -2 -18   4 1799.22   57.99
   2 -18  -4 1838.22   58.19
   2 -18  -4 1804.82   56.39
   2 -18  -4 1810.62   53.59
  -2 -18   4 1903.91   60.99
  -2 -18   4 1850.91   58.59
   2  18  -3 1491.65   49.99
  -2  18   3 1545.15   52.49
   2  18  -3 1587.04   50.89
  -2 -18   3 1527.15   50.39
   2 -18  -3 1586.54   50.59
  -2 -18   3 1663.23   52.69
  -2 -18   3 1538.85   49.70
   2 -18  -3 1524.45   49.10
   2  18  -2 1489.85   46.40
   2  18  -2 1349.56   46.50
  -2  18   2 1359.36   47.90
  -2 -18   2 1444.86   45.50
  -2 -18   2 1562.04   48.60
  -2 -18   2 1438.46   46.60
  -2  18   1  205.28   11.30
   2  18  -1  206.68   11.20
   2  18  -1  236.08   10.70
   2 -18  -1  201.38    8.80
   2 -18  -1  218.58   12.40
  -2 -18   1  242.38   12.70
  -2 -18   1  231.88   10.80
  -2 -18   1  236.48    9.80
  -2 -18   1  204.48   11.40
   2  18   0  375.56   17.30
  -2  18   0  381.96   17.10
  -2 -18   0  401.56   15.70
  -2 -18   0  393.56   17.20
   2 -18   0  421.06   18.30
  -2 -18   0  406.86   15.30
  -2 -18   0  406.66   17.40
  -2  18  -1 1033.80   36.50
   2  18   1 1007.70   37.20
   2  18   1 1037.00   32.30
   2 -18   1 1109.39   38.00
  -2 -18  -1 1029.60   36.60
  -2 -18  -1 1062.09   34.00
  -2 -18  -1 1062.69   36.30
   2 -18   1 1069.89   34.20
  -2  18  -2  669.83   26.40
  -2 -18  -2  694.33   26.60
  -2 -18  -2  661.23   26.20
   2 -18   2  711.63   28.60
   2 -18   2  706.03   25.00
  -2 -18  -2  705.93   23.30
  -2  18  -3    8.20    3.30
  -2 -18  -3    7.70    2.70
  -2 -18  -3   -1.90    3.00
   2 -18   3    4.20    2.70
  -2  18  -4   17.40    4.70
   2 -18   4   12.60    3.70
  -2 -18  -4   15.60    4.00
  -2  18  -5   15.40    5.20
  -2 -18  -5   16.80    4.60
   2 -18   5   22.80    5.00
  -2  18  -6  390.36   19.90
   2 -18   6  358.06   19.50
  -2 -18  -6  370.76   17.70
   2 -18   6  370.76   18.40
   2  18   7  273.17   11.80
  -2  18  -7  280.47   17.30
   2 -18   7  276.87   15.90
  -2 -18  -7  269.27   14.60
   2 -18   7  279.97   18.10
   2  18   8  546.55   20.90
  -2  18  -8  626.04   28.80
   2 -18   8  578.24   26.30
  -2 -18  -8  592.64   23.80
   2 -18   8  619.24   29.40
  -2  18  -9  123.79   16.60
   2 -18   9  125.29   15.40
   2 -18   9  150.08   14.80
   2  19 -10  360.96   20.90
  -2 -19  10  348.07   22.00
  -2 -19  10  346.17   22.50
   2  19  -9  377.46   19.80
  -2 -19   9  350.86   22.00
  -2 -19   9  365.06   21.90
   2  19  -8  263.07   15.50
  -2 -19   8  267.77   17.40
  -2 -19   8  222.68   19.20
   2  19  -7  435.86   20.20
  -2 -19   7  454.45   22.00
  -2 -19   7  454.05   21.80
   2  19  -6  208.98   12.30
  -2 -19   6  212.68   13.20
   2 -19  -6  222.78   11.00
  -2 -19   6  215.98   13.20
   2  19  -5  444.56   19.50
  -2 -19   5  448.96   20.00
   2 -19  -5  476.25   18.40
  -2 -19   5  484.65   20.70
   2  19  -4  679.53   28.60
   2  19  -4  707.63   26.80
  -2 -19   4  783.92   30.60
   2 -19  -4  690.33   25.60
  -2 -19   4  727.43   27.00
  -2 -19   4  713.03   27.40
   2 -19  -4  750.62   23.20
   2  19  -3  377.06   17.00
   2  19  -3  406.46   18.30
  -2  19   3  399.86   19.10
   2 -19  -3  406.66   16.40
   2 -19  -3  408.86   18.10
  -2 -19   3  383.26   17.30
  -2 -19   3  420.96   16.90
  -2 -19   3  421.76   20.10
   2  19  -2  148.99    9.10
  -2  19   2  148.89   10.00
   2  19  -2  127.09    9.40
  -2 -19   2  157.48    9.20
  -2 -19   2  153.68   11.50
   2 -19  -2  143.49   15.30
  -2 -19   2  148.19    8.20
  -2 -19   2  157.48    9.70
   2  19  -1  217.48   10.90
  -2  19   1  210.58   11.90
   2  19  -1  221.28   11.90
  -2 -19   1  218.78   12.10
  -2 -19   1  236.08   10.00
  -2 -19   1  241.08   11.20
   2 -19  -1  227.98   13.20
  -2 -19   1  226.78   12.80
  -2  19   0  602.54   23.70
   2  19   0  600.24   24.10
   2  19   0  594.64   20.90
   2 -19   0  557.44   21.70
   2 -19   0  639.04   24.80
  -2 -19   0  615.14   22.00
  -2 -19   0  618.24   24.00
  -2 -19   0  622.54   24.00
   2  19   1  560.74   24.00
   2  19   1  600.44   19.50
  -2  19  -1  564.34   23.20
  -2 -19  -1  597.34   21.10
   2 -19   1  595.94   21.10
  -2 -19  -1  587.34   23.50
  -2 -19  -1  566.74   23.30
   2 -19   1  622.14   25.30
  -2  19  -2 2324.47   74.89
  -2 -19  -2 2458.45   71.39
  -2 -19  -2 2368.76   75.09
   2 -19   2 2360.76   72.99
  -2  19  -3 1380.96   47.80
  -2 -19  -3 1367.06   47.50
   2 -19   3 1381.06   46.40
  -2 -19  -3 1478.05   43.20
  -2  19  -4  344.97   17.60
   2 -19   4  356.26   17.00
  -2 -19  -4  368.56   17.20
  -2  19  -5  393.16   19.60
  -2 -19  -5  390.06   18.50
   2 -19   5  407.76   19.20
  -2  19  -6  159.98   14.00
   2 -19   6  164.98   14.20
  -2 -19  -6  152.58   11.60
   2 -19   6  162.38   13.40
  -2  19  -7  499.55   25.20
  -2 -19  -7  463.95   20.70
   2 -19   7  464.35   23.00
   2 -19   7  485.75   31.40
  -2  19  -8   91.29   14.60
   2 -19   8   64.99   10.20
  -2 -19  -8   71.89    8.40
   2 -19   8   53.39   10.00
  -2  19  -9    9.40    9.40
   2 -19   9   10.50    8.20
   2 -19   9   17.70    7.20
   2  20 -10  123.79   17.00
  -2 -20  10   81.59   12.20
  -2 -20  10   70.79   10.50
   2  20  -9   57.09    9.80
  -2 -20   9   40.90    9.20
  -2 -20   9   40.10    9.00
   2  20  -8   20.50    6.40
  -2 -20   8   19.30    6.00
  -2 -20   8   24.60    8.20
   2  20  -7  351.46   17.50
  -2 -20   7  325.37   18.00
  -2 -20   7  358.86   19.00
   2  20  -6 1094.59   38.90
  -2 -20   6 1076.89   39.80
  -2 -20   6 1130.89   40.10
   2 -20  -6 1060.79   35.90
   2  20  -5  290.07   14.90
   2 -20  -5  310.07   14.20
  -2 -20   5  303.97   15.40
  -2 -20   5  312.07   15.90
   2  20  -4   47.80    6.10
   2 -20  -4   52.19    5.00
  -2 -20   4   40.70    9.50
  -2 -20   4   46.70    6.00
   2 -20  -4   43.30    5.60
  -2 -20   4   39.30    5.90
   2  20  -3 1271.87   44.00
  -2  20   3 1303.07   46.70
   2  20  -3 1338.57   44.90
   2 -20  -3 1271.47   43.00
  -2 -20   3 1362.26   46.90
  -2 -20   3 1339.27   43.40
  -2 -20   3 1361.26   44.60
  -2  20   2  704.63   28.40
   2  20  -2  701.03   27.00
   2  20  -2  782.02   26.90
  -2 -20   2  773.22   29.20
  -2 -20   2  693.63   26.60
   2 -20  -2  716.33   30.00
  -2 -20   2  700.63   27.80
  -2 -20   2  760.92   25.60
  -2  20   1  127.09    9.10
   2  20  -1  114.59    8.00
   2  20  -1  139.99    9.20
   2 -20  -1  132.19   10.70
   2 -20  -1  114.89    6.20
  -2 -20   1  122.79   10.40
  -2 -20   1  129.29    7.10
  -2 -20   1  124.89    8.00
   2  20   0  415.06   15.40
   2  20   0  377.76   19.60
  -2  20   0  394.46   18.10
   2 -20   0  436.46   19.60
  -2 -20   0  421.46   18.50
  -2 -20   0  399.56   15.00
  -2 -20   0  408.86   16.50
   2 -20   0  419.76   15.00
   2  20   1   51.19    4.90
   2  20   1   39.50    6.50
  -2  20  -1   45.00    6.00
  -2 -20  -1   41.50    6.20
   2 -20   1   46.80    5.00
   2 -20   1   49.50    8.80
  -2 -20  -1   59.69    8.80
  -2 -20  -1   56.39    5.30
  -2  20  -2   88.49    7.90
   2 -20   2   93.99    7.10
  -2 -20  -2  100.49    6.30
  -2 -20  -2   90.09    8.10
  -2  20  -3  166.18   11.30
  -2 -20  -3  171.88   11.40
  -2 -20  -3  172.58   10.50
   2 -20   3  171.78   10.50
  -2  20  -4 1390.56   48.10
   2 -20   4 1383.56   46.70
  -2 -20  -4 1328.07   46.90
  -2  20  -5  656.73   28.00
  -2 -20  -5  656.03   26.60
   2 -20   5  638.44   26.80
  -2  20  -6   15.70    6.90
   2 -20   6   24.50    6.10
  -2 -20  -6   26.20    6.20
   2 -20   6   18.80    5.40
  -2  20  -7  358.46   21.10
  -2 -20  -7  358.56   17.90
   2 -20   7  348.97   20.90
  -2  20  -8  190.38   18.90
  -2 -20  -8  202.78   14.60
   2 -20   8  207.48   16.20
   2 -20   8  209.28   17.20
  -2  20  -9   62.69   10.90
   2 -20   9   49.99    9.10
   2 -20   9   72.69   11.10
   2  21 -10  156.08   18.40
  -2 -21  10  123.69   16.20
  -2 -21  10  142.99   17.10
   2  21  -9    3.40    7.60
  -2 -21   9    1.50    7.40
  -2 -21   9   -1.70    6.50
   2  21  -8  115.39   13.20
  -2 -21   8  104.29   12.80
  -2 -21   8  112.19   12.70
   2  21  -7   15.40    5.10
  -2 -21   7    8.10    6.20
  -2 -21   7   23.40    6.40
   2  21  -6   31.40    5.80
   2 -21  -6   16.30    4.50
  -2 -21   6   27.70    7.10
  -2 -21   6   24.50    5.40
   2  21  -5  872.91   32.20
  -2 -21   5  873.91   33.10
   2 -21  -5  879.41   30.90
  -2 -21   5  852.21   32.30
   2  21  -4   51.29    6.30
  -2 -21   4   49.20    6.80
   2 -21  -4   32.30    5.30
  -2 -21   4   41.80    6.10
   2 -21  -4   41.30    5.90
   2  21  -3   98.99   10.70
   2  21  -3   94.19    7.80
  -2  21   3   97.49    9.50
   2 -21  -3  105.59    7.60
  -2 -21   3  105.29    7.50
  -2 -21   3  123.79    8.70
  -2  21   2  375.66   18.80
   2  21  -2  385.06   17.60
   2  21  -2  404.76   18.00
  -2 -21   2  387.36   18.30
  -2 -21   2  432.96   17.80
  -2 -21   2  434.16   20.60
  -2 -21   2  420.86   16.40
   2  21  -1 3839.92  118.89
   2  21  -1 4000.00  116.09
  -2  21   1 3903.51  119.49
  -2 -21   1 4053.19  115.39
  -2 -21   1 3730.53  119.09
  -2 -21   1 3958.20  117.29
   2 -21  -1 3966.10  113.09
  -2 -21   1 3958.70  119.39
   2  21   0  946.41   31.40
   2  21   0  942.31   35.50
  -2  21   0  967.00   35.20
   2 -21   0 1016.50   31.10
  -2 -21   0  944.01   35.20
  -2 -21   0  948.21   32.90
  -2 -21   0 1017.70   31.00
   2  21   1  309.17   16.40
   2  21   1  311.37   11.80
  -2  21  -1  299.17   15.20
  -2 -21  -1  297.47   15.40
   2 -21   1  304.07   13.00
  -2 -21  -1  306.17   13.30
  -2  21  -2   16.20    4.00
  -2 -21  -2   16.00    4.40
  -2 -21  -2   23.40    3.40
   2 -21   2   16.00    3.50
  -2  21  -3   72.39    7.90
   2 -21   3   69.99    7.10
  -2 -21  -3   76.99    8.30
  -2 -21  -3   76.29    5.90
  -2  21  -4   15.80    4.80
  -2 -21  -4   20.80    5.20
   2 -21   4   15.90    4.60
  -2  21  -5  493.05   23.00
  -2 -21  -5  444.36   21.30
   2 -21   5  469.75   22.10
   2 -21   5  465.15   21.60
  -2  21  -6    0.60    5.00
   2 -21   6    3.20    4.90
   2 -21   6    2.20    4.50
  -2 -21  -6    1.30    5.50
  -2  21  -7  150.58   18.70
   2 -21   7  140.79   12.20
  -2 -21  -7  138.59   12.30
   2 -21   7  131.99   13.50
  -2  21  -8  188.78   17.90
   2 -21   8  185.78   16.70
   2 -21   8  155.08   14.80
  -2 -21  -8  179.08   14.40
  -2  21  -9  338.07   22.50
   2 -21   9  326.37   22.40
   2 -21   9  302.97   19.70
   2  22 -10  201.48   18.10
  -2 -22  10  174.68   18.30
  -2 -22  10  209.48   19.40
   2  22  -9    6.50    7.20
  -2 -22   9   -8.10    7.50
  -2 -22   9    6.10    7.40
   2  22  -8  129.19   12.20
  -2 -22   8  116.89   14.30
  -2 -22   8  117.49   14.80
   2  22  -7  128.29   11.50
  -2 -22   7  116.79   13.80
  -2 -22   7  128.59   12.80
   2  22  -6 2386.46   74.79
  -2 -22   6 2372.96   75.59
  -2 -22   6 2278.57   75.39
   2 -22  -6 2232.78   71.69
   2  22  -5  233.98   13.30
   2 -22  -5  236.88   12.70
  -2 -22   5  219.58   13.20
  -2 -22   5  215.68   13.70
   2  22  -4   72.99    7.50
   2 -22  -4   73.39    5.30
  -2 -22   4   89.59    7.70
   2 -22  -4   66.49    7.10
  -2 -22   4   68.19    7.70
   2  22  -3   48.00    6.40
   2  22  -3   48.50    7.80
  -2  22   3   59.49    8.40
   2 -22  -3   56.79    5.00
  -2 -22   3   45.30    5.90
  -2 -22   3   59.99    6.80
   2 -22  -3   53.49    6.20
   2  22  -2   27.80    4.70
  -2  22   2   25.80    5.80
   2  22  -2   22.20    5.70
  -2 -22   2   29.90    5.00
  -2 -22   2   25.90    4.10
  -2 -22   2   22.70    4.40
   2  22  -1   56.69    7.30
  -2 -22   1   78.19    6.80
  -2 -22   1   84.19    6.00
   2 -22  -1   68.69    4.70
   2  22   0  621.64   22.60
   2  22   0  600.24   25.60
  -2  22   0  634.24   25.40
  -2 -22   0  568.14   25.10
  -2 -22   0  671.03   21.40
  -2 -22   0  652.33   23.50
   2 -22   0  615.04   21.20
   2  22   1   49.60    5.20
  -2  22  -1   40.30    6.50
   2  22   1   42.50    6.80
   2 -22   1   34.40    4.70
  -2 -22  -1   36.30    5.30
  -2 -22  -1   38.20    5.70
  -2  22  -2   82.49    7.90
  -2 -22  -2   71.79    8.20
  -2 -22  -2   81.69    6.30
   2 -22   2   65.79    6.40
  -2  22  -3  103.19    9.20
  -2 -22  -3   96.49    9.70
  -2 -22  -3  104.19    6.90
   2 -22   3  105.09    8.30
  -2  22  -4 1792.82   61.69
   2 -22   4 1900.61   60.39
  -2 -22  -4 1797.82   61.09
  -2  22  -5  448.86   23.20
  -2 -22  -5  447.36   21.20
   2 -22   5  435.56   20.90
   2 -22   5  440.46   21.10
  -2  22  -6  328.67   19.90
  -2 -22  -6  313.97   17.60
   2 -22   6  319.67   18.10
   2 -22   6  311.47   18.10
  -2  22  -7   41.80    8.40
   2 -22   7   40.60    8.30
   2 -22   7   50.29    9.10
  -2 -22  -7   41.20    7.90
  -2  22  -8   37.70   10.00
   2 -22   8   46.90    9.20
   2 -22   8   39.80    9.10
  -2 -22  -8   45.50    8.40
  -2  22  -9   46.20   10.90
   2 -22   9   56.79    9.60
   2 -22   9   69.69   11.00
   2  23  -9   -0.20    7.40
  -2 -23   9  -11.50    8.00
  -2 -23   9   12.80    8.20
   2  23  -8  556.34   26.50
  -2 -23   8  563.64   27.20
  -2 -23   8  531.15   26.90
   2  23  -7   46.50    8.90
  -2 -23   7   62.79   13.30
   2 -23  -7   45.30    6.40
  -2 -23   7   55.09    8.50
   2  23  -6   11.70    4.90
  -2 -23   6   15.40    4.90
  -2 -23   6    7.80    6.90
   2 -23  -6    3.50    4.50
   2  23  -5  304.47   16.00
  -2 -23   5  291.77   17.10
   2 -23  -5  309.87   15.30
  -2 -23   5  303.97   15.90
   2  23  -4 1097.69   38.70
  -2 -23   4 1029.40   38.50
  -2 -23   4 1108.79   37.80
   2 -23  -4 1087.49   33.80
   2 -23  -4 1029.20   37.00
   2  23  -3  214.98   12.20
   2  23  -3  210.98   14.40
  -2  23   3  208.48   14.20
   2 -23  -3  202.48    9.60
  -2 -23   3  202.68   11.10
  -2 -23   3  202.28   12.00
   2 -23  -3  202.18   11.60
  -2  23   2  113.59   10.00
   2  23  -2  111.69    9.10
   2  23  -2  113.29   10.20
  -2 -23   2  115.79    8.70
  -2 -23   2  116.19    7.50
  -2 -23   2  111.79    9.40
  -2  23   1 1366.46   46.50
   2  23  -1 1271.97   45.50
  -2 -23   1 1224.28   45.40
  -2 -23   1 1313.87   43.80
  -2 -23   1 1373.36   41.70
  -2  23   0    4.00    3.20
   2  23   0    6.90    3.70
   2  23   0    5.30    3.90
  -2 -23   0    6.00    2.90
  -2 -23   0    9.90    2.70
   2 -23   0    4.80    2.50
  -2 -23   0    6.70    3.50
   2  23   1  695.93   23.30
  -2  23  -1  738.23   28.60
   2  23   1  696.53   29.50
  -2 -23  -1  717.23   25.60
   2 -23   1  721.93   24.80
  -2 -23  -1  679.83   28.20
  -2  23  -2 1494.35   51.29
   2 -23   2 1501.85   48.20
  -2 -23  -2 1509.65   47.20
  -2 -23  -2 1443.46   51.29
  -2  23  -3    7.40    3.90
   2 -23   3   15.30    3.90
  -2 -23  -3    8.30    5.00
  -2 -23  -3   13.40    3.30
  -2  23  -4   83.29    9.70
  -2 -23  -4   58.89    8.30
   2 -23   4  102.49    9.60
   2 -23   4   84.09    8.70
  -2  23  -5  277.47   17.00
  -2 -23  -5  246.38   15.60
   2 -23   5  237.68   14.80
   2 -23   5  244.38   15.20
  -2  23  -6  318.47   19.90
   2 -23   6  329.57   19.00
  -2 -23  -6  319.67   18.00
   2 -23   6  284.47   20.30
  -2  23  -7   23.10    9.00
   2 -23   7   26.60    7.90
   2 -23   7    6.70    6.80
  -2 -23  -7   22.60    7.50
  -2  23  -8    7.70    8.10
   2 -23   8   -5.70    7.60
   2 -23   8    6.80    7.40
  -2 -23  -8   14.00    7.80
  -2  23  -9  268.47   21.40
   2  24  -9  348.17   21.90
  -2 -24   9  259.77   20.40
  -2 -24   9  281.17   20.20
   2  24  -8   93.19   17.40
  -2 -24   8   96.69   13.30
  -2 -24   8   99.29   13.50
   2  24  -7   12.20    6.10
  -2 -24   7   14.70    6.90
  -2 -24   7    1.90    5.70
   2 -24  -7   12.80    5.30
   2  24  -6  618.74   26.60
   2 -24  -6  598.94   24.50
  -2 -24   6  660.83   28.10
  -2 -24   6  620.04   26.90
   2  24  -5   99.59    9.40
  -2 -24   5  113.29   11.10
  -2 -24   5  116.09    9.70
   2 -24  -5   93.49    9.40
   2  24  -4  196.68   12.50
   2 -24  -4  196.98   12.00
  -2 -24   4  194.28   12.70
   2 -24  -4  202.18    9.10
  -2 -24   4  205.18   12.10
   2  24  -3 2212.98   69.09
  -2  24   3 2129.19   71.79
   2  24  -3 1791.22   76.59
   2 -24  -3 2135.69   67.69
  -2 -24   3 2046.10   69.39
  -2 -24   3 2229.78   68.79
  -2 -24   3 2261.97   66.99
   2 -24  -3 2137.39   64.49
  -2  24   2   85.69    9.30
   2  24  -2   99.09    8.80
   2  24  -2   95.59   10.60
  -2 -24   2   91.79    7.20
   2 -24  -2   88.29    6.60
  -2 -24   2   92.09    8.10
  -2 -24   2   86.49    9.00
   2  24  -1  320.27   16.60
   2  24  -1  312.97   14.90
  -2  24   1  327.07   17.20
  -2 -24   1  320.37   13.30
  -2 -24   1  304.27   16.40
  -2 -24   1  317.47   15.10
  -2  24   0   12.10    3.90
   2  24   0   13.50    4.20
   2  24   0   15.90    4.30
  -2 -24   0   14.00    4.20
  -2 -24   0   15.20    3.10
  -2 -24   0   13.10    3.60
   2 -24   0   16.00    2.90
  -2  24  -1 1269.57   44.90
   2  24   1 1238.58   46.10
  -2 -24  -1 1226.28   44.70
  -2 -24  -1 1303.47   41.70
   2 -24   1 1256.17   40.50
  -2  24  -2   10.50    4.50
  -2 -24  -2   15.80    3.70
   2 -24   2   12.70    3.80
  -2 -24  -2   13.40    4.80
  -2  24  -3    7.70    4.40
  -2 -24  -3    8.60    4.70
  -2 -24  -3    6.50    3.30
   2 -24   3   12.50    4.10
  -2  24  -4  759.52   31.20
  -2 -24  -4  700.33   29.70
   2 -24   4  705.63   28.10
   2 -24   4  685.53   28.90
  -2  24  -5   37.30    6.70
  -2 -24  -5   31.40    7.10
   2 -24   5   38.20    8.50
   2 -24   5   29.90    6.50
  -2  24  -6  152.88   14.60
   2 -24   6  144.69   16.20
   2 -24   6  159.38   13.30
  -2 -24  -6  157.48   13.80
  -2  24  -7  775.82   34.90
  -2 -24  -7  740.83   31.70
   2 -24   7  799.52   33.50
   2 -24   7  799.92   34.50
  -2  24  -8    3.40    8.30
   2 -24   8   -5.50    7.00
   2 -24   8   -9.90    7.10
   2  25  -9   25.90    8.90
  -2 -25   9   -4.70    8.90
  -2 -25   9    2.60    8.30
   2  25  -8 1083.29   41.00
  -2 -25   8 1025.10   41.60
  -2 -25   8  994.70   41.30
   2  25  -7   -6.30    6.40
  -2 -25   7   11.30    6.00
  -2 -25   7    3.60    5.90
   2 -25  -7    4.30    5.60
   2  25  -6    4.20    6.10
  -2 -25   6    2.30    7.40
   2 -25  -6    6.40    5.50
  -2 -25   6   15.80    5.10
   2  25  -5   -0.30    4.70
   2 -25  -5   -9.00    4.40
  -2 -25   5    3.50    4.40
  -2 -25   5   -3.40    4.30
   2  25  -4  601.34   25.00
   2 -25  -4  533.65   23.50
  -2 -25   4  593.54   25.50
   2 -25  -4  587.04   20.30
  -2 -25   4  596.64   23.80
   2  25  -3   14.10    4.20
  -2 -25   3   15.80    5.10
  -2 -25   3   11.20    3.90
   2 -25  -3   12.60    3.20
   2  25  -2   -1.30    5.80
  -2  25   2    3.20    4.20
   2  25  -2    1.80    3.50
   2 -25  -2   -0.60    2.60
  -2 -25   2    2.50    2.90
  -2 -25   2    2.70    3.60
  -2 -25   2    0.80    3.60
   2  25  -1   24.50    5.60
   2  25  -1   24.30    5.60
  -2  25   1   16.50    4.80
   2 -25  -1   24.60    4.20
  -2 -25   1   20.30    5.10
  -2 -25   1   14.70    4.00
  -2 -25   1   18.90    3.40
   2  25   0   19.90    5.30
   2  25   0   25.90    5.00
  -2  25   0   25.50    5.40
  -2 -25   0   32.20    5.50
  -2 -25   0   24.50    3.60
   2 -25   0   25.40    3.60
   2  25   1    0.10    4.40
  -2  25  -1    7.90    4.20
   2 -25   1   10.70    3.10
  -2 -25  -1   15.00    4.60
  -2 -25  -1   12.80    3.50
  -2  25  -2 1935.61   64.29
  -2 -25  -2 1976.10   59.79
   2 -25   2 1911.31   60.39
  -2 -25  -2 1810.92   63.89
  -2  25  -3   16.50    5.60
   2 -25   3    5.50    3.90
  -2 -25  -3    6.10    5.20
  -2 -25  -3    2.90    3.40
   2 -25   3    6.60    4.30
  -2  25  -4  475.25   22.90
   2 -25   4  435.36   20.50
   2 -25   4  475.15   21.70
  -2 -25  -4  453.95   22.60
  -2  25  -5    7.70    5.70
  -2 -25  -5   -2.20    5.80
   2 -25   5    5.80    5.30
  -2  25  -6  361.66   20.90
   2 -25   6  309.77   19.20
   2 -25   6  315.17   19.40
  -2 -25  -6  293.77   18.90
  -2  25  -7   13.20    8.00
  -2 -25  -7   11.70    8.30
   2 -25   7   15.80    7.00
   2 -25   7    5.30    7.30
  -2  25  -8   36.40    9.50
   2 -25   8   34.60    8.20
   2 -25   8   33.00    9.20
   2  26  -9  212.18   18.80
  -2 -26   9  179.48   18.80
  -2 -26   9  208.58   18.70
   2  26  -8   55.99   10.80
  -2 -26   8   43.60    8.90
  -2 -26   8   43.20    9.00
   2  26  -7   17.80    8.10
   2 -26  -7    6.60    6.30
  -2 -26   7   15.40    7.40
  -2 -26   7   25.80    8.30
   2  26  -6  365.36   19.00
   2 -26  -6  348.97   18.20
  -2 -26   6  370.26   20.10
  -2 -26   6  355.26   20.10
   2  26  -5  121.39   12.70
  -2 -26   5  141.79   13.00
  -2 -26   5  128.99   11.20
   2 -26  -5  121.39   11.20
   2  26  -4  183.98   12.50
   2 -26  -4  153.28   11.60
  -2 -26   4  156.28   12.80
  -2 -26   4  165.38   11.10
   2 -26  -4  172.88    8.70
  -2  26   3 2365.86   81.29
   2  26  -3 2489.95   78.49
  -2 -26   3 2502.45   77.69
   2 -26  -3 2336.17   76.59
  -2 -26   3 2526.75   75.59
   2 -26  -3 2353.96   73.29
  -2 -26   3 2352.26   78.99
   2  26  -2   -3.60    6.40
  -2  26   2    3.20    4.40
   2  26  -2    4.80    3.70
  -2 -26   2    3.60    3.40
  -2 -26   2    0.30    3.90
   2 -26  -2    5.00    3.00
  -2 -26   2    7.20    4.30
   2  26  -1  109.89    9.90
   2  26  -1   98.79    9.80
  -2  26   1   91.29    9.90
   2 -26  -1   92.19    7.60
  -2 -26   1  105.29    7.00
  -2 -26   1   84.69    9.30
  -2 -26   1  103.79    8.70
   2  26   0  103.49    8.70
  -2  26   0  110.49   10.50
   2  26   0   97.79   10.20
  -2 -26   0  103.59    8.50
   2 -26   0  109.29    8.30
  -2 -26   0  107.69   10.60
  -2 -26   0  121.19    6.90
   2 -26   0  106.79    6.50
  -2  26  -1  978.80   36.80
   2  26   1  917.51   37.90
   2 -26   1  964.70   34.20
   2 -26   1  969.80   32.00
  -2 -26  -1  930.31   32.90
  -2 -26  -1  900.41   36.30
  -2  26  -2   36.20    7.70
  -2 -26  -2   37.50    5.20
  -2 -26  -2   34.10    6.30
   2 -26   2   31.20    5.00
   2 -26   2   41.70    6.40
  -2  26  -3   12.40    5.70
   2 -26   3    5.60    5.40
  -2 -26  -3   12.60    5.40
   2 -26   3    5.50    4.10
  -2 -26  -3    6.30    3.70
  -2  26  -4  541.55   25.60
   2 -26   4  518.25   24.10
   2 -26   4  527.65   22.90
  -2 -26  -4  485.55   24.60
  -2  26  -5    9.80    7.70
   2 -26   5    3.30    4.70
  -2 -26  -5   17.60    6.90
   2 -26   5   18.30    5.80
  -2  26  -6  189.38   17.30
  -2 -26  -6  191.68   16.30
   2 -26   6  190.48   15.20
   2 -26   6  166.58   15.00
  -2  26  -7  659.73   31.90
   2 -26   7  628.34   29.60
  -2 -26  -7  628.84   29.40
   2 -26   7  659.83   30.30
  -2  26  -8   13.90    9.00
   2 -26   8   15.20    7.60
   2 -26   8   28.30    9.10
   2  27  -8  509.05   27.00
  -2 -27   8  547.45   27.50
  -2 -27   8  556.84   27.00
   2  27  -7   62.29    9.30
  -2 -27   7   47.10    9.40
  -2 -27   7   67.59   11.00
   2 -27  -7   52.89    7.80
   2  27  -6   -2.90    5.70
  -2 -27   6    8.20    7.30
  -2 -27   6   -5.20    5.90
   2 -27  -6    4.60    6.20
   2  27  -5  103.39   10.80
  -2 -27   5  121.09   12.50
   2 -27  -5  102.29   11.00
   2  27  -4  512.75   24.10
   2 -27  -4  519.65   18.50
  -2 -27   4  499.25   22.70
  -2 -27   4  487.45   23.90
   2 -27  -4  481.85   22.20
  -2 -27   4  506.55   21.70
  -2  27   3   41.80    9.40
  -2 -27   3   33.60    5.60
   2 -27  -3   59.79    8.30
  -2 -27   3   28.40    6.40
   2  27  -2   36.70    6.10
   2  27  -2   46.20    8.60
  -2  27   2   46.90    8.90
  -2 -27   2   31.70    8.30
   2 -27  -2   41.50    5.30
   2 -27  -2   29.00    6.00
  -2 -27   2   40.70    6.40
  -2 -27   2   39.30    6.00
   2  27  -1  796.62   32.80
   2  27  -1  779.02   29.50
  -2  27   1  835.72   34.00
  -2 -27   1  844.32   27.80
  -2 -27   1  749.13   32.30
  -2 -27   1  829.62   30.70
   2 -27  -1  821.12   29.30
   2  27   0   56.39    8.80
   2  27   0   46.90    6.30
  -2  27   0   45.70    7.50
  -2 -27   0   48.30    7.10
   2 -27   0   48.40    5.20
   2 -27   0   44.40    6.20
  -2 -27   0   65.29    5.40
  -2 -27   0   49.99    8.20
   2  27   1  388.36   22.70
  -2  27  -1  404.86   21.50
   2 -27   1  416.56   16.50
  -2 -27  -1  391.46   20.60
  -2 -27  -1  424.56   18.00
   2 -27   1  396.16   18.40
  -2  27  -2 1075.29   40.70
  -2 -27  -2 1040.00   35.70
  -2 -27  -2 1019.60   40.20
   2 -27   2 1067.69   36.20
   2 -27   2 1056.29   38.40
  -2  27  -3   58.59    9.20
   2 -27   3   45.30    6.70
  -2 -27  -3   43.60    8.10
  -2 -27  -3   46.00    5.60
   2 -27   3   59.89    8.30
  -2  27  -4  177.08   15.50
  -2 -27  -4  163.48   14.90
   2 -27   4  156.38   15.90
   2 -27   4  171.08   12.30
  -2  27  -5  125.69   13.80
  -2 -27  -5   97.09   12.80
   2 -27   5  128.79   13.30
   2 -27   5  104.49   12.40
  -2  27  -6  471.35   25.60
   2 -27   6  456.15   23.90
  -2 -27  -6  437.26   24.20
   2 -27   6  506.15   25.10
  -2  27  -7   98.69   14.70
   2 -27   7   80.59   11.20
   2 -27   7   60.19    9.70
  -2 -27  -7   79.99   11.60
   2  28  -8  153.68   16.60
  -2 -28   8  169.38   16.00
  -2 -28   8  164.28   17.30
  -2 -28   8  122.79   16.40
   2  28  -7  208.18   18.00
  -2 -28   7  199.08   16.70
   2 -28  -7  202.58   15.00
  -2 -28   7  195.68   16.40
  -2 -28   6  930.51   37.00
  -2 -28   6  760.32   38.20
   2 -28  -6  893.91   33.70
   2  28  -5   81.89   11.80
  -2 -28   5   87.99   11.30
  -2 -28   5   78.29   10.70
  -2 -28   5   57.99    8.70
   2 -28  -5   67.49   10.40
   2  28  -4  101.29   11.00
  -2 -28   4   96.59   12.00
  -2 -28   4   94.09    9.70
   2 -28  -4   71.79   10.10
  -2 -28   4  104.49   12.20
   2 -28  -4  110.49    7.50
   2  28  -3  254.27   16.90
  -2  28   3  280.97   19.10
  -2 -28   3  264.57   15.90
   2 -28  -3  252.87   12.20
  -2 -28   3  271.67   13.80
   2 -28  -3  243.28   14.80
  -2 -28   3  239.78   16.10
   2  28  -2    8.20    6.00
  -2  28   2   10.90    6.50
   2 -28  -2    5.60    3.70
  -2 -28   2    2.40    3.50
   2 -28  -2   -7.60    4.00
  -2 -28   2    3.40    5.10
  -2 -28   2    8.60    4.80
  -2  28   1   31.40    7.60
   2  28  -1   40.10    8.40
  -2 -28   1   43.20    5.60
  -2 -28   1   26.30    7.30
   2 -28  -1   25.80    4.80
  -2 -28   1   24.30    5.10
  -2  28   0  563.54   26.20
   2  28   0  538.75   27.20
  -2 -28   0  531.25   25.70
   2 -28   0  562.14   19.50
  -2 -28   0  576.54   19.50
  -2 -28   0  524.95   22.40
   2 -28   0  535.15   22.40
   2  28   1  145.29   13.60
  -2  28  -1  142.39   12.50
   2 -28   1  163.68   10.80
  -2 -28  -1  152.38   10.20
  -2 -28  -1  138.69   13.10
   2 -28   1  134.59    8.70
  -2  28  -2   -1.30    4.40
   2 -28   2    7.20    5.10
  -2 -28  -2   -0.40    3.80
  -2 -28  -2    6.50    5.20
   2 -28   2    6.30    3.90
  -2  28  -3  142.39   13.40
  -2 -28  -3  119.89    9.20
   2 -28   3  134.49   12.30
   2 -28   3  128.59   10.40
  -2 -28  -3  116.69   13.00
  -2  28  -4 1168.58   44.00
   2 -28   4 1090.09   41.60
   2 -28   4 1144.29   41.00
  -2 -28  -4 1054.49   43.00
  -2  28  -5  312.87   20.30
  -2 -28  -5  247.68   18.60
   2 -28   5  253.57   17.40
   2 -28   5  219.18   16.90
  -2  28  -6  655.43   31.20
   2 -28   6  650.33   29.70
   2 -28   6  602.84   28.80
  -2 -28  -6  607.64   29.80
  -2  28  -7   16.70    8.70
   2 -28   7   21.60    8.70
   2 -28   7   40.30    8.40
  -2 -28  -7   50.39   11.10
   2  29  -8   -6.50    7.70
  -2 -29   8   -0.40    8.70
  -2 -29   8    3.10    8.00
  -2 -29   8    1.10    9.20
   2  29  -7    2.40    7.60
  -2 -29   7   -2.00    7.20
  -2 -29   7    7.00    7.50
  -2 -29   7   12.80    7.40
   2  29  -6   37.60    8.20
  -2 -29   6   30.70    7.30
   2 -29  -6   36.40    8.40
  -2 -29   6   24.50    8.00
  -2 -29   6   28.00    8.20
   2 -29  -5  278.97   17.00
  -2 -29   5  261.07   18.60
  -2 -29   5  273.97   19.80
  -2 -29   5  281.57   16.40
   2  29  -4    0.40    5.90
   2 -29  -4  -12.30    5.10
   2 -29  -4   -0.30    3.70
  -2 -29   4   -1.00    4.70
  -2 -29   4   -1.30    5.50
  -2  29   3    2.50    7.60
   2  29  -3   -0.20    4.40
  -2 -29   3    7.90    5.40
   2 -29  -3    6.00    5.00
   2 -29  -3    3.50    3.70
  -2 -29   3   -5.30    4.20
  -2 -29   3    0.30    4.10
  -2  29   2  213.68   16.70
   2  29  -2  224.18   15.00
   2 -29  -2  211.78   11.90
  -2 -29   2  218.28   15.80
  -2 -29   2  221.18   11.70
  -2 -29   2  225.78   15.00
   2 -29  -2  190.48   13.30
  -2  29   1 1835.82   61.89
   2  29  -1 1767.32   61.09
  -2 -29   1 1731.53   57.59
  -2 -29   1 1802.02   53.99
   2 -29  -1 1618.04   55.49
  -2 -29   1 1601.34   59.69
   2  29   0  481.95   24.40
  -2  29   0  510.45   24.20
   2 -29   0  454.35   20.40
  -2 -29   0  478.65   20.90
   2 -29   0  488.55   17.40
  -2 -29   0  442.36   23.40
   2  29   1  224.98   17.70
  -2  29  -1  254.57   17.00
   2 -29   1  209.18   14.10
  -2 -29  -1  235.68   13.20
   2 -29   1  244.88   11.60
  -2 -29  -1  228.38   17.90
  -2  29  -2   34.70    8.80
  -2 -29  -2   25.40    8.20
  -2 -29  -2   34.20    7.60
   2 -29   2   36.30    6.60
   2 -29   2   41.10    5.80
  -2  29  -3    4.90    6.20
  -2 -29  -3    2.10    4.40
  -2 -29  -3    5.10    8.20
   2 -29   3   -6.60    5.10
   2 -29   3    3.70    4.80
  -2  29  -4   35.90    8.40
   2 -29   4   37.70    8.00
  -2 -29  -4   32.90   10.70
   2 -29   4   37.10    8.80
  -2  29  -5  173.18   16.10
  -2 -29  -5  137.49   19.20
   2 -29   5  139.99   14.00
  -2  29  -6   16.00    8.40
  -2 -29  -6   26.40   12.70
   2 -29   6   24.50    8.30
   2 -29   6   22.30    7.30
  -2  29  -7  101.89   16.70
   2 -29   7   74.99   11.70
   2 -29   7   79.99   11.00
  -2 -29  -7  107.59   16.70
   2  30  -7   29.50    8.70
  -2 -30   7   19.70    8.90
  -2 -30   7   29.50    9.10
  -2 -30   7   16.40    9.20
   2  30  -6  433.16   23.90
   2 -30  -6  369.76   21.30
  -2 -30   6  420.46   23.40
  -2 -30   6  399.16   24.00
  -2 -30   6  406.86   22.80
   2  30  -5  313.67   19.00
  -2 -30   5  306.17   20.40
   2 -30  -5  288.17   18.10
  -2 -30   5  320.17   18.60
  -2 -30   5  291.27   19.40
  -2 -30   4   -5.30    5.30
  -2 -30   4    8.20    7.00
   2 -30  -4   -2.10    5.80
   2 -30  -4    3.80    4.00
  -2 -30   4    3.70    5.10
   2  30  -3  154.48   13.90
  -2 -30   3  132.59   13.40
  -2 -30   3  161.18   13.70
  -2 -30   3  154.08   10.50
   2 -30  -3  135.79    9.50
   2 -30  -3  131.89   12.00
  -2  30   2  143.29   15.60
   2  30  -2  135.69   14.20
   2 -30  -2  127.89   12.10
  -2 -30   2  149.69    9.70
  -2 -30   2  145.49   12.30
   2 -30  -2  135.59    9.70
  -2 -30   2  132.99   14.40
  -2  30   1   89.29   13.10
   2  30  -1  101.89   13.30
  -2 -30   1   98.99   12.70
   2 -30  -1   81.59    8.20
  -2 -30   1   82.89    7.30
  -2 -30   1   74.49    9.50
   2  30   0  355.66   21.80
  -2  30   0  357.86   21.60
  -2 -30   0  347.47   20.20
   2 -30   0  358.86   17.40
  -2 -30   0  363.66   17.70
   2 -30   0  368.56   14.20
   2  30   1   10.20    7.20
  -2  30  -1   11.90    6.70
  -2 -30  -1    7.00    4.80
   2 -30   1    7.60    3.90
  -2 -30  -1   15.60    6.20
   2 -30   1   11.40    5.30
  -2  30  -2   18.60    6.30
   2 -30   2   14.10    6.00
  -2 -30  -2    9.30    6.00
  -2 -30  -2   10.40    4.70
   2 -30   2   19.20    5.00
  -2  30  -3   60.19   10.30
   2 -30   3   93.49   10.50
   2 -30   3   62.79    7.90
  -2 -30  -3   67.69   11.00
  -2 -30  -3   57.99    8.30
  -2  30  -4  759.52   34.00
   2 -30   4  691.53   31.30
   2 -30   4  773.72   30.40
  -2 -30  -4  712.03   33.40
  -2  30  -5  222.38   18.00
  -2 -30  -5  214.78   19.20
   2 -30   5  240.28   16.80
   2 -30   5  220.08   16.40
  -2  30  -6  155.28   17.20
   2 -30   6  123.89   14.40
  -2 -30  -6  147.89   17.00
   2 -30   6  145.99   16.00
   2  31  -7   18.50    8.00
  -2 -31   7   32.10    9.40
  -2 -31   7   24.50    8.80
  -2 -31   7   25.20    9.20
   2  31  -6   43.00    9.50
  -2 -31   6   51.49    9.50
   2 -31  -6   28.30    8.80
  -2 -31   6   46.30    9.40
  -2 -31   6   62.09   10.20
   2  31  -5  436.96   24.40
   2 -31  -5  393.86   21.80
  -2 -31   5  397.36   23.50
  -2 -31   5  406.96   22.60
  -2 -31   5  426.16   22.40
   2  31  -4  104.39   13.30
  -2 -31   4  109.59   12.60
  -2 -31   4  108.89   14.20
  -2 -31   4   78.99   11.60
   2 -31  -4   87.39   12.80
   2 -31  -4   87.09    8.60
  -2  31   3  153.78   17.20
   2  31  -3  133.89   14.40
   2 -31  -3  137.79    9.80
  -2 -31   3  118.49   14.50
  -2 -31   3  105.79   17.50
  -2 -31   3  125.19   10.10
   2 -31  -3  106.59   14.50
  -2  31   2  166.98   15.90
  -2 -31   2  136.99   14.00
  -2 -31   2  143.69   12.30
  -2 -31   2  163.68   10.30
   2 -31  -2  136.29   10.20
   2 -31  -2  145.89   12.80
  -2  31   1  302.77   22.80
  -2 -31   1  341.37   14.20
  -2 -31   1  320.77   18.70
   2 -31  -1  301.87   17.10
   2 -31  -1  314.77   15.80
  -2  31   0  318.57   20.30
   2 -31   0  287.77   16.70
   2 -31   0  312.37   12.50
  -2 -31   0  285.77   15.80
  -2 -31   0  267.57   18.90
  -2  31  -1  169.48   14.60
   2  31   1  155.98   15.90
  -2 -31  -1  118.79   15.00
  -2 -31  -1  148.69   11.30
   2 -31   1  147.19   11.30
   2 -31   1  163.38    9.70
  -2  31  -2  816.12   34.70
  -2 -31  -2  695.83   33.60
   2 -31   2  758.02   28.00
  -2 -31  -2  765.92   28.60
  -2  31  -3  445.86   24.50
  -2 -31  -3  408.66   25.10
  -2 -31  -3  426.76   18.40
   2 -31   3  409.86   22.20
   2 -31   3  415.86   19.40
  -2  31  -4  230.38   17.60
   2 -31   4  221.88   14.80
  -2 -31  -4  196.78   20.20
   2 -31   4  193.48   15.50
  -2  31  -5   25.70    8.90
  -2 -31  -5   41.60   11.90
   2 -31   5   35.90    9.20
   2 -31   5   25.80    7.30
  -2  31  -6   48.30   10.10
   2 -31   6   43.10    9.80
  -2 -31  -6   67.39   13.50
   2 -31   6   38.20    9.50
   2  32  -7   -5.90    8.70
   2  32  -6   -1.80    7.60
  -2 -32   6    2.00    7.20
   2 -32  -6    2.50    8.80
  -2 -32   6  -15.10    7.50
  -2 -32   6   -5.60    7.60
   2  32  -5   43.10    9.40
  -2 -32   5   19.70    7.50
   2 -32  -5   34.60   10.50
  -2 -32   5   28.70    7.70
  -2 -32   5   31.00    8.90
   2  32  -4  404.86   23.20
  -2 -32   4  331.67   22.20
   2 -32  -4  344.97   15.90
  -2 -32   4  375.46   19.60
   2 -32  -4  354.06   21.80
  -2 -32   4  385.66   21.40
   2  32  -3  639.64   30.40
  -2  32   3  678.83   34.80
  -2 -32   3  623.74   25.10
   2 -32  -3  600.54   27.90
   2 -32  -3  637.84   24.20
  -2 -32   3  602.84   30.20
  -2 -32   3  606.64   28.00
   2  32  -2  384.66   21.90
  -2  32   2  386.76   24.80
   2 -32  -2  369.16   17.10
  -2 -32   2  354.26   20.50
   2 -32  -2  353.66   19.70
  -2 -32   2  381.66   16.60
  -2 -32   2  338.97   22.40
  -2  32   1   45.40    9.30
   2  32  -1   27.90    8.10
  -2 -32   1   33.70    5.30
  -2 -32   1   26.90    7.70
  -2 -32   1   38.90    7.30
   2 -32  -1   38.50    8.10
   2 -32  -1   36.70    6.50
  -2  32   0   89.49   14.10
   2  32   0   84.49   13.80
   2 -32   0   67.29    8.60
  -2 -32   0   84.19   12.30
  -2 -32   0   88.59   10.40
  -2  32  -1  218.68   18.20
   2  32   1  206.38   19.90
  -2 -32  -1  199.38   13.40
   2 -32   1  209.38   11.50
   2 -32   1  229.48   15.10
  -2  32  -2  268.27   19.10
  -2 -32  -2  207.08   13.60
   2 -32   2  216.98   12.90
   2 -32   2  219.68   15.00
  -2  32  -3    9.30    6.80
  -2 -32  -3   18.20    5.90
   2 -32   3    9.10    5.90
   2 -32   3    9.40    5.80
  -2  32  -4   12.60    7.40
   2 -32   4   -3.90    6.20
   2 -32   4   20.20    7.70
  -2  32  -5   33.60    9.10
   2 -32   5   17.50    7.20
   2 -32   5   27.50    8.80
  -2  32  -6    8.70    8.80
   2 -32   6    0.70    8.30
   2 -32   6    9.10    8.50
  -2 -32  -6    8.60   13.20
   2  33  -6   29.40    9.10
   2 -33  -6   28.20   12.90
  -2 -33   6   18.60    8.60
  -2 -33   6   10.90    8.00
  -2 -33   6   15.20    8.60
   2  33  -5  138.89   15.60
   2 -33  -5  116.39   16.00
  -2 -33   5  116.79   15.10
  -2 -33   5  135.89   14.10
  -2 -33   5   98.49   14.20
   2  33  -4  130.09   14.90
   2 -33  -4  114.39   14.40
  -2 -33   4   82.39   12.00
  -2 -33   4  136.39   14.00
   2 -33  -4  116.19   10.10
  -2 -33   4  129.89   12.00
  -2  33   3   23.90   10.00
   2  33  -3   30.30    9.20
   2 -33  -3   25.80    5.60
  -2 -33   3   33.70    8.60
  -2 -33   3   16.70    6.00
   2 -33  -3   23.40    8.20
  -2 -33   3   23.10    8.70
   2  33  -2  191.68   17.70
  -2  33   2  188.78   18.20
   2 -33  -2  188.28   12.30
   2 -33  -2  177.88   17.70
  -2 -33   2  152.88   14.20
  -2 -33   2  182.58   11.50
  -2 -33   2  154.98   16.30
  -2  33   1    4.30    7.90
   2  33  -1   -6.10    7.30
  -2 -33   1    6.70    4.50
  -2 -33   1    6.10    7.10
   2 -33  -1    5.40    5.80
  -2 -33   1    4.80    7.50
   2 -33  -1    7.20    6.50
  -2  33   0   33.30    9.20
   2  33   0   21.50    9.60
   2 -33   0   30.40    6.10
  -2 -33   0   36.70    9.20
  -2 -33   0   27.00    9.10
   2 -33   0   37.60    4.60
   2  33   1  340.27   24.00
  -2  33  -1  342.47   22.10
  -2 -33  -1  295.67   21.00
   2 -33   1  324.17   14.70
  -2 -33  -1  358.06   17.60
   2 -33   1  271.07   20.00
  -2  33  -2  244.28   18.80
  -2 -33  -2  198.78   18.00
   2 -33   2  201.48   16.30
   2 -33   2  229.78   13.20
  -2 -33  -2  212.78   13.90
  -2  33  -3  584.24   28.20
  -2 -33  -3  468.15   28.00
   2 -33   3  520.85   23.60
  -2 -33  -3  524.45   21.70
   2 -33   3  481.45   24.50
  -2  33  -4   75.39   12.10
   2 -33   4   81.69   12.40
   2 -33   4   88.09   12.20
  -2 -33  -4   89.99   13.80
  -2  33  -5   18.00    8.60
  -2 -33  -5    3.70   11.60
   2 -33   5    5.30    7.30
   2 -33   5    2.80    7.80
   2  34  -5  195.68   17.90
   2 -34  -5  224.18   21.10
  -2 -34   5  182.78   17.70
  -2 -34   5  190.88   18.80
  -2 -34   5  239.08   18.20
   2  34  -4  241.48   18.90
  -2 -34   4  214.78   18.30
  -2 -34   4  254.37   18.20
   2 -34  -4  221.68   19.70
  -2 -34   4  242.68   16.30
   2  34  -3  125.89   15.60
  -2  34   3  134.49   18.70
  -2 -34   3  153.98   16.30
   2 -34  -3  137.89   11.60
  -2 -34   3  124.79   14.90
  -2 -34   3  130.59   11.80
  -2  34   2  294.97   22.50
   2  34  -2  272.67   20.40
   2 -34  -2  252.07   17.90
  -2 -34   2  292.87   14.40
  -2 -34   2  253.27   19.60
   2 -34  -2  252.17   15.10
  -2 -34   2  255.17   18.30
  -2  34   1   17.50    8.60
   2  34  -1   12.20    8.60
   2 -34  -1    1.90    6.70
  -2 -34   1   15.40    7.80
  -2 -34   1    8.40    8.40
  -2 -34   1    5.70    4.80
   2 -34  -1    7.60    5.60
   2  34   0    7.60    8.20
  -2  34   0   17.70    8.10
  -2 -34   0   22.10    6.50
   2 -34   0   10.90    6.50
  -2 -34   0    7.90    8.20
  -2  34  -1  230.28   18.90
   2 -34   1  222.98   12.10
  -2 -34  -1  196.78   18.70
   2 -34   1  219.28   15.30
  -2 -34  -1  193.88   14.80
  -2  34  -2  156.98   17.10
   2 -34   2  176.38   12.40
  -2 -34  -2  210.68   13.90
   2 -34   2  166.18   14.80
  -2 -34  -2  176.98   19.10
  -2  34  -3  126.19   14.80
   2 -34   3   79.89   10.40
  -2 -34  -3   67.49   13.40
  -2 -34  -3   92.99   11.60
   2 -34   3   89.49   12.10
  -2  34  -4  101.69   15.20
   2 -34   4   85.19   11.50
  -2 -34  -4   54.09   13.30
   2 -34   4   74.89   10.40
  -2  34  -5  284.67   21.30
   2 -34   5  270.87   19.10
   2 -34   5  241.28   18.80
  -2 -34  -5  224.78   25.20
   2  35  -5   17.00    8.40
   2 -35  -5   26.00   12.50
  -2 -35   5   -7.60    9.00
  -2 -35   5    8.70    8.50
  -2 -35   5   26.90    9.30
   2  35  -4   38.30    9.80
  -2 -35   4   45.70    9.80
   2 -35  -4   52.69   10.40
  -2 -35   4   38.70    8.70
  -2 -35   4   47.80    9.50
   2  35  -3   56.09   10.60
  -2  35   3   49.00   13.00
  -2 -35   3   35.40    9.10
   2 -35  -3   54.99   11.00
   2 -35  -3   42.60    7.30
  -2 -35   3   44.80    7.90
  -2 -35   3   46.60    9.30
  -2  35   2  540.75   29.60
   2  35  -2  535.75   28.40
   2 -35  -2  481.25   23.60
  -2 -35   2  484.95   25.20
  -2 -35   2  498.85   20.60
  -2 -35   2  440.56   26.30
   2 -35  -2  465.25   26.40
  -2  35   1   37.80   10.10
   2  35  -1   34.30    9.40
   2 -35  -1   40.70    9.50
  -2 -35   1   53.49    6.70
   2 -35  -1   47.40    8.90
  -2 -35   1   36.90    9.40
  -2 -35   1   42.60    8.70
  -2  35   0 1146.89   45.40
   2  35   0 1117.49   45.90
  -2 -35   0  983.40   43.10
   2 -35   0  994.60   38.60
   2 -35   0  927.51   40.60
  -2 -35   0 1011.10   39.50
  -2  35  -1  104.19   15.40
  -2 -35  -1  101.09   14.10
  -2 -35  -1  127.59   14.20
   2 -35   1  111.59   10.00
   2 -35   1  117.69   13.50
  -2  35  -2   90.49   14.80
   2 -35   2   50.69    7.50
  -2 -35  -2   43.20   11.00
   2 -35   2   37.90    8.50
  -2 -35  -2   63.49    8.70
  -2  35  -3   38.00    9.60
  -2 -35  -3   40.40   11.10
   2 -35   3   46.40    8.60
   2 -35   3   52.59    9.20
  -2  35  -4   -1.20    8.80
   2 -35   4   -6.10    8.10
  -2 -35  -4   -1.90   10.60
   2 -35   4   15.80    7.50
   2  36  -4   -6.30    8.40
  -2 -36   4   -3.10    8.70
  -2 -36   4   -0.90    8.40
   2 -36  -4    2.10   10.80
   2  36  -3    7.30    7.90
  -2  36   3   -0.40   10.80
   2 -36  -3  -17.70    8.60
  -2 -36   3    6.70    7.60
  -2 -36   3   13.40    8.70
   2 -36  -3    9.00    6.60
  -2 -36   3   -6.70    7.90
  -2  36   2   24.90    9.40
   2  36  -2   14.50    8.30
   2 -36  -2   17.60    6.60
   2 -36  -2   10.20    8.40
  -2 -36   2   11.50    6.00
  -2 -36   2   14.20    8.60
  -2 -36   2    9.60    8.00
   2  36  -1  101.49   15.30
  -2  36   1   82.39   13.50
   2 -36  -1   64.19   10.80
  -2 -36   1   73.79   12.00
  -2 -36   1   56.49   11.20
   2  36   0   23.10    8.90
  -2  36   0   17.00    9.10
   2 -36   0   15.00    8.30
  -2 -36   0   12.90    8.70
  -2 -36   0   13.20   13.00
   2 -36   0    9.10    7.40
  -2  36  -1  327.47   22.20
   2 -36   1  271.17   18.00
  -2 -36  -1  272.77   17.10
  -2 -36  -1  211.48   20.40
  -2  36  -2   55.19   11.00
   2 -36   2   50.39    8.40
   2 -36   2   45.30    8.10
  -2 -36  -2   50.79   11.20
  -2 -36  -2   48.20    8.90
  -2  36  -3  137.59   18.50
   2 -36   3  160.28   14.00
   2 -36   3  144.89   15.20
  -2 -36  -3  156.08   20.90
  -2  37   3    0.30   10.80
   2  37  -3    6.20    9.10
  -2 -37   3    8.70    9.70
   2 -37  -3   10.50    9.30
  -2 -37   3    6.30    8.00
   2 -37  -3    4.20    9.40
  -2 -37   3    5.50    8.00
   2  37  -2  600.54   31.30
  -2  37   2  603.84   33.40
   2 -37  -2  588.54   26.40
   2 -37  -2  514.65   28.40
  -2 -37   2  541.25   30.30
  -2 -37   2  607.64   28.40
   2  37  -1    5.30    9.40
  -2  37   1    9.30   10.00
  -2 -37   1    6.80    8.40
  -2 -37   1    4.10    7.80
   2 -37  -1   17.40    7.70
   2 -37  -1   12.30    8.20
  -2  37   0  506.25   28.10
   2  37   0  464.65   28.40
   2 -37   0  415.26   23.00
  -2 -37   0  442.66   23.90
   2 -37   0  431.26   24.50
  -2 -37   0  440.56   26.10
  -2  37  -1   41.40   10.30
   2 -37   1   39.20    8.10
  -2 -37  -1   20.40    9.60
   2 -37   1   35.40    8.10
  -2 -37  -1   38.30    9.90
  -2  37  -2   12.00    8.90
  -2 -37  -2   21.70    9.90
  -2 -37  -2    8.50   10.20
   2 -37   2   -4.50    7.40
   2  38  -2  164.78   19.20
  -2  38   2  198.28   22.80
  -2 -38   2  151.58   16.70
  -2 -38   2  169.18   19.70
   2 -38  -2  130.09   17.80
   2 -38  -2  156.88   18.10
   2  38  -1   46.80   11.60
  -2  38   1   41.70   11.70
  -2 -38   1   41.70   10.70
  -2 -38   1   51.69   10.20
   2 -38  -1   24.50    9.20
   2 -38  -1   41.80    9.80
   2  38   0   14.30   10.10
  -2  38   0   17.40    9.40
  -2 -38   0   20.50    9.20
   2 -38   0    8.40    8.00
   2 -38   0   26.30    8.50
  -2 -38   0    3.20    9.50
  -2  38  -1  123.29   18.40
  -2 -38  -1  149.09   15.80
   2 -38   1  130.39   15.20
   2 -38   1  120.29   16.30
  -2 -38  -1   89.09   13.40
   3   0 -12  488.95   26.10
  -3   0  12  526.15   27.30
   3   0 -11    3.90    6.60
  -3   0  11   -2.10    7.60
  -3   0  11    2.90    5.60
   3   0 -10  387.46   20.40
  -3   0  10  443.56   22.40
  -3   0  10  393.66   17.10
  -3   0   9    1.80    3.40
   3   0  -9   -3.80    4.10
  -3   0   9    2.80    4.30
  -3   0   8  754.92   28.40
  -3   0   8  742.33   25.80
  -3   0   7    9.40    3.00
   3   0  -7    6.90    5.00
  -3   0   7    8.70    2.60
  -3   0   6  373.26   15.50
   3   0  -6  339.37   16.30
  -3   0   6  371.46   14.10
   3   0  -6  391.36   14.40
  -3   0   4   14.80    2.50
   3   0  -4   19.90    3.30
   3   0  -4   17.90    2.50
  -3   0   4   12.70    2.40
  -3   0   3    0.80    1.40
   3   0  -3    3.00    1.40
  -3   0   3    4.20    1.50
  -3   0   3    3.20    1.00
   3   0  -3   -0.70    1.30
  -3   0   1    2.10    1.10
  -3   0   1    0.90    1.00
   3   0  -1    1.20    0.90
   3   0  -1    0.70    0.80
   3   0  -1    1.20    0.90
   3   0   0 6629.84  189.68
  -3   0  -1    1.60    1.20
   3   0   1    3.40    1.40
   3   0   2   39.70    6.10
   3   0   3    3.90    2.50
  -3   0  -3    2.30    1.70
   3   0   4 1039.00   33.50
  -3   0  -4  964.90   33.00
   3   0   5   11.70    3.30
   3   0   5   11.90    4.20
   3   0   6   41.60    6.00
   3   0   7    3.90    3.80
   3   0   7  -10.50    5.90
   3   0   8   28.90    4.30
   3   0   8   13.30    8.60
   3   0   8   34.30    6.80
   3   0   9   -0.10    6.80
   3   0   9    6.80    4.10
   3   0  10 1355.06   43.40
  -3   0 -10 1326.77   54.79
   3   0  10 1310.17   50.69
   3   0  11   -5.10    9.00
  -3   0 -11   23.00   11.30
  -3   1  12   18.90    9.20
   3   1 -12    4.90    8.40
  -3  -1  12    3.50    8.80
   3  -1 -12   -1.80    8.70
   3   1 -11   37.10    7.70
  -3   1  11   21.30    6.00
  -3  -1  11   30.50    6.30
  -3  -1  11   23.40    7.50
   3  -1 -11   28.20    7.60
  -3   1  10  101.89   13.10
   3   1 -10   80.39   11.10
  -3   1  10  107.49    8.50
  -3  -1  10   97.69    9.40
   3  -1 -10  101.99   11.80
  -3  -1  10  125.49   12.90
  -3   1   9  151.88    9.00
  -3   1   9  156.48   11.30
   3   1  -9  144.19   11.20
  -3  -1   9  152.18   11.40
  -3  -1   9  160.48    9.50
   3   1  -8  323.97   15.60
  -3   1   8  348.97   16.20
  -3   1   8  337.27   13.80
  -3  -1   8  337.27   16.20
  -3  -1   8  336.07   14.30
   3   1  -7 1978.70   64.79
   3   1  -7 2043.70   62.99
  -3   1   7 1984.20   63.19
  -3   1   7 2000.30   60.89
  -3  -1   7 2013.00   61.59
   3  -1  -7 2066.19   64.69
  -3  -1   7 1992.50   63.59
  -3   1   6  150.58    8.80
  -3   1   6  160.08    8.00
   3   1  -6  172.68   10.90
   3  -1  -6  173.08    8.40
  -3  -1   6  170.08    8.20
  -3  -1   6  164.08    9.30
   3  -1  -6  175.68   10.50
   3   1  -5 3793.82  111.79
   3   1  -5 3927.01  109.99
  -3   1   5 3655.23  110.69
  -3  -1   5 3631.74  111.09
  -3  -1   5 3725.13  109.89
   3  -1  -5 3869.01  111.49
  -3  -1   5 3748.53  108.09
  -3   1   4  632.44   20.60
  -3   1   4  597.74   21.20
   3   1  -4  637.14   22.10
  -3  -1   4  655.13   19.70
   3  -1  -4  658.23   21.80
  -3  -1   4  629.54   21.70
   3  -1  -4  646.74   20.60
  -3  -1   4  606.04   21.40
   3   1  -3   53.29    3.80
  -3   1   3   57.99    3.90
   3   1  -3   59.49    4.30
  -3   1   3   65.39    3.80
  -3   1   3   55.99    2.70
  -3  -1   3   52.09    3.80
   3  -1  -3   57.59    2.70
   3  -1  -3   60.19    4.10
  -3  -1   3   56.09    4.30
  -3  -1   3   58.59    3.20
  -3   1   2 1313.07   39.00
  -3   1   2 1278.17   39.60
   3   1  -2 1337.57   39.30
   3   1  -2 1316.87   40.00
  -3   1   2 1329.97   39.70
   3   1  -2 1332.37   39.80
   3  -1  -2 1358.66   39.20
  -3  -1   2 1350.26   39.40
   3  -1  -2 1321.17   39.60
  -3  -1   2 1340.77   40.00
   3  -1  -2 1323.37   39.80
  -3  -1   2 1308.07   39.90
  -3   1   1 2391.16   70.29
   3   1  -1 2336.17   70.29
  -3   1   1 2456.25   69.59
   3   1  -1 2415.26   70.49
   3  -1  -1 2464.55   70.29
  -3  -1   1 2412.66   70.49
   3  -1  -1 2388.36   70.29
   3  -1  -1 2447.66   70.29
  -3  -1   1 2431.86   70.69
   3   1   0   15.20    2.20
  -3   1   0   13.40    2.00
  -3  -1   0   10.70    1.70
   3  -1   0   12.60    2.00
   3  -1   0   13.40    1.90
  -3   1  -1  514.45   17.90
   3   1   1  532.05   17.90
   3   1   1  535.25   17.10
   3  -1   1  510.95   17.90
  -3  -1  -1  542.85   18.10
   3  -1   2 1730.03   52.79
  -3   1  -3 1779.82   56.09
   3   1   3 1876.31   56.39
  -3  -1  -3 1821.02   56.19
   3  -1   3 1873.51   56.49
   3   1   4  833.52   28.00
  -3  -1  -4  775.52   27.40
   3  -1   4  817.62   28.10
   3   1   5 4510.85  138.59
   3   1   5 4831.52  137.59
   3  -1   5 4749.32  137.79
   3  -1   5 4560.94  138.99
   3   1   6   43.50    6.60
   3   1   6   22.90    5.60
   3  -1   6   42.60    6.40
   3  -1   6   37.30    5.80
   3   1   7   24.40    5.10
   3   1   7   17.30    6.50
   3  -1   7   24.20    6.90
   3  -1   7   16.30    4.80
   3   1   8  444.56   17.00
   3   1   8  439.56   21.80
   3   1   8  427.46   21.40
   3  -1   8  445.06   17.60
   3  -1   8  435.16   21.90
  -3   1  -9  364.96   28.00
   3   1   9  362.26   15.40
   3   1   9  367.26   20.80
   3  -1   9  376.06   16.00
   3  -1   9  374.46   21.60
   3   1  10   32.20    9.90
  -3   1 -10   14.10   10.20
  -3  -1 -10   11.00    9.70
   3  -1  10   22.20    5.90
   3  -1  10   23.00    9.00
  -3   1 -11    8.10   10.70
   3   1  11   15.30    9.50
   3  -1  11   13.00    9.30
  -3  -1 -11   29.90   11.40
  -3   2  12  207.18   19.30
   3   2 -12  173.18   17.60
  -3  -2  12  193.58   18.30
   3  -2 -12  216.28   20.10
  -3   2  11   -0.80    7.60
   3   2 -11   -6.70    6.60
  -3   2  11   -4.30    5.00
  -3  -2  11   -9.60    6.70
  -3  -2  11   -0.20    6.00
   3  -2 -11    7.80    7.20
  -3   2  10  129.59   12.40
   3   2 -10  145.99   12.40
  -3   2  10  122.99    8.90
  -3  -2  10  152.88   13.20
   3  -2 -10  113.59   12.50
  -3  -2  10  141.49   10.60
  -3   2   9  693.43   23.90
   3   2  -9  675.73   27.20
  -3   2   9  702.73   27.50
  -3  -2   9  676.43   25.30
  -3  -2   9  702.13   28.20
  -3   2   8  231.28   12.80
   3   2  -8  230.98   12.80
  -3   2   8  246.08   10.70
  -3  -2   8  230.18   11.60
  -3  -2   8  261.37   10.70
  -3  -2   8  232.58   13.40
  -3   2   7   29.30    3.70
   3   2  -7   21.40    4.40
  -3   2   7   36.20    5.30
   3   2  -7   34.60    6.80
  -3  -2   7   30.60    3.90
  -3  -2   7   36.60    4.20
   3  -2  -7   46.30    6.80
  -3  -2   7   23.60    3.80
  -3  -2   7   27.50    4.90
   3   2  -6    5.00    2.20
   3   2  -6    2.60    3.90
  -3   2   6    7.30    2.20
  -3  -2   6   15.00    2.90
  -3  -2   6   10.30    2.30
   3  -2  -6    2.30    2.40
  -3  -2   6    7.20    2.70
   3  -2  -6   -2.40    3.20
   3   2  -5 2584.74   75.89
  -3   2   5 2579.94   75.19
  -3   2   5 2483.35   76.49
   3   2  -5 2660.43   76.19
   3  -2  -5 2603.74   75.19
  -3  -2   5 2512.85   77.29
  -3  -2   5 2522.65   74.69
   3  -2  -5 2599.14   77.09
  -3  -2   5 2476.35   75.99
  -3   2   4  874.11   27.30
   3   2  -4  884.51   27.00
   3   2  -4  884.41   29.10
   3   2  -4  904.61   28.00
  -3   2   4  838.92   29.30
   3  -2  -4  896.31   28.40
  -3  -2   4  883.01   26.80
  -3  -2   4  830.52   28.20
   3  -2  -4  899.11   27.30
  -3  -2   4  845.52   28.70
  -3   2   3 1711.03   50.69
  -3   2   3 1677.53   50.99
   3   2  -3 1743.53   51.19
  -3  -2   3 1486.45   53.89
  -3  -2   3 1806.02   50.59
   3  -2  -3 1799.92   51.39
   3  -2  -3 1841.02   50.99
   3  -2  -3 1689.93   49.60
  -3  -2   3 1668.33   51.29
  -3   2   2 1281.37   38.10
   3   2  -2 1315.47   39.10
  -3   2   2 1327.07   39.70
  -3   2   2 1241.28   37.50
  -3   2   2 1335.67   39.80
   3   2  -2 1294.87   39.40
   3   2  -2 1310.87   38.70
  -3  -2   2 1263.27   38.80
  -3  -2   2 1266.27   39.20
   3  -2  -2 1345.07   38.90
   3  -2  -2 1305.37   38.90
  -3   2   1  830.82   25.50
  -3   2   1  830.62   25.90
   3   2  -1  857.81   26.10
  -3   2   1  888.01   27.20
   3   2  -1  842.22   26.10
   3   2  -1  848.22   27.20
   3  -2  -1  832.22   25.90
  -3  -2   1  841.42   26.50
   3  -2  -1  874.21   25.70
   3  -2  -1  847.22   26.00
  -3  -2   1  834.12   26.20
  -3   2   0 6444.16  186.68
   3   2   0 6699.53  186.78
  -3  -2   0 6593.64  187.28
   3  -2   0 6355.66  186.58
  -3   2  -1 2506.55   76.49
   3   2   1 2636.84   76.49
   3   2   1 2584.34   75.39
   3  -2   1 2638.04   76.59
  -3  -2  -1 2618.84   76.59
  -3   2  -2  467.85   17.10
   3   2   2  469.05   15.60
   3  -2   2  477.85   17.10
   3   2   3  463.55   17.40
  -3  -2  -3  471.95   17.40
   3  -2   3  480.65   17.80
   3   2   4  219.18   10.70
   3  -2   4  221.88   11.20
  -3  -2  -4  209.38   10.00
   3   2   5  216.28   11.50
   3  -2   5  203.08   11.50
  -3  -2  -5  212.48   10.50
   3  -2   5  203.18   11.80
   3   2   6  397.56   17.60
   3   2   6  381.26   17.80
   3  -2   6  416.76   18.30
   3  -2   6  410.26   18.90
   3   2   7 2475.85   76.29
   3   2   7 2356.26   77.69
   3  -2   7 2494.05   77.19
   3  -2   7 2429.76   78.59
  -3   2  -8   64.29   12.20
   3   2   8   66.59   10.00
   3   2   8   78.29    9.70
   3   2   8   74.19    6.50
   3  -2   8   84.99   11.50
   3  -2   8   93.49    7.50
   3   2   9  213.88   15.00
   3   2   9  207.88   10.70
  -3   2  -9  236.98   22.60
   3  -2   9  202.28   11.80
   3  -2   9  233.28   17.60
  -3   2 -10  411.16   27.30
   3   2  10  445.26   25.00
   3  -2  10  404.26   18.80
   3  -2  10  421.26   24.30
  -3   2 -11   40.80   11.70
  -3  -2 -11   42.30   11.90
   3   3 -12  -13.60    8.10
  -3   3  12   12.10    9.70
   3  -3 -12   -4.30   10.70
  -3  -3  12   -9.10    8.40
  -3   3  11   40.40    9.10
  -3  -3  11   22.70    9.40
   3  -3 -11   30.20    8.20
  -3  -3  11   37.80    7.10
  -3   3  10  685.63   24.50
   3   3 -10  708.93   29.00
  -3   3  10  717.73   29.00
  -3  -3  10  720.33   27.20
  -3  -3  10  755.32   30.60
  -3   3   9  457.05   20.10
   3   3  -9  446.76   20.00
  -3   3   9  432.46   16.60
  -3  -3   9  453.15   21.00
  -3  -3   9  436.96   18.60
  -3   3   8  948.21   30.90
   3   3  -8  975.60   34.00
  -3   3   8  988.60   34.10
  -3  -3   8  962.40   35.20
  -3  -3   8  972.10   32.90
   3  -3  -8  935.21   35.70
  -3  -3   8  944.51   33.30
  -3   3   7  160.08    9.30
   3   3  -7  137.39   12.70
  -3   3   7  161.08    7.90
   3   3  -7  143.89    9.10
   3  -3  -7  153.68   11.20
  -3  -3   7  171.38   10.30
  -3  -3   7  152.78    8.60
  -3   3   6   32.20    4.30
  -3   3   6   30.30    4.50
   3   3  -6   31.40    5.40
   3   3  -6   30.90    4.30
  -3  -3   6   25.50    4.20
  -3  -3   6   34.00    4.10
   3  -3  -6   25.80    4.90
   3   3  -5  210.78    9.70
  -3   3   5  220.78    9.90
   3   3  -5  221.88   10.10
   3   3  -5  244.58   11.80
  -3  -3   5  224.08    9.90
   3  -3  -5  221.98   10.50
  -3  -3   5  226.88   10.70
   3  -3  -5  229.28    9.10
  -3  -3   5  222.08    9.00
  -3   3   4  594.44   19.90
   3   3  -4  625.74   22.10
   3   3  -4  616.54   19.80
   3   3  -4  657.53   21.10
  -3  -3   4  634.54   21.10
   3  -3  -4  635.14   20.10
  -3  -3   4  598.44   21.60
  -3   3   3 1596.64   47.60
   3   3  -3 1640.14   49.10
   3   3  -3 1653.23   48.70
  -3   3   3 1645.84   48.00
   3   3  -3 1567.34   46.50
  -3  -3   3 1565.94   48.60
  -3  -3   3 1616.44   48.10
  -3  -3   3 1516.75   50.19
   3  -3  -3 1625.74   48.30
   3  -3  -3 1679.73   47.80
   3  -3  -3 1590.14   46.80
  -3   3   2  922.91   26.50
   3   3  -2  878.31   27.80
  -3   3   2  818.22   27.80
  -3   3   2  917.01   28.00
   3   3  -2  911.71   27.60
  -3   3   2  867.81   26.30
   3   3  -2  934.11   27.90
  -3  -3   2  836.92   28.30
  -3  -3   2  885.61   27.80
   3  -3  -2  866.41   27.10
   3  -3  -2  899.41   27.30
   3  -3  -2  877.31   26.20
   3  -3  -2  891.31   26.60
  -3  -3   2  884.81   27.70
   3   3  -1  435.06   14.40
   3   3  -1  419.86   14.10
   3   3  -1  420.06   14.20
  -3   3   1  417.06   13.90
  -3   3   1  404.96   13.60
  -3  -3   1  451.95   15.70
   3  -3  -1  426.66   13.80
   3  -3  -1  402.86   14.00
  -3  -3   1  413.76   13.40
  -3  -3   1  440.26   14.40
  -3  -3   1  437.76   14.40
   3  -3  -1  403.86   13.90
   3   3   0 1488.95   43.50
  -3   3   0 1418.26   44.40
  -3   3   0 1501.15   44.10
   3  -3   0 1400.46   43.90
  -3  -3   0 1516.55   43.90
   3   3   1  380.06   13.60
   3   3   1  373.66   12.60
  -3   3  -1  369.66   13.70
  -3   3  -1  372.06   14.30
  -3  -3  -1  372.66   13.70
   3  -3   1  372.36   13.70
   3   3   2 6935.21  193.58
   3   3   2 6422.96  196.28
   3  -3   2 6979.90  195.48
   3   3   3  551.64   19.40
   3   3   3  535.25   17.60
   3  -3   3  531.35   19.60
  -3  -3  -3  525.65   19.30
   3   3   4    3.00    2.80
  -3  -3  -4    1.10    1.90
   3  -3   4    5.10    3.00
   3   3   5  366.66   15.50
   3  -3   5  349.57   16.00
   3  -3   5  329.97   15.90
  -3  -3  -5  356.86   14.90
   3   3   6   92.79    8.00
   3   3   6   90.19    8.90
   3  -3   6   88.69    8.30
   3  -3   6   73.69    9.70
   3   3   7  102.89   11.70
  -3   3  -7   99.39   11.40
   3   3   7  119.19    9.90
   3  -3   7  123.39   10.50
   3  -3   7  105.39   12.90
  -3   3  -8  794.72   36.40
   3   3   8  810.02   31.50
   3   3   8  793.42   31.90
   3   3   8  803.32   26.50
   3  -3   8  776.82   28.40
   3  -3   8  828.02   33.90
   3   3   9   57.19    8.60
   3   3   9   57.19    6.80
   3  -3   9   53.09    6.60
   3   3  10   21.50    8.60
  -3   3 -10   -4.20    9.30
   3  -3  10   21.50    6.20
   3  -3  10   13.60    8.30
  -3   4  12   79.29   11.90
   3   4 -12   98.89   15.40
  -3  -4  12   69.19   11.00
   3  -4 -12   94.39   14.60
  -3  -4  12   54.69    9.60
   3   4 -11   27.10    7.60
  -3   4  11   54.29    9.40
  -3  -4  11   36.10    7.10
  -3  -4  11   43.80   10.10
   3   4 -10   66.59   10.20
  -3   4  10   93.69   10.30
  -3  -4  10   86.09    9.50
  -3  -4  10   90.99   12.50
  -3   4   9  937.51   30.20
  -3   4   9  906.81   33.80
   3   4  -9  931.91   34.10
  -3  -4   9  949.40   30.40
  -3  -4   9  931.11   35.60
  -3  -4   9  928.11   31.30
  -3  -4   9  967.80   33.30
  -3   4   8  140.79    7.70
  -3   4   8  151.48    9.90
   3   4  -8  143.29    9.80
  -3  -4   8  160.48   11.10
  -3  -4   8  142.89    9.30
  -3  -4   8  149.19    9.30
  -3   4   7  913.21   34.50
   3   4  -7 1022.70   34.20
   3   4  -7 1184.78   44.30
  -3   4   7  991.30   34.10
   3  -4  -7 1005.40   35.20
  -3  -4   7  985.60   35.60
  -3  -4   7 1014.50   33.90
  -3   4   6    4.80    2.10
  -3   4   6    0.20    2.20
   3   4  -6    5.30    2.30
   3   4  -6   11.40    4.40
  -3  -4   6    4.20    2.30
   3  -4  -6    3.20    2.10
  -3  -4   6   -0.10    2.20
   3  -4  -6    4.80    3.40
   3   4  -5 2386.36   70.39
   3   4  -5 2396.26   73.09
  -3   4   5 2286.27   70.69
   3   4  -5 2485.85   71.29
  -3   4   5 2318.97   69.39
   3  -4  -5 2396.86   69.49
   3  -4  -5 2409.86   71.29
  -3  -4   5 2407.56   69.89
  -3  -4   5 2372.36   72.39
  -3  -4   5 2224.38   71.09
   3   4  -4 3264.77   96.99
   3   4  -4 3385.36   99.59
  -3   4   4 3293.17   96.99
  -3   4   4 3307.97   97.79
   3   4  -4 3613.64  100.09
  -3  -4   4 3245.08   99.19
   3  -4  -4 3469.65   98.19
  -3  -4   4 3261.17   98.49
  -3  -4   4 3427.26   97.59
   3  -4  -4 3320.47   97.19
   3  -4  -4 3335.97   97.09
  -3   4   3 2295.47   66.39
   3   4  -3 2309.47   67.89
   3   4  -3 2216.48   67.29
  -3   4   3 2176.58   66.19
   3   4  -3 2174.58   65.29
   3  -4  -3 2299.07   66.59
  -3  -4   3 2331.67   66.79
   3  -4  -3 2394.16   66.39
   3  -4  -3 2205.88   65.59
  -3  -4   3 2274.17   65.89
   3   4  -2 4204.18  114.29
   3   4  -2 3775.72  112.79
   3   4  -2 4040.40  114.39
  -3   4   2 3828.72  113.29
  -3  -4   2 3755.22  112.89
  -3  -4   2 4017.60  114.49
  -3  -4   2 3882.41  114.59
   3  -4  -2 4108.79  113.89
  -3  -4   2 4020.20  114.69
   3  -4  -2 3947.60  113.19
   3  -4  -2 3947.51  113.19
   3   4  -1 1238.98   35.80
   3   4  -1 1161.28   35.40
  -3   4   1 1090.59   35.00
  -3  -4   1 1209.18   35.70
  -3  -4   1 1120.19   34.70
   3  -4  -1 1165.98   35.30
   3  -4  -1 1182.38   35.20
  -3  -4   1 1230.38   36.10
  -3  -4   1 1143.89   35.60
   3   4   0 1161.38   35.30
   3   4   0 1188.98   36.20
  -3   4   0 1154.28   36.40
   3  -4   0 1185.08   36.40
  -3  -4   0 1203.08   36.40
  -3  -4   0 1175.78   35.60
   3  -4   0 1166.68   36.00
   3   4   1  269.27    9.40
   3   4   1  255.27   10.30
  -3   4  -1  267.47   11.20
   3  -4   1  247.08   10.40
  -3  -4  -1  267.77   10.70
  -3  -4  -1  255.77   10.30
  -3   4  -2 1358.66   43.90
   3   4   2 1365.06   40.70
   3   4   2 1368.56   42.50
   3  -4   2 1374.36   42.70
   3   4   3 3239.48   93.99
  -3   4  -3 3061.79   96.29
   3   4   3 3225.78   91.99
   3  -4   3 3241.58   94.59
  -3  -4  -3 3108.19   94.09
   3   4   4   52.59    4.00
   3   4   4   44.00    5.70
  -3  -4  -4   45.20    4.60
   3  -4   4   43.70    5.80
  -3   4  -5  444.96   20.60
   3   4   5  471.85   18.30
   3  -4   5  473.55   19.20
  -3  -4  -5  438.46   17.60
   3  -4   5  421.16   19.00
   3   4   6  595.34   23.80
   3   4   6  615.64   23.10
  -3   4  -6  590.94   26.10
  -3  -4  -6  575.74   22.30
   3  -4   6  595.64   24.30
   3  -4   6  603.64   24.80
   3   4   7 1579.04   53.79
  -3   4  -7 1579.14   57.09
   3   4   7 1624.84   48.70
   3   4   7 1687.93   52.59
   3  -4   7 1576.14   54.99
   3  -4   7 1571.94   53.99
   3   4   8  402.16   14.90
  -3   4  -8  384.16   24.40
   3   4   8  404.86   19.90
   3   4   8  420.06   16.40
   3   4   8  392.46   20.40
   3  -4   8  409.26   21.90
   3  -4   8  419.26   17.70
   3   4   9   50.39    8.90
   3  -4   9   57.79    8.30
   3  -4   9   52.29   10.30
  -3   4 -10    0.10    9.10
   3   4  10   18.90    8.30
   3  -4  10   19.10    8.50
   3  -4  10   19.80    6.20
   3   5 -12   44.10   10.10
  -3   5  12   54.99   12.30
  -3  -5  12   65.79   12.70
  -3  -5  12   55.99   10.80
   3  -5 -12   60.39   13.00
   3   5 -11  124.19   13.10
  -3   5  11  142.59   13.80
  -3  -5  11  133.39   12.70
  -3  -5  11  135.29   16.10
  -3   5  10  374.76   18.70
   3   5 -10  370.46   19.00
  -3  -5  10  377.56   15.10
  -3  -5  10  387.96   21.40
  -3  -5  10  360.96   17.80
  -3   5   9  428.66   18.80
   3   5  -9  402.66   18.80
  -3  -5   9  421.86   18.30
  -3  -5   9  379.46   17.60
  -3  -5   9  418.26   20.50
  -3  -5   9  420.16   15.90
  -3   5   8  188.88   10.80
   3   5  -8  172.98   10.70
  -3  -5   8  197.28   10.70
  -3  -5   8  179.68   12.00
  -3  -5   8  178.98   10.50
  -3   5   7 1813.42   53.09
  -3   5   7 1748.03   55.69
   3   5  -7 1776.22   55.89
  -3  -5   7 1747.33   55.99
   3  -5  -7 1771.82   56.69
  -3  -5   7 1804.02   57.89
   3   5  -6  719.43   24.40
   3   5  -6  707.53   27.30
  -3   5   6  692.63   22.50
  -3   5   6  692.63   24.30
   3  -5  -6  703.13   25.20
  -3  -5   6  688.33   26.00
   3  -5  -6  739.33   22.70
  -3  -5   6  698.43   24.70
   3   5  -5  578.54   22.30
  -3   5   5  554.84   19.70
   3   5  -5  569.84   20.50
   3   5  -5  586.64   19.70
  -3   5   5  545.75   18.50
   3  -5  -5  604.64   18.80
   3  -5  -5  601.34   20.50
  -3  -5   5  566.64   21.40
  -3  -5   5  560.14   20.40
   3   5  -4  434.66   16.90
  -3   5   4  421.66   15.10
   3   5  -4  448.36   16.30
  -3   5   4  422.46   14.40
   3  -5  -4  443.26   15.50
   3  -5  -4  424.46   14.80
   3  -5  -4  454.35   14.70
  -3  -5   4  420.86   16.00
  -3  -5   4  440.26   16.60
  -3  -5   4  444.66   15.50
   3   5  -3    8.10    2.50
   3   5  -3    4.80    1.80
  -3   5   3    7.00    1.60
   3   5  -3    6.20    1.30
  -3  -5   3    7.90    1.60
   3  -5  -3    4.70    2.00
  -3  -5   3    4.80    1.70
   3  -5  -3    6.30    1.60
   3  -5  -3    6.10    1.60
  -3  -5   3    6.70    1.90
  -3   5   2 1751.42   53.99
   3   5  -2 1843.22   55.19
   3   5  -2 1967.20   54.99
   3   5  -2 1788.42   53.49
   3   5  -2 1967.40   54.99
   3  -5  -2 1796.02   53.69
  -3  -5   2 1744.23   53.69
   3  -5  -2 1769.32   54.89
  -3  -5   2 1886.11   55.29
  -3  -5   2 1960.30   55.29
   3  -5  -2 1825.52   54.19
  -3  -5   2 1819.62   55.19
   3  -5  -2 1848.02   53.99
  -3   5   1  189.28    7.90
   3   5  -1  209.58    8.20
   3   5  -1  207.58    8.40
  -3  -5   1  212.78    8.40
   3  -5  -1  206.28    8.10
  -3  -5   1  227.98    7.80
  -3  -5   1  206.68    8.20
   3  -5  -1  198.68    8.70
  -3  -5   1  199.08    8.60
  -3   5   0 1734.83   53.39
   3   5   0 1805.82   52.59
   3   5   0 1734.83   52.49
   3   5   0 1829.02   53.49
  -3  -5   0 1802.02   53.79
  -3  -5   0 1771.22   52.79
   3  -5   0 1816.82   53.69
   3  -5   0 1764.12   53.19
   3   5   1 1762.22   51.99
  -3   5  -1 1736.83   54.49
   3   5   1 1745.13   53.29
  -3  -5  -1 1839.92   53.29
  -3  -5  -1 1756.82   53.69
   3   5   2 3861.81  109.39
   3   5   2 3635.54  107.39
  -3  -5  -2 3678.83  109.49
   3  -5   2 3763.72  109.69
   3   5   3 2615.34   76.89
   3   5   3 2596.04   74.69
  -3   5  -3 2518.95   79.29
   3  -5   3 2556.74   77.49
  -3  -5  -3 2557.14   77.19
  -3   5  -4  183.28   11.20
   3   5   4  208.48   10.20
   3   5   4  200.58    8.10
   3  -5   4  197.88   10.70
  -3  -5  -4  193.28    9.70
   3   5   5 1065.39   34.60
  -3   5  -5  968.40   37.40
   3   5   5 1061.79   31.90
  -3  -5  -5 1022.10   34.50
   3  -5   5 1005.90   36.40
   3  -5   5 1046.50   35.70
   3   5   6   13.20    3.80
  -3   5  -6   -3.40    3.40
   3   5   6   -1.90    2.80
   3   5   6   -3.00    4.20
   3  -5   6    1.20    3.20
  -3  -5  -6    5.00    2.80
   3  -5   6    8.20    5.50
   3   5   7  236.88   10.60
  -3   5  -7  222.68   15.80
   3   5   7  232.18   13.50
   3   5   7  224.98   13.90
   3  -5   7  221.88   14.20
   3   5   8  646.54   21.40
  -3   5  -8  594.34   30.50
   3   5   8  603.34   26.10
   3   5   8  635.44   26.00
   3  -5   8  606.54   24.00
   3  -5   8  621.84   28.00
   3   5   9    6.70    7.10
   3  -5   9    5.00    4.70
   3  -5   9    0.20    6.80
   3   5  10   16.30    8.00
   3  -5  10    6.30    6.10
   3  -5  10   -8.70    7.70
  -3   6  12  210.78   20.70
   3   6 -12  260.37   20.20
   3  -6 -12  226.88   22.50
  -3  -6  12  217.38   19.60
  -3  -6  12  271.97   18.40
  -3   6  11  397.06   21.40
   3   6 -11  408.56   21.30
  -3  -6  11  436.36   24.30
  -3  -6  11  441.66   21.50
   3   6 -10  206.48   14.00
  -3   6  10  206.28   13.70
  -3  -6  10  229.28   13.80
  -3  -6  10  225.28   17.30
  -3  -6  10  193.68   11.10
   3   6  -9   35.90    6.10
  -3   6   9   36.20    5.80
  -3  -6   9   38.00    5.70
   3  -6  -9   36.50    9.70
  -3  -6   9   33.70    6.80
  -3  -6   9   31.30    7.20
  -3   6   8   10.80    3.00
  -3   6   8   14.50    3.90
   3   6  -8    6.30    3.50
   3  -6  -8   14.20    6.00
  -3  -6   8   11.90    3.90
  -3  -6   8   20.00    4.70
  -3   6   7  593.44   19.90
  -3   6   7  600.24   22.30
   3   6  -7  619.14   22.80
   3  -6  -7  639.34   23.60
  -3  -6   7  640.24   24.70
  -3  -6   7  597.94   22.90
   3  -6  -7  606.34   23.40
  -3   6   6  130.09    7.50
   3   6  -6  124.89   10.70
   3   6  -6  130.49    7.70
  -3   6   6  145.79    6.50
  -3  -6   6  140.39    8.20
   3  -6  -6  135.89    8.70
  -3  -6   6  135.69    8.90
   3  -6  -6  148.79    6.50
   3  -6  -6  129.19    8.50
  -3   6   5  223.68    9.70
   3   6  -5  222.08    9.90
   3   6  -5  225.28   12.20
  -3   6   5  230.08    8.80
   3   6  -5  211.58   10.60
   3  -6  -5  234.38   10.10
   3  -6  -5  255.77    9.00
  -3  -6   5  235.78   11.40
  -3  -6   5  221.48   10.50
   3  -6  -5  241.08   10.40
   3   6  -4  121.09    5.80
  -3   6   4  108.99    5.70
  -3   6   4  123.99    6.40
   3   6  -4  118.79    6.70
   3   6  -4  120.79    7.70
   3  -6  -4  116.89    5.90
  -3  -6   4  121.59    6.90
  -3  -6   4  119.39    7.00
  -3  -6   4  117.09    6.60
   3  -6  -4  117.09    5.60
   3  -6  -4  124.49    6.20
   3   6  -3 1417.76   43.40
   3   6  -3 1340.77   41.10
   3   6  -3 1456.25   42.70
  -3   6   3 1375.46   42.50
  -3  -6   3 1384.96   43.10
  -3  -6   3 1332.27   41.60
  -3  -6   3 1355.26   42.90
  -3  -6   3 1426.46   42.70
   3  -6  -3 1384.96   41.40
   3  -6  -3 1418.56   41.50
   3  -6  -3 1368.66   41.40
   3   6  -2  747.13   22.90
  -3   6   2  685.33   24.10
   3  -6  -2  761.42   22.90
  -3  -6   2  788.02   24.50
   3  -6  -2  806.32   24.30
  -3  -6   2  730.33   23.10
   3  -6  -2  704.13   22.70
  -3  -6   2  730.23   24.50
   3   6  -1 2643.74   79.39
   3   6  -1 2736.43   79.69
   3   6  -1 2712.03   79.59
  -3   6   1 2535.25   79.69
   3   6  -1 2857.21   80.19
   3  -6  -1 2715.13   79.49
  -3  -6   1 2740.13   79.99
  -3  -6   1 2890.81   80.79
  -3  -6   1 2682.53   79.69
   3  -6  -1 2782.52   79.79
  -3   6   0  665.03   22.80
   3   6   0  691.63   21.90
   3   6   0  693.43   21.90
   3   6   0  686.93   22.80
  -3  -6   0  655.33   22.50
  -3  -6   0  725.33   22.30
   3  -6   0  774.22   23.40
   3  -6   0  674.83   22.60
   3   6   1  833.92   24.60
  -3   6  -1  698.23   30.80
   3  -6   1  845.82   27.50
  -3  -6  -1  781.02   27.80
   3   6   2    4.30    2.20
   3   6   2    1.60    1.30
   3  -6   2    4.80    2.30
  -3   6  -3 2426.26   77.99
   3   6   3 2623.94   75.99
   3   6   3 2532.25   73.49
  -3  -6  -3 2601.44   76.39
   3  -6   3 2475.75   76.49
   3   6   4  435.46   16.70
   3   6   4  408.66   14.10
   3  -6   4  446.36   17.80
  -3  -6  -4  420.56   16.70
   3  -6   4  402.96   17.70
   3   6   5   24.00    4.60
  -3   6  -5   19.80    4.90
   3   6   5   22.60    3.20
   3  -6   5   28.30    5.20
  -3  -6  -5   31.50    4.70
   3  -6   5   24.40    5.30
   3   6   6   90.29    8.00
   3   6   6  110.29    6.30
   3   6   6  110.49    9.40
  -3   6  -6   90.89   10.10
   3  -6   6  104.79   10.90
  -3  -6  -6  101.29    7.60
   3  -6   6  100.09    8.80
   3   6   7  251.37   14.30
  -3   6  -7  210.98   15.30
   3   6   7  238.18   13.60
   3  -6   7  224.78   14.30
  -3   6  -8  325.07   21.30
   3   6   8  337.37   17.60
   3   6   8  312.57   18.20
   3  -6   8  320.47   15.60
   3  -6   8  332.47   18.80
  -3   6  -9  258.77   22.90
   3   6   9  320.77   20.30
   3  -6   9  310.67   15.80
   3  -6   9  329.87   20.30
  -3   6 -10  271.17   22.50
   3   6  10  295.67   22.70
   3  -6  10  313.27   18.20
   3  -6  10  358.36   21.80
  -3   7  12   67.99   10.80
   3   7 -12   70.59   12.50
  -3  -7  12   64.59   11.70
  -3  -7  12   61.19   11.90
  -3   7  11   13.80    8.60
   3   7 -11   30.80    7.40
  -3  -7  11   24.90    8.70
  -3  -7  11   21.00    8.70
   3   7 -10   -1.20    5.00
  -3   7  10    7.40    5.40
  -3  -7  10    0.10    5.30
  -3  -7  10    3.70    4.30
   3   7  -9  105.99    9.40
  -3   7   9  101.79    8.90
  -3  -7   9  117.29   12.80
  -3  -7   9  113.69    9.50
  -3  -7   9   95.29   11.50
   3   7  -8  576.84   22.70
  -3   7   8  574.74   22.00
   3  -7  -8  598.54   24.20
  -3  -7   8  597.94   23.00
  -3  -7   8  559.94   24.40
   3   7  -7 1757.82   55.89
  -3   7   7 1729.03   55.29
  -3  -7   7 1819.02   56.79
   3  -7  -7 1743.63   56.19
   3  -7  -7 1861.31   56.79
  -3  -7   7 1787.32   58.39
  -3   7   6 3533.15  106.79
   3   7  -6 3580.04  110.89
   3   7  -6 3571.64  107.39
  -3   7   6 3810.62  105.29
   3  -7  -6 3763.82  104.99
  -3  -7   6 3631.64  108.39
   3  -7  -6 3728.23  107.79
  -3  -7   6 3458.55  109.59
   3  -7  -6 3663.23  107.59
   3   7  -5 2829.22   85.19
   3   7  -5 2832.02   83.39
  -3  -7   5 2668.83   84.29
  -3  -7   5 2696.73   83.29
   3  -7  -5 2809.82   82.39
   3  -7  -5 2838.92   80.59
   3  -7  -5 2764.12   82.29
   3   7  -4  524.15   18.00
   3   7  -4  563.44   19.40
   3   7  -4  560.04   20.50
  -3   7   4  543.35   17.60
   3  -7  -4  534.15   18.20
   3  -7  -4  537.15   17.40
  -3  -7   4  512.15   19.20
  -3  -7   4  549.85   18.90
   3  -7  -4  535.45   17.90
  -3  -7   4  535.75   19.90
  -3  -7   4  528.25   19.00
  -3   7   3   19.30    2.90
   3   7  -3   18.20    2.80
   3   7  -3   18.70    3.10
   3   7  -3   19.60    2.90
   3  -7  -3   20.50    2.70
  -3  -7   3   21.30    2.90
  -3  -7   3   13.80    2.40
   3  -7  -3   22.80    2.00
   3   7  -2 1111.79   35.30
   3   7  -2 1152.38   35.90
   3   7  -2 1017.00   35.10
  -3   7   2 1114.09   35.10
   3  -7  -2 1099.79   34.00
   3  -7  -2 1169.78   34.90
  -3  -7   2 1180.78   35.90
  -3  -7   2 1211.38   36.00
   3  -7  -2 1189.48   34.70
  -3  -7   2 1196.28   36.20
   3   7  -1   84.19    5.20
   3   7  -1   98.49    4.90
   3   7  -1   81.09    4.70
  -3   7   1   86.79    4.90
   3   7  -1   79.49    4.60
   3  -7  -1   89.19    5.10
  -3  -7   1   79.09    4.50
  -3  -7   1   88.29    5.70
  -3  -7   1   89.59    5.20
  -3  -7   1   82.69    4.70
   3   7   0   14.60    2.00
  -3   7   0   14.90    2.40
   3   7   0   15.60    2.20
   3  -7   0   22.30    3.10
  -3  -7   0   16.30    2.30
  -3  -7   0   13.30    3.10
  -3  -7   0   15.00    2.40
  -3   7  -1    6.90    1.90
   3   7   1    6.80    1.60
   3   7   1    6.30    2.20
  -3  -7  -1   13.00    2.40
  -3  -7  -1    5.10    1.50
   3  -7   1    5.90    2.30
   3   7   2  471.35   17.10
   3   7   2  455.55   15.20
  -3  -7  -2  476.45   17.50
   3  -7   2  446.56   17.30
  -3  -7  -2  492.65   18.20
   3   7   3 2663.63   77.29
   3   7   3 2672.53   74.79
  -3   7  -3 2480.05   79.39
  -3  -7  -3 2515.25   77.59
   3  -7   3 2543.95   77.89
   3   7   4 5160.08  147.29
   3   7   4 5041.30  144.19
  -3   7  -4 5029.30  150.48
   3  -7   4 5001.40  148.29
  -3  -7  -4 5030.50  147.69
   3  -7   4 4962.40  149.39
   3   7   5 3092.19   87.09
  -3   7  -5 2955.20   94.29
   3   7   5 3076.69   90.59
  -3  -7  -5 2925.31   90.69
   3  -7   5 2977.00   93.19
   3  -7   5 3035.50   92.19
  -3   7  -6 1198.28   43.90
   3   7   6 1185.48   40.50
   3  -7   6 1197.38   42.60
  -3  -7  -6 1203.68   39.70
   3  -7   6 1161.78   41.60
  -3   7  -7   77.69   10.30
   3   7   7   97.19   10.80
   3   7   7   79.89    8.40
  -3  -7  -7   96.29    8.20
   3  -7   7   65.79    8.70
  -3   7  -8  101.99   13.50
   3   7   8  133.19   13.70
   3   7   8  143.89   11.40
   3  -7   8  117.49    9.60
   3  -7   8  124.49   11.70
   3   7   9   55.59    9.80
  -3   7  -9   64.19   11.30
   3  -7   9   60.19   10.30
   3  -7   9   59.19    7.90
  -3   7 -10   59.79   11.60
   3  -7  10   68.59   10.70
   3  -7  10   92.09   12.80
   3   8 -12  133.79   18.10
  -3   8  12  106.99   12.70
  -3  -8  12  108.59   14.40
  -3  -8  12   86.29   18.90
   3   8 -11  456.85   23.20
  -3   8  11  495.55   24.60
  -3  -8  11  480.25   23.70
  -3  -8  11  479.35   25.90
   3   8 -10   69.89   10.10
  -3   8  10   86.69   10.10
  -3  -8  10   83.19    8.70
  -3  -8  10   91.99   12.20
  -3  -8  10   65.69    8.60
  -3   8   9  101.39    8.70
   3   8  -9   92.09    9.00
  -3  -8   9   86.29   10.60
  -3  -8   9   81.39    9.40
  -3  -8   9   68.69    8.90
  -3   8   8  236.58   11.90
   3   8  -8  234.58   12.40
  -3  -8   8  250.77   14.30
  -3  -8   8  234.48   12.80
   3  -8  -8  251.97   15.00
   3   8  -7  681.03   24.90
  -3   8   7  669.13   23.80
  -3  -8   7  680.33   26.90
   3  -8  -7  705.43   25.70
  -3  -8   7  697.33   25.70
  -3   8   6  310.07   12.50
   3   8  -6  303.47   13.00
   3   8  -6  300.67   16.70
   3  -8  -6  313.47   13.30
  -3  -8   6  301.07   13.80
   3  -8  -6  316.27   13.80
  -3  -8   6  327.27   15.20
  -3   8   5    7.30    2.70
   3   8  -5    8.10    2.20
   3  -8  -5    8.80    2.60
   3  -8  -5   10.30    3.80
  -3  -8   5   10.30    2.80
   3  -8  -5    4.60    2.80
  -3  -8   5    1.60    2.10
   3   8  -4 1758.72   56.19
  -3   8   4 1749.12   52.89
   3   8  -4 1757.12   53.69
   3   8  -4 1782.82   55.09
   3  -8  -4 1807.52   53.29
  -3  -8   4 1817.82   54.99
   3  -8  -4 1795.12   54.09
   3  -8  -4 1864.71   52.99
  -3  -8   4 1827.42   55.49
  -3  -8   4 1763.72   55.79
  -3  -8   4 1821.02   54.99
   3   8  -3  822.02   27.50
  -3   8   3  813.62   26.90
   3   8  -3  788.52   25.70
   3   8  -3  833.12   27.00
  -3  -8   3  812.22   26.50
   3  -8  -3  823.92   26.10
   3  -8  -3  834.32   25.10
   3  -8  -3  866.31   25.60
  -3  -8   3  848.42   27.30
  -3  -8   3  789.12   27.10
  -3  -8   3  786.32   27.20
   3   8  -2 1006.30   31.50
  -3   8   2  975.40   32.20
   3   8  -2 1058.99   32.40
   3   8  -2 1029.60   32.60
  -3  -8   2 1033.00   32.90
  -3  -8   2 1023.30   32.00
   3  -8  -2 1063.69   32.10
  -3  -8   2 1049.59   32.70
   3  -8  -2  991.60   30.70
  -3  -8   2 1062.89   33.20
   3   8  -1 4683.83  134.79
   3   8  -1 4491.45  134.89
   3   8  -1 5194.98  135.89
  -3   8   1 4507.65  135.19
   3  -8  -1 4931.91  135.49
  -3  -8   1 4599.24  134.79
  -3  -8   1 4345.27  137.39
  -3  -8   1 4775.92  134.99
  -3  -8   1 4541.15  135.69
   3   8   0 2802.82   81.39
  -3   8   0 2533.35   83.99
   3   8   0 3004.00   82.79
   3   8   0 2741.83   81.39
  -3  -8   0 2856.11   83.39
  -3  -8   0 2830.22   81.99
  -3  -8   0 2808.62   82.49
   3   8   1  897.81   28.00
   3   8   1  921.31   29.60
  -3  -8  -1  923.61   28.50
  -3  -8  -1  908.41   30.20
  -3  -8  -1  912.51   30.20
   3  -8   1  930.11   31.00
   3   8   2  605.24   19.20
   3   8   2  609.54   21.20
  -3   8  -2  578.24   22.30
  -3  -8  -2  591.24   21.60
  -3  -8  -2  650.63   20.60
   3   8   3 1012.00   29.60
  -3   8  -3  879.11   32.80
   3   8   3  993.30   31.40
  -3  -8  -3  933.11   31.50
   3  -8   3  905.01   31.80
   3   8   4  726.03   24.80
  -3   8  -4  722.23   27.40
   3  -8   4  674.43   26.10
  -3  -8  -4  697.33   25.00
   3  -8   4  674.13   25.80
   3   8   5   -0.50    3.50
  -3   8  -5    0.30    2.90
  -3  -8  -5   12.30    3.10
   3  -8   5   13.60    3.60
   3  -8   5    5.40    4.60
  -3   8  -6  114.19   10.50
   3   8   6  155.38   12.90
   3   8   6  132.69    9.30
   3  -8   6  143.99   10.70
   3  -8   6  146.79   12.60
  -3  -8  -6  131.59    8.90
   3   8   7    6.50    5.90
   3   8   7    2.60    3.80
  -3   8  -7    5.20    5.10
  -3  -8  -7    6.60    4.00
   3  -8   7   11.40    5.40
   3   8   8    9.40    5.00
  -3   8  -8   10.60    6.50
   3   8   8   12.00    8.60
   3  -8   8   -0.30    4.30
   3  -8   8    6.10    6.20
   3   8   9  689.13   29.20
  -3   8  -9  641.44   31.90
   3  -8   9  701.63   32.60
   3  -8   9  686.43   27.20
  -3   8 -10  259.97   21.80
   3   8  10  259.97   22.60
   3  -8  10  253.87   19.70
   3  -8  10  262.77   16.00
   3   9 -12   45.60   11.50
  -3  -9  12   11.00    9.70
  -3   9  11   75.79    9.70
   3   9 -11   50.69    9.00
  -3  -9  11   72.89    9.30
  -3  -9  11   68.19    7.90
  -3  -9  11   69.49   11.40
   3   9 -10   39.00    6.60
  -3   9  10   34.50    6.40
  -3  -9  10   21.40    5.30
  -3  -9  10   29.90    7.00
  -3  -9  10   38.70    7.90
   3   9  -9  749.23   27.90
  -3   9   9  693.93   26.20
  -3  -9   9  734.83   30.20
  -3  -9   9  682.73   28.10
  -3  -9   9  700.13   28.00
   3   9  -8  389.26   17.20
  -3   9   8  394.46   16.30
  -3  -9   8  396.46   19.40
   3  -9  -8  415.76   19.50
  -3  -9   8  389.06   17.90
  -3   9   7   57.29    5.50
  -3  -9   7   56.09    6.80
  -3  -9   7   54.69    6.50
   3  -9  -7   58.79    8.00
   3   9  -6 2025.10   64.09
  -3   9   6 2095.99   62.99
  -3  -9   6 2099.39   65.49
   3  -9  -6 2144.09   63.79
  -3  -9   6 2089.79   66.79
   3  -9  -6 2162.68   64.69
   3   9  -5   55.79    7.40
  -3   9   5   44.70    4.10
   3   9  -5   54.19    4.70
  -3  -9   5   50.09    5.10
  -3  -9   5   51.89    5.50
   3  -9  -5   61.19    4.90
   3  -9  -5   48.70    4.00
   3  -9  -5   54.49    5.30
  -3   9   4  162.48    7.20
   3   9  -4  145.19    8.10
   3   9  -4  165.48    9.50
  -3  -9   4  165.88    8.60
  -3  -9   4  182.78    9.20
   3  -9  -4  168.58    6.90
   3  -9  -4  158.68    6.90
   3  -9  -4  156.18    7.80
   3   9  -3 3419.06   99.19
   3   9  -3 3673.03   98.79
   3   9  -3 3202.88   97.09
  -3   9   3 2997.20   99.69
  -3  -9   3 3497.85   99.09
  -3  -9   3 3309.07   98.79
  -3  -9   3 3263.57   97.99
  -3  -9   3 3323.07   98.79
   3  -9  -3 3329.47   96.59
   3  -9  -3 3387.66   96.09
  -3   9   2  152.98    7.60
   3   9  -2  149.88    7.30
   3   9  -2  147.29    6.80
   3   9  -2  155.28    7.60
   3  -9  -2  155.78    7.20
  -3  -9   2  135.49    7.30
  -3  -9   2  154.78    7.40
  -3  -9   2  161.98    7.40
   3  -9  -2  144.29    5.90
  -3  -9   2  148.89    7.80
   3   9  -1    3.90    1.60
   3   9  -1    5.80    1.90
  -3   9   1    0.50    1.70
   3   9  -1    9.90    2.00
   3   9  -1    3.80    1.70
   3  -9  -1    7.20    2.30
  -3  -9   1    4.20    1.90
  -3  -9   1    1.30    1.30
  -3  -9   1    3.60    1.50
   3   9   0  350.86   13.20
   3   9   0  338.57   12.00
  -3   9   0  313.77   13.00
   3   9   0  338.67   11.90
  -3  -9   0  334.97   12.90
  -3  -9   0  328.37   13.50
   3  -9   0  344.07   13.60
  -3  -9   0  334.17   12.50
   3   9   1 4684.73  138.79
  -3   9  -1 4632.04  141.29
   3   9   1 4834.82  138.79
   3   9   1 5083.89  140.69
  -3  -9  -1 4879.51  139.29
  -3  -9  -1 4860.41  141.29
  -3  -9  -1 4876.51  141.39
   3   9   2  698.33   21.60
   3   9   2  712.33   23.90
  -3   9  -2  668.93   25.00
  -3  -9  -2  667.03   24.10
  -3  -9  -2  716.53   22.10
   3   9   3  865.91   27.80
  -3   9  -3  771.92   29.30
   3  -9   3  818.02   28.60
   3  -9   3  803.92   28.90
  -3  -9  -3  812.82   28.10
   3   9   4 1318.27   38.20
   3   9   4 1315.47   41.60
  -3   9  -4 1265.57   44.20
  -3  -9  -4 1311.67   42.20
   3  -9   4 1285.57   43.60
   3  -9   4 1257.77   42.80
   3   9   5  127.19    9.10
  -3   9  -5  160.18   10.90
   3  -9   5  122.69   10.80
  -3  -9  -5  139.39    8.70
   3  -9   5  141.19    9.90
   3   9   6  361.76   16.50
   3   9   6  361.06   16.30
  -3   9  -6  358.86   19.00
  -3  -9  -6  356.96   16.00
   3  -9   6  374.36   18.40
   3   9   7  271.37   15.80
   3   9   7  297.07   15.00
  -3   9  -7  280.67   17.30
   3  -9   7  315.27   17.60
  -3  -9  -7  299.47   14.30
  -3   9  -8    7.40    5.70
   3   9   8   11.40    5.10
   3  -9   8   -1.00    4.30
   3  -9   8   14.50    6.20
  -3   9  -9  190.08   17.80
   3   9   9  190.28   14.60
   3  -9   9  190.58   15.10
   3  -9   9  216.48   17.70
   3   9  10  110.49   15.40
  -3   9 -10   65.09   12.00
   3  -9  10   83.59   11.90
   3  -9  10   64.59    9.70
   3  10 -11  128.89   16.10
  -3  10  11  159.58   13.60
  -3 -10  11  151.98   16.20
  -3 -10  11  133.09   12.40
  -3 -10  11  149.69   16.20
   3  10 -10   12.50    5.80
  -3  10  10   25.50    5.70
  -3 -10  10    5.50    5.30
  -3 -10  10   11.20    6.90
  -3 -10  10   15.90    8.00
  -3  10   9  264.27   13.40
   3  10  -9  264.97   14.70
  -3 -10   9  262.37   14.90
  -3 -10   9  283.97   16.50
  -3  10   8  908.81   31.30
   3  10  -8  940.21   33.00
  -3 -10   8  902.61   33.70
  -3 -10   8  932.11   35.50
   3 -10  -8  953.50   34.50
  -3  10   7   47.10    5.30
   3  10  -7   49.40    5.70
  -3 -10   7   49.50    6.90
  -3 -10   7   46.80    6.20
   3 -10  -7   50.19    8.00
   3  10  -6   49.20    5.30
  -3  10   6   55.69    4.50
   3 -10  -6   57.79    5.60
  -3 -10   6   65.39    6.60
  -3 -10   6   44.90    5.60
   3 -10  -6   68.39    6.60
   3  10  -5  416.86   18.70
   3  10  -5  407.96   15.70
  -3  10   5  406.36   14.40
   3 -10  -5  435.76   16.30
   3 -10  -5  431.66   15.00
  -3 -10   5  430.86   17.30
   3  10  -4 5027.70  141.59
   3  10  -4 4681.83  139.89
   3  10  -4 4920.21  142.69
  -3  10   4 4618.14  138.09
  -3 -10   4 4841.22  142.09
   3 -10  -4 4758.62  138.59
  -3 -10   4 4807.52  141.69
   3 -10  -4 4945.31  138.19
  -3 -10   4 4850.71  141.39
   3 -10  -4 4862.01  140.19
   3  10  -3 2323.77   67.29
   3  10  -3 2074.99   65.59
  -3  10   3 2214.88   66.89
  -3 -10   3 2172.88   66.99
   3 -10  -3 2347.27   65.99
  -3 -10   3 2212.88   66.89
   3 -10  -3 2245.78   63.79
   3 -10  -3 2219.18   64.69
  -3 -10   3 2122.99   66.69
  -3 -10   3 2071.69   67.99
   3  10  -2  299.07   12.10
  -3  10   2  270.87   12.00
   3  10  -2  295.87   11.50
   3  10  -2  312.17   12.10
  -3 -10   2  284.07   12.00
  -3 -10   2  309.57   12.00
  -3 -10   2  297.67   12.50
   3 -10  -2  318.97   12.00
  -3 -10   2  302.87   12.00
   3 -10  -2  296.47   10.10
   3  10  -1 3056.99   86.49
  -3  10   1 2734.23   87.09
  -3 -10   1 2874.11   86.69
   3 -10  -1 2983.10   87.19
  -3 -10   1 3014.40   88.09
  -3 -10   1 3015.80   87.09
   3  10   0  531.25   17.30
  -3  10   0  494.65   18.60
   3  10   0  545.85   18.70
   3  10   0  490.35   18.30
  -3 -10   0  527.35   18.10
  -3 -10   0  520.45   18.40
  -3 -10   0  520.95   19.20
   3  10   1 1997.60   59.29
   3  10   1 1944.21   57.39
  -3  10  -1 1812.22   59.89
   3  10   1 1909.61   57.39
  -3 -10  -1 1979.80   59.89
   3 -10   1 2032.30   60.89
  -3 -10  -1 1908.11   59.99
  -3 -10  -1 2005.20   58.09
  -3  10  -2 3310.67  106.49
   3  10   2 3419.16  102.79
   3  10   2 3738.93  105.49
  -3 -10  -2 3533.75  103.29
  -3 -10  -2 3543.25  106.09
   3 -10   2 3881.81  108.49
   3  10   3  408.96   14.80
   3  10   3  379.36   15.20
  -3  10  -3  359.26   16.60
  -3 -10  -3  363.16   15.50
   3 -10   3  377.66   16.10
  -3  10  -4  329.37   16.30
   3  10   4  350.26   14.70
   3 -10   4  342.77   16.10
   3 -10   4  333.17   15.70
  -3 -10  -4  347.17   14.90
   3  10   5   12.30    4.10
  -3  10  -5   18.20    4.30
   3 -10   5   17.20    4.20
   3 -10   5   19.50    5.90
  -3 -10  -5   14.90    3.70
   3  10   6 2054.19   62.49
  -3  10  -6 1962.10   66.79
   3  10   6 1940.11   62.79
   3 -10   6 2007.30   65.99
  -3 -10  -6 2003.00   62.99
   3  10   7  454.55   19.70
   3  10   7  450.35   20.00
  -3  10  -7  446.56   22.60
  -3 -10  -7  453.05   19.00
   3 -10   7  438.56   22.60
  -3  10  -8  694.63   31.30
   3  10   8  689.83   27.50
   3 -10   8  693.53   31.20
   3 -10   8  660.53   27.10
  -3  10  -9  236.78   19.70
   3  10   9  247.08   15.80
   3 -10   9  252.17   15.50
   3 -10   9  240.58   18.70
  -3  10 -10   25.80    9.60
   3  10  10   22.00   10.00
   3 -10  10   17.90    8.80
   3  11 -11  119.39   16.20
  -3  11  11  136.29   12.80
  -3 -11  11  126.39   15.80
  -3 -11  11  120.49   12.90
  -3 -11  11  128.69   19.20
   3  11 -10   48.60    8.00
  -3  11  10   67.09    9.30
  -3 -11  10   58.89   10.80
  -3 -11  10   43.20    8.40
  -3 -11  10   57.89    7.50
  -3  11   9 1338.47   44.00
   3  11  -9 1356.16   46.10
  -3 -11   9 1302.27   46.80
  -3 -11   9 1412.46   49.80
   3  11  -8   14.70    3.90
  -3  11   8    7.70    3.30
  -3 -11   8    8.60    4.40
  -3 -11   8   11.30    4.50
   3 -11  -8    6.30    7.20
  -3  11   7   62.19    5.20
   3  11  -7   52.29    6.40
  -3 -11   7   53.79    6.80
   3 -11  -7   59.79    7.40
  -3 -11   7   54.59    7.40
   3  11  -6   41.70    4.80
   3 -11  -6   48.20    6.50
  -3 -11   6   46.60    5.90
  -3 -11   6   39.50    5.60
   3  11  -5   -0.20    1.70
   3  11  -5    8.10    4.70
  -3  11   5    4.10    1.80
  -3 -11   5    1.50    2.30
  -3 -11   5    1.10    3.40
  -3 -11   5   -0.20    2.20
   3 -11  -5    3.90    2.10
   3 -11  -5    5.60    2.80
   3  11  -4   67.99    5.00
   3  11  -4   69.09    7.30
   3 -11  -4   71.89    5.50
   3 -11  -4   68.39    4.20
  -3 -11   4   88.39    6.20
  -3 -11   4   71.79    6.80
   3 -11  -4   58.19    4.40
  -3 -11   4   73.99    6.00
   3 -11  -4   66.09    4.00
   3  11  -3 2534.35   75.69
   3  11  -3 2524.55   75.19
  -3  11   3 2462.35   75.69
   3  11  -3 2432.66   74.09
   3 -11  -3 2563.04   74.59
  -3 -11   3 2467.95   75.49
  -3 -11   3 2593.04   75.39
   3 -11  -3 2544.45   73.19
  -3 -11   3 2426.06   75.29
  -3 -11   3 2436.16   75.59
   3  11  -2  287.77   11.60
   3  11  -2  272.47   11.70
  -3  11   2  255.97   11.60
   3  11  -2  258.47   11.10
  -3 -11   2  282.87   11.70
   3 -11  -2  272.07    9.40
  -3 -11   2  293.77   11.80
  -3 -11   2  279.17   12.20
  -3 -11   2  286.47   11.50
   3 -11  -2  292.57   11.70
   3  11  -1   71.59    4.80
   3  11  -1   69.69    4.90
   3  11  -1   60.99    5.30
  -3  11   1   63.29    4.90
  -3 -11   1   74.89    5.00
  -3 -11   1   69.59    5.30
  -3 -11   1   65.79    5.10
   3 -11  -1   67.59    5.50
   3  11   0   79.29    4.80
   3  11   0   81.39    4.60
  -3  11   0   70.09    5.10
  -3 -11   0   66.09    5.20
  -3 -11   0   75.89    5.60
   3 -11   0   76.59    5.90
  -3 -11   0   61.59    5.40
   3  11   1 4094.79  122.39
   3  11   1 4181.58  122.49
  -3  11  -1 4085.29  125.29
   3  11   1 4499.05  124.69
  -3 -11  -1 4279.77  125.69
  -3 -11  -1 4198.68  125.09
   3 -11   1 4343.97  126.19
  -3 -11  -1 4340.67  123.19
  -3  11  -2   31.60    4.30
   3  11   2   28.20    4.30
   3  11   2   25.00    3.00
   3 -11   2   30.50    5.80
  -3 -11  -2   27.10    4.20
  -3 -11  -2   26.10    3.30
  -3 -11  -2   23.70    4.10
   3  11   3 1061.59   33.30
   3  11   3 1037.50   30.70
  -3  11  -3  914.11   34.60
   3 -11   3  988.10   34.30
  -3 -11  -3  989.20   33.90
  -3  11  -4    0.50    2.30
   3  11   4    0.70    3.10
   3 -11   4    4.70    2.60
   3 -11   4   10.70    4.70
  -3 -11  -4    3.30    2.50
  -3  11  -5   38.30    6.20
   3  11   5   49.90    6.00
   3 -11   5   45.10    7.60
  -3 -11  -5   44.40    5.70
   3 -11   5   39.40    6.60
   3  11   6  210.48   12.50
   3  11   6  189.78   11.00
  -3  11  -6  202.58   13.80
  -3 -11  -6  197.68   11.70
   3 -11   6  217.98   13.50
   3  11   7  403.76   18.80
  -3  11  -7  426.06   21.70
   3  11   7  402.06   18.20
   3 -11   7  423.96   22.40
  -3 -11  -7  405.26   18.00
   3  11   8   37.70    6.40
  -3  11  -8   46.20    9.90
   3 -11   8   43.00    6.90
  -3 -11  -8   32.70    6.00
   3  11   9  204.38   14.50
  -3  11  -9  175.38   19.00
   3 -11   9  223.78   17.80
   3 -11   9  214.08   14.50
   3  11  10    5.00    7.80
  -3  11 -10    4.10    8.80
   3 -11  10   -5.80    7.90
   3 -11  10   -8.50    7.30
   3  12 -11  171.48   16.50
  -3  12  11  161.48   13.00
  -3 -12  11  155.88   14.20
  -3 -12  11  141.39   16.70
  -3 -12  11  160.08   16.50
  -3  12  10   62.19    9.00
   3  12 -10   66.59   10.30
  -3 -12  10   41.30   10.10
  -3 -12  10   66.69    8.50
  -3 -12  10   46.90    7.30
  -3  12   9   12.70    4.30
   3  12  -9   15.60    4.80
  -3 -12   9   23.60    7.70
  -3 -12   9   18.00    5.50
   3  12  -8  749.42   28.00
  -3  12   8  707.53   25.30
  -3 -12   8  773.62   31.10
  -3 -12   8  777.62   29.40
   3  12  -7   67.19    6.60
  -3  12   7   71.79    5.50
  -3 -12   7   84.79    8.00
   3 -12  -7   77.99    9.10
  -3 -12   7   74.09    8.20
  -3  12   6  243.78    9.90
   3  12  -6  229.18   11.30
   3 -12  -6  254.07   12.50
  -3 -12   6  238.68   12.60
   3  12  -5   13.70    4.80
  -3  12   5   13.10    2.50
   3  12  -5   15.00    2.90
   3 -12  -5   22.50    4.20
  -3 -12   5   12.00    4.20
   3 -12  -5   14.00    2.50
  -3 -12   5    9.10    2.90
  -3 -12   5    9.00    2.80
   3  12  -4 3874.51  115.09
   3  12  -4 3647.44  112.49
   3 -12  -4 3855.71  112.89
   3 -12  -4 3818.72  110.69
   3 -12  -4 4192.68  111.99
  -3 -12   4 3888.71  114.29
  -3 -12   4 3641.14  113.99
  -3 -12   4 3787.82  114.29
   3  12  -3  502.15   19.40
   3  12  -3  514.35   18.60
   3  12  -3  538.65   20.00
  -3  12   3  510.35   19.90
   3 -12  -3  541.85   19.10
  -3 -12   3  541.35   19.90
  -3 -12   3  540.95   20.10
  -3 -12   3  524.25   19.70
  -3 -12   3  533.95   19.60
   3  12  -2  906.21   30.30
  -3  12   2  856.51   30.60
   3  12  -2 1032.50   30.70
   3  12  -2  914.51   30.00
  -3 -12   2  895.61   31.30
  -3 -12   2  956.80   30.90
  -3 -12   2  925.81   30.20
   3 -12  -2  950.90   30.60
  -3 -12   2  899.81   30.60
   3  12  -1 5092.19  148.89
   3  12  -1 5030.00  149.99
  -3  12   1 4738.43  149.99
   3  12  -1 5300.67  149.29
  -3 -12   1 5182.38  149.88
  -3 -12   1 5077.09  149.09
  -3 -12   1 5345.17  149.99
   3 -12  -1 5472.45  150.58
  -3 -12   1 5161.58  151.08
   3  12   0    2.90    1.60
   3  12   0    0.20    1.60
   3  12   0   -0.30    1.80
   3  12   0   12.20    3.10
  -3  12   0    5.30    2.00
   3 -12   0    0.10    2.30
  -3 -12   0    2.50    1.70
  -3 -12   0    5.30    2.30
  -3 -12   0   -0.70    1.70
   3  12   1 1031.60   32.40
   3  12   1 1074.59   32.70
   3  12   1 1103.79   34.70
  -3  12  -1  984.80   35.10
   3 -12   1 1131.59   36.50
  -3 -12  -1 1052.59   33.40
  -3 -12  -1 1027.50   34.90
  -3 -12  -1 1086.19   35.70
  -3  12  -2 2587.64   83.69
   3  12   2 2699.83   79.89
   3  12   2 2934.31   82.59
   3  12   2 2725.53   79.69
   3 -12   2 2690.33   82.89
   3 -12   2 2815.72   85.19
  -3 -12  -2 2781.92   80.39
  -3 -12  -2 2698.43   83.39
   3  12   3  298.37   10.60
  -3  12  -3  320.77   15.10
   3  12   3  314.27   13.50
  -3 -12  -3  305.17   14.00
   3 -12   3  296.67   14.10
  -3 -12  -3  300.97   15.20
   3 -12   3  335.67   17.30
  -3  12  -4    5.80    3.00
   3  12   4    6.60    3.40
   3 -12   4    5.90    4.00
  -3 -12  -4    8.30    2.90
  -3  12  -5   34.10    6.40
   3  12   5   36.40    5.70
   3 -12   5   31.60    5.40
  -3 -12  -5   34.10    5.20
   3  12   6 1691.63   52.79
  -3  12  -6 1600.34   56.99
   3  12   6 1623.34   52.69
  -3 -12  -6 1643.44   53.49
   3 -12   6 1658.73   56.29
   3  12   7  143.19   10.20
  -3  12  -7  148.39   13.70
   3  12   7  137.69   12.20
   3 -12   7  153.28   12.80
  -3 -12  -7  145.39   10.20
  -3  12  -8  609.44   29.50
   3  12   8  587.34   24.40
   3 -12   8  553.04   27.90
  -3 -12  -8  599.44   23.70
   3 -12   8  621.04   26.50
   3  12   9  299.67   16.80
  -3  12  -9  277.67   21.60
   3 -12   9  274.27   19.50
   3 -12   9  283.67   17.90
  -3  12 -10    9.40    9.50
   3  12  10  -13.10    7.90
   3 -12  10   -0.30    8.90
   3 -12  10  -12.70    8.40
  -3  13  11   20.20    6.60
   3  13 -11   22.20    7.40
  -3 -13  11   31.00    9.40
  -3 -13  11   23.90   10.90
  -3 -13  11   39.10    8.20
   3  13 -10   71.69   10.60
  -3  13  10   75.39    9.00
  -3 -13  10   67.79   11.10
  -3 -13  10   69.99    8.60
  -3 -13  10   85.49   11.50
   3  13  -9  370.36   18.10
  -3  13   9  370.06   15.50
  -3 -13   9  393.06   26.00
  -3 -13   9  393.56   21.00
   3  13  -8  204.48   11.90
  -3  13   8  185.98    9.60
  -3 -13   8  215.18   13.10
  -3 -13   8  217.78   15.40
   3  13  -7  137.59    9.20
  -3  13   7  132.69    7.20
   3 -13  -7  138.59   11.30
  -3 -13   7  130.99   10.00
  -3 -13   7  144.49   10.60
   3  13  -6 1867.61   57.69
  -3  13   6 1792.42   54.29
  -3 -13   6 1852.91   59.29
   3 -13  -6 1858.21   58.09
  -3 -13   6 1827.52   59.99
   3  13  -5   18.20    6.20
   3  13  -5   21.20    3.40
  -3 -13   5   16.50    3.80
  -3 -13   5   11.60    3.60
   3 -13  -5   19.00    3.90
  -3 -13   5   28.20    5.80
   3  13  -4  209.08   10.00
   3  13  -4  221.18   12.40
   3 -13  -4  229.78    9.00
   3 -13  -4  232.68    9.40
  -3 -13   4  229.98   12.00
  -3 -13   4  226.48   11.30
   3 -13  -4  232.28   10.80
  -3 -13   4  211.78   11.00
   3  13  -3  911.11   30.60
   3  13  -3  924.11   31.40
   3  13  -3  937.21   32.00
  -3  13   3  934.51   32.40
  -3 -13   3  957.60   32.10
  -3 -13   3  935.11   31.80
  -3 -13   3  954.90   31.50
  -3 -13   3  923.91   32.20
   3 -13  -3  978.70   31.30
   3  13  -2 2135.29   64.19
  -3  13   2 1960.60   64.79
   3  13  -2 2024.00   63.99
   3  13  -2 2244.98   64.49
   3 -13  -2 2174.28   64.69
  -3 -13   2 2069.39   64.59
  -3 -13   2 2150.18   65.69
  -3 -13   2 2091.49   63.99
  -3 -13   2 2198.68   65.09
   3  13  -1  501.45   18.80
  -3  13   1  464.35   18.80
   3  13  -1  496.55   17.80
   3  13  -1  506.85   18.20
   3 -13  -1  537.05   19.50
  -3 -13   1  510.45   19.80
  -3 -13   1  548.15   18.10
  -3 -13   1  497.55   18.50
  -3 -13   1  521.35   19.00
  -3  13   0   35.70    4.10
   3  13   0   44.70    4.00
   3  13   0   30.20    3.50
   3  13   0   28.70    4.00
  -3 -13   0   29.80    4.30
   3 -13   0   19.80    3.60
  -3 -13   0   36.00    4.60
  -3 -13   0   27.40    3.50
  -3 -13   0   35.60    4.00
   3  13   1 2979.70   90.29
   3  13   1 2957.90   89.69
  -3  13  -1 3009.70   93.19
   3  13   1 3328.17   92.49
   3 -13   1 3245.18   94.29
  -3 -13  -1 3025.20   93.29
   3  13   2   55.69    4.00
  -3  13  -2   60.19    5.90
   3  13   2   54.79    4.00
   3  13   2   63.39    5.90
   3 -13   2   51.29    7.50
  -3 -13  -2   58.69    6.60
   3 -13   2   57.09    5.20
  -3 -13  -2   61.29    5.80
  -3 -13  -2   65.79    4.80
   3  13   3  651.13   20.50
  -3  13  -3  603.54   25.00
   3  13   3  666.33   23.70
   3 -13   3  643.94   27.40
   3 -13   3  618.24   24.40
  -3 -13  -3  653.83   24.50
  -3 -13  -3  705.93   26.10
  -3 -13  -3  696.53   21.60
  -3  13  -4 1406.06   48.80
   3  13   4 1462.65   45.90
  -3 -13  -4 1499.25   52.69
  -3 -13  -4 1411.46   47.00
   3 -13   4 1378.16   47.90
  -3  13  -5    5.10    3.50
   3  13   5    6.50    4.20
   3 -13   5   10.00    4.00
  -3 -13  -5    5.50    3.40
   3  13   6  694.13   25.70
  -3  13  -6  729.23   30.20
   3  13   6  717.43   26.50
  -3 -13  -6  685.23   26.70
   3 -13   6  723.03   29.50
   3  13   7  377.96   18.40
   3  13   7  412.06   17.60
  -3  13  -7  389.06   22.60
   3 -13   7  387.76   20.70
  -3 -13  -7  394.56   17.90
   3  13   8  128.59   10.70
  -3  13  -8  119.79   14.70
   3 -13   8  120.19   11.00
   3 -13   8  115.39   13.30
  -3 -13  -8  135.19   10.80
  -3  13  -9   64.09   11.60
   3  13   9   87.49   11.50
   3 -13   9   97.89   14.00
   3 -13   9   73.99   15.40
  -3  13 -10   20.10    9.90
   3  13  10   30.30    9.40
   3 -13  10   30.30    9.70
   3 -13  10   26.60    8.90
   3  14 -11  591.94   27.60
  -3 -14  11  576.94   26.10
  -3 -14  11  612.54   30.40
  -3 -14  11  577.74   28.70
   3  14 -10   12.70    5.90
  -3  14  10    8.80    4.90
  -3 -14  10    7.90    7.30
  -3 -14  10   20.40    6.50
  -3 -14  10   23.50   12.90
   3  14  -9   -4.90    4.60
  -3  14   9    0.70    3.80
  -3 -14   9    2.90    5.90
  -3 -14   9    2.40    5.80
   3  14  -8  142.49   10.50
  -3  14   8  165.08    8.20
  -3 -14   8  136.89   12.50
  -3 -14   8  155.18   11.60
   3  14  -7  574.64   22.30
   3 -14  -7  572.84   23.80
  -3 -14   7  591.64   24.70
  -3 -14   7  535.35   23.50
   3  14  -6   11.00    3.10
  -3 -14   6   12.60    3.80
  -3 -14   6    8.00    3.20
   3 -14  -6   16.50    4.80
   3  14  -5    3.50    2.30
   3  14  -5    7.40    5.30
  -3 -14   5    9.30    2.90
   3 -14  -5    9.30    2.70
  -3 -14   5   18.10    5.50
   3 -14  -5    7.40    3.50
  -3 -14   5    6.50    2.90
   3  14  -4   22.20    3.50
  -3  14   4   14.40    3.50
   3  14  -4   23.80    4.90
   3 -14  -4   24.50    3.30
   3 -14  -4   16.10    3.30
  -3 -14   4   15.70    3.20
  -3 -14   4   21.00    3.60
   3 -14  -4   21.70    3.10
  -3 -14   4   17.10    4.50
   3  14  -3  446.76   17.50
   3  14  -3  454.55   18.70
  -3  14   3  477.25   19.30
  -3 -14   3  472.75   19.00
   3 -14  -3  510.15   18.50
  -3 -14   3  507.35   19.40
  -3 -14   3  465.75   18.50
  -3 -14   3  473.45   18.20
  -3  14   2  175.98    9.80
   3  14  -2  201.08    9.40
   3  14  -2  190.78    9.70
   3  14  -2  202.28    9.80
  -3 -14   2  186.88    9.50
  -3 -14   2  194.88    9.10
  -3 -14   2  195.08   10.30
   3 -14  -2  196.78   10.00
  -3 -14   2  183.18   10.10
   3  14  -1 7023.70  216.08
   3  14  -1 7665.83  214.88
  -3  14   1 6958.60  216.38
   3  14  -1 7470.55  215.08
  -3 -14   1 7603.84  214.88
   3 -14  -1 7869.21  216.88
  -3 -14   1 7281.67  217.18
  -3 -14   1 7792.72  215.98
  -3 -14   1 7615.14  216.28
   3  14   0  152.28    7.60
   3  14   0  138.59    8.40
  -3 -14   0  147.59    8.90
  -3 -14   0  150.38    7.60
  -3 -14   0  146.79    8.50
   3 -14   0  147.59    9.20
  -3 -14   0  132.99    8.20
   3  14   1 1029.80   31.90
   3  14   1 1061.09   32.50
  -3  14  -1  995.70   35.10
   3  14   1 1079.69   34.50
   3 -14   1 1056.89   36.30
  -3 -14  -1 1044.80   33.10
   3 -14   1 1035.20   33.90
  -3 -14  -1 1028.20   34.80
  -3 -14  -1 1002.90   35.40
   3  14   2  202.18    8.10
   3  14   2  187.28    7.90
   3  14   2  205.48   10.40
  -3  14  -2  181.98   10.50
   3 -14   2  193.88   12.30
  -3 -14  -2  190.48   11.00
  -3 -14  -2  185.18   10.50
   3 -14   2  190.48    9.90
  -3 -14  -2  192.88    8.80
   3  14   3 1441.06   43.10
   3  14   3 1496.85   46.50
  -3  14  -3 1443.16   48.80
   3 -14   3 1484.25   47.90
   3 -14   3 1486.75   50.79
  -3 -14  -3 1450.05   43.60
  -3 -14  -3 1421.96   47.70
  -3 -14  -3 1410.56   48.40
   3  14   4  127.89    9.20
  -3  14  -4  122.79    9.70
   3 -14   4  114.49    8.90
  -3 -14  -4  113.49    8.70
   3  14   5    3.10    4.70
  -3  14  -5   11.20    4.00
   3 -14   5   11.50    4.00
  -3 -14  -5    9.10    4.20
   3  14   6   16.80    4.00
   3  14   6   14.10    5.80
  -3  14  -6    6.40    4.50
  -3 -14  -6   23.00    5.00
   3 -14   6   15.70    4.80
   3  14   7    7.80    6.30
   3  14   7   -1.50    4.00
  -3  14  -7   -4.60    4.90
  -3 -14  -7    0.50    4.50
   3 -14   7   -0.70    4.40
   3  14   8    5.80    5.30
   3 -14   8    1.70    4.80
   3 -14   8    6.60    6.20
  -3 -14  -8   -3.70    5.10
  -3  14  -9  627.44   31.50
   3  14   9  611.84   25.70
   3 -14   9  623.14   30.20
   3 -14   9  601.94   27.20
  -3  14 -10  114.49   17.70
   3  14  10   94.89   13.30
   3 -14  10   89.79   12.70
   3 -14  10  107.09   14.60
   3  15 -11   26.00    9.10
  -3 -15  11   23.00    9.40
  -3 -15  11   17.60    8.90
  -3 -15  11   11.80   10.70
   3  15 -10   55.09    8.70
  -3  15  10   53.69    6.30
  -3 -15  10   55.49    8.30
  -3 -15  10   41.10    9.80
  -3 -15  10   42.00    8.70
   3  15  -9   73.79    9.50
  -3  15   9   64.19    7.00
  -3 -15   9   72.39    9.80
  -3 -15   9   88.49   10.90
   3  15  -8  189.58   11.70
  -3 -15   8  180.48   13.20
  -3 -15   8  185.18   13.60
   3  15  -7  172.88   10.20
  -3 -15   7  154.18   11.80
  -3 -15   7  158.48   11.50
   3  15  -6 2851.71   87.99
  -3 -15   6 2906.11   91.59
  -3 -15   6 2874.11   89.89
   3 -15  -6 2899.71   88.39
  -3 -15   6 2961.40   90.69
   3  15  -5  477.95   19.00
   3 -15  -5  510.35   17.60
  -3 -15   5  482.65   21.90
   3 -15  -5  522.05   20.00
  -3 -15   5  481.05   20.30
  -3 -15   5  494.55   20.60
  -3  15   4  175.58   10.90
   3  15  -4  168.98   11.60
   3  15  -4  170.08    9.00
  -3 -15   4  191.28   10.30
  -3 -15   4  180.48   11.50
  -3 -15   4  177.48   10.10
   3 -15  -4  179.98   10.00
   3 -15  -4  186.38    8.00
  -3  15   3  135.59    9.00
   3  15  -3  140.29    9.30
   3  15  -3  140.69    7.80
  -3 -15   3  143.39    8.80
  -3 -15   3  145.69    8.60
  -3 -15   3  136.09    8.00
   3 -15  -3  143.89    8.70
  -3 -15   3  161.48    9.90
  -3  15   2 2025.70   66.09
   3  15  -2 2144.49   65.19
   3  15  -2 2039.20   65.19
  -3 -15   2 2248.08   66.29
  -3 -15   2 2061.09   66.59
   3 -15  -2 2234.48   65.89
  -3 -15   2 2145.39   64.89
  -3 -15   2 2151.38   65.69
   3  15  -1    9.60    2.70
   3  15  -1    1.70    2.40
  -3  15   1    7.00    2.50
   3 -15  -1   10.40    3.50
  -3 -15   1    5.20    2.80
  -3 -15   1    9.10    2.80
  -3 -15   1   12.40    2.90
   3  15   0   43.70    4.80
   3  15   0   57.29    4.50
  -3  15   0   45.40    4.80
   3  15   0   47.40    4.90
  -3 -15   0   39.20    5.30
  -3 -15   0   46.80    4.40
   3 -15   0   38.90    4.60
  -3 -15   0   50.19    5.50
   3 -15   0   52.29    6.50
  -3  15  -1  362.36   16.40
   3  15   1  408.26   14.50
   3  15   1  385.76   13.90
  -3 -15  -1  400.26   17.20
   3 -15   1  398.06   15.50
   3 -15   1  404.46   18.10
  -3 -15  -1  393.66   16.70
  -3 -15  -1  411.26   15.10
  -3  15  -2    8.90    2.90
   3  15   2   15.80    4.10
   3  15   2    6.60    2.20
  -3 -15  -2   13.80    4.00
  -3 -15  -2    9.50    3.10
  -3 -15  -2   13.10    3.40
   3 -15   2    3.20    4.50
   3  15   3  301.87   13.60
  -3  15  -3  260.07   14.10
   3  15   3  281.27   10.70
  -3 -15  -3  285.57   14.10
  -3 -15  -3  286.37   10.90
   3 -15   3  265.67   13.40
   3 -15   3  288.67   17.40
  -3 -15  -3  273.17   15.10
   3  15   4 3680.13  106.09
  -3  15  -4 3445.16  109.19
   3 -15   4 3489.35  108.29
  -3 -15  -4 3554.94  107.69
  -3  15  -5  371.66   19.10
   3  15   5  432.56   20.20
  -3 -15  -5  367.16   17.40
   3 -15   5  368.66   18.40
   3  15   6 1020.00   34.10
  -3  15  -6  981.40   38.90
   3  15   6 1015.90   35.20
  -3 -15  -6 1013.30   36.20
   3 -15   6 1029.60   38.60
   3  15   7  100.49   12.50
   3  15   7   98.69    9.00
  -3  15  -7  107.19   12.10
  -3 -15  -7  122.89   10.50
   3 -15   7  124.49   13.10
   3  15   8  227.38   13.50
  -3  15  -8  252.37   17.90
  -3 -15  -8  230.68   14.30
   3 -15   8  227.08   15.80
   3 -15   8  228.28   18.10
  -3  15  -9   19.20    9.00
   3  15   9   25.00    7.00
   3 -15   9    1.20    7.20
   3 -15   9    9.80    8.00
  -3  15 -10   43.90   11.30
   3 -15  10   28.60    8.80
   3 -15  10   49.00   10.60
  -3 -16  11  249.18   20.20
  -3 -16  11  292.17   19.00
  -3 -16  11  300.77   21.60
   3  16 -10   24.30    9.30
  -3 -16  10   33.70    8.40
  -3 -16  10   42.50   10.00
  -3 -16  10   37.80    9.70
  -3  16   9    6.20    3.60
   3  16  -9   16.70    5.10
  -3 -16   9    5.90    6.30
  -3 -16   9    4.40    6.70
   3  16  -8  157.98   11.00
  -3 -16   8  165.78   14.30
  -3 -16   8  157.98   13.10
   3  16  -7   89.59    8.10
  -3 -16   7   86.59    9.30
  -3 -16   7   90.09    9.30
   3  16  -6   21.50    3.90
  -3 -16   6   19.70    4.40
   3 -16  -6   32.10    5.80
  -3 -16   6   20.60    7.70
   3  16  -5  262.87   12.70
  -3 -16   5  273.17   14.00
   3 -16  -5  273.77   13.90
   3 -16  -5  285.97   12.10
  -3 -16   5  283.77   16.20
  -3 -16   5  274.87   14.10
  -3  16   4 1717.33   55.69
   3  16  -4 1592.34   52.39
   3  16  -4 1599.64   54.29
   3 -16  -4 1662.73   51.19
   3 -16  -4 1703.33   50.09
  -3 -16   4 1692.13   53.69
  -3 -16   4 1616.14   53.79
  -3 -16   4 1718.93   54.99
   3 -16  -4 1696.83   52.99
  -3  16   3  238.08   12.70
   3  16  -3  247.28   12.70
   3  16  -3  228.08   10.90
  -3 -16   3  234.88   12.30
  -3 -16   3  255.07   13.20
   3 -16  -3  229.28   11.90
  -3 -16   3  245.38   11.50
  -3 -16   3  221.78   11.60
   3  16  -2  724.23   25.70
   3  16  -2  695.83   25.80
  -3  16   2  721.13   26.80
  -3 -16   2  734.23   27.20
  -3 -16   2  752.62   26.90
   3 -16  -2  779.62   26.70
  -3 -16   2  698.03   26.00
  -3 -16   2  759.32   25.40
   3  16  -1 3174.38   97.89
   3  16  -1 3175.38   99.89
  -3  16   1 3142.59  100.09
  -3 -16   1 3377.36   98.09
  -3 -16   1 3377.66   99.29
   3 -16  -1 3526.25  100.69
  -3 -16   1 3328.07  101.09
   3 -16  -1 3463.05   96.89
  -3 -16   1 3389.76  100.09
   3  16   0  198.28    9.00
   3  16   0  205.08   11.10
   3  16   0  207.58    9.70
  -3  16   0  190.78   10.60
   3 -16   0  223.58    9.50
  -3 -16   0  214.08   11.10
  -3 -16   0  206.28   11.30
   3 -16   0  217.68   12.00
  -3 -16   0  210.78    9.90
  -3 -16   0  204.48    9.20
  -3  16  -1  380.56   17.20
   3  16   1  426.26   15.10
   3  16   1  407.86   14.30
   3 -16   1  383.86   15.80
  -3 -16  -1  409.36   17.90
  -3 -16  -1  428.56   17.60
   3 -16   1  395.56   18.60
  -3 -16  -1  416.36   15.60
  -3  16  -2  632.34   25.30
   3  16   2  644.54   21.00
   3 -16   2  670.23   24.20
  -3 -16  -2  661.93   25.50
  -3 -16  -2  633.84   22.60
   3 -16   2  692.93   27.50
   3  16   3 1012.70   32.20
  -3  16  -3 1011.80   37.40
   3  16   3 1089.49   35.60
   3 -16   3 1161.18   45.10
  -3 -16  -3 1036.80   37.00
  -3 -16  -3 1063.09   32.80
   3 -16   3 1011.80   36.30
   3  16   4   81.59    8.20
  -3  16  -4   59.79    7.90
   3 -16   4   65.79    7.40
  -3 -16  -4   61.59    7.10
   3  16   5  123.29    7.60
   3  16   5  123.39   10.60
  -3  16  -5  129.29   10.90
  -3 -16  -5  131.79    9.80
   3 -16   5  124.69   10.20
  -3  16  -6  311.97   18.20
   3  16   6  313.37   14.10
   3  16   6  326.17   16.60
   3 -16   6  327.77   18.40
  -3 -16  -6  315.17   16.20
   3  16   7  248.28   12.80
  -3  16  -7  249.88   17.10
   3 -16   7  242.98   14.90
   3 -16   7  261.97   17.50
  -3 -16  -7  257.17   16.10
   3  16   8  383.16   18.10
  -3  16  -8  435.06   24.00
   3 -16   8  442.96   24.30
  -3 -16  -8  402.86   19.70
   3  16   9  250.37   15.20
  -3  16  -9  241.48   20.60
   3 -16   9  238.18   19.10
   3 -16   9  266.37   18.10
   3  17 -11   33.30    9.10
  -3 -17  11   33.60   11.20
  -3 -17  11   34.00   10.10
  -3 -17  11   48.90   10.80
   3  17 -10  357.76   19.40
  -3 -17  10  319.67   21.40
  -3 -17  10  329.07   21.50
  -3 -17  10  341.37   20.50
   3  17  -9  505.05   22.80
  -3 -17   9  524.15   26.70
   3  17  -8   12.70    4.80
  -3 -17   8    1.80    6.10
  -3 -17   8   -3.50    5.00
   3  17  -7  441.06   19.40
  -3 -17   7  454.15   21.10
  -3 -17   7  451.75   21.70
   3  17  -6  140.39    9.30
  -3 -17   6  150.98   10.60
  -3 -17   6  149.39   10.60
   3  17  -5   53.89    5.80
  -3 -17   5   68.09   11.00
   3 -17  -5   52.09    8.30
  -3 -17   5   61.59    6.90
  -3 -17   5   52.69    6.70
   3 -17  -5   45.70    5.90
   3  17  -4  126.49   11.20
  -3  17   4  157.18   10.70
   3  17  -4  126.59    8.20
  -3 -17   4  130.79   11.10
   3 -17  -4  143.89    9.60
   3 -17  -4  138.49    7.70
  -3 -17   4  145.29    9.50
  -3 -17   4  133.69    8.80
  -3 -17   4  135.99    9.30
   3  17  -3  757.32   27.60
  -3  17   3  765.22   29.60
   3  17  -3  809.12   28.90
  -3 -17   3  793.02   28.60
  -3 -17   3  775.52   29.10
  -3 -17   3  818.32   29.80
   3 -17  -3  806.02   28.40
  -3 -17   3  795.42   27.80
   3  17  -2 1997.10   62.49
  -3  17   2 1921.61   63.99
   3  17  -2 1929.71   62.79
  -3 -17   2 2071.59   63.29
  -3 -17   2 2145.89   64.19
   3 -17  -2 2112.69   63.59
  -3 -17   2 2077.19   62.09
  -3 -17   2 1920.71   64.19
  -3  17   1   34.50    4.90
   3  17  -1   39.50    5.10
   3  17  -1   32.50    4.90
  -3 -17   1   41.50    5.40
  -3 -17   1   37.50    5.80
   3 -17  -1   40.20    6.40
  -3 -17   1   47.70    4.10
  -3 -17   1   35.00    4.30
   3 -17  -1   34.60    3.90
   3  17   0  769.32   25.40
   3  17   0  748.33   28.60
  -3  17   0  740.73   28.00
  -3 -17   0  781.22   26.90
   3 -17   0  794.02   25.90
  -3 -17   0  777.22   25.50
  -3 -17   0  746.73   28.70
  -3 -17   0  787.12   28.10
   3 -17   0  834.12   29.40
  -3  17  -1 3533.55  109.49
   3  17   1 3645.54  105.29
  -3 -17  -1 3682.43  106.99
  -3 -17  -1 3619.14  110.19
   3 -17   1 3612.54  107.49
  -3 -17  -1 3645.94  108.89
   3  17   2  972.10   29.80
  -3  17  -2  887.51   34.20
   3 -17   2  989.40   36.70
  -3 -17  -2  995.60   31.20
  -3 -17  -2  995.80   35.00
  -3 -17  -2  921.81   34.20
   3 -17   2  976.90   33.10
  -3  17  -3 1290.97   45.30
   3  17   3 1310.27   39.50
   3 -17   3 1285.27   44.00
  -3 -17  -3 1322.97   45.10
  -3 -17  -3 1345.47   40.40
  -3  17  -4  176.28   12.10
   3  17   4  190.98   11.60
   3 -17   4  182.98   11.50
  -3 -17  -4  163.08   11.10
  -3  17  -5   43.60    7.40
   3  17   5   59.19    9.10
   3  17   5   45.90    5.70
  -3 -17  -5   55.19    7.30
   3 -17   5   43.80    6.90
   3  17   6   24.10    7.00
   3  17   6   22.30    4.20
  -3  17  -6   12.10    6.30
   3 -17   6   11.60    6.20
  -3 -17  -6   15.70    5.10
  -3  17  -7  278.37   19.50
   3  17   7  278.47   13.40
   3 -17   7  279.27   16.30
  -3 -17  -7  278.07   15.80
   3 -17   7  288.67   25.80
   3  17   8  434.96   19.10
  -3  17  -8  473.05   26.90
   3 -17   8  480.15   25.70
  -3 -17  -8  447.96   21.20
   3 -17   8  464.75   22.60
  -3  17  -9   18.20    9.30
   3  17   9   22.30    9.40
   3 -17   9   27.00    8.10
   3 -17   9    6.00    8.00
   3  18 -10  115.99   13.60
  -3 -18  10   95.89   12.90
  -3 -18  10  101.89   14.80
  -3 -18  10  109.89   14.80
   3  18  -9  267.97   16.20
  -3 -18   9  291.47   18.10
  -3 -18   9  265.67   19.40
   3  18  -8  331.77   16.90
  -3 -18   8  337.87   20.30
  -3 -18   8  331.47   18.70
   3  18  -7   99.69    8.60
  -3 -18   7   97.49   11.70
  -3 -18   7   89.79   10.80
   3  18  -6    4.80    3.40
  -3 -18   6   -2.30    3.70
  -3 -18   6   -0.80    3.70
  -3 -18   6    0.70    8.00
   3 -18  -6    0.60    3.80
   3  18  -5  592.34   22.80
  -3 -18   5  580.74   24.10
  -3 -18   5  603.04   24.00
   3 -18  -5  604.64   21.40
   3 -18  -5  581.04   24.00
  -3 -18   5  600.54   26.60
  -3  18   4 2610.84   80.79
   3  18  -4 2408.76   78.69
   3  18  -4 2494.95   77.09
   3 -18  -4 2528.05   77.59
  -3 -18   4 2380.26   78.09
  -3 -18   4 2469.65   78.79
  -3 -18   4 2615.34   77.99
   3 -18  -4 2449.35   75.59
  -3 -18   4 2595.14   79.79
   3  18  -3  821.92   30.00
  -3  18   3  822.72   32.10
   3  18  -3  900.91   31.30
  -3 -18   3  883.51   32.40
  -3 -18   3  938.51   34.40
  -3 -18   3  856.71   30.10
   3 -18  -3  876.01   30.90
  -3 -18   3  832.42   31.60
   3  18  -2  616.94   23.90
   3  18  -2  632.04   23.60
  -3  18   2  627.24   25.00
   3 -18  -2  670.03   25.00
  -3 -18   2  699.13   25.70
  -3 -18   2  671.33   23.10
  -3 -18   2  617.54   24.00
  -3 -18   2  643.14   25.30
  -3  18   1   24.40    4.10
   3  18  -1   22.30    4.00
   3  18  -1   23.10    4.40
   3 -18  -1   26.50    3.60
  -3 -18   1   21.90    4.90
  -3 -18   1   20.30    4.30
  -3 -18   1   22.80    3.30
   3 -18  -1   28.40    5.80
  -3 -18   1   23.60    3.90
   3  18   0    6.90    3.20
   3  18   0    8.30    2.70
  -3  18   0   12.80    3.30
  -3 -18   0   12.60    3.50
   3 -18   0    6.50    2.40
  -3 -18   0   14.90    2.90
  -3 -18   0    3.90    2.40
  -3 -18   0    8.50    3.90
   3 -18   0    1.90    4.20
  -3  18  -1  420.06   18.60
   3  18   1  396.26   16.80
  -3 -18  -1  447.36   16.80
   3 -18   1  449.56   17.20
  -3 -18  -1  450.15   19.00
  -3 -18  -1  432.56   19.20
  -3  18  -2 1058.49   39.20
   3  18   2 1083.59   34.30
  -3 -18  -2 1093.09   39.60
   3 -18   2 1088.29   37.70
  -3 -18  -2 1186.08   42.70
   3 -18   2 1236.78   47.90
  -3 -18  -2 1154.08   36.10
  -3  18  -3  588.14   24.80
   3  18   3  596.74   20.20
  -3 -18  -3  610.84   20.50
   3 -18   3  589.04   23.40
  -3 -18  -3  585.44   24.40
  -3  18  -4  250.37   14.90
   3  18   4  272.97   10.50
   3 -18   4  264.67   14.30
  -3 -18  -4  277.07   14.90
   3  18   5   48.50    5.50
   3  18   5   38.40    5.50
  -3  18  -5   32.20    6.50
  -3 -18  -5   41.00    6.30
   3 -18   5   31.20    5.80
  -3  18  -6  501.25   24.80
   3  18   6  492.95   18.30
  -3 -18  -6  460.95   21.70
   3 -18   6  502.95   23.80
   3  18   7  701.43   25.00
  -3  18  -7  714.13   33.30
   3 -18   7  701.73   29.80
   3 -18   7  661.63   31.60
  -3 -18  -7  735.43   28.50
   3  18   8  321.17   15.30
  -3  18  -8  331.17   22.50
  -3 -18  -8  329.87   18.00
   3 -18   8  352.66   21.50
   3 -18   8  311.27   19.60
  -3  18  -9   30.70    9.50
   3 -18   9   34.40    8.70
   3 -18   9   30.20    9.00
   3  19 -10  397.96   23.20
  -3 -19  10  385.76   23.70
  -3 -19  10  400.86   26.60
  -3 -19  10  416.36   23.50
   3  19  -9  197.18   15.10
  -3 -19   9  202.08   17.70
  -3 -19   9  161.88   16.30
   3  19  -8  639.24   25.70
  -3 -19   8  587.34   38.00
  -3 -19   8  622.94   28.20
   3  19  -7   82.79    8.20
  -3 -19   7   80.99   10.60
  -3 -19   7   63.69    8.60
   3  19  -6   75.69    7.60
  -3 -19   6   83.49    8.90
  -3 -19   6   79.69    8.60
   3 -19  -6   72.09    7.00
   3  19  -5   34.20    5.60
  -3 -19   5   35.60    8.50
  -3 -19   5   21.90    5.00
  -3 -19   5   40.40    6.10
   3 -19  -5   40.80    5.40
  -3  19   4 1006.60   38.00
   3  19  -4  981.30   36.80
   3  19  -4  997.00   34.90
  -3 -19   4  987.60   35.90
   3 -19  -4 1012.40   35.70
  -3 -19   4 1046.60   38.10
  -3 -19   4 1017.00   36.70
  -3 -19   4 1044.10   35.50
   3 -19  -4 1003.40   33.70
  -3  19   3 2098.99   69.89
   3  19  -3 2082.69   67.39
   3  19  -3 2139.39   68.09
  -3 -19   3 2098.89   69.19
  -3 -19   3 2256.17   69.99
   3 -19  -3 2198.68   68.19
  -3 -19   3 2203.38   67.39
  -3 -19   3 2233.78   68.59
  -3  19   2   64.69    6.80
   3  19  -2   56.89    7.10
   3  19  -2   53.79    5.90
  -3 -19   2   46.60    5.70
  -3 -19   2   65.49    5.40
  -3 -19   2   57.09    8.60
  -3 -19   2   58.99    6.70
   3 -19  -2   52.99    7.80
   3  19  -1    2.20    2.60
   3  19  -1   11.80    3.60
  -3  19   1   -1.40    2.40
  -3 -19   1   10.50    2.90
  -3 -19   1    0.80    2.60
  -3 -19   1    6.70    4.10
   3 -19  -1   11.80    5.40
  -3 -19   1    3.90    2.20
   3 -19  -1    3.90    2.10
   3  19   0  284.77   12.00
   3  19   0  284.07   14.80
  -3  19   0  286.77   14.30
  -3 -19   0  289.77   15.00
  -3 -19   0  303.77   15.10
  -3 -19   0  304.47   11.90
   3 -19   0  307.47   12.20
   3 -19   0  289.07   16.00
  -3 -19   0  283.57   13.00
  -3  19  -1 2438.96   78.29
  -3 -19  -1 2571.44   75.69
   3 -19   1 2571.24   80.29
  -3 -19  -1 2363.66   77.29
   3 -19   1 2547.05   75.79
  -3 -19  -1 2476.85   78.89
  -3  19  -2 1782.12   59.39
   3  19   2 1765.22   53.69
   3 -19   2 1830.42   57.49
  -3 -19  -2 1780.22   59.59
  -3 -19  -2 1881.31   55.69
  -3  19  -3  164.08   11.40
   3  19   3  174.18    7.60
  -3 -19  -3  171.78   11.70
   3 -19   3  171.48   10.70
  -3  19  -4  720.43   29.50
   3  19   4  717.33   22.90
  -3 -19  -4  722.13   28.90
   3 -19   4  737.93   28.40
   3  19   5  469.35   19.90
  -3  19  -5  480.65   23.00
   3 -19   5  493.95   22.10
  -3 -19  -5  476.05   21.80
  -3  19  -6  233.58   16.40
   3 -19   6  243.38   15.80
  -3 -19  -6  221.98   14.70
  -3  19  -7   77.19   13.00
   3  19   7   81.29    8.20
   3 -19   7   52.19   12.50
  -3 -19  -7   99.39   11.50
   3 -19   7   90.59   12.10
   3  19   8  176.68   11.60
  -3  19  -8  190.78   18.00
  -3 -19  -8  204.58   15.40
   3 -19   8  206.68   17.50
   3 -19   8  198.88   16.20
  -3  19  -9  150.68   18.50
   3 -19   9  144.09   15.20
   3 -19   9  160.38   17.80
  -3 -20  10  109.79   16.10
  -3 -20  10  139.79   15.70
  -3 -20  10  104.69   16.00
   3  20  -9   51.89    8.70
  -3 -20   9   37.30    8.90
  -3 -20   9   49.80    9.90
  -3 -20   9   31.30    8.90
   3  20  -8  558.64   24.30
  -3 -20   8  533.15   29.90
  -3 -20   8  613.94   27.20
   3  20  -7   17.70    5.30
  -3 -20   7   22.50    5.30
  -3 -20   7   13.10    5.40
   3  20  -6  187.88   11.70
   3 -20  -6  201.08   10.60
  -3 -20   6  191.68   12.80
  -3 -20   6  199.58   13.40
   3  20  -5  213.98   12.00
   3 -20  -5  219.88   11.20
  -3 -20   5  222.58   12.80
  -3 -20   5  225.88   13.20
   3  20  -4  645.94   24.50
  -3  20   4  621.84   27.30
  -3 -20   4  603.34   25.00
  -3 -20   4  636.24   27.70
   3 -20  -4  625.04   23.20
  -3 -20   4  653.83   26.10
  -3 -20   4  647.34   24.60
  -3  20   3  710.83   28.80
   3  20  -3  707.03   26.70
   3  20  -3  683.93   27.20
  -3 -20   3  685.43   27.90
   3 -20  -3  728.33   28.80
  -3 -20   3  712.83   27.20
  -3 -20   3  757.32   29.40
  -3 -20   3  731.03   26.10
  -3  20   2 1288.67   45.00
   3  20  -2 1287.37   42.80
   3  20  -2 1270.67   43.80
  -3 -20   2 1228.18   44.60
  -3 -20   2 1397.36   45.60
  -3 -20   2 1344.97   42.10
   3 -20  -2 1316.07   44.50
  -3 -20   2 1261.67   43.40
   3  20  -1  501.05   19.50
  -3  20   1  513.45   21.80
   3  20  -1  516.65   21.70
  -3 -20   1  527.75   19.10
   3 -20  -1  561.94   18.00
  -3 -20   1  502.85   22.20
  -3 -20   1  550.24   22.40
  -3 -20   1  523.55   20.60
   3  20   0 1072.69   35.00
   3  20   0 1074.19   39.20
  -3  20   0 1043.30   38.40
  -3 -20   0 1057.59   36.50
  -3 -20   0 1131.09   35.00
  -3 -20   0 1047.40   39.00
   3 -20   0 1258.87   44.30
   3 -20   0 1147.69   35.20
  -3 -20   0 1050.69   38.20
   3  20   1  432.46   18.80
  -3  20  -1  507.35   21.60
  -3 -20  -1  517.15   22.10
  -3 -20  -1  507.65   19.10
   3 -20   1  538.65   19.30
   3  20   2   65.99    5.00
  -3  20  -2   58.19    7.10
   3 -20   2   65.89    6.30
  -3 -20  -2   59.99    7.60
  -3 -20  -2   58.39    5.40
  -3  20  -3   41.70    6.70
   3  20   3   33.40    4.30
  -3 -20  -3   28.70    4.10
   3 -20   3   30.40    5.20
  -3 -20  -3   27.00    5.50
  -3  20  -4  400.36   19.90
   3 -20   4  378.26   18.30
  -3 -20  -4  377.96   19.10
  -3  20  -5  146.69   13.40
  -3 -20  -5  122.89   11.70
   3 -20   5  162.48   11.80
  -3  20  -6  228.18   16.70
   3 -20   6  239.48   15.60
  -3 -20  -6  207.88   14.80
  -3  20  -7  298.77   19.50
  -3 -20  -7  302.07   17.20
   3 -20   7  251.27   16.70
   3 -20   7  288.77   19.30
  -3  20  -8    5.90    8.00
  -3 -20  -8    3.20    7.30
   3 -20   8   -2.50    7.20
   3 -20   8    9.00    7.10
  -3  20  -9  299.57   22.30
   3 -20   9  264.67   19.10
   3 -20   9  305.37   21.50
   3  21 -10    1.60    7.70
  -3 -21  10   11.50    7.90
  -3 -21  10   -8.30    8.20
  -3 -21  10   -1.50   10.50
   3  21  -9   -0.70    5.80
  -3 -21   9  -10.40    7.00
  -3 -21   9    3.50   11.90
  -3 -21   9    4.90    7.10
   3  21  -8  180.98   13.70
  -3 -21   8  201.48   15.70
  -3 -21   8  194.68   15.00
   3  21  -7 1077.09   38.90
  -3 -21   7 1065.89   40.70
  -3 -21   7 1096.49   41.40
   3  21  -6 1049.59   37.30
   3 -21  -6 1054.49   34.90
  -3 -21   6 1067.29   38.80
  -3 -21   6 1002.50   39.30
   3  21  -5  695.03   27.30
  -3 -21   5  746.33   29.40
   3 -21  -5  725.13   26.20
  -3 -21   5  723.53   28.20
  -3 -21   5  720.13   28.70
   3  21  -4  117.09    8.70
  -3  21   4  133.19   11.70
  -3 -21   4  147.39    9.60
  -3 -21   4  138.19   10.00
   3 -21  -4  124.39    8.40
  -3 -21   4  117.39    9.80
  -3  21   3  114.89   10.30
   3  21  -3  132.89    9.00
   3  21  -3  123.09   11.10
  -3 -21   3  124.89    8.30
  -3 -21   3  120.49    9.10
  -3 -21   3  110.49    9.50
  -3 -21   3  124.89   12.80
   3  21  -2   52.69    6.20
  -3  21   2   45.40    7.00
   3  21  -2   44.10    6.10
  -3 -21   2   47.00    5.20
  -3 -21   2   56.59    7.00
  -3 -21   2   47.10    7.10
  -3 -21   2   50.79    6.30
   3  21  -1  614.34   25.00
   3  21  -1  635.34   22.80
  -3  21   1  612.04   25.00
  -3 -21   1  634.94   22.00
  -3 -21   1  596.64   23.50
  -3 -21   1  615.74   25.60
  -3 -21   1  607.24   25.70
   3 -21  -1  628.74   20.50
  -3  21   0    0.50    3.00
   3  21   0    5.10    3.30
   3 -21   0    0.50    2.30
  -3 -21   0    4.80    2.90
  -3 -21   0   15.60    4.30
   3  21   1  272.57   15.10
  -3  21  -1  282.87   14.80
   3 -21   1  274.97   12.40
  -3 -21  -1  269.57   12.50
  -3 -21  -1  262.27   15.00
   3  21   2  169.28    7.90
  -3  21  -2  159.68   11.10
  -3 -21  -2  188.58    9.40
   3 -21   2  170.78   10.00
  -3 -21  -2  168.58   11.80
  -3  21  -3  298.77   16.30
  -3 -21  -3  275.47   16.20
   3 -21   3  306.37   14.90
  -3 -21  -3  307.17   12.60
  -3  21  -4  794.02   32.10
  -3 -21  -4  788.92   31.40
   3 -21   4  772.42   30.40
  -3  21  -5 2244.48   75.09
  -3 -21  -5 2180.38   72.99
   3 -21   5 2272.77   73.59
  -3  21  -6  288.57   18.90
   3 -21   6  267.57   17.20
   3 -21   6  288.87   18.40
  -3 -21  -6  277.77   17.00
  -3  21  -7   23.10    8.30
   3 -21   7    1.20    6.50
   3 -21   7    5.00    7.50
  -3 -21  -7   13.30    6.80
  -3  21  -8    4.10    7.80
  -3 -21  -8    9.70    8.10
   3 -21   8    4.40    7.30
   3 -21   8   -6.10    6.80
  -3  21  -9  269.87   22.30
   3 -21   9  204.78   18.40
   3 -21   9  228.78   20.40
   3  22 -10  216.48   19.50
  -3 -22  10  219.18   18.90
  -3 -22  10  204.88   20.10
  -3 -22  10  251.17   19.20
   3  22  -9    8.70    7.50
  -3 -22   9    2.40    7.30
  -3 -22   9    7.70    7.80
  -3 -22   9   19.20    8.30
   3  22  -8  149.19   15.00
  -3 -22   8  153.78   15.00
  -3 -22   8  111.29   15.10
  -3 -22   8  148.39   15.30
   3  22  -7   18.70    5.10
  -3 -22   7   17.30    6.20
  -3 -22   7   22.20    7.80
   3  22  -6   47.80    7.70
   3 -22  -6   44.50    6.10
  -3 -22   6   43.50    7.60
  -3 -22   6   51.19    7.90
  -3 -22   6   62.49    9.30
   3  22  -5  201.68   12.20
   3 -22  -5  192.28   11.20
   3 -22  -5  205.18    9.40
  -3 -22   5  225.28   14.00
  -3 -22   5  221.18   13.40
  -3 -22   5  205.18   12.70
   3  22  -4   12.20    3.80
  -3  22   4    7.30    4.60
  -3 -22   4    8.70    3.80
  -3 -22   4   11.60    3.50
   3 -22  -4   15.50    4.10
  -3 -22   4    6.40    4.00
   3  22  -3   81.89    7.50
   3  22  -3   77.79   10.50
  -3  22   3   67.09    9.10
  -3 -22   3   84.79    7.00
  -3 -22   3   78.29    8.60
  -3 -22   3   72.69    7.60
   3  22  -2 1278.87   42.80
  -3  22   2 1308.27   45.80
   3  22  -2 1270.07   44.20
  -3 -22   2 1317.27   43.80
  -3 -22   2 1307.17   41.90
  -3 -22   2 1227.78   45.10
   3  22  -1  459.65   18.90
   3  22  -1  465.65   21.10
  -3  22   1  492.95   21.60
  -3 -22   1  488.55   19.90
   3 -22  -1  495.45   16.70
  -3 -22   1  460.55   21.50
  -3 -22   1  491.95   18.10
  -3  22   0 3183.48   97.89
   3  22   0 3054.49   98.49
   3  22   0 3169.48   98.99
   3 -22   0 3206.58   93.09
  -3 -22   0 3186.58   95.29
  -3 -22   0 3042.80   98.09
  -3  22  -1  316.57   16.30
   3  22   1  310.37   12.70
   3 -22   1  326.07   14.00
  -3 -22  -1  323.27   17.00
  -3 -22  -1  321.27   14.20
  -3  22  -2    2.00    3.30
  -3 -22  -2    1.40    3.00
  -3 -22  -2    4.30    4.10
   3 -22   2    0.20    2.90
  -3  22  -3  291.27   16.20
  -3 -22  -3  246.28   15.70
   3 -22   3  290.37   14.60
  -3 -22  -3  276.67   12.10
  -3  22  -4  381.36   20.00
   3 -22   4  354.06   17.90
  -3 -22  -4  352.46   19.20
  -3  22  -5   11.70    4.90
  -3 -22  -5    8.80    5.40
   3 -22   5    6.00    6.30
   3 -22   6   47.20    8.70
  -3 -22  -6   45.30    8.00
   3 -22   6   35.90    6.80
  -3  22  -7    6.30    7.90
  -3 -22  -7   16.60    7.40
   3 -22   7    1.90    6.50
   3 -22   7    2.90    6.80
  -3  22  -8  191.08   17.40
  -3 -22  -8  151.48   16.10
   3 -22   8  144.89   14.60
   3 -22   8  142.79   16.40
  -3 -23   9   27.90    8.30
  -3 -23   9    7.70    9.80
  -3 -23   9   18.70    8.10
   3  23  -8  209.28   14.90
  -3 -23   8  182.68   16.00
  -3 -23   8  177.78   16.40
   3  23  -7  615.04   25.80
  -3 -23   7  640.14   28.40
  -3 -23   7  564.54   30.40
  -3 -23   7  616.44   27.80
   3  23  -6   67.39    8.30
  -3 -23   6   52.69    9.00
   3 -23  -6   50.89    7.80
  -3 -23   6   46.80    8.40
  -3 -23   6   83.19   12.30
   3  23  -5  863.21   32.30
  -3 -23   5  898.31   34.30
  -3 -23   5  848.62   33.90
  -3 -23   5  881.31   32.60
   3 -23  -5  807.72   30.50
   3  23  -4  166.18   10.80
  -3  23   4  151.18   13.60
  -3 -23   4  160.38   11.40
  -3 -23   4  169.88   10.70
   3 -23  -4  143.89    9.90
  -3 -23   4  147.49   11.50
  -3  23   3   61.79    8.90
   3  23  -3   51.69    8.20
   3  23  -3   50.79    6.80
  -3 -23   3   48.40    6.20
  -3 -23   3   50.39    7.90
  -3 -23   3   41.30    6.30
   3  23  -2  535.05   22.70
   3  23  -2  477.25   22.60
  -3  23   2  528.25   23.80
  -3 -23   2  574.54   22.50
  -3 -23   2  552.14   20.40
  -3 -23   2  526.35   23.60
   3  23  -1   65.89    7.80
  -3  23   1   59.99    7.60
   3  23  -1   63.29    7.90
  -3 -23   1   61.69    5.60
  -3 -23   1   74.79    7.20
   3 -23  -1   57.49    5.40
  -3 -23   1   64.09    8.10
   3  23   0  128.19   10.80
  -3  23   0  122.49   10.00
   3  23   0  119.99    8.80
   3 -23   0  120.99    7.30
  -3 -23   0  150.28    9.20
  -3 -23   0  137.29   10.80
   3  23   1   22.30    4.00
  -3  23  -1   28.90    6.10
   3 -23   1   32.90    4.50
  -3 -23  -1   25.10    4.50
  -3 -23  -1   12.40    4.80
  -3  23  -2 1432.26   50.69
   3 -23   2 1461.55   47.70
  -3 -23  -2 1501.15   46.60
  -3 -23  -2 1402.66   50.89
  -3  23  -3  400.46   20.40
   3 -23   3  423.96   18.80
  -3 -23  -3  415.56   16.10
  -3 -23  -3  408.56   20.60
  -3  23  -4    8.70    6.30
  -3 -23  -4   10.80    5.30
   3 -23   4    1.10    3.80
  -3  23  -5  857.41   36.10
   3 -23   5  893.41   35.00
  -3 -23  -5  864.61   35.00
  -3  23  -6    5.40    5.90
   3 -23   6   -2.50    7.90
  -3 -23  -6    9.40    6.80
   3 -23   6    0.90    5.50
  -3  23  -7  122.29   15.40
   3 -23   7   94.99   12.60
   3 -23   7  129.09   14.00
  -3 -23  -7   96.39   11.40
  -3  23  -8  222.58   20.10
  -3 -23  -8  228.58   18.10
   3 -23   8  241.28   18.70
   3 -23   8  206.28   16.90
   3  24  -9   76.99   10.40
  -3 -24   9   87.59   12.20
  -3 -24   9   84.39   12.40
  -3 -24   9   67.49   10.60
   3  24  -8   13.10    7.10
  -3 -24   8    6.80    7.40
  -3 -24   8    3.70    7.10
  -3 -24   8   -1.40    7.30
   3  24  -7   88.69   12.20
  -3 -24   7   76.59   11.50
  -3 -24   7   50.49    9.60
  -3 -24   7   64.39    9.30
   3  24  -6   -3.20    4.40
  -3 -24   6    6.00    5.50
   3 -24  -6    6.90    4.90
  -3 -24   6    1.40    5.00
  -3 -24   6   -0.10    6.20
   3  24  -5  897.91   33.50
   3 -24  -5  872.11   28.10
  -3 -24   5  886.21   36.10
  -3 -24   5  898.71   33.40
   3 -24  -5  862.61   31.90
  -3 -24   5  873.91   34.60
   3 -24  -5  917.61   29.10
   3  24  -4    7.10    3.80
  -3  24   4    4.00    5.40
   3 -24  -4    1.50    2.70
  -3 -24   4   -3.00    3.60
  -3 -24   4    0.30    3.60
  -3 -24   4    1.20    3.90
   3 -24  -4   -0.10    3.60
   3  24  -3 1146.79   41.50
  -3  24   3 1170.18   44.40
  -3 -24   3 1129.69   42.80
  -3 -24   3 1221.18   40.00
  -3 -24   3 1202.28   41.80
   3  24  -2  438.46   20.30
   3  24  -2  457.05   21.00
  -3  24   2  485.15   22.60
  -3 -24   2  450.85   20.10
  -3 -24   2  455.95   21.80
  -3 -24   2  499.25   18.80
   3  24  -1  159.48   11.70
   3  24  -1  161.08   10.90
  -3  24   1  161.08   11.70
  -3 -24   1  161.38   10.40
  -3 -24   1  181.78    9.20
  -3 -24   1  160.48   11.90
   3 -24  -1  178.18    8.30
  -3  24   0 1383.26   47.40
   3  24   0 1273.57   42.30
   3  24   0 1270.97   47.60
   3 -24   0 1331.17   41.90
  -3 -24   0 1375.26   47.90
  -3 -24   0 1353.26   44.60
   3  24   1  107.49    7.60
  -3  24  -1  123.59   10.10
   3 -24   1  110.79    7.90
  -3 -24  -1  109.19   10.40
  -3 -24  -1  111.79    8.40
  -3  24  -2   52.69    7.80
  -3 -24  -2   33.30    4.90
  -3 -24  -2   40.00    7.40
   3 -24   2   53.49    6.70
  -3  24  -3  628.04   27.70
  -3 -24  -3  598.34   27.00
  -3 -24  -3  613.34   21.90
   3 -24   3  592.84   24.50
  -3  24  -4  104.59   11.60
   3 -24   4   93.99    9.90
  -3 -24  -4  118.49   11.90
  -3  24  -5   88.59   13.20
  -3 -24  -5   86.89   11.90
   3 -24   5   99.79   11.20
  -3  24  -6   13.90    7.70
   3 -24   6    3.90    7.10
  -3 -24  -6    5.40    6.90
   3 -24   6   -1.50    5.90
  -3  24  -7 1045.70   42.70
   3 -24   7  997.80   40.10
   3 -24   7  996.10   41.00
  -3 -24  -7 1009.80   39.70
  -3  24  -8  152.58   17.90
   3 -24   8  155.58   15.90
   3 -24   8  174.08   17.20
   3  25  -9    9.10    9.60
  -3 -25   9    0.20    8.50
  -3 -25   9   -9.80    9.10
  -3 -25   9   -4.30    8.10
   3  25  -8  354.86   23.40
  -3 -25   8  339.57   23.20
  -3 -25   8  341.57   21.50
  -3 -25   8  352.16   21.30
   3  25  -7   23.00    6.20
   3 -25  -7   23.50    5.80
  -3 -25   7    3.50    5.80
  -3 -25   7    4.70    6.90
  -3 -25   7   17.60    7.10
   3  25  -6   42.90    7.80
  -3 -25   6   53.19    9.90
  -3 -25   6   50.29   10.60
   3 -25  -6   36.50    6.20
  -3 -25   6   62.29    8.90
   3  25  -5   14.90    4.80
  -3 -25   5    5.80    5.30
  -3 -25   5    9.50    4.30
  -3 -25   5    8.70    4.40
   3 -25  -5    9.00    3.20
   3 -25  -5   12.30    4.80
   3 -25  -5   10.80    4.60
  -3  25   4  408.16   23.00
   3  25  -4  449.16   20.10
   3 -25  -4  416.06   15.80
  -3 -25   4  426.86   18.90
   3 -25  -4  388.76   18.40
  -3 -25   4  409.16   20.90
  -3 -25   4  397.66   22.00
   3  25  -3   18.70    4.70
  -3  25   3    9.70    5.40
  -3 -25   3   14.80    4.70
  -3 -25   3   14.70    4.60
  -3 -25   3   12.60    4.90
  -3  25   2  746.33   30.20
   3  25  -2  654.83   27.10
   3  25  -2  702.83   28.50
  -3 -25   2  712.53   25.30
  -3 -25   2  706.83   27.40
  -3 -25   2  635.54   28.60
   3  25  -1  107.69   10.00
   3  25  -1  117.19   10.30
  -3  25   1  120.79   10.40
  -3 -25   1  120.99    9.10
  -3 -25   1   96.09   10.20
  -3 -25   1  114.49    7.40
   3 -25  -1  106.49    6.80
  -3  25   0  989.90   37.20
   3  25   0  963.90   38.10
   3  25   0  980.70   32.70
  -3 -25   0 1011.00   34.90
  -3 -25   0  948.81   37.60
   3 -25   0  961.50   31.80
   3  25   1   25.70    4.40
  -3  25  -1   26.60    5.80
  -3 -25  -1   41.00    5.60
   3 -25   1   30.30    4.50
  -3 -25  -1   27.40    6.00
  -3  25  -2 1422.66   50.89
  -3 -25  -2 1431.86   46.40
  -3 -25  -2 1395.86   51.19
   3 -25   2 1474.35   47.50
  -3  25  -3   29.20    6.60
  -3 -25  -3   51.89    6.70
   3 -25   3   37.70    6.30
  -3 -25  -3   33.40    7.30
  -3  25  -4   16.10    6.90
  -3 -25  -4   16.60    5.90
   3 -25   4    6.50    4.90
  -3  25  -5   17.60    6.20
   3 -25   5   27.20    5.70
  -3 -25  -5   22.30    7.60
   3 -25   5   25.10    6.00
  -3  25  -6   -2.40    7.30
   3 -25   6    7.20    7.00
   3 -25   6   -0.80    5.90
  -3 -25  -6    2.10    7.70
  -3  25  -7   18.30    7.70
   3 -25   7   26.60    8.40
  -3 -25  -7   12.80    9.10
   3 -25   7   14.20    7.10
  -3  25  -8  296.47   22.60
   3 -25   8  272.07   19.80
   3 -25   8  289.17   21.30
   3  26  -9  129.69   16.30
  -3 -26   9  113.19   17.00
  -3 -26   9  141.49   17.30
  -3 -26   9  141.89   17.10
   3  26  -8   34.60    7.80
  -3 -26   8   21.50    8.60
  -3 -26   8   21.40    8.20
  -3 -26   8   44.30    9.70
   3  26  -7  194.58   15.40
   3 -26  -7  168.58   12.40
  -3 -26   7  168.58   15.80
  -3 -26   7  203.58   17.70
  -3 -26   7  190.98   16.40
   3  26  -6   55.89    7.80
  -3 -26   6   53.59    9.10
  -3 -26   6   40.90    8.30
   3 -26  -6   48.60    7.40
   3  26  -5  794.92   31.30
  -3 -26   5  811.12   31.20
   3 -26  -5  732.23   30.90
   3 -26  -5  799.82   25.60
  -3 -26   5  784.62   32.70
  -3 -26   5  764.22   33.30
  -3  26   4  155.38   16.40
   3  26  -4  151.88   11.50
   3 -26  -4  141.29    8.10
  -3 -26   4  153.38   12.50
  -3 -26   4  152.98   10.70
  -3 -26   4  141.29   12.90
   3 -26  -4  125.99   10.60
   3  26  -3 1357.96   48.10
  -3  26   3 1448.46   51.59
  -3 -26   3 1347.77   47.70
   3 -26  -3 1295.47   46.10
  -3 -26   3 1412.66   45.60
  -3 -26   3 1325.17   49.90
   3  26  -2  599.04   25.80
  -3  26   2  623.84   28.20
   3  26  -2  626.04   26.70
  -3 -26   2  644.24   25.80
  -3 -26   2  654.63   23.60
  -3 -26   2  594.44   27.20
   3  26  -1  133.19   11.20
   3  26  -1  120.59   11.00
  -3  26   1  114.89   10.90
  -3 -26   1  124.19    7.80
  -3 -26   1  107.79   10.80
  -3 -26   1  120.09    9.50
   3  26   0  529.65   20.30
  -3  26   0  546.95   24.50
   3  26   0  519.75   24.80
   3 -26   0  520.15   19.00
  -3 -26   0  539.95   22.00
  -3 -26   0  496.25   24.30
   3  26   1  130.59    8.70
  -3  26  -1  128.89   11.90
  -3 -26  -1  140.99    9.70
  -3 -26  -1  123.69   11.70
   3 -26   1  122.09    8.60
  -3  26  -2   29.30    7.80
  -3 -26  -2   30.90    6.20
   3 -26   2   37.20    5.60
  -3 -26  -2   30.90    5.00
  -3  26  -3  929.71   37.40
   3 -26   3  961.80   34.50
  -3 -26  -3  895.91   37.40
  -3 -26  -3  956.90   32.00
  -3  26  -4    6.70    7.10
   3 -26   4    9.90    5.40
  -3 -26  -4    3.30    5.90
  -3  26  -5  184.28   16.30
  -3 -26  -5  144.19   15.10
   3 -26   5  198.58   15.50
   3 -26   5  173.78   15.50
  -3  26  -6   -2.70    7.10
  -3 -26  -6   -3.40    7.90
   3 -26   6   -3.30    5.60
   3 -26   6   -3.90    6.80
  -3  26  -7  709.03   33.20
   3 -26   7  669.23   31.00
   3 -26   7  675.03   31.10
  -3 -26  -7  652.23   32.70
   3  27  -8   58.89   10.90
  -3 -27   8   48.40    9.50
  -3 -27   8   50.89    9.90
  -3 -27   8   61.59   11.00
  -3 -27   7  334.97   21.00
  -3 -27   7  356.66   21.00
  -3 -27   7  335.27   22.20
   3 -27  -7  296.27   16.60
   3  27  -6   52.39    7.80
   3 -27  -6   41.00    7.50
  -3 -27   6   50.79    9.00
  -3 -27   6   50.69    9.80
  -3 -27   6   48.90    8.40
   3  27  -5  228.48   15.60
  -3 -27   5  227.78   16.10
   3 -27  -5  221.88   14.00
   3 -27  -5  233.88   10.10
  -3 -27   5  204.98   19.20
   3  27  -4  209.78   14.50
  -3  27   4  196.58   17.20
  -3 -27   4  185.18   12.40
  -3 -27   4  204.88   15.70
  -3 -27   4  195.98   13.60
   3 -27  -4  175.18    9.70
   3 -27  -4  184.48   12.60
   3  27  -3  107.19   10.10
  -3  27   3   96.39   14.80
   3 -27  -3   81.09    7.40
  -3 -27   3  109.09   11.50
  -3 -27   3   89.09   11.30
   3 -27  -3  106.09    9.30
  -3 -27   3  102.29    8.80
  -3  27   2  560.54   26.50
   3  27  -2  514.25   23.70
   3  27  -2  457.95   23.10
  -3 -27   2  525.85   20.10
  -3 -27   2  491.95   25.30
  -3 -27   2  487.75   22.20
  -3  27   1  266.07   17.00
   3  27  -1  252.77   15.90
   3  27  -1  232.68   14.50
  -3 -27   1  238.18   14.10
  -3 -27   1  265.47   12.00
  -3 -27   1  228.58   16.60
   3  27   0  466.55   23.70
  -3  27   0  485.05   23.70
   3  27   0  434.26   18.50
  -3 -27   0  455.75   20.10
   3 -27   0  458.65   17.10
  -3 -27   0  418.96   22.60
   3  27   1    4.80    4.40
  -3  27  -1    0.40    5.10
   3 -27   1    7.30    3.40
  -3 -27  -1    7.20    5.40
  -3 -27  -1    5.20    4.00
  -3  27  -2 1078.29   41.00
   3 -27   2 1051.29   36.90
  -3 -27  -2 1081.29   36.50
  -3 -27  -2 1037.60   41.40
  -3  27  -3  336.27   20.40
  -3 -27  -3  337.87   20.20
   3 -27   3  353.46   17.30
  -3 -27  -3  358.96   15.40
  -3  27  -4   14.40    6.00
   3 -27   4   21.80    7.20
  -3 -27  -4    6.20    6.80
   3 -27   4   16.30    6.00
  -3  27  -5  382.56   23.00
   3 -27   5  362.36   23.20
  -3 -27  -5  376.96   23.40
   3 -27   5  352.46   20.50
  -3  27  -6    0.70    7.70
  -3 -27  -6   -5.80   10.90
   3 -27   6    2.40    6.00
   3 -27   6   -2.30    7.00
  -3  27  -7    3.90    8.30
   3 -27   7   27.00    8.70
   3 -27   7   18.90    8.30
  -3 -27  -7    4.50   11.70
   3  28  -8   78.39   11.30
  -3 -28   8   87.69   12.20
  -3 -28   8   70.49   11.40
  -3 -28   8   54.99   10.70
   3  28  -7  125.49   13.50
  -3 -28   7  105.79   14.10
  -3 -28   7  134.59   14.60
  -3 -28   7  115.99   15.10
   3  28  -6   48.20    8.60
  -3 -28   6   37.40   10.20
   3 -28  -6   43.40    7.90
  -3 -28   6   44.60   10.40
  -3 -28   6   67.59   10.00
   3  28  -5  103.99   10.90
  -3 -28   5   87.99   12.50
  -3 -28   5  123.89   12.60
  -3 -28   5   81.59   10.90
   3 -28  -5   96.69   10.90
   3  28  -4    3.10    4.80
  -3  28   4   -9.70    6.50
  -3 -28   4    2.70    5.80
  -3 -28   4    0.60    4.20
   3 -28  -4    4.00    4.90
  -3 -28   4    8.30    6.20
   3 -28  -4    2.70    3.50
  -3  28   3   22.90    6.50
   3  28  -3   19.10    7.30
   3 -28  -3   15.10    4.00
  -3 -28   3   16.20    4.60
  -3 -28   3   19.00    5.40
  -3 -28   3   15.80    6.90
   3 -28  -3   10.30    4.70
  -3  28   2  914.01   36.40
   3  28  -2  808.82   32.10
   3  28  -2  813.62   34.30
  -3 -28   2  836.82   32.40
   3 -28  -2  792.12   29.40
  -3 -28   2  767.92   34.10
  -3 -28   2  873.91   29.70
   3  28  -1  599.64   24.90
  -3  28   1  682.23   29.20
   3  28  -1  628.44   29.30
  -3 -28   1  556.64   27.70
  -3 -28   1  629.44   22.60
  -3 -28   1  593.44   25.30
  -3  28   0 1241.58   45.00
   3  28   0 1145.29   39.00
   3  28   0 1169.28   45.80
  -3 -28   0 1177.68   41.60
  -3 -28   0 1145.89   45.70
   3 -28   0 1211.38   37.80
   3  28   1   45.00    5.80
  -3  28  -1   43.30    6.80
  -3 -28  -1   27.00    5.50
   3 -28   1   36.00    5.20
  -3 -28  -1   37.30    8.90
  -3  28  -2   12.00    6.40
   3 -28   2   16.20    4.50
  -3 -28  -2   19.00    4.70
  -3 -28  -2   10.40    7.50
  -3  28  -3  270.27   25.90
  -3 -28  -3  244.58   12.80
   3 -28   3  239.68   17.70
   3 -28   3  242.88   14.10
  -3 -28  -3  224.98   19.70
  -3  28  -4  271.67   19.50
   3 -28   4  262.77   16.60
  -3 -28  -4  261.57   21.20
   3 -28   4  272.87   18.10
  -3  28  -5   -5.30    7.20
   3 -28   5   15.80    6.30
   3 -28   5    3.40    6.80
  -3 -28  -5   -0.20    8.80
  -3  28  -6    3.90    7.20
   3 -28   6   15.80    8.50
  -3 -28  -6   12.80   10.30
   3 -28   6    9.90    6.70
  -3  28  -7   33.60    9.50
  -3 -28  -7   37.70   11.10
   3 -28   7   42.70    9.30
   3 -28   7   40.50    8.60
   3  29  -8  142.89   15.70
  -3 -29   8   95.09   12.80
  -3 -29   8  138.19   15.50
  -3 -29   8  127.59   14.70
   3  29  -7  675.53   30.60
  -3 -29   7  577.04   30.50
  -3 -29   7  616.04   30.30
  -3 -29   7  628.34   29.30
   3  29  -6  364.36   20.50
  -3 -29   6  323.27   20.90
   3 -29  -6  340.87   19.20
  -3 -29   6  342.77   19.90
  -3 -29   6  335.37   22.20
   3  29  -5  515.55   24.70
  -3 -29   5  474.35   26.60
   3 -29  -5  492.05   22.70
   3 -29  -5  470.75   17.90
  -3 -29   5  506.75   22.80
  -3 -29   5  472.65   25.60
  -3  29   4   96.29   14.50
   3  29  -4  133.49   12.60
  -3 -29   4  104.39   12.70
   3 -29  -4  105.19   11.20
   3 -29  -4  119.39    8.40
  -3 -29   4   99.79   10.00
  -3  29   3  186.48   17.60
   3  29  -3  211.08   14.30
   3 -29  -3  180.88   12.50
  -3 -29   3  162.68   17.70
  -3 -29   3  185.88   13.30
   3 -29  -3  175.58   10.60
  -3 -29   3  185.38   11.60
  -3  29   2  149.09   14.40
   3  29  -2  127.79   12.20
   3 -29  -2  113.99    9.10
  -3 -29   2  129.99    9.00
  -3 -29   2  124.99   14.00
  -3 -29   2  118.09   12.90
  -3  29   1  160.68   13.90
   3  29  -1  153.18   13.40
   3  29  -1  122.29   12.90
   3 -29  -1  152.18   10.30
  -3 -29   1  124.89   12.70
  -3 -29   1  142.59   11.30
  -3 -29   1  133.79    9.00
  -3  29   0   16.00    6.90
   3  29   0    1.40    6.80
   3  29   0   11.10    5.50
  -3 -29   0   11.10    4.90
  -3 -29   0    5.20    5.50
   3 -29   0   18.90    3.60
  -3  29  -1   39.30    8.50
  -3 -29  -1   21.40    7.10
  -3 -29  -1   39.30    6.00
   3 -29   1   26.10    4.70
   3 -29   2   44.50    6.30
  -3 -29  -2   40.20    6.10
   3 -29   2   39.70    7.50
  -3 -29  -2   30.80    7.80
  -3  29  -3  428.86   23.00
  -3 -29  -3  397.06   17.20
  -3 -29  -3  357.36   22.50
   3 -29   3  384.76   20.30
   3 -29   3  406.26   19.20
  -3  29  -4  484.95   25.50
   3 -29   4  442.16   23.10
   3 -29   4  455.55   21.90
  -3 -29  -4  401.26   24.20
  -3  29  -5 1082.99   43.00
   3 -29   5 1003.60   39.40
  -3 -29  -5  937.71   40.80
   3 -29   5  980.80   39.70
  -3  29  -6  208.38   18.20
   3 -29   6  166.68   16.50
   3 -29   6  168.68   15.60
  -3 -29  -6  157.78   21.20
   3  30  -7    0.80    8.20
  -3 -30   7   -7.70    8.60
  -3 -30   7    2.90    7.90
  -3 -30   7    0.50    7.50
   3  30  -6   11.50    8.30
  -3 -30   6   -8.00    7.10
   3 -30  -6    2.30    7.10
  -3 -30   6    0.30    7.90
  -3 -30   6   -6.30    7.70
   3  30  -5   34.40    7.80
   3 -30  -5   42.50    7.70
  -3 -30   5   43.10    8.60
  -3 -30   5   24.60    8.10
  -3 -30   5   17.30    8.00
   3 -30  -5   36.00    4.90
   3  30  -4  204.28   16.70
  -3  30   4  222.78   19.70
   3 -30  -4  199.28   10.90
   3 -30  -4  195.58   14.20
  -3 -30   4  182.18   17.40
  -3 -30   4  198.48   13.40
  -3 -30   4  213.08   15.60
   3  30  -3  465.55   23.90
  -3 -30   3  460.15   19.40
  -3 -30   3  414.56   23.40
  -3 -30   3  428.36   22.40
   3 -30  -3  416.76   20.70
   3 -30  -3  421.16   18.20
   3  30  -2  232.68   17.30
  -3  30   2  230.18   19.00
   3 -30  -2  218.78   12.60
  -3 -30   2  221.38   12.20
  -3 -30   2  237.38   15.20
   3  30  -1  454.25   24.70
  -3  30   1  472.45   25.20
  -3 -30   1  429.06   24.10
  -3 -30   1  466.85   18.00
   3 -30  -1  417.66   19.40
  -3 -30   1  425.26   21.00
  -3  30   0  660.53   34.40
   3  30   0  657.63   31.90
   3 -30   0  652.93   27.20
   3 -30   0  675.43   23.10
  -3 -30   0  694.43   27.10
  -3 -30   0  625.94   30.70
  -3  30  -1   47.10    9.80
  -3 -30  -1   66.99   10.80
  -3 -30  -1   82.19    9.00
   3 -30   1   58.89    8.40
   3 -30   1   68.09    7.50
  -3  30  -2  104.59   13.00
  -3 -30  -2   92.59   13.20
  -3 -30  -2   83.09    9.60
   3 -30   2  106.99    9.40
   3 -30   2   99.99   14.00
  -3  30  -3   -5.40    6.20
  -3 -30  -3   -0.50    8.60
  -3 -30  -3    3.00    5.20
   3 -30   3   -1.50    5.20
   3 -30   3    2.40    5.80
  -3  30  -4  442.56   24.50
  -3 -30  -4  376.66   25.50
   3 -30   4  396.06   21.20
   3 -30   4  420.56   22.40
  -3  30  -5   49.40    9.60
   3 -30   5   47.90   10.00
  -3 -30  -5   51.29   11.30
   3 -30   5   33.30    7.60
  -3  30  -6  116.29   16.40
   3 -30   6   89.69   11.70
   3 -30   6   67.19   11.10
   3  31  -7   36.90    9.70
  -3 -31   7   22.80    8.80
  -3 -31   7   58.99   10.70
  -3 -31   7   25.80    9.40
   3  31  -6  140.89   15.60
   3 -31  -6  102.79   14.80
  -3 -31   6  139.69   14.80
  -3 -31   6  115.29   15.80
  -3 -31   6  115.79   14.60
   3  31  -5   64.19   10.70
   3 -31  -5   71.19    9.70
  -3 -31   5   77.79   12.00
  -3 -31   5   86.39   11.30
  -3 -31   5   84.09   11.10
  -3  31   4  373.26   27.30
   3  31  -4  380.46   21.00
  -3 -31   4  373.86   22.10
   3 -31  -4  322.47   19.00
  -3 -31   4  339.97   22.70
  -3 -31   4  368.66   19.90
   3 -31  -4  336.57   15.60
   3  31  -3  623.94   35.20
  -3  31   3  719.43   33.20
  -3 -31   3  626.94   25.10
  -3 -31   3  631.44   31.10
  -3 -31   3  547.65   31.10
   3 -31  -3  598.64   28.10
   3 -31  -3  659.43   24.30
  -3  31   2   -9.70    6.50
  -3 -31   2   -0.80    5.70
  -3 -31   2    6.60    4.50
   3 -31  -2    9.60    5.60
  -3 -31   2   -2.10    6.30
   3 -31  -2    8.70    4.50
  -3  31   1   38.40    7.90
  -3 -31   1   33.60    8.00
   3 -31  -1   30.30    6.40
  -3 -31   1   49.20    6.90
  -3 -31   1   29.70    8.60
   3  31   0  250.17   19.00
  -3  31   0  267.47   18.10
   3 -31   0  256.97   14.80
   3 -31   0  240.38   11.30
  -3 -31   0  245.28   14.70
  -3  31  -1  490.75   25.30
   3 -31   1  452.35   22.40
   3 -31   1  475.35   19.00
  -3 -31  -1  421.96   28.80
  -3 -31  -1  505.75   21.60
  -3  31  -2  502.35   25.90
  -3 -31  -2  443.26   20.10
  -3 -31  -2  399.76   28.80
   3 -31   2  442.06   22.00
   3 -31   2  462.55   19.80
  -3  31  -3   54.99    9.20
   3 -31   3   50.19    8.70
  -3 -31  -3   44.90   16.80
   3 -31   3   45.20    7.70
  -3 -31  -3   48.10    6.80
  -3  31  -4  191.98   17.10
   3 -31   4  198.78   16.30
   3 -31   4  184.28   15.60
  -3  31  -5   78.89   11.80
   3 -31   5   94.79   12.20
   3 -31   5   67.59   10.50
  -3 -31  -5   81.69   13.20
  -3  31  -6  132.69   18.10
  -3 -31  -6  140.89   21.10
   3 -31   6  124.29   15.20
   3 -31   6  132.79   16.90
   3  32  -7  120.69   16.00
  -3 -32   7  117.49   17.80
  -3 -32   7   88.89   12.40
  -3 -32   7   99.19   15.00
   3  32  -6   -4.10    7.60
  -3 -32   6   -0.40    8.10
   3 -32  -6   12.80    8.90
  -3 -32   6    4.30    7.50
   3  32  -5  266.87   19.40
  -3 -32   5  226.58   17.80
  -3 -32   5  222.08   18.90
  -3 -32   5  206.38   18.10
   3 -32  -5  224.58   17.80
   3  32  -4  460.95   25.40
  -3  32   4  457.55   29.60
   3 -32  -4  421.06   23.70
  -3 -32   4  418.96   23.30
  -3 -32   4  437.46   21.20
  -3 -32   4  416.06   24.90
   3 -32  -4  430.26   18.00
   3  32  -3  536.45   26.70
  -3  32   3  574.04   31.40
  -3 -32   3  496.95   21.60
  -3 -32   3  501.65   25.20
  -3 -32   3  469.15   27.10
   3 -32  -3  497.35   20.80
   3 -32  -3  500.05   24.10
   3  32  -2  134.29   14.80
  -3  32   2  136.19   17.90
  -3 -32   2  102.39    9.60
  -3 -32   2  126.09   14.00
   3 -32  -2  131.29   13.30
   3 -32  -2  124.69   10.40
  -3 -32   2  107.49   15.80
   3  32  -1   97.19   13.70
  -3  32   1  109.79   15.40
   3 -32  -1   99.19   11.90
  -3 -32   1  103.49    8.40
  -3 -32   1   79.59   12.50
  -3 -32   1  103.49   11.20
   3  32   0   43.50   10.80
  -3  32   0   53.39   10.50
   3 -32   0   48.40    6.60
  -3 -32   0   31.20    7.80
   3 -32   0   30.10    6.40
  -3 -32   0   43.40    7.70
  -3  32  -1  122.39   14.70
  -3 -32  -1   74.99   11.00
   3 -32   1   95.99    8.50
  -3 -32  -1   84.09   10.60
  -3  32  -2  453.95   24.70
   3 -32   2  385.06   21.80
  -3 -32  -2  411.66   19.60
  -3 -32  -2  375.56   24.30
   3 -32   2  419.46   19.00
  -3  32  -3  185.88   17.10
   3 -32   3  193.68   15.90
  -3 -32  -3  165.38   18.00
   3 -32   3  168.78   14.90
  -3 -32  -3  191.68   13.00
  -3  32  -4   94.29   14.00
  -3 -32  -4   70.69   12.40
   3 -32   4   85.19   11.60
  -3  32  -5   57.89   11.10
  -3 -32  -5   63.39   13.80
   3 -32   5   50.09    9.40
   3 -32   5   68.49   10.20
   3  33  -6   44.30    9.70
  -3 -33   6   36.40   10.00
   3 -33  -6   35.90   11.20
  -3 -33   6   43.50    9.70
  -3 -33   6   51.49    9.80
   3  33  -5   26.40    8.70
   3 -33  -5   19.70    9.20
  -3 -33   5   10.70    7.40
  -3 -33   5   26.10    9.20
  -3 -33   5    2.50    7.20
   3  33  -4   37.10    9.00
  -3 -33   4   27.50    6.90
   3 -33  -4   29.90    6.20
  -3 -33   4   18.40    8.70
  -3 -33   4   22.30    7.70
   3 -33  -4   18.60    7.20
   3  33  -3  317.57   21.40
  -3  33   3  369.26   24.60
  -3 -33   3  293.87   16.20
   3 -33  -3  306.67   15.80
  -3 -33   3  326.97   20.40
  -3 -33   3  310.37   21.70
   3 -33  -3  319.87   20.60
   3  33  -2  249.58   19.70
  -3  33   2  223.18   20.80
   3 -33  -2  226.28   13.80
  -3 -33   2  218.28   12.80
  -3 -33   2  238.08   19.00
   3 -33  -2  207.48   24.50
  -3 -33   2  200.08   15.60
  -3  33   1   22.70    8.70
   3  33  -1   28.60    9.00
  -3 -33   1   23.80    8.20
   3 -33  -1   25.40    6.80
  -3 -33   1   11.40    8.30
  -3  33   0   67.79   11.70
   3  33   0   64.49   12.20
  -3 -33   0   71.29    9.80
  -3 -33   0   61.89   10.90
   3 -33   0   80.09   11.40
   3 -33   0   70.59    7.30
  -3  33  -1  754.32   34.10
  -3 -33  -1  742.13   29.60
  -3 -33  -1  663.03   34.40
   3 -33   1  732.03   30.30
   3 -33   1  726.23   26.50
  -3  33  -2  367.16   22.70
   3 -33   2  327.87   19.60
  -3 -33  -2  348.07   24.90
  -3 -33  -2  316.37   17.70
   3 -33   2  328.87   16.60
  -3  33  -3  232.48   18.50
   3 -33   3  228.08   16.80
  -3 -33  -3  235.28   15.00
   3 -33   3  231.48   16.30
  -3 -33  -3  246.08   22.70
  -3  33  -4  121.79   15.50
   3 -33   4   73.69    9.80
  -3 -33  -4   74.09   13.40
   3 -33   4   93.09   13.70
  -3  33  -5   -8.10    8.70
   3 -33   5   -8.20    8.40
  -3 -33  -5   10.00   12.00
   3 -33   5    3.20    7.40
   3  34  -5   85.19   12.20
  -3 -34   5   91.69   12.30
  -3 -34   5   88.79   11.80
   3 -34  -5   93.79   13.80
  -3 -34   5   86.39   12.30
   3  34  -4  385.76   23.60
  -3 -34   4  381.76   24.90
  -3 -34   4  429.26   21.40
   3 -34  -4  378.86   24.10
  -3 -34   4  440.96   23.40
   3 -34  -4  404.46   18.00
  -3  34   3   19.10    9.60
   3  34  -3   19.90    8.70
   3 -34  -3    6.40    9.50
  -3 -34   3   12.80    8.70
  -3 -34   3   37.90    8.50
  -3 -34   3   28.10    6.30
   3 -34  -3   23.20    6.00
   3  34  -2  156.98   17.10
[truncated: 717,537 more chars]
