# Supplementary material for: Halogen-bonding-induced diverse aggregation of 4,5-diiodo-1,2,3-triazolium salts with different anions
Source: Beilstein J Org Chem. 2020 Jan 13;16:78–87. doi: 10.3762/bjoc.16.10 (PMC7006493; doi:10.3762/bjoc.16.10)
Supplement: File 2 — Crystallographic Information Files (CIF). [file Beilstein_J_Org_Chem-16-78-s002.zip › mo_xxy201809201_0m.cif]

data_mo_xxy201809201_0m
_audit_creation_date               2019-12-09
_audit_creation_method
;
Olex2 1.3
(compiled Nov 21 2019 18:26:39 for OlexSys, GUI svn.r6003)
;
_shelx_SHELXL_version_number       '2016/6'
_audit_contact_author_address      ?
_audit_contact_author_email        ?
_audit_contact_author_name         ''
_audit_contact_author_phone        ?
_publ_contact_author_id_orcid      ?
_publ_section_references
;
Dolomanov, O.V., Bourhis, L.J., Gildea, R.J, Howard, J.A.K. & Puschmann, H.
 (2009), J. Appl. Cryst. 42, 339-341.

Sheldrick, G.M. (2008). Acta Cryst. A64, 112-122.
;
_chemical_name_common              ?
_chemical_name_systematic          ?
_chemical_formula_moiety           'C20 H22 I2 N3, Br'
_chemical_formula_sum              'C20 H22 Br I2 N3'
_chemical_formula_weight           638.11
_chemical_absolute_configuration   ?
_chemical_melting_point            ?
loop_
  _atom_type_symbol
  _atom_type_description
  _atom_type_scat_dispersion_real
  _atom_type_scat_dispersion_imag
  _atom_type_scat_source
 'C' 'C' 0.0033 0.0016 'International Tables Vol C Tables 4.2.6.8 and 6.1.1.4'
 'H' 'H' 0.0000 0.0000 'International Tables Vol C Tables 4.2.6.8 and 6.1.1.4'
 'Br' 'Br' -0.2901 2.4595
 'International Tables Vol C Tables 4.2.6.8 and 6.1.1.4'
 'I' 'I' -0.4742 1.8119 'International Tables Vol C Tables 4.2.6.8 and 6.1.1.4'
 'N' 'N' 0.0061 0.0033 'International Tables Vol C Tables 4.2.6.8 and 6.1.1.4'

_shelx_space_group_comment
;
The symmetry employed for this shelxl refinement is uniquely defined
by the following loop, which should always be used as a source of
symmetry information in preference to the above space-group names.
They are only intended as comments.
;
_space_group_crystal_system        'tetragonal'
_space_group_IT_number             82
_space_group_name_H-M_alt          'I -4'
_space_group_name_Hall             'I -4'
loop_
  _space_group_symop_operation_xyz
 'x, y, z'
 '-x, -y, z'
 'y, -x, -z'
 '-y, x, -z'
 'x+1/2, y+1/2, z+1/2'
 '-x+1/2, -y+1/2, z+1/2'
 'y+1/2, -x+1/2, -z+1/2'
 '-y+1/2, x+1/2, -z+1/2'

_cell_length_a                     23.5982(13)
_cell_length_b                     23.5982(13)
_cell_length_c                     9.8455(6)
_cell_angle_alpha                  90
_cell_angle_beta                   90
_cell_angle_gamma                  90
_cell_volume                       5482.7(7)
_cell_formula_units_Z              8
_cell_measurement_reflns_used      9936
_cell_measurement_temperature      200(2)
_cell_measurement_theta_max        29.782
_cell_measurement_theta_min        2.241
_shelx_estimated_absorpt_T_max     0.409
_shelx_estimated_absorpt_T_min     0.337
_exptl_absorpt_coefficient_mu      3.759
_exptl_absorpt_correction_T_max    0.7462
_exptl_absorpt_correction_T_min    0.3914
_exptl_absorpt_correction_type     multi-scan
_exptl_absorpt_process_details    
 'SADABS-2016/2 (Bruker,2016/2) was used for absorption correction. wR2(int) was 0.1218 before and 0.0778 after correction. The Ratio of minimum to maximum transmission is 0.5245. The \l/2 correction factor is Not present.'
_exptl_crystal_colour              'clear light colourless'
_exptl_crystal_colour_lustre       clear
_exptl_crystal_colour_modifier     light
_exptl_crystal_colour_primary      colourless
_exptl_crystal_density_diffrn      1.546
_exptl_crystal_density_meas        ?
_exptl_crystal_density_method      ?
_exptl_crystal_description         block
_exptl_crystal_F_000               2432
_exptl_crystal_size_max            0.37
_exptl_crystal_size_mid            0.36
_exptl_crystal_size_min            0.29
_exptl_transmission_factor_max     ?
_exptl_transmission_factor_min     ?
_diffrn_reflns_av_R_equivalents    0.0536
_diffrn_reflns_av_unetI/netI       0.0824
_diffrn_reflns_Laue_measured_fraction_full  0.999
_diffrn_reflns_Laue_measured_fraction_max  0.993
_diffrn_reflns_limit_h_max         31
_diffrn_reflns_limit_h_min         -33
_diffrn_reflns_limit_k_max         34
_diffrn_reflns_limit_k_min         -34
_diffrn_reflns_limit_l_max         14
_diffrn_reflns_limit_l_min         -14
_diffrn_reflns_number              20093
_diffrn_reflns_point_group_measured_fraction_full  0.998
_diffrn_reflns_point_group_measured_fraction_max  0.989
_diffrn_reflns_theta_full          25.242
_diffrn_reflns_theta_max           31.104
_diffrn_reflns_theta_min           2.241
_diffrn_ambient_temperature        200.0
_diffrn_detector_area_resol_mean   ?
_diffrn_measured_fraction_theta_full  0.999
_diffrn_measured_fraction_theta_max  0.993
_diffrn_measurement_device_type    'Bruker APEX-II CCD'
_diffrn_measurement_method         '\f and \w scans'
_diffrn_radiation_type             MoK\a
_diffrn_radiation_wavelength       0.71073
_diffrn_source                     ?
_reflns_Friedel_coverage           0.891
_reflns_Friedel_fraction_full      0.997
_reflns_Friedel_fraction_max       0.985
_reflns_number_gt                  6652
_reflns_number_total               8644
_reflns_special_details
;
 Reflections were merged by SHELXL according to the crystal
 class for the calculation of statistics and refinement.
 
 _reflns_Friedel_fraction is defined as the number of unique
 Friedel pairs measured divided by the number that would be
 possible theoretically, ignoring centric projections and
 systematic absences.
;
_reflns_threshold_expression       'I > 2\s(I)'
_computing_cell_refinement         'SAINT V8.38A (?, 2016)'
_computing_data_collection         ?
_computing_data_reduction          'SAINT V8.38A (?, 2016)'
_computing_molecular_graphics      'Olex2 1.3 (Dolomanov et al., 2009)'
_computing_publication_material    'Olex2 1.3 (Dolomanov et al., 2009)'
_computing_structure_refinement    'XL  (Sheldrick, 2008)'
_computing_structure_solution      'XT (Sheldrick, 2015)'
_refine_diff_density_max           1.899
_refine_diff_density_min           -1.273
_refine_diff_density_rms           0.173
_refine_ls_abs_structure_details
;
 Flack x determined using 2391 quotients [(I+)-(I-)]/[(I+)+(I-)]
 (Parsons, Flack and Wagner, Acta Cryst. B69 (2013) 249-259).
;
_refine_ls_abs_structure_Flack     0.057(13)
_refine_ls_extinction_coef         .
_refine_ls_extinction_method       none
_refine_ls_goodness_of_fit_ref     1.074
_refine_ls_hydrogen_treatment      constr
_refine_ls_matrix_type             full
_refine_ls_number_parameters       218
_refine_ls_number_reflns           8644
_refine_ls_number_restraints       6
_refine_ls_R_factor_all            0.0790
_refine_ls_R_factor_gt             0.0542
_refine_ls_restrained_S_all        1.074
_refine_ls_shift/su_max            0.003
_refine_ls_shift/su_mean           0.000
_refine_ls_structure_factor_coef   Fsqd
_refine_ls_weighting_details      
 'w=1/[\s^2^(Fo^2^)+(0.0799P)^2^] where P=(Fo^2^+2Fc^2^)/3'
_refine_ls_weighting_scheme        calc
_refine_ls_wR_factor_gt            0.1425
_refine_ls_wR_factor_ref           0.1553
_refine_special_details
;
 Refined as a 2-component twin.
;
_olex2_refinement_description
;
1. Twinned data refinement
 Scales: 0.663(2)
 0.337(2)
2. Fixed Uiso
 At 1.2 times of:
  All C(H) groups
 At 1.5 times of:
  All C(H,H,H) groups
3. Uiso/Uaniso restraints and constraints
Uanis(C17) \\sim Ueq: with sigma of 0.01 and sigma for terminal atoms of 0.02
4.a Aromatic/amide H refined with riding coordinates:
 C11(H11), C13(H13), C5(H5), C7(H7)
4.b Fitted hexagon refined as free rotating group:
 C14(C9,C10,C11,C12,C13), C5(C4,C3,C8,C7,C6)
4.c Idealised Me refined as rotating group:
 C18(H18A,H18B,H18C), C15(H15A,H15B,H15C), C19(H19A,H19B,H19C), C20(H20A,H20B,
 H20C), C17(H17A,H17B,H17C), C16(H16A,H16B,H16C)
;
_atom_sites_solution_hydrogens     geom
_atom_sites_solution_primary       ?
_atom_sites_solution_secondary     ?
loop_
  _atom_site_label
  _atom_site_type_symbol
  _atom_site_fract_x
  _atom_site_fract_y
  _atom_site_fract_z
  _atom_site_U_iso_or_equiv
  _atom_site_adp_type
  _atom_site_occupancy
  _atom_site_site_symmetry_order
  _atom_site_calc_flag
  _atom_site_refinement_flags_posn
  _atom_site_refinement_flags_adp
  _atom_site_refinement_flags_occupancy
  _atom_site_disorder_assembly
  _atom_site_disorder_group
 I1 I 0.58835(4) 0.71752(4) 0.79390(9) 0.0395(2) Uani 1 1 d . . . . .
 I2 I 0.72166(4) 0.60231(4) 0.81436(8) 0.0376(2) Uani 1 1 d . . . . .
 Br1 Br 0.48977(8) 0.75990(10) 0.97955(18) 0.0584(5) Uani 1 1 d . . . . .
 N1 N 0.6603(5) 0.7260(5) 0.5357(11) 0.031(2) Uani 1 1 d . . . . .
 N3 N 0.7273(5) 0.6691(5) 0.5488(11) 0.029(2) Uani 1 1 d . . . . .
 N2 N 0.7043(5) 0.7079(5) 0.4669(10) 0.031(2) Uani 1 1 d . . . . .
 C18 C 0.5685(8) 0.6949(9) 0.356(2) 0.054(4) Uani 1 1 d . . . . .
 H18A H 0.548937 0.675415 0.429869 0.081 Uiso 1 1 calc R U . . .
 H18B H 0.603934 0.675179 0.334770 0.081 Uiso 1 1 calc R U . . .
 H18C H 0.544156 0.695165 0.274792 0.081 Uiso 1 1 calc R U . . .
 C15 C 0.8331(8) 0.7216(9) 0.6182(19) 0.057(5) Uani 1 1 d . . . . .
 H15A H 0.814162 0.752465 0.569531 0.086 Uiso 1 1 calc R U . . .
 H15B H 0.872875 0.731573 0.633637 0.086 Uiso 1 1 calc R U . . .
 H15C H 0.814270 0.715433 0.705701 0.086 Uiso 1 1 calc R U . . .
 C1 C 0.6550(6) 0.6985(7) 0.6600(12) 0.032(3) Uani 1 1 d . . . . .
 C2 C 0.6982(6) 0.6623(6) 0.6677(14) 0.031(3) Uani 1 1 d . . . . .
 C19 C 0.5188(10) 0.8963(10) 0.305(3) 0.076(7) Uani 1 1 d . . . . .
 H19A H 0.539564 0.915489 0.232343 0.114 Uiso 1 1 calc R U . . .
 H19B H 0.507864 0.924127 0.374538 0.114 Uiso 1 1 calc R U . . .
 H19C H 0.484765 0.878412 0.268005 0.114 Uiso 1 1 calc R U . . .
 C20 C 0.6849(9) 0.8407(8) 0.618(2) 0.056(5) Uani 1 1 d . . . . .
 H20A H 0.674836 0.826577 0.708300 0.084 Uiso 1 1 calc R U . . .
 H20B H 0.689301 0.881949 0.621096 0.084 Uiso 1 1 calc R U . . .
 H20C H 0.720545 0.823317 0.588481 0.084 Uiso 1 1 calc R U . . .
 C17 C 0.7212(11) 0.5624(9) 0.404(3) 0.075(6) Uani 1 1 d . U . . .
 H17A H 0.695669 0.589396 0.360156 0.113 Uiso 1 1 calc R U . . .
 H17B H 0.704255 0.549383 0.489769 0.113 Uiso 1 1 calc R U . . .
 H17C H 0.727436 0.529843 0.344372 0.113 Uiso 1 1 calc R U . . .
 C14 C 0.8299(4) 0.6681(4) 0.5347(9) 0.036(3) Uani 1 1 d G . . . .
 C9 C 0.7786(3) 0.6419(4) 0.5055(9) 0.038(3) Uani 1 1 d G . . . .
 C10 C 0.7778(4) 0.5912(4) 0.4340(11) 0.047(4) Uani 1 1 d G . . . .
 C11 C 0.8283(5) 0.5666(4) 0.3916(11) 0.051(4) Uani 1 1 d G . . . .
 H11 H 0.827695 0.531853 0.342718 0.061 Uiso 1 1 calc R U . . .
 C12 C 0.8796(4) 0.5927(5) 0.4208(13) 0.065(6) Uani 1 1 d G . . . .
 C13 C 0.8804(3) 0.6435(5) 0.4923(12) 0.047(4) Uani 1 1 d G . . . .
 H13 H 0.915543 0.661383 0.512249 0.056 Uiso 1 1 calc R U . . .
 C16 C 0.9275(13) 0.5649(12) 0.362(3) 0.096(10) Uani 1 1 d . . . . .
 H16A H 0.962370 0.580139 0.401561 0.144 Uiso 1 1 calc R U . . .
 H16B H 0.927677 0.571428 0.263466 0.144 Uiso 1 1 calc R U . . .
 H16C H 0.925192 0.524150 0.379847 0.144 Uiso 1 1 calc R U . . .
 C5 C 0.5465(4) 0.7946(5) 0.3396(10) 0.050(4) Uani 1 1 d G . . . .
 H5 H 0.516223 0.784443 0.280898 0.060 Uiso 1 1 calc R U . . .
 C4 C 0.5808(4) 0.7529(3) 0.3957(10) 0.044(4) Uani 1 1 d G . . . .
 C3 C 0.6251(4) 0.7678(3) 0.4816(9) 0.035(3) Uani 1 1 d G . . . .
 C8 C 0.6351(4) 0.8245(4) 0.5113(10) 0.046(4) Uani 1 1 d G . . . .
 C7 C 0.6008(5) 0.8663(3) 0.4552(12) 0.059(5) Uani 1 1 d G . . . .
 H7 H 0.607676 0.905018 0.475566 0.071 Uiso 1 1 calc R U . . .
 C6 C 0.5565(5) 0.8513(4) 0.3694(12) 0.058(5) Uani 1 1 d G . . . .

loop_
  _atom_site_aniso_label
  _atom_site_aniso_U_11
  _atom_site_aniso_U_22
  _atom_site_aniso_U_33
  _atom_site_aniso_U_23
  _atom_site_aniso_U_13
  _atom_site_aniso_U_12
 I1 0.0345(4) 0.0548(6) 0.0292(3) 0.0063(4) 0.0061(4) 0.0048(4)
 I2 0.0462(5) 0.0376(5) 0.0290(3) 0.0075(4) 0.0024(4) 0.0059(4)
 Br1 0.0385(8) 0.0939(14) 0.0427(8) 0.0010(9) 0.0163(7) -0.0036(9)
 N1 0.025(5) 0.041(6) 0.025(5) 0.000(5) -0.002(4) 0.007(5)
 N3 0.031(6) 0.024(5) 0.032(5) 0.001(4) 0.000(5) 0.006(5)
 N2 0.030(6) 0.038(6) 0.026(4) -0.002(5) 0.002(4) -0.007(4)
 C18 0.037(9) 0.060(12) 0.065(10) 0.006(9) -0.015(8) -0.015(7)
 C15 0.044(9) 0.072(12) 0.056(10) -0.029(10) -0.001(8) -0.012(9)
 C1 0.030(7) 0.049(8) 0.017(5) 0.003(5) 0.010(5) -0.004(6)
 C2 0.036(7) 0.029(6) 0.028(6) 0.001(5) -0.003(5) 0.000(5)
 C19 0.074(13) 0.080(14) 0.074(13) 0.039(13) 0.016(13) 0.033(11)
 C20 0.067(13) 0.039(9) 0.062(11) 0.007(8) -0.003(10) -0.004(8)
 C17 0.094(15) 0.050(10) 0.082(13) -0.031(10) 0.003(13) -0.018(11)
 C14 0.029(7) 0.054(9) 0.027(6) -0.006(6) 0.003(5) 0.002(6)
 C9 0.036(7) 0.052(9) 0.025(5) 0.008(6) -0.003(6) -0.006(7)
 C10 0.055(9) 0.045(8) 0.040(8) -0.002(7) 0.005(8) -0.004(8)
 C11 0.068(12) 0.043(9) 0.042(8) -0.006(7) 0.004(8) 0.021(9)
 C12 0.060(12) 0.081(14) 0.054(10) -0.008(10) 0.012(9) 0.039(11)
 C13 0.037(8) 0.050(10) 0.053(9) -0.004(8) -0.007(7) 0.004(7)
 C16 0.090(19) 0.082(17) 0.12(2) 0.006(16) 0.050(17) 0.038(14)
 C5 0.044(9) 0.063(11) 0.043(8) 0.013(8) 0.001(7) 0.022(8)
 C4 0.043(9) 0.049(9) 0.040(7) 0.009(7) -0.004(7) -0.011(7)
 C3 0.035(7) 0.038(8) 0.031(6) 0.000(5) 0.003(6) 0.000(6)
 C8 0.061(10) 0.031(8) 0.045(8) 0.002(7) 0.020(8) 0.015(7)
 C7 0.082(15) 0.042(9) 0.054(10) 0.011(8) 0.022(10) 0.024(9)
 C6 0.038(9) 0.073(14) 0.065(11) 0.028(10) 0.014(8) 0.009(9)

_geom_special_details
;
 All esds (except the esd in the dihedral angle between two l.s. planes)
 are estimated using the full covariance matrix.  The cell esds are taken
 into account individually in the estimation of esds in distances, angles
 and torsion angles; correlations between esds in cell parameters are only
 used when they are defined by crystal symmetry.  An approximate (isotropic)
 treatment of cell esds is used for estimating esds involving l.s. planes.
;
loop_
  _geom_bond_atom_site_label_1
  _geom_bond_atom_site_label_2
  _geom_bond_distance
  _geom_bond_site_symmetry_2
  _geom_bond_publ_flag
 I1 C1 2.101(13) . ?
 I2 C2 2.097(14) . ?
 N1 N2 1.313(17) . ?
 N1 C1 1.391(17) . ?
 N1 C3 1.395(13) . ?
 N3 N2 1.335(16) . ?
 N3 C2 1.366(18) . ?
 N3 C9 1.434(13) . ?
 C18 H18A 0.9800 . ?
 C18 H18B 0.9800 . ?
 C18 H18C 0.9800 . ?
 C18 C4 1.45(2) . ?
 C15 H15A 0.9800 . ?
 C15 H15B 0.9800 . ?
 C15 H15C 0.9800 . ?
 C15 C14 1.508(19) . ?
 C1 C2 1.332(19) . ?
 C19 H19A 0.9800 . ?
 C19 H19B 0.9800 . ?
 C19 H19C 0.9800 . ?
 C19 C6 1.52(2) . ?
 C20 H20A 0.9800 . ?
 C20 H20B 0.9800 . ?
 C20 H20C 0.9800 . ?
 C20 C8 1.62(2) . ?
 C17 H17A 0.9800 . ?
 C17 H17B 0.9800 . ?
 C17 H17C 0.9800 . ?
 C17 C10 1.52(2) . ?
 C14 C9 1.3900 . ?
 C14 C13 1.3900 . ?
 C9 C10 1.3900 . ?
 C10 C11 1.3900 . ?
 C11 H11 0.9500 . ?
 C11 C12 1.3900 . ?
 C12 C13 1.3900 . ?
 C12 C16 1.43(2) . ?
 C13 H13 0.9500 . ?
 C16 H16A 0.9800 . ?
 C16 H16B 0.9800 . ?
 C16 H16C 0.9800 . ?
 C5 H5 0.9500 . ?
 C5 C4 1.3900 . ?
 C5 C6 1.3900 . ?
 C4 C3 1.3900 . ?
 C3 C8 1.3900 . ?
 C8 C7 1.3900 . ?
 C7 H7 0.9500 . ?
 C7 C6 1.3900 . ?

loop_
  _geom_angle_atom_site_label_1
  _geom_angle_atom_site_label_2
  _geom_angle_atom_site_label_3
  _geom_angle
  _geom_angle_site_symmetry_1
  _geom_angle_site_symmetry_3
  _geom_angle_publ_flag
 N2 N1 C1 111.9(11) . . ?
 N2 N1 C3 120.3(11) . . ?
 C1 N1 C3 127.8(11) . . ?
 N2 N3 C2 113.2(11) . . ?
 N2 N3 C9 118.0(10) . . ?
 C2 N3 C9 128.7(11) . . ?
 N1 N2 N3 103.5(9) . . ?
 H18A C18 H18B 109.5 . . ?
 H18A C18 H18C 109.5 . . ?
 H18B C18 H18C 109.5 . . ?
 C4 C18 H18A 109.5 . . ?
 C4 C18 H18B 109.5 . . ?
 C4 C18 H18C 109.5 . . ?
 H15A C15 H15B 109.5 . . ?
 H15A C15 H15C 109.5 . . ?
 H15B C15 H15C 109.5 . . ?
 C14 C15 H15A 109.5 . . ?
 C14 C15 H15B 109.5 . . ?
 C14 C15 H15C 109.5 . . ?
 N1 C1 I1 121.3(10) . . ?
 C2 C1 I1 132.4(11) . . ?
 C2 C1 N1 106.3(12) . . ?
 N3 C2 I2 122.5(10) . . ?
 C1 C2 I2 132.3(11) . . ?
 C1 C2 N3 105.1(12) . . ?
 H19A C19 H19B 109.5 . . ?
 H19A C19 H19C 109.5 . . ?
 H19B C19 H19C 109.5 . . ?
 C6 C19 H19A 109.5 . . ?
 C6 C19 H19B 109.5 . . ?
 C6 C19 H19C 109.5 . . ?
 H20A C20 H20B 109.5 . . ?
 H20A C20 H20C 109.5 . . ?
 H20B C20 H20C 109.5 . . ?
 C8 C20 H20A 109.5 . . ?
 C8 C20 H20B 109.5 . . ?
 C8 C20 H20C 109.5 . . ?
 H17A C17 H17B 109.5 . . ?
 H17A C17 H17C 109.5 . . ?
 H17B C17 H17C 109.5 . . ?
 C10 C17 H17A 109.5 . . ?
 C10 C17 H17B 109.5 . . ?
 C10 C17 H17C 109.5 . . ?
 C9 C14 C15 121.8(9) . . ?
 C9 C14 C13 120.0 . . ?
 C13 C14 C15 118.1(9) . . ?
 C14 C9 N3 118.4(8) . . ?
 C14 C9 C10 120.0 . . ?
 C10 C9 N3 121.6(8) . . ?
 C9 C10 C17 119.5(11) . . ?
 C11 C10 C17 120.5(11) . . ?
 C11 C10 C9 120.0 . . ?
 C10 C11 H11 120.0 . . ?
 C10 C11 C12 120.0 . . ?
 C12 C11 H11 120.0 . . ?
 C11 C12 C16 113.6(17) . . ?
 C13 C12 C11 120.0 . . ?
 C13 C12 C16 126.2(17) . . ?
 C14 C13 H13 120.0 . . ?
 C12 C13 C14 120.0 . . ?
 C12 C13 H13 120.0 . . ?
 C12 C16 H16A 109.5 . . ?
 C12 C16 H16B 109.5 . . ?
 C12 C16 H16C 109.5 . . ?
 H16A C16 H16B 109.5 . . ?
 H16A C16 H16C 109.5 . . ?
 H16B C16 H16C 109.5 . . ?
 C4 C5 H5 120.0 . . ?
 C4 C5 C6 120.0 . . ?
 C6 C5 H5 120.0 . . ?
 C5 C4 C18 116.3(10) . . ?
 C3 C4 C18 123.7(10) . . ?
 C3 C4 C5 120.0 . . ?
 C4 C3 N1 120.1(8) . . ?
 C4 C3 C8 120.0 . . ?
 C8 C3 N1 119.9(8) . . ?
 C3 C8 C20 119.1(9) . . ?
 C7 C8 C20 120.8(9) . . ?
 C7 C8 C3 120.0 . . ?
 C8 C7 H7 120.0 . . ?
 C8 C7 C6 120.0 . . ?
 C6 C7 H7 120.0 . . ?
 C5 C6 C19 119.0(14) . . ?
 C7 C6 C19 121.0(14) . . ?
 C7 C6 C5 120.0 . . ?

loop_
  _geom_torsion_atom_site_label_1
  _geom_torsion_atom_site_label_2
  _geom_torsion_atom_site_label_3
  _geom_torsion_atom_site_label_4
  _geom_torsion
  _geom_torsion_site_symmetry_1
  _geom_torsion_site_symmetry_2
  _geom_torsion_site_symmetry_3
  _geom_torsion_site_symmetry_4
  _geom_torsion_publ_flag
 I1 C1 C2 I2 3(2) . . . . ?
 I1 C1 C2 N3 179.9(11) . . . . ?
 N1 C1 C2 I2 -177.5(10) . . . . ?
 N1 C1 C2 N3 -0.3(16) . . . . ?
 N1 C3 C8 C20 -4.5(13) . . . . ?
 N1 C3 C8 C7 178.7(10) . . . . ?
 N3 C9 C10 C17 -2.0(16) . . . . ?
 N3 C9 C10 C11 178.9(10) . . . . ?
 N2 N1 C1 I1 -179.6(9) . . . . ?
 N2 N1 C1 C2 0.6(16) . . . . ?
 N2 N1 C3 C4 85.9(13) . . . . ?
 N2 N1 C3 C8 -92.7(12) . . . . ?
 N2 N3 C2 I2 177.5(9) . . . . ?
 N2 N3 C2 C1 0.0(16) . . . . ?
 N2 N3 C9 C14 86.4(12) . . . . ?
 N2 N3 C9 C10 -92.5(12) . . . . ?
 C18 C4 C3 N1 -0.8(15) . . . . ?
 C18 C4 C3 C8 177.9(14) . . . . ?
 C15 C14 C9 N3 4.3(15) . . . . ?
 C15 C14 C9 C10 -176.8(13) . . . . ?
 C15 C14 C13 C12 176.9(13) . . . . ?
 C1 N1 N2 N3 -0.6(14) . . . . ?
 C1 N1 C3 C4 -93.6(14) . . . . ?
 C1 N1 C3 C8 87.7(15) . . . . ?
 C2 N3 N2 N1 0.4(14) . . . . ?
 C2 N3 C9 C14 -91.3(14) . . . . ?
 C2 N3 C9 C10 89.8(14) . . . . ?
 C20 C8 C7 C6 -176.8(12) . . . . ?
 C17 C10 C11 C12 -179.1(16) . . . . ?
 C14 C9 C10 C17 179.1(15) . . . . ?
 C14 C9 C10 C11 0.0 . . . . ?
 C9 N3 N2 N1 -177.7(11) . . . . ?
 C9 N3 C2 I2 -4.7(18) . . . . ?
 C9 N3 C2 C1 177.8(12) . . . . ?
 C9 C14 C13 C12 0.0 . . . . ?
 C9 C10 C11 C12 0.0 . . . . ?
 C10 C11 C12 C13 0.0 . . . . ?
 C10 C11 C12 C16 -175.3(18) . . . . ?
 C11 C12 C13 C14 0.0 . . . . ?
 C13 C14 C9 N3 -178.9(10) . . . . ?
 C13 C14 C9 C10 0.0 . . . . ?
 C16 C12 C13 C14 175(2) . . . . ?
 C5 C4 C3 N1 -178.7(10) . . . . ?
 C5 C4 C3 C8 0.0 . . . . ?
 C4 C5 C6 C19 179.3(14) . . . . ?
 C4 C5 C6 C7 0.0 . . . . ?
 C4 C3 C8 C20 176.8(12) . . . . ?
 C4 C3 C8 C7 0.0 . . . . ?
 C3 N1 N2 N3 179.8(11) . . . . ?
 C3 N1 C1 I1 -0.1(19) . . . . ?
 C3 N1 C1 C2 -179.9(13) . . . . ?
 C3 C8 C7 C6 0.0 . . . . ?
 C8 C7 C6 C19 -179.3(14) . . . . ?
 C8 C7 C6 C5 0.0 . . . . ?
 C6 C5 C4 C18 -178.0(13) . . . . ?
 C6 C5 C4 C3 0.0 . . . . ?

_shelx_res_file
;
TITL mo_xxy201809201_0m_a.res in I-4
    mo_xxy201809201_0m.res
    created by SHELXL-2016/6 at 20:20:05 on 09-Dec-2019
REM Old TITL mo_xxy201809201_0m in I-4
REM SHELXT solution in I-4
REM R1 0.218, Rweak 0.201, Alpha 0.029, Orientation as input
REM Flack x = 0.363 ( 0.009 ) from Parsons' quotients
REM Formula found by SHELXT: C128 Br4 I8 N57
CELL 0.71073 23.5982 23.5982 9.8455 90 90 90
ZERR 8 0.0013 0.0013 0.0006 0 0 0
LATT -2
SYMM -X,-Y,+Z
SYMM +Y,-X,-Z
SYMM -Y,+X,-Z
SFAC C H Br I N
UNIT 160 176 8 16 24
ISOR 0.01 0.02 C17

L.S. 4
PLAN  10
SIZE 0.36 0.37 0.29
TEMP -73.15
CONF
BOND $H
list 4
MORE -1
fmap 2
acta
TWIN 0 -1 0 -1 0 0 0 0 -1 2
REM <olex2.extras>
REM <HklSrc "%.\\mo_xxy201809201_0m.hkl">
REM </olex2.extras>

WGHT    0.079900
BASF   0.33723
FVAR       0.17942
I1    4    0.588354    0.717516    0.793900    11.00000    0.03449    0.05477 =
         0.02916    0.00627    0.00607    0.00481
I2    4    0.721659    0.602310    0.814360    11.00000    0.04617    0.03761 =
         0.02903    0.00753    0.00243    0.00591
BR1   3    0.489771    0.759902    0.979554    11.00000    0.03850    0.09385 =
         0.04274    0.00101    0.01630   -0.00356
N1    5    0.660276    0.725976    0.535748    11.00000    0.02511    0.04109 =
         0.02546   -0.00033   -0.00204    0.00662
N3    5    0.727326    0.669107    0.548783    11.00000    0.03145    0.02388 =
         0.03244    0.00084    0.00041    0.00559
N2    5    0.704337    0.707882    0.466897    11.00000    0.02996    0.03788 =
         0.02592   -0.00189    0.00225   -0.00688
C18   1    0.568452    0.694946    0.355516    11.00000    0.03698    0.06026 =
         0.06528    0.00596   -0.01527   -0.01535
AFIX 137
H18A  2    0.548937    0.675415    0.429869    11.00000   -1.50000
H18B  2    0.603934    0.675179    0.334770    11.00000   -1.50000
H18C  2    0.544156    0.695165    0.274792    11.00000   -1.50000
AFIX   0
C15   1    0.833086    0.721573    0.618196    11.00000    0.04380    0.07187 =
         0.05593   -0.02900   -0.00116   -0.01208
AFIX 137
H15A  2    0.814162    0.752465    0.569531    11.00000   -1.50000
H15B  2    0.872875    0.731573    0.633637    11.00000   -1.50000
H15C  2    0.814270    0.715433    0.705701    11.00000   -1.50000
AFIX   0
C1    1    0.655022    0.698474    0.660027    11.00000    0.03027    0.04891 =
         0.01750    0.00286    0.00963   -0.00363
C2    1    0.698236    0.662301    0.667660    11.00000    0.03563    0.02874 =
         0.02820    0.00084   -0.00332   -0.00028
C19   1    0.518823    0.896349    0.305363    11.00000    0.07357    0.07970 =
         0.07443    0.03880    0.01640    0.03257
AFIX 137
H19A  2    0.539564    0.915489    0.232343    11.00000   -1.50000
H19B  2    0.507864    0.924127    0.374538    11.00000   -1.50000
H19C  2    0.484765    0.878412    0.268005    11.00000   -1.50000
AFIX   0
C20   1    0.684861    0.840681    0.617815    11.00000    0.06661    0.03916 =
         0.06167    0.00736   -0.00251   -0.00370
AFIX 137
H20A  2    0.674836    0.826577    0.708300    11.00000   -1.50000
H20B  2    0.689301    0.881949    0.621096    11.00000   -1.50000
H20C  2    0.720545    0.823317    0.588481    11.00000   -1.50000
AFIX   0
C17   1    0.721229    0.562374    0.404428    11.00000    0.09447    0.05004 =
         0.08151   -0.03069    0.00269   -0.01750
AFIX 137
H17A  2    0.695669    0.589396    0.360156    11.00000   -1.50000
H17B  2    0.704255    0.549383    0.489769    11.00000   -1.50000
H17C  2    0.727436    0.529843    0.344372    11.00000   -1.50000
AFIX  66
C14   1    0.829934    0.668106    0.534676    11.00000    0.02858    0.05403 =
         0.02682   -0.00558    0.00283    0.00227
C9    1    0.778586    0.641937    0.505505    11.00000    0.03638    0.05161 =
         0.02475    0.00847   -0.00345   -0.00553
C10   1    0.777752    0.591163    0.433972    11.00000    0.05485    0.04543 =
         0.04045   -0.00206    0.00492   -0.00375
C11   1    0.828266    0.566556    0.391608    11.00000    0.06793    0.04252 =
         0.04154   -0.00585    0.00429    0.02131
AFIX  43
H11   2    0.827695    0.531853    0.342718    11.00000   -1.20000
AFIX  65
C12   1    0.879614    0.592724    0.420779    11.00000    0.06030    0.08110 =
         0.05376   -0.00806    0.01209    0.03857
C13   1    0.880449    0.643499    0.492312    11.00000    0.03713    0.05034 =
         0.05284   -0.00373   -0.00709    0.00420
AFIX  43
H13   2    0.915543    0.661383    0.512249    11.00000   -1.20000
AFIX   0
C16   1    0.927476    0.564925    0.361774    11.00000    0.08983    0.08193 =
         0.11599    0.00635    0.04987    0.03783
AFIX 137
H16A  2    0.962370    0.580139    0.401561    11.00000   -1.50000
H16B  2    0.927677    0.571428    0.263466    11.00000   -1.50000
H16C  2    0.925192    0.524150    0.379847    11.00000   -1.50000
AFIX  66
C5    1    0.546505    0.794641    0.339589    11.00000    0.04438    0.06283 =
         0.04274    0.01284    0.00098    0.02207
AFIX  43
H5    2    0.516223    0.784443    0.280898    11.00000   -1.20000
AFIX  65
C4    1    0.580797    0.752863    0.395704    11.00000    0.04296    0.04895 =
         0.04000    0.00872   -0.00387   -0.01108
C3    1    0.625105    0.767785    0.481578    11.00000    0.03455    0.03783 =
         0.03150    0.00047    0.00316    0.00000
C8    1    0.635122    0.824486    0.511339    11.00000    0.06101    0.03106 =
         0.04536    0.00239    0.01952    0.01469
C7    1    0.600830    0.866265    0.455225    11.00000    0.08250    0.04183 =
         0.05356    0.01144    0.02189    0.02352
AFIX  43
H7    2    0.607676    0.905018    0.475566    11.00000   -1.20000
AFIX  65
C6    1    0.556522    0.851344    0.369351    11.00000    0.03759    0.07254 =
         0.06535    0.02792    0.01354    0.00876
AFIX   0
HKLF 4


REM  mo_xxy201809201_0m_a.res in I-4
REM R1 =  0.0542 for    6652 Fo > 4sig(Fo)  and  0.0790 for all    8644 data
REM    218 parameters refined using      6 restraints

END

WGHT      0.0799      0.0000

REM Highest difference peak  1.899,  deepest hole -1.273,  1-sigma level  0.173
Q1    1   0.5683  0.7402  0.7972  11.00000  0.05    1.90
Q2    1   0.5716  0.6867  0.7910  11.00000  0.05    1.56
Q3    1   0.5980  0.5894  0.0917  11.00000  0.05    1.19
Q4    1   0.5794  0.5576  0.5920  11.00000  0.05    1.07
Q5    1   0.6968  0.6210  0.8105  11.00000  0.05    0.98
Q6    1   0.5784  0.5642  0.0426  11.00000  0.05    0.91
Q7    1   0.5643  0.5703  0.0639  11.00000  0.05    0.90
Q8    1   0.7426  0.6316  0.8147  11.00000  0.05    0.84
Q9    1   0.4733  0.7265  0.9704  11.00000  0.05    0.81
Q10   1   0.5897  0.5219  0.2648  11.00000  0.05    0.71
;
_shelx_res_checksum                62653
_shelx_hkl_file
;
  -2   2   0 4110.12  275.30
   3   1   0   21.81    2.43
  -3  -1   0   21.67    2.22
  -3  -1   0   21.67    2.35
  -1   3   0   23.12    2.44
   1  -3   0   24.06    2.45
  -3   1   0   17.14    1.84
   3  -1   0   15.95    1.85
  -3   1   0   15.95    1.98
  -3   3   0  426.50   28.43
   3  -3   0  405.14   28.43
   3  -3   0  400.12   28.46
  -2   4   0 5468.76  366.43
   4   0   0  527.27   36.33
  -4   0   0  544.05   36.39
   4   0   0  537.09   36.66
  -4   0   0  537.45   36.60
   4  -2   0 5716.32  383.20
   4  -4   0 2121.94  146.66
   4  -4   0 2217.21  146.60
  -4   4   0 2185.28  146.57
  -3   5   0   66.80    6.75
   3  -5   0   75.32    6.86
   5   3   0   94.21    7.16
  -5  -1   0 1024.14   74.27
  -1   5   0 1242.75   75.06
  -5  -1   0 1094.80   74.60
   5   1   0 1047.75   74.62
  -5   1   0 1348.61   90.45
  -5   1   0 1387.04   90.28
   5  -1   0 1283.89   90.18
   5  -1   0 1338.76   90.54
   5  -3   0   87.67    7.59
  -5   3   0   92.25    7.69
   5  -3   0   96.59    7.82
  -5   3   0   95.11    7.66
   5  -5   0 9999.00  650.17
  -5   5   0 9414.11  650.09
   4  -6   0  698.65   46.80
   6   4   0  671.51   46.86
  -4   6   0  653.70   47.66
  -6  -2   0  351.85   24.06
  -2   6   0  290.44   24.05
  -6  -2   0  351.77   23.80
   6   2   0  359.34   24.20
   6   0   0 7423.33  496.11
  -6   0   0 7359.66  495.98
  -6   0   0 7499.94  495.70
   6   0   0 7344.63  495.60
   6  -2   0  454.23   31.47
  -6   2   0  436.04   31.26
  -6   2   0  470.87   31.19
   6  -2   0  436.37   31.07
  -6   4   0 1084.37   74.42
   6  -4   0 1093.01   74.50
   6  -4   0 1095.29   74.47
   6  -6   0   36.57    6.50
  -6   6   0   37.55    5.58
   6  -6   0   33.37    5.45
   5  -7   0  584.72   42.64
  -5   7   0  643.25   42.44
   7   5   0  592.28   42.31
   5  -7   0  585.47   42.11
   7   3   0 2579.01  176.03
  -3   7   0 2637.52  175.30
  -7  -3   0 2570.16  174.85
   7   1   0 4065.20  272.94
  -7  -1   0 4099.91  272.83
   7   1   0 3952.47  272.35
  -7  -1   0 4134.38  272.46
  -7   1   0 4302.08  280.85
  -7   1   0 4154.58  281.08
   7  -1   0 4066.88  280.73
   7  -1   0 4228.70  281.29
   7  -3   0 1953.71  132.64
  -7   3   0 1798.54  133.21
  -7   3   0 2037.66  132.76
   7  -3   0 2069.83  133.08
   7  -5   0  536.30   37.29
   7  -5   0  517.41   37.21
  -7   5   0  528.03   37.21
   7  -7   0 3926.92  273.20
  -7   7   0 4089.15  273.07
   7  -7   0 4142.85  273.07
  -6   8   0   94.68   10.06
   6  -8   0   97.84    9.66
   6  -8   0   97.83   10.61
  -4   8   0  472.60   32.71
   4  -8   0  433.05   32.26
   8   2   0   37.26    5.75
  -2   8   0   51.10    6.15
  -8  -2   0   40.72    5.51
  -8  -2   0   39.17    5.04
  -8   0   0   81.48    7.08
   8   0   0   77.85    6.82
  -8   0   0   89.87    7.86
   8  -2   0   53.60    5.72
  -8   2   0   67.38    6.16
  -8   2   0   67.93    6.64
   8  -4   0  492.67   33.95
  -8   4   0  484.33   33.68
   8  -4   0  462.11   33.61
  -8   4   0  461.08   33.68
   8  -6   0  142.55   13.35
   8  -6   0  129.72   12.08
  -8   6   0  141.07   12.35
  -8   8   0 1942.44  132.89
   8  -8   0 1951.81  132.67
   9   7   0 2278.86  144.31
   7  -9   0 1865.48  145.50
  -7   9   0 2175.74  144.12
   7  -9   0 2135.81  143.87
  -5   9   0  741.16   51.74
   5  -9   0  746.09   49.97
   9   5   0  647.50   49.99
  -3   9   0 2445.89  179.55
   9   3   0 2801.13  179.55
  -9  -3   0 2710.78  178.93
   9   1   0 2399.01  157.32
  -9  -1   0 2456.62  158.09
  -1   9   0 2048.16  158.58
  -9  -1   0 2399.99  157.57
   9   1   0 2386.25  158.28
   9  -1   0 1200.02   80.22
  -9   1   0 1168.41   79.85
   9  -1   0 1167.33   79.33
  -9   1   0 1144.75   79.45
  -9   3   0 1410.44   97.85
   9  -3   0 1388.98   97.51
   9  -3   0 1514.53   98.26
   9  -5   0 1043.20   72.77
  -9   5   0 1063.20   72.60
  -9   7   0 1731.23  125.97
   9  -7   0 1874.76  125.25
   9  -7   0 1894.34  125.36
   9  -9   0  426.67   31.32
  -9   9   0  417.98   31.34
   9  -9   0  413.42   31.65
   8 -10   0  120.41   13.18
  10   8   0  125.44   13.18
  -8  10   0  141.47   13.18
   8 -10   0  154.41   13.15
   6 -10   0 2059.01  149.90
   6 -10   0 2320.97  149.27
  -6  10   0 2198.69  149.53
 -10  -4   0  328.02   25.41
  -4  10   0  387.10   26.42
  10   4   0  320.72   25.93
 -10  -2   0 2318.14  152.13
  10   2   0 2245.50  152.41
 -10  -2   0 2177.63  151.61
  10   0   0 3200.38  212.61
 -10   0   0 3177.14  211.76
 -10   0   0 3155.50  212.20
  10   0   0 3062.21  211.48
  10  -2   0 3008.54  207.88
 -10   2   0 3222.93  207.35
 -10   2   0 3138.28  207.55
  10  -2   0 2943.22  207.00
  10  -4   0  750.58   55.76
 -10   4   0  834.96   55.64
  10  -4   0  766.75   55.17
 -10   4   0  837.56   55.52
 -10   6   0 3212.70  216.40
  10  -6   0 3189.43  216.40
  10  -6   0 3195.12  216.15
  10  -8   0  247.33   20.37
 -10   8   0  249.77   20.06
  10 -10   0    6.53    4.92
  10 -10   0    6.02    4.59
 -10  10   0    0.27    3.64
  10  10   0   19.63    5.60
  -9  11   0  375.15   29.05
   9 -11   0  380.52   29.53
   9 -11   0  333.59   28.61
  11   9   0  420.18   29.66
   7 -11   0  307.94   23.44
  -7  11   0  323.20   23.67
   7 -11   0  305.74   24.41
  11   7   0  249.50   23.49
   5 -11   0 5978.58  457.38
 -11  -5   0 7472.33  457.67
  -5  11   0 6092.76  457.72
  11   5   0 7694.82  458.24
  11   3   0  785.89   52.02
  -3  11   0  679.30   52.11
  -1  11   0  833.91   52.22
  11   1   0  686.53   50.82
 -11  -1   0  660.11   49.83
  11  -1   0 1127.71   77.17
 -11   1   0 1157.48   77.42
  11  -1   0 1116.28   78.31
  11  -3   0  641.20   45.27
 -11   3   0  653.30   44.54
  11  -3   0  611.93   44.23
 -11   5   0 3846.74  270.21
  11  -5   0 4268.93  270.85
  11  -5   0 3916.80  270.09
 -11   7   0  180.69   15.82
  11  -7   0  186.42   16.12
  11  -7   0  173.71   16.08
  11  -9   0  300.86   23.52
  11  -9   0  281.77   23.38
 -11   9   0  286.23   23.08
 -11  11   0 1523.45   99.13
  11 -11   0 1441.56   99.34
  11  11   0 1312.40   98.91
  11 -11   0 1411.34   98.75
 -10  12   0  184.01   16.64
  12  10   0  155.02   17.12
  10 -12   0  160.27   16.82
  10 -12   0  176.19   16.92
  -8  12   0  310.95   24.60
   8 -12   0  262.51   24.77
   8 -12   0  332.16   24.56
  12   8   0  309.96   25.15
   6 -12   0  142.30   15.81
  -6  12   0  160.25   15.19
 -12  -6   0  175.34   15.86
   6 -12   0  156.93   15.12
  12   6   0  179.09   15.99
 -12  -4   0 2774.06  188.76
  12   4   0 2807.28  189.57
  -2  12   0 1395.13   92.75
 -12  -2   0 1300.82   93.42
 -12  -2   0 1366.55   91.46
  12   2   0 1270.59   91.90
 -12   0   0  454.10   32.33
 -12   0   0  454.70   31.75
  12   0   0  440.96   32.92
  12   0   0  432.74   31.25
 -12   2   0 2134.20  145.12
 -12   2   0 2360.07  146.05
  12  -2   0 2063.83  145.61
  12  -2   0 2000.52  144.40
  12  -4   0 4023.35  270.83
 -12   4   0 3957.41  270.20
 -12   4   0 4046.00  270.17
  12  -6   0  158.88   14.43
  12  -6   0  148.27   14.93
 -12   6   0  166.17   14.35
 -12   8   0  531.11   37.65
  12  -8   0  486.75   37.72
  12  -8   0  510.23   37.79
  12 -10   0  310.21   23.63
  12 -10   0  257.04   23.60
 -12  10   0  276.92   23.22
  12 -12   0  259.08   23.12
 -12  12   0  274.05   22.88
  12 -12   0  249.72   23.19
  13  11   0  168.72   19.12
 -11  13   0  192.69   18.15
  11 -13   0  183.39   18.57
  11 -13   0  180.80   18.58
  -9  13   0  313.94   26.11
   9 -13   0  307.40   26.58
  13   9   0  374.54   27.57
   9 -13   0  288.80   25.78
   7 -13   0  431.61   32.81
  -7  13   0  414.54   33.00
   7 -13   0  442.71   34.15
  13   5   0  373.16   27.64
 -13  -5   0  341.90   26.59
  -5  13   0  318.20   27.08
  13   3   0  794.82   55.95
 -13  -3   0  775.24   54.77
  13   1   0  573.78   42.73
 -13  -1   0  601.57   42.00
  13  -1   0  219.67   18.59
 -13   1   0  215.15   17.73
 -13   3   0  291.75   22.14
  13  -3   0  283.76   21.50
 -13   3   0  279.93   21.75
 -13   5   0  466.72   34.05
  13  -5   0  457.01   34.68
  13  -5   0  461.91   33.66
  13  -7   0  284.64   21.85
 -13   7   0  245.17   20.57
  13  -7   0  230.38   21.11
 -13   9   0  167.49   16.36
  13  -9   0  178.81   16.46
  13  -9   0  164.76   19.99
  13 -11   0  244.43   21.88
 -13  11   0  241.82   21.45
 -13  13   0  147.92   17.00
  13 -13   0  149.94   17.15
  12 -14   0  428.82   34.55
 -12  14   0  409.97   33.78
  14  10   0  241.43   25.27
  10 -14   0  234.48   21.17
 -10  14   0  232.30   21.00
  10 -14   0  200.04   21.41
 -14  -8   0  330.42   28.26
   8 -14   0  298.64   28.06
  14   8   0  323.08   27.97
   8 -14   0  383.65   27.68
  -8  14   0  340.13   27.38
   6 -14   0 1059.51   73.10
 -14  -6   0  999.74   71.00
  14   6   0 1000.32   71.66
  -6  14   0  974.28   71.62
  14   4   0  725.96   52.12
 -14  -4   0  712.10   51.00
  14   2   0  329.80   25.78
 -14  -2   0  329.68   24.62
 -14  -2   0  301.60   23.99
 -14   0   0  856.91   57.75
 -14   0   0  804.30   57.99
  14   0   0  812.78   56.48
  14   0   0  812.19   58.48
 -14   2   0  658.86   44.72
  14  -2   0  594.51   43.70
  14  -2   0  601.18   45.30
 -14   2   0  646.17   44.22
  14  -4   0 1471.94  104.10
  14  -4   0 1509.64  106.31
 -14   4   0 1538.92  104.65
 -14   4   0 1577.74  104.61
 -14   6   0  664.14   48.50
  14  -6   0  689.66   48.44
 -14   8   0  455.23   34.56
  14  -8   0  471.71   34.59
  14  -8   0  440.83   36.84
  14 -10   0  420.49   31.95
  14 -10   0  374.00   32.59
 -14  10   0  409.45   31.63
  14 -12   0  279.19   24.80
 -14  12   0  276.64   24.42
  14 -14   0  541.09   43.18
 -14  14   0  564.99   42.67
  13 -15   0  233.34   23.24
 -13  15   0  221.72   22.46
  11 -15   0  521.57   42.95
 -11  15   0  568.69   42.29
   9 -15   0  634.51   49.06
  -9  15   0  697.47   48.44
 -15  -9   0  539.55   48.14
   9 -15   0  705.17   50.52
  15   7   0 1115.29   80.80
 -15  -7   0 1095.77   80.04
   7 -15   0 1177.41   82.12
  -7  15   0 1158.77   80.88
  15   5   0   42.56    8.77
 -15  -5   0   47.24    8.85
  -3  15   0  477.18   41.55
 -15  -3   0  586.93   40.11
  15   3   0  594.26   41.88
  15   1   0  124.12   15.33
 -15  -1   0  149.04   12.97
 -15  -1   0  143.76   13.76
 -15   1   0   49.91    8.73
  15  -1   0   45.62    7.07
 -15   1   0   44.39    7.48
  15  -1   0   42.90    8.09
 -15   3   0  346.18   26.39
 -15   3   0  334.97   25.91
  15  -5   0   46.95    9.06
 -15   5   0   33.40    6.47
  15  -5   0   25.07    7.96
 -15   7   0 1232.20   84.14
  15  -7   0 1178.80   84.90
 -15   9   0  902.84   62.08
  15  -9   0  886.13   62.05
  15  -9   0  808.18   62.56
 -15  11   0 1076.78   75.33
  15 -11   0 1040.44   75.55
 -15  13   0  386.03   32.01
  15 -13   0  394.41   32.51
 -15  15   0  400.57   32.40
  15 -15   0  351.63   32.45
  14 -16   0  184.82   21.69
 -14  16   0  168.93   20.61
  12 -16   0  647.31   50.28
 -12  16   0  638.54   49.07
  10 -16   0 2177.69  157.07
 -16 -10   0 2434.03  156.84
 -10  16   0 2159.26  155.84
   8 -16   0  356.97   31.38
  -8  16   0  361.01   30.03
  -6  16   0 1497.75   93.82
  16   6   0 1152.69   92.64
   6 -16   0 1310.91   94.60
  16   4   0  683.03   48.84
 -16  -4   0  659.02   46.93
  -4  16   0  607.38   48.63
  16   2   0  200.89   19.40
 -16  -2   0  178.22   16.38
 -16  -2   0  182.31   17.08
   0  16   0 2682.99  188.04
 -16   0   0 2677.21  184.64
 -16   0   0 2831.14  185.54
  16  -2   0  441.56   35.80
  16  -2   0  438.53   33.88
 -16   2   0  462.13   34.52
 -16   2   0  498.73   33.99
  16  -4   0  358.32   27.77
  16  -4   0  389.56   30.42
 -16   4   0  363.35   28.45
  16  -6   0 2451.49  169.00
 -16   6   0 2600.01  169.43
  16  -6   0 2401.50  170.25
 -16   8   0  305.55   25.25
  16  -8   0  315.79   27.44
  16  -8   0  295.73   25.12
 -16  10   0 1164.14   80.13
  16 -10   0 1102.01   80.02
 -16  12   0  358.91   29.17
  16 -12   0  330.04   28.99
 -16  14   0  100.68   16.89
  16 -14   0  136.60   17.64
  16 -16   0 1124.00   85.01
 -16  16   0 1205.28   84.27
 -15  17   0  309.56   30.45
  15 -17   0  341.41   31.74
  13 -17   0  200.37   23.99
 -13  17   0  214.32   22.80
 -17 -13   0  196.06   28.40
 -11  17   0   18.23    8.15
 -17 -11   0   45.82   21.89
  11 -17   0   13.44    9.54
 -17  -9   0  234.40   26.89
  -9  17   0  334.91   27.41
   9 -17   0  322.40   28.76
   7 -17   0  235.03   25.89
 -17  -7   0  277.26   24.10
  -7  17   0  260.64   24.33
   5 -17   0  435.22   38.64
  -5  17   0  412.84   36.92
 -17  -5   0  543.59   36.07
  17   3   0  290.78   33.09
 -17  -3   0  227.14   21.14
  -3  17   0  277.93   24.23
  17   1   0  310.93   30.45
  -1  17   0  305.49   28.32
 -17  -1   0  334.16   25.13
 -17  -1   0  341.65   25.85
 -17   1   0  190.22   17.30
 -17   1   0  216.23   18.43
  17  -1   0  214.00   20.82
  17  -1   0  204.45   16.69
  17  -3   0  169.40   17.66
 -17   3   0  126.06   14.63
  17  -3   0  143.40   13.73
 -17   3   0  149.89   14.23
 -17   5   0  409.83   30.93
  17  -5   0  395.57   30.51
  17  -5   0  387.60   32.73
 -17   7   0  442.92   33.30
  17  -7   0  415.91   32.75
 -17   9   0  496.97   36.80
  17  -9   0  452.47   36.21
  17 -11   0   42.70    9.71
 -17  11   0   19.92    7.67
  17 -13   0  306.71   28.71
 -17  13   0  329.30   28.33
 -17  15   0  321.85   28.59
  17 -15   0  278.44   29.24
 -17  17   0   52.27   12.11
  17 -17   0   71.26   15.45
 -16  18   0   66.41   13.17
  16 -18   0   98.33   17.53
 -14  18   0  277.98   28.07
  14 -18   0  307.09   30.05
 -18 -14   0  219.40   34.19
 -12  18   0  224.77   24.92
  12 -18   0  265.06   27.10
  10 -18   0   88.77   16.06
 -18 -10   0   71.47   15.36
 -10  18   0   67.45   11.93
   8 -18   0  179.90   22.01
 -18  -8   0  183.71   30.08
  -8  18   0  152.71   19.60
   6 -18   0  393.09   34.58
  -6  18   0  368.20   32.21
 -18  -4   0  367.59   29.64
  -4  18   0  399.80   32.80
 -18  -2   0   13.69    6.82
  -2  18   0   23.66    7.74
 -18   0   0  737.51   50.56
   0  18   0  631.39   54.14
 -18   0   0  758.21   51.55
 -18   2   0   25.45    6.83
  18  -2   0   38.23    9.80
 -18   2   0   34.08    7.46
 -18   4   0  484.80   36.72
  18  -4   0  489.45   35.94
 -18   6   0  481.94   36.79
 -18   8   0   70.09   10.76
  18  -8   0  102.69   13.30
  18 -10   0   94.17   14.23
 -18  10   0   80.20   11.96
  18 -12   0  231.48   22.21
 -18  12   0  200.31   21.75
 -18  14   0  216.13   22.03
  18 -14   0  161.26   21.66
 -18  16   0  164.96   22.14
  18 -16   0  157.31   23.18
  18 -18   0   14.09   13.04
 -18  18   0   -1.56    9.21
  17 -19   0   17.16   13.11
 -17  19   0    3.20    9.57
  15 -19   0   75.20   16.19
 -15  19   0   61.73   12.76
  13 -19   0   98.80   18.19
 -19 -13   0  112.88   21.63
 -13  19   0   81.61   14.45
 -19 -11   0   62.61   17.04
 -11  19   0   35.95   10.69
  11 -19   0   25.16   12.93
  -9  19   0  345.44   31.39
   9 -19   0  354.64   33.42
 -19  -7   0  139.05   18.40
  -7  19   0  127.91   18.10
   7 -19   0  118.80   20.70
  -5  19   0  111.60   17.40
   5 -19   0  116.68   19.95
  -3  19   0  644.45   50.68
 -19  -1   0  446.39   33.39
  -1  19   0  354.58   35.84
 -19  -1   0  492.37   33.98
 -19   1   0  158.93   17.47
 -19   1   0  213.39   18.28
  19  -3   0  510.36   37.84
 -19   3   0  528.50   39.20
 -19   5   0  114.21   15.08
  19  -5   0  123.02   15.10
  19  -7   0  127.52   14.44
 -19   7   0   76.18   14.67
  19  -9   0  286.35   24.17
 -19   9   0  251.40   24.84
 -19  11   0   49.13   10.42
  19 -11   0   53.27   11.33
 -19  13   0  125.58   18.55
  19 -13   0  116.97   18.23
 -19  15   0  146.50   20.56
  19 -15   0  133.36   20.92
 -19  17   0   41.32   11.26
  19 -17   0   34.39   13.29
 -19  19   0   10.17   10.54
  19 -19   0   -8.18   13.61
 -18  20   0   40.56   12.32
  18 -20   0   60.49   16.96
  16 -20   0   36.21   14.07
 -16  20   0    7.56    9.95
  14 -20   0  373.30   35.57
 -14  20   0  334.10   33.19
 -20 -14   0  305.30   39.38
 -12  20   0  299.73   30.28
  12 -20   0  301.55   32.34
 -10  20   0   87.03   13.83
  10 -20   0   77.41   16.32
  -8  20   0  382.93   35.93
   8 -20   0  405.88   38.23
 -20  -8   0  447.18   35.88
  -6  20   0  138.14   19.39
   6 -20   0  120.96   21.74
  -4  20   0  706.18   55.73
   4 -20   0  731.64   58.00
 -20  -2   0  241.39   21.04
 -20   0   0   43.25    8.85
 -20   0   0   67.84   11.42
 -20   2   0  647.79   48.54
  20  -2   0  663.40   47.23
  20  -4   0 1034.03   72.50
 -20   4   0 1045.10   73.79
 -20   6   0   53.70   10.05
 -20   8   0  368.89   32.04
  20  -8   0  407.80   31.30
  20 -10   0  226.45   22.73
 -20  10   0  232.39   23.16
 -20  12   0  174.24   20.86
  20 -12   0  176.25   20.74
  20 -14   0  249.23   27.08
 -20  14   0  281.51   26.86
  20 -16   0   18.18   12.20
 -20  16   0   23.99   10.12
 -20  18   0  141.26   22.31
  20 -18   0  135.56   25.64
 -20  20   0   73.39   16.31
  20 -20   0   97.61   20.91
  19 -21   0   72.59   19.62
 -19  21   0   37.31   15.72
 -17  21   0  152.98   23.64
  17 -21   0  112.83   22.67
  15 -21   0   38.25   15.54
 -15  21   0   10.84   10.86
 -21 -15   0   32.39   25.80
 -13  21   0    7.70   10.18
  13 -21   0   30.84   14.30
 -21 -13   0    4.78   21.02
  11 -21   0  354.16   35.10
 -11  21   0  353.19   32.64
 -21 -11   0  270.74   34.93
 -21  -9   0   20.29   14.43
  -9  21   0   -0.94    8.61
   9 -21   0   10.91   12.38
  -7  21   0  238.28   24.96
   7 -21   0  243.50   28.14
 -21  -7   0  158.84   22.46
  -5  21   0  911.15   67.88
   5 -21   0 1042.31   71.17
 -21  -5   0  752.93   63.44
  -3  21   0  400.86   41.25
 -21  -3   0  564.88   37.82
  -1  21   0  932.92   63.87
 -21  -1   0  722.29   57.20
   1  21   0 1173.28   90.96
 -21   1   0 1213.21   85.56
 -21   1   0 1306.06   86.87
  21  -3   0  315.26   24.29
 -21   3   0  280.56   26.50
 -21   5   0  453.39   37.30
  21  -5   0  497.40   36.83
  21  -7   0  140.59   16.36
 -21   7   0   95.28   16.79
  21  -9   0   13.07    9.17
 -21   9   0   -5.13    7.22
  21 -11   0  464.58   38.69
 -21  11   0  508.46   39.38
  21 -13   0   30.62   11.77
 -21  13   0   39.51   10.36
  21 -15   0   13.75   12.17
 -21  15   0    0.80    8.86
 -21  17   0  182.69   24.95
  21 -17   0  205.97   27.24
 -21  19   0   35.25   12.66
  21 -19   0   14.82   15.86
  21 -21   0   95.51   27.17
 -21  21   0  104.83   18.15
  20 -22   0  104.08   24.02
 -20  22   0   84.79   16.73
 -18  22   0   40.01   17.73
  18 -22   0   76.08   24.90
  16 -22   0  175.35   30.45
 -16  22   0   99.87   17.78
  14 -22   0    9.25   14.01
 -14  22   0    4.87   10.74
 -12  22   0    4.32    9.96
 -22 -12   0   11.79   20.44
  12 -22   0    4.87   14.13
 -10  22   0  232.70   28.31
  10 -22   0  282.51   32.16
   8 -22   0   37.80   16.04
 -22  -8   0   34.02   14.45
  -8  22   0   30.31   11.55
  -6  22   0   83.72   15.35
   6 -22   0  110.07   21.15
   4 -22   0  115.96   23.78
 -22  -4   0  144.98   16.91
  -2  22   0   40.33   12.29
 -22  -2   0   19.82    8.23
 -22   0   0  312.83   26.84
   0  22   0  290.06   32.43
 -22   0   0  401.19   29.11
   2  22   0   67.37   14.66
 -22   2   0   30.62    8.99
 -22   4   0   39.44    9.18
 -22   6   0  220.51   21.64
  22  -6   0  186.43   22.97
  22  -8   0   82.59   14.68
 -22   8   0   69.38   11.86
  22 -10   0  177.53   20.39
 -22  10   0  144.55   20.58
 -22  12   0    0.12    8.56
  22 -12   0    9.75   10.54
  22 -14   0   -3.29   11.01
 -22  14   0  -10.36    9.17
  22 -16   0   93.03   17.92
 -22  16   0   92.49   15.10
  22 -18   0   80.78   19.11
 -22  18   0   59.60   14.35
 -22  20   0  112.64   18.33
 -22  22   0   -7.57   14.62
  22 -22   0    8.87   19.06
 -21  23   0   18.72   16.08
  21 -23   0   22.15   23.57
  19 -23   0   70.56   22.35
 -19  23   0   49.59   14.78
  17 -23   0   25.84   19.54
 -17  23   0   11.82   13.13
  15 -23   0   16.85   20.14
 -15  23   0  -14.20   12.70
 -13  23   0   21.45   11.09
  13 -23   0   19.05   18.58
 -23 -11   0   78.19   21.67
  11 -23   0  102.39   21.83
 -11  23   0   87.89   15.87
  -9  23   0  245.62   30.03
   9 -23   0  297.43   34.26
   7 -23   0  144.55   25.43
 -23  -7   0  133.31   20.13
  -5  23   0  192.05   24.77
   5 -23   0  163.25   27.58
 -23  -5   0  151.79   19.25
 -23  -3   0  206.38   19.46
  -1  23   0  331.22   34.06
   1  23   0  266.52   29.45
 -23   1   0  215.38   22.85
 -23   3   0  280.46   25.72
 -23   5   0  325.65   29.37
  23  -5   0  353.47   29.63
  23  -7   0   75.34   12.38
 -23   7   0   47.70   10.39
 -23   9   0  117.17   18.92
  23  -9   0  148.87   18.85
  23 -11   0  212.73   23.34
 -23  11   0  216.05   24.27
  23 -13   0   16.99   11.32
 -23  13   0    9.56   10.11
  23 -15   0   33.07   13.92
 -23  15   0   21.92   11.08
 -23  17   0   44.75   13.39
  23 -17   0   58.70   17.16
  23 -19   0   41.29   17.17
 -23  19   0   16.94   13.12
 -23  21   0   35.57   16.18
  23 -21   0   29.82   21.55
 -23  23   0  -25.74   14.42
  22 -24   0   41.67   25.18
 -22  24   0  -14.25   14.89
 -18  24   0   11.03   16.51
  18 -24   0   38.49   22.62
  16 -24   0   54.19   23.40
 -16  24   0   23.68   13.75
 -14  24   0    8.01   15.62
  14 -24   0    5.83   16.06
 -12  24   0  -11.04   12.24
  12 -24   0   22.60   17.85
  10 -24   0  130.61   28.72
 -10  24   0  107.66   18.38
  -8  24   0   30.46   12.65
 -24  -8   0   33.85   15.23
   8 -24   0   50.16   21.51
   6 -24   0   10.13   16.76
  -6  24   0    1.41    9.95
 -24  -6   0   23.24   11.96
   4 -24   0   -6.24   14.90
  -4  24   0   17.56   11.64
  -2  24   0   -5.36   11.10
   2 -24   0   33.24   15.74
   0  24   0   -5.31    9.62
 -24   2   0    2.66    7.36
   2  24   0    7.94   11.39
 -24   4   0    6.26    8.17
  24  -4   0   20.91    8.75
 -24   6   0   13.89    8.91
 -24   8   0   71.22   12.48
  24  -8   0   80.50   12.89
  24 -10   0  126.45   19.51
 -24  10   0  117.38   20.26
 -24  12   0   -6.79    9.99
  24 -12   0    3.73   11.96
  24 -14   0   52.97   17.14
 -24  14   0    4.46   10.59
  24 -16   0   41.65   16.16
 -24  16   0   -4.30   11.81
  24 -18   0   34.31   17.68
 -24  18   0   16.58   13.43
  24 -20   0   27.14   23.26
 -24  20   0   37.01   16.29
 -24  22   0   12.62   15.35
  24 -22   0   41.63   26.99
 -24  24   0   27.74   18.70
  24 -24   0   41.25   31.60
  23 -25   0   42.21   28.10
 -23  25   0   -5.88   17.50
 -21  25   0    9.60   17.28
  21 -25   0   -8.63   27.58
 -19  25   0   37.75   19.95
  19 -25   0   86.94   26.74
 -17  25   0   -2.20   16.05
  17 -25   0   63.54   35.68
  15 -25   0  109.36   28.50
 -15  25   0   59.43   16.92
 -13  25   0  110.90   19.89
  13 -25   0  111.36   27.52
  11 -25   0   47.89   19.91
 -11  25   0   70.29   18.40
   9 -25   0  186.19   32.59
  -9  25   0  123.47   22.78
  -7  25   0   36.75   15.54
   7 -25   0   70.23   22.05
  -5  25   0   31.27   13.82
   5 -25   0   69.37   21.19
  -3  25   0   51.24   15.01
  -1  25   0   78.99   16.96
   1  25   0   62.20   15.27
 -25   3   0   38.15    9.58
   3  25   0   35.04   15.53
  25  -5   0   73.60   12.40
 -25   5   0   63.11   11.58
 -25   7   0  165.31   21.42
  25  -7   0  146.07   19.40
 -25   9   0  200.40   24.88
  25  -9   0  204.67   22.78
  25 -11   0   38.98   12.61
 -25  11   0    7.72   10.28
  25 -13   0  204.97   26.01
 -25  13   0  183.94   25.75
  25 -15   0  249.83   30.15
 -25  15   0  188.85   29.19
  25 -17   0   29.90   17.57
 -25  17   0   31.32   13.82
 -25  19   0   35.43   17.05
  25 -19   0   62.54   19.79
 -25  21   0   29.35   15.80
  25 -21   0   -2.24   21.38
  25 -23   0   42.95   27.50
 -25  23   0    6.31   17.53
  22 -26   0   32.13   27.79
 -22  26   0   21.75   18.24
  20 -26   0   28.43   27.41
 -20  26   0   21.84   19.40
 -18  26   0    4.67   15.26
  18 -26   0   35.61   26.82
  16 -26   0   84.01   27.57
  14 -26   0  127.69   27.72
 -14  26   0   82.23   20.93
 -12  26   0  240.28   35.31
 -10  26   0  125.61   21.06
  10 -26   0  124.53   28.63
   8 -26   0  168.82   31.75
  -8  26   0  110.60   20.12
  -6  26   0  232.95   36.69
   6 -26   0  291.11   40.24
  -4  26   0   70.95   20.89
   4 -26   0  136.93   27.40
  -2  26   0   24.92   18.23
   2 -26   0   34.83   17.73
   0  26   0   66.55   20.44
   0 -26   0  129.54   25.13
   2  26   0   13.59   13.64
   4  26   0   56.08   17.05
  26  -6   0  327.42   31.35
 -26   6   0  348.35   31.65
 -26   8   0  148.39   23.06
  26  -8   0  215.34   21.96
  26 -10   0  107.74   19.97
 -26  10   0   88.89   14.82
  26 -12   0  208.99   25.16
 -26  12   0  152.64   24.72
  26 -14   0   63.65   17.60
 -26  14   0   36.26   14.61
 -26  16   0   44.50   14.60
 -26  18   0    0.94   16.06
  26 -18   0   60.33   20.54
 -26  20   0   11.77   22.04
  26 -20   0   34.76   27.89
 -26  22   0   72.18   21.09
 -19  27   0    7.67   18.12
  19 -27   0   31.39   27.88
 -17  27   0   47.08   20.32
  17 -27   0   80.17   28.74
 -15  27   0  155.27   25.19
  13 -27   0   37.79   26.16
 -11  27   0   72.55   20.97
   9 -27   0   32.07   23.84
  -9  27   0    8.83   16.99
  -7  27   0   14.31   14.25
   5 -27   0  264.35   53.00
  -5  27   0  165.17   30.94
   3 -27   0   17.20   25.59
  -3  27   0   18.33   13.76
  -1  27   0  191.71   33.73
   1 -27   0  227.66   39.92
   1  27   0  223.18   34.79
   3  27   0   35.25   18.49
 -27   5   0  121.29   19.57
   5  27   0  107.45   24.95
 -27   7   0   -1.45    9.52
 -27   9   0    7.83   11.18
  27  -9   0   56.41   12.98
  27 -11   0  315.28   30.34
 -27  11   0  293.49   31.46
 -27  13   0   43.24   15.95
  27 -13   0   43.82   17.09
 -27  15   0   79.14   16.63
  27 -15   0  124.02   21.57
  27 -17   0   75.00   22.06
 -27  17   0   56.97   17.88
  27 -19   0    4.55   22.81
 -27  19   0  -11.23   21.29
  18 -28   0  -14.39   26.57
 -18  28   0  -11.28   17.59
 -16  28   0   13.10   19.14
  16 -28   0   33.53   26.93
  14 -28   0   74.91   26.87
 -14  28   0   21.87   19.08
  12 -28   0   64.07   26.92
 -12  28   0   18.79   16.69
  10 -28   0   83.78   29.91
 -10  28   0   29.15   30.70
  -8  28   0   34.85   24.38
   8 -28   0   79.15   30.24
   6 -28   0   91.68   28.44
  -6  28   0   48.05   20.39
   4 -28   0   62.23   25.21
  -4  28   0   24.49   18.04
   2 -28   0   48.16   24.88
  -2  28   0   70.84   20.70
   0 -28   0   -7.00   21.12
   0  28   0   10.63   18.17
  -2 -28   0  169.68   31.33
   2  28   0   34.02   25.57
  -4 -28   0   95.48   26.05
   6  28   0   22.64   18.56
 -28   6   0   24.31   10.77
 -28   8   0   68.23   13.31
  28 -10   0   81.19   18.90
 -28  10   0   67.28   14.85
  28 -12   0   57.67   18.62
 -28  12   0   -6.92   14.48
 -28  14   0    6.96   13.11
  28 -14   0   19.97   24.32
 -28  16   0   32.99   16.25
 -28  18   0   12.58   16.13
 -17  29   0   -3.03   18.91
  17 -29   0    7.01   27.32
 -15  29   0  -16.31   17.59
  15 -29   0   24.45   25.42
 -13  29   0   12.91   19.05
  13 -29   0   19.63   25.60
 -11  29   0   32.53   21.19
  11 -29   0   79.13   28.77
   9 -29   0  -19.22   21.82
  -9  29   0   -1.81   16.81
  -7  29   0    6.13   17.16
   7 -29   0   11.77   26.86
  -5  29   0   36.79   18.88
   5 -29   0   28.32   28.12
   3 -29   0   28.39   28.07
  -3  29   0   11.12   17.41
   1 -29   0   68.65   31.40
  -1  29   0   34.52   18.99
  -1 -29   0   50.36   29.88
   1  29   0   45.34   18.95
   3  29   0    0.18   17.63
  -3 -29   0    9.79   26.94
   5  29   0   27.73   20.80
  -5 -29   0   87.19   29.09
 -29   7   0   13.61   12.09
  -7 -29   0   -6.21   24.48
 -29   9   0    3.94   14.63
 -29  11   0   18.21   12.98
 -29  13   0   -9.32   11.92
 -29  15   0   -0.50   15.74
 -17 -29   0    3.76   23.57
 -29  17   0   18.55   16.32
 -16  30   0  -26.47   19.14
  16 -30   0    1.12   26.91
  14 -30   0   48.24   26.79
 -14  30   0  -11.17   19.19
 -12  30   0    8.68   19.57
  12 -30   0   -9.09   25.24
 -10  30   0   11.69   19.94
  10 -30   0   23.22   26.76
  -8  30   0   56.90   22.81
   8 -30   0   39.86   26.41
  -6  30   0   35.69   23.01
   6 -30   0   69.88   32.43
  -4  30   0   34.05   22.19
   4 -30   0   44.37   29.35
  -2  30   0   10.61   21.74
   2 -30   0   -2.94   24.74
   0  30   0   16.60   23.35
   0 -30   0   82.77   30.52
   2  30   0   -2.37   21.85
  -2 -30   0   76.20   28.29
   4  30   0    9.33   20.38
  -4 -30   0   61.47   27.57
  -6 -30   0   97.26   29.10
 -30   8   0   28.44   12.09
  -8 -30   0   61.25   26.68
 -30  10   0   34.75   12.62
 -10 -30   0   91.00   29.08
 -12 -30   0   44.55   25.20
 -30  12   0   11.30   15.67
 -30  14   0   26.02   20.49
 -14 -30   0   32.72   24.80
 -30  16   0    7.73   15.63
 -16 -30   0   50.74   25.05
 -13  31   0   29.67   21.21
  13 -31   0   56.94   29.85
 -11  31   0    2.67   20.13
  11 -31   0  -17.97   27.03
  -9  31   0   27.86   20.76
   9 -31   0   44.40   26.78
  -7  31   0   29.01   22.48
   7 -31   0   63.41   28.56
   5 -31   0   58.75   30.29
  -5  31   0   55.04   23.15
  -3  31   0   85.49   24.28
   3 -31   0  113.33   34.43
   1 -31   0  207.94   39.78
  -1  31   0  139.82   29.24
   1  31   0  129.98   28.53
  -1 -31   0  225.22   44.55
  -3 -31   0  141.33   32.75
   5  31   0   23.03   21.45
  -5 -31   0   76.40   28.67
  -7 -31   0   52.98   27.89
   7  31   0   20.97   21.05
 -31   9   0   35.32   14.95
  -9 -31   0   26.52   26.76
 -11 -31   0   79.56   28.00
 -13 -31   0   48.62   25.76
 -12  32   0   26.18   22.06
 -10  32   0   11.42   21.16
  10 -32   0   71.32   31.17
  -8  32   0   28.47   22.13
   8 -32   0   21.85   29.20
  -6  32   0   30.63   22.54
   6 -32   0   47.53   28.83
  -4  32   0   23.27   23.95
   4 -32   0   88.36   31.91
  -2  32   0    5.01   21.75
   2 -32   0   15.22   28.84
   0  32   0   13.89   22.73
   0 -32   0   27.72   29.00
  -2 -32   0   16.21   28.04
   2  32   0   -9.67   22.19
   4  32   0  -14.64   21.60
  -4 -32   0   67.22   29.53
   6  32   0   44.44   23.75
  -6 -32   0  164.63   34.54
   8  32   0   33.56   22.71
  -8 -32   0   76.30   29.18
 -10 -32   0   59.44   28.23
  -9  33   0   32.30   23.37
  -7  33   0   32.95   23.28
   7 -33   0   -6.18   31.16
  -5  33   0  -34.63   21.05
   5 -33   0   -1.23   34.63
  -3  33   0   12.34   21.98
   3 -33   0   61.29   35.19
  -1  33   0   29.39   23.91
   1 -33   0   74.36   32.72
   1  33   0    6.92   23.51
  -1 -33   0   53.60   33.61
   3  33   0   -6.01   22.14
  -3 -33   0   34.76   30.51
   5  33   0   80.77   25.21
  -5 -33   0   36.07   32.45
  -7 -33   0   22.91   30.38
   7  33   0   22.53   23.63
   9  33   0  -20.26   23.05
  -4  34   0  -16.67   24.89
   2 -34   0  -54.11   33.86
  -2  34   0   -4.73   24.26
   0 -34   0  -15.90   32.37
   0  34   0   -0.23   24.28
   2  34   0   11.61   26.01
  -2 -34   0  -31.68   32.96
   4  34   0   -3.26   24.89
   0   1   1  193.61   13.46
   0  -1   1  169.84   13.22
   1  -2  -1 3948.51  277.62
   2   1  -1 4578.35  277.68
   2   1  -1 4246.53  277.30
  -2  -1   1 4018.84  277.61
  -2  -1   1 3908.40  277.22
  -2   1   1 4857.49  305.74
   1   2   1 4262.78  305.41
   2  -3  -1 1911.24  123.35
  -2   3  -1 1853.39  122.79
   2  -3  -1 1762.97  123.59
   3   2  -1 1845.52  123.29
  -3  -2  -1 1733.12  122.94
  -3  -2   1 1729.88  123.52
  -2   3   1 1970.03  123.39
  -3  -2   1 1717.61  123.10
   2  -3   1 1898.05  122.86
  -2   3   1 1877.18  123.61
   0  -3  -1  557.12   38.93
   3   0  -1  574.85   38.59
  -3   0  -1  555.23   38.03
   3   0  -1  557.26   38.75
  -3   0   1  576.45   38.58
  -3   0   1  569.38   38.84
   0   3   1  567.22   38.82
   3   0   1  556.22   38.01
  -2  -3  -1 2572.88  167.98
   2   3  -1 2697.98  167.89
   3  -2  -1 2368.44  168.18
   3  -2  -1 2428.59  168.10
  -3   2   1 2378.74  167.88
   3  -2   1 2585.83  167.31
  -2  -3   1 2403.47  167.71
  -3   2   1 2541.46  168.13
   4   3  -1 5763.04  389.99
   3  -4  -1 6138.52  390.07
  -3   4  -1 5991.18  389.55
   3  -4  -1 5540.12  390.34
   3  -4   1 5685.96  389.81
  -3   4   1 5851.74  390.15
  -3   4   1 5969.40  390.36
  -4  -3   1 5600.66  389.83
   4   1  -1 1002.14   62.18
  -4  -1  -1  978.75   61.25
   4   1  -1 1002.56   62.21
  -4  -1   1  768.77   61.75
  -4  -1   1  804.61   62.07
  -1  -4  -1  559.46   39.56
   4  -1  -1  506.92   39.16
   4  -1   1  597.15   38.61
  -4   1   1  587.87   39.46
  -4   1   1  598.10   39.29
   3   4  -1 8422.55  564.07
   4  -5  -1  703.31   45.16
   5   4  -1  599.23   45.01
  -4   5  -1  691.46   44.61
  -5  -4   1  571.55   45.33
   4  -5   1  682.68   44.64
  -4   5   1  628.42   45.95
  -4   5   1  661.20   45.40
   2  -5  -1 1359.97   98.09
  -2   5  -1 1307.60   97.19
   5   2  -1 1533.30   97.69
   5   2  -1 1527.01   97.67
   2  -5  -1 1361.78   97.53
  -5  -2  -1 1467.76   96.85
  -5  -2   1 1448.11   97.91
  -2   5   1 1467.55   97.77
  -2   5   1 1510.04   98.03
   2  -5   1 1433.42   97.29
  -5  -2   1 1424.44   97.47
   5   0  -1   11.92    2.68
   5   0  -1   20.03    3.36
  -5   0   1    8.78    2.11
  -5   0   1   15.08    3.03
  -5   2  -1 1228.10   84.20
   5  -2  -1 1256.15   85.05
   5  -2  -1 1176.28   85.01
  -2  -5  -1 1123.54   85.25
  -5   2   1 1318.14   85.09
  -5   2   1 1314.89   85.82
   5  -2   1 1342.26   84.45
   5  -4  -1  912.75   63.86
   5  -4  -1  945.74   64.19
  -5   4  -1  999.74   63.24
   5  -4   1  909.93   63.32
  -5   4   1  856.87   64.55
  -5   4   1  955.11   64.15
   6   5  -1 1117.95   89.09
   5  -6  -1 1341.40   89.82
   5  -6  -1 1372.74   89.31
  -5   6  -1 1345.60   88.76
  -5   6   1 1335.76   89.63
   5  -6   1 1320.62   88.78
  -3   6  -1 4889.26  329.90
   3  -6  -1 4586.07  330.78
   6   3  -1 4717.75  330.23
   3  -6   1 5334.70  329.96
  -6  -3   1 4631.01  330.43
  -3   6   1 5343.86  331.30
  -3   6   1 5052.51  330.71
  -6  -3   1 4789.69  330.76
   6   1  -1 1384.10   95.18
   6   1  -1 1404.19   95.35
  -1   6  -1 1423.45   95.25
  -6  -1   1 1479.49   96.13
   6   1   1 1356.52   94.78
  -6  -1   1 1375.53   95.15
  -1  -6  -1 1103.10   76.62
   6  -1  -1 1135.83   75.17
  -6   1  -1 1124.41   74.34
   6  -1  -1 1097.21   75.03
  -6   1   1 1085.41   75.76
   6  -1   1 1063.17   74.48
  -6   1   1 1094.97   75.01
   6  -3  -1 5705.10  400.62
   6  -3  -1 5741.95  400.68
  -6   3  -1 5791.60  399.83
  -6   3   1 6384.85  401.50
   6  -3   1 5958.16  400.09
  -6   3   1 6250.52  400.86
   6  -5  -1 1667.96  106.68
  -6   5  -1 1643.54  105.88
   6  -5  -1 1632.17  106.93
   5   6  -1 1393.53  106.46
  -6   5   1 1571.63  106.74
  -6   5   1 1509.91  106.52
   6  -5   1 1530.64  105.97
   7   6  -1  983.84   70.57
   6  -7  -1 1069.79   71.19
  -6   7  -1 1077.57   69.99
  -6   7   1 1017.33   70.68
   6  -7   1  949.09   69.82
  -6   7   1 1014.70   70.87
   4  -7  -1 1235.66   87.84
   4  -7  -1 1354.50   88.84
  -4   7  -1 1294.38   88.51
   7   4  -1 1380.18   88.16
  -4   7   1 1235.30   88.06
  -7  -4   1 1398.29   88.54
  -7  -4   1 1268.00   87.68
   4  -7   1 1119.38   87.90
   7   2  -1 1291.34   86.62
   7   2   1 1234.39   86.34
  -7  -2   1 1269.63   86.64
  -7  -2   1 1293.06   86.95
   7   0  -1  421.95   30.72
   0  -7  -1  390.95   31.57
   7   0  -1  437.55   31.63
  -7   0   1  454.69   30.87
   7   0   1  471.50   30.46
   7  -2  -1  672.56   48.25
  -7   2  -1  677.20   47.48
  -7   2   1  719.75   48.45
   7  -2   1  697.35   47.20
   7  -2   1  712.88   47.81
  -7   2   1  696.47   48.33
  -7   4  -1  901.82   63.60
   7  -4  -1  970.24   64.60
  -7   4   1  913.67   64.48
   7  -4   1  945.14   63.99
  -7   4   1  941.88   64.63
   7  -6  -1 1063.18   73.88
  -7   6  -1 1181.13   74.12
   7  -6  -1 1079.59   73.62
  -7   6   1 1005.19   73.53
   7  -6   1  999.98   72.91
  -7   8  -1 2137.04  131.67
   7  -8  -1 2029.07  132.03
   7  -8  -1 1680.86  133.66
   7  -8   1 1921.88  131.51
  -7   8   1 1902.08  132.14
  -5   8  -1 1521.07   97.43
   8   5  -1 1247.92   97.59
   5  -8  -1 1288.01   99.38
   5  -8  -1 1610.35   97.91
  -8  -5   1 1419.68   98.24
   5  -8   1 1512.51   97.35
  -5   8   1 1380.21   99.18
   3  -8  -1  275.92   21.46
   8   3  -1  337.28   21.96
  -3   8  -1  256.58   21.11
   3  -8  -1  237.77   22.04
  -8  -3   1  306.96   21.46
  -3   8   1  297.17   21.90
  -8  -3   1  294.05   21.81
   1  -8  -1 6531.34  449.96
   8   1  -1 6865.84  449.17
  -1   8  -1 6982.44  449.26
   8   1  -1 6624.42  448.69
  -8  -1   1 6480.77  448.78
   8   1   1 6693.64  448.56
  -8  -1   1 6663.16  449.00
   8  -1  -1 5948.27  417.70
  -8   1  -1 6312.04  417.26
   8  -1  -1 6282.16  418.10
  -8   1   1 6506.46  418.07
  -8   1   1 6071.98  417.85
   8  -1   1 6243.79  417.45
  -8   3  -1  265.07   21.05
   8  -3  -1  248.80   22.38
   8  -3  -1  263.68   22.09
   8  -3   1  324.85   21.01
  -8   3   1  328.33   22.40
  -8   3   1  324.11   22.33
   8  -3   1  316.20   21.63
   8  -5  -1 2393.49  160.15
   8  -5  -1 2431.36  160.11
   8  -5   1 2345.60  159.82
   8  -5   1 2168.19  159.17
  -8   5   1 2411.31  160.13
  -8   5   1 2412.83  160.18
   8  -7  -1 2775.40  172.48
   7   8  -1 2217.26  172.04
  -8   7  -1 2663.69  171.58
   8  -7  -1 2636.92  172.93
  -8   7   1 2444.31  172.21
  -8   7   1 2488.14  172.38
   8  -9  -1 1120.62   79.94
   9   8  -1 1000.41   79.34
   8  -9  -1 1193.80   79.33
  -8   9   1 1250.37   79.82
   9   6  -1 2997.90  184.82
  -6   9  -1 2777.36  183.98
   6  -9  -1 2604.55  184.10
   6  -9  -1 2687.38  185.14
   6  -9   1 2602.48  183.74
  -6   9   1 2640.42  184.49
   4  -9  -1  687.92   51.07
  -4   9  -1  671.54   50.86
   4  -9  -1  683.37   52.03
   4  -9   1  634.77   50.64
  -9  -4   1  837.62   52.41
   9   4   1  865.83   51.22
   9   2  -1 1228.59   85.42
   9   2  -1 1207.00   84.83
  -2   9  -1 1271.89   85.38
  -9  -2   1 1258.59   85.36
  -2   9   1 1228.75   85.79
  -9  -2   1 1260.19   85.12
   9   2   1 1247.17   84.94
  -9   0  -1 1864.63  133.08
   9   0  -1 1971.04  133.52
   0  -9  -1 1862.83  135.85
   9   0  -1 1932.94  132.97
  -9   0   1 2092.73  133.29
  -9   0   1 2057.47  133.43
   9  -2  -1  974.95   68.37
   9  -2  -1 1030.20   68.41
  -9   2  -1 1041.86   67.85
  -9   2   1  968.49   68.10
  -9   2   1  974.73   68.14
   9  -2   1  935.86   66.68
   9  -4  -1  438.86   31.34
   9  -4  -1  454.93   32.18
  -9   4  -1  441.47   30.44
  -9   4   1  405.90   31.14
   9  -4   1  402.34   30.00
  -9   6  -1 2030.39  141.71
   9  -6  -1 2193.61  147.22
   9  -6  -1 2070.19  142.63
  -9   6   1 2063.49  142.70
  -9   6   1 2092.41  142.67
   9  -6   1 2123.02  142.29
   9  -8  -1 1621.14  111.49
   9  -8  -1 1554.39  110.97
  -9   8  -1 1579.79  110.47
   9  -8   1 1567.03  110.69
   9  -8   1 1689.39  110.73
  -9   8   1 1689.14  111.33
   9 -10  -1  447.25   30.87
  -9  10  -1  471.89   30.65
  10   9  -1  331.21   30.77
   9 -10  -1  429.09   31.50
   9 -10   1  393.73   30.08
   9 -10   1  371.82   30.51
  -9  10   1  377.29   30.85
   7 -10  -1 1707.33  121.36
  -7  10  -1 1787.57  121.28
   7 -10  -1 1802.72  122.53
  10   7  -1 1839.98  121.96
 -10  -7   1 1916.48  122.75
   7 -10   1 1653.33  121.17
  -7  10   1 1706.23  121.72
  10   5  -1  690.94   46.23
   5 -10  -1  685.92   45.78
   5 -10  -1  543.44   46.36
  10   5   1  620.30   45.27
   5 -10   1  641.98   45.30
 -10  -5   1  697.89   46.52
  -5  10   1  596.37   45.81
   3 -10  -1 2880.58  212.42
  -3  10  -1 3095.57  211.67
  10   3  -1 3272.94  211.71
 -10  -3  -1 3193.95  209.98
 -10  -3   1 3167.54  211.49
 -10  -3   1 3087.91  211.14
  -3  10   1 3135.57  211.97
  10   3   1 3178.16  211.14
  10   1  -1  519.67   38.58
   1 -10  -1  538.85   39.86
  -1  10  -1  608.90   39.56
  10   1  -1  488.41   37.84
  10   1   1  533.57   38.71
 -10  -1   1  490.26   38.24
  -1  10   1  595.85   39.64
  10  -1  -1  628.40   45.41
  10  -1  -1  569.82   45.40
 -10   1  -1  637.76   44.42
 -10   1   1  724.18   45.52
  10  -3  -1 3239.38  216.52
 -10   3  -1 3212.10  215.37
  10  -3  -1 3074.47  215.98
 -10   3   1 3365.84  216.37
  10  -3   1 3213.33  215.87
  10  -3   1 3124.66  214.89
 -10   3   1 3174.86  216.18
 -10   5  -1  897.72   60.66
  10  -5  -1  881.22   61.60
  10  -5  -1  881.26   61.70
 -10   5   1  868.06   61.56
  10  -5   1  880.43   60.55
  10  -5   1  866.13   61.13
  10  -7  -1 1389.34   96.17
  10  -7  -1 1233.21   97.42
 -10   7  -1 1483.76   95.45
  10  -7   1 1387.09   95.44
 -10   7   1 1395.15   96.17
  10  -7   1 1427.17   95.74
 -10   7   1 1428.10   96.38
  10  -9  -1  607.72   40.58
  10  -9   1  504.95   39.61
 -10   9   1  532.62   40.40
  10 -11  -1  113.07   12.51
 -10  11  -1  104.69   11.43
  11  10  -1   77.83   13.30
  10 -11  -1  102.69   12.85
  10 -11   1  111.00   11.72
  10 -11   1   86.78   11.50
 -10  11   1   93.04   11.93
   8 -11  -1  652.83   53.55
  -8  11  -1  734.15   52.47
   8 -11  -1  736.14   52.80
 -11  -8   1  618.63   53.68
  -8  11   1  831.59   53.74
   8 -11   1  863.11   53.36
   6 -11  -1   88.18   12.78
   6 -11  -1  109.21   12.01
  -6  11  -1  126.90   11.92
  -6  11   1  117.62   12.37
   6 -11   1  136.18   11.92
  11   4  -1 1749.40  122.17
   4 -11  -1 1751.55  123.26
 -11  -4  -1 1754.89  120.62
  -4  11  -1 1811.90  121.98
 -11  -4   1 1763.17  121.55
  -4  11   1 1782.27  122.45
  11   4   1 1872.82  122.02
 -11  -4   1 1774.21  122.13
  11   2  -1 1186.38   85.77
  -2  11  -1 1304.12   85.95
   2 -11  -1 1363.39   87.52
  11   2  -1 1206.41   84.93
 -11  -2   1 1175.68   85.42
  -2  11   1 1305.96   86.42
 -11  -2   1 1149.75   85.16
  11   0  -1  603.09   42.92
 -11   0  -1  628.10   41.90
  11   0   1  593.07   42.24
 -11   0   1  570.52   42.28
 -11   0   1  586.69   42.56
 -11   2  -1 1123.09   72.82
  11  -2  -1 1072.14   73.91
  11  -2  -1 1026.27   73.17
  11  -2   1 1084.25   73.28
 -11   2   1 1052.00   73.46
 -11   2   1 1056.25   73.54
  11  -2   1 1022.43   71.80
 -11   4  -1 1905.01  125.32
  11  -4  -1 1843.88  126.05
  11  -4  -1 1846.84  126.49
 -11   4   1 1810.56  127.05
  11  -4   1 1814.92  124.92
 -11   4   1 1793.94  126.09
  11  -4   1 1920.51  125.94
  11  -6  -1  133.68   14.00
  11  -6  -1  154.33   15.76
 -11   6  -1  146.46   13.19
  11  -6   1  138.16   13.41
 -11   6   1  166.73   14.17
  11  -6   1  141.23   12.81
 -11   6   1  129.89   13.55
 -11   8  -1 1168.74   87.00
  11  -8  -1 1217.87   88.15
  11  -8  -1 1160.81   87.95
   8  11  -1 1323.33   88.49
 -11   8   1 1382.58   88.65
  11  -8   1 1295.48   87.60
  11  -8   1 1198.18   87.47
 -11   8   1 1387.52   88.39
  11 -10  -1  149.98   15.21
  11 -10  -1  144.65   15.33
  10  11  -1  173.19   16.39
 -11  10  -1  151.67   13.97
  11 -10   1  146.70   14.36
 -11  10   1  133.26   14.86
  11 -10   1  134.43   14.43
 -11  12  -1    5.35    4.92
  11 -12  -1    6.81    5.98
  11 -12  -1   14.81    6.58
  12  11  -1   26.34    8.91
  11 -12   1   20.65    7.30
  11 -12   1   12.44    6.06
 -11  12   1    7.30    5.65
   9 -12  -1  344.30   25.25
   9 -12  -1  285.70   25.71
  -9  12  -1  310.77   24.37
   9 -12   1  284.43   25.04
  -9  12   1  303.37   25.29
 -12  -9   1  291.53   26.90
   9 -12   1  320.15   24.53
   7 -12  -1 1351.02  100.07
  -7  12  -1 1436.86  100.08
   7 -12  -1 1394.59  101.62
  12   7   1 1652.87  100.58
   7 -12   1 1442.26  103.60
  -7  12   1 1418.85  100.81
   5 -12  -1  306.50   23.88
  12   5  -1  230.87   22.24
  -5  12  -1  326.62   22.29
  -5  12   1  276.72   22.63
 -12  -5   1  214.51   23.29
  -3  12  -1 2758.78  182.02
  12   3  -1 2756.13  182.04
 -12  -3  -1 2595.83  179.75
   3 -12  -1 2494.83  183.08
  -3  12   1 2829.19  182.65
  12   3   1 2703.75  181.62
 -12  -3   1 2635.81  181.54
 -12  -3   1 2625.21  181.22
  -1  12  -1  480.17   38.64
   1 -12  -1  500.19   39.81
  12   1  -1  540.15   37.52
  12   1  -1  526.25   38.62
 -12  -1   1  554.40   38.04
  12   1   1  547.19   37.93
 -12  -1   1  570.11   38.35
  -1  12   1  473.92   38.89
  12  -1  -1  366.70   29.72
 -12   1  -1  424.19   28.88
  12  -1  -1  388.60   29.08
 -12   1   1  394.94   29.57
  12  -1   1  419.45   29.39
 -12   1   1  378.58   29.22
  12  -3  -1 3369.22  239.19
  12  -3  -1 3367.13  238.46
 -12   3  -1 3631.09  238.07
  12  -3   1 3545.06  238.66
 -12   3   1 3763.77  239.16
  12  -3   1 3455.41  237.29
 -12   3   1 3609.59  238.89
  12  -5  -1  253.51   21.68
  12  -5  -1  267.13   21.38
  12  -5   1  260.86   19.78
 -12   5   1  251.78   21.06
 -12   5   1  270.90   21.44
  12  -5   1  260.47   21.09
 -12   7  -1 1198.07   81.44
  12  -7  -1 1175.25   82.46
  12  -7  -1 1189.71   82.69
 -12   7   1 1119.53   82.32
 -12   7   1 1178.72   82.56
  12  -7   1 1189.22   81.55
  12  -7   1 1216.39   82.19
  12  -9  -1  503.75   38.10
   9  12  -1  454.79   38.07
 -12   9  -1  519.11   36.94
  12  -9  -1  533.71   38.19
  12  -9   1  524.90   37.32
  12  -9   1  469.59   37.33
 -12   9   1  513.17   37.88
  11  12  -1   26.77    7.35
  12 -11  -1   15.72    6.52
 -12  11  -1   10.03    5.49
  12 -11  -1   21.65    7.54
 -12  11   1   22.53    6.88
  12 -11   1   21.12    6.88
  12 -11   1   16.66    6.91
  12 -13  -1  973.89   73.11
 -12  13  -1 1056.32   71.70
 -12  13   1 1051.59   72.85
  12 -13   1 1010.96   71.85
  12 -13   1  951.77   72.09
 -10  13  -1 1117.85   76.25
  13  10  -1  927.79   76.87
  10 -13  -1 1066.87   76.57
  10 -13  -1 1044.14   77.64
  10 -13   1 1227.55   76.66
 -10  13   1 1230.01   77.63
  13  10   1  898.22   76.08
  10 -13   1 1098.46   77.18
 -13 -10   1 1130.85   78.73
   8 -13  -1  193.25   19.74
  13   8  -1  248.81   21.82
   8 -13  -1  233.93   21.42
  -8  13  -1  216.75   19.57
   8 -13   1  215.86   19.67
  13   8   1  235.75   20.49
  -8  13   1  225.29   20.33
 -13  -8   1  255.98   22.20
   6 -13  -1 2471.33  163.80
  13   6  -1 2349.23  162.37
 -13  -6  -1 2290.57  160.84
  -6  13  -1 2445.97  162.06
  -6  13   1 2554.73  162.94
 -13  -6   1 2122.01  162.02
  -4  13  -1 2234.87  164.90
   4 -13  -1 2309.44  166.60
  13   4  -1 2526.48  165.52
 -13  -4  -1 2499.28  163.30
 -13  -4   1 2395.70  164.48
  13   4   1 2661.42  165.06
  -4  13   1 2308.72  165.62
  -2  13  -1  580.61   39.48
  13   2  -1  523.46   39.26
   2 -13  -1  459.66   40.18
  -2  13   1  523.57   39.69
  13   2   1  541.95   38.54
 -13  -2   1  521.44   38.69
 -13  -2   1  545.68   38.54
 -13   0  -1  817.58   59.03
  13   0  -1  833.36   57.85
  13   0  -1  818.20   58.96
 -13   0   1  837.27   58.47
  13   0   1  840.11   58.32
 -13   0   1  823.47   58.22
  13  -2  -1  850.88   56.45
  13  -2  -1  856.63   57.50
 -13   2   1  776.73   56.56
  13  -2   1  781.45   56.57
 -13   2   1  805.45   56.84
  13  -2   1  754.00   54.60
  13  -4  -1 1642.49  112.68
  13  -4  -1 1599.57  111.85
 -13   4  -1 1624.10  111.36
 -13   4   1 1612.51  112.06
  13  -4   1 1722.40  112.11
  13  -4   1 1574.12  110.53
 -13   4   1 1649.18  112.24
  13  -6  -1 1998.46  140.18
  13  -6  -1 1876.73  139.74
 -13   6  -1 2042.17  138.85
  13  -6   1 2118.58  139.78
 -13   6   1 2058.74  139.88
  13  -6   1 2100.44  138.80
 -13   6   1 2105.20  140.07
 -13   8  -1  112.55   12.22
  13  -8  -1  121.53   13.62
  13  -8  -1  122.24   14.57
  13  -8   1  136.27   13.59
 -13   8   1  120.71   13.53
  13  -8   1  126.94   13.79
  13 -10  -1 1662.23  116.40
  13 -10  -1 1490.67  115.95
  10  13  -1 1897.17  117.03
 -13  10  -1 1699.30  115.14
  13 -10   1 1646.85  115.48
 -13  10   1 1714.33  116.23
  13 -10   1 1618.03  115.73
  13 -12  -1 1556.61  105.53
 -13  12  -1 1566.82  103.88
 -13  12   1 1596.25  105.24
  13 -12   1 1304.77  103.85
  13 -12   1 1462.02  104.48
  13 -14  -1  144.77   18.48
 -13  14  -1  144.41   15.99
  13 -14   1  123.83   16.60
 -13  14   1  152.93   17.74
 -11  14  -1 1103.19   78.24
  11 -14  -1 1125.15   80.09
  11 -14   1  959.56   78.06
  11 -14   1 1099.76   79.25
 -14 -11   1 1188.31   81.44
 -11  14   1 1165.92   79.49
   9 -14  -1  828.23   61.32
   9 -14  -1  776.65   59.57
  -9  14  -1  875.56   59.71
  -9  14   1  850.80   60.54
   9 -14   1  836.25   60.69
   9 -14   1  789.72   59.23
  14   7  -1  102.36   14.96
   7 -14  -1  114.24   14.80
 -14  -7  -1  102.85   13.01
  14   7   1  101.02   13.86
 -14  -7   1   89.26   15.26
   5 -14  -1  783.61   55.85
  14   5  -1  766.49   54.55
 -14  -5   1  730.51   54.11
  14   5   1  704.45   53.57
  -3  14  -1  232.77   21.19
   3 -14  -1  211.36   22.36
  -3  14   1  241.92   21.78
 -14  -3   1  270.57   20.73
  14   3   1  274.23   21.18
  14   1  -1 1180.41   83.17
  -1  14  -1 1180.61   83.66
   1 -14  -1 1118.16   84.73
  14   1  -1 1205.41   81.74
  14   1   1 1172.76   82.45
  -1  14   1 1183.54   84.09
 -14  -1   1 1240.47   82.70
 -14  -1   1 1207.65   82.32
 -14   1  -1 1247.95   85.20
  14  -1  -1 1159.56   86.50
  14  -1  -1 1206.97   85.37
  14  -1   1 1242.97   86.06
 -14   1   1 1273.38   86.03
 -14   1   1 1311.63   86.22
 -14   3  -1  277.64   21.93
  14  -3  -1  286.56   24.12
  14  -3  -1  278.37   22.86
  14  -3   1  278.94   22.96
 -14   3   1  292.58   23.16
 -14   3   1  298.13   23.10
  14  -3   1  282.97   20.72
  14  -5  -1 1457.79  107.54
 -14   5  -1 1575.68  106.18
 -14   5   1 1619.23  107.29
  14  -5   1 1502.22  107.11
 -14   5   1 1646.78  107.45
  14  -5   1 1514.08  105.74
 -14   7  -1  252.19   20.38
  14  -7  -1  228.79   22.23
  14  -7  -1  249.95   21.42
 -14   7   1  256.64   21.59
  14  -7   1  228.60   21.51
 -14   7   1  274.98   21.96
  14  -7   1  270.29   20.69
  14  -9  -1  628.57   47.07
 -14   9  -1  635.32   45.18
  14  -9  -1  606.88   46.31
  14  -9   1  654.35   46.44
  14  -9   1  588.46   45.26
 -14   9   1  633.95   46.45
  14 -11  -1  658.68   52.10
 -14  11  -1  732.51   51.03
  14 -11   1  663.57   51.27
 -14  11   1  715.61   52.24
  14 -11   1  752.03   52.36
 -14  13  -1  225.52   20.06
  14 -13  -1  210.14   21.99
 -14  13   1  198.60   21.10
  14 -13   1  196.32   20.07
  14 -15  -1  303.26   27.95
 -14  15  -1  286.81   25.45
 -14  15   1  272.29   27.03
  14 -15   1  288.19   26.39
  12 -15  -1  331.25   29.36
 -12  15  -1  325.34   27.18
 -12  15   1  349.08   28.61
  12 -15   1  294.48   27.93
 -15 -12   1  294.70   32.27
  10 -15  -1  134.60   17.63
 -10  15  -1  117.89   14.90
 -10  15   1  134.17   16.46
 -15 -10   1  117.25   19.67
  10 -15   1  114.02   16.61
  -8  15  -1 1471.50  102.81
  15   8  -1 1578.60  106.42
   8 -15  -1 1491.24  104.98
   8 -15  -1 1531.31  104.15
  -8  15   1 1556.08  103.91
  15   8   1 1304.09  102.73
 -15  -8   1 1398.26  103.75
   6 -15  -1   37.64    9.67
 -15  -6  -1   32.71    7.31
  15   6  -1   33.72    8.60
 -15  -6   1   25.01    9.85
  15   6   1   28.05    7.58
  -6  15   1   14.68    5.87
   4 -15  -1  274.44   26.80
  -4  15  -1  303.70   25.25
 -15  -4  -1  291.73   22.43
  15   4  -1  330.84   26.50
 -15  -4   1  299.71   25.49
 -15  -4   1  331.86   24.72
  15   4   1  322.35   25.57
  -4  15   1  283.55   25.82
  15   2  -1 1614.74  109.01
   2 -15  -1 1603.69  110.97
  -2  15  -1 1455.28  108.76
  15   2   1 1543.66  108.05
 -15  -2   1 1595.57  107.87
  -2  15   1 1579.85  109.64
  15   0  -1   81.66   10.01
  15   0  -1   80.73   12.49
 -15   0   1   70.25   10.39
   0  15   1   51.30   10.23
  15   0   1   56.73    8.74
 -15   2  -1 1191.10   79.20
  15  -2  -1 1126.44   80.73
  15  -2  -1 1153.78   79.47
  15  -2   1 1182.69   80.25
 -15   2   1 1149.33   79.85
 -15   2   1 1070.04   80.91
 -15   4  -1  411.43   28.51
  15  -4  -1  381.12   30.54
  15  -4  -1  352.44   32.31
 -15   4   1  387.73   29.33
  15  -4   1  359.05   29.41
 -15   4   1  372.80   29.34
  15  -4   1  372.55   27.22
  15  -6  -1   55.82    9.30
  15  -6  -1   51.33    9.01
 -15   6  -1   49.37    8.73
  15  -6   1   43.68    8.26
 -15   6   1   58.38   10.65
  15  -6   1   49.22    8.52
 -15   6   1   48.31    7.89
  15  -8  -1 1441.02  102.45
  15  -8  -1 1377.67  102.97
 -15   8  -1 1515.35  101.57
  15  -8   1 1428.22  102.83
  15  -8   1 1514.15  102.72
 -15   8   1 1563.36  102.86
 -15  10  -1   53.81    8.43
  15 -10  -1   65.53   12.49
  15 -10   1   67.93   11.21
 -15  10   1   59.43    9.94
  15 -10   1   51.99    9.92
  15 -12  -1  301.63   26.93
 -15  12  -1  314.61   25.41
  15 -12   1  300.35   25.76
 -15  12   1  276.61   26.37
  15 -14  -1  474.94   37.76
 -15  14  -1  444.67   35.25
 -15  14   1  407.68   36.25
  15 -14   1  453.42   36.01
  15 -16  -1  111.79   19.92
 -15  16  -1  100.81   16.80
  15 -16   1  114.13   17.88
 -15  16   1  124.96   19.15
 -13  16  -1  237.89   22.20
  13 -16  -1  218.61   24.33
  13 -16   1  223.19   23.33
 -13  16   1  215.58   23.63
  11 -16  -1  112.81   18.68
 -11  16  -1  149.22   16.69
  11 -16   1  141.89   17.95
 -11  16   1  144.00   17.86
  -9  16  -1  274.82   24.17
   9 -16  -1  280.43   26.77
 -16  -9  -1  268.02   24.80
 -16  -9   1  258.51   27.22
  -9  16   1  260.65   24.97
   9 -16   1  269.60   26.05
 -16  -7  -1  367.60   26.80
  -7  16  -1  306.66   27.39
   7 -16  -1  297.33   29.50
  16   7   1  317.04   28.55
  -7  16   1  307.14   28.15
 -16  -7   1  357.24   29.15
   5 -16  -1  222.71   22.41
  16   5  -1  203.78   21.88
  -5  16  -1  241.34   20.72
  16   5   1  219.35   21.27
  -5  16   1  215.65   21.02
 -16  -5   1  195.92   20.76
   3 -16  -1  109.67   16.06
  -3  16  -1  103.49   13.80
  16   3  -1  100.20   16.22
  16   3   1  132.94   15.11
  -3  16   1   92.31   14.17
 -16  -3   1  120.94   12.95
 -16  -3   1  104.51   14.34
  16   1  -1   94.55   11.31
  16   1  -1   90.90   14.88
  -1  16  -1   90.60   13.18
   1 -16  -1   82.45   14.73
 -16  -1   1   83.52   14.43
  16   1   1  107.91   13.97
  -1  16   1   84.81   13.95
 -16  -1   1  103.47   12.08
  16  -1  -1  146.89   14.80
 -16   1  -1  147.52   13.81
  16  -1  -1  152.95   16.70
  16  -1   1  141.28   16.12
 -16   1   1  152.78   14.97
 -16   1   1  149.52   15.59
  16  -3  -1  110.79   14.00
 -16   3  -1  114.80   11.40
 -16   3   1  103.33   12.69
  16  -3   1   98.43    9.31
  16  -3   1   87.16   13.18
 -16   3   1   82.13   12.12
 -16   5  -1  193.32   16.15
  16  -5  -1  191.22   17.21
  16  -5  -1  166.31   18.99
 -16   5   1  154.33   17.10
  16  -5   1  168.63   15.97
 -16   5   1  175.02   17.35
  16  -5   1  189.01   18.59
 -16   7  -1  514.22   33.82
  16  -7  -1  427.18   34.33
 -16   7   1  433.80   34.91
 -16   7   1  431.01   34.63
  16  -7   1  417.57   35.09
  16  -7   1  452.78   33.41
 -16   9  -1  270.97   23.05
  16  -9  -1  275.08   24.38
  16  -9   1  264.57   25.12
  16  -9   1  278.79   23.22
 -16   9   1  272.48   24.58
 -16  11  -1  157.24   17.10
  16 -11  -1  178.65   18.94
 -16  11   1  159.62   18.97
  16 -11   1  180.94   17.74
  16 -13  -1  196.90   22.10
 -16  13  -1  206.25   20.28
  16 -13   1  206.09   20.56
 -16  13   1  214.16   22.10
 -16  15  -1  242.82   24.23
  16 -15  -1  245.54   26.83
 -16  15   1  235.00   25.89
  16 -15   1  274.32   25.13
  16 -17  -1   46.09   14.04
 -16  17  -1   43.97   10.34
  16 -17   1   55.54   13.55
 -16  17   1   37.85   10.90
  14 -17  -1  502.30   42.37
 -14  17  -1  524.79   39.80
  14 -17   1  448.13   40.51
 -17 -14   1  506.26   47.08
 -14  17   1  469.13   40.92
  12 -17  -1  298.73   28.83
 -12  17  -1  282.31   26.28
 -12  17   1  290.10   27.96
  12 -17   1  285.49   28.07
 -10  17  -1  138.85   16.25
  10 -17  -1  148.48   19.64
 -17 -10   1   89.77   17.72
  10 -17   1  119.54   18.21
 -10  17   1  118.10   17.48
  -8  17  -1 1477.50   96.82
 -17  -8  -1 1156.26   96.75
   8 -17  -1 1498.72   99.52
  -8  17   1 1501.22   98.03
 -17  -8   1 1218.05   96.90
  -6  17  -1  193.60   20.48
   6 -17  -1  214.25   23.12
  -6  17   1  213.84   21.29
  17   4   1  170.14   19.10
 -17  -4   1  154.78   18.00
 -17  -4   1  152.76   16.52
  17   2  -1 1918.79  122.57
  -2  17  -1 1539.49  120.53
   2 -17  -1 1688.14  122.77
 -17  -2   1 1832.50  119.72
  -2  17   1 1450.75  120.79
 -17  -2   1 1836.10  119.40
  17   2   1 1844.97  120.14
  17   0  -1   88.57   15.41
   0 -17  -1   69.02   14.63
  17   0  -1   81.97   11.84
  17   0   1   76.41   11.20
 -17   0   1   98.33   13.04
 -17   0   1   75.95   12.13
  17  -2  -1  842.94   63.49
 -17   2  -1  965.34   61.37
  17  -2  -1  897.05   61.76
 -17   2   1  817.35   61.87
  17  -2   1  896.12   62.88
 -17   2   1  797.61   61.73
  17  -4  -1  308.36   25.67
 -17   4  -1  322.41   25.22
 -17   4   1  325.79   26.46
  17  -4   1  320.91   23.62
  17  -4   1  314.61   27.24
 -17   4   1  319.03   26.26
  17  -6  -1  137.48   15.11
 -17   6  -1  115.56   13.73
 -17   6   1  114.98   15.29
  17  -6   1  136.04   13.23
  17  -6   1  126.91   17.07
 -17   6   1  117.75   15.53
 -17   8  -1 1589.95  106.66
  17  -8  -1 1472.44  107.44
 -17   8   1 1575.37  107.96
  17 -10  -1  115.29   14.96
 -17  10  -1   90.44   13.84
  17 -10   1  113.64   13.59
 -17  10   1   83.15   15.59
  17 -12  -1  231.02   23.50
 -17  12  -1  252.86   21.79
 -17  12   1  214.48   23.63
  17 -12   1  232.68   21.89
 -17  14  -1  702.17   49.92
  17 -14  -1  671.19   52.13
 -17  14   1  635.80   51.36
  17 -14   1  643.33   50.51
  17 -16  -1   62.19   15.06
 -17  16  -1   65.92   11.64
  17 -16   1   71.99   13.81
 -17  16   1   45.17   12.03
 -17  18  -1  155.37   21.62
  17 -18  -1  182.97   25.83
  17 -18   1  174.80   24.10
 -17  18   1  177.23   24.19
  15 -18  -1  261.74   29.15
 -15  18  -1  253.88   25.67
  15 -18   1  259.98   28.07
 -15  18   1  232.91   27.63
  13 -18  -1  376.32   35.09
 -13  18  -1  377.76   32.29
 -13  18   1  357.64   33.40
  13 -18   1  335.37   33.64
 -18 -11  -1  196.39   24.94
 -11  18  -1  236.25   22.78
  11 -18  -1  243.84   25.74
 -18 -11   1  179.94   28.45
  11 -18   1  218.98   24.80
 -11  18   1  199.50   23.75
   9 -18  -1  298.91   29.20
  -9  18  -1  280.91   25.85
   9 -18   1  275.22   27.91
  -9  18   1  268.19   26.79
   7 -18  -1  575.06   51.22
  -7  18  -1  602.78   48.77
  -7  18   1  630.52   49.91
 -18  -7   1  750.35   50.25
 -18  -5  -1  393.10   33.65
   5 -18  -1  472.40   40.39
  -5  18  -1  548.65   38.34
  -5  18   1  528.89   39.11
 -18  -5   1  429.17   37.02
  18   3   1  154.81   26.30
 -18  -3   1  122.98   15.10
 -18  -3   1  134.77   17.13
  -1  18  -1  659.31   45.39
 -18  -1   1  547.95   42.44
  -1  18   1  696.17   46.42
 -18  -1   1  499.65   42.55
  18   1   1  478.96   43.39
 -18   1  -1  752.12   52.60
  18  -1  -1  735.64   53.62
 -18   1   1  717.67   53.47
  18  -1   1  705.61   54.34
 -18   1   1  763.05   53.49
  18  -3  -1  337.50   31.45
 -18   3  -1  394.07   30.16
 -18   3   1  424.87   31.58
  18  -3   1  346.02   32.00
 -18   3   1  443.31   31.66
  18  -3   1  405.19   27.83
  18  -5  -1  828.18   59.54
 -18   5  -1  880.81   58.98
  18  -5   1  758.74   59.26
 -18   5   1  841.53   60.05
  18  -5   1  913.44   66.60
 -18   5   1  780.55   59.90
  18  -7  -1  854.40   61.84
 -18   7  -1  865.21   60.97
 -18   7   1  861.88   62.37
  18  -7   1  848.11   60.58
  18  -9  -1  200.85   19.75
 -18   9  -1  187.71   18.23
  18  -9   1  190.83   18.19
 -18   9   1  158.20   19.83
  18 -11  -1  132.60   18.29
 -18  11  -1  161.39   17.21
  18 -11   1  168.46   17.74
 -18  11   1  136.74   18.70
  18 -13  -1  272.60   27.38
 -18  13  -1  290.86   25.45
 -18  13   1  283.90   27.79
  18 -13   1  274.42   25.99
 -18  15  -1  248.13   24.81
  18 -15  -1  236.02   27.82
 -18  15   1  250.57   27.14
  18 -15   1  277.68   26.17
  18 -17  -1  295.18   31.97
 -18  17  -1  313.07   28.78
 -18  17   1  308.95   31.01
  18 -17   1  292.21   30.47
 -18  19  -1   16.31    9.43
  18 -19  -1   29.99   14.74
 -18  19   1   16.49   11.25
  18 -19   1   11.69   12.88
  16 -19  -1  244.23   29.85
 -16  19  -1  226.32   25.52
 -16  19   1  234.43   28.27
  16 -19   1  248.56   28.41
 -14  19  -1  263.08   25.89
  14 -19  -1  242.35   29.48
  14 -19   1  205.13   27.61
 -14  19   1  247.25   27.66
 -19 -12  -1  391.09   39.62
  12 -19  -1  493.20   41.70
 -12  19  -1  486.64   38.56
 -12  19   1  463.69   39.65
  12 -19   1  463.84   40.68
 -10  19  -1  277.81   27.07
 -19 -10  -1  283.37   27.99
  10 -19  -1  291.80   30.23
 -19 -10   1  242.13   31.85
 -10  19   1  320.43   28.97
  10 -19   1  295.05   29.97
   8 -19  -1  119.41   20.81
  -8  19  -1  100.14   16.97
 -19  -8  -1  138.31   17.49
   8 -19   1  137.17   20.41
 -19  -8   1  149.52   22.59
   6 -19  -1  813.74   58.85
  -6  19  -1  715.80   55.16
 -19  -6   1  663.99   55.23
  -6  19   1  726.68   56.06
  -4  19  -1  798.43   63.50
   4 -19  -1  948.62   67.09
  -4  19   1  827.57   64.50
   2 -19  -1  257.66   27.57
  -2  19  -1  257.18   24.99
  -2  19   1  228.15   25.50
   0  19  -1  759.69   58.56
   0 -19  -1  839.53   60.94
 -19   0   1  727.12   55.75
 -19   0   1  761.29   55.71
   0  19   1  751.83   59.00
 -19   2  -1  469.96   34.60
  19  -2  -1  405.49   36.94
 -19   2   1  461.51   35.73
 -19   2   1  490.21   36.03
  19  -4  -1  621.86   45.07
 -19   4  -1  650.23   44.72
 -19   4   1  544.04   45.46
  19  -4   1  614.56   42.65
  19  -6  -1  453.45   35.91
 -19   6  -1  476.50   35.49
 -19   6   1  451.96   36.88
  19  -6   1  481.60   34.63
 -19   8  -1   49.85    8.57
  19  -8  -1   86.78   14.02
 -19   8   1   55.24   10.42
  19 -10  -1  384.98   33.36
 -19  10  -1  424.39   32.30
  19 -10   1  392.20   31.91
 -19  10   1  422.47   34.17
 -19  12  -1  591.99   42.58
  19 -12  -1  512.60   43.80
  19 -12   1  545.03   42.68
 -19  12   1  561.84   44.23
  19 -14  -1  150.02   21.89
 -19  14  -1  155.56   19.11
  19 -14   1  169.66   20.85
 -19  14   1  137.15   21.60
  19 -16  -1  210.83   25.38
 -19  16  -1  186.66   22.10
  19 -16   1  188.75   24.17
 -19  16   1  176.03   24.59
  19 -18  -1   53.85   16.57
 -19  18  -1   50.14   11.30
 -19  18   1   45.38   12.78
  19 -18   1   43.15   14.69
 -19  20  -1   58.72   12.88
  19 -20  -1   58.04   18.22
  19 -20   1  108.89   19.67
 -19  20   1   73.40   17.17
 -17  20  -1   10.99   10.17
  17 -20  -1   27.50   15.47
  17 -20   1   41.78   15.12
 -17  20   1   10.29   10.87
 -15  20  -1   84.91   13.85
  15 -20  -1  106.45   20.33
 -20 -15  -1   36.86   22.23
  15 -20   1   80.90   18.06
 -15  20   1   67.58   14.76
 -13  20  -1  256.27   25.92
  13 -20  -1  226.88   28.36
 -20 -13  -1  181.18   30.10
  13 -20   1  231.15   27.63
 -20 -13   1  151.88   29.50
 -13  20   1  255.34   27.11
 -20 -11  -1  192.32   24.08
 -11  20  -1  116.99   19.96
  11 -20  -1  138.75   23.24
 -20 -11   1  164.51   28.85
  11 -20   1  165.12   23.84
 -11  20   1  116.85   21.84
   9 -20  -1  221.46   27.49
  -9  20  -1  247.71   24.51
 -20  -9  -1  212.64   25.12
   9 -20   1  218.72   26.35
  -9  20   1  207.11   24.75
  -7  20  -1  219.40   23.43
 -20  -7  -1  193.36   20.45
   7 -20  -1  234.92   27.62
 -20  -7   1  202.10   25.46
  -7  20   1  235.43   24.68
   5 -20  -1  249.57   27.82
  -5  20  -1  241.08   24.32
 -20  -5   1  210.68   24.53
  -5  20   1  212.98   24.90
  -3  20  -1  646.64   48.03
   3 -20  -1  578.21   50.19
 -20  -3   1  548.37   45.35
  -3  20   1  570.62   48.09
 -20  -3   1  623.30   44.94
  -1  20  -1  129.19   18.76
   1 -20  -1  161.33   22.41
 -20  -1   1   99.74   15.64
  -1  20   1  136.38   19.37
 -20  -1   1  103.45   16.86
  20  -1  -1  140.73   19.92
  -1 -20  -1  161.06   22.40
   1  20  -1  130.55   20.27
 -20   1   1  155.50   17.81
   1  20   1  119.90   20.56
 -20   1   1  162.51   17.60
 -20   3  -1  663.69   48.58
  20  -3  -1  715.02   49.01
 -20   3   1  625.90   49.67
 -20   3   1  668.20   49.80
  20  -5  -1  161.91   16.86
 -20   5  -1  127.01   15.76
 -20   5   1  140.96   17.98
  20  -5   1  150.95   14.19
 -20   5   1  130.80   17.52
  20  -7  -1  181.73   19.61
 -20   7  -1  181.74   18.58
  20  -7   1  193.49   18.42
 -20   7   1  168.66   19.99
  20  -9  -1  327.49   28.05
 -20   9  -1  307.51   26.52
  20  -9   1  303.95   26.41
 -20   9   1  307.31   28.45
  20 -11  -1  106.71   17.65
 -20  11  -1  105.07   15.50
  20 -11   1  110.34   15.66
 -20  11   1   69.06   13.06
  20 -13  -1  205.61   24.95
 -20  13  -1  230.62   23.31
 -20  13   1  228.73   25.50
  20 -13   1  252.26   24.20
  20 -15  -1   61.06   15.22
 -20  15  -1   57.43   10.89
 -20  15   1   40.78   12.05
  20 -15   1   54.06   13.49
 -20  17  -1   19.20    9.67
  20 -17  -1   33.10   14.14
 -20  17   1   31.26   12.31
  20 -17   1   31.02   13.95
  20 -19  -1  180.91   28.40
 -20  19  -1  144.18   23.23
  20 -19   1  156.50   26.93
 -20  19   1  173.61   30.27
 -20  21  -1   13.69   11.47
  20 -21  -1   15.92   21.44
  20 -21   1   52.61   18.48
 -20  21   1   11.94   15.67
  18 -21  -1  139.72   26.52
 -18  21  -1   74.15   15.59
  18 -21   1  123.15   22.24
 -18  21   1   89.05   17.35
  16 -21  -1   13.25   14.78
 -16  21  -1   18.14   10.42
  16 -21   1   11.23   13.88
 -16  21   1    4.16   11.22
 -14  21  -1   17.61   10.28
 -21 -14  -1   44.98   21.39
  14 -21  -1   10.84   14.32
 -14  21   1   26.44   11.74
 -21 -14   1   26.24   27.22
  14 -21   1    4.80   14.22
 -21 -12  -1  148.77   26.42
 -12  21  -1  152.29   21.47
  12 -21  -1  150.13   25.03
 -21 -12   1  135.50   26.40
  12 -21   1  136.16   22.56
 -12  21   1  109.91   18.21
  10 -21  -1   36.19   14.31
 -10  21  -1   31.52   10.36
 -21 -10  -1   23.27   14.78
  10 -21   1   44.38   15.16
 -21 -10   1   22.32   19.91
 -10  21   1   21.17   10.73
   8 -21  -1  208.92   27.10
  -8  21  -1  152.10   22.73
 -21  -8  -1  224.96   20.88
  -8  21   1  154.25   23.79
 -21  -8   1  241.43   27.71
   8 -21   1  173.93   25.94
  -6  21  -1   41.46   10.61
   6 -21  -1   49.27   14.87
 -21  -6   1   33.09   14.31
  -6  21   1   19.36   10.22
   4 -21  -1  109.20   21.82
  -4  21  -1   87.58   15.01
  -4  21   1   91.13   15.25
 -21  -4   1  102.91   18.88
  -2  21  -1  175.91   24.03
   2 -21  -1  237.63   28.34
 -21  -2   1  221.12   22.71
  -2  21   1  181.68   24.33
 -21  -2   1  214.47   21.13
   0  21  -1    4.26    8.73
   0 -21  -1    5.08   11.42
 -21   0   1    9.62    7.50
 -21   0   1   20.32    9.83
   0  21   1   10.04    9.45
  -2 -21  -1  238.64   29.61
  21  -2  -1  266.37   22.67
 -21   2   1  273.93   24.43
   2  21   1  242.27   28.83
 -21   2   1  254.04   24.22
 -21   4  -1  184.44   17.80
  21  -4  -1  193.23   18.35
 -21   4   1  167.58   19.96
 -21   4   1  144.70   19.29
  21  -6  -1   39.30    9.81
 -21   6  -1   40.72    8.63
  21  -6   1   41.26    9.53
 -21   6   1   38.18    9.65
 -21   8  -1  128.88   16.28
  21  -8  -1  124.57   17.48
 -21   8   1  122.80   18.27
 -21  10  -1   64.09   10.74
  21 -10  -1   82.91   13.86
 -21  10   1   54.88   12.16
  21 -10   1   75.36   14.12
 -21  12  -1  134.20   18.02
  21 -12  -1  109.31   19.63
  21 -12   1  130.14   17.49
 -21  12   1   98.21   15.57
 -21  14  -1    6.72    8.62
  21 -14  -1   16.69   11.73
  21 -14   1   13.93   10.46
 -21  14   1   -9.54    9.09
 -21  16  -1   -2.07    8.78
  21 -16  -1   -9.57   12.46
 -21  16   1    5.91   10.32
  21 -16   1    6.35   12.83
  21 -18  -1   67.48   17.71
 -21  18  -1   79.49   13.74
 -21  18   1   77.49   18.23
  21 -18   1   96.76   18.93
 -21  20  -1   28.69   11.89
  21 -20  -1   50.31   23.49
 -21  20   1   22.51   12.88
  21 -22  -1   24.32   23.62
 -21  22  -1   -8.84   15.38
 -22 -21  -1   13.78   17.70
  21 -22   1   26.37   23.13
 -21  22   1    3.58   18.49
 -19  22  -1   97.22   16.88
  19 -22  -1  110.19   23.87
 -19  22   1   91.86   20.36
  19 -22   1  143.14   28.61
  17 -22  -1   12.74   19.20
 -17  22  -1   19.77   11.46
  17 -22   1   25.93   16.94
 -17  22   1    7.39   13.60
 -15  22  -1    6.88   10.06
  15 -22  -1   29.99   19.93
  15 -22   1    9.71   14.68
 -15  22   1    8.98   14.61
 -22 -13  -1  103.87   23.78
 -13  22  -1  133.17   22.40
  13 -22  -1  152.88   27.46
 -13  22   1  117.16   18.94
  13 -22   1  144.92   25.66
 -22 -13   1   89.39   28.85
 -22 -11  -1   15.66   16.51
  11 -22  -1   20.06   15.14
 -11  22  -1    7.62    9.47
 -22 -11   1  -20.37   21.75
 -11  22   1    7.49   10.15
  11 -22   1    8.48   13.61
 -22  -9  -1  273.73   32.13
   9 -22  -1  278.01   32.84
  -9  22  -1  249.81   27.89
 -22  -9   1  234.17   32.21
  -9  22   1  277.37   29.95
   9 -22   1  267.80   32.08
   7 -22  -1  376.18   37.46
  -7  22  -1  330.87   32.51
   7 -22   1  407.30   36.76
 -22  -7   1  268.58   32.67
  -7  22   1  329.97   33.56
  -5  22  -1   63.42   13.28
   5 -22  -1   93.83   19.21
  -5  22   1   87.38   15.10
 -22  -5   1   80.88   16.33
   3 -22  -1  481.12   43.40
  -3  22  -1  479.14   40.15
  -3  22   1  501.20   41.20
 -22  -3   1  365.83   36.76
   1 -22  -1  308.14   34.11
  -1  22  -1  233.77   29.44
 -22  -1   1  333.49   26.89
 -22  -1   1  306.23   27.43
  -1  22   1  250.33   30.74
   1  22  -1  260.06   27.01
 -22   1   1  199.08   22.02
   1  22   1  228.78   27.65
 -22   1   1  176.96   21.72
  22  -3  -1  595.02   45.13
 -22   3  -1  584.90   45.09
  -3 -22  -1  661.99   53.51
 -22   3   1  587.08   46.51
 -22   3   1  633.01   46.71
 -22   5  -1   65.31   10.41
  22  -5  -1  100.74   14.70
 -22   5   1   99.23   13.01
  22  -7  -1  164.62   19.27
 -22   7  -1  142.91   17.96
  22  -7   1  179.74   17.85
 -22   7   1  154.33   20.27
  22  -9  -1  355.91   32.38
 -22   9  -1  376.24   31.47
 -22   9   1  380.72   33.32
  22  -9   1  393.68   31.06
  22 -11  -1   27.15   11.51
 -22  11  -1   13.66    8.97
  22 -11   1   14.94   10.08
 -22  11   1   19.94   10.87
 -22  13  -1  150.14   20.88
  22 -13  -1  165.32   23.06
  22 -13   1  163.12   20.09
 -22  13   1  138.53   22.89
  22 -15  -1    0.31   12.87
 -22  15  -1   -2.55    9.05
  22 -15   1   18.29   11.76
 -22  15   1   17.94   11.11
  22 -17  -1   -0.61   14.27
 -22  17  -1    6.46    9.63
  22 -17   1    6.61   13.67
 -22  17   1    3.15   14.47
  22 -19  -1  218.98   31.87
 -22  19  -1  180.79   25.54
 -22  19   1  226.42   29.79
  22 -19   1  186.95   30.91
 -21 -22  -1   22.89   18.12
 -22  21  -1   23.43   13.60
  22 -21  -1    3.59   18.36
  22 -21   1   45.99   20.07
 -22  23  -1   -5.53   12.91
  22 -23  -1   15.42   23.64
 -23 -22  -1   19.53   20.05
 -22  23   1    4.57   17.22
  22 -23   1    4.40   24.95
 -23 -20  -1   47.85   18.16
  20 -23  -1   68.84   27.58
 -20  23  -1   33.09   15.43
  20 -23   1   33.81   20.54
 -20  23   1    7.45   14.52
  18 -23  -1  218.73   37.95
 -18  23  -1  132.72   20.64
  18 -23   1  154.61   27.40
 -18  23   1  119.29   22.22
 -16  23  -1   34.86   13.12
  16 -23  -1   60.34   19.38
 -16  23   1   26.05   13.15
  16 -23   1   61.35   23.81
 -14  23  -1    7.82   10.41
  14 -23  -1   20.06   17.97
  14 -23   1   38.88   20.06
 -14  23   1   30.16   14.69
 -12  23  -1  163.09   23.30
  12 -23  -1  142.46   27.74
 -12  23   1  111.34   20.20
  12 -23   1  114.78   23.43
  10 -23  -1  150.44   29.34
 -10  23  -1  102.11   16.29
 -23 -10  -1   75.19   21.45
 -23 -10   1   68.66   24.07
 -10  23   1  141.42   24.12
  -8  23  -1  172.99   25.26
   8 -23  -1  191.20   29.69
 -23  -8   1  204.27   29.22
  -8  23   1  196.44   27.54
   8 -23   1  217.73   29.71
  -6  23  -1   43.50   12.39
   6 -23  -1   92.54   20.83
  -6  23   1   44.80   13.01
 -23  -6   1   39.79   15.93
  -4  23  -1   96.89   16.23
   4 -23  -1  141.00   24.29
 -23  -4   1   72.16   16.19
  -4  23   1   77.43   16.03
   2 -23  -1  288.06   34.15
  -2  23  -1  266.15   30.46
  -2  23   1  270.30   31.26
   0 -23  -1  288.85   32.92
   0  23  -1  237.62   28.62
 -23   0   1  215.93   24.01
 -23   0   1  232.05   24.06
   0  23   1  232.18   28.55
   2  23  -1  223.41   26.46
  23  -2  -1  193.02   18.80
 -23   2   1  138.80   20.42
 -23   2   1  155.06   20.81
 -23   4  -1   87.30   11.80
  23  -4  -1   96.12   14.60
  -4 -23  -1  104.39   22.16
 -23   4   1  102.02   16.83
 -23   4   1   80.86   14.57
  23  -6  -1   42.56   11.34
 -23   6  -1   25.91    8.25
 -23   6   1   25.81    9.50
  23  -6   1   39.73   10.67
  23  -8  -1  162.47   20.13
 -23   8  -1  150.26   19.40
 -23   8   1  170.77   21.78
  23  -8   1  173.13   21.00
 -23  10  -1  203.67   21.39
  23 -10  -1  181.19   22.38
 -23  10   1  184.22   23.83
  23 -10   1  155.25   20.00
  23 -12  -1  214.41   24.88
 -23  12  -1  179.73   22.18
  23 -12   1  184.09   21.78
 -23  12   1  195.48   25.06
 -23  14  -1   82.88   13.67
  23 -14  -1   88.95   18.15
 -23  14   1   74.66   14.53
  23 -14   1   86.76   15.88
 -23  16  -1  100.68   14.97
  23 -16  -1  103.24   20.13
 -23  16   1   90.14   19.07
  23 -16   1  115.61   22.68
 -23  18  -1   82.81   14.51
  23 -18  -1   79.91   19.33
 -23  18   1   90.08   15.91
  23 -18   1   93.66   19.48
  23 -20  -1   34.43   23.00
 -20 -23  -1   45.86   23.12
  23 -20   1   48.14   18.71
  23 -22  -1    2.58   38.31
 -23  22  -1   -3.56   12.98
 -22 -23  -1    6.23   25.72
 -23  22   1   -3.87   16.36
  23 -22   1  -32.26   21.05
 -24 -23  -1   32.48   27.41
  23 -24  -1   35.59   28.11
 -23  24  -1   43.74   18.24
 -23  24   1   -9.26   16.58
  23 -24   1   25.65   25.46
 -21  24  -1   26.31   15.48
 -24 -21  -1   51.55   19.78
  21 -24  -1   34.73   24.49
 -21  24   1    7.21   18.18
 -24 -19  -1   33.15   17.26
 -19  24  -1   15.29   13.98
  19 -24  -1   36.76   23.23
  19 -24   1    5.92   24.81
 -19  24   1    9.32   14.83
 -17  24  -1  100.18   21.36
 -24 -17  -1   93.67   17.80
  17 -24  -1  128.24   32.15
 -17  24   1   92.64   22.70
  17 -24   1   92.38   24.25
  15 -24  -1   76.66   25.32
 -15  24  -1   73.40   16.47
 -15  24   1   66.14   18.64
  15 -24   1   81.62   20.68
  13 -24  -1   70.88   19.05
 -13  24  -1   40.81   13.25
  13 -24   1   62.04   19.77
 -13  24   1   34.57   15.29
 -11  24  -1  294.17   33.68
  11 -24  -1  341.42   39.27
 -11  24   1  349.07   39.45
  11 -24   1  318.76   42.61
  -9  24  -1  255.18   31.11
   9 -24  -1  311.09   40.72
  -9  24   1  264.91   35.39
   9 -24   1  327.93   40.70
   7 -24  -1  195.41   32.16
  -7  24  -1  218.28   26.92
  -7  24   1  203.66   28.79
 -24  -7   1  141.46   27.94
   5 -24  -1  267.26   36.28
  -5  24  -1  215.27   27.44
  -5  24   1  255.57   29.68
 -24  -5   1  169.21   27.20
   3 -24  -1   87.27   22.81
  -3  24  -1   68.74   16.01
  -3  24   1   94.44   18.57
 -24  -3   1  106.86   20.49
  -1  24  -1  170.28   26.10
  -1  24   1  192.27   27.38
 -24  -1   1  161.14   20.67
 -24  -1   1  160.81   21.18
  -1 -24  -1  190.15   31.19
 -24   1   1  190.14   21.40
 -24   1   1  178.05   21.96
   1  24   1  157.39   26.30
  24  -3  -1   54.05   11.23
   3  24  -1   74.07   16.30
 -24   3   1   50.57   12.76
 -24   3   1   51.44   11.12
   3  24   1   64.04   15.81
  -5 -24  -1  452.67   42.29
 -24   5  -1  304.28   30.06
  24  -5  -1  357.75   30.56
 -24   5   1  376.53   32.57
  -7 -24  -1  442.78   45.15
 -24   7  -1  394.28   34.78
  24  -7  -1  440.44   35.73
 -24   7   1  453.18   37.16
  24  -9  -1  174.02   22.15
 -24   9  -1  142.76   20.83
  24  -9   1  232.27   25.48
 -24   9   1  217.88   24.30
  24 -11  -1  183.94   23.25
 -24  11  -1  149.01   22.13
 -24  11   1  198.79   25.05
  24 -11   1  205.43   22.20
 -24  13  -1   83.88   13.24
  24 -13  -1  127.83   23.27
 -24  13   1   77.70   15.75
  24 -13   1   95.03   16.05
  24 -15  -1   85.83   19.26
 -24  15  -1   83.54   13.74
  24 -15   1   78.51   16.70
 -24  15   1   61.98   16.69
  24 -17  -1  106.15   21.66
 -17 -24  -1  140.72   27.32
 -24  17  -1   99.66   15.70
 -24  17   1   77.64   16.14
  24 -17   1  109.54   20.05
  24 -19  -1   -4.22   21.52
 -19 -24  -1   48.32   21.92
 -24  19  -1   -5.25   11.31
  24 -19   1   50.19   17.88
 -24  21  -1   33.11   14.45
  24 -21  -1   24.90   25.61
 -21 -24  -1   69.35   22.01
 -24  21   1   55.30   18.09
  24 -21   1   40.58   27.56
 -23 -24  -1   32.75   23.01
 -24  23  -1   45.11   17.31
  24 -23  -1   32.11   30.07
  24 -23   1   32.14   30.75
 -24  23   1   22.59   17.84
  22 -25  -1   65.16   28.24
 -22  25   1   39.99   18.69
  22 -25   1   72.75   32.08
 -20  25  -1   35.74   17.22
 -25 -20  -1   10.97   19.71
  20 -25  -1   34.67   28.14
  20 -25   1   -8.30   22.43
 -20  25   1    2.11   17.71
  18 -25  -1   16.95   24.70
 -25 -18  -1  -20.25   15.68
 -18  25  -1   -9.80   11.92
 -18  25   1   20.60   15.79
  18 -25   1   41.16   32.62
  16 -25  -1   88.62   26.11
 -25 -16  -1   87.11   17.04
 -16  25  -1   46.42   16.32
  16 -25   1   71.46   26.20
  14 -25  -1   35.83   31.68
 -14  25  -1   66.97   19.92
 -14  25   1   67.47   18.73
  14 -25   1   87.54   24.92
  12 -25  -1   63.41   23.53
 -12  25  -1   32.78   14.06
 -12  25   1    9.19   13.60
  12 -25   1   25.13   19.73
 -10  25  -1   67.58   15.28
  10 -25  -1   80.47   23.35
  10 -25   1   92.26   22.45
 -10  25   1   59.46   17.17
  -8  25  -1   81.72   17.04
   8 -25  -1  117.27   24.24
   8 -25   1  105.85   25.08
  -8  25   1   70.46   19.21
   6 -25  -1  114.27   26.27
  -6  25  -1   73.05   16.22
   6 -25   1  128.77   24.38
 -25  -6   1   73.54   20.75
  -6  25   1   90.42   21.32
  -4  25  -1   77.72   17.05
   4 -25  -1  130.62   24.55
  -4  25   1   64.74   18.39
 -25  -4   1  115.89   21.87
  -2  25  -1   79.75   16.82
   2 -25  -1  111.74   26.29
 -25  -2   1   58.46   14.14
  -2  25   1   65.94   18.01
   0  25  -1   93.28   18.95
   0 -25  -1  183.41   32.02
 -25   0   1  156.20   19.90
   0  25   1  112.83   22.69
 -25   0   1  134.57   20.48
  -2 -25  -1   61.79   25.13
   2  25  -1   47.22   14.89
 -25   2   1   51.49   10.90
   2  25   1   47.75   17.50
 -25   2   1   30.07   12.57
  25  -4  -1   99.88   15.70
   4  25   1   70.20   22.17
 -25   4   1   79.32   13.38
  25  -6  -1  131.72   20.01
 -25   6  -1  132.90   18.32
  -6 -25  -1  213.00   38.47
 -25   6   1  151.78   21.42
  25  -8  -1  116.61   19.19
 -25   8  -1  121.55   18.30
 -25   8   1  116.88   20.98
  25  -8   1  121.10   16.90
  25 -10  -1   66.97   14.42
 -25  10  -1   32.60   10.28
 -10 -25  -1   67.37   21.63
 -25  10   1   49.76   12.68
  25 -10   1   55.42   12.63
 -12 -25  -1   48.35   21.44
  25 -12  -1   56.55   16.44
 -25  12  -1   55.39   11.26
 -25  12   1   46.26   14.27
  25 -12   1   54.69   13.77
  25 -14  -1  105.48   19.37
 -25  14  -1   86.28   13.82
  25 -14   1   90.08   16.94
 -25  14   1   80.26   15.69
  25 -16  -1   42.70   18.99
 -25  16  -1   36.21   12.35
 -16 -25  -1   89.42   21.98
  25 -16   1   68.57   17.29
 -25  16   1   33.99   15.56
  25 -18  -1   24.73   19.55
 -18 -25  -1   36.44   24.97
 -25  18  -1   -6.34   20.49
 -25  20  -1   21.28   16.38
 -20 -25  -1   70.96   26.39
  25 -20  -1    7.68   21.70
 -25  20   1   21.73   17.26
  25 -20   1   71.05   21.45
 -22 -25  -1   32.40   32.76
  25 -22  -1   23.21   25.38
 -25  22  -1   12.41   17.37
 -25  22   1   22.75   17.00
  25 -22   1   14.21   23.90
 -21  26  -1   26.88   16.34
  21 -26  -1   22.21   26.67
 -21  26   1   34.99   18.47
  21 -26   1   11.94   27.49
 -19  26  -1   17.38   24.08
  19 -26  -1   36.19   27.38
  19 -26   1    4.10   28.70
 -19  26   1   29.61   18.32
  17 -26  -1   37.69   28.22
 -17  26  -1    0.70   16.34
  17 -26   1    2.45   22.49
 -17  26   1   12.37   18.55
  15 -26  -1   29.66   23.77
 -15  26  -1   19.04   13.48
 -15  26   1   22.15   16.79
  15 -26   1   18.96   21.78
 -26 -13  -1   86.02   23.64
 -13  26  -1  101.08   19.99
  13 -26  -1  128.34   27.02
 -11  26  -1   20.70   15.50
 -11  26   1   14.27   15.74
  11 -26   1  -34.49   20.42
  -9  26  -1   38.50   17.70
   9 -26  -1   40.67   22.81
   9 -26   1   -1.19   22.49
  -9  26   1   14.25   14.52
  -7  26  -1  118.22   22.72
  -7  26   1   94.12   19.50
   7 -26   1  186.32   33.48
  -5  26  -1    3.79   13.53
   5 -26  -1   19.15   22.71
   5 -26   1   34.37   20.59
  -5  26   1   -9.62   12.44
   3 -26  -1  132.77   27.19
  -3  26  -1   82.08   19.94
  -3  26   1   80.83   20.05
  -1  26  -1   14.07   16.38
   1 -26  -1   25.19   18.68
  -1  26   1   -3.68   14.51
   1  26  -1   49.13   19.70
  -1 -26  -1   38.27   18.81
   1  26   1   13.20   14.79
 -26   1   1   25.20    9.72
   3  26  -1   71.12   18.70
  -3 -26  -1  123.89   25.38
   3  26   1   51.84   17.28
  -5 -26  -1   13.14   17.71
  26  -5  -1   13.28   10.40
 -26   5   1   -0.95    9.68
 -26   7  -1  135.93   18.62
  -7 -26  -1  127.54   26.41
  26  -7  -1  142.96   20.64
 -26   7   1  129.68   22.05
 -26   9  -1   33.15    9.87
  26  -9  -1   53.91   14.22
  -9 -26  -1   77.40   23.02
  26  -9   1   51.52   13.65
 -26   9   1   32.13   12.22
 -11 -26  -1   23.49   23.16
  26 -11  -1   -1.40   13.87
 -26  11  -1   -6.61    9.17
 -26  11   1   -3.72   14.41
  26 -11   1    9.31   11.65
 -26  13  -1  160.99   22.27
 -13 -26  -1  148.82   30.35
  26 -13  -1  142.39   22.05
 -26  13   1  117.82   19.66
  26 -13   1  140.21   23.01
 -26  15  -1    5.91   11.38
 -15 -26  -1   33.40   25.26
  26 -15  -1   33.11   17.53
  26 -15   1   20.80   15.99
 -26  15   1    4.25   15.80
  26 -17  -1   41.73   19.56
 -26  17  -1   26.43   12.19
  26 -17   1  -12.87   17.09
 -26  19  -1   22.67   17.32
 -19 -26  -1    3.06   24.22
  26 -19  -1   -5.38   24.49
 -26  19   1   -9.38   16.75
  26 -19   1   16.77   18.96
 -21 -26  -1   19.37   24.63
 -26  21  -1   -6.33   14.56
 -26  21   1   22.05   17.11
  26 -21   1   17.29   26.26
 -20  27  -1    9.73   17.75
  20 -27  -1    5.28   27.42
  20 -27   1   26.79   27.48
 -18  27  -1    2.31   15.72
  18 -27  -1  -32.69   25.71
  18 -27   1    1.32   25.99
 -18  27   1    9.56   18.51
 -16  27  -1   -5.74   17.69
  16 -27  -1    4.60   23.29
  16 -27   1   12.74   25.93
 -16  27   1  -24.90   17.99
  14 -27  -1   40.99   27.17
 -14  27  -1   50.92   18.79
 -14  27   1   35.78   18.58
  14 -27   1   63.87   27.78
 -12  27  -1   19.24   15.12
  12 -27  -1   49.99   25.61
 -12  27   1  -10.95   15.14
  12 -27   1    8.56   21.25
  10 -27  -1   18.64   22.39
 -10  27  -1   20.81   13.93
  10 -27   1   19.06   21.72
   8 -27  -1   72.96   24.82
  -8  27  -1   58.87   17.55
  -8  27   1   57.00   20.31
   8 -27   1   73.98   34.96
  -6  27  -1   44.38   17.12
  -6  27   1   22.21   17.24
   4 -27  -1   50.78   35.59
  -4  27  -1   48.69   16.37
  -4  27   1   45.93   19.74
   4 -27   1   87.26   29.86
  -2  27  -1   48.12   18.83
   2 -27  -1   77.45   28.64
  -2  27   1   40.44   19.38
   0  27  -1   -0.03   13.71
   0 -27  -1   14.09   24.13
   0  27   1    5.55   18.42
  -2 -27  -1   71.94   27.15
   2  27  -1   16.27   14.02
   2  27   1   20.39   18.68
 -27   2   1   45.75   11.45
   4  27  -1   44.31   19.92
  -4 -27  -1  173.14   33.52
 -27   4   1   92.69   14.63
   4  27   1   50.24   18.26
  27  -6  -1   36.86   12.71
  -6 -27  -1   48.23   26.01
 -27   6   1   22.90   12.07
  -8 -27  -1   82.91   31.23
  27  -8  -1   57.30   14.13
 -27   8  -1   32.79    9.90
 -27   8   1   27.47   14.79
  27 -10  -1   43.15   15.39
 -27  10  -1   57.41   11.10
 -27  10   1   16.60   13.35
 -12 -27  -1   28.48   35.91
  27 -12  -1   19.46   16.45
 -27  12  -1    9.17   10.43
  27 -12   1    6.33   14.80
 -27  12   1   -0.45   11.25
 -14 -27  -1  146.28   29.70
  27 -14  -1  127.79   22.07
 -27  14  -1   91.06   15.15
 -27  14   1   87.70   19.10
  27 -14   1   99.14   19.71
 -27  16  -1    1.99   12.71
  27 -16  -1   12.54   19.29
 -16 -27  -1    4.97   23.73
  27 -16   1   17.93   24.78
 -27  16   1  -12.37   16.47
  27 -18  -1   -2.92   24.94
 -18 -27  -1    8.84   27.12
 -27  18  -1    3.10   16.34
 -27  18   1    0.08   16.63
  27 -20  -1   62.86   30.34
 -27  20  -1   36.02   13.91
 -20 -27  -1   14.43   28.86
 -27  20   1   42.94   18.15
 -19  28  -1   18.24   20.43
  19 -28  -1   -1.87   27.04
  19 -28   1   16.86   27.54
 -19  28   1   26.12   18.85
  17 -28  -1   26.45   27.10
 -17  28  -1    9.89   16.98
 -17  28   1  -18.26   17.98
  17 -28   1    2.95   25.46
  15 -28  -1   33.34   25.85
 -15  28  -1    8.59   17.27
 -15  28   1   37.20   19.72
  15 -28   1   50.49   26.94
  13 -28  -1   72.97   29.06
 -13  28   1   51.16   21.97
  13 -28   1   99.25   29.27
 -11  28  -1   28.84   18.39
  11 -28  -1   55.45   27.72
  11 -28   1   59.95   29.38
 -11  28   1   44.58   20.30
   9 -28  -1   98.40   30.12
  -9  28  -1   93.54   21.32
  -9  28   1   62.83   20.97
   9 -28   1   88.86   30.51
   7 -28  -1  150.52   34.30
  -7  28  -1  104.00   24.96
   7 -28   1  151.15   32.88
  -5  28  -1   19.69   19.95
   5 -28  -1   85.32   27.73
   5 -28   1   51.10   25.10
  -3  28  -1  106.31   23.66
   3 -28  -1   79.60   29.02
   1 -28  -1   14.08   23.67
  -1  28  -1   26.58   18.41
  -1 -28  -1   20.55   24.13
   1  28  -1   21.44   18.80
  -3 -28  -1  226.33   40.66
 -28   3   1  178.20   27.66
   3  28   1  123.48   31.41
   5  28  -1   43.91   30.56
  -5 -28  -1  121.68   28.93
   5  28   1   45.48   19.55
 -28   5   1   68.19   15.79
  28  -7  -1   87.22   15.60
  -7 -28  -1  133.87   28.89
 -28   7   1   48.82   14.78
  28  -9  -1  155.32   24.15
 -28   9  -1  137.28   20.97
  -9 -28  -1  102.84   29.35
 -28   9   1  163.44   24.78
 -28  11  -1   51.33   12.17
 -11 -28  -1   92.35   28.60
  28 -11  -1   74.64   17.74
 -28  11   1   61.87   16.95
 -13 -28  -1   55.75   28.09
 -28  13  -1   33.16   12.08
  28 -13  -1   38.69   18.58
 -28  13   1   24.24   16.27
 -28  15  -1   18.25   12.45
  28 -15  -1   26.20   20.23
 -15 -28  -1   11.47   26.55
 -28  15   1    6.72   14.94
 -17 -28  -1   -0.21   26.33
  28 -17  -1   -3.43   21.48
 -28  17  -1    5.38   16.83
 -28  17   1   -5.50   17.85
 -19 -28  -1   15.08   26.49
 -28  19  -1   23.37   15.19
  28 -19  -1   40.94   25.80
 -28  19   1   38.80   18.14
 -18  29   1   10.12   19.51
  16 -29  -1   50.36   27.38
 -16  29  -1   18.60   22.02
  16 -29   1   68.76   28.53
 -16  29   1   32.62   20.50
 -14  29  -1    0.80   18.44
  14 -29  -1   43.50   26.69
 -14  29   1   -8.95   18.81
  14 -29   1   22.38   26.59
 -12  29  -1   36.35   18.29
  12 -29  -1   69.26   26.94
 -12  29   1   47.19   20.52
  12 -29   1   31.02   26.51
  10 -29  -1   52.21   26.30
 -10  29  -1    0.54   16.19
 -10  29   1   19.73   19.87
  10 -29   1    0.12   26.33
   8 -29  -1   47.64   26.50
   8 -29   1   -2.33   25.15
  -8  29   1   -5.51   20.72
   6 -29  -1   96.63   31.60
  -6  29   1   79.54   23.96
   6 -29   1   92.94   31.40
   4 -29  -1  122.38   36.33
   4 -29   1  121.52   33.69
   2 -29  -1   96.10   31.28
  -2  29   1   93.01   23.49
   2 -29   1  141.75   33.76
   0 -29  -1  253.81   42.65
   0  29  -1  151.68   29.57
   0  29   1  181.40   30.90
   2  29  -1   84.93   23.02
  -2 -29  -1  110.62   33.81
   2  29   1  129.38   25.48
  -4 -29  -1  121.78   33.73
   4  29  -1   23.09   19.75
 -29   4   1   43.44   12.36
   4  29   1   42.96   22.94
  -6 -29  -1   60.74   30.52
   6  29  -1   12.75   22.12
   6  29   1   19.06   20.59
 -29   6   1   36.62   11.71
  -8 -29  -1   10.44   27.06
 -29   8   1    6.85   14.14
 -29  10  -1   38.78   11.61
 -10 -29  -1  116.85   31.25
 -29  10   1   54.03   16.64
 -29  12  -1   57.19   12.63
 -12 -29  -1  126.08   31.56
 -14 -29  -1   44.74   27.67
 -29  14  -1    0.85   12.06
 -29  14   1   10.29   14.86
 -29  16  -1   21.33   17.19
 -16 -29  -1  109.44   30.32
 -29  16   1   16.67   17.27
 -15  30  -1   -3.48   19.33
  15 -30  -1  -25.07   26.12
 -15  30   1  -30.89   18.75
  15 -30   1   -4.96   27.20
  13 -30  -1  -36.36   25.84
 -13  30  -1    0.28   20.44
 -13  30   1   24.38   20.14
  13 -30   1   -0.75   24.84
 -11  30  -1   26.57   22.38
  11 -30  -1   71.25   29.28
 -11  30   1    8.65   19.30
  11 -30   1   64.60   28.36
   9 -30  -1   84.11   29.79
  -9  30  -1   61.73   22.32
   9 -30   1   73.49   29.12
  -9  30   1   64.97   22.77
  -7  30  -1   17.20   19.68
   7 -30  -1   82.43   29.17
  -7  30   1   56.09   22.41
   7 -30   1   54.76   27.37
   5 -30  -1  109.59   30.45
  -5  30  -1   53.86   21.81
   5 -30   1   52.74   30.64
  -5  30   1   52.06   23.00
   3 -30  -1   26.95   27.84
  -3  30  -1   36.24   20.32
  -3  30   1   20.86   21.62
   3 -30   1   63.50   29.48
   1 -30  -1   57.15   30.79
  -1  30  -1   46.43   21.98
   1 -30   1  102.92   28.14
  -1  30   1   21.25   21.86
   1  30  -1   63.11   24.31
  -1 -30  -1  103.93   31.44
   1  30   1   44.23   24.05
   3  30  -1   49.77   24.05
  -3 -30  -1   94.67   30.54
   3  30   1   43.79   22.09
  -5 -30  -1   59.37   29.59
   5  30  -1   42.59   22.34
 -30   5   1   66.44   15.63
   5  30   1   59.18   21.44
   7  30  -1   23.85   21.08
  -7 -30  -1   94.70   31.34
 -30   7   1   77.37   16.63
  -9 -30  -1   94.25   29.94
 -11 -30  -1   24.05   28.03
 -30  11   1   22.61   14.43
 -13 -30  -1  -14.65   25.13
 -30  13  -1   16.15   12.26
 -30  13   1  -10.38   16.86
 -15 -30  -1  -12.39   24.73
 -30  15  -1   16.28   17.48
 -30  15   1    2.08   16.70
  14 -31  -1  -43.25   28.88
 -14  31  -1   -7.19   20.59
  14 -31   1   30.54   29.74
 -14  31   1  -10.80   20.23
 -12  31  -1   17.39   20.56
  12 -31  -1   -8.40   27.77
 -12  31   1   42.61   21.28
  12 -31   1   25.67   27.27
 -10  31  -1  -20.20   19.09
  10 -31  -1   22.34   26.15
 -10  31   1   -8.44   21.24
  10 -31   1   24.96   26.80
  -8  31  -1   52.04   23.13
   8 -31  -1   39.33   27.06
  -8  31   1   47.86   22.69
   8 -31   1   72.57   28.98
   6 -31  -1    0.79   26.71
  -6  31  -1    1.32   22.79
   6 -31   1   29.33   27.84
  -6  31   1  -12.48   20.60
   4 -31  -1   -8.28   24.49
  -4  31  -1   18.90   21.58
  -4  31   1   -1.37   20.19
   4 -31   1   48.29   29.72
  -2  31  -1   10.43   20.77
   2 -31  -1   19.86   28.66
  -2  31   1   26.90   21.39
   2 -31   1   51.97   28.08
   0  31  -1  -10.82   20.27
   0 -31  -1  -18.81   25.96
   0 -31   1    8.20   27.51
   0  31   1   17.37   22.06
  -2 -31  -1   36.25   29.31
   2  31  -1   13.07   21.31
  -2 -31   1   57.92   24.90
   2  31   1   25.84   20.22
   4  31  -1    2.25   20.84
  -4 -31  -1   42.48   29.67
   4  31   1    7.94   20.28
   6  31  -1   59.82   23.09
  -6 -31  -1  -31.97   27.77
 -31   6   1   -9.06   16.45
   6  31   1   27.83   20.84
   8  31  -1   31.87   21.69
  -8 -31  -1   70.93   30.69
   8  31   1   13.90   21.11
 -31   8   1   37.77   14.25
 -10 -31  -1   -2.56   25.25
 -31  10   1   10.79   15.21
 -12 -31  -1   32.84   25.71
 -31  12   1    7.41   17.59
 -14 -31  -1   46.81   27.44
 -31  14   1   22.29   16.20
 -11  32  -1  -39.38   20.58
  11 -32  -1    6.30   28.63
 -11  32   1   32.93   21.64
  11 -32   1   13.06   30.99
   9 -32  -1   45.60   29.86
  -9  32  -1   -2.92   21.15
  -9  32   1   24.89   22.22
   9 -32   1   -2.75   29.94
   7 -32  -1   27.77   30.21
  -7  32  -1    0.53   20.68
   7 -32   1   -2.89   29.53
  -7  32   1  -26.65   21.28
  -5  32  -1   -4.21   20.19
   5 -32  -1   26.95   29.89
   5 -32   1   79.94   31.60
  -5  32   1   17.47   22.58
   3 -32  -1   67.76   28.43
  -3  32  -1   30.76   22.22
  -3  32   1   35.47   22.09
   3 -32   1   21.68   30.06
  -1  32  -1   25.65   22.08
   1 -32  -1   14.10   29.64
  -1  32   1   25.58   21.65
   1 -32   1   41.52   29.40
   1  32  -1   56.01   24.14
  -1 -32  -1   32.26   29.64
   1  32   1  -17.05   21.80
  -1 -32   1   38.95   30.46
   3  32  -1    8.17   22.01
  -3 -32  -1  -25.10   28.64
   3  32   1    8.91   22.05
  -3 -32   1   41.26   26.52
   5  32  -1   36.86   21.98
  -5 -32  -1  -18.14   27.60
  -5 -32   1    5.61   25.72
   5  32   1    2.54   21.14
   7  32  -1   45.58   21.97
  -7 -32  -1   55.46   28.40
   7  32   1   52.79   21.98
 -32   7   1   10.64   15.67
   9  32  -1   31.26   22.49
  -9 -32  -1   33.57   28.55
 -32   9   1   28.37   17.12
   9  32   1   15.62   23.00
 -11 -32  -1  -36.54   27.73
 -32  11   1   39.16   16.62
   8 -33  -1    5.40   31.32
  -8  33  -1   30.12   22.62
   8 -33   1  -40.27   33.42
  -8  33   1   11.74   24.25
  -6  33  -1    3.11   22.68
   6 -33  -1   -5.50   30.33
   6 -33   1   26.40   32.14
  -6  33   1   34.26   24.29
  -4  33  -1   86.30   25.11
   4 -33  -1   49.72   33.25
   4 -33   1   85.93   34.95
   2 -33  -1   74.66   33.16
  -2  33  -1   20.96   22.43
  -2  33   1   30.57   23.91
   2 -33   1  121.27   34.25
   0  33  -1   20.06   23.30
   0 -33  -1    8.17   30.33
   0  33   1   28.30   23.32
   0 -33   1   43.71   30.39
  -2 -33  -1   42.42   34.61
   2  33  -1    5.14   23.18
   2  33   1   15.60   23.26
  -2 -33   1   93.48   32.67
  -4 -33  -1   82.62   35.63
  -4 -33   1  136.70   33.75
   4  33   1   13.09   23.81
   6  33  -1    8.51   23.52
  -6 -33  -1   36.77   31.10
   6  33   1   13.46   23.28
  -6 -33   1   38.56   26.86
  -8 -33  -1    8.52   30.66
   8  33  -1   59.76   24.39
 -33   8   1   35.03   15.88
  -8 -33   1   48.70   27.42
   8  33   1   59.03   23.47
  -3  34  -1   23.39   24.48
  -3  34   1    6.52   25.81
  -1  34  -1  -45.25   22.55
   1 -34  -1   -1.36   30.48
  -1  34   1    6.51   25.43
   1 -34   1  -20.48   33.41
   1  34  -1  -21.74   23.56
  -1 -34  -1   23.13   33.45
   1  34   1   33.60   25.65
  -1 -34   1   80.81   32.60
   3  34  -1  -12.15   26.03
   3  34   1   28.28   27.38
   0   0  -2   40.92    4.93
   0   0   2   45.96    3.62
   0   0   2   43.88    4.84
   1   1  -2 1935.36  133.53
   1  -1  -2 2079.05  133.69
  -1  -1  -2 1890.61  134.25
   1  -1  -2 2087.42  134.62
   1   1  -2 1931.81  134.46
  -1   1  -2 2039.46  134.30
   1   1   2 1933.23  134.21
   1  -1   2 1996.16  134.27
  -1   1   2 2056.56  133.80
  -1  -1   2 1947.77  133.62
   2   0  -2  162.52   11.92
   2   0  -2  161.53   12.82
  -2   0  -2  171.66   12.34
   0   2  -2  158.72   12.66
   0  -2   2  190.50   11.58
  -2   0   2  152.78   11.95
   2   0   2  145.05   12.11
   0   2   2  178.30   11.88
  -2   0   2  144.89   12.73
  -2  -2   2   65.89    5.60
   2   2   2   65.29    5.96
  -2  -2   2   63.04    6.79
   3   1  -2 4628.52  307.18
  -3  -1  -2 4591.95  306.53
   1  -3  -2 4366.62  307.20
   1  -3  -2 4543.24  306.44
   1  -3   2 4709.25  307.83
   3   1   2 4556.14  306.42
  -3  -1   2 4710.17  306.52
  -3  -1   2 4867.98  307.41
  -1   3   2 4423.86  307.07
  -1   3   2 4311.79  306.50
  -3   1  -2 3598.67  243.07
   3  -1  -2 3474.58  243.68
   3  -1  -2 4115.03  244.34
  -1  -3  -2 3550.06  243.60
   1   3  -2 3598.68  242.71
  -3   1   2 3614.54  243.81
   3  -1   2 3548.49  243.00
  -1  -3   2 3706.07  243.90
  -1  -3   2 3465.90  242.70
  -3   1   2 3546.50  243.16
   3   3  -2 5783.81  400.88
   3  -3  -2 6077.96  401.10
  -3  -3  -2 5934.41  401.16
  -3   3   2 6250.92  401.25
  -3   3   2 6365.73  401.81
   3   3   2 5662.89  400.88
  -3  -3   2 5956.15  401.87
  -3  -3   2 5826.61  400.81
  -4  -2  -2 2270.46  159.99
   4   2  -2 2326.38  160.24
   4   2  -2 2096.46  161.39
   4   2   2 2382.19  159.89
   2  -4   2 2650.59  159.66
  -2   4   2 2336.25  160.88
  -4  -2   2 2372.60  160.16
  -4  -2   2 2489.75  161.17
  -2   4   2 2473.06  160.45
   4   0  -2 1028.42   71.74
   0   4  -2 1014.03   70.58
  -4   0  -2 1088.49   70.85
   0  -4  -2 1034.13   71.86
   4   0  -2 1069.47   71.27
   0   4   2 1148.34   71.78
   0  -4   2 1120.74   70.74
   4   0   2  977.13   70.68
  -4   0   2  978.61   71.12
  -4   0   2  992.67   71.79
  -2  -4  -2 3645.15  251.93
   4  -2  -2 3707.09  251.59
  -2  -4   2 3766.28  251.25
   2   4   2 3821.76  251.70
   4  -2   2 3649.12  251.22
  -4   2   2 3513.54  251.57
  -4   2   2 3805.20  252.24
  -2  -4   2 4041.36  252.64
   4  -4  -2 8481.96  565.92
   4  -4  -2 8405.47  566.61
   4   4  -2 8502.94  565.80
  -4  -4   2 8032.51  565.59
  -4  -4   2 8270.87  566.73
  -4   4   2 8973.01  566.62
  -3   5  -2 1842.51  144.99
  -5  -3  -2 2416.28  145.86
   5   3  -2 2420.21  146.77
   3  -5  -2 1862.82  146.64
   5   3  -2 2294.05  146.24
   5   3   2 2417.07  145.65
  -3   5   2 1879.00  146.44
   5   1  -2 2627.03  182.73
  -1   5  -2 2556.15  182.04
  -1   5  -2 2730.60  182.11
  -5  -1  -2 2804.67  182.09
   1  -5  -2 2534.72  183.46
  -1   5   2 2707.06  183.25
   5   1   2 3052.17  183.01
  -5  -1   2 2510.05  182.58
  -1   5   2 2905.64  182.92
  -5  -1   2 2690.54  183.38
   5  -1  -2 3497.03  234.61
   1   5   2 3288.95  234.72
  -5   1   2 3627.54  235.26
   5  -1   2 3556.29  235.10
  -5   1   2 3465.78  234.59
   3   5  -2 1180.46   75.11
   5  -3  -2 1146.43   75.26
   5  -3  -2 1035.30   75.62
  -3  -5  -2 1105.42   75.51
   3   5   2 1249.22   75.23
  -5   3   2 1001.79   75.55
   5  -3   2 1024.58   73.93
  -5   3   2 1041.80   75.26
   5  -5  -2 4383.29  299.45
   5  -5  -2 4478.60  300.22
  -5  -5  -2 4410.96  299.48
  -5  -5   2 4354.38  299.12
   5  -5   2 4495.00  298.57
  -5   5   2 4590.51  299.73
   4  -6  -2 1414.83  102.90
  -6  -4  -2 1419.67  101.55
   6   4  -2 1454.41  102.18
   4  -6  -2 1634.61  102.27
  -4   6  -2 1513.83  101.03
   4  -6   2 1685.35  101.47
  -6  -4   2 1367.33  101.74
  -6  -4   2 1360.74  102.87
  -4   6   2 1616.74  102.54
  -4   6   2 1506.88  102.82
   2  -6  -2 5284.83  337.17
   6   2  -2 4987.69  336.75
  -2   6  -2 5294.97  335.39
   6   2  -2 4962.82  336.35
  -6  -2  -2 4903.53  335.15
  -2   6   2 5225.94  336.36
   6   2   2 4703.46  334.94
  -6  -2   2 5102.58  336.79
  -2   6   2 4739.57  337.35
  -6  -2   2 4824.50  335.82
   6   0  -2 3125.79  207.71
   0  -6  -2 2902.16  208.33
   0   6  -2 2811.04  208.79
   6   0  -2 3245.29  208.26
   6   0   2 3158.45  206.48
   0   6   2 3025.81  207.94
  -6   0   2 3070.90  207.58
  -6   0   2 3304.20  208.36
   6  -2  -2 4709.25  329.15
  -2  -6  -2 4958.41  329.56
   2   6  -2 5038.13  328.68
   6  -2   2 4874.78  327.90
   2   6   2 4871.58  328.90
  -6   2   2 4837.84  328.86
   6  -2   2 4706.53  327.56
  -6   2   2 5155.97  329.51
   6  -4  -2 2326.90  165.12
   6  -4  -2 2266.15  165.52
   4   6  -2 2630.47  165.95
  -6   4   2 2355.29  166.50
  -6   4   2 2580.63  165.41
   6  -4   2 2487.25  164.10
   6   6  -2 2978.51  217.14
   6  -6  -2 3366.88  217.35
   6  -6  -2 3355.46  219.38
  -6  -6  -2 2868.01  217.19
  -6   6  -2 3341.75  215.86
  -6   6   2 3331.59  217.97
  -6  -6   2 3125.05  218.35
  -6  -6   2 2952.46  216.78
  -6   6   2 3463.69  218.01
   6  -6   2 3381.43  216.40
  -7  -5  -2  691.54   55.23
   7   5  -2  747.68   55.91
   5  -7  -2  901.36   56.21
  -5   7  -2  852.65   54.83
  -5   7   2  921.58   56.94
  -7  -5   2  681.29   56.60
  -5   7   2  811.66   57.67
   3  -7  -2 1015.25   61.57
  -7  -3  -2  799.65   60.16
  -3   7  -2  927.12   60.54
   3  -7  -2  907.75   62.58
   7   3  -2  853.57   61.38
   7   3  -2  827.94   61.40
  -7  -3   2  821.20   60.97
  -3   7   2  911.79   61.93
  -7  -3   2  827.97   62.07
  -3   7   2  968.30   61.77
   7   1  -2 4448.91  279.33
   7   1  -2 4237.58  279.39
  -1   7  -2 4059.22  278.64
   1  -7  -2 3840.45  279.96
  -7  -1   2 4019.85  278.93
  -1   7   2 4138.46  279.38
  -7  -1   2 4290.98  279.77
  -1  -7  -2 3994.41  280.48
   7  -1  -2 4209.83  279.76
   1   7  -2 3927.88  279.25
   7  -1  -2 4085.81  279.86
   7  -1   2 4198.40  278.73
  -7   1   2 4415.70  280.30
   7  -1   2 4255.32  278.21
  -7   1   2 4151.83  279.59
   3   7  -2 1224.66   77.19
   7  -3  -2 1076.86   76.89
   7  -3  -2 1097.37   77.29
  -3  -7  -2 1200.77   77.87
   7  -3   2 1140.82   75.73
  -7   3   2 1042.31   76.84
  -7   3   2 1042.81   78.14
  -5  -7  -2 1361.05   89.98
   5   7  -2 1339.36   89.56
   7  -5  -2 1236.30   89.91
   7  -5  -2 1287.18   89.47
  -7   5   2 1304.63   89.88
   7  -5   2 1282.07   88.35
  -7   7  -2  883.46   63.67
   7   7  -2 1055.41   65.78
  -7  -7  -2  945.26   65.37
   7  -7  -2  850.84   65.72
   7  -7   2  896.49   64.22
  -7   7   2  936.64   65.74
  -7  -7   2 1014.34   67.01
  -7   7   2  900.50   65.37
   6  -8  -2  342.17   29.45
   6  -8  -2  355.61   28.48
  -8  -6  -2  411.69   28.39
   8   6  -2  428.22   29.30
  -6   8   2  363.51   29.17
   6  -8   2  369.78   27.64
  -8  -6   2  413.42   28.50
  -6   8   2  332.64   28.59
  -8  -6   2  447.03   31.64
   8   4  -2  844.72   53.70
   4  -8  -2  702.33   53.01
   4  -8  -2  769.12   54.39
  -4   8  -2  683.15   52.89
  -8  -4  -2  883.99   52.36
  -4   8   2  756.02   53.81
   4  -8   2  670.34   52.30
   8   2  -2 1826.01  122.89
   8   2  -2 1788.53  122.86
  -8  -2   2 1810.43  122.54
  -2   8   2 1764.58  123.20
  -8  -2   2 1826.55  123.50
   8   0  -2 1223.46   87.45
   8   0  -2 1230.86   87.54
   0  -8  -2 1397.39   89.19
  -8   0   2 1288.56   88.03
   8   0   2 1253.56   86.35
  -8   0   2 1261.41   87.33
   8  -2  -2 1582.03  101.03
  -2  -8  -2 1540.79  101.96
   8  -2  -2 1491.78  101.02
   2   8  -2 1385.12  101.56
  -8   2   2 1402.24  102.10
  -8   2   2 1451.29  100.77
   8  -2   2 1457.95   99.54
  -4  -8  -2  518.64   35.04
   8  -4  -2  430.56   34.18
   8  -4   2  481.22   32.72
  -8   4   2  455.78   34.36
  -8   4   2  445.49   34.93
  -8   6  -2  432.76   29.80
   6   8  -2  469.15   32.16
   8  -6  -2  392.23   31.50
   8  -6  -2  377.04   32.07
  -6  -8  -2  454.89   32.40
   8  -6   2  436.34   30.64
  -8   6   2  440.70   32.37
  -8   6   2  418.13   31.72
   8   8  -2 3434.03  249.60
   8  -8  -2 3851.94  250.49
   8  -8  -2 3829.88  249.60
  -8   8  -2 3986.64  248.20
  -8  -8  -2 3153.95  249.35
  -8   8   2 3630.60  249.74
   8  -8   2 3822.72  248.66
  -8   8   2 3800.07  250.05
  -7   9  -2 1485.22  102.30
   9   7  -2 1474.81  103.79
   7  -9  -2 1353.67  104.16
  -9  -7  -2 1597.43  104.55
   7  -9  -2 1553.11  103.56
  -7   9   2 1437.53  103.90
  -9  -7   2 1542.41  105.04
   7  -9   2 1598.68  102.73
  -7   9   2 1473.99  103.77
   5  -9  -2  887.06   58.83
   5  -9  -2  827.63   59.99
  -5   9  -2  899.50   58.01
   9   5  -2  791.45   58.91
  -9  -5  -2  742.30   57.64
  -5   9   2  822.29   59.32
   5  -9   2  875.78   58.10
  -9  -5   2  837.26   58.43
  -9  -5   2  867.87   60.08
  -5   9   2  818.98   59.15
   3  -9  -2  966.76   64.31
   9   3  -2  835.92   62.52
  -3   9  -2 1010.24   62.20
   9   3  -2  861.67   62.80
  -9  -3  -2  795.37   60.80
  -3   9   2 1008.02   63.59
  -9  -3   2  806.47   62.16
  -3   9   2 1012.51   63.36
  -9  -3   2  804.14   63.23
   9   1  -2 2769.67  189.99
   1  -9  -2 2793.63  191.23
   9   1  -2 2861.78  189.94
  -1   9  -2 2745.38  189.58
  -1   9   2 2699.51  194.33
   9   1   2 2903.83  188.92
  -9  -1   2 2854.24  190.46
  -1  -9  -2 2385.62  171.53
   9  -1  -2 2639.67  170.42
   9  -1  -2 2550.74  170.26
   9  -1   2 2528.35  169.02
  -9   1   2 2443.19  170.81
   9  -3  -2 1104.77   75.79
   9  -3  -2 1096.57   75.62
  -9   3   2 1081.40   75.49
  -9   3   2 1110.51   75.96
   9  -3   2 1059.02   74.31
   5   9  -2 1159.04   76.66
  -5  -9  -2 1181.85   78.56
   9  -5  -2 1099.92   76.52
  -9   5  -2 1167.66   74.65
   9  -5   2 1056.57   75.38
  -9   5   2 1016.38   76.63
  -9   5   2 1026.90   76.32
  -7  -9  -2 2492.53  162.75
   9  -7  -2 2244.31  162.21
   7   9  -2 2641.78  162.40
   9  -7  -2 2223.25  161.62
   9  -7   2 2245.91  160.67
  -9   7   2 2337.06  161.93
  -9   7   2 2442.86  162.31
   9  -9  -2 2909.05  198.94
  -9   9  -2 2992.07  196.64
   9  -9  -2 2695.29  197.77
  -9   9   2 3095.69  198.82
  -9   9   2 2880.32  198.34
   9  -9   2 2907.47  197.13
 -10  -8  -2 1012.65   65.77
  -8  10  -2  945.63   64.44
   8 -10  -2  837.66   66.31
 -10  -8   2 1104.56   68.34
  -8  10   2  899.27   66.00
   8 -10   2  872.20   64.49
  -8  10   2  826.25   65.55
  -6  10  -2  546.73   39.59
   6 -10  -2  483.07   41.34
  10   6  -2  665.35   41.57
   6 -10  -2  560.06   40.45
  -6  10   2  498.82   40.90
   6 -10   2  539.00   39.63
 -10  -6   2  670.18   42.63
  -6  10   2  500.42   40.69
 -10  -4  -2  918.84   59.82
  -4  10  -2  829.51   60.69
   4 -10  -2  769.91   62.45
  10   4  -2  967.82   62.11
 -10  -4   2  935.46   62.56
  -4  10   2  774.19   61.55
 -10  -4   2  930.83   61.28
   2 -10  -2  345.81   31.56
  10   2  -2  439.28   30.94
  -2  10  -2  445.03   30.47
  10   2  -2  484.28   31.32
  -2  10   2  476.28   31.58
 -10  -2   2  383.54   30.21
 -10  -2   2  377.31   31.17
  10   2   2  370.30   29.44
  10   0  -2 2218.60  149.53
  10   0  -2 2238.87  149.63
   0 -10  -2 2418.86  151.37
  10   0   2 2010.13  148.71
 -10   0   2 2087.24  149.12
 -10   0   2 2213.01  150.07
  10  -2  -2  628.80   45.97
  -2 -10  -2  577.14   46.43
  10  -2  -2  606.98   45.47
 -10   2   2  724.20   46.29
  10  -2   2  589.72   44.79
 -10   2   2  685.24   45.45
   4  10  -2  862.02   64.54
  -4 -10  -2  877.80   65.79
 -10   4  -2  955.09   62.83
  10  -4  -2  897.00   64.71
 -10   4   2  982.98   65.29
 -10   4   2  916.97   64.66
  10  -4   2  961.92   63.64
  10  -6  -2  569.03   39.95
 -10   6  -2  466.37   39.08
  10  -6  -2  550.58   40.17
 -10   6   2  547.01   40.23
 -10   6   2  578.94   39.95
  10  -6   2  548.55   38.74
  -8 -10  -2  836.28   59.42
 -10   8  -2  833.07   56.52
  10  -8  -2  786.43   58.75
   8  10  -2  817.36   58.76
  10  -8  -2  810.29   58.33
  10  -8   2  830.69   57.39
 -10   8   2  806.68   58.70
 -10   8   2  816.65   58.54
  10 -10  -2  738.90   52.26
  10 -10  -2  776.37   53.55
  10  10  -2  614.67   52.48
 -10 -10  -2  665.25   53.96
 -10  10   2  766.47   53.14
  10 -10   2  732.07   51.36
 -10  10   2  751.71   52.69
  -9  11  -2  310.58   24.51
   9 -11  -2  351.26   26.32
   9 -11  -2  295.17   26.78
  -9  11   2  308.87   26.30
   9 -11   2  338.70   25.15
   7 -11  -2  503.42   40.46
   7 -11  -2  578.85   42.48
  -7  11   2  583.52   41.47
   5 -11  -2 2982.88  187.16
   5 -11  -2 2699.28  188.46
 -11  -5  -2 2679.83  185.44
  11   5  -2 2773.43  187.34
  -5  11   2 2828.19  187.54
 -11  -5   2 2549.03  186.30
 -11  -5   2 2743.82  187.89
  11   3  -2  568.58   39.42
  11   3  -2  504.10   40.00
  11   3   2  566.34   38.03
  -3  11   2  483.57   39.10
 -11  -3   2  538.58   39.71
 -11  -3   2  526.62   38.37
  11   1  -2  883.81   67.33
  11   1  -2  877.84   67.62
  -1  11  -2 1108.24   68.37
   1 -11  -2  992.86   69.47
 -11  -1   2  957.29   68.19
  11   1   2  929.68   66.60
 -11  -1   2  927.57   67.22
  -1  11   2 1076.27   68.77
  11  -1  -2 1493.14   98.55
  11  -1  -2 1371.02   98.49
 -11   1   2 1434.32   98.86
  11  -1   2 1416.54   97.31
 -11   1   2 1427.84   98.20
  11  -3  -2  514.95   41.50
  -3 -11  -2  604.17   43.30
 -11   3   2  588.26   42.12
  11  -3   2  594.71   40.55
  11  -3   2  576.82   39.19
 -11   3   2  557.16   41.33
   5  11  -2 2548.23  198.90
  -5 -11  -2 2784.11  200.51
  11  -5  -2 2882.18  199.29
  11  -5  -2 2913.41  199.40
  11  -5   2 3219.48  198.48
  11  -5   2 2949.36  197.57
 -11   5   2 3141.87  199.79
 -11   5   2 3029.44  199.38
  11  -7  -2  484.32   38.52
 -11   7  -2  510.40   36.34
   7  11  -2  438.66   38.10
  -7 -11  -2  490.16   39.38
  11  -7  -2  499.26   38.46
  11  -7   2  568.90   37.60
 -11   7   2  599.56   39.36
 -11   7   2  535.44   38.55
 -11   9  -2  463.06   30.48
  11  -9  -2  399.84   31.89
  11  -9  -2  417.02   32.67
 -11   9   2  394.98   32.00
 -11   9   2  412.39   32.47
  11  -9   2  378.54   30.80
  11 -11  -2 1916.29  135.52
  11  11  -2 1753.30  135.97
  11 -11  -2 2104.74  137.02
 -11 -11  -2 1844.67  136.21
 -11  11  -2 2167.74  134.34
 -11  11   2 2128.66  136.43
  11 -11   2 1858.31  134.58
 -10  12  -2  399.98   28.79
  10 -12  -2  364.48   31.38
  10 -12  -2  370.14   30.19
  10 -12   2  372.85   29.18
 -10  12   2  360.02   30.52
  -8  12  -2  418.87   28.93
 -12  -8  -2  351.00   29.26
   8 -12  -2  342.11   29.69
  12   8  -2  382.95   31.11
   8 -12  -2  413.41   31.71
  -8  12   2  395.67   30.40
   8 -12   2  362.28   28.84
 -12  -8   2  380.17   32.53
  12   6  -2 1176.46   79.44
 -12  -6  -2 1165.44   77.40
  -6  12  -2 1093.45   77.85
   6 -12  -2 1100.57   80.29
   6 -12  -2 1074.57   78.51
  -6  12   2 1107.73   79.31
 -12  -6   2 1175.46   80.19
 -12  -6   2 1091.29   78.14
  -4  12  -2  794.17   63.61
   4 -12  -2  823.45   65.90
  12   4  -2 1063.90   65.55
  -4  12   2  870.94   64.94
  12   4   2  925.98   63.66
 -12  -4   2  977.08   65.65
 -12  -4   2  939.00   64.16
  -2  12  -2  746.34   47.73
  12   2  -2  648.84   47.95
   2 -12  -2  617.96   49.19
 -12  -2   2  647.61   48.17
  -2  12   2  676.69   48.40
  12   2   2  649.69   46.58
 -12  -2   2  637.87   47.08
  12   0  -2  285.18   22.95
  12   0  -2  254.77   23.91
 -12   0   2  277.61   22.32
  12   0   2  302.54   21.73
 -12   0   2  294.41   23.62
  -2 -12  -2 1009.86   64.51
  12  -2  -2  876.32   62.28
  12  -2   2  829.08   60.79
 -12   2   2  874.41   62.46
 -12   2   2  806.69   61.52
  12  -4  -2  622.72   48.91
 -12   4  -2  686.66   47.44
  12  -4  -2  625.20   49.11
  -4 -12  -2  725.81   51.21
 -12   4   2  708.57   49.66
  12  -4   2  680.86   46.79
  12  -4   2  729.03   48.25
 -12   4   2  673.60   49.01
  12  -6  -2  863.16   59.45
   6  12  -2  743.14   58.94
  -6 -12  -2  834.69   60.77
  12  -6  -2  811.16   59.23
 -12   6  -2  861.26   57.18
  12  -6   2  903.90   58.37
 -12   6   2  846.81   59.65
  12  -6   2  777.62   58.30
 -12   6   2  814.74   59.14
 -12   8  -2  298.84   21.37
  -8 -12  -2  253.81   23.97
  12  -8  -2  273.23   23.60
  12  -8  -2  262.56   23.40
  12  -8   2  271.28   21.85
 -12   8   2  259.69   22.97
 -12   8   2  257.73   23.43
  12  -8   2  317.26   22.44
  12 -10  -2  371.56   30.69
 -12  10  -2  382.63   28.30
  12 -10  -2  391.92   31.34
 -12  10   2  399.02   30.95
  12 -10   2  349.50   29.33
  12 -10   2  377.61   29.40
 -12  10   2  388.22   31.19
  12 -12  -2 1772.90  124.91
 -12  12  -2 1842.76  122.20
 -12 -12  -2 1665.39  124.43
 -12  12   2 1834.18  124.43
  12 -12   2 1803.50  122.93
  12 -12   2 1780.14  123.45
  11 -13  -2  403.38   33.17
 -11  13  -2  384.62   29.58
 -11  13   2  383.29   32.00
  11 -13   2  363.14   30.28
   9 -13  -2  829.68   66.58
  -9  13  -2  922.43   65.76
 -13  -9  -2  964.92   66.86
   9 -13  -2  873.78   68.32
  13   9  -2  977.62   68.32
   9 -13   2  969.00   66.20
 -13  -9   2  967.43   69.53
  -9  13   2  980.97   67.83
 -13  -7  -2  357.36   25.15
   7 -13  -2  280.90   27.33
  13   7  -2  383.57   28.16
   7 -13  -2  280.45   26.09
  -7  13  -2  298.69   25.02
  13   7   2  329.18   25.68
  -7  13   2  336.04   26.88
 -13  -7   2  318.71   28.34
   5 -13  -2  144.62   18.63
  13   5  -2  212.86   19.52
 -13  -5  -2  208.89   15.05
 -13  -5   2  189.99   17.05
  13   5   2  201.12   17.17
 -13  -5   2  200.03   19.81
   3 -13  -2  750.27   53.94
  13   3  -2  678.90   52.03
  -3  13  -2  821.90   51.77
  13   3   2  645.54   50.55
 -13  -3   2  665.68   52.13
  -3  13   2  795.01   52.96
 -13  -3   2  669.04   50.98
   1 -13  -2  564.01   44.74
  13   1  -2  605.77   43.30
  13   1   2  548.30   41.61
 -13  -1   2  544.91   43.30
  -1  13   2  705.46   44.62
 -13  -1   2  549.22   42.19
  13  -1  -2  996.31   77.87
  13  -1  -2 1042.86   77.43
 -13   1   2 1181.58   78.01
 -13   1   2 1149.58   77.09
  13  -1   2 1147.43   76.36
  13  -3  -2  939.56   71.20
  -3 -13  -2 1073.21   73.54
  13  -3  -2  934.33   70.64
 -13   3   2 1023.64   70.91
 -13   3   2 1050.24   71.52
  13  -3   2 1034.60   70.14
  13  -5  -2  134.35   14.76
 -13   5  -2  117.81   11.78
  13  -5  -2  121.61   13.97
 -13   5   2  138.38   14.68
 -13   5   2  131.00   13.78
  13  -5   2  131.14   11.04
  13  -5   2  143.94   13.46
  13  -7  -2  274.33   26.03
 -13   7  -2  297.12   23.91
  13  -7  -2  285.79   25.77
  -7 -13  -2  379.69   28.65
 -13   7   2  337.08   26.72
 -13   7   2  312.88   26.00
  13  -7   2  346.31   24.33
  13  -7   2  327.84   25.18
  -9 -13  -2 1008.25   70.88
   9  13  -2  926.97   69.50
  13  -9  -2  896.69   69.09
 -13   9  -2  975.46   66.90
  13  -9  -2  935.95   69.40
  13  -9   2  977.81   68.10
 -13   9   2  977.00   69.20
 -13   9   2 1027.18   69.76
  13 -11  -2  237.21   24.11
 -13  11  -2  261.08   20.96
 -13  11   2  262.47   23.78
  13 -11   2  272.17   22.87
  13 -11   2  251.22   21.94
 -13 -13  -2  459.10   37.90
  13 -13  -2  475.81   38.30
 -13  13  -2  523.02   35.29
  13 -13   2  391.37   35.81
  13 -13   2  419.95   35.99
 -13  13   2  475.71   37.65
 -13 -13   2  521.25   42.81
 -12  14  -2  241.16   21.43
 -14 -12  -2  262.89   23.56
  12 -14  -2  235.95   24.91
 -12  14   2  238.46   23.73
 -14 -12   2  259.25   30.59
  12 -14   2  241.95   22.87
  12 -14   2  263.11   25.43
  10 -14  -2  500.53   41.69
 -10  14  -2  522.67   38.89
 -10  14   2  505.28   40.83
  10 -14   2  541.28   39.33
  14   8  -2  490.76   38.74
   8 -14  -2  481.85   38.72
  -8  14  -2  488.11   35.98
 -14  -8  -2  504.26   36.14
   8 -14   2  449.52   36.16
  -8  14   2  489.11   37.60
  14   8   2  465.94   36.33
 -14  -8   2  446.51   39.02
   6 -14  -2  122.42   16.47
  -6  14  -2  126.86   13.71
 -14  -6   2  153.33   14.69
  -6  14   2  120.82   15.22
  14   6   2  166.08   15.06
 -14  -6   2  140.01   17.95
  14   4  -2  686.57   51.56
  -4  14  -2  860.81   51.02
 -14  -4   2  681.30   50.14
  14   4   2  620.24   49.77
 -14  -4   2  642.63   51.42
   2 -14  -2 1449.25  110.34
  14   2  -2 1641.94  107.89
  14   2  -2 1647.16  109.13
  -2  14  -2 1444.41  108.19
  14   2   2 1637.89  107.64
  -2  14   2 1435.18  109.15
 -14  -2   2 1607.44  109.05
 -14  -2   2 1655.67  108.10
   0 -14  -2  375.74   32.41
  14   0  -2  394.87   30.91
  14   0  -2  382.08   29.87
 -14   0   2  394.65   29.92
  14   0   2  386.87   29.39
 -14   0   2  393.04   31.20
   0  14   2  404.54   32.03
  14  -2  -2 1387.49   99.96
  -2 -14  -2 1599.78  102.62
  14  -2  -2 1374.47   99.08
  14  -2   2 1406.40   98.56
 -14   2   2 1416.69   99.86
 -14   2   2 1428.40   99.26
  14  -4  -2  850.16   62.51
 -14   4  -2  939.61   60.89
  14  -4  -2  833.37   63.13
  14  -4   2  851.67   59.93
  14  -4   2  858.24   61.90
 -14   4   2  891.65   62.73
 -14   4   2  938.12   63.40
   6  14  -2   71.65   12.02
 -14   6  -2   71.34    9.85
  14  -6  -2   64.87   11.13
  14  -6  -2   67.86   12.35
  -6 -14  -2  103.62   13.73
 -14   6   2   79.66   12.18
  14  -6   2   79.74   11.13
 -14   6   2   52.63    9.15
  14  -6   2   75.37    8.59
   8  14  -2  246.96   25.08
  14  -8  -2  268.44   24.62
  -8 -14  -2  291.55   26.41
 -14   8  -2  298.67   22.34
  14  -8  -2  276.19   25.37
 -14   8   2  284.78   24.82
  14  -8   2  321.25   24.18
 -14   8   2  306.47   25.26
  14  -8   2  297.01   22.98
  14 -10  -2  744.04   54.09
 -10 -14  -2  676.22   54.83
  10  14  -2  753.37   57.94
 -14  10  -2  738.60   51.21
  14 -10   2  729.26   52.87
 -14  10   2  712.10   53.89
 -14  10   2  719.55   53.60
  14 -10   2  710.39   52.05
  14 -12  -2  366.98   31.58
 -14  12  -2  399.63   28.56
 -12 -14  -2  362.23   32.03
 -14  12   2  383.07   31.34
  14 -12   2  323.99   29.75
  14 -12   2  354.51   29.34
 -14  14  -2  145.26   15.84
  14 -14  -2  159.06   20.34
 -14 -14  -2  154.52   18.98
 -14  14   2  168.04   19.49
 -14 -14   2  109.82   23.17
  14 -14   2  175.52   17.60
 -13  15  -2   78.33   12.14
 -15 -13  -2   80.84   15.37
  13 -15  -2   81.95   15.61
 -15 -13   2   93.91   19.95
  13 -15   2   72.24   13.82
 -13  15   2   66.01   11.83
 -11  15  -2  290.38   24.15
  11 -15  -2  278.54   27.63
 -11  15   2  277.66   26.34
 -15  -9  -2  812.18   58.83
  -9  15  -2  856.16   58.65
   9 -15  -2  857.65   61.98
  -9  15   2  803.50   60.38
  15   9   2  831.33   59.33
   9 -15   2  728.74   58.60
 -15  -9   2  808.04   62.29
   7 -15  -2  449.69   36.43
  15   7  -2  437.72   38.55
  -7  15  -2  411.95   33.06
 -15  -7  -2  441.73   32.05
 -15  -7   2  424.89   36.09
  15   7   2  434.38   34.00
  -7  15   2  417.41   34.82
  -5  15  -2  407.79   29.37
  15   5  -2  383.21   31.74
  15   5   2  359.04   29.32
 -15  -5   2  328.04   30.82
  -5  15   2  414.00   31.11
 -15  -5   2  331.73   28.62
   3 -15  -2 1035.27   78.42
  -3  15  -2 1012.18   75.90
  15   3  -2 1098.44   76.92
  15   3   2 1095.77   75.37
 -15  -3   2 1092.49   76.92
  -3  15   2 1025.36   77.20
 -15  -3   2 1168.02   75.82
  15   1  -2 1471.74  105.69
  15   1  -2 1448.59  104.34
 -15  -1   2 1577.56  104.77
  15   1   2 1515.77  104.22
 -15  -1   2 1554.93  105.74
  15  -1  -2  659.49   47.48
  15  -1  -2  658.96   48.72
  15  -1   2  661.59   47.20
 -15   1   2  638.66   47.61
 -15   1   2  649.59   48.50
  15  -3  -2  816.96   58.15
  15  -3  -2  787.93   56.88
  -3 -15  -2  781.20   59.97
  15  -3   2  818.89   56.59
 -15   3   2  769.14   57.00
 -15   3   2  788.34   57.60
  -5 -15  -2  318.72   26.00
  15  -5  -2  241.15   22.09
  15  -5  -2  230.56   23.77
  15  -5   2  259.80   19.28
 -15   5   2  231.03   22.15
 -15   5   2  254.94   23.01
  15  -5   2  281.99   22.33
  15  -7  -2  388.02   33.81
  -7 -15  -2  439.39   36.52
   7  15  -2  434.20   34.55
  15  -7  -2  408.13   35.91
 -15   7  -2  442.56   31.66
 -15   7   2  442.14   34.14
 -15   7   2  463.67   34.75
  15  -7   2  434.58   31.76
  15  -7   2  433.07   33.40
  -9 -15  -2  556.93   47.28
 -15   9  -2  634.88   43.19
  15  -9  -2  616.76   45.72
 -15   9   2  605.36   45.71
  15  -9   2  621.27   45.02
 -15   9   2  568.02   45.75
  15 -11  -2  285.47   26.34
 -15  11  -2  299.22   23.09
  15 -11   2  271.70   23.85
  15 -11   2  277.83   25.46
 -15  11   2  284.82   26.05
 -15  13  -2  133.85   14.36
 -13 -15  -2  129.46   18.10
  15 -13  -2  130.98   18.19
 -15  13   2  124.17   17.57
  15 -13   2  134.03   15.76
 -15 -15  -2   59.59   13.11
 -15  15  -2   48.96    8.70
  15 -15  -2   34.34   12.34
 -15  15   2   51.31   11.12
  15 -15   2   40.03   10.59
  14 -16  -2   89.51   16.80
 -14  16  -2   91.95   13.72
  14 -16   2   80.49   15.40
 -14  16   2   77.72   13.65
 -16 -12  -2   83.42   14.49
  12 -16  -2   53.85   14.09
 -12  16  -2   70.40   12.31
 -12  16   2   67.71   12.31
  12 -16   2   80.49   14.48
 -16 -12   2   66.48   19.60
 -16 -10  -2  553.90   46.67
  10 -16  -2  631.35   49.28
 -10  16  -2  624.73   45.51
 -10  16   2  639.06   47.86
 -16 -10   2  612.72   50.13
   8 -16  -2   83.82   16.26
  -8  16  -2   80.51   12.63
 -16  -8   2   99.28   19.43
  -8  16   2   87.70   14.77
  16   8   2   54.92   14.87
   6 -16  -2  680.47   52.83
  -6  16  -2  765.22   50.02
 -16  -6   2  604.68   51.11
  16   6   2  579.18   49.33
 -16  -6   2  645.92   49.21
  -6  16   2  780.84   51.93
  -4  16  -2  255.03   22.53
   4 -16  -2  228.17   25.03
  16   4  -2  291.03   27.30
  -4  16   2  222.00   23.59
 -16  -4   2  299.99   22.78
 -16  -4   2  246.05   24.80
  16   4   2  284.02   23.15
  16   2  -2  103.69   16.74
  16   2  -2   96.10   13.23
 -16  -2   2   96.01   16.37
  16   2   2  110.81   14.08
  -2  16   2  137.47   15.76
 -16  -2   2  119.30   13.66
  16   0  -2 2028.87  152.15
  16   0  -2 2207.33  151.04
   0  16  -2 2298.37  153.10
   0 -16  -2 2246.90  155.00
  16   0   2 2139.51  151.00
   0  16   2 2270.61  154.04
 -16   0   2 2238.52  151.46
 -16   0   2 2263.20  152.42
  16  -2  -2  149.76   18.64
  16  -2  -2  166.39   16.18
 -16   2   2  167.40   17.56
 -16   2   2  157.45   16.52
  16  -2   2  143.55   16.30
  16  -4  -2  357.65   30.48
  16  -4  -2  322.20   27.46
 -16   4  -2  347.43   25.74
 -16   4   2  333.40   28.46
 -16   4   2  330.68   27.88
  16  -4   2  356.82   27.74
  16  -6  -2 1158.41   84.42
  -6 -16  -2 1062.12   86.95
 -16   6  -2 1260.33   82.58
  16  -6   2 1179.76   82.03
 -16   6   2 1316.24   85.55
  16  -6   2 1158.90   84.11
 -16   6   2 1250.63   84.84
 -16   8  -2  116.56   13.08
  -8 -16  -2  131.79   18.81
  16  -8  -2  137.98   15.99
  16  -8   2   92.05   16.01
  16  -8   2  130.24   13.83
 -16   8   2  138.09   17.08
 -16   8   2  108.03   15.87
  16 -10  -2  566.76   43.75
 -10 -16  -2  535.16   46.02
 -16  10  -2  590.63   40.97
 -16  10   2  588.86   44.00
  16 -10   2  528.74   43.03
  16 -10   2  559.40   41.77
 -16  10   2  572.81   44.50
  16 -12  -2  106.76   17.14
 -12 -16  -2  131.12   18.47
 -16  12  -2  111.40   13.07
 -16  12   2   90.02   16.63
  16 -12   2  111.25   14.47
  16 -14  -2  101.47   18.44
 -16  14  -2   73.03   12.57
 -16  14   2   80.67   13.13
 -16  16  -2  373.06   32.75
 -16 -16  -2  433.40   37.88
  16 -16  -2  416.71   37.89
  16 -16   2  411.95   35.01
 -16  16   2  421.59   37.01
  15 -17  -2  172.97   24.47
 -15  17  -2  149.01   18.59
  15 -17   2  167.12   21.24
 -15  17   2  134.61   22.21
  13 -17  -2   49.08   14.29
 -13  17  -2   75.04   13.08
 -17 -13   2   54.59   29.20
  13 -17   2   63.30   13.77
 -17 -11  -2  306.99   27.48
 -11  17  -2  306.15   26.18
  11 -17  -2  317.51   30.88
 -17 -11   2  313.16   34.47
 -11  17   2  278.72   28.53
 -17  -9  -2  104.39   15.00
   9 -17  -2   98.67   17.84
  -9  17  -2   79.09   13.41
 -17  -9  -2   91.02   13.92
  -9  17   2   63.86   12.31
 -17  -9   2   96.43   19.03
   7 -17  -2  883.04   65.70
  -7  17  -2  870.12   62.04
 -17  -7  -2  810.56   59.48
 -17  -7   2  818.28   64.22
  -7  17   2  900.40   64.13
   5 -17  -2  430.49   40.52
  -5  17  -2  420.44   37.17
 -17  -5   2  555.11   37.60
 -17  -5   2  548.98   40.16
  -5  17   2  398.88   38.51
  17   5   2  551.49   38.35
  -3  17  -2  451.23   38.34
   3 -17  -2  511.35   41.78
  17   3   2  532.79   38.31
  -3  17   2  422.85   39.35
 -17  -3   2  543.94   38.11
 -17  -3   2  500.84   39.77
  17   1  -2  629.82   49.69
  -1  17  -2  740.75   51.86
   1 -17  -2  805.06   55.29
 -17  -1   2  651.04   50.16
  -1  17   2  749.28   53.16
  17   1   2  658.98   50.36
 -17  -1   2  616.42   51.28
  17  -1  -2  843.12   59.38
 -17   1   2  880.43   59.96
 -17   1   2  873.63   60.89
  17  -1   2  815.54   59.67
   1  17   2  720.61   62.05
  17  -3  -2  253.82   21.65
  -3 -17  -2  296.24   26.54
 -17   3   2  200.92   21.45
 -17   3   2  230.26   22.77
  17  -5  -2  420.04   33.31
 -17   5  -2  426.82   31.07
  -5 -17  -2  492.43   38.00
  17  -5   2  425.06   33.57
 -17   5   2  373.17   33.65
 -17   5   2  387.79   33.25
 -17   7  -2  865.60   59.70
  -7 -17  -2  815.74   65.21
  17  -7  -2  854.62   62.06
  17  -7   2  805.57   61.69
 -17   7   2  875.22   62.24
  17  -7   2  851.78   59.62
 -17   7   2  888.00   62.74
 -17   9  -2   57.66   10.25
  17  -9  -2   74.73   13.87
 -17   9   2   54.69   10.40
 -17   9   2   49.14   11.45
  17 -11  -2  158.41   18.96
 -17  11  -2  169.54   15.52
  17 -11   2  126.32   15.66
 -17  11   2  137.48   19.27
 -17  13  -2   90.42   12.96
  17 -13  -2   82.81   14.89
 -17  13   2   68.01   12.98
  17 -13   2   75.21   12.50
 -17  15  -2  192.34   20.46
  17 -15  -2  226.08   25.90
  17 -15   2  209.67   22.70
 -17  15   2  228.50   25.55
 -17  17  -2  204.08   21.62
  17 -17  -2  204.70   27.11
 -17 -17  -2  222.75   27.37
  17 -17   2  221.39   25.08
 -17  17   2  205.50   26.30
  16 -18  -2  111.59   22.20
 -16  18  -2   72.80   12.50
 -16  18   2   86.93   15.76
  16 -18   2   94.39   16.89
 -14  18  -2  237.34   23.53
  14 -18  -2  244.07   29.02
  14 -18   2  238.86   26.56
 -14  18   2  233.91   27.22
 -18 -12  -2  123.09   17.63
 -12  18  -2   80.82   12.67
  12 -18  -2  101.25   19.73
  12 -18   2  111.41   17.78
 -12  18   2   64.21   13.52
 -18 -12   2  111.03   23.90
  10 -18  -2  329.30   32.23
 -10  18  -2  319.77   27.58
 -18 -10   2  259.68   42.74
 -10  18   2  338.12   30.31
 -18  -8  -2  175.07   19.16
 -18  -8  -2  200.29   18.55
   8 -18  -2  250.16   26.19
  -8  18  -2  251.04   21.50
  -8  18   2  243.32   23.70
 -18  -8   2  187.70   26.21
   6 -18  -2  191.22   23.62
  -6  18  -2  189.46   19.30
  -6  18   2  160.71   20.71
   4 -18  -2  519.45   43.21
  -4  18  -2  481.76   39.44
  -4  18   2  473.95   41.19
  18   4   2  516.77   41.61
 -18  -4   2  522.17   38.84
 -18  -4   2  514.23   41.26
  -2  18  -2  616.62   46.85
   2 -18  -2  678.22   50.77
 -18  -2   2  573.61   46.78
  18   2   2  581.65   45.90
  -2  18   2  594.27   48.02
 -18  -2   2  618.94   45.58
   0 -18  -2   26.37   11.25
   0  18  -2   17.90    7.51
  18   0  -2   30.29    8.24
 -18   0   2   32.77   10.67
  18   0   2   30.14    8.58
 -18   0   2   27.15    7.41
   0  18   2   15.42    8.05
  18  -2  -2  565.00   42.97
  -2 -18  -2  619.28   48.32
 -18   2   2  562.26   44.51
  18  -2   2  565.67   43.83
 -18   2   2  583.79   43.56
  -4 -18  -2  441.73   38.45
  18  -4  -2  418.99   33.35
  18  -4   2  405.34   34.00
 -18   4   2  439.04   33.92
 -18   4   2  406.89   34.25
  -6 -18  -2  183.94   23.69
  18  -6  -2  175.30   18.76
 -18   6  -2  175.27   15.63
 -18   6   2  154.50   18.84
 -18   6   2  160.92   19.60
  18  -6   2  167.45   19.77
  18  -6   2  167.48   14.56
 -18   8  -2  237.86   19.37
  -8 -18  -2  275.42   27.36
  18  -8  -2  202.69   22.01
 -18   8   2  203.54   22.57
  18  -8   2  231.43   19.86
 -18   8   2  218.94   23.56
  18 -10  -2  308.62   28.04
 -18  10  -2  298.64   24.72
 -10 -18  -2  276.20   31.11
 -18  10   2  306.73   28.26
  18 -10   2  320.34   25.68
 -18  12  -2  156.65   16.55
  18 -12  -2  138.77   20.35
 -12 -18  -2  185.15   24.51
 -18  12   2  172.61   21.57
  18 -12   2  156.81   18.14
  18 -14  -2  248.84   28.16
 -18  14  -2  256.21   23.63
  18 -14   2  277.33   24.88
 -18  14   2  250.42   27.73
 -18  16  -2   64.91   10.60
  18 -16  -2   75.06   16.57
  18 -16   2   69.74   14.15
 -18  16   2   65.96   14.01
 -18  18  -2    7.52    8.13
 -18 -18  -2    3.29   13.59
  18 -18  -2   21.13   13.87
 -18  18   2    3.24   11.36
  18 -18   2   18.81   12.38
 -17  19  -2    7.27    8.62
 -19 -17  -2   20.32   14.39
  17 -19  -2   18.21   14.03
 -17  19   2   11.14   12.32
  17 -19   2   18.30   13.19
 -15  19  -2  149.23   20.46
  15 -19  -2  146.52   26.37
 -19 -15  -2  188.73   23.66
  15 -19   2  144.95   23.71
 -15  19   2  191.98   25.58
 -13  19  -2  419.57   33.98
  13 -19  -2  392.06   38.49
 -19 -13  -2  375.53   34.58
 -13  19   2  394.72   36.58
  13 -19   2  404.00   36.92
 -19 -11  -2   60.80   13.98
 -11  19  -2   43.28   10.03
  11 -19  -2   59.12   14.90
 -19 -11   2   80.84   22.19
  11 -19   2   55.16   13.69
 -11  19   2   29.56   10.55
   9 -19  -2  191.51   25.85
  -9  19  -2  196.29   21.96
 -19  -9  -2  247.46   21.85
 -19  -9   2  280.92   31.08
  -9  19   2  195.51   24.18
   7 -19  -2  229.29   29.58
  -7  19  -2  267.51   25.34
  -7  19   2  275.92   27.76
 -19  -7   2  319.88   30.48
  -5  19  -2  281.53   24.60
   5 -19  -2  232.88   28.22
 -19  -5   2  258.88   23.79
  -5  19   2  240.09   26.51
   3 -19  -2  555.37   46.20
  -3  19  -2  623.03   43.09
  -3  19   2  600.92   44.88
 -19  -3   2  485.73   40.68
 -19  -3   2  432.36   42.41
  19   1  -2   44.11    9.02
  -1  19  -2   45.41   10.15
 -19  -1   2   30.63   11.81
 -19  -1   2   27.07    7.82
  -1  19   2   23.83    9.65
   1  19  -2   63.64   11.87
  19  -1  -2   79.45   12.87
 -19   1   2   60.88   10.42
 -19   1   2   72.78   13.33
   1  19   2   68.71   13.13
  19  -1   2   73.53   15.49
  19  -3  -2  900.19   62.14
  -3 -19  -2  781.81   66.59
 -19   3   2  826.19   63.00
 -19   3   2  917.13   62.72
  19  -5  -2  333.48   27.92
 -19   5  -2  350.42   25.54
  -5 -19  -2  306.81   33.38
 -19   5   2  310.59   28.27
 -19   5   2  305.32   30.77
  -7 -19  -2  312.01   30.64
 -19   7  -2  237.93   21.55
  19  -7  -2  254.57   24.09
 -19   7   2  251.91   24.88
  19  -9  -2  339.86   29.42
  -9 -19  -2  303.32   33.15
 -19   9  -2  336.94   25.84
 -19   9   2  299.65   30.66
  19  -9   2  312.00   31.06
 -19   9   2  320.72   29.46
 -11 -19  -2   78.74   17.45
 -19  11  -2   62.13    9.25
  19 -11  -2   50.93   13.37
 -19  11   2   36.07   10.77
  19 -11   2   74.94   13.11
 -19  13  -2  314.83   27.69
 -13 -19  -2  379.59   36.79
  19 -13  -2  332.29   32.07
  19 -13   2  318.71   28.57
 -19  13   2  341.89   32.41
 -19  15  -2  284.95   26.53
 -15 -19  -2  309.92   34.77
  19 -15  -2  299.27   31.99
  19 -15   2  291.66   28.27
 -19  15   2  313.61   31.43
 -19  17  -2   -8.06    7.44
 -17 -19  -2   17.52   15.26
  19 -17  -2   17.27   14.14
  19 -17   2   12.02   11.80
 -19  17   2    9.40   11.23
 -19  19  -2   63.93   12.04
 -19 -19  -2   78.02   19.02
  19 -19  -2   72.70   18.74
 -19  19   2   61.87   16.07
  19 -19   2   65.58   16.45
  18 -20  -2   66.52   21.00
 -18  20  -2   58.51   11.93
 -20 -18  -2  115.83   20.78
 -18  20   2   68.72   16.78
  18 -20   2   94.12   18.09
  16 -20  -2   45.85   16.47
 -16  20  -2   37.64   10.48
 -20 -16  -2   68.69   15.37
  16 -20   2   31.52   14.82
 -16  20   2   32.16   14.64
 -20 -14  -2  265.01   30.33
 -14  20  -2  339.24   29.66
 -20 -14  -2  283.32   34.37
  14 -20  -2  360.06   36.03
  14 -20   2  327.51   33.35
 -14  20   2  330.30   33.58
 -12  20  -2  139.55   19.71
 -20 -12  -2  136.43   19.88
 -20 -12  -2  146.59   22.72
  12 -20  -2  149.44   24.63
 -12  20   2  106.96   17.72
  12 -20   2  128.47   23.29
 -20 -12   2  118.26   27.72
 -20 -10  -2  137.40   19.92
 -10  20  -2  130.31   18.73
  10 -20  -2  156.51   24.20
 -20 -10  -2  134.85   18.33
 -20 -10   2  157.45   26.54
 -10  20   2  149.53   22.37
  -8  20  -2  278.80   27.01
   8 -20  -2  283.95   31.13
  -8  20   2  279.62   29.33
   6 -20  -2  532.35   46.55
  -6  20  -2  460.27   41.64
  -6  20   2  503.31   43.87
 -20  -6   2  618.31   46.01
   4 -20  -2  162.15   23.24
  -4  20  -2  152.29   18.70
 -20  -4   2  103.81   21.64
 -20  -4   2  114.35   16.72
  -4  20   2  142.40   20.52
   2 -20  -2  221.92   26.67
  -2  20  -2  213.07   22.80
  -2  20   2  209.47   24.00
 -20  -2   2  177.20   20.43
 -20  -2   2  160.93   23.54
   0 -20  -2  262.38   28.82
  20   0  -2  256.76   22.13
   0  20  -2  237.70   25.56
 -20   0   2  249.36   25.12
 -20   0   2  217.28   22.98
   0  20   2  221.52   26.24
  -2 -20  -2  309.87   33.13
  20  -2  -2  335.51   27.02
   2  20   2  263.15   31.17
 -20   2   2  313.87   29.07
 -20   2   2  320.82   27.78
  20  -4  -2  243.89   23.18
 -20   4   2  260.23   24.30
 -20   4   2  236.98   24.99
 -20   6  -2  306.53   23.01
  20  -6  -2  294.94   25.43
 -20   6   2  256.10   26.02
 -20   6   2  235.24   26.65
  20  -8  -2  209.44   23.60
 -20   8  -2  226.81   20.47
  -8 -20  -2  299.80   30.67
 -20   8   2  229.39   24.34
  20  -8   2  249.23   20.50
 -20   8   2  203.94   25.36
 -10 -20  -2  306.59   33.65
 -20  10  -2  303.86   24.16
  20 -10  -2  291.12   28.19
  20 -10   2  271.13   24.70
 -20  10   2  267.00   28.18
 -20  12  -2   96.93   14.71
  20 -12  -2   78.19   15.83
  20 -12   2  102.46   16.10
 -20  12   2   59.98   13.53
 -14 -20  -2  210.79   30.31
  20 -14  -2  182.06   24.73
 -20  14  -2  162.58   19.53
 -20  14   2  146.24   24.12
  20 -14   2  186.19   21.82
 -16 -20  -2   46.35   17.98
  20 -16  -2   43.23   14.77
 -20  16  -2   10.62    7.94
  20 -16   2   10.34   11.38
 -20  16   2    8.66   11.11
 -20  18  -2  105.08   18.95
  20 -18  -2  110.07   21.74
 -18 -20  -2  109.98   23.21
  20 -18   2  151.74   23.78
 -20  18   2  106.91   18.65
 -20 -20  -2   80.26   21.61
 -20  20  -2  133.30   21.20
  20 -20  -2  128.74   26.57
  20 -20   2  168.53   26.67
 -20  20   2  100.60   21.04
 -19  21  -2   75.25   14.24
  19 -21  -2  110.81   24.22
  19 -21   2  122.47   21.42
 -19  21   2  112.23   20.89
  17 -21  -2  116.08   27.73
 -21 -17  -2  180.12   26.43
 -17  21  -2  149.43   21.70
  17 -21   2  153.02   26.76
 -15  21  -2  121.76   20.51
 -21 -15  -2  118.67   21.84
  15 -21  -2  132.18   24.43
  15 -21   2  120.76   21.29
 -15  21   2  116.26   21.34
  13 -21  -2  175.37   28.60
 -21 -13  -2  200.15   22.43
 -21 -13  -2  231.34   27.97
 -13  21  -2  179.01   23.59
  13 -21   2  179.18   27.86
 -13  21   2  162.52   27.19
  11 -21  -2  349.31   37.81
 -21 -11  -2  337.34   32.25
 -11  21  -2  385.17   32.96
 -21 -11  -2  313.01   38.72
  11 -21   2  418.80   37.60
 -21 -11   2  340.77   44.92
 -11  21   2  404.01   36.33
  -9  21  -2   97.80   17.75
   9 -21  -2   99.81   20.05
 -21  -9   2   91.00   22.96
  -9  21   2   93.72   16.51
   7 -21  -2   97.84   19.67
  -7  21  -2   65.50   12.50
 -21  -7   2   79.01   19.94
  -7  21   2   77.88   14.86
   5 -21  -2  589.58   48.41
  -5  21  -2  488.34   42.78
  -5  21   2  520.13   45.14
   3 -21  -2   61.56   18.30
  -3  21  -2   60.32   11.78
  -3  21   2   45.52   12.10
  -1  21  -2   88.37   14.91
   1 -21  -2  131.11   23.16
 -21  -1   2  126.32   20.56
 -21  -1   2  133.14   17.23
  -1  21   2   76.61   15.06
   1  21  -2  144.54   21.43
  -1 -21  -2  181.96   25.74
  21  -1  -2  144.28   17.48
 -21   1   2  145.59   21.27
 -21   1   2  136.73   18.54
   1  21   2  181.57   23.40
  -3 -21  -2   42.73   15.28
  21  -3  -2   76.21   12.20
 -21   3   2   46.14   12.89
 -21   3   2   54.40   10.67
  21  -5  -2  501.64   37.73
  -5 -21  -2  424.67   44.19
 -21   5   2  500.19   38.82
 -21   5   2  447.90   39.43
  -7 -21  -2   75.79   19.43
 -21   7  -2   90.43   12.77
  21  -7  -2  103.82   16.83
 -21   7   2  102.04   17.66
 -21   7   2   91.93   16.51
  -9 -21  -2  211.83   30.59
 -21   9  -2  188.73   18.63
  21  -9  -2  190.42   22.79
  21  -9   2  189.03   19.89
 -21   9   2  193.19   23.33
  21 -11  -2  658.18   53.67
 -11 -21  -2  747.54   59.76
 -21  11  -2  671.36   50.02
  21 -11   2  643.69   50.16
 -21  11   2  727.96   54.14
  21 -13  -2  247.84   27.65
 -13 -21  -2  220.43   32.92
 -21  13  -2  222.49   21.60
 -21  13   2  228.20   27.04
  21 -13   2  191.11   22.71
 -21  15  -2   62.28   10.83
  21 -15  -2   66.31   16.55
 -21  15   2   47.26   13.60
 -21  17  -2  242.91   24.64
 -17 -21  -2  253.23   35.72
  21 -17  -2  228.70   30.62
 -21  17   2  247.59   31.18
  21 -17   2  232.96   28.57
 -21  19  -2   74.39   12.98
  21 -19  -2   84.01   25.28
 -19 -21  -2   93.84   22.55
  21 -19   2   98.12   18.44
 -21  19   2   43.31   16.71
 -21  21  -2   72.12   13.09
 -21 -21  -2   80.69   21.27
  21 -21  -2  104.90   27.44
  21 -21   2   57.43   19.65
 -21  21   2   73.43   18.63
  20 -22  -2   62.31   24.36
 -22 -20  -2    6.08   18.16
 -20  22  -2   -2.32   10.87
  20 -22   2   28.45   21.84
 -20  22   2    6.40   14.58
  18 -22  -2   92.90   23.98
 -18  22  -2   57.62   13.05
 -22 -18  -2   80.92   18.97
 -18  22   2   46.85   18.09
  18 -22   2   97.43   21.94
  16 -22  -2  201.38   34.38
 -16  22  -2  214.62   25.86
 -22 -16  -2  254.99   27.98
  16 -22   2  193.87   30.61
 -16  22   2  204.53   32.23
 -14  22  -2   30.41   11.19
 -22 -14  -2   31.51   13.12
  14 -22  -2   44.34   22.48
 -14  22   2   18.42   13.12
  14 -22   2   53.20   16.64
 -22 -12  -2  211.76   29.76
  12 -22  -2  300.13   37.24
 -12  22  -2  300.89   29.22
 -12  22   2  286.02   34.21
  12 -22   2  304.33   33.91
 -10  22  -2  441.79   41.41
  10 -22  -2  510.58   47.34
 -22 -10   2  525.85   50.42
 -10  22   2  505.58   45.28
  10 -22   2  539.95   46.23
   8 -22  -2  180.21   27.06
  -8  22  -2  140.06   21.19
  -8  22   2  114.13   19.60
 -22  -8   2  191.63   31.38
   6 -22  -2  273.72   31.98
  -6  22  -2  259.07   26.68
 -22  -6   2  179.55   31.19
  -6  22   2  264.17   28.98
  -4  22  -2  213.00   25.69
   4 -22  -2  227.25   31.08
 -22  -4   2  263.28   29.61
 -22  -4   2  273.67   24.71
  -4  22   2  217.69   28.03
  -2  22  -2  100.01   16.49
   2 -22  -2  135.18   25.29
 -22  -2   2  103.20   16.92
  -2  22   2   90.51   17.10
 -22  -2   2   73.58   16.96
   0 -22  -2  199.51   28.69
   0  22  -2  187.55   24.28
   0  22   2  134.82   24.56
 -22   0   2  223.50   22.07
 -22   0   2  215.46   25.12
   2  22  -2  161.12   25.20
  22  -2  -2  203.68   20.51
  -2 -22  -2  204.24   28.92
 -22   2   2  184.55   23.89
   2  22   2  175.50   26.08
 -22   2   2  201.90   21.81
  22  -4  -2  257.76   24.89
 -22   4   2  250.29   28.06
 -22   4   2  287.04   26.47
  -6 -22  -2  247.82   35.32
  22  -6  -2  301.08   28.34
 -22   6   2  358.83   30.01
 -22   6   2  328.15   31.48
  22  -8  -2  140.50   19.76
 -22   8  -2  118.48   15.37
 -22   8   2  123.98   20.25
 -22   8   2  137.99   23.93
  22 -10  -2  337.82   32.61
 -22  10  -2  313.40   28.32
 -22  10   2  345.91   32.97
  22 -10   2  406.01   36.36
 -22  12  -2  243.64   22.51
 -12 -22  -2  246.17   35.66
  22 -12  -2  259.43   27.85
 -22  12   2  209.91   27.51
  22 -12   2  233.06   23.31
  22 -14  -2   15.65   14.10
 -22  14  -2   19.95    8.38
 -14 -22  -2   16.10   17.67
  22 -14   2   21.88   11.19
 -22  14   2   11.50   12.98
  22 -16  -2  142.23   26.80
 -22  16  -2  165.42   20.33
 -16 -22  -2  222.35   33.77
  22 -16   2  151.57   23.28
 -22  16   2  104.20   19.45
  22 -18  -2  121.66   23.02
 -18 -22  -2  112.13   24.98
 -22  18  -2   96.06   14.14
 -22  18   2   92.87   20.14
  22 -18   2  147.40   26.39
 -22  20  -2   28.39   10.87
 -20 -22  -2   76.66   21.70
  22 -20  -2   32.84   19.44
 -22  20   2   -9.22   13.26
  22 -20   2   20.92   17.61
 -22 -22  -2    0.04   20.35
  22 -22  -2   40.06   26.40
 -22  22  -2   17.34   12.01
  22 -22   2   -2.93   25.39
 -22  22   2  -20.24   15.99
 -23 -21  -2   22.80   19.17
  21 -23  -2   15.04   24.43
 -21  23  -2   17.19   12.10
  21 -23   2  -10.94   18.93
 -21  23   2   15.14   17.53
 -19  23  -2   24.55   11.76
 -23 -19  -2   40.51   18.34
  19 -23  -2   46.03   33.41
 -19  23   2   11.89   16.00
  19 -23   2   28.85   20.94
  17 -23  -2  104.50   27.05
 -23 -17  -2  118.13   19.52
 -17  23  -2   74.36   15.05
  17 -23   2  106.71   26.53
 -23 -15  -2  112.02   22.13
  15 -23  -2  112.05   24.52
 -15  23  -2   77.44   15.42
  15 -23   2   99.55   25.05
 -15  23   2   86.30   20.77
 -23 -13  -2   35.96   14.19
 -13  23  -2   33.89   11.44
  13 -23  -2   33.74   18.50
 -13  23   2   42.21   15.24
  13 -23   2   44.16   19.26
 -11  23  -2  130.38   22.27
  11 -23  -2  210.64   34.36
 -23 -11   2   88.18   30.88
 -11  23   2  132.86   23.51
   9 -23  -2  263.48   37.26
  -9  23  -2  232.01   26.64
  -9  23   2  199.76   30.71
 -23  -9   2  260.76   36.76
   7 -23  -2  250.18   34.16
  -7  23  -2  240.56   26.80
  -7  23   2  228.50   29.45
 -23  -7   2  181.36   33.72
  -5  23  -2   86.12   15.02
  -5  23   2   69.42   15.72
 -23  -5   2   84.60   20.59
  -3  23  -2  104.95   17.37
   3 -23  -2  141.94   25.71
  -3  23   2  102.13   18.32
 -23  -3   2  142.51   25.46
 -23  -3   2  139.34   19.13
  -1  23  -2  134.36   23.40
   1 -23  -2  174.60   29.25
  -1  23   2  162.83   25.48
 -23  -1   2  183.00   21.09
  23  -1  -2  243.47   23.46
  -1 -23  -2  258.53   33.31
   1  23  -2  245.07   28.77
 -23   1   2  244.27   25.28
 -23   1   2  280.89   27.76
   1  23   2  191.30   29.21
  -3 -23  -2  136.30   25.55
  23  -3  -2  138.49   18.29
 -23   3   2  146.00   23.07
 -23   3   2  154.39   20.34
  23  -5  -2  123.57   17.50
  -5 -23  -2  101.77   23.99
 -23   5   2  104.55   18.89
 -23   5   2   77.40   16.72
  -7 -23  -2  403.61   43.42
  23  -7  -2  385.85   34.49
 -23   7   2  367.82   37.11
 -23   7   2  424.80   35.49
  23  -9  -2  255.10   26.35
 -23   9  -2  216.53   22.07
  23  -9   2  261.74   22.89
 -23   9   2  247.41   27.27
  23 -11  -2  113.40   21.90
 -11 -23  -2  163.54   32.12
 -23  11  -2   93.89   15.90
  23 -11   2  112.31   17.65
 -13 -23  -2   49.94   20.00
  23 -13  -2   45.95   15.61
 -23  13  -2   35.95    8.91
  23 -13   2   38.65   11.70
 -23  13   2   31.46   14.83
 -23  15  -2  101.62   17.98
 -15 -23  -2  134.61   26.29
  23 -15  -2   84.36   19.96
 -23  15   2   94.12   17.24
  23 -15   2   83.44   16.10
  23 -17  -2  147.15   27.83
 -23  17  -2  145.35   19.56
 -17 -23  -2   76.32   23.17
 -23  17   2  105.59   19.86
  23 -17   2   89.84   18.50
 -23  19  -2   12.53   11.13
 -19 -23  -2   64.67   22.11
  23 -19  -2   27.19   21.20
  23 -19   2   46.27   17.47
 -23  19   2   23.93   14.71
 -21 -23  -2    8.54   20.77
  23 -21  -2  -19.67   33.88
 -23  21  -2   12.02   12.02
  23 -21   2   22.38   18.84
 -23  21   2   18.48   16.59
  23 -23  -2   29.94   27.80
 -23  23  -2    6.92   12.94
 -23 -23  -2   43.07   22.44
 -23  23   2    9.89   16.48
  23 -23   2   36.47   27.50
  22 -24  -2   -5.69   25.88
 -22  24  -2   -8.03   13.49
 -22  24   2   -2.14   16.91
  22 -24   2   -2.99   42.43
 -20  24  -2   39.09   13.41
 -24 -20  -2   28.95   19.00
  20 -24  -2   43.70   27.34
 -20  24   2    8.10   16.95
  20 -24   2   29.66   24.97
  18 -24  -2   93.46   25.64
 -18  24  -2   68.20   14.51
 -24 -18  -2   90.90   18.43
 -18  24   2   50.05   19.37
  18 -24   2   97.94   26.40
  16 -24  -2   24.91   43.12
 -16  24  -2   -8.66   11.08
 -24 -16  -2    7.57   13.89
 -16  24   2   21.10   17.93
  16 -24   2   37.01   18.42
 -24 -14  -2   72.39   15.41
 -14  24  -2   77.22   14.77
  14 -24  -2  100.16   26.81
  14 -24   2   78.95   22.10
 -14  24   2   99.66   20.64
  12 -24  -2    3.03   19.34
 -12  24  -2   12.97   10.87
  12 -24   2   33.57   18.95
 -12  24   2    2.90   11.62
  10 -24  -2   15.34   16.22
 -10  24  -2    3.03    9.97
 -10  24   2   14.79   14.62
  10 -24   2   15.57   21.73
   8 -24  -2  169.50   28.24
  -8  24  -2  125.38   22.09
  -8  24   2  104.30   22.10
 -24  -8   2   61.08   25.25
   6 -24  -2   18.23   20.40
  -6  24  -2  -12.75    9.65
  -6  24   2    5.23   13.42
 -24  -6   2  -23.68   19.76
   4 -24  -2  134.95   28.77
  -4  24  -2   88.16   16.04
  -4  24   2   90.18   17.58
 -24  -4   2   92.77   21.20
   2 -24  -2  354.98   40.04
  -2  24  -2  236.38   30.29
 -24  -2   2  248.46   31.75
 -24  -2   2  283.24   27.49
  -2  24   2  267.56   33.68
   0  24  -2   53.70   14.35
   0 -24  -2   79.68   22.46
 -24   0   2   74.17   13.09
 -24   0   2   78.24   16.90
   2  24  -2  155.94   25.08
  24  -2  -2  137.90   18.28
  -2 -24  -2  175.98   28.91
   2  24   2  150.58   27.03
 -24   2   2  106.94   19.25
 -24   2   2  127.44   20.27
  -4 -24  -2  145.79   26.53
  24  -4  -2  130.55   17.72
   4  24   2   80.09   18.45
 -24   4   2  116.31   19.90
 -24   4   2   83.59   17.61
  -6 -24  -2   17.03   18.53
  24  -6  -2   36.85   12.33
 -24   6   2   -1.10   14.15
 -24   6   2   28.62   10.82
  -8 -24  -2  167.84   30.25
  24  -8  -2  147.11   21.75
 -24   8   2  160.88   23.68
  24 -10  -2   17.71   13.15
 -10 -24  -2   30.78   20.54
 -24  10  -2    3.94    7.13
  24 -10   2    9.03   11.15
 -24  10   2   -1.39   10.85
 -12 -24  -2   36.62   21.91
 -24  12  -2   27.45    8.33
  24 -12  -2   17.69   14.59
 -24  12   2    1.44   13.87
  24 -12   2   17.63   10.95
  24 -14  -2  133.71   26.40
 -14 -24  -2  127.65   30.85
 -24  14  -2  154.26   19.16
  24 -14   2  123.45   20.39
 -24  14   2  105.90   17.96
  24 -16  -2   36.04   17.84
 -16 -24  -2   46.34   29.28
 -24  16  -2   23.93   10.16
 -24  16   2   28.85   15.91
  24 -16   2   49.08   15.03
 -24  18  -2   43.24   11.84
 -18 -24  -2   71.76   29.48
  24 -18  -2   73.12   28.33
 -24  18   2   49.66   16.64
  24 -18   2   71.96   18.73
 -20 -24  -2   63.31   25.50
  24 -20  -2   42.22   25.89
 -24  20  -2   31.21   12.37
  24 -20   2   19.37   19.04
 -24  20   2   20.38   16.67
 -22 -24  -2   37.59   24.13
  24 -22  -2    2.48   26.34
 -24  22  -2   -6.01   13.27
  24 -22   2  -25.01   23.38
 -24  22   2    5.36   16.42
 -21  25  -2    3.45   16.67
  21 -25  -2   -3.56   26.07
 -21  25   2  -11.71   17.00
  21 -25   2   22.91   24.93
  19 -25  -2   28.49   26.16
 -19  25  -2   14.92   15.62
  19 -25   2   -1.77   26.53
 -19  25   2    2.53   16.55
 -17  25  -2    2.84   12.21
  17 -25  -2   56.01   27.05
  17 -25   2   26.83   32.05
 -17  25   2   26.32   20.19
 -15  25  -2   37.07   13.12
  15 -25  -2   69.30   23.67
  15 -25   2   32.80   23.57
 -15  25   2   59.09   18.00
 -13  25  -2   64.60   14.55
  13 -25   2   63.98   24.01
 -11  25  -2   29.03   12.90
  11 -25  -2   31.49   22.58
 -11  25   2   38.48   17.66
  11 -25   2   68.63   20.20
  -9  25  -2  179.66   25.17
   9 -25  -2  164.35   32.20
   9 -25   2  154.21   31.59
   7 -25  -2  162.35   28.56
  -7  25  -2  105.32   18.33
  -7  25   2  110.94   21.39
   5 -25  -2  161.71   31.22
  -5  25  -2  136.54   25.45
  -5  25   2  177.14   31.21
   3 -25  -2  375.22   40.85
  -3  25  -2  298.26   33.10
 -25  -3   2  217.20   33.86
  -3  25   2  309.45   39.62
  -1  25  -2  182.09   29.55
   1 -25  -2  234.42   37.72
 -25  -1   2  271.98   26.56
 -25  -1   2  243.15   30.73
   1  25  -2  144.50   25.83
  -1 -25  -2  186.23   36.52
 -25   1   2  118.83   21.17
 -25   1   2  120.74   24.75
   1  25   2  135.99   24.96
  -3 -25  -2  231.60   40.35
   3  25  -2  185.72   30.83
  25  -3  -2  233.88   22.86
 -25   3   2  199.78   25.19
   3  25   2  195.15   35.07
  25  -5  -2  282.26   26.70
  -5 -25  -2  215.32   37.75
 -25   5   2  291.76   29.25
 -25   5   2  224.84   37.08
  25  -7  -2  111.23   20.99
  -7 -25  -2  163.14   32.02
  -9 -25  -2   93.55   24.66
  25  -9  -2   68.21   15.89
 -25   9   2   68.78   16.99
 -11 -25  -2   50.10   23.13
 -25  11  -2   24.88    8.28
  25 -11  -2   18.69   14.29
 -25  11   2    4.06   11.97
 -13 -25  -2  121.09   27.56
  25 -13  -2   58.23   18.24
 -25  13  -2   55.29   10.59
 -25  13   2   32.96   13.82
  25 -13   2   73.14   14.76
 -15 -25  -2  116.04   27.02
 -25  15  -2  138.08   19.73
  25 -15  -2  113.07   22.33
  25 -15   2  103.11   18.03
 -25  15   2  120.81   21.97
  25 -17  -2   41.44   21.47
 -17 -25  -2   39.95   22.28
 -25  17  -2   12.61   10.80
  25 -17   2    1.10   15.89
 -25  17   2   29.59   14.38
 -25  19  -2   18.09   11.76
 -19 -25  -2   27.60   25.10
  25 -19  -2   45.51   23.49
  25 -19   2   -0.66   17.79
 -25  19   2    3.10   16.54
 -21 -25  -2   13.57   28.06
 -25  21  -2   39.76   19.19
  25 -21  -2   -3.94   24.56
  25 -21   2   32.30   22.48
 -25  21   2  -10.68   16.18
 -20  26  -2    2.76   15.01
  20 -26  -2   15.61   26.99
  20 -26   2    0.32   27.78
  18 -26  -2   -5.10   24.30
 -18  26  -2    5.69   14.82
  18 -26   2    2.07   23.78
 -18  26   2   -0.14   17.82
  16 -26  -2   66.45   28.53
 -16  26  -2   59.46   19.45
  16 -26   2   51.48   24.45
 -16  26   2   40.25   20.88
 -14  26  -2   22.63   15.10
  14 -26  -2   23.39   25.43
 -14  26   2    4.57   17.10
  14 -26   2   17.35   27.30
  12 -26  -2   27.69   21.45
 -12  26  -2   17.65   13.05
  12 -26   2   10.58   32.34
 -12  26   2    1.10   15.55
 -10  26  -2    8.97   12.88
  10 -26  -2   58.64   25.48
  10 -26   2   72.04   25.72
 -10  26   2   31.47   22.18
  -8  26  -2   48.23   14.00
   8 -26  -2  131.69   54.18
  -8  26   2   68.20   20.32
  -6  26  -2   84.64   17.06
   6 -26  -2  128.60   29.33
  -6  26   2   87.92   21.23
   4 -26  -2   32.47   23.39
  -4  26  -2   50.86   14.13
  -4  26   2   21.65   13.52
  -2  26  -2   45.28   15.14
   2 -26  -2   93.58   27.38
 -26  -2   2   54.42   14.29
  -2  26   2   28.25   15.53
   0 -26  -2   20.90   22.74
   0  26  -2   23.80   14.95
   0  26   2   27.88   14.57
 -26   0   2    2.60   11.05
   2  26  -2   21.75   17.92
  -2 -26  -2   51.58   22.89
   2  26   2   39.21   15.63
 -26   2   2   71.78   14.54
  26  -4  -2   71.21   13.91
  -4 -26  -2   44.02   22.32
 -26   4   2   55.12   14.88
   4  26   2   52.67   16.54
  -6 -26  -2  212.31   39.51
  26  -6  -2  151.20   23.47
 -26   6   2  163.62   28.30
  -8 -26  -2  104.49   27.30
 -26   8   2   87.93   16.44
 -10 -26  -2   42.80   25.78
  26 -10  -2   42.59   15.93
 -26  10   2   14.07   12.47
 -12 -26  -2   52.29   27.74
 -26  12  -2   30.55    9.50
  26 -12  -2   36.78   16.96
 -26  12   2    8.39   14.73
  26 -12   2   75.62   18.55
 -14 -26  -2   43.79   27.40
  26 -14  -2   54.51   19.04
 -26  14  -2   27.57   10.14
  26 -14   2   54.32   15.60
 -16 -26  -2   56.68   29.01
 -26  16  -2   50.07   12.06
  26 -16  -2   84.21   20.86
 -26  16   2   63.99   17.17
  26 -16   2   50.91   17.84
  26 -18  -2   16.48   22.72
 -26  18  -2    9.32   11.86
 -26  18   2   12.38   16.56
 -20 -26  -2   64.56   42.32
  26 -20  -2   35.89   39.34
 -26  20   2   -1.24   16.49
 -19  27  -2   -5.14   16.63
  19 -27  -2   -0.93   25.48
  19 -27   2  -26.92   24.14
 -19  27   2   22.18   17.22
  17 -27  -2   32.45   26.10
 -17  27  -2    5.90   13.14
 -17  27   2   -3.07   17.99
  17 -27   2    9.08   26.97
 -15  27  -2   15.16   15.06
  15 -27  -2   83.95   27.41
  15 -27   2   36.27   28.84
 -15  27   2   20.79   19.23
 -13  27  -2   26.44   14.88
  13 -27  -2   28.71   25.31
 -13  27   2   -2.86   19.39
  13 -27   2    6.26   23.38
  11 -27  -2   58.52   29.13
 -11  27  -2   34.02   18.24
  11 -27   2   61.10   23.70
 -11  27   2   24.76   18.88
  -9  27  -2    4.26   17.22
   9 -27  -2   35.30   23.32
   9 -27   2   -2.35   20.97
  -9  27   2    7.21   16.11
   7 -27  -2   75.53   25.20
  -7  27  -2   44.14   19.94
   7 -27   2   56.65   26.89
  -5  27  -2  253.56   38.25
   5 -27  -2  250.17   41.25
  -5  27   2  225.20   40.41
  -3  27  -2   52.68   19.86
  -3  27   2   73.62   20.41
  -1  27  -2  238.39   35.34
 -27  -1   2  182.63   25.59
  -1  27   2  148.26   27.71
  -1 -27  -2  235.70   47.30
   1  27  -2  191.64   34.28
 -27   1   2  279.62   28.87
   1  27   2  214.81   39.71
   3  27  -2   32.78   15.62
  -3 -27  -2   89.91   31.93
   3  27   2   63.33   21.35
 -27   3   2   63.68   14.10
  -5 -27  -2  215.53   40.35
   5  27  -2  122.72   26.48
  27  -5  -2  187.37   22.95
 -27   5   2  141.82   25.32
  27  -7  -2   79.23   16.35
  -7 -27  -2   53.39   31.44
 -27   7   2   37.79   13.29
  -9 -27  -2   -4.11   54.04
 -27   9   2    4.89   13.67
  27 -11  -2   38.06   17.81
 -27  11   2   31.10   15.36
 -13 -27  -2   47.50   28.85
 -27  13  -2   29.46    9.88
  27 -13  -2   42.24   18.87
 -27  13   2   26.16   15.51
  27 -15  -2   34.02   20.08
 -15 -27  -2   85.66   28.97
 -27  15   2   32.07   16.80
  27 -17  -2   32.53   25.95
 -17 -27  -2   22.16   26.19
 -27  17   2    1.83   16.44
  27 -19  -2   20.44   32.07
 -19 -27  -2   -6.89   29.45
 -27  19   2   -9.73   16.21
  18 -28  -2   26.90   27.68
 -18  28  -2   10.80   18.82
 -18  28   2   30.94   19.79
  18 -28   2  -31.94   25.95
  16 -28  -2   31.08   26.40
 -16  28  -2   11.98   17.60
 -16  28   2   -1.67   19.44
  16 -28   2   25.31   26.13
  14 -28  -2    6.95   25.24
 -14  28  -2   44.60   19.31
 -14  28   2   31.63   19.50
  14 -28   2  -10.08   25.72
  12 -28  -2   30.28   25.95
 -12  28  -2   39.02   15.19
 -12  28   2   35.98   20.68
  12 -28   2   51.01   28.05
  10 -28  -2   15.03   24.17
 -10  28  -2   -6.07   13.69
  10 -28   2   16.69   27.85
 -10  28   2  -14.19   19.25
   8 -28  -2   25.43   25.64
  -8  28  -2   24.06   14.13
  -8  28   2    9.05   18.96
   8 -28   2   17.43   25.02
   6 -28  -2   93.47   32.08
  -6  28  -2   51.70   16.33
   6 -28   2  103.60   26.69
  -6  28   2   36.94   18.99
  -4  28  -2   25.04   15.07
   4 -28  -2   56.81   26.55
  -4  28   2   40.49   17.66
   2 -28  -2   92.45   28.77
  -2  28  -2   43.95   15.65
  -2  28   2   56.95   19.86
   0 -28  -2   64.99   27.31
   0  28  -2   60.18   22.19
   0  28   2   52.23   19.83
 -28   0   2   91.88   15.45
  -2 -28  -2  118.73   30.49
 -28   2   2  116.78   17.19
   2  28   2   69.63   20.38
   4  28  -2   28.75   24.10
  -4 -28  -2   90.28   27.42
   4  28   2   39.47   18.80
 -28   4   2   47.70   14.50
  -6 -28  -2   87.67   28.44
  28  -6  -2   67.35   15.52
   6  28  -2   55.21   20.91
 -28   6   2   38.81   15.00
   6  28   2   11.88   18.78
  28  -8  -2   20.42   16.18
  -8 -28  -2   18.62   25.41
 -28   8   2   -3.04   13.60
  28 -10  -2   25.25   17.39
 -10 -28  -2   10.08   25.89
 -12 -28  -2   56.85   31.23
  28 -12  -2   92.81   20.99
 -28  12   2   54.81   16.85
 -14 -28  -2   48.48   30.94
  28 -14  -2   26.35   19.87
 -28  14   2   31.87   18.57
  28 -16  -2   15.89   26.71
 -16 -28  -2   53.92   31.33
 -28  16   2   -6.96   15.57
 -18 -28  -2   29.30   29.40
  28 -18  -2   47.34   29.21
 -28  18   2   31.92   18.07
 -17  29  -2    0.98   17.74
  17 -29  -2   63.59   30.58
  17 -29   2   34.12   27.79
 -17  29   2    4.20   19.79
  15 -29  -2   39.91   27.25
 -15  29   2  -24.24   18.11
  15 -29   2   13.26   25.91
 -13  29  -2   22.83   29.58
  13 -29  -2   43.85   26.04
 -13  29   2   39.48   21.11
  13 -29   2   -9.62   26.88
 -11  29  -2   17.02   17.53
  11 -29  -2   30.34   24.33
 -11  29   2   34.81   21.05
  11 -29   2   13.22   26.72
  -9  29  -2   82.36   20.93
   9 -29  -2   86.81   29.37
  -9  29   2   50.34   21.71
   9 -29   2  106.08   31.35
  -7  29  -2   20.61   19.13
   7 -29  -2   29.87   26.85
  -7  29   2   42.07   21.72
   7 -29   2   57.00   27.24
  -5  29  -2   -2.51   17.49
   5 -29  -2  -19.40   23.82
  -5  29   2    7.59   20.46
   5 -29   2  -15.82   21.97
  -3  29  -2    3.80   17.08
   3 -29  -2   38.99   26.53
  -3  29   2   23.46   21.29
   1 -29  -2   26.90   29.15
  -1  29  -2  -13.62   20.15
  -1  29   2  -12.38   21.80
  -1 -29  -2   18.36   25.77
   1  29   2  -20.87   20.71
 -29   1   2    0.07   13.59
   3  29  -2   17.73   17.07
  -3 -29  -2   61.36   32.83
   3  29   2   55.38   23.17
 -29   3   2   51.51   16.30
  -5 -29  -2    0.96   27.81
  29  -5  -2   42.61   14.33
   5  29  -2   28.56   18.57
 -29   5   2   25.20   22.81
   5  29   2   16.23   19.62
  29  -7  -2   36.53   16.17
  -7 -29  -2   85.65   31.81
 -29   7   2   44.98   19.59
   7  29   2   19.93   20.99
  29  -9  -2   98.57   20.22
  -9 -29  -2  122.42   33.71
 -29   9   2   76.80   16.77
  29 -11  -2   36.99   19.33
 -11 -29  -2   35.47   27.67
 -29  11   2   34.32   16.41
  29 -13  -2   42.36   21.29
 -13 -29  -2   30.33   28.67
 -29  13   2   11.67   17.17
  29 -15  -2   16.39   22.44
 -15 -29  -2    2.57   27.18
 -29  15   2  -14.19   15.54
 -17 -29  -2   54.63   28.94
  29 -17  -2   12.29   26.38
 -29  17   2   -9.62   16.79
 -14  30  -2    0.26   18.86
  14 -30  -2   43.46   29.13
  14 -30   2   39.74   27.50
 -14  30   2   20.50   20.51
 -12  30  -2   39.16   18.98
  12 -30  -2   -2.40   27.69
 -12  30   2   -0.59   19.33
  12 -30   2   13.99   26.01
  10 -30  -2   77.59   27.46
 -10  30  -2   46.77   18.25
  10 -30   2   51.17   29.40
 -10  30   2    4.96   21.44
   8 -30  -2   57.66   27.89
  -8  30  -2   41.57   19.52
   8 -30   2  120.30   30.87
  -8  30   2   43.80   22.34
  -6  30  -2   19.47   18.34
   6 -30  -2  -17.30   24.07
   6 -30   2   50.11   26.01
  -6  30   2   -5.44   19.30
  -4  30  -2   35.36   18.24
   4 -30  -2   27.49   27.37
   4 -30   2   54.79   26.09
  -4  30   2   14.27   19.68
   2 -30  -2   40.50   27.21
  -2  30  -2   35.25   18.85
  -2  30   2   47.52   21.42
   0 -30  -2   80.88   30.29
   0  30  -2   16.31   19.41
   0  30   2   32.27   20.37
   2  30  -2   63.63   24.16
  -2 -30  -2   91.07   30.93
 -30   2   2   49.00   14.53
   2  30   2   11.18   21.65
   4  30  -2   28.33   21.85
  -4 -30  -2   26.39   29.79
   4  30   2   17.81   20.64
 -30   4   2   50.06   14.48
  -6 -30  -2    5.86   26.99
   6  30  -2    9.34   19.96
   6  30   2   -8.80   17.85
 -30   6   2   19.57   13.83
  -8 -30  -2   69.20   31.50
   8  30   2   48.96   22.88
 -30   8   2   59.66   17.77
 -10 -30  -2  103.28   34.26
 -30  10   2   77.84   19.66
 -12 -30  -2   45.36   29.18
 -30  12   2  -17.47   15.27
 -14 -30  -2  -23.16   27.25
 -30  14   2   26.35   16.33
  13 -31  -2   24.95   29.63
 -13  31  -2   21.68   21.98
 -13  31   2   21.78   22.32
  13 -31   2   10.26   28.40
 -11  31  -2   11.05   22.79
  11 -31  -2   18.13   28.22
 -11  31   2   32.43   22.06
  11 -31   2   46.29   28.82
  -9  31  -2   10.21   21.21
   9 -31  -2  -36.10   26.59
   9 -31   2   10.91   28.49
  -9  31   2   -8.90   20.55
   7 -31  -2   -1.54   26.35
  -7  31  -2   11.35   22.37
  -7  31   2  -37.03   19.89
   5 -31  -2   -9.98   26.30
  -5  31  -2  -27.48   22.07
   5 -31   2   -4.02   24.62
  -5  31   2   13.40   20.66
   3 -31  -2   17.27   26.79
  -3  31  -2   18.43   23.33
   3 -31   2   16.46   24.10
  -3  31   2   15.02   20.20
   1 -31  -2   31.31   26.58
  -1  31  -2   23.89   21.40
  -1  31   2    7.25   20.77
  -1 -31  -2   -9.15   26.76
   1  31  -2   16.38   21.20
   1  31   2   10.37   20.72
  -3 -31  -2  -24.79   24.42
   3  31  -2   20.59   21.92
   3  31   2    1.72   21.15
 -31   3   2   23.72   16.01
   5  31  -2   -4.10   19.96
  -5 -31  -2  -12.55   26.69
 -31   5   2   -7.01   14.84
   5  31   2    2.99   19.87
  -7 -31  -2   -6.84   27.71
   7  31  -2   23.91   20.99
 -31   7   2   39.16   16.79
   7  31   2   -9.86   19.00
  -9 -31  -2   22.38   27.32
 -31   9   2    6.48   15.70
   9  31   2   21.57   21.03
 -11 -31  -2   67.24   28.85
 -31  11   2   26.55   16.50
 -13 -31  -2   37.73   27.60
 -31  13   2    3.17   16.52
 -10  32  -2   27.95   22.30
  10 -32   2   67.36   32.20
 -10  32   2   39.20   24.31
   8 -32  -2   21.52   29.68
  -8  32  -2   27.22   21.21
   8 -32   2   42.00   30.17
  -8  32   2   46.99   23.91
   6 -32  -2   10.43   29.70
  -6  32  -2   47.21   23.10
   6 -32   2   96.75   32.78
  -6  32   2    2.96   22.06
  -4  32  -2   41.16   22.65
   4 -32  -2   43.54   28.90
   4 -32   2   89.91   30.92
   2 -32  -2   -6.77   26.26
  -2  32  -2   -7.13   20.94
  -2  32   2    8.78   20.90
   2 -32   2   55.38   24.89
   0  32  -2   39.38   21.98
   0 -32  -2  -21.95   27.84
   0  32   2   52.99   23.77
  -2 -32  -2  -25.66   26.77
   2  32   2  -15.91   21.78
   4  32  -2   60.15   23.04
  -4 -32  -2   69.86   29.98
 -32   4   2   26.70   15.60
   4  32   2   27.41   24.19
   6  32  -2   18.31   21.84
  -6 -32  -2   58.62   28.69
 -32   6   2   66.11   16.89
   6  32   2   52.53   22.35
   8  32  -2   29.27   22.01
  -8 -32  -2   12.49   27.34
 -32   8   2   42.15   16.48
   8  32   2   32.74   22.49
 -10 -32  -2   34.40   28.92
 -32  10   2   22.49   16.67
  10  32   2   66.30   24.57
   7 -33  -2   26.50   31.47
  -7  33  -2   -3.79   23.13
  -7  33   2  -23.22   25.13
   7 -33   2  -44.50   32.62
   5 -33  -2   -7.83   29.23
  -5  33  -2    3.05   24.13
  -5  33   2   -4.96   24.82
   5 -33   2   14.75   32.92
  -3  33  -2   15.04   22.40
  -3  33   2   29.66   23.79
   3 -33   2   39.17   30.36
  -1  33  -2   -8.48   21.85
   1 -33  -2  -21.05   28.80
   1 -33   2   57.16   30.97
  -1  33   2   -6.86   22.69
   1  33  -2   -4.70   22.27
  -1 -33  -2   -3.21   28.44
   1  33   2   28.76   24.82
  -3 -33  -2  -44.79   28.12
   3  33  -2  -40.61   22.62
   3  33   2   27.61   25.93
   5  33  -2    9.93   23.17
  -5 -33  -2   12.14   31.15
 -33   5   2   21.71   15.53
   5  33   2   18.64   25.06
   7  33  -2    5.99   23.02
  -7 -33  -2   25.97   31.04
   7  33   2   20.16   23.19
 -33   7   2   -4.42   14.28
   0  -1  -3  993.71   67.32
   0   1  -3  973.65   66.99
   1   0  -3  971.74   66.39
  -1   0  -3  878.82   66.73
   1   0  -3  956.49   64.72
   0   1   3  958.95   66.23
   0  -1   3  955.17   66.22
  -1   0   3  950.00   66.32
   0  -1   3  956.48   64.77
  -1   0   3  959.63   65.06
   1   0   3  979.53   66.10
  -2  -1  -3 2025.63  146.66
   1  -2  -3 2158.69  147.21
   2   1  -3 2057.48  145.77
   2   1  -3 2076.72  147.08
  -1   2  -3 2404.14  148.24
  -2  -1   3 2181.61  147.28
  -2  -1   3 2143.50  145.96
   1  -2   3 2262.82  147.05
  -1   2   3 2185.06  146.02
  -1   2   3 2180.12  147.12
   2   1   3 2167.24  146.65
   1   2  -3 2589.34  181.78
   2  -1  -3 2786.68  183.60
   2  -1  -3 2696.74  182.19
  -2   1  -3 2740.70  183.06
   1   2  -3 2626.30  183.35
   1   2   3 2739.13  183.16
   2  -1   3 2699.65  182.97
  -1  -2   3 2755.49  183.52
  -2   1   3 2631.38  182.37
  -2   1   3 2804.51  183.64
  -1  -2   3 2747.06  183.55
   3   2  -3 1690.82  116.04
   2  -3  -3 1611.89  114.78
  -3  -2  -3 1665.37  115.47
   3   2  -3 1663.55  114.92
   2  -3  -3 1737.58  116.31
   3   2   3 1650.80  115.27
  -2   3   3 1735.88  115.18
  -3  -2   3 1662.00  114.85
   2  -3   3 1875.57  115.94
   3   0  -3 5243.43  358.20
   0   3  -3 5275.02  359.08
   3   0  -3 5295.38  359.28
  -3   0  -3 5280.11  358.63
   0  -3  -3 5266.77  359.25
   3   0   3 5318.50  358.52
  -3   0   3 5458.79  358.30
   0  -3   3 5560.10  359.39
  -3   0   3 5408.70  359.55
   0   3   3 5462.28  359.11
   0   3   3 5175.62  358.11
   2   3  -3 1059.58   73.00
  -3   2  -3  997.60   72.31
   2   3  -3 1050.53   71.55
   3  -2  -3 1207.38   72.12
   3  -2  -3 1004.38   73.05
   2   3   3  975.87   72.30
  -2  -3   3  933.55   71.50
   3  -2   3 1105.69   72.44
  -3   2   3 1153.70   72.25
  -4  -3  -3 2380.09  170.19
   4   3  -3 2532.42  170.94
   3  -4  -3 2572.20  171.33
   3  -4  -3 2482.21  169.92
   4   3  -3 2474.55  169.87
  -3   4   3 2747.93  171.25
  -4  -3   3 2178.23  170.14
  -4  -3   3 2500.11  171.33
   3  -4   3 2797.73  170.81
   4   3   3 2391.85  169.88
  -3   4   3 2647.55  171.09
   4   1  -3 1403.43   91.54
   1  -4  -3 1179.68   91.24
   4   1  -3 1454.05   90.50
  -4  -1  -3 1406.89   90.63
   4   1   3 1322.73   90.97
   1  -4   3 1325.95   91.32
  -4  -1   3 1321.21   90.34
  -1   4   3 1328.97   90.40
   1  -4   3 1213.00   89.42
  -4   1  -3 1347.26   94.35
   1   4  -3 1426.75   93.61
   4  -1  -3 1350.80   94.25
   4  -1  -3 1335.50   95.27
  -1  -4  -3 1413.18   95.28
   1   4   3 1320.89   94.78
   4  -1   3 1480.50   94.56
  -4   1   3 1414.60   94.57
  -1  -4   3 1385.22   93.91
   4  -3  -3 2168.06  143.43
   3   4  -3 2133.44  143.09
  -3  -4  -3 2210.72  145.24
   4  -3  -3 2006.59  144.40
   4  -3   3 2109.88  143.65
  -4   3   3 2113.99  143.60
  -4   3   3 2109.90  144.48
   3   4   3 2011.78  143.78
  -3  -4   3 2105.33  143.03
  -3  -4   3 2224.39  144.90
  -5  -4  -3 2810.36  203.09
   4  -5  -3 3089.11  207.58
   5   4  -3 2820.64  203.56
   4  -5  -3 3342.70  203.44
  -4   5   3 3096.64  203.42
  -4   5   3 3288.04  204.34
   5   4   3 2871.00  202.65
  -5  -4   3 2827.94  202.72
  -5  -4   3 2940.81  204.47
  -5  -2  -3 5273.42  351.60
   5   2  -3 5390.32  351.74
   5   2  -3 5241.03  352.53
   2  -5  -3 5177.04  352.94
  -2   5   3 5304.34  351.98
  -5  -2   3 5536.21  353.12
  -2   5   3 5289.44  352.60
  -5  -2   3 5221.67  351.59
   2  -5   3 4690.72  353.01
   0   5  -3 1138.87   78.37
   0  -5  -3 1125.07   80.46
   5   0  -3 1169.75   80.40
   5   0  -3 1141.88   79.37
  -5   0  -3 1171.89   79.20
   0  -5   3 1117.77   78.58
  -5   0   3 1202.77   79.51
   0   5   3 1208.45   79.44
   0  -5   3 1071.22   81.39
   5   0   3 1193.56   79.64
  -5   0   3 1220.76   80.70
   2   5  -3 5513.13  373.05
   5  -2  -3 5628.47  373.70
  -2  -5  -3 5477.30  374.39
   5  -2  -3 5457.87  374.49
  -5   2   3 5746.07  374.71
   2   5   3 5542.30  373.90
  -5   2   3 5448.07  373.71
  -2  -5   3 5637.75  375.14
  -2  -5   3 5493.39  374.84
   5  -2   3 5684.01  373.41
  -4  -5  -3 3655.19  251.91
   5  -4  -3 3693.35  251.48
   4   5  -3 3765.66  251.30
  -4  -5   3 3967.00  253.20
  -4  -5   3 3706.48  251.11
  -5   4   3 3691.73  252.43
  -5   4   3 3666.25  251.68
   4   5   3 3715.53  251.37
   5  -4   3 3734.13  251.47
   6   5  -3  501.74   33.01
   5  -6  -3  417.69   32.49
   5  -6  -3  405.71   33.64
   5  -6   3  388.91   31.12
  -5   6   3  426.69   33.46
  -6  -5   3  500.15   32.65
   6   5   3  508.32   32.18
   3  -6  -3 3145.15  218.67
   3  -6  -3 3201.37  217.12
  -6  -3  -3 3240.45  216.83
   6   3  -3 3049.01  217.06
  -3   6   3 3202.99  217.36
  -3   6   3 3391.32  218.14
  -6  -3   3 3180.99  216.90
  -6  -3   3 3332.04  218.54
   6   1  -3  962.29   61.07
  -6  -1  -3  964.90   59.48
  -1   6  -3  817.96   58.57
   1  -6  -3  833.63   62.42
   6   1  -3  799.86   60.67
  -1   6  -3  744.02   58.55
  -1   6   3  802.22   60.41
   6   1   3  986.24   59.26
  -1  -6  -3  451.65   34.48
   1   6  -3  476.11   33.07
   6  -1  -3  454.33   34.44
   6  -1  -3  485.75   33.60
  -6   1   3  421.62   33.26
  -1  -6   3  483.32   34.95
   1   6   3  500.46   33.98
  -6   1   3  417.76   34.32
   6  -1   3  437.69   32.53
  -1  -6   3  523.92   32.82
  -3  -6  -3 2384.99  176.89
   3   6  -3 2545.22  175.90
   6  -3  -3 2769.37  176.54
  -6   3   3 2786.76  176.72
   6  -3   3 2658.99  175.86
  -3  -6   3 2401.47  175.69
  -6   3   3 2792.24  177.61
  -3  -6   3 2514.31  177.80
  -5  -6  -3  262.58   22.60
   5   6  -3  283.51   22.22
   6  -5  -3  309.12   22.43
   6  -5  -3  287.56   23.45
  -6   5   3  300.34   23.50
  -5  -6   3  280.39   24.20
   6  -5   3  323.41   20.72
  -5  -6   3  285.08   21.91
   5   6   3  288.21   21.82
   7   6  -3 2041.73  140.87
  -7  -6  -3 1879.86  140.64
   6  -7  -3 2318.53  141.09
   6  -7  -3 2056.15  142.08
  -6   7   3 2091.01  141.74
  -7  -6   3 1888.97  142.16
   6  -7   3 2281.00  139.61
  -6   7   3 2138.02  141.27
  -7  -6   3 1895.83  140.24
   4  -7  -3  308.98   23.36
   4  -7  -3  325.95   24.57
   7   4  -3  288.05   23.43
  -7  -4  -3  279.68   22.11
   7   4  -3  294.62   23.75
   7   2  -3 1143.12   72.52
  -2   7  -3  928.31   70.77
   2  -7  -3  880.38   73.13
  -7  -2   3 1139.61   73.81
  -7  -2   3 1166.08   72.37
  -2   7   3 1004.26   72.90
   7   2   3 1141.57   71.20
  -2   7   3  967.93   72.35
  -7   0  -3 4643.15  311.08
   0   7  -3 4375.45  312.53
   7   0  -3 4807.78  312.18
  -7   0   3 4593.15  311.95
  -7   0   3 4802.47  313.18
   0   7   3 4726.12  312.58
   0   7   3 4611.57  312.20
   7   0   3 4528.37  310.88
   2   7  -3  714.87   44.83
   7  -2  -3  585.17   49.51
   7  -2  -3  578.10   45.06
  -2  -7  -3  718.23   46.84
   7  -2   3  608.89   44.09
   2   7   3  691.93   45.53
  -7   2   3  605.02   46.09
  -7   2   3  601.09   45.40
  -4  -7  -3  222.25   19.32
   7  -4  -3  227.82   18.47
   7  -4  -3  221.44   19.28
   4   7  -3  235.52   18.20
  -4  -7   3  194.82   19.95
  -7   4   3  263.28   18.89
  -4  -7   3  193.88   17.59
  -7   4   3  272.82   20.00
   7  -6  -3 2863.69  208.15
  -6  -7  -3 3294.93  208.03
   6   7  -3 3322.99  207.55
   7  -6  -3 2705.05  207.03
   7  -6   3 2974.71  205.85
  -7   6   3 2855.75  207.44
  -6  -7   3 3278.25  209.45
  -7   6   3 3158.79  208.33
  -6  -7   3 3106.98  206.89
   7  -8  -3  756.72   55.92
   7  -8  -3  800.62   54.67
   8   7  -3  673.75   54.59
  -7   8   3  840.80   55.81
   5  -8  -3 1139.97   85.09
   8   5  -3 1319.63   85.83
   5  -8  -3 1182.11   86.72
  -8  -5  -3 1303.41   84.94
   5  -8   3 1105.96   84.17
  -5   8   3 1208.96   86.22
  -5   8   3 1156.79   85.68
  -8  -5   3 1363.99   87.47
  -8  -5   3 1348.18   85.32
   3  -8  -3  485.11   37.81
  -3   8  -3  537.62   35.01
   8   3  -3  525.83   36.72
   8   3  -3  480.62   36.87
  -3   8  -3  493.85   34.94
  -8  -3  -3  491.49   35.32
   8   3   3  506.18   34.88
  -8  -3   3  505.36   36.17
  -3   8   3  498.82   37.20
  -3   8   3  508.74   36.85
  -8  -3   3  500.27   37.99
   8   1  -3 1512.67  112.67
   8   1  -3 1433.59  113.12
  -8  -1  -3 1474.19  111.30
  -1   8  -3 1865.75  112.30
  -8  -1   3 1665.91  113.95
  -1   8   3 1912.71  113.82
   8   1   3 1624.29  111.20
  -8  -1   3 1576.07  112.77
  -1   8   3 1795.99  113.27
   1   8  -3 1465.15  112.41
   8  -1  -3 1758.36  114.24
  -1  -8  -3 1431.91  114.05
   8  -1  -3 1798.26  113.52
  -8   1   3 1774.29  114.51
   1   8   3 1579.77  113.40
   8  -1   3 1720.17  111.77
   8  -1   3 1675.41  111.76
  -8   1   3 1705.15  113.45
   8  -3  -3  707.00   51.57
   3   8  -3  699.39   52.65
   8  -3  -3  691.12   52.17
  -8   3   3  779.32   52.86
   3   8   3  729.72   51.73
   8  -3   3  729.65   49.71
   8  -3   3  742.86   51.64
  -8   3   3  760.43   51.80
   5   8  -3 1142.41   71.07
  -5  -8  -3 1113.81   72.43
   8  -5  -3  910.93   71.36
   8  -5  -3  981.44   70.83
  -5  -8   3 1176.97   73.53
  -8   5   3  942.02   70.85
   8  -5   3  952.68   69.10
  -8   5   3  920.68   71.43
   8  -7  -3 1095.52   81.48
   7   8  -3 1113.77   80.64
   8  -7  -3 1071.09   80.35
  -7  -8  -3 1102.50   81.02
   8  -7   3 1216.09   79.25
  -8   7   3 1288.81   81.85
  -8   7   3 1215.66   81.03
   8  -9  -3  655.90   47.05
   9   8  -3  595.55   47.31
  -9  -8  -3  600.17   47.02
   8  -9  -3  682.77   48.75
  -9  -8   3  618.80   49.42
  -8   9   3  662.33   47.63
  -8   9   3  706.25   48.31
   8  -9   3  663.37   45.68
  -6   9  -3 1049.73   72.44
   6  -9  -3 1029.26   74.21
   9   6  -3 1148.26   75.05
   6  -9  -3 1019.66   75.83
  -9  -6  -3 1050.54   75.01
  -9  -6   3 1122.41   76.61
  -9  -6   3 1060.71   74.01
  -6   9   3 1004.67   74.68
   6  -9   3 1080.79   73.22
  -6   9   3 1094.10   75.43
   9   4  -3  749.16   50.02
  -9  -4  -3  771.16   48.42
  -4   9  -3  587.92   47.73
   9   4  -3  748.05   50.11
   4  -9  -3  622.43   50.71
  -4   9   3  638.01   49.63
  -9  -4   3  730.17   49.30
  -9  -4   3  750.11   51.37
  -4   9   3  663.32   50.13
   2  -9  -3  120.60   12.64
   9   2  -3  101.76   11.54
   9   2  -3  120.55   11.07
  -2   9  -3  103.29    9.45
  -2   9  -3  102.24    9.45
  -9  -2   3   75.87   10.08
  -9  -2   3   75.57   12.35
   9   0  -3 4065.47  278.45
   0   9  -3 4007.44  277.34
   0  -9  -3 3927.41  279.48
   9   0  -3 4229.92  278.33
  -9   0   3 4420.48  279.38
   9   0   3 4109.07  276.13
   9   0   3 4045.60  276.42
   0   9   3 4160.95  278.53
  -9   0   3 4127.96  277.98
   2   9  -3   80.17   10.65
   9  -2  -3   56.22    9.22
  -2  -9  -3  101.71   11.23
   9  -2  -3   56.08    9.84
   9  -2   3   77.39    7.09
  -9   2   3   78.16   10.83
   2   9   3   59.33    9.12
   9  -2   3   89.18    7.09
  -9   2   3   77.47    9.54
  -4  -9  -3  376.25   30.94
   9  -4  -3  375.52   30.58
   4   9  -3  388.85   29.87
   9  -4  -3  399.49   30.03
  -9   4   3  401.29   30.98
  -9   4   3  397.35   29.99
   9  -4   3  413.94   28.58
   9  -4   3  423.95   28.17
   9  -6  -3 1029.22   75.49
   6   9  -3 1153.25   75.09
  -6  -9  -3 1069.39   75.94
   9  -6  -3 1035.54   74.68
  -9   6   3 1055.96   74.96
  -6  -9   3 1117.96   77.26
   9  -6   3  991.76   73.63
  -9   6   3 1100.81   75.71
   9  -8  -3  502.57   41.27
   8   9  -3  618.11   41.11
   9  -8  -3  521.60   40.11
  -9   8   3  531.08   40.55
  -9   8   3  526.35   41.11
   9  -8   3  573.09   38.93
  10   9  -3 1631.81  132.95
   9 -10  -3 1954.86  134.53
   9 -10  -3 2065.97  133.31
 -10  -9   3 1671.77  134.93
  -9  10   3 2053.09  134.09
   9 -10   3 2065.31  131.86
  -9  10   3 2084.51  133.84
 -10  -7  -3 1420.95  100.98
   7 -10  -3 1481.03  101.46
  10   7  -3 1458.89  102.01
   7 -10  -3 1398.18  102.93
  -7  10   3 1493.82  102.41
 -10  -7   3 1375.89  100.85
 -10  -7   3 1411.07  103.49
   7 -10   3 1624.28  100.50
  -7  10   3 1531.70  102.23
 -10  -5  -3 1132.57   78.12
   5 -10  -3 1151.30   79.35
  -5  10  -3 1160.80   77.94
   5 -10  -3 1114.18   81.11
  10   5  -3 1125.41   79.80
  -5  10   3 1059.86   79.71
  -5  10   3 1132.41   80.12
 -10  -5   3 1182.79   81.25
 -10  -5   3 1188.17   79.17
  10   3  -3  911.23   65.28
 -10  -3  -3  923.28   63.09
  -3  10  -3  926.79   63.85
  10   3  -3  884.75   65.21
   3 -10  -3  961.24   67.03
 -10  -3   3  986.45   64.89
 -10  -3   3  952.51   66.52
  -3  10   3  860.27   65.28
  -3  10   3  928.25   65.72
   1 -10  -3  601.46   44.36
  -1  10  -3  563.07   41.47
  -1  10  -3  571.43   41.63
  10   1  -3  608.15   42.93
  10   1  -3  630.71   42.84
 -10  -1   3  532.09   43.39
  -1  10   3  687.16   43.31
 -10  -1   3  511.01   41.85
  10  -1  -3  482.13   38.28
  10  -1  -3  470.16   38.55
 -10   1   3  537.93   38.13
  10  -1   3  545.87   36.43
 -10   1   3  580.07   39.83
   3  10  -3  561.38   42.50
  10  -3  -3  659.52   43.16
  10  -3  -3  595.65   43.32
  -3 -10  -3  528.12   43.86
  10  -3   3  601.02   40.94
 -10   3   3  602.67   43.92
 -10   3   3  559.11   42.61
  10  -3   3  603.88   40.74
  10  -5  -3  933.83   61.94
   5  10  -3  770.91   61.40
  -5 -10  -3  735.75   62.41
  10  -5  -3  932.50   62.61
  10  -5   3  947.66   60.21
 -10   5   3  895.99   62.74
 -10   5   3  875.27   61.81
  -7 -10  -3 2085.49  136.49
   7  10  -3 2156.27  135.52
  10  -7  -3 1791.58  134.80
  10  -7  -3 1780.70  135.47
  10  -7   3 2009.16  133.54
 -10   7   3 1993.38  135.85
 -10   7   3 1953.97  135.30
   9  10  -3 2366.43  168.02
  -9 -10  -3 2465.07  168.63
  10  -9  -3 2308.95  167.42
  10  -9  -3 2464.77  168.90
  10  -9   3 2520.00  166.37
 -10   9   3 2526.36  168.19
 -10   9   3 2512.96  168.60
  -9 -10   3 2447.10  170.44
  11  10  -3  260.58   24.30
 -10  11  -3  251.09   19.32
  10 -11  -3  255.53   23.93
  10 -11  -3  254.44   22.57
 -11 -10  -3  236.50   23.46
  10 -11   3  247.73   20.60
 -10  11   3  247.57   22.70
 -11 -10   3  254.48   27.11
 -10  11   3  257.96   23.88
   8 -11  -3 1017.14   74.76
   8 -11  -3  937.25   72.77
 -11  -8  -3 1107.38   73.01
  11   8  -3 1109.67   74.27
  -8  11  -3 1081.80   71.08
 -11  -8   3 1097.53   72.77
  -8  11   3  956.07   73.45
  -8  11   3 1003.51   73.95
 -11  -8   3 1125.52   76.11
   8 -11   3  913.28   71.54
  11   6  -3  714.80   47.68
   6 -11  -3  535.51   47.52
 -11  -6  -3  704.94   45.30
  -6  11  -3  525.54   44.40
 -11  -6   3  713.83   46.27
 -11  -4  -3  690.66   49.26
  11   4  -3  728.54   51.53
  11   4  -3  782.37   52.19
   4 -11  -3  742.89   53.54
 -11  -4   3  709.32   53.08
 -11  -4   3  651.40   50.85
   2 -11  -3 1038.57   79.20
  11   2  -3 1130.09   77.87
  11   2  -3 1148.45   77.77
  -2  11  -3 1140.19   76.74
 -11  -2   3 1097.76   78.75
  -2  11   3 1176.47   78.26
  -2  11   3 1142.51   78.22
 -11  -2   3 1045.44   77.03
  11   2   3 1069.88   75.96
  11   0  -3  401.12   30.50
  11   0  -3  402.06   30.54
 -11   0   3  417.04   30.08
   0  11   3  331.43   30.28
 -11   0   3  430.52   31.82
  11   0   3  397.78   28.35
  11  -2  -3 1250.92   89.36
  -2 -11  -3 1273.05   90.98
   2  11  -3 1249.59   88.73
  11  -2  -3 1311.90   89.38
 -11   2   3 1374.22   90.45
  11  -2   3 1289.37   87.43
 -11   2   3 1236.59   88.91
  11  -4  -3 1328.83  101.58
  -4 -11  -3 1535.52  103.80
  11  -4  -3 1369.51  102.00
   4  11  -3 1505.25  101.82
 -11   4   3 1498.18  101.88
 -11   4   3 1567.02  102.88
  11  -4   3 1517.83  100.01
  11  -4   3 1447.59  100.08
  11  -6  -3  313.17   24.71
   6  11  -3  350.81   25.10
  11  -6  -3  271.26   24.73
  -6 -11  -3  330.56   26.01
  11  -6   3  298.66   22.60
 -11   6   3  244.89   23.82
 -11   6   3  281.24   25.16
  11  -8  -3  776.02   54.62
  -8 -11  -3  770.98   55.73
   8  11  -3  769.33   54.92
  11  -8  -3  723.33   55.09
 -11   8   3  745.83   54.63
 -11   8   3  703.64   54.91
  11  -8   3  757.43   52.80
  10  11  -3  206.24   23.52
  11 -10  -3  269.39   22.87
 -10 -11  -3  205.84   22.98
  11 -10  -3  284.24   24.50
 -11  10   3  282.95   24.33
 -10 -11   3  210.82   26.72
  11 -10   3  280.38   21.18
 -11  10   3  296.59   23.42
  11 -12  -3 1100.61   81.19
 -11  12  -3 1187.65   77.35
 -12 -11  -3  964.87   79.68
 -12 -11   3 1089.38   83.50
 -11  12   3 1142.36   80.34
 -11  12   3 1101.95   80.46
  11 -12   3 1226.45   78.58
  12   9  -3  159.80   19.98
   9 -12  -3  218.91   18.73
  -9  12  -3  189.61   15.99
   9 -12  -3  168.97   19.77
 -12  -9  -3  145.11   17.65
  -9  12   3  188.37   19.47
  -9  12   3  180.40   18.57
 -12  -9   3  154.02   22.66
   9 -12   3  224.50   17.09
   7 -12  -3  337.78   28.17
  -7  12  -3  346.84   26.51
  12   7  -3  368.82   29.68
 -12  -7  -3  345.22   28.69
   7 -12  -3  352.40   30.15
 -12  -7   3  387.57   31.57
  -7  12   3  326.92   28.49
 -12  -7   3  350.61   27.51
  -7  12   3  359.71   29.46
  -5  12  -3  734.17   47.59
   5 -12  -3  677.55   50.36
  12   5  -3  634.43   48.83
 -12  -5  -3  615.53   45.87
  -5  12   3  728.53   49.24
 -12  -5   3  619.24   47.58
 -12  -5   3  591.24   49.64
  -5  12   3  705.50   49.37
   3 -12  -3  491.71   37.92
  12   3  -3  439.04   35.48
  12   3  -3  439.32   36.09
  12   3   3  470.58   34.24
 -12  -3   3  492.04   37.54
  -3  12   3  513.72   36.66
 -12  -3   3  484.80   35.28
  -1  12  -3  684.49   43.15
  12   1  -3  621.09   43.85
  12   1  -3  557.97   43.23
   1 -12  -3  559.47   45.11
  12   1   3  547.92   41.60
 -12  -1   3  538.33   42.73
  -1  12   3  661.45   44.39
 -12  -1   3  576.74   44.71
  12  -1  -3  837.97   59.13
  12  -1  -3  825.24   59.32
 -12   1   3  804.53   58.65
 -12   1   3  815.11   59.92
  12  -1   3  847.75   57.20
   3  12  -3  571.01   48.79
  12  -3  -3  725.11   49.90
  -3 -12  -3  569.16   50.80
  12  -3  -3  777.03   50.15
 -12   3   3  739.93   50.82
  12  -3   3  704.68   47.75
 -12   3   3  683.86   49.31
  12  -5  -3  790.33   59.36
  12  -5  -3  776.33   59.04
  -5 -12  -3  897.59   61.44
   5  12  -3  885.48   59.42
 -12   5   3  814.12   59.92
 -12   5   3  805.26   59.02
  12  -5   3  803.39   57.39
   7  12  -3  240.39   22.18
  -7 -12  -3  252.38   22.78
  12  -7  -3  266.96   22.06
  12  -7  -3  231.28   21.65
  12  -7   3  234.30   19.27
 -12   7   3  219.31   20.82
 -12   7   3  220.04   21.82
  12  -9  -3  320.01   29.07
   9  12  -3  347.07   29.91
  -9 -12  -3  348.09   30.28
  12  -9  -3  369.58   30.07
  12  -9   3  383.28   27.62
 -12   9   3  343.76   29.14
 -12   9   3  367.44   30.22
  12 -11  -3 1849.70  132.22
  11  12  -3 2012.42  132.27
 -11 -12  -3 1977.05  132.49
 -12  11  -3 1936.54  127.97
 -11 -12   3 2048.99  135.20
 -12  11   3 1800.16  131.26
  12 -11   3 1660.04  129.17
 -12  11   3 1838.67  131.68
  12 -13  -3  166.67   21.13
 -13 -12  -3  152.91   18.89
 -12  13  -3  192.75   15.83
 -12  13   3  166.35   19.80
 -13 -12   3  165.30   27.80
  12 -13   3  185.93   18.08
  13  10  -3 1580.18  101.38
  10 -13  -3 1327.78   98.33
 -10  13  -3 1386.89   94.38
  10 -13   3 1180.31   94.89
 -13 -10   3 1503.64  100.53
 -10  13   3 1300.45   97.15
  13   8  -3   47.63   10.42
  -8  13  -3   51.35    9.07
   8 -13  -3   52.87    9.18
 -13  -8  -3   76.12   10.89
   8 -13  -3   73.41   13.75
   8 -13   3   74.10   10.63
  -8  13   3   49.62    9.54
  13   6  -3  151.32   19.43
 -13  -6  -3  171.41   14.92
  -6  13   3  210.67   18.71
 -13  -6   3  198.65   21.56
 -13  -6   3  187.45   17.01
  -4  13  -3  795.78   54.31
   4 -13  -3  778.75   57.88
  13   4  -3  783.55   56.25
 -13  -4   3  777.75   54.87
  13   4   3  724.87   53.90
 -13  -4   3  742.23   56.92
  -4  13   3  770.30   56.15
  -2  13  -3  532.97   42.19
  13   2  -3  577.71   43.72
  13   2  -3  606.26   43.22
 -13  -2   3  590.61   44.76
 -13  -2   3  608.49   42.90
  -2  13   3  557.47   43.82
  13   2   3  619.97   41.84
  13   0  -3  440.67   33.11
  13   0  -3  444.16   33.77
  13   0   3  444.04   31.41
 -13   0   3  423.26   34.44
 -13   0   3  435.74   32.70
   0  13   3  393.92   33.74
   2  13  -3  554.81   45.58
  13  -2  -3  637.07   46.49
  -2 -13  -3  617.00   48.62
  13  -2  -3  624.72   46.84
 -13   2   3  657.41   46.22
 -13   2   3  692.29   47.98
  13  -2   3  641.42   44.70
  -4 -13  -3  600.92   50.98
   4  13  -3  565.02   48.69
  13  -4  -3  646.49   49.32
  13  -4  -3  734.48   49.98
  13  -4   3  712.67   47.75
  13  -4   3  698.06   46.28
 -13   4   3  697.42   49.26
 -13   4   3  724.68   50.51
  13  -4   3  676.51   46.13
  13  -6  -3  206.55   18.36
   6  13  -3  128.23   17.32
  -6 -13  -3  157.40   18.69
  13  -6  -3  203.02   18.42
 -13   6   3  158.26   17.07
  13  -6   3  168.86   15.75
 -13   6   3  193.49   18.70
  13  -8  -3   41.64    8.89
  13  -8  -3   50.26   10.06
 -13   8   3   34.06    7.71
  13  -8   3   43.88    7.16
 -13   8   3   52.15   10.68
  13 -10  -3  758.37   59.95
  10  13  -3  829.57   60.44
 -10 -13  -3  873.35   61.56
  13 -10   3  838.36   57.84
 -13  10   3  737.84   59.72
 -13  10   3  809.87   59.60
 -12 -13  -3  240.56   26.90
  13 -12   3  301.53   25.16
 -12 -13   3  235.81   33.07
 -13  12   3  364.71   28.11
 -13  12   3  322.20   28.29
 -13  14  -3   22.33    5.73
  13 -14  -3   25.71   11.05
 -14 -13  -3   38.91   11.55
 -13  14   3   27.93    8.91
 -14 -11  -3  799.08   67.13
  11 -14  -3  957.61   69.76
 -11  14  -3  999.68   64.99
  11 -14   3  980.10   66.46
 -11  14   3  968.06   68.55
 -14 -11   3  851.61   71.34
  -9  14  -3   69.15   11.17
   9 -14  -3   85.27   15.35
   9 -14   3  102.95   13.22
  -9  14   3   80.65   14.36
 -14  -7  -3  309.86   24.20
  14   7  -3  298.92   29.07
  -7  14  -3  333.46   24.99
   7 -14  -3  340.12   29.33
 -14  -7   3  294.85   29.78
  -7  14   3  340.41   27.79
 -14  -7   3  292.39   25.62
  14   5  -3 1034.51   76.11
  -5  14  -3 1092.43   74.03
   5 -14  -3 1101.81   77.86
  -5  14   3 1044.03   76.00
 -14  -5   3 1081.42   74.70
 -14  -5   3 1045.13   76.88
  14   5   3 1014.78   73.79
  14   3  -3  223.22   20.81
  14   3  -3  260.08   22.61
   3 -14  -3  182.27   22.32
  -3  14  -3  214.47   19.41
  14   3   3  277.24   19.97
  -3  14   3  203.68   21.37
 -14  -3   3  244.56   24.30
 -14  -3   3  276.79   20.92
   1 -14  -3  923.56   74.48
  14   1  -3 1089.21   73.13
  14   1  -3 1006.48   72.09
  -1  14  -3 1054.27   71.92
  -1  14   3 1089.93   73.65
  14   1   3  986.91   70.67
 -14  -1   3 1008.51   71.79
 -14  -1   3 1000.22   73.58
  -1 -14  -3 1543.77  102.06
   1  14  -3 1410.40   98.17
  14  -1  -3 1348.66   98.43
  14  -1  -3 1364.93   99.14
  14  -1   3 1395.02   97.02
 -14   1   3 1391.61   98.32
 -14   1   3 1463.45   99.94
  14  -3  -3  227.58   20.25
  14  -3  -3  232.38   21.14
 -14   3   3  225.37   21.47
  14  -3   3  194.97   18.17
 -14   3   3  206.50   19.55
   5  14  -3  800.66   65.36
  -5 -14  -3  875.01   68.08
  14  -5  -3  932.12   66.24
  14  -5  -3  980.27   66.28
 -14   5   3  915.39   65.70
 -14   5   3  961.59   66.84
  14  -5   3  910.08   62.66
  14  -5   3  955.78   64.35
  14  -7  -3  312.03   25.79
  -7 -14  -3  248.25   26.36
  14  -7  -3  282.19   25.90
   7  14  -3  242.84   25.64
 -14   7   3  292.07   25.19
  14  -7   3  302.51   22.32
  14  -7   3  318.16   23.76
 -14   7   3  308.08   26.22
  -9 -14  -3  131.74   17.76
   9  14  -3   99.14   18.35
  14  -9  -3  130.43   17.09
 -14   9   3  131.83   18.23
  14  -9   3  127.84   14.47
 -14   9   3  121.38   16.06
 -11 -14  -3 1127.81   87.97
  14 -11  -3 1290.92   87.89
 -14  11   3 1229.99   87.49
 -14  11   3 1253.17   87.07
  14 -11   3 1232.99   84.96
  14 -11   3 1145.16   85.03
  14 -13  -3   53.07   13.13
 -14  13  -3   43.27    7.01
  14 -13   3   71.03   11.72
 -14  13   3   46.31   10.60
  14 -15  -3   95.42   17.49
 -15 -14  -3   74.66   15.31
 -14  15  -3   71.21   11.28
  14 -15   3   92.71   14.83
 -14  15   3   58.97   12.51
  12 -15  -3   13.47   10.54
 -12  15  -3   32.73    6.59
 -15 -12  -3   50.76   11.14
 -12  15   3   31.73    9.55
 -15 -12   3   33.09   18.25
 -10  15  -3  501.87   37.56
  10 -15  -3  522.83   42.87
  10 -15   3  492.84   38.88
 -10  15   3  515.61   41.27
 -15  -8  -3  602.13   51.14
  -8  15  -3  775.52   50.59
   8 -15  -3  728.72   55.28
  -8  15   3  682.88   53.01
  15   8   3  691.25   51.30
 -15  -8   3  727.97   55.47
  -6  15  -3  181.53   16.26
   6 -15  -3  186.54   20.90
  -6  15   3  178.70   19.01
 -15  -6   3  164.69   21.84
  15   6   3  163.63   16.84
 -15  -6   3  151.78   16.72
   4 -15  -3  340.98   26.98
 -15  -4   3  242.95   25.44
  15   4   3  233.92   21.80
 -15  -4   3  249.27   22.48
  -2  15  -3  603.25   38.42
  15   2  -3  487.40   39.47
   2 -15  -3  581.92   42.39
  15   2  -3  461.65   38.11
 -15  -2   3  486.42   37.84
  15   2   3  468.28   36.83
 -15  -2   3  442.37   39.85
  15   0  -3 1736.05  116.84
   0 -15  -3 1504.34  118.48
   0  15  -3 1514.06  115.78
  15   0  -3 1723.60  115.92
 -15   0   3 1807.32  117.45
  15   0   3 1714.21  114.51
   0  15   3 1603.32  117.35
 -15   0   3 1763.61  115.78
   2  15  -3  835.63   56.28
  15  -2  -3  707.01   56.89
  -2 -15  -3  826.97   59.76
  15  -2  -3  730.83   56.12
  15  -2   3  769.03   54.86
 -15   2   3  773.85   56.11
 -15   2   3  777.76   57.52
  15  -4  -3  461.30   38.10
  -4 -15  -3  539.99   41.74
   4  15  -3  485.06   38.01
 -15   4   3  464.98   37.88
  15  -4   3  492.85   36.74
 -15   4   3  536.34   39.54
  15  -6  -3  326.60   28.21
  15  -6   3  333.43   26.59
  15  -6   3  327.67   24.26
 -15   6   3  347.92   28.94
 -15   6   3  318.95   27.79
  15  -8  -3  920.95   65.79
   8  15  -3  837.53   65.60
  -8 -15  -3  843.40   67.43
 -15   8   3  949.57   66.32
  15  -8   3  895.49   63.77
  15  -8   3  884.81   62.47
 -15   8   3  926.30   65.29
  15 -10  -3  335.05   30.22
  15 -10   3  331.86   26.79
 -15  10   3  332.86   29.52
 -15  10   3  316.22   30.39
  15 -10   3  362.75   28.48
 -12 -15  -3   24.79   11.10
 -15  12  -3   29.15    8.72
  15 -12  -3   31.16   10.76
  15 -12   3   18.04    9.07
 -15  12   3   12.56    8.06
  15 -12   3   38.17    8.67
 -15  14  -3  101.09   12.29
 -14 -15  -3   84.47   17.02
  15 -14  -3  109.34   19.31
 -15  14   3  102.62   17.70
  15 -14   3  101.82   15.11
 -16 -15  -3  174.37   24.35
 -15  16  -3  201.54   19.20
  15 -16  -3  206.67   26.59
  15 -16   3  232.32   23.25
 -15  16   3  226.65   25.66
 -16 -13  -3  154.49   20.10
 -13  16  -3  156.15   16.19
  13 -16  -3  166.73   22.78
 -13  16   3  155.63   21.05
  11 -16  -3   99.39   19.73
 -16 -11  -3  111.43   22.65
 -11  16  -3  125.70   13.54
 -16 -11   3   87.69   21.67
 -11  16   3  109.06   17.74
   9 -16  -3 1055.25   77.48
  -9  16  -3 1033.38   72.48
  -9  16   3  998.03   75.41
   7 -16  -3  607.10   50.21
  -7  16  -3  576.02   45.41
 -16  -7   3  664.39   46.71
 -16  -7   3  661.98   50.77
  16   7   3  630.32   46.37
  -7  16   3  592.89   48.26
   5 -16  -3  209.56   23.55
  -5  16  -3  231.06   19.62
 -16  -5   3  203.06   20.07
  -5  16   3  239.51   22.37
 -16  -5   3  175.83   24.33
  16   5   3  215.82   20.22
  16   3  -3 1325.46   94.38
  -3  16  -3 1175.24   93.83
   3 -16  -3 1366.63   98.20
  16   3   3 1489.14   93.91
 -16  -3   3 1416.50   96.92
 -16  -3   3 1467.37   94.57
  -3  16   3 1205.20   95.85
   1 -16  -3 1613.90  115.15
  -1  16  -3 1347.00  110.78
  16   1  -3 1660.96  111.41
 -16  -1   3 1736.26  111.46
 -16  -1   3 1748.13  113.40
  16   1   3 1692.66  110.33
  -1  16   3 1410.89  112.53
  16  -1  -3  894.79   62.55
  -1 -16  -3  926.73   66.39
  16  -1   3  826.33   61.12
 -16   1   3  835.75   62.13
 -16   1   3  842.47   63.93
   3  16  -3  718.39   53.83
  16  -3  -3  767.38   54.22
  -3 -16  -3  801.55   58.11
 -16   3   3  702.30   53.80
 -16   3   3  704.63   54.99
  16  -3   3  714.73   52.64
   5  16  -3  294.77   26.61
  16  -5  -3  273.57   25.78
  -5 -16  -3  264.68   28.66
 -16   5   3  324.67   26.25
  16  -5   3  310.35   24.94
 -16   5   3  320.32   27.66
  16  -7  -3  477.39   38.46
   7  16  -3  424.05   38.55
  -7 -16  -3  489.40   41.65
  16  -7   3  508.31   37.12
 -16   7   3  498.03   38.33
 -16   7   3  490.55   39.50
  16  -9  -3  897.24   62.47
  -9 -16  -3  713.25   63.79
 -16   9   3  872.20   61.90
 -16   9   3  844.86   62.61
  16  -9   3  825.08   60.24
  16  -9   3  839.97   60.29
 -11 -16  -3  117.74   20.64
  16 -11  -3  148.66   19.65
 -16  11   3  137.06   18.51
 -16  11   3  159.95   23.82
  16 -11   3  138.57   14.94
  16 -11   3  151.02   22.24
 -16  13  -3  283.35   21.53
  16 -13  -3  255.51   27.45
 -13 -16  -3  281.31   29.16
 -16  13   3  248.28   26.49
  16 -13   3  242.15   23.36
  16 -15  -3  327.57   33.56
 -15 -16  -3  316.02   33.35
 -16  15  -3  337.80   26.64
  16 -15   3  325.14   29.35
 -16  15   3  358.33   32.36
  16 -17  -3   91.56   18.43
 -17 -16  -3  128.02   21.77
 -16  17  -3   97.46   16.71
 -16  17   3   84.23   16.03
  16 -17   3  103.31   18.97
 -14  17  -3  125.19   15.97
  14 -17  -3  147.14   24.01
 -17 -14  -3  140.94   21.13
 -14  17   3  148.07   21.93
  14 -17   3  178.43   21.10
  12 -17  -3  386.82   36.25
 -12  17  -3  369.45   29.35
 -12  17   3  358.73   34.17
 -10  17  -3   10.33    5.71
  10 -17  -3   10.22   10.48
 -17 -10  -3   33.23    9.71
 -17 -10   3   15.30   18.65
 -10  17   3   18.40    8.44
   8 -17  -3  285.59   29.94
  -8  17  -3  287.11   24.24
 -17  -8  -3  293.38   22.55
  -8  17   3  277.41   27.66
 -17  -8   3  287.96   32.94
  -6  17  -3  199.28   18.74
   6 -17  -3  187.90   23.45
  17   6   3  178.21   20.25
 -17  -6   3  212.00   19.87
 -17  -6   3  180.76   25.38
  -6  17   3  198.88   22.03
   4 -17  -3  147.44   20.46
  -4  17  -3  155.00   15.58
 -17  -4   3  128.29   21.28
  -4  17   3  166.85   19.17
 -17  -4   3  127.31   16.38
  17   4   3  126.38   16.64
  17   2  -3  476.28   37.85
   2 -17  -3  573.07   43.14
  -2  17  -3  502.99   38.21
 -17  -2   3  496.90   38.10
  -2  17   3  451.67   39.93
  17   2   3  490.86   37.51
 -17  -2   3  454.53   40.32
  17   0  -3  322.12   27.40
   0  17  -3  367.53   28.46
 -17   0   3  275.60   27.10
 -17   0   3  323.91   29.91
  17   0   3  293.25   26.50
   0  17   3  385.05   30.87
  17  -2  -3  433.52   33.81
  17  -2   3  386.35   32.81
 -17   2   3  441.09   35.90
 -17   2   3  432.55   33.88
   4  17  -3  273.71   25.01
  -4 -17  -3  252.15   28.03
  17  -4  -3  298.08   24.46
  17  -4   3  254.48   23.59
 -17   4   3  261.48   26.18
 -17   4   3  257.81   24.33
  17  -6  -3  309.48   27.71
  17  -6   3  318.78   26.93
 -17   6   3  317.46   29.42
 -17   6   3  313.33   27.84
  -8 -17  -3  300.49   30.58
  17  -8  -3  306.83   27.00
 -17   8   3  276.72   26.47
 -17   8   3  256.87   27.57
  17  -8   3  276.79   22.60
  17  -8   3  287.70   25.54
 -10 -17  -3   -2.90   10.85
  17 -10  -3   29.70   10.35
 -17  10   3   15.08    8.38
 -17  10   3   11.12   11.21
  17 -10   3   19.56    7.22
  17 -12  -3  201.43   24.32
  17 -12   3  205.47   19.43
 -17  12   3  182.74   22.79
  17 -14  -3  191.64   25.50
 -14 -17  -3  152.33   25.79
 -17  14  -3  202.58   18.42
 -17  14   3  239.80   25.29
  17 -14   3  218.34   21.08
 -17  16  -3  168.27   17.41
  17 -16  -3  178.55   26.15
  17 -16   3  147.66   21.09
 -17  16   3  161.64   23.92
 -17  18  -3   21.31    7.29
  17 -18  -3   44.67   16.04
 -18 -17  -3   31.91   14.06
 -17  18   3    5.76   13.75
  17 -18   3   18.12   12.02
 -15  18  -3  388.96   31.10
 -18 -15  -3  313.14   34.66
  15 -18  -3  383.70   38.46
 -15  18   3  425.80   37.73
  15 -18   3  427.31   36.25
  13 -18  -3   99.36   18.58
 -13  18  -3   74.56   13.70
 -18 -13  -3   86.22   17.50
 -13  18   3   83.39   14.58
 -18 -11  -3  146.04   23.27
  11 -18  -3  208.91   26.12
 -11  18  -3  181.80   18.63
 -11  18   3  191.80   23.37
   9 -18  -3  288.36   29.39
 -18  -9  -3  237.00   21.67
  -9  18  -3  256.00   22.25
 -18  -9  -3  243.29   21.37
  -9  18   3  257.50   26.18
 -18  -9   3  191.79   34.79
  -7  18  -3  105.53   15.07
   7 -18  -3  126.75   21.30
  -7  18   3  119.81   18.76
 -18  -7   3  154.88   25.61
 -18  -7   3  144.78   17.15
  -5  18  -3  634.71   51.12
   5 -18  -3  644.91   55.45
 -18  -5   3  804.69   52.08
 -18  -5   3  747.37   55.90
  -5  18   3  634.60   53.63
   3 -18  -3  158.72   22.55
  -3  18  -3  179.43   18.14
 -18  -3   3  143.48   17.86
  -3  18   3  195.38   21.29
  18   3   3  124.66   18.29
 -18  -3   3  145.98   22.66
   1 -18  -3  594.85   48.44
  18   1  -3  549.98   43.14
  -1  18  -3  679.23   44.65
  18   1   3  508.00   42.41
 -18  -1   3  526.16   43.07
  -1 -18  -3 1047.84   80.07
  18  -1  -3 1078.41   75.38
   1  18  -3  882.28   75.95
 -18   1   3 1115.52   77.56
   1  18   3  938.40   77.66
 -18   1   3 1158.76   75.66
  18  -1   3 1137.93   74.88
  -3 -18  -3  176.18   26.23
  18  -3  -3  217.32   21.92
 -18   3   3  247.86   25.28
  18  -3   3  244.31   22.22
 -18   3   3  248.64   22.77
  18  -5  -3  420.63   34.34
 -18   5   3  390.44   35.60
 -18   5   3  429.31   34.56
  18  -5   3  425.39   33.77
  18  -7  -3  163.27   19.49
  -7 -18  -3  124.34   23.35
  18  -7   3  135.39   18.90
  18  -7   3  154.12   13.85
 -18   7   3  167.90   19.55
 -18   7   3  173.75   22.25
  18  -9  -3  268.20   25.36
  -9 -18  -3  174.23   27.88
 -18   9   3  243.79   24.72
  18  -9   3  246.73   21.14
 -18   9   3  241.06   26.55
 -11 -18  -3  122.47   22.01
  18 -11  -3  140.19   20.53
  18 -11   3  128.43   15.17
 -18  11   3  125.94   19.78
 -18  13  -3  119.62   14.18
 -13 -18  -3  145.40   25.34
  18 -13  -3  117.56   21.95
  18 -13   3  122.43   16.46
 -18  13   3  132.02   20.85
  18 -15  -3  348.33   34.69
 -15 -18  -3  260.53   35.67
 -18  15  -3  358.74   27.46
 -18  15   3  401.94   34.34
  18 -15   3  328.30   30.23
 -18  17  -3   54.64    9.18
  18 -17  -3   61.15   17.64
 -17 -18  -3   59.14   17.16
 -18  17   3   58.94   17.08
  18 -17   3   48.05   13.95
  18 -19  -3   48.30   21.59
 -19 -18  -3   47.42   16.13
 -18  19  -3   33.95    8.77
 -18  19   3   29.88   12.71
  18 -19   3   30.14   13.86
 -16  19  -3  142.84   17.41
  16 -19  -3  192.92   27.93
 -19 -16  -3  116.73   20.24
 -16  19   3  105.48   21.06
  16 -19   3  148.08   23.52
 -14  19  -3   28.62    8.45
 -19 -14  -3   52.82   14.34
  14 -19  -3   40.15   15.33
  14 -19   3   33.85   14.00
 -14  19   3   25.79   12.17
 -12  19  -3  323.40   28.61
  12 -19  -3  345.79   35.98
 -12  19   3  337.00   33.43
 -19 -10  -3  147.64   18.25
 -10  19  -3  160.31   18.23
  10 -19  -3  203.98   25.49
 -19 -10   3  110.64   26.93
 -10  19   3  164.89   22.63
  -8  19  -3   62.63   10.21
   8 -19  -3   72.25   17.00
  -8  19   3   59.04   12.66
 -19  -8   3   70.60   20.65
  -6  19  -3  698.11   50.64
   6 -19  -3  657.81   55.37
  -6  19   3  697.96   53.71
 -19  -6   3  639.58   50.49
  -4  19  -3  323.75   28.95
   4 -19  -3  353.19   34.16
 -19  -4   3  298.42   34.68
 -19  -4   3  338.86   29.45
  -4  19   3  376.22   32.51
  -2  19  -3   81.06   12.13
  19   2  -3   62.23   11.26
 -19  -2   3   49.01   10.02
  -2  19   3   82.47   14.18
  19   2   3   55.87   12.71
 -19  -2   3   45.76   14.91
   0 -19  -3  282.52   28.70
   0  19  -3  271.55   23.78
  19   0  -3  234.65   22.17
 -19   0   3  199.58   22.21
   0  19   3  244.67   25.66
  19   0   3  191.07   22.45
 -19   0   3  205.24   26.00
  19  -2  -3  148.35   18.98
 -19   2   3  173.48   22.90
 -19   2   3  184.00   19.69
  19  -2   3  186.49   19.96
  19  -4  -3  250.06   24.15
  -4 -19  -3  237.85   29.28
 -19   4   3  248.67   24.40
  19  -4   3  248.91   24.49
 -19   4   3  264.21   26.93
  -6 -19  -3  763.20   60.05
  19  -6  -3  722.56   54.37
 -19   6   3  729.07   54.58
 -19   6   3  664.58   57.69
  19  -8  -3   49.62   12.18
 -19   8   3   48.91   10.76
  19 -10  -3  205.79   23.94
 -10 -19  -3  170.12   27.59
 -19  10   3  181.72   22.86
 -12 -19  -3  361.29   37.30
  19 -12  -3  303.67   31.77
  19 -12   3  305.35   26.54
 -19  12   3  294.28   30.80
  19 -14  -3   31.02   14.15
 -14 -19  -3   61.07   18.44
 -19  14  -3   22.07    6.76
  19 -14   3   14.79    9.67
 -19  14   3   10.51   10.65
 -16 -19  -3  168.86   28.19
 -19  16  -3  204.47   19.90
  19 -16  -3  250.50   28.69
 -19  16   3  202.83   31.21
  19 -16   3  202.73   23.52
 -18 -19  -3   24.51   16.07
  19 -18  -3   38.55   16.74
  19 -18   3   23.77   13.24
 -19  20  -3   46.54   10.13
 -20 -19  -3   43.39   18.98
  19 -20  -3   46.60   19.31
 -19  20   3   21.09   21.54
  19 -20   3   40.61   15.94
  17 -20  -3   63.42   21.73
 -20 -17  -3   21.80   14.69
 -17  20  -3   38.90    8.61
 -17  20   3   20.87   12.18
  17 -20   3   36.44   14.83
 -20 -15  -3  208.87   25.54
 -15  20  -3  205.38   21.63
  15 -20  -3  215.25   33.00
  15 -20   3  192.79   27.29
 -15  20   3  175.03   31.23
  13 -20  -3  220.34   30.69
 -13  20  -3  225.34   22.10
 -20 -13  -3  162.28   23.37
 -13  20   3  243.49   29.85
  13 -20   3  229.17   27.23
 -20 -11  -3  286.10   28.94
 -20 -11  -3  348.76   30.24
  11 -20  -3  373.17   37.21
 -11  20  -3  381.39   30.18
 -11  20   3  331.82   34.28
  -9  20  -3   46.15    9.50
   9 -20  -3   68.49   17.64
 -20  -9   3   22.54   22.37
  -9  20   3   38.77   11.96
   7 -20  -3  188.57   26.19
  -7  20  -3  163.42   19.26
  -7  20   3  181.32   23.47
 -20  -7   3  117.95   24.34
   5 -20  -3  475.84   45.91
  -5  20  -3  484.35   40.98
  -5  20   3  547.16   44.77
 -20  -5   3  558.70   41.28
 -20  -5   3  530.61   46.34
   3 -20  -3  116.58   21.92
  -3  20  -3   99.06   16.20
 -20  -3   3   86.28   18.37
 -20  -3   3   66.90   11.87
  -3  20   3   92.32   15.77
  20   1  -3  183.08   20.03
  -1  20  -3  223.28   22.11
   1 -20  -3  180.18   25.91
  -1  20   3  208.05   24.55
 -20  -1   3  158.32   20.00
 -20  -1   3  167.53   25.43
  20  -1  -3  324.60   26.94
   1  20  -3  249.38   27.71
  -1 -20  -3  233.46   31.52
 -20   1   3  341.95   27.43
   1  20   3  258.64   30.35
 -20   1   3  338.47   31.49
  20  -3  -3  112.95   17.46
 -20   3   3  139.97   18.20
 -20   3   3  128.66   22.48
  20  -5  -3  569.13   44.08
  -5 -20  -3  531.98   49.75
 -20   5   3  520.94   45.94
 -20   5   3  601.25   44.32
  -7 -20  -3  240.87   30.52
  20  -7  -3  202.28   23.82
 -20   7   3  223.94   27.56
 -20   7   3  215.89   24.03
  20  -9  -3   97.45   17.36
  -9 -20  -3  129.77   24.42
 -20   9   3   87.43   14.84
  20  -9   3  115.88   13.74
  20 -11  -3  519.21   45.77
  20 -11   3  556.81   41.34
 -20  11   3  563.48   45.54
 -13 -20  -3  234.19   33.97
  20 -13  -3  241.57   29.50
 -20  13   3  247.86   28.58
  20 -13   3  254.79   23.82
  20 -15  -3  130.39   25.17
 -15 -20  -3  181.45   29.50
  20 -15   3  120.77   19.05
 -20  15   3   86.01   19.30
 -20  17  -3   52.97    9.02
 -17 -20  -3   38.74   18.76
  20 -17  -3   81.52   19.02
 -20  17   3   44.04   14.52
  20 -17   3   43.92   13.81
 -20  19  -3   87.70   11.98
 -19 -20  -3   80.57   21.06
  20 -19  -3  107.07   23.50
  20 -19   3   84.66   17.89
 -20  19   3   88.71   21.29
  20 -21  -3   54.49   27.62
 -21 -20  -3   62.02   20.80
 -20  21  -3   47.93   10.90
  20 -21   3   83.93   18.54
 -20  21   3   37.72   17.08
 -18  21  -3   84.43   12.32
 -21 -18  -3   94.51   19.09
  18 -21  -3   73.81   23.92
  18 -21   3   80.53   19.18
  16 -21  -3   54.16   19.65
 -16  21  -3   44.51   10.46
 -21 -16  -3   20.78   14.01
  16 -21   3   72.55   17.16
 -16  21   3   50.83   16.65
  14 -21  -3  336.22   41.21
 -14  21  -3  307.32   27.57
 -14  21   3  244.63   34.22
  14 -21   3  306.60   33.28
 -21 -12  -3  117.93   20.76
  12 -21  -3  207.70   32.41
 -12  21  -3  179.89   20.81
 -12  21   3  133.67   21.17
  10 -21  -3  241.95   30.68
 -10  21  -3  208.34   22.95
 -10  21   3  195.41   27.57
   8 -21  -3  417.74   40.52
  -8  21  -3  417.30   33.98
  -8  21   3  413.20   38.10
 -21  -8   3  335.10   43.64
   6 -21  -3  267.26   31.49
  -6  21  -3  252.53   25.44
 -21  -6   3  235.30   34.84
  -6  21   3  242.12   28.72
 -21  -6   3  259.21   25.54
  -4  21  -3  253.94   24.20
   4 -21  -3  235.72   30.22
 -21  -4   3  202.76   23.21
 -21  -4   3  161.84   30.93
  -4  21   3  260.52   27.91
   2 -21  -3  127.66   25.26
  -2  21  -3  116.34   19.87
 -21  -2   3  176.03   19.77
  -2  21   3  172.33   23.89
 -21  -2   3  147.85   27.00
   0  21  -3   18.57    8.88
   0 -21  -3   34.59   14.64
  21   0  -3   28.82   10.37
   0  21   3    8.72    9.52
 -21   0   3   23.84   15.92
 -21   0   3   17.02    8.56
  21  -2  -3  232.88   24.07
  -2 -21  -3  305.37   32.38
   2  21  -3  249.97   27.24
   2  21   3  250.98   28.75
 -21   2   3  222.02   24.35
 -21   2   3  211.17   29.56
  -4 -21  -3  359.91   40.87
  21  -4  -3  408.62   35.05
 -21   4   3  449.61   35.69
 -21   4   3  428.76   38.31
  21  -6  -3  148.02   20.65
  -6 -21  -3  161.95   27.74
 -21   6   3  174.27   25.47
 -21   6   3  137.35   20.48
  21  -8  -3  377.60   34.83
  -8 -21  -3  387.23   41.89
 -21   8   3  410.16   35.06
 -10 -21  -3  318.52   37.28
  21 -10  -3  249.74   28.86
 -21  10   3  254.57   28.38
  21 -10   3  260.53   23.70
 -12 -21  -3  128.79   24.37
  21 -12  -3  147.62   23.52
 -21  12   3   83.31   16.08
  21 -12   3  105.44   15.89
 -14 -21  -3  127.45   25.57
  21 -14  -3  124.24   21.46
 -21  14   3  113.69   20.25
  21 -14   3  164.16   18.86
 -16 -21  -3   20.60   17.35
  21 -16  -3   58.23   17.56
 -21  16   3   55.36   13.89
  21 -16   3   53.59   13.20
 -18 -21  -3   75.33   22.03
  21 -18  -3   97.02   26.80
 -21  18   3   88.36   21.70
  21 -18   3  126.79   23.99
  21 -20  -3   94.90   25.66
 -20 -21  -3   81.82   23.38
 -21  20   3   62.49   19.71
  21 -20   3  108.66   20.49
  21 -22  -3  -11.79   22.12
 -22 -21  -3    9.95   19.10
  21 -22   3    7.92   22.41
 -21  22   3  -20.13   15.32
 -22 -19  -3   88.36   20.76
 -19  22  -3  137.52   20.10
  19 -22  -3   87.95   38.01
  19 -22   3  173.54   31.48
 -19  22   3  108.46   22.59
 -17  22  -3  181.90   22.10
 -22 -17  -3  181.25   27.10
  17 -22  -3  169.41   31.79
  17 -22   3  170.84   30.75
  15 -22  -3   37.36   17.99
 -22 -15  -3   33.78   13.37
 -15  22  -3   18.71    9.19
  15 -22   3   53.27   18.17
 -15  22   3   21.28   15.48
  13 -22  -3  135.00   26.41
 -13  22  -3  116.20   19.88
 -22 -13  -3   86.26   17.09
 -13  22   3   99.75   18.88
  13 -22   3  138.93   23.08
 -11  22  -3  152.42   20.49
  11 -22  -3  157.48   29.47
 -11  22   3   98.17   20.89
   9 -22  -3  175.75   29.57
  -9  22  -3  160.46   20.72
  -9  22   3  120.27   20.83
  -7  22  -3   82.02   13.55
   7 -22  -3  121.21   23.13
 -22  -7   3  100.18   24.85
  -7  22   3   65.41   15.32
   5 -22  -3   22.48   15.05
  -5  22  -3   16.00    9.35
 -22  -5   3   21.53   20.65
 -22  -5   3   33.64    9.67
  -5  22   3    3.57   10.25
   3 -22  -3  212.48   30.29
  -3  22  -3  194.32   24.15
  -3  22   3  217.20   28.17
 -22  -3   3  229.72   23.60
 -22  -3   3  237.01   32.65
   1 -22  -3  154.79   26.52
  -1  22  -3  108.49   20.55
 -22  -1   3  189.67   28.80
  -1 -22  -3  101.43   22.03
  22  -1  -3   86.62   14.11
   1  22  -3  117.64   19.72
   1  22   3   75.48   16.09
 -22   1   3   65.53   18.47
 -22   1   3   65.73   12.22
  22  -3  -3  210.50   23.18
  -3 -22  -3  188.69   30.75
   3  22   3  170.13   27.70
 -22   3   3  221.90   28.48
 -22   3   3  225.91   23.74
  22  -5  -3   14.45   11.34
  -5 -22  -3   22.79   15.95
 -22   5   3   39.36   16.07
 -22   5   3   14.57    9.63
  -7 -22  -3   62.78   20.51
  22  -7  -3   93.29   16.02
 -22   7   3   61.59   13.27
 -22   7   3   67.44   19.47
  22  -9  -3  312.82   31.14
 -22   9   3  285.32   30.60
  22 -11  -3  129.47   23.42
 -11 -22  -3  177.48   32.24
 -22  11   3  113.15   18.46
  22 -13  -3  139.33   24.01
 -13 -22  -3  120.14   25.45
  22 -13   3   89.48   17.80
 -22  13   3   67.16   16.34
 -15 -22  -3   22.73   18.12
  22 -15  -3   66.45   18.51
 -22  15   3   41.20   14.18
 -17 -22  -3  167.57   33.12
  22 -17  -3  127.10   27.06
  22 -17   3  142.25   24.21
 -22  17   3   94.14   30.33
 -19 -22  -3   83.48   22.45
  22 -19  -3   80.72   24.29
 -22  19   3   58.54   18.44
  22 -19   3   80.02   18.54
  22 -21  -3    7.70   22.56
 -21 -22  -3   -8.90   20.12
 -22  21   3  -21.72   14.30
  22 -21   3    0.98   17.62
  22 -23  -3   11.92   25.47
 -22  23   3    6.86   16.41
  22 -23   3  -15.85   20.77
  20 -23  -3   -1.65   26.81
 -20  23  -3   33.87   11.66
 -23 -20  -3    4.42   18.55
  20 -23   3   36.47   21.15
 -20  23   3    9.73   17.18
  18 -23  -3   77.16   24.37
 -23 -18  -3   43.86   16.93
 -18  23  -3   56.16   11.92
 -18  23   3   63.81   20.77
  18 -23   3   87.17   22.97
 -23 -16  -3   44.50   15.90
 -16  23  -3   81.89   12.82
  16 -23   3  118.94   26.73
 -16  23   3   68.58   18.48
  14 -23  -3   13.39   19.97
 -14  23  -3   11.00    9.94
  14 -23   3   52.08   22.23
 -14  23   3    0.92   14.64
 -12  23  -3   66.42   13.01
  12 -23  -3   74.34   20.30
  12 -23   3  109.58   22.30
 -12  23   3   50.64   14.27
  10 -23  -3  192.87   31.87
 -10  23  -3  170.31   23.06
 -10  23   3  173.15   29.32
  -8  23  -3   38.25   10.78
   8 -23  -3   76.81   21.49
  -8  23   3   10.68   14.65
  -6  23  -3   91.82   14.97
   6 -23  -3   89.16   23.81
  -6  23   3   88.57   17.37
 -23  -6   3   67.62   24.68
   4 -23  -3  292.54   36.84
  -4  23  -3  241.13   26.52
  -4  23   3  256.35   30.50
 -23  -4   3  217.17   35.12
 -23  -4   3  201.93   24.66
  -2  23  -3   70.66   14.60
   2 -23  -3  115.66   23.70
  -2  23   3   90.47   18.00
 -23  -2   3  124.32   22.98
   0  23  -3  203.43   25.68
  23   0  -3  209.88   22.70
   0 -23  -3  211.75   31.67
   0  23   3  198.30   28.34
 -23   0   3  165.83   30.59
 -23   0   3  188.55   23.39
   2  23  -3  134.09   21.95
  23  -2  -3   93.59   15.26
 -23   2   3   56.36   18.45
 -23   2   3   68.57   13.47
   2  23   3   86.85   18.55
  -4 -23  -3  160.75   30.27
 -23   4   3  130.86   22.29
 -23   4   3  177.18   21.90
   4  23   3  115.47   20.96
  23  -6  -3  163.51   23.69
  -6 -23  -3  207.18   33.09
 -23   6   3  203.07   24.38
 -23   6   3  187.60   31.25
  23  -8  -3   45.38   13.89
  -8 -23  -3  -10.75   16.09
 -23   8   3   27.45   11.92
 -10 -23  -3  161.24   27.84
  23 -10  -3  128.03   23.29
 -23  10   3   82.74   18.68
 -12 -23  -3  149.87   27.85
  23 -12  -3  105.32   19.84
 -23  12   3   93.73   17.94
  23 -12   3   92.10   17.09
  23 -14  -3   41.89   17.22
 -14 -23  -3   28.78   19.33
  23 -14   3   35.99   11.82
 -23  14   3   24.48   15.28
 -16 -23  -3  107.97   25.97
  23 -16  -3  122.95   23.93
  23 -16   3   84.70   17.31
 -18 -23  -3   66.23   23.26
  23 -18  -3   65.36   21.80
  23 -18   3   81.11   18.48
 -23  18   3   56.62   18.32
 -20 -23  -3  -11.88   21.19
  23 -20  -3   39.83   41.42
 -23  20   3   19.93   15.97
  23 -20   3   21.21   18.64
  23 -22  -3   -0.48   25.90
 -22 -23  -3   36.75   22.22
  23 -22   3    5.58   27.04
 -23  22   3   -4.84   16.08
  23 -24  -3    1.27   26.71
 -23  24   3   -0.15   16.74
  21 -24  -3   -8.77   25.97
  21 -24   3   -0.57   25.44
  19 -24  -3    3.16   25.10
 -19  24  -3   16.02   11.01
 -19  24   3    0.67   17.07
  19 -24   3   25.81   24.49
 -17  24  -3   29.69   11.22
  17 -24  -3   68.62   26.92
  17 -24   3   37.82   20.78
 -17  24   3   11.59   17.54
 -15  24  -3   75.09   14.21
  15 -24  -3  143.69   29.48
  15 -24   3  130.76   24.24
 -15  24   3   88.96   20.12
 -13  24  -3    9.53   10.23
 -13  24   3   -1.71   25.49
  13 -24   3   22.27   18.72
 -11  24  -3   57.37   13.22
  11 -24  -3   85.65   25.13
 -11  24   3   44.19   17.17
  -9  24  -3   56.82   12.81
   9 -24  -3   63.15   22.00
  -9  24   3   38.12   14.36
  -7  24  -3   84.61   15.47
   7 -24  -3  144.34   26.64
  -7  24   3   89.35   17.84
   5 -24  -3  115.96   24.09
  -5  24  -3  105.49   16.19
 -24  -5   3   65.26   14.40
 -24  -5   3   96.98   26.11
  -5  24   3   65.14   19.64
   3 -24  -3   54.42   21.45
  -3  24  -3   34.79   12.20
 -24  -3   3   72.06   23.31
  -3  24   3   28.17   16.11
   1 -24  -3  190.45   33.96
  -1  24  -3  160.96   26.40
 -24  -1   3  215.09   33.04
 -24  -1   3  214.13   25.15
  -1 -24  -3  181.23   36.03
  24  -1  -3  183.26   21.28
   1  24  -3  139.62   24.07
   1  24   3  115.53   22.68
 -24   1   3  157.25   22.42
 -24   1   3  125.47   23.38
   3  24  -3   38.67   13.67
  24  -3  -3   45.76   12.65
  -3 -24  -3   41.99   22.41
   3  24   3   45.41   16.66
 -24   3   3   18.62   10.76
 -24   3   3   22.08   18.02
  24  -5  -3  171.42   23.16
  -5 -24  -3  153.45   31.30
 -24   5   3  192.15   25.80
 -24   5   3  160.20   31.68
  24  -7  -3  202.54   25.24
  -7 -24  -3  178.72   33.03
 -24   7   3  170.72   28.37
  24  -9  -3   60.03   15.73
  -9 -24  -3   46.78   23.59
  24 -11  -3   52.10   16.51
 -11 -24  -3   66.12   25.29
 -24  11   3   38.75   13.36
 -13 -24  -3   -4.05   22.42
  24 -13  -3   -1.19   15.56
 -24  13   3   -1.79   14.06
  24 -13   3    7.37   10.87
 -15 -24  -3   96.82   30.44
  24 -15  -3   94.74   21.15
  24 -15   3  109.35   19.89
 -24  15   3   63.94   26.78
  24 -17  -3   54.10   22.07
 -17 -24  -3   49.88   29.21
  24 -17   3   44.88   16.29
 -24  17   3   42.49   17.70
 -19 -24  -3    9.56   27.57
  24 -19  -3   -8.18   26.46
 -24  19   3   17.72   16.87
  24 -19   3   -5.06   17.26
 -21 -24  -3   19.95   27.74
  24 -21  -3   32.28   30.34
  24 -21   3   11.25   20.60
 -24  21   3    0.37   16.46
  24 -23  -3   37.37   28.38
  24 -23   3   40.45   26.89
 -24  23   3   11.54   17.29
  22 -25  -3   11.37   26.60
 -22  25   3   15.44   18.80
  22 -25   3   37.10   27.87
  20 -25  -3   17.59   28.03
  20 -25   3   23.30   23.70
 -20  25   3    8.01   16.71
 -18  25  -3   10.69   11.64
  18 -25  -3   35.51   24.59
 -18  25   3   19.34   17.95
 -16  25  -3   80.19   14.63
  16 -25  -3  108.77   28.83
 -16  25   3   65.19   21.63
  16 -25   3  126.19   31.47
  14 -25  -3   19.06   23.06
 -14  25  -3   23.87   11.63
 -14  25   3    4.99   16.51
  14 -25   3    4.47   22.20
 -12  25  -3    7.93   11.17
  12 -25  -3    4.79   20.51
 -12  25   3   -8.01   14.08
  12 -25   3    7.43   21.88
 -10  25  -3   64.60   14.14
 -10  25   3   66.42   20.28
  -8  25  -3   27.84   11.80
   8 -25  -3   22.63   21.17
  -8  25   3    7.81   17.14
   6 -25  -3  178.43   33.16
  -6  25  -3  168.38   25.20
  -6  25   3  117.00   21.54
   4 -25  -3  134.46   27.73
  -4  25  -3  102.52   16.94
  -4  25   3   65.07   18.28
  -2  25  -3   73.55   15.27
   2 -25  -3  106.63   22.94
  -2  25   3   49.76   18.92
 -25  -2   3   71.91   29.25
 -25  -2   3   60.54   15.20
   0 -25  -3  299.55   38.62
   0  25  -3  259.51   31.20
 -25   0   3  280.94   31.68
 -25   0   3  210.47   38.46
   0  25   3  211.42   35.46
  25  -2  -3   55.01   13.60
  -2 -25  -3   24.89   21.84
   2  25  -3   27.92   12.90
 -25   2   3   39.01   14.10
 -25   2   3   45.88   22.76
   2  25   3    6.64   13.20
   4  25  -3   89.69   18.32
  -4 -25  -3  132.50   29.79
  25  -4  -3   74.76   15.55
 -25   4   3   56.64   15.79
   4  25   3   79.82   19.38
  25  -6  -3  317.15   31.60
  -6 -25  -3  223.33   41.30
 -25   6   3  302.61   32.91
  -8 -25  -3   33.33   22.30
  25  -8  -3   24.87   14.94
 -25   8   3    9.15   12.42
  25 -10  -3   56.21   16.47
 -10 -25  -3   56.14   24.90
 -25  10   3   25.47   14.39
 -12 -25  -3  -15.61   20.09
  25 -12  -3    1.27   16.30
 -25  12   3    6.04   14.74
 -14 -25  -3  -13.27   19.48
  25 -14  -3   25.13   17.71
 -25  14   3   20.71   13.94
  25 -14   3   20.34   13.60
  25 -16  -3  155.89   29.50
 -16 -25  -3  110.26   27.30
 -25  16   3  116.82   22.99
  25 -16   3  129.03   24.43
  25 -18  -3   47.29   25.13
 -18 -25  -3   31.46   21.21
 -25  18   3   26.94   17.50
  25 -18   3    2.91   20.28
 -20 -25  -3    6.40   24.95
  25 -20  -3   -0.64   26.59
 -25  20   3  -15.24   16.00
  25 -22  -3   52.22   29.72
 -22 -25  -3   25.13   31.85
 -25  22   3   14.65   17.14
  19 -26  -3   31.34   27.71
 -19  26   3    4.57   17.47
  19 -26   3   39.55   29.16
 -17  26  -3   16.73   12.83
  17 -26  -3   61.36   26.09
  17 -26   3   34.15   24.46
 -17  26   3   17.10   18.08
  15 -26  -3   95.03   28.49
 -15  26  -3   65.85   14.17
 -15  26   3   43.19   19.68
  15 -26   3  100.08   27.18
  13 -26  -3   59.26   26.25
 -13  26  -3   46.35   14.14
  13 -26   3   73.18   28.92
 -13  26   3   38.89   20.79
  11 -26  -3   32.08   24.16
 -11  26   3   26.55   16.49
  -9  26  -3   33.76   12.67
   9 -26  -3   29.88   22.16
  -9  26   3   15.69   17.22
  -7  26  -3   63.18   14.59
   7 -26  -3  103.14   27.28
  -7  26   3   70.38   23.28
  -5  26  -3  184.34   26.84
  -5  26   3  127.30   25.25
   3 -26  -3  462.75   53.94
  -3  26  -3  375.98   38.97
 -26  -3   3  366.04   36.80
  -3  26   3  440.98   47.56
   1 -26  -3  270.66   43.90
  -1  26  -3  283.24   33.13
  -1  26   3  245.02   40.20
 -26  -1   3  245.33   29.40
  -1 -26  -3  213.20   42.02
   1  26  -3  234.71   33.45
 -26   1   3  242.39   28.42
   1  26   3  176.32   30.90
  -3 -26  -3  326.31   48.51
  26  -3  -3  401.86   32.64
   3  26  -3  243.43   41.84
   3  26   3  269.25   42.71
 -26   3   3  356.41   34.15
  26  -5  -3  125.45   22.23
   5  26  -3  114.88   22.05
  -5 -26  -3  192.41   35.50
 -26   5   3   80.59   16.31
   5  26   3  112.71   24.04
  26  -7  -3   70.00   16.17
  -7 -26  -3   53.99   27.78
  26  -9  -3   34.00   16.21
  -9 -26  -3    3.52   24.20
 -26   9   3   18.82   14.67
  26 -11  -3   -8.06   15.93
 -11 -26  -3  -28.64   21.18
  26 -13  -3   62.48   19.39
 -13 -26  -3   74.85   28.79
 -26  13   3   73.58   17.23
 -15 -26  -3  108.79   30.76
  26 -15  -3  105.56   27.43
 -26  15   3   62.67   19.51
  26 -17  -3   41.92   25.21
 -17 -26  -3   43.60   30.93
  26 -19  -3   27.41   25.30
 -26  19   3   24.85   17.55
 -18  27  -3   34.86   15.62
  18 -27  -3   16.72   25.69
 -18  27   3    6.47   18.48
  18 -27   3   18.40   25.11
  16 -27  -3   43.49   26.16
 -16  27   3    5.79   18.59
  16 -27   3   48.08   28.17
 -14  27  -3   79.79   15.63
  14 -27  -3   68.69   27.46
 -14  27   3   91.17   22.95
  14 -27   3   87.35   31.77
 -12  27  -3   38.75   14.25
  12 -27  -3   23.06   24.69
  12 -27   3   51.93   26.26
 -12  27   3   41.65   20.96
 -10  27  -3   27.94   13.44
  10 -27  -3   12.25   24.24
  10 -27   3   46.70   22.94
 -10  27   3   -5.61   19.26
  -8  27  -3   82.95   16.13
   8 -27  -3  103.88   32.11
  -8  27   3   59.31   20.39
   6 -27  -3   86.93   28.05
  -6  27  -3   60.04   16.12
  -6  27   3   65.84   19.43
  -4  27  -3   95.66   19.66
   4 -27  -3  137.21   29.89
  -4  27   3   66.86   22.13
  -2  27  -3   46.66   18.09
   2 -27  -3   51.79   24.81
 -27  -2   3   28.46   13.63
   0  27  -3  -12.26   17.04
   0 -27  -3   30.75   25.80
 -27   0   3   17.51   13.00
  -2 -27  -3   89.81   32.97
   2  27  -3   45.07   17.37
 -27   2   3   66.87   16.55
  27  -4  -3  184.77   25.19
   4  27   3   97.31   32.83
 -27   4   3  192.82   28.86
  27  -6  -3   31.62   15.17
   6  27   3   49.75   18.61
 -27   6   3   14.83   13.94
  27  -8  -3   89.77   19.04
 -10 -27  -3   29.34   33.98
  27 -10  -3   31.70   17.79
 -27  10   3    5.04   13.98
 -12 -27  -3   40.53   28.29
  27 -12  -3   45.73   19.59
 -27  12   3   34.64   16.75
 -14 -27  -3   52.99   27.33
  27 -14  -3  111.69   24.81
 -27  14   3   54.51   18.28
 -16 -27  -3   18.97   23.85
  27 -16  -3   48.08   21.79
 -27  16   3   24.77   17.05
  27 -18  -3   24.41   32.27
 -18 -27  -3  -11.17   26.04
 -27  18   3   13.27   15.84
 -17  28  -3   25.92   17.36
  17 -28  -3   77.11   27.80
  17 -28   3   17.56   27.22
 -17  28   3   18.74   18.81
 -15  28  -3   18.84   16.70
  15 -28  -3   49.21   27.47
 -15  28   3   18.09   19.50
  15 -28   3   12.37   25.30
 -13  28  -3    3.64   17.93
  13 -28  -3   22.13   25.29
 -13  28   3   26.52   21.23
  13 -28   3   14.39   27.14
 -11  28  -3   11.95   19.02
  11 -28  -3   42.61   26.59
  11 -28   3   69.32   27.07
  -9  28  -3   33.20   18.67
   9 -28  -3    9.55   24.68
   9 -28   3   68.15   26.98
  -9  28   3    8.78   19.40
   7 -28  -3  134.79   30.87
  -7  28  -3   87.26   22.85
  -7  28   3  133.33   25.90
   5 -28  -3   58.13   25.73
  -5  28  -3   72.72   19.16
  -5  28   3   43.81   22.04
   3 -28  -3   47.74   27.79
  -3  28  -3   29.23   17.08
  -3  28   3   24.40   18.98
  -1  28  -3   43.91   16.02
   1 -28  -3   26.66   26.72
  -1  28   3   13.66   18.89
   1  28  -3   84.17   21.08
  -1 -28  -3  106.70   32.35
   1  28   3   70.38   22.19
   3  28  -3   28.35   18.85
  -3 -28  -3   69.57   28.69
   3  28   3   25.53   19.52
  -5 -28  -3   59.05   28.12
  28  -5  -3   59.82   16.49
 -28   5   3   42.98   17.19
   5  28   3   24.41   21.04
  28  -7  -3   71.28   19.04
  -7 -28  -3   70.00   28.51
   7  28   3   56.92   23.14
 -28   7   3   81.10   16.56
  -9 -28  -3   11.33   25.58
  28  -9  -3   34.46   18.18
 -28   9   3   43.20   16.86
 -11 -28  -3   32.60   30.13
  28 -11  -3   20.22   19.26
 -28  11   3   10.82   16.64
  28 -13  -3   57.61   21.68
 -13 -28  -3   29.42   30.51
 -28  13   3   12.17   16.10
 -15 -28  -3   17.59   28.81
  28 -15  -3   -3.84   23.48
 -28  15   3   19.69   16.37
 -17 -28  -3   43.78   30.81
  28 -17  -3   31.54   44.98
 -28  17   3   28.22   17.09
  16 -29  -3   29.23   29.72
 -16  29  -3   17.70   17.22
  16 -29   3  -16.14   26.18
 -16  29   3  -14.19   20.68
  14 -29  -3   67.25   29.36
 -14  29  -3    9.07   16.25
  14 -29   3   78.92   28.81
 -14  29   3   43.17   21.90
  12 -29  -3   66.33   27.40
 -12  29  -3   21.44   15.54
 -12  29   3    3.62   19.07
  12 -29   3  -16.60   26.80
 -10  29  -3   30.09   15.92
  10 -29  -3   57.07   27.89
 -10  29   3   43.12   21.15
  10 -29   3   50.76   28.07
  -8  29  -3   -8.41   14.10
   8 -29  -3   22.43   26.14
  -8  29   3  -19.85   18.56
   8 -29   3   18.53   24.42
  -6  29  -3   17.44   15.11
   6 -29  -3   31.00   25.03
  -6  29   3   18.40   19.28
   4 -29  -3   36.77   24.85
  -4  29  -3   61.31   19.76
  -4  29   3   26.14   20.23
  -2  29  -3    6.10   18.42
   2 -29  -3  -19.14   23.64
  -2  29   3   21.35   20.43
   0 -29  -3  -11.96   23.75
   0  29  -3    2.43   18.56
   0  29   3   21.42   21.72
 -29   0   3   16.31   12.90
  -2 -29  -3   16.56   27.17
 -29   2   3   37.49   13.85
   2  29   3  -12.85   19.76
   4  29  -3   41.99   19.25
  -4 -29  -3   34.37   28.62
  29  -4  -3   62.61   17.06
   4  29   3   24.17   20.74
 -29   4   3   57.70   16.13
   6  29  -3   -7.16   20.29
  29  -6  -3  -16.63   16.52
  -6 -29  -3  -14.53   24.92
   6  29   3   14.84   19.34
 -29   6   3  -12.85   14.76
  -8 -29  -3   -2.28   25.85
  29  -8  -3   12.90   17.80
   8  29   3   10.48   20.29
 -29   8   3  -15.75   15.68
  29 -10  -3   64.39   20.64
 -10 -29  -3   40.61   26.83
 -29  10   3   29.19   16.95
  29 -12  -3   39.79   21.76
 -12 -29  -3   20.15   26.50
 -29  12   3   -2.22   15.83
 -14 -29  -3   34.42   26.42
  29 -14  -3   52.07   27.27
 -29  14   3   11.18   16.87
 -16 -29  -3  -34.46   25.58
  29 -16  -3   52.84   29.53
 -29  16   3   -6.90   15.86
 -13  30  -3   -8.64   19.13
  13 -30  -3  -14.40   29.63
 -13  30   3  -33.18   20.53
  13 -30   3   36.67   28.18
  11 -30  -3   72.46   30.16
 -11  30  -3   61.94   20.57
 -11  30   3   56.43   21.32
  11 -30   3   72.34   29.08
   9 -30  -3   52.47   26.61
  -9  30  -3   20.02   18.76
  -9  30   3    6.74   20.11
   9 -30   3   63.34   28.28
  -7  30  -3  -20.88   17.84
   7 -30  -3   16.55   24.50
  -7  30   3  -21.51   20.34
   7 -30   3   63.56   25.94
  -5  30  -3   44.55   23.78
   5 -30  -3   33.79   26.99
  -5  30   3   28.03   21.53
   3 -30  -3    9.56   26.89
  -3  30   3  -31.13   17.78
   1 -30  -3   66.20   28.28
  -1  30  -3   -8.17   17.51
 -30  -1   3   26.31   15.00
  -1  30   3   41.78   22.36
   1  30  -3   27.67   18.89
  -1 -30  -3   40.93   29.03
   1  30   3   51.89   22.67
 -30   1   3   51.20   16.29
  -3 -30  -3   10.40   28.21
   3  30  -3  -17.40   20.76
   3  30   3   -5.50   20.01
 -30   3   3   -2.53   14.31
  30  -5  -3   44.80   17.87
  -5 -30  -3    6.47   26.89
   5  30  -3   42.09   21.52
   5  30   3   -9.90   20.56
 -30   5   3   31.03   16.02
  30  -7  -3   23.35   18.24
   7  30  -3   15.53   21.45
  -7 -30  -3    9.08   26.47
 -30   7   3   18.28   15.46
   7  30   3   17.52   20.46
  -9 -30  -3   50.39   28.37
  30  -9  -3   27.59   19.56
 -30   9   3   12.23   16.03
   9  30   3   23.25   19.42
 -11 -30  -3   68.97   29.55
  30 -11  -3   91.54   23.25
 -30  11   3   78.63   18.94
  30 -13  -3  -11.99   31.20
 -13 -30  -3   25.40   27.08
 -12  31  -3   42.39   21.43
  12 -31  -3   -7.84   28.99
 -12  31   3   33.03   23.37
  12 -31   3   14.29   30.92
 -10  31  -3   54.88   19.49
  10 -31  -3  104.56   33.60
 -10  31   3   35.84   22.77
   8 -31  -3   45.38   29.38
  -8  31  -3   51.30   19.27
  -8  31   3    0.50   20.77
   8 -31   3   80.14   30.30
  -6  31  -3   19.85   19.93
   6 -31  -3   59.29   25.76
   6 -31   3   80.62   26.87
  -6  31   3  -19.84   21.30
   4 -31  -3    6.15   25.94
  -4  31  -3   11.65   21.20
  -4  31   3    8.87   22.80
   2 -31  -3   42.75   26.62
  -2  31  -3   20.78   20.84
  -2  31   3   20.46   21.95
   0 -31  -3   47.28   28.21
   0  31  -3    8.98   23.55
   0  31   3    4.71   21.57
 -31   0   3   32.18   14.47
   2  31  -3   32.19   24.04
  -2 -31  -3    9.99   26.91
 -31   2   3   42.67   15.41
   2  31   3   40.47   22.43
  -4 -31  -3    1.71   26.85
   4  31  -3    0.29   21.58
   4  31   3   26.06   21.71
 -31   4   3   11.19   14.74
   6  31  -3   23.62   21.52
  -6 -31  -3   13.38   26.86
 -31   6   3   45.78   16.33
   6  31   3   12.87   21.14
   8  31  -3   31.90   21.97
  -8 -31  -3  125.81   32.37
   8  31   3   77.79   23.99
 -31   8   3   67.82   17.85
 -10 -31  -3   71.90   28.27
  10  31   3   77.87   24.78
 -31  10   3   54.22   18.35
 -12 -31  -3  -13.43   26.68
 -31  12   3   39.52   16.43
  -9  32  -3   -4.91   24.48
   9 -32  -3    6.30   29.88
  -9  32   3  -17.52   23.81
   9 -32   3   18.98   31.20
  -7  32  -3   -1.81   23.26
   7 -32  -3  -23.91   28.50
   7 -32   3   25.24   28.85
  -7  32   3   -6.30   23.20
   5 -32  -3    5.18   30.17
  -5  32  -3   15.90   23.17
   5 -32   3   30.99   26.59
  -5  32   3  -14.95   21.90
   3 -32  -3    0.02   28.63
  -3  32  -3   18.90   23.24
  -3  32   3  -14.24   21.43
  -1  32  -3   31.43   21.84
   1 -32  -3  -17.38   26.27
  -1  32   3   -5.51   22.59
   1  32  -3   45.34   22.44
  -1 -32  -3   -2.09   27.47
   1  32   3  -14.18   22.16
 -32   1   3   19.53   14.64
   3  32  -3   10.05   23.74
  -3 -32  -3  -30.99   27.72
 -32   3   3    2.09   14.17
   3  32   3  -40.89   22.25
   5  32  -3    1.36   21.63
  -5 -32  -3   -1.20   28.36
   5  32   3   18.19   23.01
 -32   5   3    4.13   14.69
   7  32  -3   17.64   22.23
  -7 -32  -3  -18.23   28.20
 -32   7   3    5.35   16.10
   7  32   3  -44.77   22.80
   9  32  -3   11.06   23.16
 -32   9   3   23.77   16.20
   9  32   3   29.93   24.70
  -6  33  -3   11.27   22.77
  -6  33   3  -31.39   24.37
   4 -33  -3   45.10   31.77
  -4  33  -3   26.04   24.04
   4 -33   3   68.15   29.18
  -4  33   3    0.03   23.95
  -2  33  -3  -14.06   22.98
   2 -33  -3   29.95   31.01
  -2  33   3   15.41   25.60
   0 -33  -3  -48.01   28.67
   0  33  -3   -9.12   22.85
   0  33   3  -11.79   24.34
  -2 -33  -3   26.92   30.23
   2  33  -3    3.76   24.17
 -33   2   3   10.21   14.85
   2  33   3    9.34   26.00
   4  33  -3   17.26   23.51
  -4 -33  -3   17.20   31.28
 -33   4   3   51.29   15.75
   4  33   3   -1.36   25.29
   6  33  -3    8.72   24.08
   6  33   3   47.89   26.52
   0   0  -4 1617.57  112.06
   0   0   4 1624.08  111.99
   0   0   4 1654.12  110.15
  -1   1  -4 3382.73  219.42
  -1  -1  -4 3309.61  219.40
   1  -1  -4 2983.32  220.50
   1   1  -4 2861.96  220.37
   1   1   4 3198.48  217.37
  -1  -1   4 3364.76  219.67
   1  -1   4 3227.91  217.17
  -1   1   4 3450.06  219.70
  -1  -1   4 3240.12  217.71
  -1   1   4 3271.44  217.85
   1   1   4 3263.77  219.31
   1  -1   4 3311.47  219.29
   2   0  -4  270.38   19.51
   0   2  -4  243.82   21.91
   0  -2  -4  257.12   22.00
  -2   0  -4  281.10   21.75
   0   2   4  278.90   21.67
  -2   0   4  255.90   19.94
   0  -2   4  286.34   22.00
  -2   0   4  264.27   21.99
   0   2   4  286.03   19.82
   0  -2   4  300.94   19.50
   2   2  -4 2279.36  152.72
  -2  -2  -4 2186.56  154.43
   2   2  -4 2104.04  154.70
   2  -2  -4 2344.54  155.28
  -2   2  -4 2429.38  154.59
  -2  -2   4 2376.01  153.14
  -2   2   4 2205.75  153.33
   2  -2   4 1954.41  155.13
  -2   2   4 2268.88  154.87
  -2  -2   4 2541.52  155.37
   3   1  -4  635.82   45.97
   1  -3  -4  642.86   49.22
  -1   3  -4  695.61   47.84
  -3  -1  -4  639.06   47.32
   3   1  -4  645.38   47.79
   1  -3   4  692.09   47.79
   1  -3   4  684.57   45.31
   3   1   4  650.41   47.11
  -1   3   4  683.26   47.84
  -1   3   4  702.37   46.32
  -3  -1   4  652.85   46.20
  -3  -1   4  652.90   48.05
  -1  -3  -4  646.44   49.53
  -3   1  -4  750.64   49.29
   3  -1  -4  713.52   47.90
   3  -1  -4  703.57   49.86
   1   3  -4  642.12   50.47
  -1  -3   4  706.73   49.96
  -3   1   4  652.23   48.26
  -3   1   4  679.30   49.86
  -1  -3   4  689.60   47.58
   1   3   4  704.77   47.76
   1   3   4  707.52   49.32
   3  -1   4  710.13   49.10
   3  -3  -4 6098.61  413.45
   3   3  -4 6044.12  411.39
  -3  -3  -4 6069.65  412.79
   3  -3  -4 6451.68  411.74
   3   3  -4 6068.18  413.12
   3  -3   4 5650.58  413.36
  -3  -3   4 6513.73  413.84
  -3   3   4 6209.50  412.08
  -3   3   4 6175.73  413.38
  -3  -3   4 6072.77  411.69
  -4  -2  -4  214.78   18.12
   4   2  -4  232.17   17.02
   4   2  -4  228.63   18.96
   4   2   4  210.36   17.51
  -4  -2   4  222.62   19.28
  -4  -2   4  211.73   16.98
   4   0  -4  780.59   58.79
   0  -4  -4  789.11   60.33
  -4   0  -4  828.87   58.12
   4   0  -4  836.23   57.31
  -4   0   4  827.38   57.53
   0  -4   4  806.27   56.54
   0  -4   4  831.15   59.04
   0   4   4  855.76   58.71
   4   0   4  884.98   58.01
   0   4   4  829.58   57.27
  -4   0   4  854.99   59.23
   2   4  -4  299.24   22.59
  -4   2  -4  352.20   24.52
   4  -2  -4  322.85   23.37
  -2  -4  -4  300.57   25.06
   2   4  -4  313.62   24.94
   4  -2  -4  307.88   25.28
   4  -2   4  335.77   24.19
  -2  -4   4  312.11   22.85
  -4   2   4  326.34   25.40
  -2  -4   4  309.18   25.45
  -4   2   4  306.74   24.66
   4   4  -4 2721.53  196.32
   4   4  -4 2753.82  197.82
   4  -4  -4 2970.16  198.48
  -4  -4  -4 2781.84  197.48
   4  -4   4 2887.55  197.49
  -4  -4   4 3022.82  196.49
  -4   4   4 3008.69  198.21
  -4   4   4 2912.17  198.26
  -4  -4   4 3158.07  199.00
  -5  -3  -4  917.05   61.51
   5   3  -4  883.96   60.83
   3  -5  -4  801.37   62.28
   5   3  -4  871.73   62.15
   3  -5   4  887.61   61.92
  -5  -3   4  916.00   63.03
  -3   5   4  861.71   62.18
   5   3   4  897.80   60.89
  -5  -3   4  922.22   60.83
  -3   5   4  793.03   62.00
  -5  -1  -4  685.58   46.53
   5   1  -4  638.84   45.85
   5   1  -4  645.17   47.39
   1  -5  -4  635.93   47.58
   1  -5   4  658.60   47.49
   1  -5   4  625.04   44.81
  -5  -1   4  697.53   48.07
   5   1   4  693.82   46.14
  -1   5   4  618.26   45.92
  -1   5   4  650.63   47.20
   5  -1  -4  552.20   40.58
  -1  -5  -4  469.69   41.37
   5  -1  -4  576.72   39.83
  -5   1  -4  563.82   39.45
   1   5  -4  523.55   37.81
  -5   1   4  536.51   40.06
  -1  -5   4  559.77   40.94
   1   5   4  629.03   39.16
   5  -1   4  523.49   39.05
   1   5   4  566.81   40.04
  -5   1   4  555.17   40.89
  -1  -5   4  536.76   38.16
   5  -3  -4  571.37   41.69
  -3  -5  -4  519.35   41.39
   5  -3  -4  613.33   40.17
   3   5  -4  548.71   39.36
   3   5   4  524.13   40.30
  -3  -5   4  513.33   41.85
  -3  -5   4  479.06   39.25
   5  -3   4  616.93   40.52
  -5   3   4  617.09   42.05
  -5   3   4  629.81   40.66
   5   5  -4  225.58   20.56
   5  -5  -4  277.28   20.22
  -5  -5  -4  260.99   21.10
   5  -5  -4  241.14   21.60
  -5  -5   4  265.17   19.89
   5  -5   4  266.13   20.72
   5   5   4  247.49   20.83
  -5   5   4  240.06   21.03
  -5  -5   4  261.98   22.49
  -5   5   4  254.51   21.61
   4  -6  -4 2079.95  143.66
  -6  -4  -4 2122.33  142.26
   4  -6  -4 2046.15  141.71
   6   4  -4 2103.85  141.83
   6   4  -4 2093.32  143.03
  -4   6   4 2132.77  143.33
   6   4   4 2099.00  141.53
   4  -6   4 2165.12  142.86
  -4   6   4 1833.40  142.86
  -6  -4   4 2180.34  144.06
   2  -6  -4  890.53   60.87
   6   2  -4  754.22   59.86
   6   2  -4  828.98   58.94
  -6  -2  -4  803.38   60.00
  -6  -2   4  818.18   60.78
   2  -6   4  866.63   61.85
  -6  -2   4  833.45   59.14
  -2   6   4  900.27   60.41
   6   2   4  829.16   58.62
  -2   6   4  937.37   59.46
   6   0  -4  606.10   43.19
   6   0  -4  577.36   44.39
   0  -6  -4  635.49   44.98
   6   0   4  608.03   42.96
   0   6   4  619.62   43.22
   0  -6   4  609.11   45.03
   0   6   4  625.01   44.22
  -6   0   4  612.17   43.39
   0  -6   4  594.86   42.16
  -6   0   4  604.99   45.00
   6  -2  -4 1278.31   88.47
   2   6  -4 1126.70   86.03
  -2  -6  -4 1161.60   88.12
   6  -2  -4 1319.71   87.22
  -2  -6   4 1330.00   89.15
  -2  -6   4 1357.66   87.08
   2   6   4 1300.23   87.99
  -6   2   4 1254.13   88.97
  -6   2   4 1280.87   88.72
   6  -2   4 1259.67   86.84
   4   6  -4 1759.73  116.25
   6  -4  -4 1628.02  117.89
   6  -4  -4 1710.09  116.61
  -6   4   4 1703.23  116.88
   4   6   4 1755.13  116.80
  -6   4   4 1712.35  118.13
  -4  -6   4 1745.53  118.80
  -4  -6   4 1735.49  116.13
   6  -4   4 1603.60  117.38
  -6  -6  -4 1762.69  121.09
   6  -6  -4 1680.70  121.94
   6   6  -4 1724.05  120.28
   6  -6  -4 1742.23  120.41
  -6  -6   4 1593.13  122.32
   6  -6   4 1936.24  118.75
  -6   6   4 1867.87  121.05
   6   6   4 1637.28  119.87
  -6   6   4 1959.66  122.28
  -6  -6   4 1528.78  119.73
   6  -6   4 1926.42  121.00
   5  -7  -4  367.60   24.68
   5  -7  -4  342.42   26.57
   7   5  -4  271.89   24.29
   5  -7   4  337.02   25.50
   5  -7   4  332.72   22.77
   7   5   4  298.01   23.56
  -7  -5   4  291.19   26.94
  -5   7   4  308.99   24.80
  -5   7   4  330.08   25.98
  -7  -5   4  285.41   23.85
   3  -7  -4  720.67   50.76
   7   3  -4  715.55   48.87
   7   3  -4  648.84   49.76
   3  -7   4  708.22   50.04
  -7  -3   4  600.49   48.22
  -7  -3   4  614.79   50.39
  -3   7   4  760.91   49.81
  -3   7   4  742.81   50.16
   7   3   4  677.84   47.97
   7   1  -4 1299.23   91.73
   7   1  -4 1327.06   90.68
   1  -7  -4 1218.24   92.05
  -7  -1  -4 1327.20   90.28
   1  -7   4 1285.87   92.16
  -7  -1   4 1389.52   92.56
  -7  -1   4 1325.27   90.72
  -1   7   4 1186.38   91.18
   7   1   4 1390.59   90.00
  -1   7   4 1415.71   91.03
  -1  -7  -4 1686.63  116.02
   7  -1  -4 1618.65  114.34
   7  -1  -4 1613.61  115.51
   1   7   4 1729.75  115.16
   7  -1   4 1578.17  113.67
  -1  -7   4 1898.26  114.52
  -7   1   4 1528.38  114.29
  -1  -7   4 1738.16  116.41
  -7   1   4 1668.71  116.01
  -3  -7  -4 1312.43   89.46
   7  -3  -4 1220.48   89.19
   7  -3  -4 1201.89   88.01
   3   7  -4 1284.79   87.38
  -7   3   4 1334.68   89.79
  -3  -7   4 1281.70   90.28
  -7   3   4 1282.41   88.34
  -3  -7   4 1244.62   87.26
   3   7   4 1275.44   88.33
   7  -3   4 1322.29   87.62
   7  -5  -4  360.28   27.49
  -5  -7  -4  348.14   29.97
   5   7  -4  346.44   27.15
   7  -5  -4  338.08   28.91
  -7   5   4  337.63   27.56
  -5  -7   4  402.17   30.57
   5   7   4  386.88   27.30
  -7   5   4  351.57   28.94
  -5  -7   4  375.00   26.91
   7   7  -4  507.84   36.73
   7  -7  -4  479.86   36.34
   7  -7  -4  446.57   37.92
  -7  -7  -4  521.70   37.81
  -7   7   4  466.34   37.72
   7   7   4  526.78   35.75
  -7   7   4  453.17   36.59
  -7  -7   4  523.28   36.03
   7  -7   4  466.84   34.43
  -7  -7   4  539.08   39.91
   6  -8  -4  381.93   33.03
  -8  -6  -4  452.68   31.88
   8   6  -4  469.78   32.06
   6  -8  -4  350.46   30.90
  -6   8   4  469.08   33.28
  -8  -6   4  394.26   34.21
  -6   8   4  417.82   31.89
   6  -8   4  411.48   29.81
  -8  -6   4  415.23   31.09
   8   4  -4  624.81   44.68
  -8  -4  -4  700.49   49.04
   4  -8  -4  604.11   46.36
   8   4  -4  593.79   45.48
   8   4   4  608.56   43.38
  -4   8   4  682.63   46.10
  -8  -4   4  575.09   46.63
  -4   8   4  631.58   45.02
  -8  -4   4  563.27   43.96
   8   2  -4 6109.31  418.19
   2  -8  -4 6197.23  419.23
  -8  -2  -4 6388.57  416.73
   8   2  -4 6338.78  417.53
  -2   8   4 6247.92  418.35
  -8  -2   4 6216.91  417.19
   8   2   4 6241.65  416.26
  -2   8   4 5518.62  417.31
  -8  -2   4 6583.66  419.32
   8   0  -4 1272.03   88.50
  -8   0  -4 1318.89   86.75
   8   0  -4 1268.38   87.52
   0   8  -4 1202.45   86.99
   0  -8  -4 1212.29   89.06
  -8   0   4 1285.73   87.46
   8   0   4 1316.98   86.42
   0  -8   4 1175.01   88.99
  -8   0   4 1356.06   89.48
   0   8   4 1261.73   89.15
   0   8   4 1243.36   88.10
   8  -2  -4 4055.82  258.46
  -2  -8  -4 3541.96  259.45
   2   8  -4 3853.42  257.34
   8  -2  -4 3846.23  259.31
  -8   2   4 3710.28  258.25
  -8   2   4 3813.03  259.68
   2   8   4 3969.58  258.71
   8  -2   4 3870.23  257.30
  -2  -8   4 3735.12  260.22
   8  -4  -4  667.74   51.23
   4   8  -4  695.22   49.58
   8  -4  -4  676.62   50.10
  -4  -8  -4  712.30   51.49
  -8   4   4  723.40   50.39
  -8   4   4  710.98   51.68
  -4  -8   4  677.36   49.93
  -4  -8   4  697.54   52.45
   4   8   4  710.94   50.00
   8  -4   4  731.19   49.43
  -6  -8  -4  221.10   20.28
   6   8  -4  256.48   19.75
   8  -6  -4  222.47   21.06
   8  -6  -4  222.02   19.32
  -6  -8   4  213.69   22.43
   6   8   4  224.98   18.66
  -8   6   4  232.85   19.62
  -8   6   4  235.74   21.28
   8  -6   4  243.65   19.22
  -6  -8   4  214.31   18.30
   8  -8  -4 4765.39  330.62
   8   8  -4 5006.92  329.40
   8  -8  -4 4856.07  329.04
  -8  -8   4 4656.80  331.46
  -8  -8   4 4465.13  328.24
  -8   8   4 5117.80  330.50
  -8   8   4 5071.21  329.75
   8  -8   4 5044.21  327.37
   7  -9  -4  357.32   30.55
   7  -9  -4  346.96   28.48
  -7   9   4  360.51   30.10
  -7   9   4  343.51   29.15
   7  -9   4  408.60   27.00
  -9  -5  -4  392.43   29.49
   9   5  -4  443.74   30.60
   5  -9  -4  452.93   30.05
   5  -9  -4  327.65   31.18
  -9  -5   4  352.79   32.26
   9   5   4  383.33   28.14
  -5   9   4  427.55   30.54
  -9  -5   4  344.35   29.21
  -5   9   4  391.37   31.05
   3  -9  -4  360.67   31.77
   9   3  -4  387.52   30.96
   9   3  -4  396.69   30.15
  -9  -3  -4  417.21   29.03
  -9  -3   4  420.74   29.72
  -3   9   4  346.57   29.84
  -9  -3   4  426.42   32.53
   9   3   4  420.75   28.33
  -3   9   4  365.76   30.81
  -9  -1  -4  424.77   34.22
  -1   9  -4  548.19   35.18
  -1   9  -4  584.18   34.82
   9   1  -4  428.49   36.28
   9   1  -4  442.37   35.66
  -9  -1   4  423.04   35.11
  -1   9   4  577.95   36.49
  -9  -1   4  431.10   37.22
  -1  -9  -4  589.66   46.10
   9  -1  -4  610.33   45.52
   1   9  -4  596.96   43.24
   9  -1  -4  650.07   44.74
  -9   1   4  653.74   46.49
   1   9   4  601.57   44.93
   1   9   4  574.58   45.97
  -1  -9   4  577.53   46.52
  -9   1   4  609.38   44.37
   9  -1   4  676.24   43.12
  -3  -9  -4  307.98   24.83
   9  -3  -4  254.24   22.79
   3   9  -4  340.30   22.78
   9  -3  -4  239.21   23.69
  -9   3   4  247.27   22.64
  -9   3   4  279.50   24.92
  -3  -9   4  326.29   26.42
   9  -3   4  260.20   21.50
   3   9   4  331.91   23.46
  -5  -9  -4  890.78   57.45
   5   9  -4  846.23   55.47
   9  -5  -4  646.51   56.12
   5   9   4  745.23   55.07
  -5  -9   4  718.62   57.98
   9  -5   4  797.26   54.62
  -9   5   4  771.44   56.94
   9  -5   4  809.52   53.33
  -9   5   4  769.40   55.81
   9  -7  -4  393.78   32.23
   9  -7  -4  415.41   34.00
   9  -7   4  439.86   30.30
  -9   7   4  423.98   34.04
  -9   7   4  431.16   32.90
  -9  -9  -4  406.38   29.42
   9  -9  -4  311.47   29.56
   9  -9  -4  328.84   28.17
   9   9  -4  418.43   29.61
  -9  -9   4  390.92   27.80
  -9   9   4  313.58   29.59
  -9   9   4  314.15   28.43
   9  -9   4  314.41   25.98
  -9  -9   4  403.78   33.19
   8 -10  -4  370.66   30.47
  10   8  -4  347.28   31.27
 -10  -8  -4  344.31   28.69
   8 -10  -4  363.13   28.25
 -10  -8   4  315.98   32.33
  -8  10   4  341.11   28.77
  -8  10   4  366.92   29.99
 -10  -8   4  330.10   27.27
   8 -10   4  374.56   26.42
   6 -10  -4 1466.07  102.24
  10   6  -4 1462.22  102.72
 -10  -6  -4 1538.05  101.84
 -10  -6   4 1342.23  104.42
 -10  -6   4 1420.89  101.84
  -6  10   4 1630.48  103.43
 -10  -4  -4 1324.71   87.84
  10   4  -4 1286.42   89.65
  10   4  -4 1265.27   89.21
 -10  -4   4 1351.13   88.75
 -10  -4   4 1345.06   91.39
  -4  10   4 1101.41   89.40
  10   2  -4 1421.88  102.09
   2 -10  -4 1520.57  104.25
 -10  -2  -4 1366.29  100.33
  10   2  -4 1370.44  102.45
 -10  -2   4 1503.75  103.95
  -2  10   4 1472.53  102.81
  10   2   4 1522.76  100.20
 -10  -2   4 1448.05  101.67
  -2  10   4 1671.09  102.92
   0  10  -4  939.80   58.47
  10   0  -4  774.87   59.57
  10   0  -4  765.22   60.12
   0 -10  -4  898.39   62.00
   0  10  -4  915.61   58.68
   0  10   4  862.32   60.09
 -10   0   4  752.62   59.15
 -10   0   4  821.63   61.37
  10   0   4  797.30   57.47
   0  10   4  868.35   60.22
   2  10  -4 1932.23  147.02
  -2 -10  -4 1928.06  148.97
  10  -2  -4 2299.20  147.92
  10  -2  -4 2282.02  148.69
   2  10   4 1986.30  147.51
  10  -2   4 2347.14  146.75
 -10   2   4 2320.79  149.41
 -10   2   4 2172.05  147.62
  -4 -10  -4  644.67   50.23
   4  10  -4  742.05   48.52
  10  -4  -4  630.39   49.58
  10  -4  -4  694.60   48.92
 -10   4   4  641.37   50.11
  -4 -10   4  698.66   51.72
  10  -4   4  676.52   47.20
  10  -4   4  672.97   46.26
 -10   4   4  645.33   48.68
  10  -6  -4 1265.95   90.42
   6  10  -4 1282.34   90.16
  10  -6  -4 1203.91   91.31
  -6 -10  -4 1281.42   91.70
  10  -6   4 1336.08   88.41
  -6 -10   4 1243.93   93.25
 -10   6   4 1380.16   90.90
 -10   6   4 1359.23   92.02
  10  -8  -4  422.28   37.27
  10  -8  -4  528.71   39.55
 -10   8   4  505.63   38.35
  10  -8   4  492.24   35.70
 -10   8   4  540.80   39.54
  10 -10  -4  328.76   29.85
  10 -10  -4  328.36   31.42
 -10  10   4  388.42   30.80
  10 -10   4  405.73   28.28
 -10 -10   4  406.37   35.71
 -10  10   4  384.49   32.25
  11   9  -4  289.58   25.33
   9 -11  -4  257.24   22.83
   9 -11  -4  221.83   24.38
 -11  -9   4  265.69   28.52
 -11  -9   4  264.31   22.14
   9 -11   4  284.34   21.01
  -9  11   4  245.38   23.23
  -9  11   4  232.98   24.52
 -11  -7  -4  392.98   33.84
   7 -11  -4  527.92   37.99
  11   7  -4  441.39   35.69
  -7  11   4  503.86   35.96
  -7  11   4  508.01   36.78
 -11  -7   4  416.20   34.11
 -11  -7   4  400.39   38.07
 -11  -5  -4  713.33   48.11
  11   5  -4  713.11   50.24
   5 -11  -4  621.05   51.42
  -5  11   4  643.30   50.30
 -11  -5   4  730.55   49.19
  -5  11   4  623.24   49.81
 -11  -5   4  702.12   52.45
  -3  11  -4   39.09    6.99
   3 -11  -4   54.68   11.06
 -11  -3  -4   48.65    7.16
  11   3  -4   57.48   10.85
  11   3  -4   47.37    8.12
  -3  11   4   61.22   10.99
 -11  -3   4   39.18   10.97
 -11  -3   4   32.79    6.57
  -3  11   4   44.85    7.77
  -1  11  -4  474.46   30.52
  11   1  -4  355.28   32.09
  -1  11  -4  460.06   30.46
  11   1  -4  390.30   32.05
  -1  11   4  472.32   32.62
  11   1   4  345.75   28.67
  -1 -11  -4  390.92   34.55
   1  11  -4  402.54   32.19
  11  -1  -4  422.99   33.58
  11  -1  -4  436.50   33.10
 -11   1   4  448.89   35.07
  11  -1   4  442.04   30.13
   1  11   4  397.43   33.14
  11  -1   4  449.61   30.29
 -11   1   4  463.12   32.80
  11  -3  -4   44.87    8.23
  11  -3  -4   38.30    9.33
  11  -3   4   56.81    7.77
  11  -3   4   58.41    6.93
 -11   3   4   57.16   11.48
 -11   3   4   43.46    7.55
  -5 -11  -4  676.75   52.05
  11  -5  -4  723.46   50.77
   5  11  -4  667.19   50.00
  11  -5  -4  668.44   51.31
 -11   5   4  687.85   51.91
  11  -5   4  709.28   48.05
  -5 -11   4  688.02   53.68
 -11   5   4  658.65   50.29
  11  -5   4  724.15   48.59
  11  -7  -4  611.55   46.18
  11  -7  -4  594.55   45.03
   7  11  -4  615.18   44.99
  -7 -11  -4  600.65   46.22
 -11   7   4  565.58   44.97
  11  -7   4  574.29   42.56
  -7 -11   4  657.70   49.39
 -11   7   4  604.00   46.34
  11  -9  -4  396.33   34.60
  -9 -11  -4  492.56   35.13
   9  11  -4  501.66   34.70
  11  -9  -4  335.16   32.45
  -9 -11   4  424.81   38.30
 -11   9   4  429.21   35.06
 -11   9   4  394.42   33.41
  11  -9   4  390.61   30.90
 -11 -11  -4   40.13   10.71
  11 -11  -4   79.53   15.40
 -11 -11   4   28.37   15.63
  11 -11   4   51.10    7.84
 -11  11   4   62.77   12.96
 -11  11   4   42.32    9.27
  12  10  -4  445.26   39.81
 -12 -10  -4  436.01   37.99
  10 -12  -4  546.70   41.28
 -12 -10   4  471.93   44.34
 -10  12   4  548.00   39.55
   8 -12  -4  207.00   20.77
   8 -12  -4  238.21   23.71
 -12  -8  -4  234.90   20.66
  12   8  -4  183.26   22.69
  -8  12   4  219.79   21.49
 -12  -8   4  236.49   20.24
 -12  -8   4  255.40   27.09
  -8  12   4  236.83   23.13
  12   6  -4 1261.91   90.66
   6 -12  -4 1350.20   92.81
 -12  -6  -4 1222.40   88.64
  -6  12   4 1307.10   91.12
  -6  12   4 1267.18   90.75
 -12  -6   4 1262.66   92.64
 -12  -6   4 1315.95   89.54
  12   4  -4 1383.20  101.16
 -12  -4  -4 1430.71   98.61
  -4  12  -4 1612.87   99.15
   4 -12  -4 1473.41  103.43
  -4  12  -4 1476.42   98.71
  12   4  -4 1396.42  101.02
 -12  -4   4 1534.94  100.54
  -4  12   4 1351.54  101.23
  -4  12   4 1325.57  101.35
 -12  -4   4 1494.75  103.20
  -2  12  -4  522.43   40.23
  12   2  -4  559.72   42.25
   2 -12  -4  549.49   44.20
  12   2  -4  575.67   42.39
  -2  12  -4  567.06   40.24
  -2  12   4  559.46   42.60
 -12  -2   4  577.61   44.32
  -2  12   4  575.67   42.64
 -12  -2   4  572.55   41.43
   0 -12  -4  464.44   35.81
  12   0  -4  370.30   33.05
   0  12  -4  438.16   31.94
   0  12  -4  480.01   32.33
  12   0  -4  406.60   33.35
  12   0   4  425.71   30.50
   0  12   4  433.79   33.52
 -12   0   4  401.19   32.49
 -12   0   4  442.58   35.46
   0  12   4  416.38   33.52
  12  -2  -4  557.03   43.00
  12  -2  -4  536.19   43.25
 -12   2   4  610.89   44.99
  12  -2   4  588.43   39.69
 -12   2   4  581.66   42.57
  12  -2   4  570.04   40.12
  -4 -12  -4  907.50   76.42
  12  -4  -4 1199.07   75.82
  12  -4  -4 1139.68   76.23
   4  12  -4  961.49   74.50
  12  -4   4 1079.97   72.71
  12  -4   4 1061.79   72.76
 -12   4   4 1087.11   76.72
 -12   4   4 1047.20   75.10
  -6 -12  -4 1050.72   84.34
   6  12  -4 1036.63   82.40
  12  -6  -4 1235.08   84.14
  12  -6  -4 1257.04   83.57
  12  -6   4 1277.71   81.00
 -12   6   4 1263.31   84.73
  -6 -12   4 1043.10   85.70
 -12   6   4 1176.32   83.17
  12  -6   4 1223.99   81.08
  12  -8  -4  170.88   19.10
  12  -8  -4  168.14   19.70
   8  12  -4  218.84   19.89
 -12   8   4  173.33   18.47
  12  -8   4  178.25   16.01
 -12   8   4  157.04   20.31
  -8 -12   4  233.36   26.43
  10  12  -4  670.37   59.26
 -10 -12  -4  680.77   59.87
  12 -10  -4  863.19   61.24
  12 -10   4  840.67   57.18
 -12  10   4  878.69   61.33
 -12  10   4  908.19   60.32
  12 -12  -4  811.21   58.06
 -12  12   4  726.40   56.03
  12 -12   4  696.53   53.46
  11 -13  -4  295.27   29.08
 -11  13   4  295.29   27.35
  11 -13   4  280.99   24.38
 -13  -9  -4  537.76   43.98
   9 -13  -4  500.93   46.35
  13   9  -4  565.59   46.40
 -13  -9   4  587.12   49.54
  -9  13   4  559.29   45.13
   9 -13   4  684.37   43.32
 -13  -9   4  631.66   43.99
  13   7  -4  566.47   46.57
   7 -13  -4  651.33   48.37
  -7  13   4  564.69   46.36
 -13  -7   4  689.95   50.39
  -7  13   4  546.12   45.74
 -13  -7   4  612.48   44.68
   5 -13  -4  359.30   31.00
  -5  13  -4  356.29   25.99
  -5  13   4  356.51   29.68
  -5  13   4  389.52   29.42
 -13  -5   4  270.49   27.00
  13   3  -4 2488.79  175.73
  13   3  -4 2433.81  175.36
   3 -13  -4 2558.12  178.11
  -3  13  -4 2578.33  173.75
  -3  13   4 2818.56  176.68
 -13  -3   4 2398.42  174.69
 -13  -3   4 2479.60  181.44
  -3  13   4 2748.26  176.44
  13   1  -4  590.38   43.94
   1 -13  -4  509.80   45.17
  13   1  -4  599.70   43.63
  -1  13  -4  532.78   41.69
  -1  13  -4  572.60   41.68
  13   1   4  626.22   40.96
 -13  -1   4  642.73   43.06
  -1  13   4  494.67   43.29
 -13  -1   4  608.01   47.05
   1  13  -4  762.90   50.78
  13  -1  -4  696.66   51.84
  -1 -13  -4  755.85   54.41
  13  -1  -4  730.74   52.08
 -13   1   4  658.31   53.98
  13  -1   4  664.30   48.82
 -13   1   4  654.68   50.91
   1  13   4  692.86   52.30
  -3 -13  -4 3742.19  251.05
   3  13  -4 3810.85  247.91
  13  -3  -4 3511.53  248.52
  13  -3  -4 3506.00  248.29
 -13   3   4 3667.47  250.38
  13  -3   4 3597.67  245.89
 -13   3   4 3733.36  248.20
  13  -3   4 3654.16  245.20
  13  -5  -4  596.27   43.19
  13  -5  -4  566.17   42.51
   5  13  -4  493.89   41.64
  -5 -13  -4  495.36   43.59
  13  -5   4  562.03   39.26
 -13   5   4  580.43   44.00
 -13   5   4  582.65   42.26
  13  -5   4  549.87   39.67
  13  -7  -4  392.08   31.00
  13  -7  -4  391.74   30.36
   7  13  -4  302.89   29.31
  -7 -13  -4  320.70   30.81
  13  -7   4  417.87   27.47
 -13   7   4  339.60   29.31
  -7 -13   4  329.51   34.37
 -13   7   4  334.31   31.35
  -9 -13  -4 1180.33   75.69
   9  13  -4 1032.81   73.46
  13  -9  -4  970.61   73.76
 -13   9   4  986.46   74.09
 -13   9   4  957.84   72.69
  13  -9   4  933.82   70.45
 -11 -13  -4  192.02   22.96
  13 -11  -4  207.90   23.59
  13 -11   4  247.09   20.43
 -13  11   4  224.85   22.72
  13 -13  -4  605.82   49.00
 -13 -13  -4  545.33   47.34
 -13  13   4  641.44   47.90
  13 -13   4  613.71   45.14
  12 -14  -4  293.19   31.03
 -14 -12  -4  360.07   28.97
 -12  14   4  285.16   29.21
  12 -14   4  309.90   26.91
  10 -14  -4  314.54   30.25
  10 -14   4  299.78   25.26
 -10  14   4  282.31   27.94
   8 -14  -4 1147.71   83.63
 -14  -8  -4 1152.00   79.12
 -14  -8   4 1152.72   80.26
 -14  -8   4 1130.26   84.44
  -8  14   4 1061.84   81.31
 -14  -6  -4  487.47   37.31
  -6  14  -4  517.02   39.59
  14   6  -4  427.77   41.31
  -6  14  -4  577.43   38.13
   6 -14  -4  622.16   44.32
  -6  14   4  554.86   41.57
 -14  -6   4  524.61   39.89
 -14  -6   4  485.83   43.96
  -4  14  -4  269.96   21.30
   4 -14  -4  272.32   26.86
  14   4  -4  266.36   25.09
  -4  14  -4  245.23   21.99
  14   4  -4  262.43   24.02
  -4  14   4  258.56   24.40
 -14  -4   4  285.85   23.43
 -14  -4   4  287.29   27.65
  14   4   4  267.44   21.68
  -2  14  -4 1108.76   92.18
  14   2  -4 1410.98   94.57
   2 -14  -4 1240.00   96.66
  14   2  -4 1233.45   94.37
  -2  14  -4 1231.11   92.59
 -14  -2   4 1492.35   96.82
 -14  -2   4 1506.65   94.02
  14   2   4 1513.16   92.39
   0 -14  -4  331.24   30.23
   0  14  -4  321.75   26.46
  14   0  -4  327.25   27.74
   0  14  -4  308.29   25.98
  14   0  -4  330.43   28.56
   0  14   4  297.19   27.89
 -14   0   4  356.28   30.69
  14   0   4  346.78   25.00
 -14   0   4  339.38   27.09
  14  -2  -4  755.48   52.08
  -2 -14  -4  648.02   53.85
  14  -2  -4  772.11   52.31
   2  14  -4  655.38   50.64
 -14   2   4  672.90   50.94
  14  -2   4  663.64   48.75
 -14   2   4  700.39   53.44
  14  -4  -4  193.38   20.21
   4  14  -4  220.72   19.98
  -4 -14  -4  208.87   21.90
  14  -4  -4  206.32   20.56
 -14   4   4  180.64   21.58
 -14   4   4  156.52   18.46
  14  -4   4  186.75   16.65
  -6 -14  -4  276.96   28.45
  14  -6  -4  321.50   27.78
   6  14  -4  292.95   27.06
  14  -6   4  316.63   23.58
 -14   6   4  311.68   29.01
  14  -6   4  337.75   24.63
 -14   6   4  287.57   26.30
   8  14  -4  843.07   64.52
  14  -8  -4  883.87   65.31
  -8 -14  -4  768.65   65.80
 -14   8   4  965.09   64.77
  14  -8   4  923.43   62.13
 -14   8   4  876.11   65.78
 -10 -14  -4  368.37   31.85
  14 -10  -4  381.23   31.73
  10  14  -4  391.05   36.22
  14 -10   4  297.33   27.14
 -14  10   4  288.06   29.09
  14 -12  -4  383.11   33.85
  14 -12   4  348.35   29.67
 -14  12   4  367.82   32.58
 -14 -14  -4   60.20   13.79
 -14  14   4   68.19   12.77
 -15 -13  -4  220.03   24.96
  13 -15  -4  267.40   28.88
 -13  15   4  270.12   26.98
  11 -15  -4  269.27   28.72
 -15 -11  -4  251.17   24.31
 -11  15   4  268.17   26.76
  11 -15   4  257.07   28.69
 -15  -9  -4  393.93   31.25
   9 -15  -4  415.64   36.32
  -9  15   4  380.47   33.69
 -15  -9   4  360.66   38.97
   7 -15  -4  642.34   49.23
 -15  -7   4  559.29   49.05
  -7  15   4  670.52   47.58
 -15  -7   4  514.97   44.29
   5 -15  -4  242.52   27.82
  -5  15  -4  284.96   22.72
 -15  -5   4  315.33   30.21
  15   5   4  290.50   23.54
 -15  -5   4  299.03   25.01
  -5  15   4  274.71   26.17
  -3  15  -4  251.60   22.00
  -3  15  -4  269.43   22.93
  15   3  -4  272.53   24.71
  15   3  -4  294.83   28.03
   3 -15  -4  253.59   27.37
 -15  -3   4  276.64   28.06
  -3  15   4  301.30   25.99
 -15  -3   4  280.32   23.91
  15   3   4  279.01   22.51
   1 -15  -4  902.47   61.07
  -1  15  -4  886.45   56.14
  15   1  -4  718.01   56.58
  15   1  -4  715.32   57.54
  -1  15  -4  788.40   55.58
 -15  -1   4  700.82   55.90
  15   1   4  729.43   54.38
  -1  15   4  854.58   58.52
 -15  -1   4  686.50   58.54
  15  -1  -4  697.34   54.49
   1  15  -4  672.06   52.71
  15  -1  -4  754.21   53.95
  -1 -15  -4  651.52   56.14
  15  -1   4  755.46   51.29
 -15   1   4  817.76   56.32
   1  15   4  671.21   54.63
 -15   1   4  779.21   53.56
   3  15  -4  240.19   24.44
  -3 -15  -4  285.49   27.70
  15  -3  -4  252.74   25.11
  15  -3   4  290.76   22.41
 -15   3   4  293.08   24.70
 -15   3   4  319.31   28.05
  15  -5  -4  401.33   36.07
 -15   5   4  453.83   37.96
  15  -5   4  438.37   32.08
  15  -5   4  441.07   31.33
  15  -5   4  479.60   33.59
 -15   5   4  460.03   35.63
  -7 -15  -4  917.67   73.65
   7  15  -4  905.52   71.31
  15  -7  -4 1006.26   72.32
 -15   7   4  998.93   72.83
  15  -7   4  982.26   69.11
  15  -7   4 1011.80   68.27
 -15   7   4 1051.65   71.62
  -9 -15  -4  214.46   25.37
  15  -9  -4  233.09   25.00
  15  -9   4  247.10   21.45
 -15   9   4  217.24   23.17
 -15   9   4  274.42   30.45
 -11 -15  -4  236.57   24.98
  15 -11  -4  208.53   24.25
 -15  11   4  186.59   22.50
  15 -11   4  208.66   20.78
  15 -13  -4  528.59   45.60
 -15  13   4  558.12   44.80
  15 -15  -4  117.23   22.14
 -15 -15  -4  105.32   20.01
 -15  15   4  141.42   21.02
 -16 -14  -4  223.91   23.99
  14 -16  -4  171.48   26.22
 -14  16   4  157.67   23.75
 -16 -12  -4   94.26   16.74
  12 -16  -4  130.05   21.46
 -12  16   4   75.48   14.37
 -10  16  -4  189.88   16.98
  10 -16  -4  203.15   25.18
 -16 -10  -4  177.84   20.17
 -10  16   4  178.39   22.17
   8 -16  -4  254.72   29.05
  -8  16  -4  247.88   22.13
 -16  -8   4  326.26   25.56
  -8  16   4  257.32   26.75
 -16  -8   4  283.81   33.84
   6 -16  -4   46.62   13.79
 -16  -6   4    3.51   14.99
 -16  -6   4   14.22    7.11
  16   6   4   22.74    7.18
  -4  16  -4  118.27   14.74
  -4  16  -4  107.40   12.82
 -16  -4   4   96.09   18.40
  -4  16   4  129.65   16.69
  16   4   4   91.78   13.77
 -16  -4   4   99.00   14.42
  -2  16  -4   88.79   12.71
   2 -16  -4  106.39   17.86
  -2  16  -4  103.70   13.96
  -2  16   4   95.27   16.33
   0  16  -4   47.17    8.73
   0 -16  -4   57.39   14.62
  16   0  -4   69.96   12.09
   0  16  -4   46.39    9.06
   0  16   4   50.55   10.97
 -16   0   4   43.54   14.05
  16   0   4   77.30   10.85
 -16   0   4   56.87    9.65
  16  -2  -4   50.29   10.91
 -16   2   4   44.00    8.99
 -16   2   4   56.25   14.14
   2  16   4   74.68   12.48
  16  -2   4   36.18    7.30
  -4 -16  -4  109.76   17.77
   4  16  -4  101.85   15.87
  16  -4  -4   67.10   12.84
  16  -4   4  105.04   12.62
 -16   4   4   55.39   14.42
 -16   4   4   82.40   13.92
   6  16  -4   72.44   12.23
  -6 -16  -4   84.12   16.67
  16  -6  -4   69.67   13.39
 -16   6   4   65.32   14.91
 -16   6   4   80.42   14.25
  16  -6   4   63.73   10.71
  16  -6   4   68.47    8.29
  16  -6   4   62.48    9.59
   8  16  -4  144.27   22.06
  -8 -16  -4  176.08   22.18
  16  -8  -4  169.23   21.09
 -16   8   4  150.53   19.59
 -16   8   4  148.30   24.23
  16  -8   4  170.76   17.68
  16  -8   4  157.94   15.29
  16 -10  -4  140.19   21.12
  16 -10   4  158.87   18.25
 -16  10   4  138.94   19.40
  16 -10   4  147.71   15.35
  16 -12  -4  157.42   22.97
 -12 -16  -4  157.70   22.48
  16 -12   4  169.77   17.37
 -16  12   4  136.70   21.40
  16 -14  -4  121.14   22.00
 -14 -16  -4  107.77   20.82
  16 -14   4   81.17   15.18
 -16  14   4   84.84   14.57
  16 -16  -4  227.73   28.86
  16 -16   4  211.11   23.70
 -16  16   4  195.16   27.50
  15 -17  -4  235.27   30.11
 -17 -15  -4  208.33   25.91
 -15  17   4  201.01   27.79
  13 -17  -4   69.91   17.52
 -17 -13  -4   52.88   13.10
 -13  17   4   76.80   14.34
 -11  17  -4  245.08   19.88
 -17 -11  -4  189.32   28.47
  11 -17  -4  221.26   28.30
 -11  17   4  264.28   26.65
   9 -17  -4  492.46   44.87
  -9  17  -4  525.65   37.78
 -17  -9  -4  530.16   41.59
  -9  17   4  492.05   42.51
  -7  17  -4  358.36   27.89
   7 -17  -4  352.33   34.86
  -7  17   4  358.38   32.90
  -5  17  -4  275.54   22.67
   5 -17  -4  244.54   28.65
 -17  -5   4  255.33   24.40
  17   5   4  240.75   23.79
 -17  -5   4  253.62   30.80
  -5  17   4  327.91   27.52
  -3  17  -4  226.68   22.91
  17   3  -4  313.57   25.98
   3 -17  -4  221.90   27.92
  -3  17   4  264.18   27.16
 -17  -3   4  289.75   30.76
  17   3   4  307.65   24.13
 -17  -3   4  299.57   25.21
  17   1  -4  641.22   51.05
  -1  17  -4  703.72   50.16
   1 -17  -4  756.47   55.93
  -1  17  -4  765.63   50.86
  17   1   4  579.96   48.71
 -17  -1   4  614.09   53.66
 -17  -1   4  619.90   50.33
  -1  17   4  774.48   53.77
   1  17  -4  675.07   53.99
   1  17  -4  652.70   54.03
  -1 -17  -4  667.72   58.00
  17  -1  -4  753.13   54.84
 -17   1   4  838.44   54.81
 -17   1   4  845.69   58.32
  17  -1   4  761.70   52.60
   1  17   4  649.81   55.98
  17  -3  -4  244.03   24.50
  -3 -17  -4  252.56   27.93
   3  17  -4  237.06   24.83
  17  -3   4  283.46   22.30
 -17   3   4  245.12   27.49
 -17   3   4  266.17   24.52
  -5 -17  -4  411.00   38.39
   5  17  -4  390.90   35.31
  17  -5  -4  382.54   34.93
  17  -5   4  445.16   33.03
 -17   5   4  462.34   34.99
 -17   5   4  415.58   37.55
  17  -7  -4  487.30   39.92
   7  17  -4  450.83   44.41
  -7 -17  -4  434.57   42.19
 -17   7   4  537.47   43.44
  17  -7   4  440.20   37.03
 -17   7   4  537.91   39.60
  17  -7   4  475.37   34.51
  17  -7   4  487.58   34.65
  17  -9  -4  530.23   42.61
  -9 -17  -4  514.92   45.42
 -17   9   4  555.39   42.57
  17  -9   4  496.37   38.18
  17  -9   4  487.76   39.85
  17 -11  -4  121.71   21.07
 -11 -17  -4  118.14   22.28
 -17  11   4  128.02   20.31
  17 -11   4  155.98   15.43
 -13 -17  -4  117.97   21.10
  17 -13  -4  138.97   23.51
  17 -13   4  124.25   16.11
 -17  13   4  121.02   20.80
  17 -15  -4  353.13   33.82
  17 -15   4  274.23   27.46
 -17  15   4  267.41   31.67
  17 -17  -4  503.22   45.26
  17 -17   4  449.15   40.33
 -17  17   4  487.13   45.33
  16 -18  -4   97.45   21.89
 -18 -16  -4   88.72   17.86
  16 -18   4   71.26   16.07
 -16  18   4   51.71   14.69
 -18 -14  -4  354.52   33.46
  14 -18  -4  348.24   37.72
 -14  18   4  367.45   36.56
 -18 -12  -4  211.71   25.22
  12 -18  -4  195.28   28.22
 -12  18  -4  188.97   17.84
 -12  18   4  190.41   25.38
 -10  18  -4  285.36   23.39
  10 -18  -4  299.55   32.22
 -10  18   4  250.54   28.83
  -8  18  -4  451.37   33.02
   8 -18  -4  479.63   41.39
  -8  18   4  441.86   38.15
 -18  -8   4  351.33   34.92
  -6  18  -4  236.70   21.86
   6 -18  -4  244.09   29.53
  -6  18   4  229.18   26.86
 -18  -6   4  280.29   24.68
 -18  -6   4  285.70   33.31
  -4  18  -4  380.95   31.49
   4 -18  -4  408.04   37.34
  -4  18  -4  338.53   30.39
  -4  18   4  381.56   34.74
 -18  -4   4  404.18   39.17
  18   4   4  396.03   32.01
 -18  -4   4  418.73   32.74
   2 -18  -4  410.98   34.77
  18   2  -4  321.47   28.70
  -2  18  -4  358.48   27.83
  -2  18   4  355.93   31.95
 -18  -2   4  284.99   28.13
 -18  -2   4  278.49   33.13
  18   2   4  290.29   27.20
  18   0  -4  331.04   27.66
   0  18  -4  263.48   25.97
   0  18  -4  236.96   31.34
   0 -18  -4  290.64   31.45
 -18   0   4  350.23   32.69
   0  18   4  308.45   29.62
 -18   0   4  317.60   27.19
  18   0   4  294.79   25.55
  18  -2  -4  246.84   22.97
   2  18  -4  203.83   28.12
  -2 -18  -4  188.38   26.20
  18  -2   4  243.02   21.38
 -18   2   4  230.18   22.38
 -18   2   4  192.64   26.98
   2  18   4  197.27   24.82
  18  -4  -4  243.20   25.10
   4  18  -4  297.52   26.38
  -4 -18  -4  303.75   30.27
 -18   4   4  227.22   24.39
 -18   4   4  204.67   28.66
  18  -4   4  241.69   23.18
  -6 -18  -4  176.88   25.31
  18  -6  -4  172.59   21.29
 -18   6   4  167.00   26.37
 -18   6   4  150.38   20.24
  18  -6   4  170.72   19.47
  18  -8  -4  477.01   39.17
  -8 -18  -4  471.89   42.78
  18  -8   4  498.53   37.54
  18  -8   4  434.31   33.44
 -18   8   4  427.64   38.07
  18  -8   4  418.31   36.35
  18 -10  -4  333.54   31.09
 -10 -18  -4  247.55   32.60
  18 -10   4  320.65   28.34
 -18  10   4  327.02   30.58
 -12 -18  -4  169.48   27.33
  18 -12  -4  206.14   26.57
 -18  12   4  200.35   24.98
  18 -12   4  201.19   19.50
 -14 -18  -4  665.83   54.28
  18 -14  -4  625.96   52.75
  18 -14   4  569.20   46.70
 -18  14   4  619.14   51.14
  18 -16  -4  108.88   21.20
 -16 -18  -4  105.14   21.41
 -18  16   4   72.45   16.63
  18 -16   4   87.63   17.92
  18 -18  -4   34.08   19.79
 -18 -18  -4   48.57   17.45
 -18  18   4   55.19   16.43
  18 -18   4   39.53   13.72
 -19 -17  -4   -1.90   14.97
  17 -19  -4   20.58   17.46
  17 -19   4    7.63   12.72
 -17  19   4    3.57   13.34
  15 -19  -4  152.56   28.36
 -15  19   4   95.50   18.07
  13 -19  -4  699.79   57.13
 -19 -13  -4  584.83   49.87
 -13  19   4  682.21   55.11
 -19 -11  -4  168.93   19.49
 -11  19  -4  134.43   16.31
  11 -19  -4  158.39   26.55
 -11  19   4  162.73   23.73
  -9  19  -4  106.19   14.30
   9 -19  -4  109.67   21.22
  -9  19   4   88.92   16.12
   7 -19  -4  651.58   55.94
  -7  19  -4  627.16   48.32
  -7  19   4  596.50   52.99
 -19  -7   4  760.62   51.05
   5 -19  -4  159.33   25.14
  -5  19  -4  168.31   18.04
  -5  19   4  172.20   23.17
 -19  -5   4  156.37   20.64
   3 -19  -4  418.99   38.91
  -3  19  -4  345.18   32.32
  -3  19  -4  461.93   32.68
  19   3   4  395.62   36.92
 -19  -3   4  368.71   39.05
 -19  -3   4  366.56   32.97
  -1  19  -4  212.06   22.07
  19   1  -4  217.14   22.32
   1 -19  -4  203.07   26.85
 -19  -1   4  204.96   29.27
  19   1   4  216.20   21.48
  -1  19   4  202.45   25.11
 -19  -1   4  203.09   21.94
  19  -1  -4  132.31   18.47
   1  19  -4  125.07   17.63
  -1 -19  -4  133.05   22.10
 -19   1   4  121.34   17.58
  19  -1   4  133.42   17.69
 -19   1   4  111.56   20.64
   1  19   4  114.81   20.18
  -3 -19  -4  759.73   62.84
   3  19  -4  697.38   57.95
  19  -3  -4  693.39   57.35
  19  -3   4  830.16   56.50
 -19   3   4  791.66   60.98
 -19   3   4  827.71   57.87
  -5 -19  -4  358.52   34.63
  19  -5  -4  274.35   28.72
 -19   5   4  328.10   34.84
  19  -5   4  266.05   27.35
 -19   5   4  292.68   28.23
  19  -7  -4  428.51   37.63
  -7 -19  -4  437.84   42.22
 -19   7   4  420.95   36.70
  -9 -19  -4  130.89   25.65
  19  -9  -4  129.70   22.64
  19  -9   4  184.18   16.04
  19  -9   4  138.61   16.70
 -19   9   4  161.68   22.02
 -11 -19  -4  173.22   26.85
  19 -11  -4  122.01   22.61
 -19  11   4   75.22   15.54
  19 -11   4  118.32   14.76
  19 -13  -4  484.30   43.46
 -19  13   4  494.61   42.38
  19 -13   4  445.10   36.92
  19 -15  -4   66.92   17.84
 -15 -19  -4   40.73   17.86
 -19  15   4   28.98   13.00
  19 -15   4   57.05   11.97
 -17 -19  -4   20.88   16.15
  19 -17  -4   -9.85   20.03
  19 -17   4    9.45   11.73
 -19  17   4   -2.22   12.82
  19 -19  -4  128.17   26.03
  19 -19   4  116.14   23.46
 -19  19   4  112.17   24.30
  18 -20  -4  107.78   26.65
 -20 -18  -4   73.18   19.78
  18 -20   4   86.11   18.25
 -18  20   4   66.27   19.47
 -20 -16  -4   14.01   14.13
  16 -20  -4   23.02   16.71
  16 -20   4   31.44   14.90
 -16  20   4   28.03   15.39
  14 -20  -4   55.58   19.59
 -20 -14  -4   51.04   13.42
 -14  20   4   30.64   13.58
 -12  20  -4   91.49   14.13
 -20 -12  -4   95.17   17.96
  12 -20  -4   85.55   23.00
 -12  20   4   76.20   17.99
  10 -20  -4   81.68   19.14
 -10  20  -4   81.04   12.04
 -10  20   4   63.50   14.70
   8 -20  -4   12.74   14.02
  -8  20  -4   34.91    8.28
  -8  20   4   17.72   10.59
   6 -20  -4  267.04   31.59
  -6  20  -4  216.42   22.09
  -6  20   4  222.63   27.37
  -4  20  -4  246.90   23.50
   4 -20  -4  247.42   30.87
  -4  20   4  260.27   28.62
 -20  -4   4  207.06   33.75
 -20  -4   4  252.15   25.45
   2 -20  -4   95.97   20.30
  -2  20  -4  107.96   16.31
  20   2  -4  108.75   16.96
  -2  20  -4  109.32   17.80
  -2  20   4   96.56   16.60
 -20  -2   4   66.48   20.26
 -20  -2   4   73.84   12.66
   0 -20  -4  144.58   24.91
   0  20  -4  145.53   20.88
   0  20  -4  122.97   18.62
  20   0  -4  147.14   19.32
   0  20   4  145.95   21.97
 -20   0   4  158.56   27.81
 -20   0   4  130.76   18.94
   2  20  -4  141.95   20.14
   2  20  -4  194.41   22.61
  20  -2  -4  105.57   19.54
  -2 -20  -4  148.87   25.67
 -20   2   4  149.23   19.52
 -20   2   4  122.91   21.97
   2  20   4  121.62   22.33
  20  -4  -4  204.17   24.65
  -4 -20  -4  278.70   31.56
 -20   4   4  235.01   24.85
  -6 -20  -4  126.32   24.05
  20  -6  -4  126.02   20.20
 -20   6   4   96.44   15.30
  -8 -20  -4   38.72   16.44
  20  -8  -4   63.99   14.76
 -20   8   4   29.65   10.91
 -10 -20  -4  142.01   27.85
  20 -10  -4  121.10   22.84
 -20  10   4  118.85   17.92
  20 -10   4  158.31   22.37
  20 -10   4  141.88   16.56
  20 -12  -4  168.64   26.23
 -12 -20  -4  180.71   29.47
  20 -12   4  181.29   18.38
 -20  12   4  162.25   27.22
 -14 -20  -4   59.34   19.79
  20 -14  -4   86.05   18.63
  20 -14   4   82.37   15.43
 -20  14   4   74.50   16.69
 -16 -20  -4   43.11   18.87
  20 -16  -4   33.21   18.15
  20 -16   4   36.98   12.02
 -20  16   4   17.08   14.49
  20 -18  -4  174.03   32.09
 -18 -20  -4  160.93   30.49
 -20  18   4  106.71   28.04
  20 -18   4  114.33   23.20
 -20 -20  -4    4.57   19.07
  20 -20   4   14.84   15.46
 -20  20   4   39.97   18.35
  19 -21  -4   50.22   22.07
 -21 -19  -4   13.52   18.82
  19 -21   4   18.84   15.66
 -19  21   4   19.83   18.34
 -21 -17  -4   38.43   16.38
  17 -21  -4   65.56   25.23
 -17  21   4   55.21   17.18
  17 -21   4   55.88   18.04
 -21 -15  -4   10.97   13.01
  15 -21  -4   31.25   20.47
 -15  21   4   -7.69   13.40
  15 -21   4    7.69   13.95
 -21 -13  -4   54.70   13.80
  13 -21  -4   54.22   19.46
 -13  21  -4   41.55    8.44
 -13  21   4   12.82   12.93
  11 -21  -4  103.80   25.59
 -11  21  -4   80.26   11.27
 -11  21   4   48.14   17.80
  -9  21  -4  121.82   17.10
   9 -21  -4  154.03   28.13
  -9  21   4  104.77   18.98
  -7  21  -4   -2.77    7.18
   7 -21  -4    7.04   13.58
 -21  -7   4    9.65    8.78
  -7  21   4   -6.86    8.72
  -5  21  -4  102.95   16.65
   5 -21  -4  136.90   25.08
 -21  -5   4   81.93   13.42
  -5  21   4  101.77   17.79
  -3  21  -4  243.02   24.98
  -3  21  -4  265.45   26.98
   3 -21  -4  293.87   33.23
  -3  21   4  234.30   29.85
  -1  21  -4   55.46   12.19
   1 -21  -4   65.64   19.76
  21   1  -4   60.03   13.23
  -1  21  -4   48.05   11.64
  -1  21   4   64.22   13.81
 -21  -1   4   37.37   22.32
 -21  -1   4   44.85   11.25
   1  21  -4   77.99   13.75
  21  -1  -4   97.62   18.33
  -1 -21  -4  120.50   23.57
   1  21  -4  148.45   21.96
 -21   1   4   99.66   14.43
 -21   1   4  139.40   25.94
   1  21   4   74.87   16.84
  21  -3  -4  271.97   26.97
  -3 -21  -4  217.83   32.17
 -21   3   4  271.93   26.82
   3  21   4  232.79   30.08
  -5 -21  -4   74.91   19.96
  21  -5  -4   80.43   15.42
 -21   5   4   50.91   12.20
  21  -7  -4    9.90   12.59
  -7 -21  -4    7.86   15.11
 -21   7   4   -1.59    8.53
  21  -9  -4  115.84   22.80
  -9 -21  -4  126.34   25.82
 -21   9   4  130.40   22.39
 -11 -21  -4   51.35   20.00
  21 -11  -4   73.39   17.06
 -21  11   4   58.59   16.32
 -13 -21  -4   32.23   18.15
  21 -13  -4   34.64   16.15
 -21  13   4   24.80   13.49
  21 -13   4   28.97   10.22
 -15 -21  -4  -11.59   16.65
  21 -15  -4   15.47   15.88
  21 -15   4    8.48   10.70
 -21  15   4   -6.82   13.23
  21 -17  -4    9.96   19.23
 -17 -21  -4   17.14   19.00
 -21  17   4   -8.28   14.49
  21 -17   4   44.71   13.86
 -19 -21  -4   13.90   19.52
  21 -19  -4   20.98   26.72
 -21  19   4   24.60   18.95
  21 -19   4   38.73   15.52
 -21 -21  -4   -0.91   20.23
  21 -21  -4   36.44   27.20
 -21  21   4   13.66   17.14
  21 -21   4   50.42   18.46
 -22 -20  -4   12.80   19.90
  20 -22  -4   69.82   27.45
 -20  22   4   18.54   16.81
  20 -22   4   35.69   22.37
  18 -22  -4   57.66   25.06
 -22 -18  -4   56.54   17.31
  18 -22   4   82.47   21.44
 -18  22   4   44.02   19.46
 -22 -16  -4   12.40   14.63
 -16  22   4   26.48   14.77
  16 -22   4   37.81   18.78
 -14  22  -4   61.95    9.74
  14 -22  -4   48.46   22.47
 -22 -14  -4   40.76   19.01
 -14  22   4   46.79   18.13
  12 -22  -4  109.45   24.88
 -12  22   4   96.21   18.40
  10 -22  -4   52.76   18.65
 -10  22  -4   36.56    9.31
 -10  22   4   20.79   13.43
   8 -22  -4   56.11   21.81
  -8  22  -4   38.05    9.73
  -8  22   4   32.13   16.09
   6 -22  -4  119.40   25.38
  -6  22  -4  126.20   18.28
 -22  -6   4   81.28   14.66
  -6  22   4  141.31   25.03
  -4  22  -4  108.74   18.79
  -4  22   4   93.90   17.64
  -2  22  -4  235.76   24.25
  -2  22  -4  202.48   26.02
   2 -22  -4  202.43   31.16
 -22  -2   4  180.44   23.85
  -2  22   4  218.22   28.56
   0 -22  -4  319.30   35.77
  22   0  -4  309.56   28.93
   0  22  -4  267.60   28.65
 -22   0   4  273.80   28.51
   0  22   4  248.86   32.27
  22  -2  -4  260.10   26.87
  -2 -22  -4  242.71   33.68
   2  22  -4  223.83   27.49
   2  22   4  198.62   30.17
 -22   2   4  303.10   27.45
  -4 -22  -4  135.01   25.91
  22  -4  -4  118.07   20.80
   4  22   4  109.39   19.93
 -22   4   4   79.91   14.83
  -6 -22  -4   82.20   21.77
  22  -6  -4   74.23   15.73
 -22   6   4   46.81   13.01
  -8 -22  -4   48.05   20.87
  22  -8  -4   86.35   16.88
 -22   8   4   50.48   14.65
  22 -10  -4  117.41   22.82
 -10 -22  -4   71.77   22.71
 -22  10   4   75.16   16.75
  22 -12  -4  187.03   28.01
 -12 -22  -4  177.10   31.57
  22 -12   4  219.53   22.61
 -22  12   4  212.03   28.47
 -14 -22  -4   57.66   22.49
  22 -14  -4   60.54   18.53
 -22  14   4   65.54   17.78
  22 -14   4   74.90   13.61
 -16 -22  -4   40.26   20.12
  22 -16  -4   38.79   20.47
 -22  16   4   25.66   14.55
  22 -16   4   56.88   13.84
  22 -18  -4  119.57   27.75
 -18 -22  -4   95.91   24.25
  22 -18   4  141.56   25.04
 -22  18   4   83.19   21.57
 -20 -22  -4   10.08   21.71
  22 -20  -4   52.13   25.95
 -22  20   4   35.96   17.73
  22 -20   4   26.11   17.27
  22 -22  -4   40.45   26.40
 -22  22   4    2.70   16.82
  22 -22   4   54.12   26.58
  21 -23  -4    2.34   25.57
 -21  23   4   -2.96   15.83
  21 -23   4   34.18   21.39
  19 -23  -4   41.83   24.26
 -19  23   4   11.05   17.33
  19 -23   4   43.37   21.52
  17 -23  -4   96.87   30.21
 -17  23   4   45.77   19.46
  17 -23   4   84.35   22.83
  15 -23  -4   50.20   22.23
 -15  23   4   38.11   17.84
  15 -23   4   46.14   20.75
 -13  23  -4    8.22    8.44
  11 -23  -4  116.45   26.53
 -11  23  -4   81.95   12.88
 -11  23   4   62.41   19.33
  -9  23  -4  241.97   25.03
   9 -23  -4  304.20   39.17
  -9  23   4  221.50   31.75
   7 -23  -4  186.15   31.60
  -7  23  -4  134.65   20.10
  -7  23   4  121.98   21.06
  -5  23  -4  113.52   20.04
   5 -23  -4  134.01   25.76
  -5  23   4   95.04   21.22
 -23  -5   4  143.61   23.57
  -3  23  -4   79.03   14.83
  -3  23  -4   77.32   13.89
 -23  -3   4  137.20   22.34
  -3  23   4   71.06   17.25
   1 -23  -4  267.04   41.72
  23   1  -4  344.56   30.64
  -1  23  -4  289.55   30.68
 -23  -1   4  339.69   31.67
  -1  23   4  291.19   36.55
  -1 -23  -4  291.76   40.17
  23  -1  -4  324.31   30.78
   1  23  -4  257.06   31.02
 -23   1   4  367.12   32.23
   1  23   4  295.90   35.50
  23  -3  -4  150.27   21.60
   3  23  -4   99.48   17.80
  -3 -23  -4  160.83   30.94
 -23   3   4   85.35   16.47
   3  23   4  135.82   22.23
  -5 -23  -4  126.89   26.57
   5  23   4   96.43   20.78
  23  -7  -4  247.34   27.61
  -7 -23  -4  151.55   29.33
 -23   7   4  204.94   29.13
  23  -9  -4  181.32   25.60
 -23   9   4  144.19   25.88
 -11 -23  -4   63.16   21.50
  23 -11  -4   68.32   17.15
 -23  11   4   37.75   14.75
 -13 -23  -4   -2.45   19.59
  23 -13  -4    8.22   16.10
  23 -13   4   14.81   10.68
 -23  13   4    8.17   15.14
  23 -15  -4    4.94   22.44
 -15 -23  -4   25.73   20.56
 -23  15   4   14.17   14.04
  23 -17  -4  100.99   26.83
 -17 -23  -4   49.70   22.18
 -23  17   4   64.85   19.65
 -19 -23  -4   60.54   24.15
  23 -19  -4  110.72   27.40
  23 -19   4   51.38   17.93
 -23  19   4   36.66   18.19
 -21 -23  -4   21.06   22.84
  23 -21  -4    2.00   26.71
  23 -21   4   -8.30   18.74
 -23  21   4   -6.99   15.46
  23 -23  -4   20.06   28.71
 -23  23   4  -13.46   17.11
  23 -23   4   30.64   23.34
  22 -24  -4  -21.98   27.85
  22 -24   4   -2.36   43.65
 -22  24   4  -15.32   18.43
  20 -24  -4   78.09   27.07
  20 -24   4   61.94   27.15
  18 -24  -4  122.43   30.82
 -18  24   4  114.31   23.21
  18 -24   4  151.70   29.72
  16 -24  -4   23.03   24.17
 -16  24   4   15.84   18.09
  16 -24   4   54.71   25.32
 -14  24  -4   86.78   12.78
  14 -24  -4   93.47   27.55
 -14  24   4  107.44   23.51
 -12  24  -4   67.10   12.81
  12 -24  -4  111.63   24.62
 -12  24   4   64.29   19.06
 -10  24  -4   22.79   10.07
 -10  24   4   17.06   16.54
   8 -24  -4  298.33   42.42
  -8  24  -4  240.27   26.61
  -8  24   4  255.16   36.97
  -6  24  -4   32.86   10.87
   6 -24  -4   61.08   25.15
  -6  24   4   26.15   12.96
 -24  -6   4   32.89   11.27
   4 -24  -4  256.67   36.30
  -4  24  -4  222.56   26.23
 -24  -4   4  186.55   26.58
  -4  24   4  214.37   32.48
   2 -24  -4  588.82   55.09
  -2  24  -4  505.18   46.46
 -24  -2   4  637.77   48.48
  -2  24   4  528.58   53.73
  24   0  -4  184.11   23.96
   0 -24  -4  209.42   33.79
   0  24  -4  131.91   20.73
   0  24   4  134.18   26.04
 -24   0   4  202.02   26.30
  24  -2  -4  316.51   31.32
  -2 -24  -4  292.11   41.78
   2  24  -4  309.73   32.44
 -24   2   4  269.73   31.99
   2  24   4  278.38   39.72
  -4 -24  -4  213.84   39.66
  24  -4  -4  244.68   28.21
   4  24   4  197.03   35.97
 -24   4   4  227.97   28.65
  24  -6  -4   34.50   14.66
  -6 -24  -4   33.03   25.74
 -24   6   4    4.47   11.50
  -8 -24  -4  224.03   43.21
  24  -8  -4  238.04   30.86
 -24   8   4  283.73   30.49
 -10 -24  -4   37.54   27.41
  24 -10  -4   61.38   17.72
 -24  10   4   30.42   15.63
  24 -12  -4   58.40   18.94
 -12 -24  -4   46.39   28.81
  24 -14  -4  226.34   38.57
 -14 -24  -4  176.35   39.04
 -24  14   4  249.44   34.14
  24 -14   4  229.26   25.37
  24 -16  -4   59.37   22.23
 -16 -24  -4   90.59   31.05
 -24  16   4   34.53   17.77
  24 -16   4   34.71   15.18
 -18 -24  -4   46.73   30.02
  24 -18  -4  109.23   30.92
  24 -18   4   83.38   21.34
 -24  18   4   64.81   18.98
 -20 -24  -4   18.12   30.41
  24 -20  -4   30.22   27.29
 -24  20   4   -5.00   16.15
  24 -22  -4  -44.41   27.22
 -24  22   4  -36.70   16.67
  21 -25  -4   -8.12   26.83
 -21  25   4  -19.11   18.60
  21 -25   4  -10.19   25.83
  19 -25  -4   30.62   25.89
 -19  25   4  -12.86   16.98
  19 -25   4   22.77   23.35
  17 -25  -4   27.22   25.93
 -17  25   4    5.65   17.35
  17 -25   4   -0.26   30.80
  15 -25  -4    4.99   23.66
 -15  25   4   16.08   17.38
  15 -25   4   63.30   42.60
 -13  25  -4   61.37   12.12
  13 -25  -4   84.82   26.75
  13 -25   4   61.65   23.87
 -13  25   4   65.67   22.18
  11 -25  -4  106.34   27.55
 -11  25  -4   64.94   13.06
 -11  25   4   43.57   17.73
  -9  25  -4   20.87   10.56
   9 -25  -4   34.04   21.51
  -9  25   4   -7.34   19.61
  -7  25  -4   93.03   14.85
   7 -25  -4  135.01   40.74
  -7  25   4   81.44   21.51
  -5  25  -4   70.47   14.61
   5 -25  -4   95.41   35.80
  -5  25   4   45.13   18.90
 -25  -5   4   92.00   16.20
   3 -25  -4   49.45   24.56
  -3  25  -4   41.85   12.79
  -3  25   4   23.66   16.25
 -25  -3   4   26.50   11.04
   1 -25  -4   62.24   24.83
  -1  25  -4   46.24   14.05
 -25  -1   4   22.05   11.08
  -1  25   4   44.56   16.60
  25  -1  -4   41.15   15.12
  -1 -25  -4   56.58   23.76
   1  25  -4   36.57   13.20
   1  25   4   30.03   15.31
 -25   1   4   35.05   11.65
  -3 -25  -4   55.33   21.75
   3  25  -4   43.03   13.98
   3  25   4   36.20   14.59
  -5 -25  -4  119.74   27.77
  25  -5  -4  112.43   19.94
   5  25   4  109.04   22.75
  -7 -25  -4  151.84   30.12
  25  -7  -4  127.38   20.97
  25  -9  -4   16.30   15.75
  -9 -25  -4   -1.04   18.23
 -25   9   4    2.21   16.44
 -11 -25  -4   38.70   22.25
  25 -11  -4   43.47   18.38
 -25  11   4   40.75   15.40
 -13 -25  -4   77.43   25.08
  25 -13  -4   48.55   23.93
 -25  13   4   40.20   16.87
  25 -15  -4   47.80   20.04
 -15 -25  -4    0.79   21.19
 -25  15   4    9.35   16.40
 -17 -25  -4   -7.12   22.43
 -25  17   4   -4.23   15.52
 -19 -25  -4   -2.50   25.07
  25 -19  -4   24.45   28.34
 -25  19   4  -20.41   15.95
  25 -21  -4   52.59   28.34
 -21 -25  -4   33.82   28.53
 -25  21   4   17.86   18.26
  20 -26  -4   64.13   28.55
 -20  26   4   12.50   21.78
  18 -26  -4    8.78   26.78
 -18  26   4   22.38   19.80
  18 -26   4  -27.33   26.31
  16 -26  -4   61.42   27.13
 -16  26   4   29.97   19.23
  16 -26   4   12.68   25.48
 -14  26  -4   28.60   11.90
  14 -26  -4   49.49   25.76
  14 -26   4   65.36   24.41
 -14  26   4   20.42   17.77
 -12  26  -4   31.23   12.04
  12 -26  -4   32.14   24.04
 -12  26   4   12.66   17.88
 -10  26  -4    1.52   11.35
  10 -26  -4    3.76   24.59
 -10  26   4   14.05   17.63
   8 -26  -4   46.55   28.28
  -8  26  -4   59.49   13.34
  -8  26   4   46.72   17.93
   6 -26  -4   58.38   25.34
  -6  26  -4   21.94   11.67
  -6  26   4   20.85   17.22
  -4  26  -4   26.82   12.51
   4 -26  -4   17.55   20.99
 -26  -4   4   57.47   17.12
   2 -26  -4   85.32   29.56
  -2  26  -4   71.54   16.24
 -26  -2   4   91.70   16.88
  -2  26   4   97.57   24.81
   0  26  -4   18.86   13.69
   0  26   4   17.07   17.96
 -26   0   4   21.85   13.88
  26  -2  -4  160.09   24.81
  -2 -26  -4  141.84   42.35
 -26   2   4  122.03   19.74
  26  -4  -4   35.85   15.24
   4  26  -4   27.07   18.79
  -4 -26  -4   23.74   25.50
   4  26   4   24.23   18.83
 -26   4   4   17.98   14.25
  -6 -26  -4   17.69   24.50
  26  -6  -4   33.41   16.34
 -26   6   4   40.37   23.56
  26  -8  -4  101.29   20.13
  -8 -26  -4   53.75   27.35
 -26   8   4   63.82   18.74
 -10 -26  -4    2.93   23.91
  26 -10  -4  -12.22   16.78
 -26  10   4  -11.83   13.45
 -12 -26  -4   36.64   27.38
  26 -12  -4   37.36   21.68
 -26  12   4   15.78   17.06
 -14 -26  -4    1.32   29.81
  26 -14  -4   51.60   21.57
 -26  14   4   10.76   16.11
  26 -16  -4   35.90   39.72
 -26  16   4   10.04   16.45
  26 -18  -4  -18.20   26.83
 -26  18   4    3.57   16.57
  17 -27  -4   43.66   26.66
  17 -27   4   27.87   25.75
 -17  27   4   19.85   18.86
  15 -27  -4   59.80   28.03
  15 -27   4   39.35   28.59
 -15  27   4   51.76   20.77
 -13  27  -4   37.70   12.68
  13 -27  -4   82.33   27.73
  13 -27   4   66.10   28.14
 -13  27   4    2.55   18.72
  11 -27  -4   42.94   25.79
 -11  27  -4   36.40   13.50
 -11  27   4   20.74   17.76
   9 -27  -4   -6.91   23.09
  -9  27  -4    4.77   11.65
  -9  27   4    5.91   18.20
  -7  27  -4   22.03   12.67
   7 -27  -4   43.14   27.88
  -7  27   4   22.54   21.40
   5 -27  -4   49.57   26.22
  -5  27  -4   42.92   14.26
   3 -27  -4   27.95   26.11
  -3  27  -4    7.48   13.44
  -3  27   4   39.65   17.99
 -27  -3   4   10.84   12.53
  -1  27  -4   18.84   14.38
   1 -27  -4   20.04   23.19
 -27  -1   4    5.77   12.39
  -1  27   4    2.44   16.04
  -1 -27  -4   -2.92   21.90
   1  27  -4   -3.99   19.28
   1  27   4   -8.22   17.68
 -27   1   4   -5.88   12.81
  27  -3  -4   24.85   16.07
   3  27  -4   11.77   15.12
  -3 -27  -4   42.22   22.65
   3  27   4   15.01   16.93
 -27   3   4   12.40   13.33
   5  27  -4   28.19   18.58
  -5 -27  -4   58.21   25.18
  27  -5  -4   51.54   17.15
 -27   5   4   38.19   14.31
   5  27   4   33.20   19.19
  27  -7  -4   71.28   19.40
  -7 -27  -4   64.31   26.25
   7  27   4   28.98   19.61
 -27   7   4   59.17   16.80
  27  -9  -4   62.76   19.41
  -9 -27  -4   42.23   24.60
 -27   9   4   19.18   17.28
 -11 -27  -4   59.43   26.76
  27 -11  -4   77.11   22.83
 -27  11   4   49.43   18.80
  27 -13  -4   38.18   22.52
 -13 -27  -4   41.13   27.28
 -27  13   4   33.88   16.83
  27 -15  -4   59.90   27.87
 -15 -27  -4   68.23   28.59
 -27  15   4   15.07   17.32
 -17 -27  -4  -21.25   26.17
  27 -17  -4   33.80   27.46
 -27  17   4   -8.15   15.87
  16 -28  -4   60.55   31.54
 -16  28   4   40.30   21.55
  16 -28   4    8.58   27.71
  14 -28  -4   30.19   27.09
 -14  28   4   49.33   21.27
  14 -28   4   49.57   27.53
 -12  28  -4   52.91   14.43
  12 -28  -4   33.26   25.21
 -12  28   4   40.90   20.76
  12 -28   4  110.90   29.71
  10 -28  -4   45.85   27.93
 -10  28  -4   16.89   13.95
 -10  28   4   53.80   20.15
   8 -28  -4   -8.10   23.69
  -8  28  -4   -1.57   13.13
  -8  28   4  -24.65   16.01
   6 -28  -4   58.85   26.66
  -6  28  -4   77.37   16.83
  -6  28   4   90.25   24.10
  -4  28  -4   47.75   18.29
   4 -28  -4   96.83   30.19
  -4  28   4   18.43   20.71
 -28  -4   4   82.58   17.43
   2 -28  -4   63.78   27.06
  -2  28  -4   56.88   20.73
 -28  -2   4   54.08   16.21
  -2  28   4   75.42   24.50
   0 -28  -4  116.79   33.31
   0  28  -4   72.53   19.82
 -28   0   4   97.31   18.62
   0  28   4   62.70   25.47
  -2 -28  -4  125.81   33.86
   2  28  -4   67.64   18.87
   2  28   4   45.20   24.39
  28  -4  -4   69.37   18.48
   4  28  -4   31.23   18.65
  -4 -28  -4   55.44   27.34
 -28   4   4   48.65   17.08
   4  28   4   28.83   21.66
   6  28  -4   60.78   21.72
  28  -6  -4   62.46   18.96
  -6 -28  -4   48.52   29.50
 -28   6   4   22.72   16.77
   6  28   4   31.51   20.19
  28  -8  -4   50.16   19.93
  -8 -28  -4   12.78   27.04
 -28   8   4   -6.31   15.60
   8  28   4   -2.66   19.19
 -10 -28  -4   12.37   27.62
  28 -10  -4   64.45   22.76
 -28  10   4   48.56   17.40
  28 -12  -4  136.83   27.02
 -12 -28  -4   88.46   32.36
 -28  12   4  130.97   22.16
  28 -14  -4   62.83   28.20
 -14 -28  -4   46.07   29.91
 -28  14   4   17.70   16.10
  28 -16  -4   66.20   27.07
 -16 -28  -4   64.56   30.37
 -28  16   4   55.97   18.57
  15 -29  -4   74.29   32.91
 -15  29   4   60.03   21.84
  15 -29   4   43.48   28.47
  13 -29  -4   95.60   32.31
 -13  29  -4   64.02   18.38
  13 -29   4   78.24   28.90
 -13  29   4   98.08   24.10
 -11  29  -4   11.45   15.18
  11 -29  -4   42.53   25.95
  11 -29   4   50.71   27.08
 -11  29   4   33.12   19.05
  -9  29  -4  121.28   20.43
   9 -29  -4  116.25   30.46
  -9  29   4  111.40   25.47
  -7  29  -4   82.01   22.17
   7 -29  -4  119.20   30.43
  -7  29   4   94.97   26.10
  -5  29  -4   22.60   16.78
   5 -29  -4   75.42   28.57
  -5  29   4   19.62   19.60
   3 -29  -4    3.85   23.91
  -3  29  -4   27.85   16.90
 -29  -3   4   43.34   16.04
  -3  29   4   55.04   21.66
   1 -29  -4   34.87   24.82
  -1  29  -4    9.94   17.46
  -1  29   4   29.19   21.73
 -29  -1   4   24.51   14.70
  -1 -29  -4   63.58   27.57
   1  29  -4   33.95   19.60
   1  29   4   28.15   21.63
 -29   1   4   36.30   16.41
  -3 -29  -4  126.87   33.33
   3  29  -4  116.96   37.10
 -29   3   4   90.69   19.39
  29  -5  -4   85.82   19.71
  -5 -29  -4   36.42   27.26
   5  29  -4    8.54   18.67
 -29   5   4   57.67   17.03
   5  29   4   -5.24   19.22
   7  29  -4   49.95   24.05
  -7 -29  -4   89.59   31.01
 -29   7   4   51.12   17.41
   7  29   4   45.93   21.73
  29  -9  -4  146.21   26.91
  -9 -29  -4  149.68   33.27
 -29   9   4  145.98   23.13
 -11 -29  -4   41.61   27.95
  29 -11  -4   51.19   25.71
 -29  11   4   25.03   16.58
 -13 -29  -4   37.62   27.03
  29 -13  -4   34.53   29.26
 -29  13   4   26.80   16.70
  29 -15  -4   74.69   28.72
 -15 -29  -4   27.26   28.17
 -29  15   4  -12.38   16.31
 -12  30  -4   34.88   21.77
  12 -30  -4   26.13   30.06
  12 -30   4   43.91   28.66
 -12  30   4  -13.86   22.69
  10 -30  -4   18.68   31.16
 -10  30  -4   28.36   19.18
 -10  30   4   19.40   20.88
  10 -30   4   13.38   24.80
   8 -30  -4   28.91   29.30
  -8  30  -4   23.33   17.68
  -8  30   4   10.79   19.91
   6 -30  -4   46.80   28.00
  -6  30  -4   -6.07   15.36
  -6  30   4   -3.65   21.31
   4 -30  -4   42.04   26.60
  -4  30  -4   38.48   21.79
  -4  30   4   25.55   22.23
  -2  30  -4   46.28   20.97
   2 -30  -4   19.29   25.94
  -2  30   4   73.29   23.70
   0 -30  -4   55.44   26.98
 -30   0   4   14.18   14.31
   0  30   4   46.27   22.17
   2  30  -4   60.88   21.30
  -2 -30  -4   45.93   27.17
   2  30   4    8.62   23.74
 -30   2   4   33.59   15.47
  -4 -30  -4   -3.85   24.93
   4  30  -4  -22.99   22.79
 -30   4   4   17.98   15.33
   4  30   4  -28.37   18.88
  30  -6  -4   15.84   19.73
   6  30  -4   12.12   20.93
  -6 -30  -4  -15.01   25.85
 -30   6   4    7.82   15.13
   6  30   4  -24.88   19.10
   8  30  -4   34.52   21.60
  -8 -30  -4   16.16   26.25
  30  -8  -4   98.15   22.85
 -30   8   4   57.56   17.42
   8  30   4    5.21   21.41
 -10 -30  -4   47.35   26.51
  30 -10  -4  -21.80   27.67
 -30  10   4   -4.38   15.38
  10  30   4   24.97   21.16
 -12 -30  -4   48.86   27.04
  30 -12  -4   -5.62   28.41
 -30  12   4   30.08   16.96
  -9  31  -4   34.05   20.81
   9 -31  -4    5.50   31.24
   9 -31   4   28.96   26.16
  -9  31   4  -10.70   21.86
   7 -31  -4  -29.13   29.64
  -7  31  -4    9.41   19.12
  -7  31   4  -18.80   21.30
   5 -31  -4   23.93   27.61
  -5  31   4   28.01   22.92
   3 -31  -4   27.72   27.06
  -3  31  -4   40.22   20.87
  -3  31   4   45.96   22.53
   1 -31  -4   26.70   26.64
  -1  31  -4   16.48   20.65
  -1  31   4   29.19   22.91
 -31  -1   4   42.98   14.84
   1  31  -4    5.32   23.78
  -1 -31  -4  -17.09   26.75
 -31   1   4   14.55   14.09
   1  31   4  -15.82   21.47
   3  31  -4   25.93   23.71
  -3 -31  -4   30.05   28.20
 -31   3   4   65.00   16.83
   3  31   4    7.55   22.78
   5  31  -4  -24.47   21.15
  31  -5  -4   14.48   21.70
  -5 -31  -4   -8.25   26.05
 -31   5   4    5.54   15.01
   5  31   4   -0.19   21.66
   7  31  -4   -3.09   21.35
  -7 -31  -4   29.88   28.04
  31  -7  -4   40.42   24.57
 -31   7   4   16.22   15.40
   7  31   4   28.94   22.54
  31  -9  -4   48.10   38.73
  -9 -31  -4  -44.49   25.61
   9  31  -4   14.00   22.12
 -31   9   4   29.21   16.45
   9  31   4   11.91   23.36
  11  31   4   21.76   23.89
  -6  32  -4   13.06   20.48
   6 -32  -4   18.14   32.22
  -4  32  -4    6.71   22.99
   4 -32  -4  -18.69   29.10
  -4  32   4  -22.71   24.28
   2 -32  -4  -10.46   29.36
  -2  32  -4   40.42   24.85
  -2  32   4    1.17   24.31
   0 -32  -4  -16.64   28.57
   0  32  -4  -14.97   22.28
   0  32   4  -29.43   22.58
 -32   0   4   24.90   14.96
   2  32  -4   -9.74   21.82
  -2 -32  -4  -31.52   28.73
   2  32   4  -28.30   23.63
 -32   2   4   20.23   15.12
  -4 -32  -4   27.83   30.73
   4  32  -4  -21.19   23.02
   4  32   4   -1.49   25.79
 -32   4   4   36.62   15.59
   6  32  -4  -24.19   22.23
  -6 -32  -4   -2.19   28.47
 -32   6   4   -7.64   14.98
   6  32   4    4.03   24.03
  -1   0  -5 3498.18  241.62
   1   0  -5 3407.98  241.71
   0   1  -5 3536.87  241.73
   0  -1  -5 3604.48  241.88
  -1   0   5 3583.72  241.89
   1   0   5 3661.90  245.89
   0  -1   5 3574.80  241.78
   1   0   5 3503.99  239.19
   0   1   5 3714.13  239.64
   0   1   5 3655.09  241.79
  -1   0   5 3463.63  239.62
   0  -1   5 3543.80  239.35
   1  -2  -5 2375.68  167.17
   2   1  -5 2430.22  167.23
  -1   2  -5 2448.37  167.03
   2   1  -5 2367.81  164.25
  -2  -1  -5 2398.42  166.87
  -1   2   5 2452.41  167.19
   2   1   5 2546.45  166.82
  -1   2   5 2442.31  165.22
  -2  -1   5 2431.46  165.10
   1  -2   5 2501.39  164.42
   2   1   5 2391.98  164.36
  -2  -1   5 2542.80  167.58
   2  -1  -5 2307.23  160.90
  -1  -2  -5 2277.71  160.60
   1   2  -5 2280.73  160.67
  -2   1  -5 2348.54  160.48
   2  -1   5 2387.32  160.45
  -2   1   5 2291.48  160.11
  -1  -2   5 2399.61  158.51
  -1  -2   5 2363.89  161.03
  -2   1   5 2408.80  161.10
   1   2   5 2416.67  161.46
   1   2   5 2349.96  158.41
   2  -3  -5  454.67   35.25
  -3  -2  -5  456.19   34.66
   3   2  -5  450.32   35.03
  -2   3  -5  442.74   34.65
  -2   3   5  463.69   35.28
  -3  -2   5  479.06   32.97
   3   2   5  476.22   34.36
  -2   3   5  439.47   33.07
   2  -3   5  437.71   34.67
  -3  -2   5  477.05   35.76
   0   3  -5  323.66   26.08
   3   0  -5  333.40   23.54
   0  -3  -5  342.71   26.37
  -3   0  -5  299.53   25.47
   3   0  -5  293.19   25.98
   0  -3   5  324.70   26.49
   0   3   5  328.58   23.83
   0  -3   5  353.91   23.27
  -3   0   5  317.44   26.55
   3   0   5  286.43   25.16
  -3   0   5  317.20   24.15
   0   3   5  346.64   26.25
  -2  -3  -5  400.42   29.38
  -3   2  -5  327.40   28.22
   3  -2  -5  363.16   26.43
   3  -2  -5  312.99   28.83
   2   3  -5  359.06   28.96
  -3   2   5  338.12   29.17
   3  -2   5  316.49   28.17
  -2  -3   5  396.48   26.80
   2   3   5  421.31   26.58
  -3   2   5  352.74   27.26
   2   3   5  416.93   28.95
  -2  -3   5  399.73   29.99
   4   3  -5  864.87   60.26
   4   3  -5  886.92   57.81
   3  -4  -5  758.59   60.14
  -4  -3  -5  835.15   59.64
  -3   4   5  822.26   60.25
   4   3   5  835.00   59.02
  -3   4   5  820.11   58.56
  -4  -3   5  854.31   58.13
  -4  -3   5  837.01   60.75
   3  -4   5  819.97   59.61
   1  -4  -5 1291.21   92.05
   4   1  -5 1239.83   91.74
   4   1  -5 1355.03   89.68
   4   1   5 1326.14   90.89
  -4  -1   5 1375.14   90.15
  -1   4   5 1309.91   90.01
  -4  -1   5 1313.62   92.32
   1  -4   5 1268.65   88.85
  -1   4   5 1331.63   91.87
   4  -1  -5 1294.03   90.76
  -1  -4  -5 1224.25   90.40
   1   4  -5 1235.80   90.25
   4  -1  -5 1333.90   88.37
  -1  -4   5 1323.91   88.02
   4  -1   5 1327.79   89.75
  -4   1   5 1297.11   88.96
  -4   1   5 1281.10   90.90
  -1  -4   5 1261.48   90.80
   1   4   5 1317.36   88.43
   1   4   5 1318.93   90.18
   4  -3  -5  776.38   60.36
   4  -3  -5  809.15   58.08
  -3  -4  -5  845.10   60.12
   3   4  -5  870.48   58.01
   3   4  -5  843.11   60.23
  -4   3   5  812.53   58.77
  -3  -4   5  838.54   60.98
  -4   3   5  837.07   60.57
  -3  -4   5  855.99   58.04
   4  -3   5  843.04   59.50
   3   4   5  859.39   59.43
  -5  -4  -5 2258.82  167.03
   4  -5  -5 2689.72  165.97
   5   4  -5 2349.15  167.02
   5   4  -5 2323.09  167.47
   4  -5  -5 2447.58  168.22
   5   4   5 2292.42  166.20
  -4   5   5 2534.91  168.03
   4  -5   5 2622.43  167.38
  -4   5   5 2650.39  166.68
  -5  -4   5 2282.45  168.28
   5   2  -5 1494.91  109.29
   5   2  -5 1638.69  107.52
   2  -5  -5 1565.03  109.91
  -5  -2  -5 1394.87  109.79
  -2   5   5 1699.02  108.22
  -5  -2   5 1579.97  110.12
  -5  -2   5 1567.09  107.74
   5   2   5 1615.67  108.30
   2  -5   5 1614.40  109.47
   2  -5   5 1567.41  106.27
  -2   5   5 1580.96  109.44
   5   0  -5  321.88   25.27
   0  -5  -5  342.13   27.12
  -5   0  -5  325.33   26.49
   5   0  -5  315.48   26.88
   0   5   5  316.79   26.31
   5   0   5  320.88   25.45
  -5   0   5  324.67   25.23
   0   5   5  327.72   24.79
  -5   0   5  327.57   27.56
   0  -5   5  338.14   23.66
   0  -5   5  349.13   27.42
   2   5  -5 2274.07  151.59
   5  -2  -5 2087.42  154.49
   5  -2  -5 1986.86  152.50
  -2  -5  -5 2318.37  154.70
  -2  -5   5 2453.21  155.59
   2   5   5 2266.29  152.81
  -2  -5   5 2406.43  152.35
  -5   2   5 2136.61  154.76
   2   5   5 2388.03  154.09
   5  -2   5 2186.84  153.38
  -4  -5  -5 2835.66  198.85
   4   5  -5 2923.11  196.95
   5  -4  -5 2879.48  199.57
   5  -4  -5 2932.00  197.41
  -5   4   5 3021.07  199.74
   4   5   5 2859.94  198.04
  -4  -5   5 2947.14  197.12
   5  -4   5 3074.49  198.45
  -4  -5   5 2874.08  200.02
  -5   4   5 2823.78  197.88
   6   5  -5  658.13   44.50
   5  -6  -5  644.35   44.44
   5  -6  -5  606.44   46.85
  -6  -5  -5  631.54   45.62
   6   5  -5  614.79   46.06
  -6  -5   5  572.81   47.30
   6   5   5  629.12   44.54
  -5   6   5  621.26   46.57
  -5   6   5  629.58   45.09
   5  -6   5  611.78   45.60
  -6  -5   5  583.06   44.06
  -6  -3  -5  492.22   36.31
   3  -6  -5  461.62   37.11
   6   3  -5  481.42   34.58
   6   3  -5  489.13   36.75
  -6  -3   5  516.73   34.81
  -3   6   5  413.05   34.76
   3  -6   5  447.06   32.82
   3  -6   5  474.97   36.40
  -6  -3   5  512.16   37.91
  -3   6   5  420.82   36.32
   6   3   5  513.73   35.00
   1  -6  -5  728.66   60.81
   6   1  -5  893.85   61.14
  -6  -1  -5  977.64   60.33
   6   1  -5  883.14   59.04
  -6  -1   5  878.31   59.25
  -6  -1   5  875.34   61.68
  -1   6   5  777.94   59.08
   1  -6   5  765.68   57.65
  -1   6   5  763.45   60.30
   6   1   5  887.59   59.36
  -1  -6  -5  651.57   51.32
   6  -1  -5  708.54   49.62
   6  -1  -5  704.89   51.64
  -6   1  -5  717.54   50.52
   6  -1   5  725.16   49.98
  -6   1   5  747.16   50.03
   1   6   5  651.08   50.61
   1   6   5  745.86   49.67
  -1  -6   5  609.86   51.62
  -6   1   5  739.22   52.23
   6  -3  -5  310.40   21.33
   3   6  -5  285.80   20.07
   6  -3  -5  261.33   23.28
  -3  -6  -5  240.80   22.61
  -3  -6   5  260.43   20.40
  -3  -6   5  239.79   23.88
  -6   3   5  247.80   21.34
   6  -3   5  252.70   21.46
  -6   3   5  262.48   23.79
   3   6   5  269.89   21.88
   5   6  -5  853.07   56.11
   6  -5  -5  681.56   57.88
  -5  -6  -5  882.04   58.15
   6  -5  -5  721.47   56.03
   5   6   5  873.33   56.85
  -5  -6   5  888.60   59.92
  -5  -6   5  850.81   56.00
  -6   5   5  735.98   56.54
  -6   5   5  732.70   58.07
   6  -5   5  747.53   56.70
   6  -7  -5 1456.01  109.27
   7   6  -5 1558.44  107.12
   6  -7  -5 1492.10  106.92
  -7  -6  -5 1565.30  108.07
   6  -7   5 1602.97  108.13
  -7  -6   5 1536.32  110.23
   7   6   5 1530.51  106.84
  -6   7   5 1599.56  107.92
  -6   7   5 1559.25  109.12
  -7  -6   5 1547.33  106.82
   6  -7   5 1653.99  105.32
   4  -7  -5  967.79   61.88
   7   4  -5  745.28   58.49
   7   4  -5  727.40   59.80
  -7  -4  -5  780.45   59.57
   7   4   5  856.44   58.51
  -7  -4   5  847.28   58.48
  -7  -4   5  853.06   61.76
   4  -7   5  873.99   60.35
  -4   7   5  883.27   60.72
  -4   7   5  794.87   59.09
  -7  -2  -5   75.91   10.74
   7   2  -5   64.88   11.02
   7   2  -5   71.35    9.48
   2  -7  -5   56.98   11.16
  -2   7   5   78.86   11.60
   7   2   5   46.80    8.49
  -7  -2   5   42.99   10.66
   2  -7   5   76.43   11.90
  -2   7   5   62.22    9.09
   7   0  -5 3778.44  258.01
   0  -7  -5 3762.16  260.14
  -7   0  -5 3908.64  258.39
   7   0  -5 3763.21  259.66
   0  -7   5 3877.58  260.23
   0   7   5 3873.34  261.45
   7   0   5 3544.94  258.59
  -7   0   5 3859.85  258.21
  -7   0   5 3881.54  260.42
   0   7   5 3956.65  258.49
   7  -2  -5   40.61    6.92
   7  -2  -5   38.19    8.83
   2   7  -5   61.62   10.00
  -7   2   5   45.80    7.21
  -2  -7   5   59.86   11.39
  -7   2   5   50.99    9.77
  -2  -7   5   40.39    7.39
   2   7   5   46.95    9.15
   7  -2   5   44.70    8.77
  -4  -7  -5  577.32   50.89
   7  -4  -5  823.14   50.41
   7  -4  -5  782.85   52.52
   4   7  -5  615.80   49.20
  -4  -7   5  662.75   49.39
   7  -4   5  756.19   50.32
  -7   4   5  751.74   50.63
   4   7   5  667.78   50.31
  -7   4   5  767.63   52.64
  -4  -7   5  597.49   52.41
   7  -6  -5 1550.90  110.99
   6   7  -5 1621.00  110.87
   7  -6  -5 1509.79  112.95
  -6  -7  -5 1625.16  112.39
  -6  -7   5 1676.35  114.50
   7  -6   5 1638.11  111.49
  -7   6   5 1611.99  111.65
  -6  -7   5 1676.63  110.70
   6   7   5 1644.70  111.05
  -7   6   5 1577.65  112.99
  -8  -7  -5  190.50   17.88
   8   7  -5  209.70   17.50
   7  -8  -5  140.80   18.85
   7  -8  -5  162.93   16.50
  -7   8   5  151.89   16.99
  -8  -7   5  175.80   21.97
  -8  -7   5  182.59   16.28
  -7   8   5  160.88   19.05
   7  -8   5  176.83   17.65
   8   7   5  188.71   15.85
  -8  -5  -5   52.84   10.20
   5  -8  -5   69.47    9.43
   8   5  -5   36.93    8.87
   8   5  -5   47.04    7.77
   5  -8  -5   64.24   12.13
  -5   8   5   36.64    7.39
  -8  -5   5   39.99    7.00
   5  -8   5   54.84   10.54
  -8  -5   5   38.22   11.23
  -5   8   5   50.76   10.27
   8   5   5   49.29    7.56
   8   3  -5   90.23   13.57
  -8  -3  -5  114.11   12.92
   8   3  -5  114.16   12.35
   3  -8  -5  100.12   13.92
  -3   8   5   89.64   13.44
   3  -8   5   87.47   13.91
  -8  -3   5  111.77   11.38
  -8  -3   5  127.66   16.24
  -3   8   5  103.68   11.57
   8   1  -5  341.97   27.98
  -8  -1  -5  391.69   26.74
   8   1  -5  329.75   26.18
   1  -8  -5  310.64   28.16
  -1   8   5  292.80   27.10
  -8  -1   5  373.90   29.44
   1  -8   5  289.80   30.11
   8   1   5  353.84   26.48
   1   8  -5  167.82   14.35
   8  -1  -5  217.58   19.01
   8  -1  -5  207.16   16.85
  -1  -8  -5  162.22   18.42
  -1  -8   5  198.21   15.44
   1   8   5  190.79   17.63
  -8   1   5  166.89   19.47
  -8   1   5  186.75   16.59
  -1  -8   5  170.18   19.68
   8  -3  -5  111.76   15.21
   3   8  -5  159.46   12.63
  -3  -8  -5  157.01   15.71
   8  -3  -5  118.75   13.64
   8  -3   5  116.97   13.14
  -8   3   5  135.79   16.85
  -8   3   5  107.87   13.17
   3   8   5  150.22   14.36
  -3  -8   5  148.12   17.53
   5   8  -5   79.68    9.98
   8  -5  -5   68.30   12.55
   8  -5  -5   64.10    9.90
  -8   5   5   42.42    8.13
  -8   5   5   58.67   11.35
   8  -5   5   52.48    9.93
   7   8  -5  429.11   31.79
  -8   7   5  360.84   33.55
  -7  -8   5  438.42   31.05
   7   8   5  392.87   30.87
  -7  -8   5  415.32   36.01
   8  -9  -5   60.90    9.19
   8  -9  -5   61.22   12.09
  -9  -8  -5   79.47   12.37
   9   8  -5   58.61    9.57
  -8   9   5   48.80    9.35
  -8   9   5   64.00   12.26
  -9  -8   5   58.21   14.64
  -9  -8   5   52.63    8.56
   8  -9   5   62.26   11.10
   6  -9  -5 1977.08  138.10
   6  -9  -5 2118.65  135.59
   9   6  -5 1932.84  135.60
  -9  -6  -5 1764.94  136.97
  -9  -6   5 1914.70  138.61
   6  -9   5 2059.71  136.74
  -9  -6   5 1936.90  135.06
  -6   9   5 2060.68  137.39
  -6   9   5 2077.45  136.38
   9   6   5 1887.57  134.25
   9   4  -5  694.13   50.19
  -9  -4  -5  730.81   50.03
   9   4  -5  696.09   51.25
  -9  -4   5  660.87   49.47
   4  -9   5  677.04   51.60
  -9  -4   5  688.76   53.04
  -4   9   5  699.53   51.51
  -4   9   5  670.10   50.30
  -9  -2  -5  362.57   29.45
   9   2  -5  334.14   31.00
   9   2  -5  370.86   29.94
   2  -9  -5  440.50   32.83
  -2   9   5  424.78   31.61
   2  -9   5  443.27   32.86
  -9  -2   5  339.15   32.73
  -9  -2   5  349.98   29.39
   9   2   5  371.07   28.55
  -2   9   5  456.87   30.52
  -9   0  -5 3801.92  252.16
   9   0  -5 3576.85  253.87
   0  -9  -5 3756.82  255.06
   9   0  -5 3710.25  252.71
   0   9   5 3809.27  253.08
   0   9   5 3630.10  259.20
   9   0   5 3742.92  251.66
  -9   0   5 3770.90  252.74
   0  -9   5 3707.22  254.90
  -9   0   5 3811.50  255.08
   9  -2  -5  583.62   40.05
  -2  -9  -5  454.49   41.11
   2   9  -5  474.11   38.03
   9  -2  -5  614.50   42.01
   2   9   5  465.44   39.81
  -9   2   5  588.84   40.24
  -9   2   5  590.45   42.66
   9  -2   5  576.95   39.10
  -2  -9   5  495.87   42.62
  -4  -9  -5  434.91   36.92
   9  -4  -5  523.11   35.74
   4   9  -5  480.88   34.46
   9  -4  -5  460.27   37.10
  -9   4   5  450.56   35.38
  -9   4   5  486.88   38.21
  -4  -9   5  414.34   38.51
   9  -4   5  491.10   34.70
  -4  -9   5  465.71   34.22
   4   9   5  454.69   35.23
   6   9  -5 2232.98  160.80
  -6  -9  -5 2218.99  162.56
   9  -6  -5 2475.44  163.45
   9  -6  -5 2315.51  161.19
  -6  -9   5 2184.56  164.25
  -9   6   5 2635.71  163.85
  -9   6   5 2512.76  162.09
   9  -6   5 2652.49  161.26
   6   9   5 2205.08  160.78
  -6  -9   5 2152.09  160.25
   9  -8  -5   89.65   13.79
   8   9  -5  104.82   14.30
   9  -8  -5  114.51   16.53
  -8  -9  -5  124.72   14.62
   9  -8   5   99.62   10.27
  -8  -9   5  114.09   18.64
  -9   8   5  110.43   14.28
  -9   8   5  115.94   16.99
  -8  -9   5   99.31   12.10
   9  -8   5  103.83   13.84
  10   9  -5  373.37   32.69
   9 -10  -5  446.95   35.50
 -10  -9  -5  357.36   32.20
   9 -10  -5  444.57   32.51
   9 -10   5  400.08   32.64
 -10  -9   5  359.95   37.66
  -9  10   5  453.01   33.40
 -10  -9   5  379.75   31.03
   7 -10  -5 1227.37   84.59
   7 -10  -5 1222.76   87.32
  10   7  -5 1162.10   84.96
 -10  -7   5 1181.59   84.12
 -10  -7   5 1135.89   88.20
   7 -10   5 1216.81   85.71
  -7  10   5 1252.86   85.71
  -7  10   5 1236.60   86.78
  10   5  -5  791.74   55.16
   5 -10  -5  686.53   56.86
 -10  -5  -5  827.86   54.59
  10   5  -5  825.58   56.25
  -5  10   5  664.53   54.84
   5 -10   5  659.57   55.63
 -10  -5   5  812.75   58.62
  -5  10   5  666.98   55.80
 -10  -5   5  863.38   54.61
  10   3  -5 1015.20   74.97
 -10  -3  -5 1171.64   74.40
   3 -10  -5 1062.42   77.60
  10   3  -5 1101.79   76.32
  10   3   5 1065.92   73.22
   3 -10   5 1038.74   76.75
 -10  -3   5 1072.29   74.56
  -3  10   5 1075.79   76.26
 -10  -3   5 1051.24   77.73
  -3  10   5  963.55   74.98
  10   1  -5  494.74   39.68
 -10  -1  -5  531.11   39.96
  10   1  -5  506.07   40.90
   1 -10  -5  607.42   42.99
 -10  -1   5  506.12   39.42
 -10  -1   5  544.49   42.80
  -1  10   5  562.97   40.27
  10   1   5  531.45   37.95
  -1  10   5  554.70   40.95
   1 -10   5  492.67   42.52
  -1 -10  -5  363.63   35.22
  10  -1  -5  467.30   33.92
  10  -1  -5  489.81   35.62
   1  10  -5  425.47   31.67
  -1 -10   5  374.62   36.43
  10  -1   5  478.51   32.19
 -10   1   5  470.19   36.69
   1  10   5  462.97   34.06
 -10   1   5  456.18   33.68
   1  10   5  401.16   34.09
   3  10  -5  581.03   43.51
  -3 -10  -5  614.92   46.45
  10  -3  -5  564.64   45.47
  10  -3  -5  610.59   44.34
  10  -3   5  648.97   43.09
  -3 -10   5  530.32   47.02
 -10   3   5  575.38   44.09
 -10   3   5  633.42   47.12
   3  10   5  608.32   44.50
  -5 -10  -5  547.20   39.82
  10  -5  -5  418.55   38.64
  10  -5  -5  439.88   37.32
  -5 -10   5  575.83   42.61
   5  10   5  565.96   37.61
  10  -5   5  431.27   36.14
  10  -7  -5 1208.45   85.62
   7  10  -5 1220.93   85.62
  -7 -10  -5 1229.11   87.36
  10  -7  -5 1228.66   87.65
 -10   7   5 1230.80   86.34
 -10   7   5 1227.14   87.71
  10  -7   5 1237.73   83.16
  -7 -10   5 1159.04   89.47
  10  -7   5 1212.63   84.97
   9  10  -5  548.53   42.09
  10  -9  -5  576.42   44.33
  10  -9  -5  516.13   41.44
  -9 -10  -5  536.65   42.56
  -9 -10   5  499.06   40.35
 -10   9   5  586.14   44.26
  10  -9   5  584.25   41.66
  -9 -10   5  482.05   48.90
 -10   9   5  536.42   42.16
  10  -9   5  572.29   39.02
  10 -11  -5  226.04   23.57
  10 -11  -5  242.12   24.35
  11  10  -5  214.10   23.28
 -11 -10  -5  182.28   20.25
 -11 -10   5  188.10   19.46
  10 -11   5  217.27   17.99
 -10  11   5  203.76   21.22
 -11  -8  -5  160.59   17.44
   8 -11  -5  162.05   20.28
  11   8  -5  180.57   19.68
  -8  11   5  153.38   18.18
 -11  -8   5  183.71   16.93
 -11  -8   5  152.75   24.56
  11   6  -5  651.37   48.88
 -11  -6   5  619.14   52.32
 -11  -6   5  687.41   47.98
  11   4  -5 2435.98  170.94
   4 -11  -5 2677.35  174.08
  11   4  -5 2430.01  171.64
 -11  -4  -5 2405.71  169.60
  11   4   5 2413.61  168.62
  -4  11   5 2599.38  172.20
  -4  11   5 2742.50  171.87
 -11  -4   5 2358.10  173.34
 -11  -4   5 2415.00  170.30
 -11  -2  -5 1665.53  117.68
  11   2  -5 1697.37  118.70
  11   2  -5 1696.26  119.43
   2 -11  -5 1745.19  121.29
  -2  11   5 1829.18  119.22
   2 -11   5 1639.98  120.43
  11   2   5 1728.85  116.29
  -2  11   5 1715.42  119.50
 -11  -2   5 1708.00  121.03
 -11  -2   5 1699.40  118.07
  11   0  -5  478.66   37.15
   0  11  -5  507.01   34.58
   0 -11  -5  501.46   39.57
  11   0  -5  442.04   37.81
   0  11  -5  479.04   34.54
 -11   0   5  466.67   36.47
 -11   0   5  462.02   39.88
   0  11   5  508.05   37.78
   0  11   5  504.84   37.31
   0 -11   5  513.38   40.26
  11   0   5  450.15   34.42
  -2 -11  -5 2304.26  150.65
  11  -2  -5 1980.34  147.47
  11  -2  -5 2082.24  148.82
   2  11   5 2230.39  148.49
   2  11   5 2246.39  148.17
 -11   2   5 2020.39  147.44
  11  -2   5 2152.89  145.85
 -11   2   5 2154.47  149.87
  -2 -11   5 2186.45  150.88
   4  11  -5 2623.61  191.81
  11  -4  -5 3053.49  194.64
  -4 -11  -5 2550.91  194.54
  11  -4  -5 3058.22  193.30
  -4 -11   5 2458.13  195.25
  11  -4   5 3018.03  191.86
 -11   4   5 2948.93  193.23
   4  11   5 2583.74  192.41
 -11   4   5 3131.92  195.50
  -6 -11  -5  515.29   39.63
   6  11  -5  519.45   37.51
  11  -6  -5  488.56   37.79
  11  -6  -5  488.99   39.44
  11  -6   5  485.92   34.47
 -11   6   5  437.30   37.40
  11  -6   5  483.42   36.17
 -11   6   5  503.71   40.37
  -6 -11   5  436.10   42.25
  11  -8  -5  322.75   28.37
  11  -8  -5  258.47   25.43
  -8 -11  -5  355.84   28.33
  11  -8   5  283.55   22.70
 -11   8   5  283.52   26.11
  11  -8   5  295.89   24.91
 -11   8   5  292.44   28.61
  10  11  -5  203.98   23.46
 -10 -11  -5  204.06   22.62
  11 -10  -5  249.81   24.89
  11 -10   5  233.05   21.65
  11 -10   5  230.90   18.98
 -11  10   5  236.13   22.57
 -12 -11  -5  292.93   29.37
  12  11  -5  338.91   35.37
  11 -12  -5  339.24   32.58
 -11  12   5  358.75   30.56
  11 -12   5  376.29   27.30
   9 -12  -5  137.19   20.38
  12   9  -5  122.45   20.39
   9 -12  -5  179.52   20.15
 -12  -9  -5  152.57   17.23
 -12  -9   5  163.57   16.37
  -9  12   5  130.87   17.70
  12   7  -5  269.12   25.83
 -12  -7  -5  287.56   24.55
   7 -12  -5  255.87   27.49
 -12  -7   5  321.08   24.36
  -7  12   5  240.79   24.68
 -12  -7   5  294.74   31.51
  12   5  -5 1462.39  108.62
   5 -12  -5 1700.84  112.01
 -12  -5  -5 1424.90  106.84
 -12  -5   5 1488.88  107.67
 -12  -5   5 1438.89  111.11
  -5  12   5 1805.27  112.87
  -5  12   5 1588.03  109.29
   3 -12  -5  527.09   43.03
 -12  -3  -5  556.93   37.95
  12   3  -5  530.46   40.88
  12   3  -5  502.69   40.46
  12   3   5  522.21   36.81
  -3  12   5  462.04   40.00
 -12  -3   5  558.57   43.96
  -3  12   5  486.45   40.80
 -12  -3   5  555.22   39.64
   1 -12  -5  609.12   51.41
  -1  12  -5  625.37   46.44
  12   1  -5  710.83   50.47
  12   1  -5  742.52   49.94
  -1  12  -5  614.75   46.44
  12   1   5  680.12   46.25
 -12  -1   5  677.51   48.83
  -1  12   5  666.91   49.61
  -1  12   5  654.72   50.06
 -12  -1   5  666.48   52.21
  12  -1  -5  616.81   50.87
   1  12  -5  699.34   51.71
  12  -1  -5  627.28   51.75
  -1 -12   5  718.47   54.74
   1  12   5  733.98   51.80
  12  -1   5  696.46   48.24
 -12   1   5  692.09   53.88
 -12   1   5  675.29   50.67
   1  12   5  775.84   51.95
   3  12  -5  312.01   24.82
  12  -3  -5  303.84   27.68
  12  -3  -5  328.94   26.73
  -3 -12  -5  288.07   28.21
 -12   3   5  293.64   25.69
 -12   3   5  302.10   29.62
  -3 -12   5  267.39   30.32
   3  12   5  326.39   26.28
  12  -3   5  310.98   23.41
  12  -5  -5 1270.85   89.36
  12  -5  -5 1255.00   88.08
  -5 -12  -5 1198.92   89.89
   5  12  -5 1213.95   87.11
 -12   5   5 1150.66   89.51
 -12   5   5 1230.68   87.90
  12  -5   5 1282.74   84.92
  -5 -12   5 1357.91   95.78
  12  -7  -5  229.66   23.60
  12  -7  -5  251.23   25.47
 -12   7   5  266.24   23.63
  12  -7   5  257.10   20.20
 -12   7   5  247.32   26.48
  12  -7   5  272.59   21.85
  -9 -12  -5  113.46   17.47
   9  12  -5  139.53   19.05
  12  -9  -5  123.35   18.90
 -12   9   5  128.98   17.20
  12  -9   5  129.52   16.06
  12  -9   5  147.72   13.64
  11  12  -5  583.51   43.69
 -11 -12  -5  606.01   43.12
  12 -11  -5  496.56   43.57
 -12  11   5  489.27   41.68
  12 -11   5  456.27   38.35
 -13 -12  -5   49.65   12.08
  12 -13  -5   53.17   14.50
  12 -13   5   40.72    8.68
 -12  13   5   45.25   11.26
 -13 -10  -5   84.54   14.50
  10 -13  -5   58.57   14.51
 -10  13   5   59.49   11.79
 -13 -10   5   92.62   13.61
  13   8  -5   23.70    9.78
 -13  -8  -5   55.18   11.43
 -13  -8   5   36.16    7.74
   6 -13  -5  544.81   48.70
  13   6  -5  631.68   47.24
 -13  -6  -5  650.53   44.56
  -6  13   5  510.46   46.13
 -13  -6   5  624.72   50.76
 -13  -6   5  670.05   45.66
   4 -13  -5  244.46   28.42
 -13  -4  -5  332.18   23.55
  13   4  -5  285.32   26.87
  13   4  -5  301.29   27.03
 -13  -4   5  296.03   31.03
 -13  -4   5  322.54   25.50
  -2  13  -5  164.93   13.03
   2 -13  -5  153.27   19.35
  -2  13  -5  141.06   12.85
  13   2  -5  118.53   17.67
  13   2  -5  158.38   17.36
 -13  -2   5  122.18   19.70
 -13  -2   5  115.93   15.01
  -2  13   5  141.17   16.58
  13   2   5  114.41   10.90
   0  13  -5  517.77   40.40
  13   0  -5  564.62   43.08
   0  13  -5  521.33   39.76
  13   0  -5  582.95   42.85
   0 -13  -5  498.58   44.42
  13   0   5  574.54   38.41
  13   0   5  600.22   39.06
 -13   0   5  621.37   42.18
   0  13   5  527.50   42.40
 -13   0   5  575.55   45.54
   0  13   5  489.32   42.21
  -2 -13  -5  111.31   17.08
  13  -2  -5   86.40   15.14
  13  -2  -5   99.93   15.41
   2  13  -5  115.66   13.29
  13  -2   5   94.07    9.98
   2  13   5   91.48   14.06
 -13   2   5   88.64   16.71
  -2 -13   5  112.61   21.54
  13  -2   5  104.91   10.77
 -13   2   5   95.23   13.33
  13  -4  -5  182.72   19.86
  -4 -13  -5  144.28   20.50
  13  -4  -5  172.90   20.34
   4  13  -5  167.53   17.78
 -13   4   5  166.93   18.30
  13  -4   5  205.10   15.20
  13  -4   5  194.04   15.87
 -13   4   5  164.72   22.76
   6  13  -5  393.08   35.75
  -6 -13  -5  382.34   37.97
  13  -6  -5  480.70   37.28
  13  -6  -5  474.33   38.32
  13  -6   5  476.00   33.56
 -13   6   5  507.44   37.04
  13  -6   5  466.45   36.19
 -13   6   5  494.17   39.89
  13  -8  -5   47.30   12.44
   8  13  -5   57.95   10.83
  -8 -13  -5   56.21   13.25
  13  -8   5   41.55    6.83
 -13   8   5   22.11    8.32
  13  -8   5   37.95    8.90
  10  13  -5   65.55   13.26
  13 -10  -5   99.61   17.66
 -10 -13  -5   71.08   14.56
  13 -10   5   97.74   12.30
  13 -10   5   90.94   14.33
 -13  10   5   86.30   15.59
  13 -12  -5   42.81   12.99
 -12 -13  -5   40.14   11.94
 -13  12   5   16.14    9.17
  13 -12   5   28.77    8.19
  13 -14  -5   95.41   18.07
 -14 -13  -5   72.97   14.98
 -13  14   5   74.32   14.14
  13 -14   5   82.22   13.81
  11 -14  -5  524.55   43.83
 -14 -11  -5  444.56   39.01
 -11  14   5  527.65   41.66
   9 -14  -5  112.12   20.10
  -9  14   5  113.46   17.49
 -14  -9   5  101.72   14.94
   7 -14  -5   99.50   19.01
 -14  -7  -5  109.48   14.17
  -7  14   5  117.72   16.37
 -14  -7   5  124.67   15.47
  14   5  -5 1009.05   74.16
 -14  -5  -5 1019.71   70.26
   5 -14  -5 1220.47   77.94
 -14  -5   5  865.10   75.85
 -14  -5   5  972.36   72.31
  14   3  -5   58.49   11.01
   3 -14  -5  100.73   17.18
  14   3  -5   63.96   12.14
  -3  14   5   55.72   10.29
 -14  -3   5   56.44    9.48
 -14  -3   5   76.25   16.31
  -1  14  -5  237.96   19.66
  14   1  -5  195.97   23.01
  -1  14  -5  261.14   19.04
   1 -14  -5  223.00   24.70
  14   1  -5  197.64   22.03
  14   1   5  215.80   18.05
  -1  14   5  223.70   22.09
 -14  -1   5  227.99   26.23
 -14  -1   5  211.03   20.72
  -1 -14  -5  360.07   32.78
   1  14  -5  300.71   27.11
  14  -1  -5  360.28   30.52
   1  14  -5  359.11   27.78
  14  -1  -5  378.04   30.64
   1  14   5  343.08   30.04
 -14   1   5  346.90   28.96
 -14   1   5  332.77   32.88
  14  -1   5  364.28   25.99
  14  -3  -5   60.39   12.41
  14  -3  -5   47.99    9.70
  -3 -14  -5   66.75   14.59
   3  14  -5   42.63    8.49
 -14   3   5   47.44   14.27
 -14   3   5   38.12    8.47
   5  14  -5 1078.67   82.09
  14  -5  -5 1139.42   83.99
  -5 -14  -5 1137.57   85.88
 -14   5   5 1176.71   85.49
  14  -5   5 1191.04   80.08
 -14   5   5 1199.31   86.00
  14  -5   5 1204.41   80.14
  14  -7  -5  235.62   23.80
  -7 -14  -5  168.29   23.43
   7  14  -5  197.20   22.44
 -14   7   5  204.04   21.82
  14  -7   5  237.56   19.40
  14  -7   5  217.91   18.60
  14  -9  -5  143.99   19.88
  -9 -14  -5  124.41   19.07
   9  14  -5   89.03   15.07
 -14   9   5  125.39   17.45
  14  -9   5  132.55   14.48
  14  -9   5  135.16   15.81
 -11 -14  -5  752.26   60.16
  14 -11  -5  756.68   60.64
 -14  11   5  844.74   59.54
  14 -11   5  773.09   56.75
  14 -11   5  746.34   55.68
  14 -13  -5  170.89   23.84
 -13 -14  -5   98.04   20.13
 -14  13   5  127.48   20.68
  14 -13   5  156.64   18.41
  14 -15  -5  224.71   28.74
 -14  15   5  199.55   25.53
 -15 -12  -5  315.95   31.20
  12 -15  -5  395.92   36.16
 -12  15   5  373.63   33.82
  10 -15  -5  477.35   42.89
 -10  15   5  479.57   40.78
 -15  -8  -5  195.39   18.35
   8 -15  -5  137.58   22.96
  -8  15   5  157.80   20.56
 -15  -8   5  184.64   19.21
 -15  -6  -5  189.46   17.12
   6 -15  -5  199.06   24.95
  -6  15   5  238.61   22.88
 -15  -6   5  204.81   20.59
  15   4  -5  414.28   34.16
 -15  -4   5  386.70   38.50
 -15  -4   5  404.10   32.62
   2 -15  -5  163.78   22.51
  -2  15  -5  206.19   16.03
  15   2  -5  174.46   20.24
  -2  15   5  198.29   20.48
 -15  -2   5  145.95   17.98
  15   2   5  150.25   15.80
 -15  -2   5  157.22   24.34
   0 -15  -5  272.40   31.72
   0  15  -5  289.62   26.01
  15   0  -5  356.65   30.00
  15   0   5  381.95   25.72
 -15   0   5  339.16   33.53
 -15   0   5  368.67   28.80
   0  15   5  321.80   29.59
   2  15  -5  333.15   26.41
  15  -2  -5  293.46   28.00
  -2 -15  -5  350.20   31.48
 -15   2   5  257.96   30.77
  15  -2   5  304.88   23.53
   2  15   5  277.75   27.73
 -15   2   5  310.97   26.90
  15  -4  -5  345.88   32.64
  -4 -15  -5  441.52   36.06
   4  15  -5  411.70   31.36
 -15   4   5  346.81   36.96
 -15   4   5  330.31   30.96
  15  -4   5  364.01   28.12
  -6 -15  -5  303.26   34.54
  15  -6  -5  401.09   34.12
  15  -6   5  394.53   28.98
 -15   6   5  382.54   32.75
  15  -6   5  418.99   29.64
  15  -8  -5  125.18   20.19
 -15   8   5  114.81   17.94
  15  -8   5  139.00   15.37
  15  -8   5  148.05   15.55
  15 -10  -5  280.72   29.72
 -15  10   5  265.44   27.30
  15 -10   5  272.80   25.37
  15 -10   5  295.47   24.86
  15 -12  -5  255.51   28.49
 -12 -15  -5  197.20   26.73
  15 -12   5  269.78   23.37
 -15  12   5  234.02   26.06
 -14 -15  -5   94.25   18.75
  15 -14  -5  135.10   23.78
 -15  14   5  134.00   21.61
 -16 -15  -5  244.53   30.63
  15 -16  -5  327.65   35.22
 -15  16   5  340.88   34.42
 -16 -13  -5  160.16   22.15
  13 -16  -5  187.79   26.75
 -13  16   5  154.71   23.39
  11 -16  -5  134.78   22.57
 -11  16   5  101.78   16.50
   9 -16  -5  756.48   53.36
 -16  -9  -5  555.73   46.55
 -16  -9   5  537.39   46.36
   7 -16  -5  743.19   58.88
 -16  -7  -5  723.62   51.15
 -16  -7   5  675.21   53.80
  -7  16   5  751.95   56.67
   5 -16  -5  226.42   26.03
 -16  -5   5  208.71   21.00
  -5  16   5  198.43   23.14
  16   5   5  193.83   19.56
  -3  16  -5  601.61   39.83
  16   3  -5  500.12   42.70
  -3  16  -5  462.49   41.61
  16   3   5  530.94   39.85
  -3  16   5  593.23   44.26
 -16  -3   5  556.22   41.96
  16   1  -5  637.95   47.97
   1 -16  -5  522.59   50.29
  -1  16  -5  562.27   45.40
  16   1   5  697.57   44.61
 -16  -1   5  691.29   47.22
 -16  -1   5  695.13   54.03
  -1  16   5  499.28   47.75
   1  16  -5  352.19   26.69
  16  -1  -5  299.15   28.41
  -1 -16  -5  324.55   32.11
  16  -1   5  291.16   23.99
 -16   1   5  281.01   34.90
 -16   1   5  290.88   27.21
  16  -3  -5  305.00   30.12
  -3 -16  -5  297.01   32.74
 -16   3   5  335.78   28.98
  16  -3   5  346.28   26.02
   3  16   5  368.92   31.62
  -5 -16  -5  240.69   29.53
  16  -5  -5  328.86   28.30
   5  16  -5  196.75   32.46
  16  -5   5  289.44   23.14
 -16   5   5  267.92   25.80
  -7 -16  -5  799.31   64.88
  16  -7  -5  776.04   62.22
  16  -7   5  823.72   58.38
  16  -7   5  827.81   57.54
 -16   7   5  852.76   61.43
  16  -9  -5  694.32   55.15
  -9 -16  -5  598.52   56.03
  16  -9   5  707.62   50.97
  16  -9   5  727.61   50.55
 -16   9   5  733.73   54.27
 -11 -16  -5  218.87   25.86
  16 -11  -5  205.48   25.50
  16 -11   5  173.69   20.17
 -16  11   5  151.58   22.50
  16 -11   5  143.22   19.92
  16 -13  -5  336.00   36.05
 -13 -16  -5  361.83   36.17
 -16  13   5  358.72   33.67
 -15 -16  -5  450.56   46.01
  16 -15  -5  595.73   49.73
 -16  15   5  581.16   48.09
 -17 -16  -5   72.75   17.13
 -16  17   5   75.81   16.64
 -17 -14  -5  264.45   29.84
  14 -17  -5  319.91   35.93
 -14  17   5  300.90   34.16
  12 -17  -5  183.82   28.16
 -17 -12  -5  205.91   23.03
  10 -17  -5  249.13   29.38
 -17 -10  -5  192.69   21.87
 -10  17   5  205.74   25.68
   8 -17  -5  321.28   34.21
 -17  -8   5  350.63   29.13
  -8  17   5  279.90   30.65
 -17  -6   5  306.50   26.85
  -6  17   5  215.16   27.27
  17   6   5  295.28   25.10
  -4  17  -5  138.40   13.98
   4 -17  -5  124.17   22.39
  17   4   5  123.00   16.30
  -4  17   5  140.52   19.79
 -17  -4   5  122.46   17.77
   2 -17  -5   33.75   13.37
  -2  17  -5   38.33    7.40
  -2  17  -5   34.40    8.40
  17   2  -5   48.47   12.43
  -2  17   5   37.12   10.23
 -17  -2   5   28.56    8.81
  17   2   5   35.12    7.81
   0  17  -5  138.60   15.11
  17   0  -5  103.49   21.46
   0  17  -5  172.09   18.06
 -17   0   5  112.71   17.15
  17   0   5  123.09   15.04
   0  17   5  148.69   19.88
  -2 -17  -5   96.58   18.84
  17  -2  -5   67.71   19.67
   2  17  -5  101.50   16.90
  17  -2   5  100.43   13.49
 -17   2   5   71.17   12.12
  17  -4  -5  243.84   25.81
   4  17  -5  214.92   24.25
  -4 -17  -5  209.14   28.20
 -17   4   5  248.51   24.26
  17  -4   5  272.24   21.95
  17  -6  -5  270.88   27.74
 -17   6   5  271.83   26.38
  17  -6   5  260.82   23.94
  -8 -17  -5  242.02   29.43
  17  -8  -5  243.98   27.72
 -17   8   5  245.90   26.23
  17  -8   5  238.31   23.00
 -10 -17  -5  187.28   26.22
  17 -10  -5  188.07   24.51
  17 -10   5  152.56   20.04
 -17  10   5  128.89   21.73
  17 -10   5  154.82   18.38
  17 -12  -5  101.36   19.23
 -17  12   5   78.98   15.09
  17 -12   5  101.07   17.91
 -14 -17  -5  131.11   26.45
  17 -14  -5  162.55   27.24
 -17  14   5  146.55   26.43
  17 -16  -5  127.34   25.94
 -17  16   5   73.11   16.75
  17 -18  -5   41.56   17.41
 -18 -17  -5   23.45   15.79
  17 -18   5   32.14   13.62
 -17  18   5   34.04   15.70
 -18 -15  -5  190.18   25.66
  15 -18  -5  233.47   33.97
 -15  18   5  164.96   28.23
  13 -18  -5   22.87   18.52
 -18 -13  -5   32.66   12.20
 -13  18   5   29.36   13.62
  11 -18  -5  285.27   33.43
 -18 -11  -5  260.02   26.64
 -11  18   5  258.91   29.74
   9 -18  -5   85.38   19.00
  -9  18   5   57.15   13.71
 -18  -9   5   63.25   11.87
   7 -18  -5   60.45   17.96
 -18  -7   5   72.20   11.68
  -7  18   5   35.57   11.69
  -5  18  -5  571.98   42.36
   5 -18  -5  583.48   51.01
  18   5   5  534.70   44.44
  -5  18   5  638.58   48.49
 -18  -5   5  597.03   45.66
  -3  18  -5   30.17    7.09
   3 -18  -5   32.47   13.82
  -3  18  -5   35.98    9.18
  18   3  -5   22.84   11.05
  18   3   5   21.49    8.36
 -18  -3   5    7.15    7.94
  -3  18   5   33.28   11.01
   1 -18  -5  155.47   24.24
  -1  18  -5  137.61   18.96
  -1  18  -5  123.07   15.87
  18   1  -5  165.20   20.46
 -18  -1   5  161.77   19.03
  -1  18   5  109.64   20.48
  18   1   5  181.66   17.63
  -1 -18  -5   84.33   19.45
   1  18  -5   82.38   13.82
  18  -1  -5  117.63   18.70
   1  18  -5   71.45   12.03
  18  -1   5   85.78   14.35
   1  18   5  111.69   18.45
 -18   1   5   71.12   12.34
  18  -3  -5   33.87   12.31
   3  18  -5   37.60   10.82
  -3 -18  -5   35.22   15.23
  18  -3   5   27.54    8.27
 -18   3   5   28.12    9.10
   3  18   5   19.35    8.91
   5  18  -5  559.01   47.98
  18  -5  -5  617.25   49.16
  -5 -18  -5  561.83   52.15
  18  -5   5  639.79   45.61
 -18   5   5  643.21   48.13
  18  -7  -5   85.98   16.53
  -7 -18  -5   64.57   19.14
 -18   7   5   58.56   12.32
  18  -7   5   68.33   10.82
  18  -7   5   91.31   16.21
  18  -9  -5   54.95   15.15
  -9 -18  -5   71.80   19.37
  18  -9   5   45.21   11.04
  18  -9   5   42.81   10.63
  18  -9   5   52.32    9.41
 -18   9   5   39.29   11.61
 -11 -18  -5  225.66   32.19
  18 -11  -5  264.87   30.26
  18 -11   5  271.03   22.61
 -18  11   5  246.40   28.57
  18 -11   5  257.56   24.64
  18 -13  -5    9.75   14.46
 -13 -18  -5   23.64   16.75
  18 -13   5   18.39    8.61
 -18  13   5    4.08   12.37
  18 -15  -5  217.85   33.58
  18 -15   5  193.20   21.91
  18 -17  -5   55.70   19.84
 -17 -18  -5   15.30   17.33
 -18  17   5   41.22   15.36
  18 -17   5   62.42   14.61
  18 -19  -5   -1.25   22.74
 -19 -18  -5  -24.60   16.47
 -18  19   5    7.50   13.83
  16 -19  -5  113.37   25.53
 -19 -16  -5  112.93   19.00
 -16  19   5   62.34   17.97
  14 -19  -5   14.22   16.05
 -19 -14  -5   24.37   12.92
 -14  19   5   13.90   11.68
 -19 -12  -5   79.65   16.81
  12 -19  -5  113.41   26.48
 -12  19   5   66.82   17.67
  10 -19  -5   69.92   20.18
 -10  19   5   47.20   13.83
   8 -19  -5   58.98   17.49
  -8  19   5   38.73   11.95
 -19  -8   5   15.37    9.38
  -6  19  -5  166.09   16.31
   6 -19  -5  148.52   26.81
  -6  19   5  169.15   24.04
 -19  -6   5  155.95   21.07
  -4  19  -5   83.32   13.30
   4 -19  -5   81.67   18.51
  -4  19  -5   85.25   12.00
  -4  19   5   74.47   15.00
  -2  19  -5   22.32    7.30
  19   2  -5   36.83   12.10
  -2  19  -5   35.29    9.09
   2 -19  -5   35.71   14.80
 -19  -2   5   22.52    9.11
  -2  19   5   28.68   11.20
  19   2   5    7.13    8.92
   0  19  -5  224.18   24.59
   0  19  -5  209.77   21.81
  19   0  -5  237.94   25.12
   0 -19  -5  239.95   30.04
  19   0   5  208.06   22.16
   0  19   5  239.71   26.86
 -19   0   5  222.54   23.77
  19  -2  -5   72.32   14.04
   2  19  -5   49.59   11.67
  -2 -19  -5   42.17   15.56
   2  19  -5   35.35    9.64
  19  -2   5   34.87    9.53
 -19   2   5   33.34   10.22
   2  19   5   40.09   11.57
  19  -4  -5   92.85   18.91
  -4 -19  -5   87.00   20.64
  19  -4   5  110.49   17.16
 -19   4   5   82.54   14.14
  -6 -19  -5  236.04   30.59
  19  -6  -5  222.72   26.14
 -19   6   5  214.83   24.27
  19  -6   5  172.01   22.72
  -8 -19  -5   24.15   14.89
 -19   8   5   21.38   10.67
  19 -10  -5   39.10   15.00
 -10 -19  -5   27.39   15.92
 -19  10   5   30.35   11.45
  19 -10   5   34.90   10.29
 -12 -19  -5  145.10   29.38
  19 -12  -5  173.97   27.59
 -19  12   5  135.97   21.80
  19 -12   5  181.69   21.37
  19 -12   5  161.59   17.60
 -14 -19  -5   14.74   17.54
  19 -14  -5   33.28   16.45
  19 -14   5   21.04    9.94
 -19  14   5   21.24   11.88
  19 -16  -5  179.72   32.81
 -16 -19  -5  149.48   27.25
  19 -16   5  186.83   22.49
 -19  16   5  204.99   31.21
  19 -18  -5   54.61   25.12
 -18 -19  -5   33.62   18.76
 -19  18   5   37.48   15.57
  19 -18   5   45.27   14.90
  19 -20  -5   -7.71   21.67
 -20 -19  -5    0.35   19.47
 -19  20   5    3.02   15.92
  19 -20   5   17.79   15.41
 -20 -17  -5    8.87   16.54
 -17  20   5   31.62   15.42
  17 -20   5   60.86   16.58
 -20 -15  -5  159.20   24.30
  15 -20  -5  215.63   35.84
 -15  20   5  126.48   24.79
  13 -20  -5   50.03   19.22
 -13  20   5   23.91   12.34
  11 -20  -5  270.44   35.38
 -11  20   5  184.36   30.92
   9 -20  -5   85.17   23.69
  -9  20   5   50.75   14.97
   7 -20  -5  149.89   27.87
  -7  20  -5  104.99   14.38
  -7  20   5   86.76   17.23
  -5  20  -5  737.51   54.54
  -5  20  -5  647.93   52.64
   5 -20  -5  811.20   63.33
  -5  20   5  651.87   58.50
 -20  -5   5  825.54   56.72
  -3  20  -5  222.12   23.04
   3 -20  -5  289.12   33.06
  -3  20  -5  236.48   25.39
 -20  -3   5  286.65   26.17
  -3  20   5  210.15   28.61
   1 -20  -5  457.65   43.21
  20   1  -5  394.80   36.98
  -1  20  -5  468.57   35.01
  -1  20  -5  402.26   36.04
  -1  20   5  455.36   40.49
 -20  -1   5  370.47   35.78
  -1 -20  -5  516.29   49.84
   1  20  -5  485.97   43.99
   1  20   5  485.88   46.25
  20  -1   5  642.63   42.89
  -3 -20  -5  220.44   29.79
   3  20  -5  173.92   25.67
  20  -3  -5  193.95   24.52
   3  20  -5  189.57   23.32
   3  20   5  220.71   26.87
  20  -3   5  148.51   22.24
 -20   3   5  157.04   22.31
  -5 -20  -5  380.71   41.16
  20  -5  -5  438.28   37.07
 -20   5   5  365.75   35.46
  20  -7  -5   88.28   17.71
  -7 -20  -5   83.44   21.56
 -20   7   5   66.99   14.09
  -9 -20  -5   79.63   20.97
  20  -9  -5   69.75   17.88
  20 -11  -5  306.23   32.95
  20 -11   5  243.09   25.40
 -20  11   5  264.63   32.18
  20 -11   5  306.30   25.86
  20 -13  -5  113.52   21.31
  20 -13   5   75.11   12.70
 -20  13   5   61.55   14.67
 -15 -20  -5   97.03   24.49
  20 -15  -5  111.73   23.45
 -20  15   5   73.17   18.81
  20 -15   5  100.21   17.97
  20 -17  -5   95.70   25.81
  20 -17   5   71.93   15.65
 -20  17   5   39.76   15.69
  20 -19  -5   14.58   20.72
 -19 -20  -5  -22.46   20.08
 -20  19   5   -6.39   13.98
  20 -19   5   -1.82   14.38
 -21 -20  -5   51.61   22.62
  20 -21  -5   97.92   27.61
  20 -21   5   91.53   19.55
 -20  21   5   48.98   18.73
  18 -21  -5   45.18   26.67
 -21 -18  -5   20.28   18.02
  18 -21   5   76.56   18.98
 -18  21   5   49.53   18.56
 -21 -16  -5   22.47   14.94
  16 -21  -5   19.07   20.53
 -16  21   5   14.82   15.82
  14 -21  -5  115.96   37.90
  12 -21  -5  204.56   37.63
 -12  21   5  204.06   32.25
 -10  21   5   78.36   17.18
   8 -21  -5  212.09   34.08
  -8  21  -5  218.83   20.34
 -21  -8   5  240.62   28.09
  -8  21   5  162.03   26.47
   6 -21  -5  156.92   30.44
  -6  21  -5  124.84   15.26
  -6  21  -5   89.16   14.32
  -6  21   5   94.89   17.93
  -4  21  -5  429.62   31.47
  -4  21  -5  297.61   33.12
   4 -21  -5  420.48   44.03
  -4  21   5  386.07   37.62
 -21  -4   5  323.59   33.25
  -2  21  -5  256.12   31.02
  -2  21  -5  348.09   29.37
  21   2  -5  318.17   32.42
   2 -21  -5  337.69   39.17
 -21  -2   5  366.84   31.93
  -2  21   5  364.77   36.24
   0  21  -5   44.49   10.69
   0  21  -5   39.44   11.91
  21   0  -5   44.56   14.31
   0 -21  -5   22.61   17.49
 -21   0   5   32.55   10.70
   0  21   5   25.24   12.89
  21  -2  -5  579.23   45.95
   2  21  -5  540.91   46.33
   2  21  -5  454.79   43.58
  -2 -21  -5  629.39   53.00
 -21   2   5  532.54   44.78
   2  21   5  538.83   48.04
  21  -4  -5  612.59   48.38
  -4 -21  -5  512.08   52.55
 -21   4   5  604.69   47.64
  -6 -21  -5  136.65   27.41
 -21   6   5  115.83   17.63
  -8 -21  -5  238.33   33.07
  21  -8  -5  207.47   27.58
 -21   8   5  198.66   29.31
  21 -10  -5  228.86   28.81
 -10 -21  -5  160.10   31.85
 -21  10   5  237.63   28.44
 -12 -21  -5  159.03   29.38
  21 -12  -5  178.31   29.21
  21 -12   5  192.22   19.76
 -21  12   5  181.73   28.88
  21 -14  -5   78.92   24.02
 -21  14   5   30.19   24.30
  21 -14   5   53.85   11.94
 -16 -21  -5  -13.83   20.45
  21 -16  -5   36.60   21.90
 -21  16   5    7.67   14.11
  21 -18  -5  127.96   29.05
 -18 -21  -5   89.22   25.53
 -21  18   5  106.04   21.74
  21 -18   5  131.41   24.32
 -20 -21  -5   80.31   25.43
  21 -20  -5  124.57   32.20
 -21  20   5  126.02   23.83
  21 -20   5  149.36   28.05
  21 -22  -5  -29.69   25.41
 -21  22   5   27.97   16.56
  21 -22   5    6.93   26.08
  19 -22  -5  170.75   33.73
  19 -22   5  123.80   29.47
 -19  22   5  120.00   23.72
  17 -22  -5   69.10   27.18
  17 -22   5   77.97   25.39
 -17  22   5   42.72   17.54
  15 -22  -5   45.17   21.65
 -15  22   5   18.56   16.43
  13 -22  -5   25.93   21.58
 -13  22   5   -8.83   15.81
  11 -22  -5   23.81   22.13
 -11  22   5   22.20   15.25
   9 -22  -5  183.14   36.64
  -9  22   5  164.13   28.49
   7 -22  -5  199.87   32.57
  -7  22  -5  160.56   18.50
 -22  -7   5  199.76   24.41
  -7  22   5  119.11   21.60
   5 -22  -5  137.98   25.98
  -5  22  -5  133.64   17.30
  -5  22  -5  183.47   26.47
 -22  -5   5   79.03   17.07
  -5  22   5  104.69   21.11
  -3  22  -5  365.75   36.95
  -3  22  -5  392.58   34.35
   3 -22  -5  485.51   49.22
 -22  -3   5  453.53   39.04
  -3  22   5  371.87   40.91
   1 -22  -5  420.18   46.91
  -1  22  -5  335.82   34.65
  -1  22  -5  339.45   32.02
  -1  22   5  357.78   38.60
   1  22  -5  257.07   33.17
   1  22  -5  390.33   32.22
  22  -1  -5  305.86   32.78
  -1 -22  -5  379.20   43.57
 -22   1   5  267.72   32.44
   1  22   5  371.94   36.79
   3  22  -5  295.88   31.15
  22  -3  -5  302.19   32.44
  -3 -22  -5  351.11   40.50
 -22   3   5  313.35   33.09
   3  22   5  291.25   35.23
  22  -5  -5  119.44   21.93
  -5 -22  -5   69.32   21.81
   5  22   5   61.06   16.21
 -22   5   5   79.84   16.46
  -7 -22  -5  123.88   25.20
  22  -7  -5  136.92   24.26
 -22   7   5   95.88   17.10
  -9 -22  -5   92.63   23.06
 -22   9   5   81.83   15.29
 -11 -22  -5   73.26   22.20
  22 -11  -5   25.36   16.37
 -22  11   5   15.84   14.22
  22 -13  -5   25.71   22.14
 -13 -22  -5   -2.76   19.38
  22 -13   5   17.58    9.96
 -15 -22  -5    1.94   21.53
  22 -15  -5    3.68   18.12
 -22  15   5   10.66   14.18
  22 -17  -5   64.86   44.89
 -17 -22  -5   45.72   23.86
  22 -17   5   43.29   14.22
 -22  17   5    8.39   16.56
 -19 -22  -5   49.68   23.84
  22 -19  -5   64.60   29.30
 -22  19   5   44.48   18.26
  22 -19   5   47.00   16.84
  22 -21  -5   20.08   26.61
 -22  21   5   13.27   16.62
  22 -21   5   42.22   18.94
  22 -23  -5  -17.27   27.10
  22 -23   5   -7.73   24.24
 -22  23   5   12.36   18.97
  20 -23  -5   52.91   26.57
  20 -23   5   21.17   21.16
 -20  23   5  -21.93   16.17
  18 -23  -5   37.50   23.65
  18 -23   5    7.55   18.85
 -18  23   5   -3.97   16.60
  16 -23  -5   38.51   25.44
  16 -23   5   90.51   21.80
 -16  23   5   41.61   18.22
  14 -23  -5   19.74   23.76
 -14  23   5  -22.99   16.16
  12 -23  -5   44.18   21.50
 -12  23   5   18.07   14.39
  10 -23  -5  125.27   40.73
 -10  23   5   90.47   22.80
  -8  23  -5   46.34    9.63
   8 -23  -5   45.98   23.06
  -8  23   5   16.49   15.92
  -6  23  -5   87.65   12.58
   6 -23  -5  107.40   26.81
  -6  23   5   72.22   16.85
 -23  -6   5   86.51   14.29
  -4  23  -5   50.69   10.59
   4 -23  -5   51.83   19.08
  -4  23   5   20.14   14.07
 -23  -4   5   47.16   12.47
  -2  23  -5   10.69    8.93
   2 -23  -5   39.72   18.60
 -23  -2   5    5.76   10.55
  -2  23   5   17.51   15.87
   0 -23  -5  437.93   47.85
  23   0  -5  405.91   37.27
   0  23  -5  340.00   35.59
   0  23   5  399.05   46.47
 -23   0   5  407.50   37.32
   2  23  -5    4.44   10.41
  23  -2  -5   20.82   13.79
  -2 -23  -5   24.14   19.80
 -23   2   5   -4.61   10.08
   2  23   5    3.91   15.98
   4  23  -5   27.83   12.31
  23  -4  -5   48.36   15.74
  -4 -23  -5   20.85   23.43
 -23   4   5   18.31   11.71
   4  23   5   31.05   17.67
  23  -6  -5  160.41   26.09
  -6 -23  -5  165.87   34.42
   6  23   5  129.17   25.94
 -23   6   5  148.21   24.23
  -8 -23  -5    9.57   23.54
  23  -8  -5   51.48   17.11
 -23   8   5   28.53   14.30
 -10 -23  -5   89.60   28.51
  23 -10  -5  131.15   22.39
 -23  10   5   98.95   20.47
 -12 -23  -5    6.61   22.73
 -23  12   5   20.90   14.20
  23 -14  -5    8.70   17.75
 -14 -23  -5  -19.21   22.43
  23 -14   5    6.23   13.45
 -23  14   5   -6.52   15.34
 -16 -23  -5   40.85   26.25
  23 -16   5   94.44   16.73
 -23  16   5   67.50   19.27
 -18 -23  -5  -26.48   24.33
  23 -18  -5  -27.30   25.43
 -23  18   5  -15.22   14.50
  23 -20  -5   53.23   26.45
 -20 -23  -5   -5.41   25.07
 -23  20   5   16.21   17.49
  23 -22  -5   36.67   27.35
 -23  22   5   -4.04   17.51
  21 -24  -5   18.01   27.33
 -21  24   5  -15.01   17.92
  19 -24  -5   30.77   25.20
 -19  24   5    7.65   18.42
  19 -24   5   16.37   42.81
  17 -24  -5    7.97   23.29
  17 -24   5   49.73   26.80
 -17  24   5   36.95   18.16
  15 -24  -5   13.24   23.73
 -15  24   5   -3.18   16.79
  15 -24   5   14.52   22.05
  13 -24  -5   54.40   25.57
 -13  24   5    4.22   17.25
  11 -24  -5   52.91   26.13
 -11  24   5   37.34   17.61
   9 -24  -5   16.82   20.82
  -9  24  -5   21.21    9.02
  -9  24   5   17.72   17.25
  -7  24  -5   19.19    9.33
   7 -24  -5   43.93   26.52
 -24  -7   5   14.69   14.28
  -7  24   5   15.49   17.43
   5 -24  -5   21.98   32.61
  -5  24  -5   11.42    9.66
  -5  24   5   -1.79   16.01
 -24  -5   5   32.60   13.38
  -3  24  -5   -3.59    9.60
   3 -24  -5  -10.45   19.96
 -24  -3   5   -0.03   12.63
   1 -24  -5   -9.03   21.63
  -1  24  -5    8.00   10.10
  -1  24   5   13.02   13.10
 -24  -1   5   22.08   11.97
  -1 -24  -5    8.96   18.82
  24  -1  -5   22.26   14.17
   1  24  -5   -4.89   10.66
 -24   1   5   12.55   11.22
   1  24   5    2.96   13.41
  24  -3  -5   -1.31   13.80
   3  24  -5    8.26   11.29
  -3 -24  -5    9.07   18.29
 -24   3   5   -1.30   12.10
   3  24   5   -6.74   12.16
  24  -5  -5   27.39   15.40
  -5 -24  -5   32.72   20.60
   5  24  -5    7.68   12.92
 -24   5   5   15.34   13.31
   5  24   5   18.33   14.18
  24  -7  -5   45.26   17.57
  -7 -24  -5   11.38   19.45
 -24   7   5   35.19   15.23
  24  -9  -5   38.78   17.68
  -9 -24  -5   29.51   21.59
 -24   9   5   -6.44   24.14
  24 -11  -5   83.13   25.58
 -11 -24  -5   84.03   28.97
 -13 -24  -5   -6.21   24.02
  24 -13  -5   48.77   19.82
 -24  13   5   -7.26   15.56
 -15 -24  -5   17.80   26.05
  24 -15  -5   50.08   32.12
 -24  15   5   10.70   16.09
 -17 -24  -5   22.85   27.81
  24 -17  -5   11.90   24.69
 -24  17   5    0.61   17.06
 -19 -24  -5   26.65   29.25
  24 -19  -5   26.54   26.61
 -24  19   5    7.61   16.18
  24 -21  -5   40.58   27.12
 -24  21   5    6.21   19.09
 -20  25   5   -9.46   19.40
  18 -25  -5   35.93   24.81
  18 -25   5   -5.08   23.82
 -18  25   5   -3.96   17.64
  16 -25  -5   71.35   27.98
 -16  25   5   67.54   20.74
  16 -25   5  112.08   25.94
  14 -25  -5   44.46   24.34
 -14  25   5   14.09   15.96
  12 -25  -5  124.02   31.19
 -12  25   5   90.74   21.72
  10 -25  -5  279.99   46.72
 -10  25   5  261.27   41.99
   8 -25  -5   71.40   27.00
  -8  25  -5   61.59   12.25
  -8  25   5   61.39   19.56
   6 -25  -5  147.09   30.76
  -6  25  -5  112.09   19.99
 -25  -6   5   80.56   16.68
  -6  25   5  122.71   26.09
   4 -25  -5  117.00   27.92
  -4  25  -5   89.93   15.48
  -4  25   5   74.09   25.96
   2 -25  -5    5.61   27.52
  -2  25  -5   32.82   11.39
  -2  25   5   15.35   17.00
 -25  -2   5   15.05   17.31
   0 -25  -5  190.99   50.63
   0  25  -5  202.50   29.10
  25   0  -5  257.94   28.78
   0  25   5  227.39   40.10
 -25   0   5  244.62   32.89
  25  -2  -5   37.95   16.23
  -2 -25  -5   46.85   24.82
   2  25  -5    7.45   13.10
 -25   2   5   27.08   15.07
   2  25   5   16.53   18.42
  25  -4  -5   95.74   18.79
  -4 -25  -5   68.51   26.19
   4  25  -5   83.37   17.05
   4  25   5   51.88   20.10
  -6 -25  -5  234.85   44.63
  25  -6  -5  261.45   31.82
 -25   6   5  225.98   34.27
  25  -8  -5  132.82   23.28
  -8 -25  -5  105.84   31.59
 -25   8   5  103.48   19.03
 -10 -25  -5  175.97   35.67
  25 -10  -5  180.21   36.08
 -25  10   5  142.35   23.45
  25 -12  -5  130.97   24.15
 -12 -25  -5   87.33   31.77
 -25  12   5   80.23   20.57
 -14 -25  -5  -16.05   27.78
  25 -14  -5   23.21   26.46
 -25  14   5  -31.05   14.84
 -16 -25  -5   25.72   32.95
  25 -16  -5  118.71   27.35
 -25  16   5   80.20   20.11
  25 -18  -5    0.70   25.60
 -18 -25  -5   10.92   31.81
 -25  18   5  -12.11   16.56
  17 -26  -5    8.24   25.63
  17 -26   5   33.41   27.79
 -17  26   5  -22.85   17.83
  15 -26  -5   65.40   27.37
 -15  26   5   14.51   18.71
  15 -26   5  113.50   30.29
  13 -26  -5   98.42   28.90
  11 -26  -5   69.30   28.01
 -11  26   5   26.24   18.22
  -9  26  -5   33.92   11.70
   9 -26  -5   33.48   25.59
  -9  26   5   33.69   20.03
   7 -26  -5  101.31   28.66
  -7  26  -5   34.28   12.04
  -7  26   5   47.96   22.32
   5 -26  -5   26.17   26.90
  -5  26  -5   16.26   10.99
  -5  26   5   27.32   18.26
 -26  -5   5   31.07   13.81
   3 -26  -5   72.60   28.56
  -3  26  -5   31.08   13.24
 -26  -3   5   65.61   15.14
  -3  26   5   53.44   18.77
  -1  26  -5   46.37   13.54
   1 -26  -5   72.21   26.34
 -26  -1   5   41.23   14.44
  -1  26   5   27.10   17.61
  26  -1  -5   46.55   16.78
  -1 -26  -5   41.33   23.13
   1  26  -5   48.51   14.72
   1  26   5   18.23   19.54
 -26   1   5   52.57   14.77
  -3 -26  -5   63.34   26.60
  26  -3  -5   47.60   17.66
   3  26  -5   17.04   15.11
 -26   3   5   30.14   13.75
   3  26   5   19.45   17.73
  -5 -26  -5   21.84   23.55
  26  -5  -5   30.87   17.08
   5  26  -5   -1.03   15.10
   5  26   5   15.36   16.06
 -26   5   5   17.77   13.81
  -7 -26  -5   68.29   28.31
  26  -7  -5   69.25   20.58
   7  26   5   60.32   20.42
 -26   7   5   74.93   18.67
  -9 -26  -5   17.38   27.06
  26  -9  -5   82.84   26.77
 -26   9   5   78.80   19.22
 -11 -26  -5    3.46   28.70
  26 -11  -5   66.35   21.75
 -26  11   5   51.54   17.72
 -13 -26  -5  104.36   33.83
  26 -13  -5  128.00   29.93
 -26  13   5  108.25   21.45
  26 -15  -5   72.83   25.83
 -26  15   5   73.57   19.52
  26 -17  -5    9.15   26.50
 -26  17   5   21.02   17.10
  16 -27  -5  -20.47   27.01
  16 -27   5  -14.03   25.95
 -16  27   5  -23.47   19.03
  14 -27  -5  128.28   32.58
 -14  27   5   61.07   20.56
  14 -27   5  108.82   30.45
  12 -27  -5  153.00   32.38
 -12  27   5   88.97   23.86
  10 -27  -5  100.03   32.18
 -10  27   5   96.79   24.47
   8 -27  -5  240.39   45.12
  -8  27  -5  177.14   27.08
  -8  27   5  159.78   28.52
  -6  27  -5   83.67   14.68
   6 -27  -5  127.04   30.65
  -6  27   5   70.57   23.86
  -4  27  -5   55.71   14.64
   4 -27  -5   67.81   27.34
  -4  27   5   40.07   20.50
 -27  -4   5   48.08   15.80
   2 -27  -5   52.29   27.50
  -2  27  -5   32.55   13.86
 -27  -2   5   52.79   16.82
  -2  27   5   34.49   22.31
   0  27  -5   18.93   14.02
   0 -27  -5   13.60   27.10
   0  27   5   14.23   20.08
 -27   0   5   21.97   15.36
  -2 -27  -5   96.21   34.17
   2  27  -5   39.62   20.92
  27  -2  -5   92.85   20.04
   2  27   5   48.14   25.08
 -27   2   5   91.52   18.91
  27  -4  -5  126.20   22.92
  -4 -27  -5  133.44   34.23
 -27   4   5  118.25   20.94
  27  -6  -5   91.76   21.48
   6  27  -5  101.72   23.43
  -6 -27  -5  116.09   34.24
   6  27   5   92.48   25.73
 -27   6   5   48.62   18.68
  27  -8  -5  156.42   31.27
  -8 -27  -5  163.74   36.81
 -27   8   5  150.73   23.19
   8  27   5  103.72   28.50
 -10 -27  -5  102.79   35.43
  27 -10  -5  136.61   24.98
 -27  10   5  111.37   21.00
 -12 -27  -5   35.48   33.54
  27 -12  -5  115.14   28.47
 -27  12   5   66.25   18.38
  27 -14  -5   37.45   25.19
 -14 -27  -5   48.92   34.12
 -27  14   5   30.75   17.45
 -16 -27  -5   -8.10   34.84
  27 -16  -5   26.96   27.12
 -27  16   5  -27.75   15.97
  15 -28  -5   71.44   30.25
 -15  28   5    1.98   20.69
  15 -28   5   -2.75   26.93
  13 -28  -5   17.55   27.40
  13 -28   5   17.44   24.95
 -13  28   5   -1.23   19.51
  11 -28  -5   63.31   28.53
 -11  28   5    4.94   19.05
   9 -28  -5  -10.62   25.35
  -9  28  -5    6.15   12.83
  -9  28   5   -0.89   19.80
   7 -28  -5   12.51   25.02
  -7  28  -5   18.87   13.45
  -7  28   5   -7.37   18.66
  -5  28  -5   15.33   13.49
   5 -28  -5   10.07   26.22
  -5  28   5   16.99   21.50
 -28  -5   5   25.61   13.96
   3 -28  -5   -4.89   24.19
  -3  28  -5    7.98   14.63
 -28  -3   5   -3.04   12.66
  -3  28   5  -33.75   17.78
  -1  28  -5   23.54   17.35
   1 -28  -5    5.52   28.10
  -1  28   5  -15.59   18.81
 -28  -1   5   26.57   15.07
  -1 -28  -5   53.71   28.86
   1  28  -5   25.72   16.93
 -28   1   5   32.39   15.58
   1  28   5   21.72   20.49
   3  28  -5  -13.54   16.98
  -3 -28  -5   -4.25   24.61
  28  -3  -5  -20.55   17.73
 -28   3   5   -1.52   13.97
   3  28   5   33.60   20.59
  -5 -28  -5   34.14   26.81
  28  -5  -5   18.55   21.05
   5  28  -5   33.95   19.72
   5  28   5    1.92   19.43
 -28   5   5   31.26   16.11
   7  28  -5   31.35   18.90
  28  -7  -5   -8.36   24.49
  -7 -28  -5    5.65   26.25
 -28   7   5    7.21   15.09
   7  28   5  -34.19   18.17
  28  -9  -5   12.08   20.49
  -9 -28  -5   14.82   27.70
   9  28   5  -18.26   18.82
 -28   9   5  -14.65   15.19
 -11 -28  -5   79.40   31.99
  28 -11  -5   60.94   28.49
 -28  11   5   42.38   17.98
 -13 -28  -5   -9.81   29.68
  28 -13  -5   47.54   25.50
 -28  13   5    1.86   15.97
 -15 -28  -5  -24.41   31.60
  28 -15  -5   41.90   30.23
 -28  15   5  -13.27   19.09
  12 -29  -5   21.72   29.71
 -12  29   5  -31.30   19.14
  10 -29  -5   14.00   28.19
 -10  29   5    9.02   20.97
  -8  29  -5  -26.42   14.03
   8 -29  -5   -2.46   26.37
  -8  29   5  -11.46   19.16
   6 -29  -5   14.97   27.47
  -6  29  -5   30.54   14.21
  -6  29   5  -11.73   19.42
  -4  29  -5   -4.16   15.88
   4 -29  -5   36.80   26.44
 -29  -4   5   31.69   15.23
  -4  29   5    2.71   20.54
  -2  29  -5   10.39   19.11
   2 -29  -5  -26.47   23.84
  -2  29   5    6.01   21.15
 -29  -2   5    9.45   14.26
   0 -29  -5   -0.06   26.55
   0  29  -5    8.41   16.08
 -29   0   5   35.88   16.30
   0  29   5   12.60   21.79
   2  29  -5  -15.47   19.14
  -2 -29  -5   18.69   28.88
 -29   2   5   -1.09   14.61
   2  29   5    8.26   21.89
   4  29  -5  -22.98   30.66
  -4 -29  -5   36.41   28.46
  29  -4  -5   36.87   24.72
   4  29   5   15.32   22.87
 -29   4   5    5.89   14.85
  -6 -29  -5  -22.89   25.88
   6  29  -5  -11.40   20.08
  29  -6  -5  -14.41   22.95
   6  29   5   -0.44   19.51
 -29   6   5  -24.97   14.01
   8  29  -5  -11.93   21.73
  -8 -29  -5  -10.67   26.93
  29  -8  -5  -13.39   20.56
 -29   8   5   -8.89   15.35
   8  29   5   22.15   21.29
  29 -10  -5   44.74   28.60
 -10 -29  -5   36.17   28.92
  10  29   5   15.79   21.81
 -29  10   5    7.34   16.25
 -12 -29  -5  -14.00   28.58
  29 -12  -5   42.01   26.18
 -29  12   5   17.32   17.48
  11 -30  -5   54.09   31.39
 -11  30   5   31.43   23.67
   9 -30  -5    8.92   29.94
  -9  30   5  -33.03   21.26
  -7  30  -5   20.66   15.89
   7 -30  -5   -8.97   28.77
  -7  30   5  -14.48   20.77
   5 -30  -5   55.80   29.81
  -5  30  -5   40.20   20.98
  -5  30   5    0.20   21.29
  -3  30  -5   10.63   17.95
   3 -30  -5   58.41   27.15
 -30  -3   5    9.42   14.67
  -3  30   5   28.91   22.04
  -1  30  -5   44.80   22.05
   1 -30  -5   47.76   30.42
  -1  30   5   31.27   23.01
 -30  -1   5   43.62   15.29
  -1 -30  -5  106.53   34.62
 -30   1   5   97.23   19.73
   1  30   5   93.88   27.23
   3  30  -5   11.11   20.59
  -3 -30  -5  -11.13   28.42
 -30   3   5   23.66   15.98
   3  30   5   29.27   23.15
  30  -5  -5   20.81   23.37
   5  30  -5   64.29   24.67
  -5 -30  -5   12.51   27.57
 -30   5   5   12.07   15.51
   5  30   5   11.29   20.60
  30  -7  -5   -6.28   22.62
  -7 -30  -5   33.54   28.06
   7  30  -5   27.85   21.99
 -30   7   5   22.18   15.97
   7  30   5    5.35   20.39
  30  -9  -5    8.12   29.10
  -9 -30  -5   -1.36   26.98
   9  30  -5   47.68   23.24
   9  30   5    3.26   22.70
 -30   9   5   -6.03   16.32
  30 -11  -5   35.70   27.47
  11  30   5   22.71   24.30
  -8  31   5  -18.71   23.58
   6 -31  -5   55.72   33.31
  -6  31  -5   27.85   19.56
  -6  31   5   54.71   26.50
   4 -31  -5   44.05   30.20
  -4  31  -5   12.63   20.34
  -4  31   5   41.98   25.81
   2 -31  -5   -7.24   29.07
  -2  31  -5    2.33   25.24
 -31  -2   5   32.35   15.66
  -2  31   5    0.27   23.07
   0  31  -5   -0.67   19.77
   0 -31  -5   -7.87   28.75
 -31   0   5   16.32   14.56
   0  31   5    5.21   23.13
   2  31  -5  -12.83   23.59
  -2 -31  -5   -5.70   31.22
 -31   2   5   12.82   15.22
   2  31   5   -5.99   23.41
  -4 -31  -5   25.25   32.22
   4  31  -5   10.97   23.98
 -31   4   5   -6.73   15.39
   4  31   5  -30.03   25.12
  31  -6  -5   48.36   26.87
  -6 -31  -5   23.65   30.62
   6  31  -5   26.64   22.99
 -31   6   5   61.36   19.18
   6  31   5    7.19   23.25
   8  31  -5   12.60   22.21
   8  31   5   39.02   23.11
  -3  32  -5   72.68   24.59
  -3  32   5   86.37   29.11
  -1  32  -5   86.49   26.09
  -1  32   5   60.88   26.72
   1  32  -5   90.89   24.99
   1  32   5   55.84   27.39
   3  32  -5   51.37   25.39
   3  32   5   89.25   27.37
   0   0  -6 3815.30  261.83
   0   0   6 3971.65  261.96
   0   0   6 3765.70  259.05
  -1   1  -6 1123.45   78.47
  -1  -1  -6 1069.06   78.39
   1   1  -6 1050.04   78.44
   1  -1  -6 1090.94   78.61
  -1  -1   6 1123.25   75.94
   1  -1   6 1130.18   78.48
  -1  -1   6 1057.45   78.61
   1  -1   6 1168.42   75.36
   1   1   6 1114.31   75.58
   1   1   6 1067.26   78.19
  -1   1   6 1131.22   79.12
  -2   0  -6 1070.26   75.33
   0  -2  -6 1022.28   75.51
   2   0  -6 1079.12   75.76
   0   2  -6  978.31   75.16
  -2   0   6 1104.56   73.19
  -2   0   6 1068.47   75.98
   2   0   6 1095.84   72.09
   2   0   6 1051.22   75.07
   0  -2   6 1056.60   75.64
   0   2   6 1053.80   73.03
   0   2   6 1025.69   75.17
   0  -2   6 1069.27   72.43
   2   2  -6 1112.43   76.77
  -2  -2  -6 1118.08   76.66
   2  -2  -6  967.28   76.46
  -2   2  -6 1008.02   76.10
  -2   2   6 1097.59   76.88
  -2   2   6 1138.96   74.49
   2   2   6 1037.46   73.35
  -2  -2   6 1046.71   77.00
   2   2   6 1065.06   76.00
  -2  -2   6 1085.52   73.95
   2  -2   6 1117.44   76.45
   3   1  -6  401.58   33.02
  -3  -1  -6  402.82   32.51
  -1   3  -6  371.11   32.41
   1  -3  -6  386.16   32.86
   3   1  -6  448.89   29.09
   3   1   6  474.89   29.12
  -1   3   6  404.27   30.40
   1  -3   6  360.03   32.66
  -3  -1   6  428.13   30.51
   1  -3   6  401.15   29.17
   3   1   6  441.21   32.50
  -3  -1   6  395.89   33.46
  -1   3   6  400.29   35.47
  -3   1  -6  567.02   44.83
   1   3  -6  630.36   45.54
   3  -1  -6  539.68   45.31
  -1  -3  -6  649.44   45.87
   1   3   6  641.16   45.43
   3  -1   6  584.36   44.71
  -1  -3   6  638.17   46.26
   1   3   6  598.78   42.60
  -3   1   6  542.76   45.64
  -1  -3   6  642.64   42.79
  -3   1   6  597.31   43.31
   3  -3  -6 2224.07  156.27
  -3  -3  -6 2163.53  155.59
   3   3  -6 2229.37  155.97
  -3   3  -6 2281.94  155.56
  -3  -3   6 2300.24  153.54
  -3   3   6 2308.49  157.64
  -3   3   6 2277.83  156.37
  -3  -3   6 2305.92  156.74
   3   3   6 2251.48  155.22
   3   3   6 2248.71  152.94
   3  -3   6 2294.46  155.59
   2  -4  -6  946.21   74.18
  -4  -2  -6 1098.88   73.89
   4   2  -6 1049.16   70.94
   4   2  -6 1084.65   74.41
   4   2   6 1026.78   73.15
   2  -4   6 1093.82   70.43
   2  -4   6 1037.98   74.07
  -2   4   6 1008.88   72.15
  -2   4   6 1011.03   74.18
  -4  -2   6 1008.87   74.88
  -4  -2   6  995.66   72.16
   0  -4  -6  170.54   17.73
   4   0  -6  180.92   14.04
   4   0  -6  146.81   17.21
   0   4  -6  162.07   17.15
  -4   0  -6  162.01   16.77
  -4   0   6  171.83   19.22
   0   4   6  173.61   14.87
   0   4   6  162.50   17.58
   0  -4   6  147.20   18.02
   0  -4   6  173.16   13.70
   4   0   6  175.82   16.96
  -4   0   6  178.41   17.08
  -2  -4  -6  906.37   63.90
  -4   2  -6  825.34   62.86
   4  -2  -6  868.75   60.63
   2   4  -6  900.81   63.84
   4  -2  -6  839.60   63.93
   4  -2   6  910.98   63.09
   2   4   6  902.24   61.14
  -4   2   6  899.73   64.39
  -2  -4   6  859.87   64.44
  -2  -4   6  896.28   60.93
   2   4   6  862.86   63.01
  -4   2   6  845.52   62.16
   4   4  -6 1202.62   78.32
  -4  -4  -6 1226.13   81.50
   4  -4  -6  980.59   81.27
   4   4  -6 1221.05   81.83
  -4   4   6 1125.43   81.92
   4   4   6 1126.21   80.27
  -4   4   6 1172.48   79.75
  -4  -4   6 1121.12   82.43
   4  -4   6 1097.19   80.69
   3  -5  -6  196.71   20.84
   5   3  -6  205.51   20.57
  -5  -3  -6  221.00   19.99
   5   3  -6  219.46   17.35
   5   3   6  231.14   19.39
   3  -5   6  191.99   20.59
  -5  -3   6  205.69   17.81
  -3   5   6  221.47   18.51
   3  -5   6  201.26   15.63
  -3   5   6  230.21   21.42
  -5  -3   6  206.97   22.10
   1  -5  -6  285.38   25.41
  -5  -1  -6  298.86   24.41
   5   1  -6  280.19   21.92
   5   1  -6  276.09   25.16
   1  -5   6  302.22   21.12
   5   1   6  290.00   23.81
  -1   5   6  275.81   23.01
  -5  -1   6  281.35   26.24
  -5  -1   6  280.64   22.70
   1  -5   6  295.29   25.86
   5  -1  -6  225.11   22.36
  -1  -5  -6  223.65   22.27
  -5   1  -6  264.70   21.72
   5  -1  -6  240.65   22.61
  -1  -5   6  247.78   18.99
   1   5   6  217.89   21.64
  -5   1   6  266.69   24.16
  -5   1   6  241.63   20.01
   5  -1   6  261.51   21.46
   1   5   6  253.50   19.86
  -1  -5   6  234.92   23.23
   5  -3  -6  274.42   20.55
   5  -3  -6  291.63   24.53
  -3  -5  -6  249.05   23.26
   3   5  -6  229.34   19.07
   3   5  -6  230.63   23.01
  -5   3   6  283.72   21.70
   3   5   6  259.95   24.39
  -5   3   6  321.72   25.57
   3   5   6  247.65   22.53
  -3  -5   6  236.23   20.43
  -3  -5   6  255.78   25.05
   5  -5  -6  617.32   44.44
   5   5  -6  638.07   47.17
   5  -5  -6  559.14   47.33
   5   5  -6  675.62   44.30
  -5  -5  -6  638.59   46.83
  -5  -5   6  616.34   44.46
   5   5   6  600.33   45.57
  -5   5   6  644.06   47.90
  -5  -5   6  603.07   48.50
   5  -5   6  624.72   46.48
  -5   5   6  599.91   45.32
  -6  -4  -6  570.84   44.58
   6   4  -6  660.32   43.13
   6   4  -6  579.70   45.58
   4  -6  -6  572.94   46.17
  -4   6   6  582.27   45.85
  -4   6   6  644.23   44.14
   6   4   6  603.82   44.00
   4  -6   6  583.21   45.14
  -6  -4   6  572.03   46.96
  -6  -4   6  589.62   43.04
   2  -6  -6  800.14   62.62
   6   2  -6  854.28   59.66
  -6  -2  -6  863.69   61.41
   6   2  -6  843.94   62.30
   2  -6   6  862.13   62.57
  -2   6   6  918.18   62.61
  -6  -2   6  786.75   63.04
  -6  -2   6  822.25   59.93
   6   2   6  791.79   60.46
  -2   6   6  905.96   60.61
   2  -6   6  904.19   58.45
  -6   0  -6  187.50   17.60
   0  -6  -6  149.08   18.32
   6   0  -6  185.37   15.53
   6   0  -6  174.49   18.82
   0   6   6  164.21   18.20
  -6   0   6  182.52   20.07
  -6   0   6  193.61   16.27
   6   0   6  181.76   17.10
   0  -6   6  172.14   19.41
   0   6   6  169.75   16.70
   6  -2  -6  783.78   63.72
  -2  -6  -6  920.17   64.21
   6  -2  -6  831.01   61.14
  -6   2  -6  827.25   62.51
  -6   2   6  875.97   61.96
   2   6   6  855.69   61.33
  -2  -6   6  917.22   60.91
  -6   2   6  897.13   64.67
   6  -2   6  917.31   62.70
   2   6   6  884.98   63.19
  -2  -6   6  910.65   65.25
   6  -4  -6  905.04   67.53
   6  -4  -6  916.73   70.53
   4   6  -6  946.59   66.84
  -4  -6  -6  997.23   70.23
   6  -4   6  986.48   69.08
  -6   4   6  947.59   68.54
  -4  -6   6 1008.80   71.98
  -4  -6   6 1028.25   67.54
  -6   4   6  974.71   71.03
   4   6   6  972.42   68.92
   6   6  -6  123.16   13.85
  -6  -6  -6  131.22   16.17
   6   6   6  154.72   14.97
  -6  -6   6  155.34   20.66
  -6  -6   6  134.11   13.56
  -7  -5  -6  477.52   38.47
   7   5  -6  536.81   37.31
   5  -7  -6  482.28   40.54
   7   5  -6  502.75   39.68
  -5   7   6  486.07   40.37
   5  -7   6  512.34   39.38
  -5   7   6  543.28   38.39
   7   5   6  520.91   37.59
  -7  -5   6  499.22   37.04
  -7  -5   6  441.07   41.53
   7   3  -6  830.37   59.78
   3  -7  -6  826.13   63.00
   7   3  -6  838.83   62.39
  -7  -3  -6  921.97   61.58
  -7  -3   6  781.96   63.34
   3  -7   6  822.88   58.11
  -7  -3   6  826.22   59.91
  -3   7   6  856.17   60.67
  -3   7   6  890.03   62.73
   3  -7   6  864.35   62.51
   7   3   6  865.31   60.35
  -7  -1  -6 1404.29  100.14
   1  -7  -6 1430.52  102.10
   7   1  -6 1394.68  101.42
   7   1  -6 1469.22   99.14
   7   1   6 1446.42   99.61
  -1   7   6 1496.20   99.70
  -7  -1   6 1376.29   99.26
  -1   7   6 1525.97  103.37
  -7  -1   6 1399.70  102.40
   1  -7   6 1472.65  102.04
   1  -7   6 1403.26   98.65
   7  -1  -6 1373.16   96.81
  -1  -7  -6 1314.18   96.93
  -7   1  -6 1429.90   95.54
   7  -1  -6 1433.44   94.40
  -7   1   6 1400.60   94.88
  -7   1   6 1449.38   97.93
   7  -1   6 1460.94   95.14
   1   7   6 1275.25   95.68
  -1  -7   6 1263.09   97.33
  -1  -7   6 1253.46   93.27
  -3  -7  -6  820.19   58.01
   7  -3  -6  654.64   57.15
   7  -3  -6  712.33   54.80
   3   7  -6  866.65   55.50
   7  -3   6  682.40   55.56
   3   7   6  805.63   56.48
  -3  -7   6  866.95   54.88
  -7   3   6  708.50   58.13
  -3  -7   6  806.11   59.29
   3   7   6  871.43   55.78
  -7   3   6  725.89   55.57
   7  -5  -6  910.92   67.57
   7  -5  -6 1033.20   71.05
  -5  -7  -6  919.19   69.76
  -5  -7   6  962.91   67.21
  -7   5   6 1030.02   71.25
  -5  -7   6  892.70   71.59
   5   7   6  910.15   68.31
  -7   5   6  992.56   68.73
   7  -5   6 1011.34   68.91
   7   7  -6  372.19   29.89
  -7  -7  -6  374.24   31.79
   7  -7  -6  391.16   29.87
   7  -7  -6  407.58   33.89
  -7   7   6  357.51   33.27
  -7  -7   6  412.89   29.73
   7  -7   6  384.30   31.49
  -7  -7   6  325.02   35.16
   7   7   6  405.66   30.31
  -7   7   6  385.37   30.77
  -8  -6  -6  671.94   51.91
   6  -8  -6  697.63   54.39
   6  -8  -6  726.64   50.94
   8   6  -6  701.62   51.15
  -8  -6   6  725.70   56.13
  -6   8   6  644.94   53.41
   8   6   6  758.10   50.94
  -6   8   6  669.74   51.59
   6  -8   6  660.40   52.50
  -8  -6   6  764.11   50.92
   8   4  -6  646.85   51.21
  -8  -4  -6  649.89   50.17
   8   4  -6  638.22   49.05
   4  -8  -6  721.68   52.90
  -8  -4   6  654.75   53.59
  -4   8   6  718.60   50.17
   8   4   6  664.19   49.03
  -4   8   6  723.09   52.16
   4  -8   6  722.81   51.75
  -8  -4   6  673.07   49.06
   8   2  -6 1006.80   69.85
   8   2  -6 1010.39   72.14
   2  -8  -6  955.84   72.85
  -8  -2  -6 1021.97   70.73
  -8  -2   6  980.63   69.94
  -2   8   6 1022.30   70.40
  -2   8   6  994.52   71.88
   2  -8   6  992.90   72.63
  -8  -2   6  933.34   73.24
   8   2   6 1003.40   69.81
   8   0  -6  535.99   43.47
   8   0  -6  568.22   41.26
  -8   0  -6  587.55   42.01
   0  -8  -6  539.25   44.05
   0  -8   6  533.90   39.72
   8   0   6  584.84   41.38
   0   8   6  538.07   41.42
   0  -8   6  559.88   44.79
  -8   0   6  595.06   41.66
  -8   0   6  585.40   45.29
   0   8   6  541.07   42.94
   8  -2  -6 1132.09   78.82
  -2  -8  -6 1132.73   81.62
   8  -2  -6 1165.97   81.47
   2   8   6 1044.50   79.85
  -2  -8   6 1054.83   82.13
  -8   2   6 1151.82   82.12
   8  -2   6 1215.95   79.26
   2   8   6 1075.30   78.87
  -8   2   6 1174.17   79.43
   4   8  -6  428.60   29.06
   8  -4  -6  360.68   32.62
  -4  -8  -6  407.40   32.81
   8  -4  -6  415.17   30.11
   8  -4   6  387.16   30.58
  -4  -8   6  397.70   29.23
  -8   4   6  369.56   30.49
   4   8   6  402.09   31.22
  -8   4   6  331.82   33.60
  -4  -8   6  344.57   34.72
  -6  -8  -6  827.37   61.17
   6   8  -6  845.93   58.64
   8  -6  -6  839.47   59.12
   8  -6  -6  775.71   61.76
  -8   6   6  762.17   61.78
  -6  -8   6  899.78   58.84
   6   8   6  833.01   59.40
   8  -6   6  843.93   59.81
  -6  -8   6  790.00   63.66
  -8   6   6  813.70   59.87
   8  -8  -6 3031.78  197.86
   8   8  -6 2693.47  194.25
   8  -8  -6 2917.27  194.38
  -8  -8  -6 2643.70  195.58
  -8   8   6 3017.05  195.63
  -8  -8   6 2748.12  193.96
   8  -8   6 3042.16  195.54
   8   8   6 2725.25  193.87
   9   7  -6  720.19   46.00
   7  -9  -6  504.16   47.86
   7  -9  -6  511.53   44.57
  -9  -7   6  707.04   45.39
  -7   9   6  497.98   45.52
   9   7   6  697.87   44.76
   9   5  -6  477.72   36.78
  -9  -5  -6  490.69   37.27
   9   5  -6  474.42   38.59
   5  -9  -6  482.81   40.05
  -5   9   6  499.60   37.32
  -9  -5   6  400.21   40.79
  -5   9   6  516.91   40.36
   5  -9   6  517.90   38.98
  -9  -5   6  445.12   35.94
   9   5   6  481.29   35.78
   9   3  -6  512.16   39.21
   3  -9  -6  453.33   39.57
   9   3  -6  510.73   36.86
  -9  -3  -6  515.15   37.17
   9   3   6  506.65   35.94
  -3   9   6  439.67   38.48
  -9  -3   6  493.76   36.34
   3  -9   6  443.96   38.98
  -9  -3   6  449.21   40.88
  -3   9   6  487.38   37.12
  -9  -1  -6  888.69   75.69
   9   1  -6  985.99   71.51
   1  -9  -6 1054.89   74.91
   9   1  -6  997.23   73.72
  -1   9   6 1035.17   73.40
  -9  -1   6 1004.64   71.58
   9   1   6 1038.19   71.15
  -9  -1   6 1027.65   75.38
  -1   9   6 1092.09   72.23
   1  -9   6 1011.97   74.63
   9  -1  -6 1123.21   83.06
  -1  -9  -6 1148.11   83.91
   9  -1  -6 1150.66   81.06
   1   9   6 1242.50   82.71
  -1  -9   6 1262.96   85.69
   9  -1   6 1106.50   80.57
   1   9   6 1214.33   81.48
  -9   1   6 1106.74   81.12
  -9   1   6 1059.02   83.86
   9  -3  -6  620.69   42.24
  -3  -9  -6  498.43   44.09
   3   9  -6  529.77   40.27
   9  -3  -6  632.15   45.09
  -3  -9   6  486.66   46.01
  -9   3   6  671.25   42.94
   9  -3   6  629.72   42.23
   3   9   6  480.61   42.30
  -9   3   6  637.22   46.56
  -3  -9   6  504.25   40.51
   3   9   6  548.73   42.19
  -5  -9  -6  462.54   35.13
   9  -5  -6  377.75   35.03
   9  -5  -6  385.30   32.01
   5   9  -6  467.00   31.90
  -5  -9   6  443.54   31.55
  -9   5   6  358.77   35.37
   9  -5   6  370.62   32.15
  -9   5   6  401.39   32.88
  -5  -9   6  404.49   40.02
   5   9   6  466.79   33.25
   9  -7  -6  566.04   45.90
  -7  -9  -6  665.29   48.64
   7   9  -6  667.17   46.11
   9  -7  -6  583.56   49.16
   9  -7   6  551.99   46.19
  -7  -9   6  674.34   45.73
   7   9   6  691.70   46.29
  -9   7   6  571.34   46.78
   9  -9  -6  400.02   34.52
   9   9  -6  392.45   31.34
  -9  -9  -6  366.69   32.05
   9  -9  -6  371.95   30.68
   9  -9   6  350.63   31.34
  -9  -9   6  367.41   29.81
  -9   9   6  359.44   31.31
   9  -9   6  378.11   27.78
   9   9   6  399.91   29.76
   8 -10  -6  575.72   42.18
  10   8  -6  469.70   42.13
 -10  -8  -6  523.82   42.48
   8 -10  -6  604.34   46.21
   8 -10   6  581.05   43.77
  10   8   6  518.36   40.52
 -10  -8   6  532.37   41.51
  -8  10   6  641.42   43.74
   6 -10  -6  513.69   38.39
  10   6  -6  414.08   34.17
 -10  -6  -6  369.60   33.73
  -6  10   6  457.71   34.92
  10   6   6  403.26   32.02
 -10  -6   6  399.68   33.04
   6 -10   6  466.39   36.52
  10   4  -6  576.21   40.39
 -10  -4  -6  500.42   41.04
   4 -10  -6  463.27   42.47
  10   4  -6  568.19   41.96
   4 -10   6  440.84   41.70
  -4  10   6  539.83   40.43
 -10  -4   6  495.25   44.35
  10   4   6  567.84   38.61
 -10  -4   6  547.69   39.44
   2 -10  -6  780.85   56.82
  10   2  -6  711.54   54.94
  10   2  -6  691.65   53.04
 -10  -2  -6  727.94   54.95
  -2  10   6  720.98   53.52
 -10  -2   6  707.86   56.93
   2 -10   6  730.89   56.29
  -2  10   6  773.04   56.14
 -10  -2   6  736.94   53.00
  10   2   6  727.17   51.98
  10   0  -6  367.82   29.73
  10   0  -6  360.16   31.74
   0 -10  -6  402.05   33.17
  10   0   6  370.76   28.63
 -10   0   6  375.18   34.25
   0 -10   6  363.09   33.91
   0  10   6  373.00   30.20
 -10   0   6  367.96   29.52
   0  10   6  373.15   31.37
  -2 -10  -6  442.85   39.26
  10  -2  -6  428.19   38.75
  10  -2  -6  516.41   37.09
   2  10  -6  499.02   34.65
   2  10   6  473.30   37.85
 -10   2   6  489.03   37.04
  10  -2   6  516.34   36.23
  -2 -10   6  385.40   40.68
   2  10   6  555.90   37.53
  10  -4  -6  865.10   64.35
   4  10  -6  825.05   60.71
  -4 -10  -6  861.03   64.51
  10  -4  -6  765.26   61.44
 -10   4   6  907.26   62.50
   4  10   6  806.44   62.12
  10  -4   6  941.52   61.64
 -10   4   6  922.84   67.66
   6  10  -6  519.35   39.56
  10  -6  -6  496.78   39.99
  10  -6  -6  544.33   43.56
  -6 -10  -6  548.45   42.57
  10  -6   6  556.09   40.13
   6  10   6  500.39   40.01
  -6 -10   6  502.70   39.06
 -10   6   6  557.73   41.12
  -8 -10  -6  274.98   29.56
   8  10  -6  328.46   28.73
  10  -8  -6  404.87   29.40
  10  -8  -6  389.41   32.94
  10  -8   6  381.77   29.43
  -8 -10   6  300.74   27.42
   8  10   6  304.98   27.61
 -10   8   6  388.66   30.10
  10 -10  -6   57.48   10.38
  10  10  -6   70.66   11.96
 -10 -10  -6   83.45   14.66
  10 -10  -6   66.93   15.31
 -10 -10   6   82.40   12.51
  10 -10   6   86.92   14.01
  10 -10   6   74.95   10.42
 -10  10   6   48.60   10.55
   9 -11  -6  121.99   19.85
   9 -11  -6   97.52   16.11
 -11  -9  -6  121.22   16.48
  11   9  -6  138.43   18.66
 -11  -9   6   98.00   14.79
   9 -11   6  139.90   18.95
  -9  11   6  121.11   16.69
   7 -11  -6  285.75   31.52
  11   7  -6  388.19   30.11
 -11  -7  -6  370.33   29.22
  11   7   6  368.49   26.79
 -11  -7   6  371.58   28.49
   7 -11   6  272.68   30.66
  -7  11   6  321.24   29.45
   5 -11  -6  751.98   59.11
  11   5  -6  745.12   55.89
  11   5  -6  799.07   57.38
   5 -11   6  707.83   57.49
 -11  -5   6  813.99   55.20
  -5  11   6  696.41   55.99
  11   5   6  771.36   53.61
  11   3  -6  369.34   31.66
 -11  -3  -6  354.90   31.50
  11   3  -6  369.19   33.32
   3 -11  -6  475.60   35.98
 -11  -3   6  442.65   31.49
   3 -11   6  364.63   35.14
  -3  11   6  371.15   31.78
  11   3   6  413.91   29.75
   1 -11  -6  338.83   28.83
  11   1  -6  278.40   27.00
  11   1  -6  293.15   25.23
 -11  -1  -6  280.56   24.73
  -1  11   6  342.93   27.55
  11   1   6  259.89   22.94
 -11  -1   6  264.82   24.42
   1 -11   6  298.84   29.97
  -1  11   6  351.02   25.97
 -11  -1   6  233.52   29.94
  11  -1  -6  327.66   27.90
  11  -1  -6  337.38   30.07
  -1 -11  -6  351.30   31.32
   1  11   6  291.63   27.63
  11  -1   6  369.13   26.50
   1  11   6  312.28   29.35
 -11   1   6  368.21   34.11
  -1 -11   6  312.86   39.95
 -11   1   6  359.95   27.98
   3  11  -6  374.24   30.36
  11  -3  -6  366.42   33.55
  -3 -11  -6  384.79   34.21
  11  -3  -6  401.68   31.59
   3  11   6  429.29   32.23
   3  11   6  436.21   32.22
 -11   3   6  330.79   30.87
  11  -5  -6  511.18   40.52
   5  11  -6  494.73   36.73
  -5 -11  -6  468.39   40.18
  11  -5  -6  517.11   37.95
  11  -5   6  484.52   36.67
 -11   5   6  431.04   37.55
   5  11   6  478.17   37.77
   7  11  -6  451.58   34.91
  11  -7  -6  477.13   38.30
  -7 -11  -6  432.20   37.25
  11  -7  -6  376.77   34.75
   7  11   6  416.88   34.49
  11  -7   6  469.00   34.75
 -11   7   6  457.33   35.93
   9  11  -6  116.37   17.99
  -9 -11  -6  147.50   18.20
  11  -9  -6  161.01   21.31
  11  -9   6  114.72   16.91
 -11   9   6  117.74   17.58
  11  -9   6  134.86   12.99
  11 -11  -6  263.93   26.59
 -11 -11  -6  152.56   21.69
  11 -11   6  202.61   18.34
 -11  11   6  210.32   22.93
  11 -11   6  198.69   22.90
 -12 -10  -6  290.78   27.09
  10 -12  -6  260.81   30.49
  12  10  -6  288.29   29.23
 -10  12   6  318.66   27.93
 -12 -10   6  274.54   25.47
  10 -12   6  294.25   28.99
  12   8  -6  333.81   31.60
   8 -12  -6  354.66   33.80
 -12  -8  -6  373.39   30.05
   8 -12   6  292.44   32.29
  -8  12   6  357.25   30.99
 -12  -8   6  391.81   29.73
  12   6  -6  586.13   50.74
   6 -12   6  728.00   53.71
  -6  12   6  784.03   52.06
 -12  -6   6  609.36   49.50
  12   4  -6  958.58   67.59
 -12  -4  -6 1012.62   66.41
  12   4  -6 1005.18   68.80
   4 -12  -6  852.03   69.78
 -12  -4   6  958.65   66.50
  -4  12   6  893.82   67.58
   4 -12   6  804.99   69.19
  12   4   6  901.77   64.43
  12   2  -6  263.72   26.48
 -12  -2  -6  269.86   23.63
  12   2  -6  294.00   25.79
   2 -12  -6  315.23   28.81
  12   2   6  266.64   25.70
  -2  12   6  336.19   25.84
 -12  -2   6  230.17   23.78
   2 -12   6  273.45   31.88
  12   0  -6  362.17   29.75
  12   0  -6  374.78   31.41
   0 -12  -6  321.24   31.96
 -12   0   6  328.93   28.58
   0  12   6  372.13   29.67
  12   0   6  337.95   27.63
  12  -2  -6  483.29   37.44
  -2 -12  -6  409.76   37.80
   2  12  -6  403.39   32.79
  12  -2  -6  502.86   35.66
   2  12   6  354.75   34.91
  12  -2   6  482.60   34.94
 -12   2   6  506.56   35.29
   2  12   6  381.75   34.61
   4  12  -6  855.82   61.77
  12  -4  -6  800.39   62.19
  -4 -12  -6  815.76   63.21
  12  -4  -6  808.24   60.35
 -12   4   6  839.69   60.48
  12  -4   6  873.37   58.77
   4  12   6  767.32   60.09
  12  -6  -6  365.40   30.99
  12  -6  -6  414.50   34.07
  -6 -12  -6  291.60   32.44
 -12   6   6  354.40   31.08
  12  -6   6  406.35   29.71
  12  -8  -6  475.51   40.34
  -8 -12  -6  490.31   39.62
 -12   8   6  420.10   37.34
  12  -8   6  475.12   33.80
  12  -8   6  452.79   36.33
  10  12  -6  361.45   36.48
  12 -10  -6  415.47   36.91
 -10 -12  -6  380.09   34.60
  12 -10   6  394.94   33.07
  12 -10   6  389.34   29.81
 -12  10   6  412.24   34.55
 -12 -12  -6  354.11   36.00
  12 -12  -6  441.25   40.33
 -12  12   6  448.69   37.41
  12 -12   6  472.64   33.44
  12 -12   6  417.22   36.53
  11 -13  -6  251.60   29.25
 -13 -11  -6  290.85   26.02
 -11  13   6  208.01   24.86
  11 -13   6  208.74   27.46
 -13  -9  -6  225.47   20.56
   9 -13  -6  133.70   23.81
   9 -13   6  138.89   23.73
  -9  13   6  179.40   21.45
 -13  -9   6  213.19   20.16
   7 -13  -6  287.63   28.85
  13   7  -6  233.76   26.44
  -7  13   6  270.35   25.65
   7 -13   6  260.88   28.13
 -13  -7   6  259.91   23.98
   5 -13  -6  258.49   31.20
 -13  -5  -6  361.29   27.76
  13   5  -6  349.94   30.67
  13   5  -6  360.84   30.47
 -13  -5   6  341.75   27.88
  -5  13   6  284.31   28.83
  13   3  -6  694.40   54.67
 -13  -3  -6  732.02   52.25
   3 -13  -6  767.02   58.21
  13   3  -6  737.68   55.62
  13   3   6  699.56   50.77
 -13  -3   6  649.31   53.13
  -3  13   6  821.94   55.47
  13   1  -6  264.02   26.97
  13   1  -6  301.81   28.26
   1 -13  -6  324.59   30.54
 -13  -1   6  301.11   25.95
  -1  13   6  314.21   27.13
  13   1   6  278.95   22.55
  13  -1  -6  279.46   27.20
  13  -1  -6  250.47   25.63
   1  13  -6  304.91   22.72
  -1 -13  -6  283.84   29.12
 -13   1   6  263.23   24.68
   1  13   6  266.74   25.43
  13  -1   6  286.45   21.97
  13  -3  -6  852.67   69.32
  13  -3  -6  876.28   70.91
   3  13  -6 1063.56   68.36
  -3 -13  -6 1091.43   74.07
   3  13   6  977.08   70.43
 -13   3   6  911.74   69.32
   5  13  -6  339.24   31.18
  -5 -13  -6  351.48   35.22
  13  -5  -6  406.52   35.22
  13  -5   6  417.75   30.66
 -13   5   6  433.33   33.10
  13  -7  -6  233.31   25.96
   7  13  -6  228.13   22.90
  -7 -13  -6  234.23   25.30
  13  -7   6  216.71   20.80
 -13   7   6  204.14   22.41
  13  -9  -6  236.71   27.98
  13  -9   6  262.44   23.64
 -13   9   6  225.25   24.52
  13  -9   6  246.23   20.49
  13 -11  -6  181.39   24.97
 -11 -13  -6  182.98   22.60
  13 -11   6  135.76   20.25
 -13  11   6  117.13   21.01
  13 -11   6  178.71   17.09
 -13 -13  -6  766.21   66.44
  13 -13  -6  969.90   70.90
  13 -13   6  833.96   66.69
  13 -13   6  913.68   63.97
 -13  13   6  967.40   68.29
  12 -14  -6   84.17   18.08
  12 -14   6   81.44   16.99
 -12  14   6   70.01   14.03
 -14 -10  -6  136.80   18.95
 -14 -10   6  154.64   18.98
   8 -14  -6  674.41   55.07
 -14  -8  -6  634.21   53.02
 -14  -8   6  698.46   50.55
  -8  14   6  655.59   52.11
   6 -14  -6  209.20   25.48
 -14  -6  -6  221.99   20.34
  -6  14   6  192.19   22.50
 -14  -6   6  194.73   20.55
   4 -14  -6  454.80   38.76
 -14  -4  -6  401.49   36.54
  14   4  -6  379.01   34.83
 -14  -4   6  351.18   32.50
  -4  14   6  456.00   35.21
  14   2  -6  396.03   36.02
  14   2  -6  418.14   35.02
 -14  -2   6  399.02   32.44
  14   2   6  380.90   28.60
   0 -14  -6   71.59   16.25
  14   0  -6   38.87   11.14
  14   0  -6   48.75   12.87
  14   0   6   39.00    6.81
   0  14   6   51.65   10.25
  14   0   6   59.17    8.62
 -14   0   6   43.67    9.52
   2  14  -6  225.93   18.93
  14  -2  -6  171.50   23.03
  -2 -14  -6  231.29   25.95
   2  14  -6  229.29   19.65
   2  14   6  221.78   22.32
  14  -2   6  211.07   17.84
 -14   2   6  183.62   20.96
  -4 -14  -6  295.03   32.59
  14  -4  -6  350.14   32.24
   4  14  -6  316.10   28.37
  14  -4   6  362.21   30.24
 -14   4   6  381.19   30.16
   6  14  -6  326.52   27.84
  14  -6  -6  294.04   30.08
  -6 -14  -6  367.43   32.34
  14  -6   6  284.81   25.16
  14  -6   6  300.25   23.64
 -14   6   6  271.38   27.41
  14  -8  -6  471.33   40.24
  -8 -14  -6  378.39   39.46
   8  14  -6  407.34   38.04
  14  -8   6  494.29   34.09
  14  -8   6  453.57   35.69
 -14   8   6  497.27   38.27
  10  14  -6  255.20   26.77
  14 -10  -6  180.81   25.98
  14 -10   6  199.85   21.49
  14 -10   6  187.95   18.65
 -14  10   6  163.20   22.78
  14 -12  -6  148.38   24.65
  14 -12   6  124.32   16.85
  14 -12   6  105.89   20.66
 -14  12   6   78.08   15.19
 -14 -14  -6  252.41   28.92
  14 -14  -6  310.48   33.77
  14 -14   6  248.77   30.70
 -14  14   6  286.28   29.89
  13 -15  -6   43.42   15.92
 -15 -13  -6   36.49   12.57
 -13  15   6   37.45   11.66
 -15 -11  -6  305.76   30.24
  11 -15  -6  403.10   37.36
 -11  15   6  337.43   33.17
 -15  -9  -6  585.65   46.45
   9 -15  -6  577.80   51.30
  -9  15   6  595.25   48.73
 -15  -9   6  633.37   46.52
   7 -15  -6  495.95   43.50
 -15  -7  -6  470.53   42.29
  -7  15   6  473.69   39.99
 -15  -7   6  446.52   37.92
   5 -15  -6   25.55   12.19
 -15  -5   6   36.48    9.18
  -5  15   6   20.18    8.94
  15   3  -6  407.77   34.29
   3 -15  -6  361.01   36.84
  -3  15   6  344.90   33.10
 -15  -3   6  419.11   32.54
  15   1  -6  314.73   29.67
  -1  15   6  329.70   29.65
  15   1   6  311.98   24.38
 -15  -1   6  305.00   27.75
  -1 -15  -6  209.28   27.68
   1  15  -6  234.72   20.02
  15  -1  -6  262.80   26.07
   1  15  -6  232.70   22.80
   1  15   6  236.80   24.45
 -15   1   6  217.09   23.18
  15  -1   6  257.68   19.38
  -3 -15  -6  462.62   40.88
  15  -3  -6  432.90   37.54
   3  15  -6  470.86   34.88
  15  -3   6  425.50   31.77
 -15   3   6  416.45   35.65
   3  15   6  408.44   36.65
  15  -5  -6   29.62   11.94
  15  -5   6   30.10    6.53
 -15   5   6   21.27    8.76
  15  -5   6   30.94    9.34
   7  15  -6  401.52   34.55
  -7 -15  -6  356.57   37.27
  15  -7  -6  364.76   35.98
  15  -7   6  392.73   30.92
 -15   7   6  381.91   33.89
  15  -7   6  417.74   30.15
  -9 -15  -6  697.42   60.22
  15  -9  -6  770.40   59.93
   9  15  -6  675.09   58.25
  15  -9   6  763.83   54.00
 -15   9   6  770.88   57.83
  15  -9   6  796.41   55.35
 -11 -15  -6  269.40   31.62
  15 -11  -6  333.84   33.48
  15 -11   6  303.51   25.96
  15 -11   6  299.80   28.10
 -15  11   6  281.31   30.16
 -13 -15  -6   15.23   13.32
  15 -13  -6   18.48   14.90
  15 -13   6   27.23   14.69
 -15  13   6    6.03   10.21
 -15 -15  -6  347.84   35.45
  15 -15  -6  360.23   42.19
 -15  15   6  352.92   38.52
  14 -16  -6   31.76   20.97
 -14  16   6   25.30   14.54
 -16 -12  -6  248.19   26.62
  12 -16  -6  265.88   34.17
 -12  16   6  240.02   28.21
 -16 -10  -6  293.82   26.09
  10 -16  -6  290.13   32.71
 -10  16   6  212.75   28.36
 -16 -10   6  288.50   27.36
 -16  -8  -6   83.58   15.24
   8 -16  -6  121.11   22.90
  -8  16   6   47.50   12.50
 -16  -8   6   73.52   12.29
 -16  -6  -6  249.36   20.71
   6 -16  -6  223.19   29.21
 -16  -6   6  254.29   24.74
  -6  16   6  218.94   25.91
   4 -16  -6  161.18   24.93
  16   4  -6  188.35   22.38
  16   4   6  192.43   17.88
 -16  -4   6  154.11   19.62
  -4  16   6  146.16   20.86
  16   2  -6   17.47   10.82
   2 -16  -6   46.54   15.38
  16   2   6    7.08    6.32
  -2  16   6   19.61    8.82
 -16  -2   6   23.87    8.02
   0 -16  -6  129.54   23.11
  16   0  -6  115.18   19.40
   0  16  -6  110.12   12.90
 -16   0   6  110.80   16.94
   0  16   6  130.90   19.30
  16   0   6  104.38   13.17
   2  16  -6   15.36    6.33
  16  -2  -6    3.57   10.07
  -2 -16  -6   50.32   15.57
   2  16   6   17.67    9.08
 -16   2   6    7.55    7.71
  16  -2   6    9.29    5.96
  -4 -16  -6  111.79   22.65
   4  16  -6  122.96   18.15
  16  -4  -6  100.33   17.99
  16  -4   6  127.52   11.99
 -16   4   6  115.54   17.63
   4  16   6   81.91   15.53
  16  -4   6  122.85   14.14
  -6 -16  -6  277.67   32.48
   6  16  -6  305.91   28.49
  16  -6  -6  316.67   30.51
 -16   6   6  256.23   27.82
  16  -6   6  303.11   24.00
  16  -6   6  249.89   27.11
  16  -8  -6   84.27   16.63
  16  -8   6   62.62   10.24
 -16   8   6   60.51   13.03
  16  -8   6   73.61   14.36
 -10 -16  -6  158.48   25.03
  16 -10  -6  160.79   24.29
 -16  10   6  116.51   21.07
  16 -10   6  122.17   19.28
  16 -10   6  155.50   18.18
  16 -12  -6  130.13   25.46
 -12 -16  -6  142.06   26.28
 -16  12   6  106.38   17.54
  16 -12   6  126.36   20.91
  16 -12   6  181.69   21.67
  16 -14  -6   48.33   19.88
  16 -14   6   30.56   16.49
 -16  14   6   36.92   14.77
 -16 -16  -6   72.48   17.62
 -16  16   6   69.04   16.41
  15 -17  -6  152.07   29.58
 -17 -15  -6  111.49   19.17
 -15  17   6   98.84   18.20
 -17 -13  -6  101.47   20.57
  13 -17  -6  104.71   22.25
 -13  17   6  121.46   20.43
 -17 -11  -6   89.83   14.91
 -11  17   6  126.96   21.93
 -17  -9  -6  174.37   19.32
   9 -17  -6  133.21   27.00
 -17  -9   6  154.40   20.51
  -9  17   6  119.30   22.63
   7 -17  -6  382.56   37.75
  -7  17   6  343.27   33.68
 -17  -7   6  327.75   31.28
   5 -17  -6  264.18   31.29
  17   5   6  234.33   23.61
  -5  17   6  296.16   28.55
 -17  -5   6  256.10   25.27
  17   3  -6  170.85   24.20
   3 -17  -6  197.20   28.21
  -3  17   6  188.20   23.72
  17   3   6  232.24   20.33
 -17  -3   6  232.92   22.70
  -1  17  -6  405.98   32.25
  17   1  -6  431.61   38.23
   1 -17  -6  491.48   42.70
  -1  17  -6  385.96   35.67
 -17  -1   6  447.40   36.26
  17   1   6  424.43   32.88
  -1  17   6  460.01   38.73
  -1 -17  -6  302.59   35.91
   1  17  -6  332.07   29.31
  17  -1  -6  409.64   33.62
   1  17  -6  302.31   27.72
   1  17   6  361.13   33.46
 -17   1   6  361.28   31.15
  17  -1   6  366.45   27.52
  -3 -17  -6  120.28   22.00
  17  -3  -6  136.70   21.07
   3  17  -6  134.53   18.68
 -17   3   6   97.30   15.16
   3  17   6  123.16   17.65
  17  -3   6  119.82   15.22
  -5 -17  -6  467.51   43.18
  17  -5  -6  418.45   39.40
   5  17  -6  428.55   37.43
 -17   5   6  447.74   37.76
  17  -5   6  439.44   34.24
  -7 -17  -6  459.71   46.27
   7  17  -6  437.61   42.93
  17  -7   6  547.64   39.06
 -17   7   6  575.90   43.26
  -9 -17  -6  116.85   21.78
  17  -9  -6   87.71   18.65
  17  -9   6   86.37   15.87
  17  -9   6   74.12   12.14
 -11 -17  -6   71.17   19.51
  17 -11  -6   83.69   18.84
  17 -11   6   63.12   13.95
  17 -11   6  109.33   18.96
 -17  11   6   52.99   13.95
  17 -13  -6  173.25   31.39
 -13 -17  -6  183.10   29.23
 -17  13   6  169.89   28.35
  17 -13   6  184.17   25.25
  17 -15  -6  109.22   23.42
 -15 -17  -6  116.53   22.30
 -17  15   6   64.86   16.05
  17 -17  -6   46.90   21.94
 -17 -17  -6   -1.05   15.93
  16 -18  -6   89.49   26.26
 -18 -16  -6   69.30   17.95
 -18 -14  -6  188.24   24.98
  14 -18  -6  144.88   29.72
 -18 -12  -6   22.97   12.30
  12 -18  -6   37.14   17.87
 -12  18   6   28.87   12.18
  10 -18  -6   51.98   21.90
 -18 -10  -6   66.81   11.98
 -10  18   6   56.24   13.92
 -18 -10   6   36.41   11.07
   8 -18  -6  432.97   41.56
  -8  18   6  352.11   35.77
 -18  -8   6  330.33   32.65
   6 -18  -6  343.79   36.38
  -6  18   6  271.23   31.47
 -18  -6   6  300.35   28.94
   4 -18  -6  140.77   27.04
  18   4   6  181.36   20.98
 -18  -4   6  198.06   22.14
  18   2  -6  234.13   29.14
  -2  18  -6  303.43   23.38
  -2  18  -6  311.25   25.53
  -2  18   6  336.24   30.37
 -18  -2   6  282.10   27.37
  18   2   6  234.49   25.18
  18   0  -6  404.96   35.26
   0  18  -6  324.40   29.48
   0 -18  -6  374.81   39.50
   0  18  -6  327.10   31.05
 -18   0   6  409.19   33.37
  18   0   6  406.92   30.22
   0  18   6  379.53   35.88
  18  -2  -6  190.22   24.19
  -2 -18  -6  134.53   25.95
   2  18  -6  130.31   20.40
   2  18  -6  167.31   17.92
  18  -2   6  165.05   18.25
   2  18   6  176.64   23.58
 -18   2   6  153.95   21.36
  18  -4  -6   83.51   16.52
   4  18  -6   88.54   13.82
 -18   4   6   60.77   13.21
  18  -4   6   68.69   10.66
   4  18   6   84.36   15.25
  18  -6  -6  206.68   25.52
  -6 -18  -6  173.33   28.23
  18  -6   6  186.11   20.36
 -18   6   6  157.36   23.18
  -8 -18  -6  454.24   43.91
  18  -8  -6  452.27   40.32
  18  -8   6  405.58   35.26
 -18   8   6  437.00   39.23
 -10 -18  -6  114.47   24.45
  18 -10  -6  145.76   26.03
  18 -10   6   97.56   18.26
  18 -10   6  150.85   19.06
 -18  10   6  171.80   26.12
 -12 -18  -6   73.26   21.53
  18 -12  -6  102.76   21.16
 -18  12   6   84.46   16.38
 -14 -18  -6  243.51   33.18
  18 -14  -6  183.31   31.98
 -18  14   6  165.26   29.53
 -16 -18  -6   72.53   22.09
  18 -16  -6  112.90   26.39
  18 -18  -6   56.05   22.69
 -18  18   6   50.12   17.20
 -19 -17  -6   36.57   17.70
  17 -19  -6   58.70   23.33
 -17  19   6   26.93   16.99
 -19 -15  -6   25.14   14.75
  13 -19  -6  395.58   43.83
 -19 -13  -6  248.76   29.58
 -13  19   6  354.49   37.37
 -19 -11  -6   53.35   12.57
  11 -19  -6   53.42   18.41
 -11  19   6   52.88   15.16
   9 -19  -6  282.75   36.67
  -9  19   6  275.39   33.13
 -19  -9   6  235.20   29.42
   7 -19  -6  249.59   39.15
 -19  -7   6  312.49   28.18
  -7  19   6  220.32   29.87
   5 -19  -6  151.81   30.35
 -19  -5   6  175.93   22.23
   3 -19  -6  775.15   64.44
  19   3  -6  733.22   58.29
  19   3   6  688.05   54.95
 -19  -3   6  767.96   57.33
  -3  19   6  786.96   60.30
  19   1  -6  196.70   24.67
  -1  19  -6  178.65   21.07
  -1  19  -6  176.05   17.55
   1 -19  -6  148.49   28.41
 -19  -1   6  164.39   22.34
  -1  19   6  164.16   25.06
  19   1   6  163.52   20.03
   1  19  -6  296.02   25.55
   1  19  -6  337.80   28.10
  19  -1  -6  255.52   29.93
   1  19   6  265.00   30.97
 -19   1   6  267.66   28.36
  19  -1   6  263.78   25.86
   3  19  -6  721.23   59.72
   3  19  -6  692.24   58.47
  -3 -19  -6  764.92   66.47
   3  19   6  803.70   63.37
 -19   3   6  903.24   61.34
  19  -3   6  864.81   57.91
   5  19  -6  144.20   25.08
  -5 -19  -6  155.34   27.35
  19  -5  -6  186.69   25.17
   5  19   6  160.76   25.56
  19  -5   6  172.06   21.30
 -19   5   6  145.26   23.00
  19  -7  -6  169.81   25.80
  -7 -19  -6  223.51   31.45
  19  -7   6  194.05   22.89
 -19   7   6  142.49   24.57
  -9 -19  -6  253.42   37.75
  19  -9  -6  406.48   36.61
 -19   9   6  358.16   36.06
  19  -9   6  304.61   26.48
  19 -11  -6   53.46   18.81
 -11 -19  -6   34.37   18.44
 -19  11   6   21.87   12.26
  19 -11   6   43.92    9.41
 -13 -19  -6  147.44   28.95
  19 -13  -6  209.97   33.03
  19 -13   6  212.82   20.95
 -19  13   6  205.34   31.27
 -15 -19  -6   24.75   18.87
  19 -15  -6   38.42   21.92
 -19  15   6  -19.54   17.82
  19 -15   6   20.72   11.22
  19 -17  -6   37.19   24.12
 -17 -19  -6   76.13   22.01
 -19  17   6   32.30   15.60
  19 -17   6   55.24   15.27
  19 -19  -6  132.16   30.97
 -19  19   6   94.64   20.73
  19 -19   6  138.49   26.50
 -20 -18  -6   47.99   19.65
  18 -20  -6   66.74   27.31
  18 -20   6   50.83   17.38
  16 -20  -6   48.47   23.00
 -20 -16  -6   71.89   16.80
 -16  20   6   34.11   18.32
 -20 -14  -6   87.51   16.27
  14 -20  -6   80.15   22.79
 -14  20   6   53.51   21.03
  12 -20  -6   95.18   26.52
  10 -20  -6  102.70   25.64
 -10  20   6  108.19   19.59
   8 -20  -6   16.77   15.80
  -8  20   6   15.30   15.35
 -20  -8   6   42.54   11.18
   6 -20  -6  163.94   33.50
  -6  20   6  173.05   27.78
   4 -20  -6  424.98   47.08
 -20  -4   6  340.21   34.94
  -4  20   6  391.42   37.79
   2 -20  -6  194.53   33.63
  20   2  -6  217.88   27.04
  -2  20  -6  188.06   22.67
  -2  20  -6  189.48   19.53
  -2  20   6  217.15   27.50
 -20  -2   6  215.23   24.46
  20   0  -6   73.65   16.90
   0  20  -6   76.42   12.95
   0 -20  -6  113.45   23.71
   0  20  -6   68.27   10.60
   0  20   6   79.05   15.89
  20   0   6   60.81   11.97
 -20   0   6   56.35   13.24
   2  20  -6  214.47   26.14
  -2 -20  -6  245.10   33.79
  20  -2  -6  223.49   27.97
   2  20  -6  179.44   22.24
  20  -2   6  229.53   24.31
   2  20   6  195.86   27.99
 -20   2   6  231.38   26.20
   4  20  -6  375.54   35.56
   4  20  -6  314.11   32.84
  -4 -20  -6  370.34   41.18
  20  -4  -6  381.81   36.22
  20  -4   6  357.08   32.55
 -20   4   6  390.57   35.47
   4  20   6  323.25   36.69
  20  -6  -6  132.17   24.32
  -6 -20  -6   87.63   22.95
  20  -6   6   89.58   16.59
 -20   6   6  104.73   17.86
  -8 -20  -6   44.50   19.73
  20  -8  -6   35.11   15.63
 -20   8   6   19.80   11.48
 -10 -20  -6  178.73   32.56
  20 -10  -6  178.35   29.94
  20 -10   6  155.44   17.71
 -20  10   6  124.84   19.50
  20 -12  -6   76.35   20.91
 -12 -20  -6   56.10   21.40
  20 -12   6   69.73   11.44
 -20  12   6   59.23   16.46
 -14 -20  -6   79.12   23.94
  20 -14  -6   69.41   23.05
 -20  14   6   70.72   18.19
  20 -14   6   85.47   13.60
 -16 -20  -6   33.89   21.21
[truncated: 209,502 more chars]
