# Supplementary material for: Halogen-bonding-induced diverse aggregation of 4,5-diiodo-1,2,3-triazolium salts with different anions
Source: Beilstein J Org Chem. 2020 Jan 13;16:78–87. doi: 10.3762/bjoc.16.10 (PMC7006493; doi:10.3762/bjoc.16.10)
Supplement: File 2 — Crystallographic Information Files (CIF). [file Beilstein_J_Org_Chem-16-78-s002.zip › mo_xxy318_0m.cif]

data_mo_xxy318_0m_a_sq
_audit_creation_date               2019-12-09
_audit_creation_method
;
Olex2 1.3
(compiled Nov 21 2019 18:26:39 for OlexSys, GUI svn.r6003)
;
_shelx_SHELXL_version_number       '2016/6'
_audit_contact_author_address      ?
_audit_contact_author_email        ?
_audit_contact_author_name         ''
_audit_contact_author_phone        ?
_publ_contact_author_id_orcid      ?
_publ_section_references
;
Dolomanov, O.V., Bourhis, L.J., Gildea, R.J, Howard, J.A.K. & Puschmann, H.
 (2009), J. Appl. Cryst. 42, 339-341.

Sheldrick, G.M. (2008). Acta Cryst. A64, 112-122.
;
_chemical_name_common              ?
_chemical_name_systematic          ?
_chemical_formula_moiety           'C20 H22 I2 N3, Cl'
_chemical_formula_sum              'C20 H22 Cl I2 N3'
_chemical_formula_weight           593.65
_chemical_absolute_configuration   ?
_chemical_melting_point            ?
loop_
  _atom_type_symbol
  _atom_type_description
  _atom_type_scat_dispersion_real
  _atom_type_scat_dispersion_imag
  _atom_type_scat_source
 'C' 'C' 0.0033 0.0016 'International Tables Vol C Tables 4.2.6.8 and 6.1.1.4'
 'H' 'H' 0.0000 0.0000 'International Tables Vol C Tables 4.2.6.8 and 6.1.1.4'
 'Cl' 'Cl' 0.1484 0.1585 'International Tables Vol C Tables 4.2.6.8 and 6.1.1.4'
 'I' 'I' -0.4742 1.8119 'International Tables Vol C Tables 4.2.6.8 and 6.1.1.4'
 'N' 'N' 0.0061 0.0033 'International Tables Vol C Tables 4.2.6.8 and 6.1.1.4'

_shelx_space_group_comment
;
The symmetry employed for this shelxl refinement is uniquely defined
by the following loop, which should always be used as a source of
symmetry information in preference to the above space-group names.
They are only intended as comments.
;
_space_group_crystal_system        'monoclinic'
_space_group_IT_number             5
_space_group_name_H-M_alt          'C 1 2 1'
_space_group_name_Hall             'C 2y'
loop_
  _space_group_symop_operation_xyz
 'x, y, z'
 '-x, y, -z'
 'x+1/2, y+1/2, z'
 '-x+1/2, y+1/2, -z'

_cell_length_a                     32.770(4)
_cell_length_b                     9.7269(13)
_cell_length_c                     23.215(3)
_cell_angle_alpha                  90
_cell_angle_beta                   134.483(3)
_cell_angle_gamma                  90
_cell_volume                       5279.3(12)
_cell_formula_units_Z              8
_cell_measurement_reflns_used      8136
_cell_measurement_temperature      200(2)
_cell_measurement_theta_max        26.309
_cell_measurement_theta_min        2.459
_shelx_estimated_absorpt_T_max     0.706
_shelx_estimated_absorpt_T_min     0.691
_exptl_absorpt_coefficient_mu      2.491
_exptl_absorpt_correction_T_max    0.74
_exptl_absorpt_correction_T_min    0.65
_exptl_absorpt_correction_type     multi-scan
_exptl_absorpt_process_details     SADABS
_exptl_absorpt_special_details     ?
_exptl_crystal_colour              'clear light colourless'
_exptl_crystal_colour_lustre       clear
_exptl_crystal_colour_modifier     light
_exptl_crystal_colour_primary      colourless
_exptl_crystal_density_diffrn      1.494
_exptl_crystal_density_meas        ?
_exptl_crystal_density_method      ?
_exptl_crystal_description         block
_exptl_crystal_F_000               2288
_exptl_crystal_size_max            0.16
_exptl_crystal_size_mid            0.15
_exptl_crystal_size_min            0.15
_exptl_transmission_factor_max     ?
_exptl_transmission_factor_min     ?
_diffrn_reflns_av_R_equivalents    0.0557
_diffrn_reflns_av_unetI/netI       0.0904
_diffrn_reflns_Laue_measured_fraction_full  0.999
_diffrn_reflns_Laue_measured_fraction_max  0.983
_diffrn_reflns_limit_h_max         42
_diffrn_reflns_limit_h_min         -35
_diffrn_reflns_limit_k_max         12
_diffrn_reflns_limit_k_min         -11
_diffrn_reflns_limit_l_max         27
_diffrn_reflns_limit_l_min         -30
_diffrn_reflns_number              20706
_diffrn_reflns_point_group_measured_fraction_full  0.999
_diffrn_reflns_point_group_measured_fraction_max  0.979
_diffrn_reflns_theta_full          25.242
_diffrn_reflns_theta_max           27.582
_diffrn_reflns_theta_min           2.268
_diffrn_ambient_temperature        200.0
_diffrn_detector_area_resol_mean   ?
_diffrn_measured_fraction_theta_full  0.999
_diffrn_measured_fraction_theta_max  0.983
_diffrn_measurement_device_type    'Bruker APEX-II CCD'
_diffrn_measurement_method         '\f and \w scans'
_diffrn_radiation_type             MoK\a
_diffrn_radiation_wavelength       0.71073
_diffrn_source                     ?
_reflns_Friedel_coverage           0.881
_reflns_Friedel_fraction_full      0.998
_reflns_Friedel_fraction_max       0.974
_reflns_number_gt                  7569
_reflns_number_total               9877
_reflns_special_details
;
 Reflections were merged by SHELXL according to the crystal
 class for the calculation of statistics and refinement.
 
 Structure factors included contributions from the .fab file.
 
 _reflns_Friedel_fraction is defined as the number of unique
 Friedel pairs measured divided by the number that would be
 possible theoretically, ignoring centric projections and
 systematic absences.
;
_reflns_threshold_expression       'I > 2\s(I)'
_computing_cell_refinement         ?
_computing_data_collection         ?
_computing_data_reduction          ?
_computing_molecular_graphics      'Olex2 1.3 (Dolomanov et al., 2009)'
_computing_publication_material    'Olex2 1.3 (Dolomanov et al., 2009)'
_computing_structure_refinement    'XL  (Sheldrick, 2008)'
_computing_structure_solution      'SHELXT 2014/5 (Sheldrick, 2014)'
_refine_diff_density_max           1.620
_refine_diff_density_min           -1.721
_refine_diff_density_rms           0.150
_refine_ls_abs_structure_details
;
 Flack x determined using 2292 quotients [(I+)-(I-)]/[(I+)+(I-)]
 (Parsons, Flack and Wagner, Acta Cryst. B69 (2013) 249-259).
;
_refine_ls_abs_structure_Flack     0.009(19)
_refine_ls_extinction_coef         0.00014(5)
_refine_ls_extinction_expression  
 'Fc^*^=kFc[1+0.001xFc^2^\l^3^/sin(2\q)]^-1/4^'
_refine_ls_extinction_method       'SHELXL-2016/6 (Sheldrick 2016)'
_refine_ls_goodness_of_fit_ref     1.054
_refine_ls_hydrogen_treatment      constr
_refine_ls_matrix_type             full
_refine_ls_number_parameters       430
_refine_ls_number_reflns           9877
_refine_ls_number_restraints       301
_refine_ls_R_factor_all            0.0893
_refine_ls_R_factor_gt             0.0591
_refine_ls_restrained_S_all        1.046
_refine_ls_shift/su_max            0.002
_refine_ls_shift/su_mean           0.000
_refine_ls_structure_factor_coef   Fsqd
_refine_ls_weighting_details      
 'w=1/[\s^2^(Fo^2^)+(0.0301P)^2^+75.9162P] where P=(Fo^2^+2Fc^2^)/3'
_refine_ls_weighting_scheme        calc
_refine_ls_wR_factor_gt            0.1166
_refine_ls_wR_factor_ref           0.1272
_refine_special_details
;
 Refined as a 2-component twin.
;
_olex2_refinement_description
;
1. Twinned data refinement
 Scales: 0.7623(15)
 0.2377(15)
2. Fixed Uiso
 At 1.2 times of:
  All C(H) groups
 At 1.5 times of:
  All C(H,H,H) groups
3. Uiso/Uaniso restraints and constraints
All non-hydrogen atoms have similar U: within 2A with sigma of 0.01 and sigma
for terminal atoms of 0.02 within 2A
4.a Aromatic/amide H refined with riding coordinates:
 C34(H34), C36(H36), C18(H18), C16(H16), C9(H9), C7(H7), C24(H24), C30(H30)
4.b Fitted hexagon refined as free rotating group:
 C32(C33,C34,C35,C36,C37), C19(C18,C17,C16,C15,C14), C8(C9,C10,C5,C6,C7),
 C26(C24,C25,C30,C28,C27)
4.c Idealised Me refined as rotating group:
 C40(H40A,H40B,H40C), C21(H21A,H21B,H21C), C12(H12A,H12B,H12C), C11(H11A,H11B,
 H11C), C29(H29A,H29B,H29C), C20(H20A,H20B,H20C), C22(H22A,H22B,H22C), C39(H39A,
 H39B,H39C), C38(H38A,H38B,H38C), C13(H13A,H13B,H13C), C31(H31A,H31B,H31C),
 C2AA(H2AA,H2AB,H2AC)
;
_atom_sites_solution_hydrogens     geom
_atom_sites_solution_primary       ?
_atom_sites_solution_secondary     ?
loop_
  _atom_site_label
  _atom_site_type_symbol
  _atom_site_fract_x
  _atom_site_fract_y
  _atom_site_fract_z
  _atom_site_U_iso_or_equiv
  _atom_site_adp_type
  _atom_site_occupancy
  _atom_site_site_symmetry_order
  _atom_site_calc_flag
  _atom_site_refinement_flags_posn
  _atom_site_refinement_flags_adp
  _atom_site_refinement_flags_occupancy
  _atom_site_disorder_assembly
  _atom_site_disorder_group
 I3 I 0.60308(5) -0.15539(13) 0.82161(7) 0.0386(3) Uiso 1 1 d . . . . .
 I1 I 0.72253(5) 0.49236(11) 0.62102(8) 0.0374(3) Uani 1 1 d . . . . .
 I2 I 0.58396(5) 0.46651(11) 0.37240(8) 0.0432(4) Uani 1 1 d . . . . .
 Cl2 Cl 0.5119(2) 0.6440(6) 0.7618(4) 0.0637(17) Uani 1 1 d . . . . .
 Cl1 Cl 0.7589(3) -0.3119(6) 0.7475(4) 0.0611(16) Uani 1 1 d . . . . .
 N5 N 0.7092(6) 0.1947(13) 0.9148(9) 0.030(3) Uani 1 1 d . U . . .
 N1 N 0.7269(6) 0.2238(14) 0.5571(9) 0.027(3) Uani 1 1 d . U . . .
 N2 N 0.7040(7) 0.1422(13) 0.4959(10) 0.036(3) Uani 1 1 d . U . . .
 N4 N 0.6695(6) 0.1153(15) 0.8970(9) 0.032(3) Uani 1 1 d . U . . .
 N3 N 0.6566(7) 0.2109(15) 0.4336(10) 0.040(4) Uani 1 1 d . U . . .
 N6 N 0.7274(6) 0.1256(14) 0.8873(9) 0.032(3) Uani 1 1 d . U . . .
 C40 C 0.7260(8) 0.051(2) 1.0552(12) 0.041(5) Uani 1 1 d . U . . .
 H40A H 0.718902 -0.048382 1.045201 0.062 Uiso 1 1 calc R U . . .
 H40B H 0.747721 0.069803 1.111886 0.062 Uiso 1 1 calc R U . . .
 H40C H 0.748029 0.081384 1.043425 0.062 Uiso 1 1 calc R U . . .
 C21 C 0.5667(9) 0.030(2) 0.3833(13) 0.053(5) Uani 1 1 d . U . . .
 H21A H 0.538971 -0.044976 0.359268 0.079 Uiso 1 1 calc R U . . .
 H21B H 0.551573 0.112348 0.387414 0.079 Uiso 1 1 calc R U . . .
 H21C H 0.602723 0.003028 0.437337 0.079 Uiso 1 1 calc R U . . .
 C4 C 0.6991(8) 0.0040(18) 0.8506(10) 0.032(3) Uani 1 1 d . U . . .
 C2 C 0.6494(7) 0.3332(18) 0.4552(11) 0.036(4) Uani 1 1 d . U . . .
 C32 C 0.6431(5) 0.1553(13) 0.9229(7) 0.034(3) Uani 1 1 d G U . . .
 C33 C 0.5915(5) 0.2260(14) 0.8707(6) 0.042(4) Uani 1 1 d G U . . .
 C34 C 0.5662(4) 0.2680(14) 0.8970(7) 0.048(4) Uani 1 1 d G U . . .
 H34 H 0.530873 0.316362 0.861300 0.058 Uiso 1 1 calc R U . . .
 C35 C 0.5925(5) 0.2393(14) 0.9753(8) 0.051(5) Uani 1 1 d G U . . .
 C36 C 0.6442(5) 0.1686(14) 1.0275(6) 0.042(4) Uani 1 1 d G U . . .
 H36 H 0.662183 0.149015 1.081045 0.050 Uiso 1 1 calc R U . . .
 C37 C 0.6695(4) 0.1266(13) 1.0013(7) 0.037(4) Uani 1 1 d G U . . .
 C12 C 0.8308(9) 0.293(2) 0.6012(14) 0.055(6) Uani 1 1 d . U . . .
 H12A H 0.802820 0.367486 0.576420 0.082 Uiso 1 1 calc R U . . .
 H12B H 0.820548 0.232400 0.558887 0.082 Uiso 1 1 calc R U . . .
 H12C H 0.868940 0.331340 0.632412 0.082 Uiso 1 1 calc R U . . .
 C19 C 0.6291(5) 0.1835(12) 0.3074(7) 0.037(4) Uani 1 1 d G U . . .
 C18 C 0.5943(6) 0.1245(14) 0.2312(7) 0.053(5) Uani 1 1 d G U . . .
 H18 H 0.600074 0.146107 0.197385 0.063 Uiso 1 1 calc R U . . .
 C17 C 0.5511(5) 0.0340(14) 0.2044(6) 0.056(5) Uani 1 1 d G U . . .
 C16 C 0.5427(5) 0.0025(12) 0.2539(8) 0.046(4) Uani 1 1 d G U . . .
 H16 H 0.513188 -0.059404 0.235578 0.055 Uiso 1 1 calc R U . . .
 C15 C 0.5775(6) 0.0614(13) 0.3301(7) 0.057(6) Uani 1 1 d G U . . .
 C14 C 0.6207(5) 0.1520(12) 0.3568(6) 0.039(4) Uani 1 1 d G U . . .
 C11 C 0.7241(10) 0.075(2) 0.6581(13) 0.051(5) Uani 1 1 d . U . . .
 H11A H 0.705324 0.159637 0.652693 0.077 Uiso 1 1 calc R U . . .
 H11B H 0.730533 0.014069 0.697313 0.077 Uiso 1 1 calc R U . . .
 H11C H 0.699724 0.029050 0.605602 0.077 Uiso 1 1 calc R U . . .
 C3 C 0.6628(7) -0.005(2) 0.8603(11) 0.038(4) Uani 1 1 d . U . . .
 C1 C 0.6974(7) 0.3455(18) 0.5358(10) 0.032(3) Uani 1 1 d . U . . .
 C29 C 0.6902(9) 0.310(2) 0.7589(12) 0.052(5) Uani 1 1 d . U . . .
 H29A H 0.687805 0.391749 0.731796 0.078 Uiso 1 1 calc R U . . .
 H29B H 0.671872 0.329799 0.777851 0.078 Uiso 1 1 calc R U . . .
 H29C H 0.670605 0.233155 0.720822 0.078 Uiso 1 1 calc R U . . .
 C20 C 0.6745(9) 0.285(2) 0.3345(14) 0.060(6) Uani 1 1 d . U . . .
 H20A H 0.676540 0.288348 0.294362 0.090 Uiso 1 1 calc R U . . .
 H20B H 0.711549 0.255344 0.386591 0.090 Uiso 1 1 calc R U . . .
 H20C H 0.664960 0.375876 0.340103 0.090 Uiso 1 1 calc R U . . .
 C22 C 0.5125(9) -0.037(3) 0.1251(12) 0.076(8) Uani 1 1 d . U . . .
 H22A H 0.529939 -0.037518 0.103894 0.114 Uiso 1 1 calc R U . . .
 H22B H 0.475706 0.010535 0.087180 0.114 Uiso 1 1 calc R U . . .
 H22C H 0.506537 -0.132377 0.131905 0.114 Uiso 1 1 calc R U . . .
 C39 C 0.5658(8) 0.263(2) 0.7843(11) 0.049(5) Uani 1 1 d . U . . .
 H39A H 0.593505 0.318152 0.790047 0.073 Uiso 1 1 calc R U . . .
 H39B H 0.530371 0.315267 0.754210 0.073 Uiso 1 1 calc R U . . .
 H39C H 0.557687 0.177952 0.755052 0.073 Uiso 1 1 calc R U . . .
 C38 C 0.5678(11) 0.283(3) 1.0077(16) 0.074(7) Uani 1 1 d . U . . .
 H38A H 0.529092 0.318601 0.963490 0.111 Uiso 1 1 calc R U . . .
 H38B H 0.591905 0.354718 1.048453 0.111 Uiso 1 1 calc R U . . .
 H38C H 0.566398 0.203587 1.032301 0.111 Uiso 1 1 calc R U . . .
 C13 C 0.9387(11) 0.041(2) 0.8627(13) 0.081(9) Uani 1 1 d . U . . .
 H13A H 0.969280 0.109035 0.887793 0.121 Uiso 1 1 calc R U . . .
 H13B H 0.948216 -0.042778 0.850957 0.121 Uiso 1 1 calc R U . . .
 H13C H 0.934532 0.019992 0.899637 0.121 Uiso 1 1 calc R U . . .
 C8 C 0.8829(5) 0.0998(13) 0.7847(6) 0.047(5) Uani 1 1 d G U . . .
 C9 C 0.8824(4) 0.1702(13) 0.7321(8) 0.052(5) Uani 1 1 d G U . . .
 H9 H 0.917414 0.190579 0.747790 0.062 Uiso 1 1 calc R U . . .
 C10 C 0.8308(6) 0.2107(12) 0.6567(7) 0.048(5) Uani 1 1 d G U . . .
 C5 C 0.7796(4) 0.1808(13) 0.6338(6) 0.039(4) Uani 1 1 d G U . . .
 C6 C 0.7800(5) 0.1104(13) 0.6863(8) 0.041(4) Uani 1 1 d G U . . .
 C7 C 0.8317(6) 0.0699(12) 0.7618(7) 0.043(4) Uani 1 1 d G U . . .
 H7 H 0.831944 0.021759 0.797670 0.052 Uiso 1 1 calc R U . . .
 C31 C 0.8996(10) 0.362(3) 0.9143(16) 0.073(6) Uani 1 1 d . U . . .
 H31A H 0.911183 0.450892 0.941804 0.110 Uiso 1 1 calc R U . . .
 H31B H 0.883914 0.375535 0.860049 0.110 Uiso 1 1 calc R U . . .
 H31C H 0.932869 0.300947 0.945141 0.110 Uiso 1 1 calc R U . . .
 C2AA C 0.8406(10) 0.0488(19) 1.0215(13) 0.057(7) Uani 1 1 d . U . . .
 H2AA H 0.881861 0.045948 1.069424 0.085 Uiso 1 1 calc R U . . .
 H2AB H 0.827181 -0.042767 0.996957 0.085 Uiso 1 1 calc R U . . .
 H2AC H 0.820770 0.077782 1.037085 0.085 Uiso 1 1 calc R U . . .
 C26 C 0.8277(5) 0.1523(12) 0.9598(7) 0.046(4) Uani 1 1 d G U . . .
 C24 C 0.8700(4) 0.2103(14) 0.9673(7) 0.056(5) Uani 1 1 d G U . . .
 H24 H 0.909079 0.189326 1.012845 0.067 Uiso 1 1 calc R U . . .
 C25 C 0.8551(5) 0.2988(13) 0.9080(9) 0.052(4) Uani 1 1 d G U . . .
 C30 C 0.7979(6) 0.3295(12) 0.8413(8) 0.058(5) Uani 1 1 d G U . . .
 H30 H 0.787682 0.389989 0.800769 0.070 Uiso 1 1 calc R U . . .
 C28 C 0.7556(4) 0.2715(13) 0.8339(7) 0.045(4) Uani 1 1 d G U . . .
 C27 C 0.7705(5) 0.1830(12) 0.8931(8) 0.032(3) Uani 1 1 d G U . . .
 I4 I 0.72063(6) -0.13108(12) 0.80519(8) 0.0411(3) Uani 1 1 d . . . . .

loop_
  _atom_site_aniso_label
  _atom_site_aniso_U_11
  _atom_site_aniso_U_22
  _atom_site_aniso_U_33
  _atom_site_aniso_U_23
  _atom_site_aniso_U_13
  _atom_site_aniso_U_12
 I1 0.0459(7) 0.0250(6) 0.0436(7) -0.0052(6) 0.0322(6) 0.0013(6)
 I2 0.0338(7) 0.0272(7) 0.0481(8) -0.0021(6) 0.0213(6) 0.0060(6)
 Cl2 0.043(3) 0.039(3) 0.073(4) -0.005(3) 0.027(3) -0.011(2)
 Cl1 0.100(5) 0.044(3) 0.064(4) -0.018(3) 0.066(4) -0.005(3)
 N5 0.026(6) 0.022(6) 0.051(6) -0.001(5) 0.031(5) 0.000(5)
 N1 0.032(6) 0.016(5) 0.044(6) 0.000(5) 0.030(5) -0.001(5)
 N2 0.034(7) 0.016(6) 0.037(6) -0.005(5) 0.016(5) 0.000(5)
 N4 0.032(6) 0.028(6) 0.049(6) -0.001(5) 0.033(5) -0.003(5)
 N3 0.036(6) 0.017(6) 0.039(6) -0.009(5) 0.016(5) -0.003(5)
 N6 0.037(6) 0.016(5) 0.048(6) -0.004(5) 0.032(5) -0.007(5)
 C40 0.024(9) 0.039(10) 0.045(11) -0.009(9) 0.019(9) -0.004(8)
 C21 0.046(12) 0.053(12) 0.049(11) -0.005(10) 0.030(10) -0.011(9)
 C4 0.043(7) 0.019(7) 0.039(7) 0.000(6) 0.031(6) 0.001(6)
 C2 0.034(7) 0.026(7) 0.040(7) -0.015(6) 0.023(6) 0.001(6)
 C32 0.034(6) 0.034(6) 0.047(6) -0.003(6) 0.032(5) -0.003(5)
 C33 0.031(7) 0.044(8) 0.053(7) -0.004(7) 0.030(6) 0.004(6)
 C34 0.039(8) 0.048(8) 0.059(8) 0.000(7) 0.034(7) 0.003(7)
 C35 0.043(8) 0.049(8) 0.059(8) -0.002(8) 0.036(7) -0.004(7)
 C36 0.043(8) 0.042(8) 0.043(8) 0.004(7) 0.031(6) -0.002(7)
 C37 0.032(7) 0.033(7) 0.046(7) 0.004(6) 0.027(6) -0.004(6)
 C12 0.041(11) 0.024(9) 0.070(13) 0.011(9) 0.029(10) -0.005(8)
 C19 0.035(7) 0.041(7) 0.035(7) 0.002(6) 0.025(6) 0.001(6)
 C18 0.040(8) 0.043(8) 0.044(8) -0.003(7) 0.018(7) 0.011(7)
 C17 0.038(8) 0.049(8) 0.049(8) -0.015(7) 0.018(7) 0.014(7)
 C16 0.029(7) 0.040(8) 0.064(8) -0.003(7) 0.030(6) 0.004(6)
 C15 0.036(7) 0.027(7) 0.065(8) -0.012(7) 0.019(7) 0.004(6)
 C14 0.031(6) 0.030(6) 0.048(7) -0.010(6) 0.024(6) 0.005(5)
 C11 0.072(13) 0.047(11) 0.055(11) -0.005(10) 0.052(11) 0.003(10)
 C3 0.035(7) 0.033(7) 0.047(7) -0.004(6) 0.029(6) -0.004(6)
 C1 0.023(6) 0.020(7) 0.044(7) -0.001(7) 0.020(6) 0.003(6)
 C29 0.068(13) 0.039(11) 0.050(11) 0.017(9) 0.042(10) 0.001(9)
 C20 0.036(11) 0.066(13) 0.054(12) 0.011(11) 0.023(10) 0.014(10)
 C22 0.058(13) 0.091(16) 0.029(10) -0.014(11) 0.013(10) 0.030(13)
 C39 0.018(9) 0.061(12) 0.029(10) -0.003(9) 0.003(8) 0.006(9)
 C38 0.072(14) 0.069(14) 0.077(15) -0.009(12) 0.051(12) 0.009(12)
 C13 0.072(15) 0.044(12) 0.053(13) 0.028(10) 0.017(12) 0.019(11)
 C8 0.064(8) 0.019(7) 0.037(7) -0.002(6) 0.028(7) 0.002(7)
 C9 0.064(9) 0.022(7) 0.043(8) -0.004(7) 0.028(7) 0.001(7)
 C10 0.056(8) 0.020(7) 0.047(7) -0.007(6) 0.028(7) 0.000(7)
 C5 0.049(7) 0.023(6) 0.044(7) -0.003(6) 0.032(6) 0.006(6)
 C6 0.058(8) 0.033(7) 0.049(7) -0.001(6) 0.043(6) 0.008(7)
 C7 0.064(8) 0.024(7) 0.041(7) 0.007(6) 0.037(7) 0.005(7)
 C31 0.087(13) 0.065(13) 0.112(14) -0.043(13) 0.085(12) -0.049(12)
 C2AA 0.057(13) 0.015(8) 0.055(12) -0.004(9) 0.023(11) -0.009(8)
 C26 0.055(8) 0.027(7) 0.064(8) -0.014(7) 0.044(7) 0.000(6)
 C24 0.056(8) 0.033(8) 0.071(9) -0.026(7) 0.042(7) -0.017(7)
 C25 0.067(8) 0.035(8) 0.080(9) -0.027(7) 0.061(7) -0.028(7)
 C30 0.077(8) 0.031(8) 0.077(9) -0.014(7) 0.058(7) -0.021(7)
 C28 0.061(8) 0.030(7) 0.067(8) -0.006(7) 0.053(7) -0.002(6)
 C27 0.045(6) 0.022(6) 0.060(7) -0.004(6) 0.047(5) 0.000(5)
 I4 0.0585(8) 0.0288(7) 0.0524(8) -0.0089(6) 0.0449(7) -0.0070(6)

_geom_special_details
;
 All esds (except the esd in the dihedral angle between two l.s. planes)
 are estimated using the full covariance matrix.  The cell esds are taken
 into account individually in the estimation of esds in distances, angles
 and torsion angles; correlations between esds in cell parameters are only
 used when they are defined by crystal symmetry.  An approximate (isotropic)
 treatment of cell esds is used for estimating esds involving l.s. planes.
;
loop_
  _geom_bond_atom_site_label_1
  _geom_bond_atom_site_label_2
  _geom_bond_distance
  _geom_bond_site_symmetry_2
  _geom_bond_publ_flag
 I3 C3 2.079(19) . ?
 I1 C1 2.085(18) . ?
 I2 C2 2.049(18) . ?
 N5 N4 1.306(19) . ?
 N5 N6 1.322(19) . ?
 N1 N2 1.31(2) . ?
 N1 C1 1.38(2) . ?
 N1 C5 1.420(17) . ?
 N2 N3 1.34(2) . ?
 N4 C32 1.410(16) . ?
 N4 C3 1.37(2) . ?
 N3 C2 1.38(2) . ?
 N3 C14 1.396(17) . ?
 N6 C4 1.37(2) . ?
 N6 C27 1.434(17) . ?
 C40 H40A 0.9800 . ?
 C40 H40B 0.9800 . ?
 C40 H40C 0.9800 . ?
 C40 C37 1.515(19) . ?
 C21 H21A 0.9800 . ?
 C21 H21B 0.9800 . ?
 C21 H21C 0.9800 . ?
 C21 C15 1.54(2) . ?
 C4 C3 1.36(2) . ?
 C4 I4 2.094(17) . ?
 C2 C1 1.37(2) . ?
 C32 C33 1.3900 . ?
 C32 C37 1.3900 . ?
 C33 C34 1.3900 . ?
 C33 C39 1.58(2) . ?
 C34 H34 0.9500 . ?
 C34 C35 1.3900 . ?
 C35 C36 1.3900 . ?
 C35 C38 1.50(2) . ?
 C36 H36 0.9500 . ?
 C36 C37 1.3900 . ?
 C12 H12A 0.9800 . ?
 C12 H12B 0.9800 . ?
 C12 H12C 0.9800 . ?
 C12 C10 1.52(2) . ?
 C19 C18 1.3900 . ?
 C19 C14 1.3900 . ?
 C19 C20 1.51(3) . ?
 C18 H18 0.9500 . ?
 C18 C17 1.3900 . ?
 C17 C16 1.3900 . ?
 C17 C22 1.49(2) . ?
 C16 H16 0.9500 . ?
 C16 C15 1.3900 . ?
 C15 C14 1.3900 . ?
 C11 H11A 0.9800 . ?
 C11 H11B 0.9800 . ?
 C11 H11C 0.9800 . ?
 C11 C6 1.49(2) . ?
 C29 H29A 0.9800 . ?
 C29 H29B 0.9800 . ?
 C29 H29C 0.9800 . ?
 C29 C28 1.59(2) . ?
 C20 H20A 0.9800 . ?
 C20 H20B 0.9800 . ?
 C20 H20C 0.9800 . ?
 C22 H22A 0.9800 . ?
 C22 H22B 0.9800 . ?
 C22 H22C 0.9800 . ?
 C39 H39A 0.9800 . ?
 C39 H39B 0.9800 . ?
 C39 H39C 0.9800 . ?
 C38 H38A 0.9800 . ?
 C38 H38B 0.9800 . ?
 C38 H38C 0.9800 . ?
 C13 H13A 0.9800 . ?
 C13 H13B 0.9800 . ?
 C13 H13C 0.9800 . ?
 C13 C8 1.52(2) . ?
 C8 C9 1.3900 . ?
 C8 C7 1.3900 . ?
 C9 H9 0.9500 . ?
 C9 C10 1.3900 . ?
 C10 C5 1.3900 . ?
 C5 C6 1.3900 . ?
 C6 C7 1.3900 . ?
 C7 H7 0.9500 . ?
 C31 H31A 0.9800 . ?
 C31 H31B 0.9800 . ?
 C31 H31C 0.9800 . ?
 C31 C25 1.49(2) . ?
 C2AA H2AA 0.9800 . ?
 C2AA H2AB 0.9800 . ?
 C2AA H2AC 0.9800 . ?
 C2AA C26 1.55(2) . ?
 C26 C24 1.3900 . ?
 C26 C27 1.3900 . ?
 C24 H24 0.9500 . ?
 C24 C25 1.3900 . ?
 C25 C30 1.3900 . ?
 C30 H30 0.9500 . ?
 C30 C28 1.3900 . ?
 C28 C27 1.3900 . ?

loop_
  _geom_angle_atom_site_label_1
  _geom_angle_atom_site_label_2
  _geom_angle_atom_site_label_3
  _geom_angle
  _geom_angle_site_symmetry_1
  _geom_angle_site_symmetry_3
  _geom_angle_publ_flag
 N4 N5 N6 103.5(13) . . ?
 N2 N1 C1 113.9(14) . . ?
 N2 N1 C5 116.8(13) . . ?
 C1 N1 C5 129.2(14) . . ?
 N1 N2 N3 102.6(13) . . ?
 N5 N4 C32 118.3(13) . . ?
 N5 N4 C3 113.0(14) . . ?
 C3 N4 C32 128.5(14) . . ?
 N2 N3 C2 113.7(15) . . ?
 N2 N3 C14 118.4(13) . . ?
 C2 N3 C14 127.9(15) . . ?
 N5 N6 C4 113.6(14) . . ?
 N5 N6 C27 120.3(12) . . ?
 C4 N6 C27 126.1(14) . . ?
 H40A C40 H40B 109.5 . . ?
 H40A C40 H40C 109.5 . . ?
 H40B C40 H40C 109.5 . . ?
 C37 C40 H40A 109.5 . . ?
 C37 C40 H40B 109.5 . . ?
 C37 C40 H40C 109.5 . . ?
 H21A C21 H21B 109.5 . . ?
 H21A C21 H21C 109.5 . . ?
 H21B C21 H21C 109.5 . . ?
 C15 C21 H21A 109.5 . . ?
 C15 C21 H21B 109.5 . . ?
 C15 C21 H21C 109.5 . . ?
 N6 C4 I4 122.2(13) . . ?
 C3 C4 N6 104.0(17) . . ?
 C3 C4 I4 133.4(15) . . ?
 N3 C2 I2 122.6(13) . . ?
 C1 C2 I2 132.3(13) . . ?
 C1 C2 N3 104.4(16) . . ?
 C33 C32 N4 120.1(10) . . ?
 C33 C32 C37 120.0 . . ?
 C37 C32 N4 119.9(10) . . ?
 C32 C33 C34 120.0 . . ?
 C32 C33 C39 117.3(11) . . ?
 C34 C33 C39 122.6(11) . . ?
 C33 C34 H34 120.0 . . ?
 C33 C34 C35 120.0 . . ?
 C35 C34 H34 120.0 . . ?
 C34 C35 C36 120.0 . . ?
 C34 C35 C38 122.7(13) . . ?
 C36 C35 C38 117.3(13) . . ?
 C35 C36 H36 120.0 . . ?
 C37 C36 C35 120.0 . . ?
 C37 C36 H36 120.0 . . ?
 C32 C37 C40 117.3(11) . . ?
 C36 C37 C40 122.7(11) . . ?
 C36 C37 C32 120.0 . . ?
 H12A C12 H12B 109.5 . . ?
 H12A C12 H12C 109.5 . . ?
 H12B C12 H12C 109.5 . . ?
 C10 C12 H12A 109.5 . . ?
 C10 C12 H12B 109.5 . . ?
 C10 C12 H12C 109.5 . . ?
 C18 C19 C14 120.0 . . ?
 C18 C19 C20 119.3(12) . . ?
 C14 C19 C20 120.6(12) . . ?
 C19 C18 H18 120.0 . . ?
 C19 C18 C17 120.0 . . ?
 C17 C18 H18 120.0 . . ?
 C18 C17 C22 124.4(15) . . ?
 C16 C17 C18 120.0 . . ?
 C16 C17 C22 115.5(15) . . ?
 C17 C16 H16 120.0 . . ?
 C17 C16 C15 120.0 . . ?
 C15 C16 H16 120.0 . . ?
 C16 C15 C21 119.8(11) . . ?
 C14 C15 C21 120.1(11) . . ?
 C14 C15 C16 120.0 . . ?
 C19 C14 N3 119.0(11) . . ?
 C15 C14 N3 121.0(11) . . ?
 C15 C14 C19 120.0 . . ?
 H11A C11 H11B 109.5 . . ?
 H11A C11 H11C 109.5 . . ?
 H11B C11 H11C 109.5 . . ?
 C6 C11 H11A 109.5 . . ?
 C6 C11 H11B 109.5 . . ?
 C6 C11 H11C 109.5 . . ?
 N4 C3 I3 124.1(12) . . ?
 C4 C3 I3 129.9(15) . . ?
 C4 C3 N4 105.8(17) . . ?
 N1 C1 I1 122.4(12) . . ?
 C2 C1 I1 132.0(13) . . ?
 C2 C1 N1 105.1(16) . . ?
 H29A C29 H29B 109.5 . . ?
 H29A C29 H29C 109.5 . . ?
 H29B C29 H29C 109.5 . . ?
 C28 C29 H29A 109.5 . . ?
 C28 C29 H29B 109.5 . . ?
 C28 C29 H29C 109.5 . . ?
 C19 C20 H20A 109.5 . . ?
 C19 C20 H20B 109.5 . . ?
 C19 C20 H20C 109.5 . . ?
 H20A C20 H20B 109.5 . . ?
 H20A C20 H20C 109.5 . . ?
 H20B C20 H20C 109.5 . . ?
 C17 C22 H22A 109.5 . . ?
 C17 C22 H22B 109.5 . . ?
 C17 C22 H22C 109.5 . . ?
 H22A C22 H22B 109.5 . . ?
 H22A C22 H22C 109.5 . . ?
 H22B C22 H22C 109.5 . . ?
 C33 C39 H39A 109.5 . . ?
 C33 C39 H39B 109.5 . . ?
 C33 C39 H39C 109.5 . . ?
 H39A C39 H39B 109.5 . . ?
 H39A C39 H39C 109.5 . . ?
 H39B C39 H39C 109.5 . . ?
 C35 C38 H38A 109.5 . . ?
 C35 C38 H38B 109.5 . . ?
 C35 C38 H38C 109.5 . . ?
 H38A C38 H38B 109.5 . . ?
 H38A C38 H38C 109.5 . . ?
 H38B C38 H38C 109.5 . . ?
 H13A C13 H13B 109.5 . . ?
 H13A C13 H13C 109.5 . . ?
 H13B C13 H13C 109.5 . . ?
 C8 C13 H13A 109.5 . . ?
 C8 C13 H13B 109.5 . . ?
 C8 C13 H13C 109.5 . . ?
 C9 C8 C13 119.6(15) . . ?
 C9 C8 C7 120.0 . . ?
 C7 C8 C13 120.0(14) . . ?
 C8 C9 H9 120.0 . . ?
 C10 C9 C8 120.0 . . ?
 C10 C9 H9 120.0 . . ?
 C9 C10 C12 119.7(12) . . ?
 C5 C10 C12 120.2(12) . . ?
 C5 C10 C9 120.0 . . ?
 C10 C5 N1 119.9(10) . . ?
 C10 C5 C6 120.0 . . ?
 C6 C5 N1 120.1(10) . . ?
 C5 C6 C11 118.2(12) . . ?
 C7 C6 C11 121.7(12) . . ?
 C7 C6 C5 120.0 . . ?
 C8 C7 H7 120.0 . . ?
 C6 C7 C8 120.0 . . ?
 C6 C7 H7 120.0 . . ?
 H31A C31 H31B 109.5 . . ?
 H31A C31 H31C 109.5 . . ?
 H31B C31 H31C 109.5 . . ?
 C25 C31 H31A 109.5 . . ?
 C25 C31 H31B 109.5 . . ?
 C25 C31 H31C 109.5 . . ?
 H2AA C2AA H2AB 109.5 . . ?
 H2AA C2AA H2AC 109.5 . . ?
 H2AB C2AA H2AC 109.5 . . ?
 C26 C2AA H2AA 109.5 . . ?
 C26 C2AA H2AB 109.5 . . ?
 C26 C2AA H2AC 109.5 . . ?
 C24 C26 C2AA 123.2(12) . . ?
 C24 C26 C27 120.0 . . ?
 C27 C26 C2AA 116.8(12) . . ?
 C26 C24 H24 120.0 . . ?
 C26 C24 C25 120.0 . . ?
 C25 C24 H24 120.0 . . ?
 C24 C25 C31 121.1(15) . . ?
 C30 C25 C31 118.9(15) . . ?
 C30 C25 C24 120.0 . . ?
 C25 C30 H30 120.0 . . ?
 C25 C30 C28 120.0 . . ?
 C28 C30 H30 120.0 . . ?
 C30 C28 C29 120.0(11) . . ?
 C27 C28 C29 119.9(11) . . ?
 C27 C28 C30 120.0 . . ?
 C26 C27 N6 119.5(10) . . ?
 C28 C27 N6 120.5(10) . . ?
 C28 C27 C26 120.0 . . ?

loop_
  _geom_torsion_atom_site_label_1
  _geom_torsion_atom_site_label_2
  _geom_torsion_atom_site_label_3
  _geom_torsion_atom_site_label_4
  _geom_torsion
  _geom_torsion_site_symmetry_1
  _geom_torsion_site_symmetry_2
  _geom_torsion_site_symmetry_3
  _geom_torsion_site_symmetry_4
  _geom_torsion_publ_flag
 I2 C2 C1 I1 12(3) . . . . ?
 I2 C2 C1 N1 -176.0(14) . . . . ?
 N5 N4 C32 C33 96.0(16) . . . . ?
 N5 N4 C32 C37 -82.6(16) . . . . ?
 N5 N4 C3 I3 -179.1(12) . . . . ?
 N5 N4 C3 C4 -3(2) . . . . ?
 N5 N6 C4 C3 -3(2) . . . . ?
 N5 N6 C4 I4 -177.6(11) . . . . ?
 N5 N6 C27 C26 92.7(15) . . . . ?
 N5 N6 C27 C28 -85.6(16) . . . . ?
 N1 N2 N3 C2 -1(2) . . . . ?
 N1 N2 N3 C14 -179.5(15) . . . . ?
 N1 C5 C6 C11 3.3(15) . . . . ?
 N1 C5 C6 C7 -179.2(12) . . . . ?
 N2 N1 C1 I1 178.1(12) . . . . ?
 N2 N1 C1 C2 5(2) . . . . ?
 N2 N1 C5 C10 85.4(15) . . . . ?
 N2 N1 C5 C6 -95.4(15) . . . . ?
 N2 N3 C2 I2 175.8(13) . . . . ?
 N2 N3 C2 C1 4(2) . . . . ?
 N2 N3 C14 C19 -91.5(17) . . . . ?
 N2 N3 C14 C15 87.6(17) . . . . ?
 N4 N5 N6 C4 1.2(19) . . . . ?
 N4 N5 N6 C27 177.8(14) . . . . ?
 N4 C32 C33 C34 -178.6(13) . . . . ?
 N4 C32 C33 C39 -2.1(15) . . . . ?
 N4 C32 C37 C40 -0.7(15) . . . . ?
 N4 C32 C37 C36 178.6(13) . . . . ?
 N3 C2 C1 I1 -177.0(14) . . . . ?
 N3 C2 C1 N1 -5(2) . . . . ?
 N6 N5 N4 C32 176.1(14) . . . . ?
 N6 N5 N4 C3 1.4(19) . . . . ?
 N6 C4 C3 I3 179.1(13) . . . . ?
 N6 C4 C3 N4 4(2) . . . . ?
 C21 C15 C14 N3 3.0(16) . . . . ?
 C21 C15 C14 C19 -177.9(15) . . . . ?
 C4 N6 C27 C26 -91.2(18) . . . . ?
 C4 N6 C27 C28 90.6(17) . . . . ?
 C2 N3 C14 C19 90(2) . . . . ?
 C2 N3 C14 C15 -91(2) . . . . ?
 C32 N4 C3 I3 7(3) . . . . ?
 C32 N4 C3 C4 -177.5(16) . . . . ?
 C32 C33 C34 C35 0.0 . . . . ?
 C33 C32 C37 C40 -179.3(13) . . . . ?
 C33 C32 C37 C36 0.0 . . . . ?
 C33 C34 C35 C36 0.0 . . . . ?
 C33 C34 C35 C38 179.4(17) . . . . ?
 C34 C35 C36 C37 0.0 . . . . ?
 C35 C36 C37 C40 179.3(14) . . . . ?
 C35 C36 C37 C32 0.0 . . . . ?
 C37 C32 C33 C34 0.0 . . . . ?
 C37 C32 C33 C39 176.5(14) . . . . ?
 C12 C10 C5 N1 1.9(16) . . . . ?
 C12 C10 C5 C6 -177.4(14) . . . . ?
 C19 C18 C17 C16 0.0 . . . . ?
 C19 C18 C17 C22 -178.4(16) . . . . ?
 C18 C19 C14 N3 179.1(13) . . . . ?
 C18 C19 C14 C15 0.0 . . . . ?
 C18 C17 C16 C15 0.0 . . . . ?
 C17 C16 C15 C21 177.9(15) . . . . ?
 C17 C16 C15 C14 0.0 . . . . ?
 C16 C15 C14 N3 -179.1(13) . . . . ?
 C16 C15 C14 C19 0.0 . . . . ?
 C14 N3 C2 I2 -5(3) . . . . ?
 C14 N3 C2 C1 -177.5(17) . . . . ?
 C14 C19 C18 C17 0.0 . . . . ?
 C11 C6 C7 C8 177.4(14) . . . . ?
 C3 N4 C32 C33 -90.2(18) . . . . ?
 C3 N4 C32 C37 91.2(19) . . . . ?
 C1 N1 N2 N3 -2.9(19) . . . . ?
 C1 N1 C5 C10 -89.9(17) . . . . ?
 C1 N1 C5 C6 89.3(17) . . . . ?
 C29 C28 C27 N6 0.2(15) . . . . ?
 C29 C28 C27 C26 -178.0(14) . . . . ?
 C20 C19 C18 C17 -178.2(14) . . . . ?
 C20 C19 C14 N3 -2.8(16) . . . . ?
 C20 C19 C14 C15 178.1(14) . . . . ?
 C22 C17 C16 C15 178.5(15) . . . . ?
 C39 C33 C34 C35 -176.3(15) . . . . ?
 C38 C35 C36 C37 -179.4(16) . . . . ?
 C13 C8 C9 C10 172.9(15) . . . . ?
 C13 C8 C7 C6 -172.8(15) . . . . ?
 C8 C9 C10 C12 177.4(14) . . . . ?
 C8 C9 C10 C5 0.0 . . . . ?
 C9 C8 C7 C6 0.0 . . . . ?
 C9 C10 C5 N1 179.2(12) . . . . ?
 C9 C10 C5 C6 0.0 . . . . ?
 C10 C5 C6 C11 -177.4(14) . . . . ?
 C10 C5 C6 C7 0.0 . . . . ?
 C5 N1 N2 N3 -178.9(14) . . . . ?
 C5 N1 C1 I1 -6(2) . . . . ?
 C5 N1 C1 C2 -179.4(15) . . . . ?
 C5 C6 C7 C8 0.0 . . . . ?
 C7 C8 C9 C10 0.0 . . . . ?
 C31 C25 C30 C28 179.8(15) . . . . ?
 C2AA C26 C24 C25 177.7(14) . . . . ?
 C2AA C26 C27 N6 3.9(15) . . . . ?
 C2AA C26 C27 C28 -177.9(13) . . . . ?
 C26 C24 C25 C31 -179.7(15) . . . . ?
 C26 C24 C25 C30 0.0 . . . . ?
 C24 C26 C27 N6 -178.3(12) . . . . ?
 C24 C26 C27 C28 0.0 . . . . ?
 C24 C25 C30 C28 0.0 . . . . ?
 C25 C30 C28 C29 178.0(14) . . . . ?
 C25 C30 C28 C27 0.0 . . . . ?
 C30 C28 C27 N6 178.2(12) . . . . ?
 C30 C28 C27 C26 0.0 . . . . ?
 C27 N6 C4 C3 -179.6(16) . . . . ?
 C27 N6 C4 I4 6(2) . . . . ?
 C27 C26 C24 C25 0.0 . . . . ?
 I4 C4 C3 I3 -8(3) . . . . ?
 I4 C4 C3 N4 177.2(13) . . . . ?

_shelx_res_file
;
TITL mo_XXY318_0m_a.res in C2
    mo_xxy318_0m_a_sq.res
    created by SHELXL-2016/6 at 20:08:35 on 09-Dec-2019
REM Old TITL mo_XXY318_0m in C31
REM SHELXT solution in C31
REM R1 0.229, Rweak 0.159, Alpha 0.104, Orientation as input
REM Flack x = 0.276 ( 0.015 ) from Parsons' quotients
REM Formula found by SHELXT: C46 C31 I4 N12
CELL 0.71073 32.7697 9.7269 23.2145 90 134.483 90
ZERR 8 0.0044 0.0013 0.003 0 0.003 0
LATT -7
SYMM -X,+Y,-Z
SFAC C H Cl I N
UNIT 160 176 8 16 24
SIMU 0.01 0.02 2

L.S. 50 0 121
PLAN  30
SIZE 0.15 0.16 0.15
TEMP -73.15
CONF
LIST 4
BOND $H
ABIN
fmap 2
acta
MORE -1
TWIN -1 0 0 0 -1 0 1 0 1 2
REM <olex2.extras>
REM <HklSrc "%.\\mo_xxy318_0m_a_sq.hkl">
REM </olex2.extras>

WGHT    0.030100   75.916199
EXTI    0.000143
BASF   0.23769
FVAR       0.18775
I3    4    0.603083   -0.155391    0.821609    11.00000    0.03856
I1    4    0.722535    0.492361    0.621016    11.00000    0.04591    0.02501 =
         0.04359   -0.00519    0.03221    0.00129
I2    4    0.583965    0.466507    0.372395    11.00000    0.03382    0.02722 =
         0.04810   -0.00213    0.02125    0.00605
CL2   3    0.511922    0.643977    0.761845    11.00000    0.04268    0.03908 =
         0.07321   -0.00496    0.02744   -0.01120
CL1   3    0.758934   -0.311855    0.747464    11.00000    0.09959    0.04430 =
         0.06431   -0.01845    0.06650   -0.00455
N5    5    0.709191    0.194704    0.914755    11.00000    0.02643    0.02176 =
         0.05083   -0.00054    0.03083   -0.00024
N1    5    0.726942    0.223846    0.557107    11.00000    0.03185    0.01600 =
         0.04381    0.00009    0.03022   -0.00050
N2    5    0.704046    0.142178    0.495911    11.00000    0.03376    0.01565 =
         0.03651   -0.00485    0.01612    0.00032
N4    5    0.669513    0.115298    0.896983    11.00000    0.03238    0.02811 =
         0.04910   -0.00056    0.03347   -0.00329
N3    5    0.656613    0.210887    0.433560    11.00000    0.03610    0.01673 =
         0.03934   -0.00950    0.01649   -0.00332
N6    5    0.727389    0.125624    0.887258    11.00000    0.03694    0.01608 =
         0.04843   -0.00357    0.03211   -0.00729
C40   1    0.726028    0.050651    1.055210    11.00000    0.02434    0.03871 =
         0.04520   -0.00873    0.01877   -0.00425
AFIX 137
H40A  2    0.718902   -0.048382    1.045201    11.00000   -1.50000
H40B  2    0.747721    0.069803    1.111886    11.00000   -1.50000
H40C  2    0.748029    0.081384    1.043425    11.00000   -1.50000
AFIX   0

C21   1    0.566711    0.030128    0.383339    11.00000    0.04551    0.05343 =
         0.04948   -0.00469    0.02994   -0.01081
AFIX 137
H21A  2    0.538971   -0.044976    0.359268    11.00000   -1.50000
H21B  2    0.551573    0.112348    0.387414    11.00000   -1.50000
H21C  2    0.602723    0.003028    0.437337    11.00000   -1.50000
AFIX   0

C4    1    0.699064    0.003986    0.850623    11.00000    0.04347    0.01912 =
         0.03931   -0.00025    0.03097    0.00075
C2    1    0.649407    0.333174    0.455246    11.00000    0.03378    0.02589 =
         0.04030   -0.01529    0.02316    0.00143
AFIX  66
C32   1    0.643143    0.155347    0.922905    11.00000    0.03369    0.03362 =
         0.04679   -0.00273    0.03206   -0.00301
C33   1    0.591487    0.226047    0.870743    11.00000    0.03085    0.04403 =
         0.05273   -0.00381    0.02984    0.00371
C34   1    0.566177    0.268041    0.896951    11.00000    0.03865    0.04787 =
         0.05858   -0.00031    0.03435    0.00314
AFIX  43
H34   2    0.530873    0.316362    0.861300    11.00000   -1.20000
AFIX  65
C35   1    0.592522    0.239335    0.975320    11.00000    0.04332    0.04924 =
         0.05889   -0.00197    0.03560   -0.00383
C36   1    0.644178    0.168634    1.027483    11.00000    0.04308    0.04234 =
         0.04270    0.00408    0.03101   -0.00221
AFIX  43
H36   2    0.662183    0.149015    1.081045    11.00000   -1.20000
AFIX  65
C37   1    0.669489    0.126639    1.001276    11.00000    0.03221    0.03292 =
         0.04650    0.00382    0.02740   -0.00419
AFIX   0

C12   1    0.830774    0.292724    0.601207    11.00000    0.04128    0.02371 =
         0.07035    0.01082    0.02867   -0.00486
AFIX 137
H12A  2    0.802820    0.367486    0.576420    11.00000   -1.50000
H12B  2    0.820548    0.232400    0.558887    11.00000   -1.50000
H12C  2    0.868940    0.331340    0.632412    11.00000   -1.50000
AFIX  66
C19   1    0.629080    0.183514    0.307383    11.00000    0.03462    0.04124 =
         0.03531    0.00170    0.02462    0.00096
C18   1    0.594317    0.124542    0.231179    11.00000    0.04004    0.04294 =
         0.04371   -0.00285    0.01774    0.01095
AFIX  43
H18   2    0.600074    0.146107    0.197385    11.00000   -1.20000
AFIX  65
C17   1    0.551129    0.034018    0.204421    11.00000    0.03771    0.04875 =
         0.04925   -0.01488    0.01846    0.01359
C16   1    0.542704    0.002465    0.253867    11.00000    0.02872    0.04050 =
         0.06361   -0.00283    0.03046    0.00430
AFIX  43
H16   2    0.513188   -0.059404    0.235578    11.00000   -1.20000
AFIX  65
C15   1    0.577467    0.061436    0.330071    11.00000    0.03608    0.02698 =
         0.06484   -0.01196    0.01941    0.00383
C14   1    0.620655    0.151960    0.356830    11.00000    0.03069    0.02971 =
         0.04830   -0.00954    0.02412    0.00480
AFIX   0
C11   1    0.724121    0.075288    0.658071    11.00000    0.07198    0.04700 =
         0.05540   -0.00468    0.05209    0.00306
AFIX 137
H11A  2    0.705324    0.159637    0.652693    11.00000   -1.50000
H11B  2    0.730533    0.014069    0.697313    11.00000   -1.50000
H11C  2    0.699724    0.029050    0.605602    11.00000   -1.50000
AFIX   0

C3    1    0.662832   -0.004722    0.860293    11.00000    0.03500    0.03348 =
         0.04669   -0.00353    0.02920   -0.00435
C1    1    0.697405    0.345471    0.535849    11.00000    0.02346    0.02027 =
         0.04414   -0.00064    0.02047    0.00299
C29   1    0.690174    0.310287    0.758865    11.00000    0.06835    0.03950 =
         0.05023    0.01661    0.04225    0.00122
AFIX 137
H29A  2    0.687805    0.391749    0.731796    11.00000   -1.50000
H29B  2    0.671872    0.329799    0.777851    11.00000   -1.50000
H29C  2    0.670605    0.233155    0.720822    11.00000   -1.50000
AFIX   0

C20   1    0.674493    0.284585    0.334473    11.00000    0.03586    0.06568 =
         0.05383    0.01127    0.02262    0.01445
AFIX 137
H20A  2    0.676540    0.288348    0.294362    11.00000   -1.50000
H20B  2    0.711549    0.255344    0.386591    11.00000   -1.50000
H20C  2    0.664960    0.375876    0.340103    11.00000   -1.50000
AFIX   0
C22   1    0.512540   -0.037421    0.125092    11.00000    0.05805    0.09096 =
         0.02924   -0.01362    0.01262    0.03029
AFIX 137
H22A  2    0.529939   -0.037518    0.103894    11.00000   -1.50000
H22B  2    0.475706    0.010535    0.087180    11.00000   -1.50000
H22C  2    0.506537   -0.132377    0.131905    11.00000   -1.50000
AFIX   0

C39   1    0.565826    0.262849    0.784305    11.00000    0.01782    0.06083 =
         0.02949   -0.00312    0.00300    0.00626
AFIX 137
H39A  2    0.593505    0.318152    0.790047    11.00000   -1.50000
H39B  2    0.530371    0.315267    0.754210    11.00000   -1.50000
H39C  2    0.557687    0.177952    0.755052    11.00000   -1.50000
AFIX   0
C38   1    0.567840    0.282830    1.007697    11.00000    0.07209    0.06864 =
         0.07669   -0.00949    0.05058    0.00931
AFIX 137
H38A  2    0.529092    0.318601    0.963490    11.00000   -1.50000
H38B  2    0.591905    0.354718    1.048453    11.00000   -1.50000
H38C  2    0.566398    0.203587    1.032301    11.00000   -1.50000
AFIX   0

C13   1    0.938670    0.041319    0.862682    11.00000    0.07205    0.04363 =
         0.05298    0.02836    0.01695    0.01855
AFIX 137
H13A  2    0.969280    0.109035    0.887793    11.00000   -1.50000
H13B  2    0.948216   -0.042778    0.850957    11.00000   -1.50000
H13C  2    0.934532    0.019992    0.899637    11.00000   -1.50000
AFIX  66
C8    1    0.882851    0.099754    0.784668    11.00000    0.06430    0.01924 =
         0.03726   -0.00233    0.02804    0.00238
C9    1    0.882423    0.170160    0.732141    11.00000    0.06423    0.02250 =
         0.04258   -0.00400    0.02813    0.00129
AFIX  43
H9    2    0.917414    0.190579    0.747790    11.00000   -1.20000
AFIX  65
C10   1    0.830796    0.210690    0.656718    11.00000    0.05573    0.01961 =
         0.04715   -0.00676    0.02803   -0.00015
C5    1    0.779597    0.180814    0.633821    11.00000    0.04918    0.02263 =
         0.04402   -0.00339    0.03223    0.00648
C6    1    0.780025    0.110408    0.686347    11.00000    0.05802    0.03271 =
         0.04903   -0.00144    0.04321    0.00751
C7    1    0.831652    0.069878    0.761771    11.00000    0.06409    0.02434 =
         0.04076    0.00745    0.03670    0.00491
AFIX  43
H7    2    0.831944    0.021759    0.797670    11.00000   -1.20000
AFIX   0

C31   1    0.899578    0.361969    0.914285    11.00000    0.08661    0.06521 =
         0.11176   -0.04349    0.08516   -0.04916
AFIX 137
H31A  2    0.911183    0.450892    0.941804    11.00000   -1.50000
H31B  2    0.883914    0.375535    0.860049    11.00000   -1.50000
H31C  2    0.932869    0.300947    0.945141    11.00000   -1.50000
AFIX   0
C2AA  1    0.840559    0.048838    1.021475    11.00000    0.05716    0.01450 =
         0.05507   -0.00437    0.02336   -0.00865
AFIX 137
H2AA  2    0.881861    0.045948    1.069424    11.00000   -1.50000
H2AB  2    0.827181   -0.042767    0.996957    11.00000   -1.50000
H2AC  2    0.820770    0.077782    1.037085    11.00000   -1.50000
AFIX  66
C26   1    0.827714    0.152323    0.959841    11.00000    0.05483    0.02718 =
         0.06386   -0.01423    0.04420    0.00003
C24   1    0.869989    0.210260    0.967260    11.00000    0.05648    0.03328 =
         0.07121   -0.02561    0.04234   -0.01749
AFIX  43
H24   2    0.909079    0.189326    1.012845    11.00000   -1.20000
AFIX  65
C25   1    0.855071    0.298827    0.907981    11.00000    0.06651    0.03531 =
         0.07997   -0.02651    0.06080   -0.02833
C30   1    0.797877    0.329458    0.841284    11.00000    0.07673    0.03071 =
         0.07711   -0.01433    0.05768   -0.02125
AFIX  43
H30   2    0.787682    0.389989    0.800769    11.00000   -1.20000
AFIX  65
C28   1    0.755601    0.271522    0.833864    11.00000    0.06076    0.02961 =
         0.06682   -0.00569    0.05274   -0.00208
C27   1    0.770519    0.182955    0.893142    11.00000    0.04511    0.02224 =
         0.05950   -0.00410    0.04741    0.00041
AFIX   0
I4    4    0.720631   -0.131084    0.805185    11.00000    0.05854    0.02883 =
         0.05244   -0.00891    0.04487   -0.00697
HKLF 4


REM  mo_XXY318_0m_a.res in C2
REM R1 =  0.0591 for    7569 Fo > 4sig(Fo)  and  0.0893 for all    9877 data
REM    430 parameters refined using    301 restraints

END

WGHT      0.0301     75.9620

REM Highest difference peak  1.620,  deepest hole -1.721,  1-sigma level  0.150
Q1    1   0.6794 -0.1364  0.7698  11.00000  0.05    1.12
Q2    1   0.5844 -0.1355  0.7796  11.00000  0.05    0.95
Q3    1   0.8149  0.4900  0.7067  11.00000  0.05    0.89
Q4    1   0.6904 -0.1360  0.7411  11.00000  0.05    0.88
Q5    1   0.5714  0.4610  0.3190  11.00000  0.05    0.80
Q6    1   0.7635  0.4396  0.6782  11.00000  0.05    0.75
Q7    1   0.7425  0.5009  0.6811  11.00000  0.05    0.74
Q8    1   0.7482 -0.1279  0.8716  11.00000  0.05    0.71
Q9    1   0.6255  0.4980  0.4095  11.00000  0.05    0.68
Q10   1   0.5071 -0.0050  0.2128  11.00000  0.05    0.67
Q11   1   0.7108 -0.0509  0.8300  11.00000  0.05    0.66
Q12   1   0.6726  0.0368  0.4309  11.00000  0.05    0.66
Q13   1   0.8071  0.0140  0.6787  11.00000  0.05    0.65
Q14   1   0.4840  0.5683  0.7429  11.00000  0.05    0.64
Q15   1   0.5841  0.2466  0.5429  11.00000  0.05    0.64
Q16   1   0.7224 -0.2197  0.8470  11.00000  0.05    0.63
Q17   1   0.5769  0.0965  0.7724  11.00000  0.05    0.63
Q18   1   0.6307  0.1941  0.2691  11.00000  0.05    0.61
Q19   1   0.5917 -0.0510  0.7685  11.00000  0.05    0.61
Q20   1   0.5433  0.5100  0.8992  11.00000  0.05    0.61
Q21   1   0.8064 -0.1357  0.8927  11.00000  0.05    0.60
Q22   1   0.5746  0.5342  0.4122  11.00000  0.05    0.60
Q23   1   0.6098 -0.0919  0.7800  11.00000  0.05    0.60
Q24   1   0.5735  0.3997  0.4119  11.00000  0.05    0.60
Q25   1   0.6718 -0.0183  0.9087  11.00000  0.05    0.59
Q26   1   0.8722 -0.1285  1.0584  11.00000  0.05    0.58
Q27   1   0.5855  0.0649  0.1917  11.00000  0.05    0.58
Q28   1   0.7261  0.4151  0.5794  11.00000  0.05    0.57
Q29   1   0.7632 -0.1974  0.8612  11.00000  0.05    0.57
Q30   1   0.5017 -0.0104  0.0715  11.00000  0.05    0.57
;
_shelx_res_checksum                42406
_shelx_hkl_file
;
  -4   0   0   19.20    4.40
   4   0   0   20.40    4.10
  -6   0   0 9618.74  330.67
   6   0   0 9999.00  330.67
  -8   0   0  354.96   19.70
   8   0   0  354.66   20.40
  10   0   0 2233.18   83.59
 -10   0   0 2207.48   83.79
 -12   0   0  270.27   21.50
  12   0   0  329.37   24.70
  14   0   0 1053.79   49.99
 -14   0   0 1002.00   48.60
 -16   0   0 2543.55  103.09
  16   0   0 2624.84  103.59
  18   0   0  522.85   43.20
 -18   0   0  591.84   39.40
 -20   0   0  373.56   36.40
  20   0   0  273.47   44.40
 -22   0   0  348.17   43.10
  22   0   0  330.07   46.50
 -24   0   0   55.29   49.70
  30   0   0   32.10   54.59
   1  -1   0   12.40    3.30
   3  -1   0  158.28    9.10
   3  -1   0  172.08    9.20
   3   1   0  186.68   10.60
  -3   1   0  175.18    9.50
  -3   1   0  175.78    9.40
   5  -1   0   55.59    8.30
   5  -1   0   65.39    8.40
   5   1   0   53.09    8.00
  -5   1   0   53.89    9.90
   7  -1   0  324.27   17.90
   7   1   0  284.97   17.50
  -7   1   0  294.87   17.00
   9  -1   0 2387.06   87.19
  -9  -1   0 2270.57   87.29
  -9   1   0 2310.57   86.89
   9   1   0 2443.26   92.39
  11  -1   0  112.69   17.10
 -11  -1   0   98.89   15.50
  11   1   0  117.99   17.40
 -11   1   0   96.99   14.10
 -13  -1   0 1019.20   48.10
  13  -1   0 1101.29   54.09
 -13   1   0 1026.70   47.50
  13   1   0 1034.70   49.99
 -15  -1   0  440.06   30.90
  15  -1   0  451.75   34.60
 -15   1   0  428.46   30.00
  15   1   0  468.95   35.20
 -17  -1   0  167.38   26.00
  17  -1   0  179.48   28.80
 -17   1   0  181.18   25.40
  17   1   0  214.68   29.00
  19  -1   0  669.03   46.70
  19  -1   0  561.34   47.90
 -19   1   0  677.13   44.00
  19   1   0  588.34   48.90
  21  -1   0   -1.40   29.40
 -21   1   0   36.70   22.90
  21   1   0   10.20   30.10
 -23   1   0  186.88   34.60
 -25   1   0  257.97   41.50
  27   1   0   28.10   44.40
 -27   1   0   71.39   39.00
  29   1   0  116.89   53.89
 -29   1   0  157.68   47.80
   0   2   0   96.49    8.20
   2  -2   0   90.99    8.30
   2   2   0   82.59    8.70
  -2   2   0   84.09    8.80
  -2   2   0   77.49    8.50
   4  -2   0 1033.90   38.90
   4  -2   0  976.60   38.00
  -4   2   0  976.40   38.70
   4   2   0  977.90   39.00
   6  -2   0 2337.27   85.89
   6  -2   0 2429.46   86.79
  -6   2   0 2393.66   86.69
   6   2   0 2481.55   88.89
   8  -2   0  736.93   33.10
   8  -2   0  723.53   32.80
   8   2   0  716.33   34.70
  -8   2   0  683.93   32.30
   8   2   0  776.22   35.30
  10  -2   0 1808.92   69.69
  10  -2   0 1837.52   70.59
  10   2   0 1797.82   71.19
 -10   2   0 1741.53   69.79
  12  -2   0  117.99   22.50
  12  -2   0   48.70   15.20
 -12   2   0   65.89   12.80
  12   2   0   62.39   15.40
  14  -2   0  639.64   38.90
  14  -2   0  661.93   41.10
  14   2   0  758.62   41.50
 -14   2   0  682.73   37.00
  16  -2   0  958.60   51.19
  16  -2   0 1042.00   53.59
 -16   2   0 1015.30   51.29
  16   2   0  966.40   53.59
  18  -2   0   82.69   26.40
  18  -2   0   72.69   25.30
 -18   2   0   52.29   18.60
  18   2   0   24.80   26.00
  20  -2   0  340.17   45.80
  20  -2   0  351.96   47.40
 -20   2   0  389.56   37.20
  20   2   0  399.46   49.60
  20   2   0  384.86   44.70
  22  -2   0  210.38   41.60
  22   2   0  265.77   43.10
 -22   2   0  204.58   33.50
  24   2   0  134.59   44.20
 -26   2   0   36.80   38.20
  26   2   0  -16.40   43.40
  28   2   0   27.70   49.90
 -28   2   0    1.20   40.50
 -30   2   0   79.29   48.50
  30   2   0  -16.30   60.39
   1  -3   0 1924.51   69.79
  -1  -3   0 1952.00   70.19
   3  -3   0 3956.10  134.59
  -3   3   0 3824.52  135.59
  -3   3   0 3823.12  133.79
   3   3   0 3903.71  134.89
   5  -3   0  792.12   34.70
   5  -3   0  789.72   34.20
  -5   3   0  793.02   32.80
  -5   3   0  817.82   34.30
   5   3   0  786.02   36.90
   7  -3   0 4166.78  144.29
   7  -3   0 3997.00  148.29
  -7   3   0 4076.39  144.59
  -7   3   0 4011.90  142.79
   7   3   0 4213.28  145.79
   9  -3   0 4479.55  158.88
   9  -3   0 4533.45  158.38
   9   3   0 4483.55  161.28
  -9   3   0 4421.06  158.68
  11  -3   0  250.77   29.90
  11  -3   0  239.98   23.10
  11   3   0  201.98   23.50
  11   3   0  259.57   24.90
 -11   3   0  236.48   20.50
  13  -3   0  843.62   43.10
  13  -3   0  708.03   48.10
  13   3   0  766.32   44.10
 -13   3   0  742.23   39.40
  13   3   0  754.52   43.30
  15  -3   0 1153.58   56.89
  15  -3   0 1144.99   57.29
  15   3   0 1141.69   57.79
  15   3   0 1101.99   60.09
 -15   3   0 1175.48   54.89
  17   3   0  327.27   38.70
  19  -3   0  278.87   43.00
  19  -3   0  329.37   45.70
  19   3   0  230.88   40.70
  19   3   0  286.97   41.50
 -19   3   0  247.08   32.00
  21  -3   0    5.30   32.90
  21   3   0   16.20   37.80
 -21   3   0   17.20   28.60
 -23   3   0  114.59   34.10
  23   3   0   87.79   40.30
  25   3   0  235.08   56.29
 -25   3   0  189.78   43.60
 -27   3   0   47.80   39.20
  27   3   0   39.20   48.80
  29   3   0   22.10   58.09
 -29   3   0   36.10   45.20
   0  -4   0   38.40    9.30
   0   4   0   21.30    8.00
   2  -4   0  120.69   14.80
  -2   4   0  125.39   12.80
   2   4   0  131.99   13.20
   4  -4   0  280.77   20.30
  -4   4   0  275.87   18.60
   4   4   0  272.97   17.90
  -4   4   0  287.57   17.40
   6  -4   0  347.97   36.10
   6  -4   0  381.16   25.00
  -6   4   0  397.76   22.50
   6   4   0  366.76   21.90
  -6   4   0  385.76   21.20
   8  -4   0  638.94   34.00
   8  -4   0  584.84   34.50
  -8   4   0  647.94   32.10
  -8   4   0  633.94   30.20
   8   4   0  589.44   31.90
  10  -4   0  428.96   34.90
 -10   4   0  436.96   27.00
  10   4   0  438.56   28.10
  12  -4   0  376.16   32.80
  12  -4   0  398.86   32.00
  12   4   0  392.26   33.20
 -12   4   0  368.66   27.10
  12   4   0  370.26   30.30
  14  -4   0  666.03   42.70
  14  -4   0  629.24   42.30
  14   4   0  682.73   43.80
 -14   4   0  679.73   39.00
  14   4   0  625.64   43.50
  16  -4   0   26.60   21.90
  16  -4   0    0.40   22.10
  16   4   0    0.70   20.80
  16   4   0  -11.10   22.20
 -16   4   0   -9.50   15.10
  18  -4   0  345.87   45.60
  18  -4   0  368.76   46.00
  18   4   0  422.36   44.10
 -18   4   0  382.16   35.40
  20  -4   0  197.78   37.20
  20  -4   0  236.08   39.30
  20   4   0  292.47   47.70
 -20   4   0  324.37   43.80
  22   4   0   99.49   36.40
 -22   4   0   62.89   33.70
 -24   4   0  313.47   46.40
  24   4   0  277.67   53.89
  26   4   0   47.10   49.70
 -26   4   0   66.39   41.00
  28   4   0   40.20   57.89
 -28   4   0  -28.60   43.90
   3  -5   0  270.47   25.00
   3   5   0  275.37   20.10
  -3   5   0  269.17   20.20
  -3   5   0  285.47   19.60
   5  -5   0  907.91   42.60
   5  -5   0  892.31   42.70
  -5   5   0  931.91   40.00
   5   5   0  926.71   41.40
  -5   5   0  930.81   42.30
   7  -5   0 5050.39  177.08
  -7   5   0 4877.01  177.58
  -7   5   0 5009.40  174.78
   7   5   0 4993.10  177.58
   9  -5   0 2329.27   91.29
   9   5   0 2273.47   88.39
  -9   5   0 2267.17   89.19
  -9   5   0 2280.07   86.69
  11  -5   0  314.07   32.40
  11  -5   0  331.97   34.80
 -11   5   0  361.06   27.00
  11   5   0  308.77   28.40
  13  -5   0 1020.00   54.29
  13  -5   0  988.70   55.19
  13   5   0  993.40   56.39
 -13   5   0  987.10   50.49
  13   5   0 1049.59   52.89
  15  -5   0  370.36   43.50
  15  -5   0  378.66   40.90
  15   5   0  401.36   44.60
  15   5   0  396.56   37.90
 -15   5   0  432.96   35.00
  17  -5   0   70.19   27.90
  17  -5   0   66.19   30.10
 -17   5   0   58.59   20.40
  17   5   0   57.29   25.70
  19  -5   0   -7.30   32.40
  19  -5   0  -24.70   35.50
 -19   5   0   53.59   27.90
  19   5   0   29.60   28.20
  21   5   0   21.40   41.70
 -21   5   0   63.79   28.90
 -23   5   0  326.67   51.09
  23   5   0  216.28   60.39
  25   5   0   37.00   53.39
 -25   5   0  107.29   42.20
 -27   5   0  117.09   47.30
  27   5   0   81.09   58.49
   2   6   0 1128.69   48.60
   4   6   0  139.99   19.40
  -4   6   0  162.28   19.10
   6  -6   0  413.56   33.00
   6  -6   0  423.16   31.20
   6   6   0  438.66   28.80
  -6   6   0  452.15   28.50
   8  -6   0  342.37   32.40
   8   6   0  325.17   28.10
  -8   6   0  385.66   26.30
  -8   6   0  403.36   28.20
  10  -6   0  571.44   41.70
 -10   6   0  676.23   38.10
  10   6   0  586.34   37.80
 -10   6   0  649.34   37.10
  10   6   0  541.15   35.80
  12  -6   0  541.75   42.10
  12  -6   0  551.04   43.10
 -12   6   0  522.05   36.60
  12   6   0  545.65   37.10
  14  -6   0  -26.90   22.40
  14  -6   0   -1.70   25.20
  14   6   0   41.00   19.70
 -14   6   0   10.30   17.20
  14   6   0   18.40   28.60
  16  -6   0  419.36   47.80
  16  -6   0  358.96   52.39
 -16   6   0  431.36   38.80
  16   6   0  485.05   45.70
  18  -6   0  371.56   50.69
  18  -6   0  544.25   57.69
  18   6   0  453.95   51.19
 -18   6   0  477.55   52.49
  20   6   0   82.89   35.20
 -20   6   0   47.60   30.70
  22   6   0   78.19   43.40
 -22   6   0   44.90   32.90
 -24   6   0  238.98   45.30
  24   6   0  133.69   48.70
  26   6   0  -20.10   52.89
 -26   6   0   58.69   44.80
  -3   7   0  138.59   22.00
   3   7   0  198.88   22.90
   5  -7   0  284.07   30.60
  -5   7   0  286.17   24.60
   5   7   0  300.57   26.30
  -5   7   0  246.28   25.90
   7  -7   0  723.63   44.20
   7  -7   0  557.24   41.50
  -7   7   0  668.03   39.00
  -7   7   0  654.63   36.90
   7   7   0  644.54   38.40
   9  -7   0   44.60   21.90
   9  -7   0   64.69   24.70
   9   7   0   65.89   18.60
  -9   7   0   55.19   17.50
  -9   7   0   67.69   16.10
  11  -7   0   75.89   25.60
 -11   7   0  142.09   22.50
 -11   7   0   86.19   19.50
  11   7   0  132.49   23.50
  13  -7   0  451.85   48.60
 -13   7   0  532.45   40.50
  13   7   0  593.34   43.40
  15  -7   0   11.00   31.90
  15  -7   0   88.69   33.20
 -15   7   0   83.89   24.70
  15   7   0   61.99   24.90
  17  -7   0  172.68   42.10
  17   7   0  185.28   36.00
 -17   7   0  176.18   32.80
  19   7   0  180.58   38.40
 -19   7   0  210.68   42.20
  21   7   0    2.30   40.50
 -21   7   0  -18.70   32.70
  23   7   0  199.98   54.69
 -23   7   0  189.58   42.80
 -25   7   0   19.40   43.00
  25   7   0   33.80   56.49
  -2   8   0  396.46   33.00
  -4   8   0  596.84   39.10
   4   8   0  605.84   38.90
  -6   8   0 1076.09   55.19
   6   8   0 1096.29   54.69
   8  -8   0   55.49   24.10
   8  -8   0   40.10   26.10
  -8   8   0   20.70   17.40
   8   8   0   44.50   19.20
  -8   8   0   73.89   18.40
  10  -8   0  548.55   50.19
  10  -8   0  697.03   49.60
 -10   8   0  601.64   43.30
 -10   8   0  673.83   41.70
  10   8   0  645.94   44.20
  12  -8   0  256.77   36.90
  12   8   0  234.28   37.80
 -12   8   0  260.47   37.40
  14  -8   0  106.59   37.80
  14   8   0  134.99   30.10
 -14   8   0  125.19   27.90
  16  -8   0  576.84   65.49
  16   8   0  698.83   57.19
  16   8   0  750.32   57.69
 -16   8   0  829.02   59.69
 -18   8   0  184.58   36.60
  18   8   0  222.08   41.10
  20   8   0   59.49   49.30
  20   8   0    6.00   41.30
 -20   8   0   52.99   39.80
  22   8   0  114.09   56.09
 -22   8   0  135.79   40.80
  -1   9   0   33.00   18.30
  -3   9   0   16.30   17.90
  -5   9   0  187.38   27.30
  -7   9   0   50.49   25.80
   9  -9   0  308.67   48.80
   9  -9   0  325.07   49.80
   9   9   0  367.36   38.90
  -9   9   0  409.86   36.30
  -9   9   0  399.86   44.60
  11  -9   0   24.70   36.70
  11  -9   0   56.09   34.20
 -11   9   0   88.09   25.90
 -11   9   0   65.79   23.90
  11   9   0   88.49   26.30
  13  -9   0  157.58   43.20
  13  -9   0   52.39   39.90
  13   9   0   31.90   35.90
 -13   9   0   88.29   30.90
  15  -9   0   -2.10   46.50
 -15   9   0  151.08   37.60
  15   9   0   49.50   39.10
  17   9   0   48.70   38.50
 -17   9   0  116.49   41.70
 -19   9   0   95.99   40.40
  19   9   0  152.48   46.40
 -21   9   0   -4.40   41.30
  21   9   0   23.50   52.99
  21   9   0  -42.10   45.40
   0  10   0  479.95   45.80
  -2  10   0  408.96   43.20
  -4  10   0  290.87   41.30
  -6  10   0  258.17   40.40
  -8  10   0   18.60   26.90
  10 -10   0  138.69   40.10
  10  10   0  205.28   39.70
 -10  10   0  177.78   44.30
 -10  10   0  218.18   32.10
  12 -10   0   63.39   44.80
  12 -10   0  -33.10   44.10
 -12  10   0   91.29   31.80
  12  10   0   80.89   32.30
  14 -10   0  208.98   57.89
  14  10   0  202.58   50.39
 -16  10   0  112.39   40.50
  16  10   0   25.10   44.10
  18  10   0  -75.29   44.80
 -18  10   0   -4.20   38.40
  -1  11   0  221.48   38.50
   1  11   0  158.18   35.10
  -3  11   0  140.79   34.50
  -5  11   0  279.27   42.70
  -7  11   0  301.07   45.10
  -9  11   0  486.45   58.19
 -11  11   0  304.77   46.80
  11  11   0  372.96   57.39
  13  11   0   73.09   37.90
 -13  11   0  112.89   39.80
 -15  11   0  238.68   44.50
   0  12   0   33.60   29.40
   2  12   0   -3.50   28.10
  -2  12   0   38.90   30.50
  -4  12   0   55.59   33.50
  -6  12   0   27.10   33.60
  -8  12   0   53.49   36.60
  30   0  -1   66.39   53.09
  28   0  -1   38.40   43.60
 -24   0   1  454.35   48.30
  22   0  -1  536.95   51.29
 -22   0   1  492.65   44.40
  20   0  -1   84.39   26.50
 -20   0   1   81.09   21.00
 -18   0   1  541.65   36.30
  18   0  -1  489.75   40.00
  16   0  -1  681.13   40.20
 -16   0   1  653.73   37.70
 -14   0   1 1283.27   55.79
 -12   0   1  456.15   26.20
  12   0  -1  523.75   29.10
 -10   0   1 2827.72  101.79
  10   0  -1 2761.82  101.29
   8   0  -1 6722.03  229.18
  -8   0   1 6717.73  229.58
  -6   0   1 1258.47   47.20
   6   0  -1 1282.77   46.90
  -4   0   1   87.79    5.90
   4   0  -1   83.89    5.60
  -2   0  -1   29.50    4.40
   2   0   1   30.80    4.30
   4   0   1 2155.78   76.49
  -6   0  -1 5598.04  192.68
   6   0   1 5598.44  192.48
  -8   0  -1  957.50   38.50
   8   0   1  767.92   42.20
  10   0   1 1576.74   62.99
 -10   0  -1 1502.75   62.29
  12   0   1  438.86   30.60
 -12   0  -1  440.66   27.80
  14   0   1  249.38   29.50
 -16   0  -1  286.87   28.80
  16   0   1  286.47   34.00
 -18   0  -1   52.89   18.50
  18   0   1   32.90   24.30
  20   0   1 1002.40   67.69
 -20   0  -1 1118.29   66.59
 -22   0  -1   47.40   32.20
 -24   0  -1  -19.00   32.00
  31  -1  -1   70.69   54.49
  31   1  -1 -124.99   57.59
  29   1  -1  104.79   50.59
 -27   1   1   93.59   40.60
  27   1  -1   92.49   42.70
 -25   1   1   78.39   31.80
  25   1  -1   23.30   34.90
  23  -1  -1  369.76   46.00
 -23   1   1  295.67   46.20
  21  -1  -1   -6.60   26.20
 -21   1   1   28.20   19.90
  21   1  -1   69.89   29.20
  19  -1  -1  233.48   35.30
 -19   1   1  223.08   28.20
  19   1  -1  133.39   27.40
  17  -1  -1  222.58   28.10
  17   1  -1  198.08   30.20
 -17   1   1  153.48   23.60
  15  -1  -1 1080.59   51.29
 -15   1   1 1015.20   49.00
  15   1  -1 1111.99   52.49
  13  -1  -1  448.86   29.20
 -13   1   1  469.35   27.00
  13   1  -1  468.75   30.10
  11  -1  -1  482.25   26.90
 -11   1   1  420.36   24.10
  11   1  -1  423.76   25.30
   9  -1  -1 5931.41  205.98
   9   1  -1 6041.50  206.98
  -9   1   1 6007.30  206.28
   7  -1  -1 1197.88   47.20
  -7   1   1 1301.07   47.90
   7   1  -1 1279.37   48.30
   5  -1  -1  556.24   21.30
   5   1  -1  503.75   23.80
  -5   1   1  486.05   21.10
  -3  -1   1 4567.54  153.18
   3  -1  -1 4465.65  151.68
   3   1  -1 4319.77  152.98
  -3   1   1 4711.33  154.78
   1  -1   1 4658.23  162.28
   1  -1   1 4711.33  162.08
  -1   1  -1 4950.70  162.18
  -1   1  -1 4910.81  162.48
   3  -1   1  174.18   11.40
   3  -1   1  186.98   11.50
  -3   1  -1  224.48   12.50
  -3   1  -1  209.98   12.50
   3   1   1  218.48   11.80
   5  -1   1  490.85   22.80
  -5  -1  -1  461.25   22.40
   5  -1   1  503.85   22.30
  -5   1  -1  456.35   22.40
   5   1   1  450.15   22.10
   7  -1   1 5863.31  197.68
  -7  -1  -1 5688.93  198.28
   7  -1   1 5726.23  196.48
  -7   1  -1 5684.03  197.68
   7   1   1 5622.04  197.48
   9  -1   1  415.36   25.40
  -9  -1  -1  423.86   24.30
   9  -1   1  481.35   25.60
   9   1   1  432.86   26.40
  -9   1  -1  392.46   23.60
  11  -1   1  274.77   23.80
 -11  -1  -1  262.17   21.30
 -11   1  -1  274.07   21.30
  13  -1   1 1364.36   58.79
 -13  -1  -1 1376.76   60.59
  13  -1   1 1331.77   60.39
 -13   1  -1 1366.86   59.99
  13   1   1 1317.27   60.89
 -15  -1  -1   43.70   15.30
  15  -1   1   66.89   20.60
  15  -1   1  108.89   20.50
 -15   1  -1   54.29   16.20
  15   1   1  113.39   22.90
  17  -1   1  330.17   39.70
 -17  -1  -1  423.76   34.90
  17  -1   1  370.06   37.90
  17   1   1  415.96   40.60
 -17   1  -1  451.75   34.50
 -19  -1  -1  110.69   26.10
  19  -1   1  138.89   31.80
 -19   1  -1   97.99   26.20
  19   1   1   86.39   30.00
  21  -1   1   -6.70   37.30
 -21   1  -1   50.79   26.60
 -25   1  -1   48.70   36.90
  27   1   1   32.10   48.10
 -27   1  -1   15.40   38.20
  29   1   1  104.59   59.49
  30   2  -1   18.40   56.29
 -30   2   1  178.08   45.90
  28   2  -1   80.29   46.00
 -28   2   1   61.39   38.80
 -26   2   1  124.29   35.30
  26   2  -1  166.68   51.49
 -24   2   1  205.68   35.10
  24   2  -1   92.89   39.40
  22  -2  -1  121.69   33.00
  22  -2  -1  173.38   35.70
  22   2  -1  121.79   38.70
  22   2  -1  151.38   42.90
 -22   2   1  149.59   27.60
  20  -2  -1   70.69   27.50
  20  -2  -1   44.90   25.60
 -20   2   1   77.09   20.50
  20   2  -1   53.09   26.50
  20   2  -1   30.40   29.20
  18  -2  -1  524.55   40.40
  18  -2  -1  516.95   39.80
 -18   2   1  514.25   36.30
  18   2  -1  563.14   42.40
  18   2  -1  544.35   43.40
  16  -2  -1 1370.66   60.29
  16  -2  -1 1239.88   58.29
  16   2  -1 1194.78   59.99
  16   2  -1 1260.67   64.09
 -16   2   1 1335.97   58.89
  14  -2  -1  376.76   35.30
  14  -2  -1  326.17   28.20
  14   2  -1  402.26   31.30
 -14   2   1  425.56   26.10
  14   2  -1  380.86   29.90
  12  -2  -1  864.41   41.10
  12  -2  -1  854.81   40.00
  12   2  -1  863.71   43.70
  12   2  -1  847.62   42.50
 -12   2   1  815.42   38.70
  10  -2  -1 2381.46   98.19
  10  -2  -1 2657.63   95.69
 -10   2   1 2625.74   95.69
  10   2  -1 2713.73  100.49
  10   2  -1 2647.94   97.29
   8  -2  -1 3830.42  134.39
   8  -2  -1 3845.92  135.09
  -8   2   1 3844.32  135.29
   8   2  -1 3946.91  138.79
   6  -2  -1 2768.82   96.09
  -6  -2   1 2797.52   98.99
   6  -2  -1 2747.23   96.59
   6   2  -1 2719.63   99.19
  -6   2   1 2698.63   96.79
  -4  -2   1 4885.61  167.28
   4  -2  -1 4975.20  166.38
  -4   2   1 4932.41  166.38
  -4   2   1 4766.42  165.08
   4   2  -1 4860.01  167.08
  -2  -2   1 1940.91   70.19
  -2  -2   1 1952.40   70.79
   2   2  -1 2031.00   70.19
   2   2  -1 2060.39   70.89
   0  -2   1 2136.29   74.29
   0  -2   1 2174.38   74.79
   0   2  -1 2073.99   74.49
   0   2  -1 2099.39   74.19
   2  -2   1 3526.45  115.79
   2  -2   1 3444.46  116.29
  -2   2  -1 3305.97  118.39
  -2   2  -1 3065.19  117.19
   4  -2   1 3523.75  125.49
   4  -2   1 3659.03  126.19
  -4   2  -1 3685.33  126.19
  -4   2  -1 3559.14  125.09
   6  -2   1 4086.09  142.69
   6  -2   1 4025.10  141.99
  -6   2  -1 3984.40  141.19
  -6   2  -1 4120.49  142.69
   6   2   1 4095.39  143.39
   8  -2   1 1984.30   72.79
   8  -2   1 1865.21   72.89
  -8   2  -1 1847.62   72.69
   8   2   1 1908.71   73.79
  10  -2   1 1906.01   74.89
  10  -2   1 1845.42   73.29
  10   2   1 1904.51   80.59
 -10   2  -1 1851.51   74.09
  12  -2   1  666.73   38.00
  12  -2   1  637.94   38.40
 -12   2  -1  650.43   35.60
  12   2   1  667.53   38.60
  14  -2   1  543.95   37.30
  14  -2   1  539.85   38.40
  14   2   1  566.14   39.00
 -14   2  -1  549.25   34.50
  16  -2   1  696.33   46.90
  16  -2   1  649.93   45.60
  16   2   1  712.23   48.70
 -16   2  -1  728.93   43.20
  18  -2   1   57.39   27.50
  18  -2   1   72.19   27.60
  18   2   1   63.09   28.60
 -18   2  -1  120.99   23.60
  20  -2   1  343.47   44.40
  20  -2   1  343.57   47.80
 -20   2  -1  311.57   46.30
 -22   2  -1  114.39   34.80
  24   2   1   76.29   41.70
 -24   2  -1   60.19   34.50
 -26   2  -1  173.08   43.10
  26   2   1  156.28   50.29
 -28   2  -1   27.30   44.20
  28   2   1    7.10   53.29
 -29   3   1   97.39   43.10
  29   3  -1  148.39   53.19
 -27   3   1  150.48   41.10
  27   3  -1  157.38   49.10
  25   3  -1   74.49   40.60
  23  -3  -1  642.94   65.79
 -23   3   1  740.73   54.79
  23   3  -1  660.63   63.29
  21  -3  -1  214.88   38.10
  21  -3  -1  126.29   31.90
  21   3  -1  155.38   39.60
 -21   3   1  152.48   27.10
  21   3  -1  137.99   33.80
  19  -3  -1  191.48   31.20
  19  -3  -1  305.17   39.30
  19   3  -1  255.17   41.40
 -19   3   1  217.88   29.30
  19   3  -1  268.17   38.70
  17  -3  -1 2020.90   84.09
  17  -3  -1 1828.22   82.39
  17   3  -1 1958.00   85.99
 -17   3   1 2003.60   83.09
  17   3  -1 2017.70   90.69
  15  -3  -1  575.64   36.70
  15  -3  -1  538.15   36.80
  15   3  -1  554.14   39.00
  15   3  -1  490.35   37.10
 -15   3   1  537.05   32.70
  13   3  -1  431.36   31.50
  11  -3  -1  817.22   40.00
  11  -3  -1  844.42   39.10
 -11   3   1  770.62   37.60
  11   3  -1  819.72   41.30
   9  -3  -1 1073.29   56.89
   9   3  -1 1017.40   45.30
  -9   3   1  960.00   42.30
   7  -3  -1 1924.51   68.29
  -7  -3   1 1840.42   69.79
   7  -3  -1 1776.32   66.79
   7   3  -1 1736.73   68.49
  -7   3   1 1830.02   67.49
  -7   3   1 1682.03   65.49
  -5  -3   1 1930.11   71.39
   5   3  -1 1832.62   73.19
  -5   3   1 1964.70   70.49
   5   3  -1 1939.11   71.39
  -3  -3   1 1579.14   58.99
  -3  -3   1 1562.04   57.69
   3   3  -1 1613.04   58.09
   3   3  -1 1503.95   58.39
  -1  -3   1 1981.70   69.99
  -1  -3   1 1988.60   70.89
   1   3  -1 1862.01   70.09
   1   3  -1 1928.01   69.59
   1  -3   1 3326.07  115.69
   1  -3   1 3132.59  114.79
  -1   3  -1 3488.35  116.89
  -1   3  -1 3231.88  114.99
   3  -3   1 1669.13   61.49
   3  -3   1 1620.44   60.49
  -3   3  -1 1543.55   60.49
  -3   3  -1 1559.24   59.39
   5  -3   1  584.74   28.00
   5  -3   1  510.15   28.00
  -5   3  -1  563.04   25.70
   5   3   1  533.55   26.40
  -5   3  -1  513.85   26.30
   7  -3   1 1385.86   56.39
   7  -3   1 1396.86   56.49
  -7   3  -1 1379.26   55.89
  -7   3  -1 1363.16   54.09
   7   3   1 1375.36   56.59
   9  -3   1  508.95   31.50
   9  -3   1  537.75   32.00
   9   3   1  536.35   31.10
  -9   3  -1  504.95   28.80
  11  -3   1  961.60   48.10
  11  -3   1  953.90   48.00
 -11   3  -1  983.70   46.50
  11   3   1 1088.69   50.49
  11   3   1 1001.10   49.40
  13  -3   1  947.01   49.00
  13  -3   1  873.01   47.60
 -13   3  -1  904.21   46.20
  13   3   1  924.31   49.40
  13   3   1  930.01   50.49
  15  -3   1  645.74   44.90
  15  -3   1  695.13   45.70
 -15   3  -1  673.73   40.80
  15   3   1  759.02   46.70
  15   3   1  652.73   45.70
  17  -3   1 1093.19   64.19
  17  -3   1 1278.67   65.39
  17   3   1 1197.08   67.69
 -17   3  -1 1264.37   61.89
  17   3   1 1181.58   67.09
  19  -3   1  463.85   55.89
  19  -3   1  635.74   54.19
  19   3   1  573.34   53.79
 -19   3  -1  622.24   46.90
 -21   3  -1  166.98   30.30
  21   3   1  134.29   37.30
  23   3   1    5.90   49.99
 -23   3  -1   51.19   32.60
 -25   3  -1  286.37   49.20
  25   3   1  234.78   58.39
  27   3   1  112.59   55.79
 -27   3  -1   80.79   42.60
 -28   4   1  -19.80   39.10
  28   4  -1   10.20   51.09
 -26   4   1  109.09   44.00
  26   4  -1   13.20   48.80
  24   4  -1   60.19   47.80
 -24   4   1  133.29   38.20
  22  -4  -1   70.29   34.60
  22   4  -1  108.09   40.00
 -22   4   1  101.29   30.90
  20  -4  -1  133.69   31.50
  20  -4  -1  128.59   30.70
 -20   4   1  155.78   27.80
  20   4  -1  106.99   31.10
  18  -4  -1  365.16   40.50
  18  -4  -1  365.26   44.00
  18   4  -1  328.67   41.70
 -18   4   1  413.36   33.50
  18   4  -1  381.36   44.50
  16  -4  -1  685.63   43.90
  16  -4  -1  639.14   43.80
  16   4  -1  674.63   46.20
  16   4  -1  663.73   46.40
 -16   4   1  665.43   39.50
  14  -4  -1  350.76   32.40
  14  -4  -1  399.26   32.40
 -14   4   1  318.57   27.30
  14   4  -1  395.06   32.20
  14   4  -1  336.27   33.70
  12  -4  -1  137.19   23.20
  12  -4  -1   86.49   17.80
 -12   4   1   86.19   14.50
  10  -4  -1  549.45   33.10
  10  -4  -1  543.35   31.90
  10   4  -1  557.84   31.10
 -10   4   1  507.45   29.10
   8  -4  -1 1242.68   51.09
   8  -4  -1 1138.59   63.79
   8   4  -1 1158.98   49.70
  -8   4   1 1202.48   49.30
  -8   4   1 1171.78   47.30
   6  -4  -1  762.32   34.70
  -6  -4   1  803.32   36.70
   6   4  -1  762.42   34.60
   6   4  -1  757.82   35.30
  -6   4   1  768.72   34.60
  -4  -4   1  795.42   34.90
   4   4  -1  806.12   35.20
  -4   4   1  787.12   34.90
  -2  -4   1 3379.36  119.19
   2   4  -1 3282.77  118.09
   0  -4   1 3523.45  122.59
   0   4  -1 3356.96  121.29
   2  -4   1 1025.70   42.40
   2  -4   1 1015.90   43.00
  -2   4  -1 1006.00   42.80
  -2   4  -1  984.00   41.20
   4  -4   1  572.64   34.90
   4   4   1  533.15   27.10
  -4   4  -1  564.94   28.30
  -4   4  -1  574.74   27.50
   6  -4   1 1545.45   60.99
   6  -4   1 1544.35   61.79
  -6   4  -1 1435.16   59.79
  -6   4  -1 1387.96   57.59
   8  -4   1  964.40   45.50
   8  -4   1  949.21   53.49
  -8   4  -1  896.31   41.00
  -8   4  -1  900.81   42.80
   8   4   1  888.11   42.40
  10  -4   1  233.98   28.30
  10  -4   1  182.08   23.10
  10   4   1  158.48   23.20
  10   4   1  156.28   21.80
 -10   4  -1  144.09   19.90
  12  -4   1  577.34   39.00
  12  -4   1  544.05   40.30
  12   4   1  589.64   38.10
  12   4   1  538.35   39.50
 -12   4  -1  565.94   35.30
  14  -4   1  659.13   45.40
  14  -4   1  699.53   47.10
  14   4   1  634.64   46.10
 -14   4  -1  705.23   41.50
  14   4   1  713.73   45.60
  16  -4   1  623.04   47.80
  16  -4   1  535.65   47.30
  16   4   1  519.35   48.70
  16   4   1  565.24   45.80
 -16   4  -1  544.75   39.40
  18  -4   1  103.59   33.50
  18  -4   1   11.00   31.20
  18   4   1   49.60   27.50
 -18   4  -1   48.70   22.90
  20   4   1  140.99   45.20
 -20   4  -1  183.38   33.60
  22   4   1  177.38   49.99
 -22   4  -1  161.28   50.69
  24   4   1  -57.09   49.10
 -24   4  -1    6.40   38.20
 -26   4  -1   14.90   39.50
  26   4   1   25.50   51.09
 -27   5   1   82.69   41.00
  27   5  -1   49.70   53.29
  25   5  -1   54.69   46.20
 -25   5   1   34.80   38.80
  23   5  -1  560.84   69.29
 -23   5   1  580.94   57.69
  21  -5  -1  113.79   36.80
 -21   5   1  177.88   36.50
  21   5  -1  197.18   43.20
  19  -5  -1  177.88   36.30
  19  -5  -1  144.39   33.50
  19   5  -1  181.08   33.90
 -19   5   1  164.48   27.30
  17  -5  -1  810.72   56.19
  17  -5  -1  907.81   54.89
  17   5  -1  916.41   56.29
 -17   5   1  967.20   51.69
  15  -5  -1  202.08   33.00
  15  -5  -1  135.99   25.30
 -15   5   1  223.08   26.70
  15   5  -1  236.58   36.80
  15   5  -1  303.57   32.10
  13  -5  -1  735.13   44.00
  13  -5  -1  725.03   44.40
 -13   5   1  739.33   39.70
  13   5  -1  679.93   41.80
  11  -5  -1  640.34   38.30
  11  -5  -1  618.04   40.00
  11   5  -1  580.74   35.00
 -11   5   1  620.14   34.70
   9  -5  -1  793.52   40.30
   9   5  -1  721.23   37.60
  -9   5   1  772.82   37.70
  -9   5   1  748.93   35.60
   9   5  -1  745.73   38.90
   7  -5  -1  719.53   36.50
  -7   5   1  758.62   35.50
  -7   5   1  694.83   32.50
   7   5  -1  706.63   35.90
   7   5  -1  664.33   34.50
  -5   5   1  726.53   35.60
   5   5  -1  748.93   35.30
  -3  -5   1 2176.98   82.19
   3   5  -1 2048.99   79.69
   1   5  -1 2715.23   99.29
   1  -5   1 1365.86   57.09
   1  -5   1 1363.46   54.89
  -1   5  -1 1299.07   53.89
   3  -5   1 1111.89   49.20
   3  -5   1 1032.90   47.70
  -3   5  -1 1127.89   48.80
   3   5   1 1125.69   46.70
  -3   5  -1 1093.59   46.20
   5  -5   1  485.65   31.60
   5  -5   1  444.96   31.00
  -5   5  -1  483.55   28.30
  -5   5  -1  461.95   26.60
  -7   5  -1  589.94   31.10
  -7   5  -1  596.44   33.40
   9  -5   1  582.14   39.20
   9  -5   1  566.54   37.90
  -9   5  -1  516.85   33.00
   9   5   1  512.85   32.30
  -9   5  -1  597.04   32.00
  11  -5   1  646.84   42.60
  11  -5   1  626.64   43.80
 -11   5  -1  572.94   36.80
  11   5   1  616.34   37.90
  13  -5   1  615.34   45.30
  13  -5   1  576.64   46.80
 -13   5  -1  654.13   39.90
  13   5   1  666.13   47.30
  13   5   1  611.14   41.70
  15  -5   1  165.08   32.80
  15  -5   1  311.97   48.70
  15   5   1  248.08   37.30
 -15   5  -1  248.18   31.00
  15   5   1  324.77   43.00
  17  -5   1  227.58   41.30
  17  -5   1  237.28   38.00
 -17   5  -1  206.88   34.40
  17   5   1  170.18   34.50
 -19   5  -1  549.45   47.60
  19   5   1  521.35   55.59
  21   5   1  226.68   43.10
 -23   5  -1  107.89   38.50
  23   5   1   20.00   45.90
 -25   5  -1  167.58   46.60
  25   5   1   45.40   55.19
  26   6  -1  142.09   55.59
 -26   6   1   83.29   43.10
  24   6  -1  102.29   47.80
 -24   6   1   87.19   39.80
  22   6  -1  334.47   50.39
 -22   6   1  329.37   47.20
  20  -6  -1   -1.20   34.30
  20  -6  -1   19.10   57.39
 -20   6   1   77.09   27.30
  20   6  -1   32.10   31.00
  18  -6  -1   36.20   34.30
  18  -6  -1   91.89   32.80
 -18   6   1   75.29   23.70
  18   6  -1   62.59   26.20
  16  -6  -1  380.46   47.40
  16  -6  -1  450.95   45.70
  16   6  -1  453.45   41.40
 -16   6   1  407.66   35.70
  14  -6  -1  417.46   42.50
  14  -6  -1  392.56   50.69
  14   6  -1  444.76   37.10
 -14   6   1  431.26   34.00
  12  -6  -1  105.09   22.20
  12   6  -1   85.89   18.90
 -12   6   1   92.99   17.60
  12   6  -1  107.99   20.10
  10  -6  -1  884.81   46.40
  10   6  -1  826.52   45.00
 -10   6   1  907.51   41.10
 -10   6   1  762.72   42.40
   8  -6  -1 1332.47   59.09
  -8   6   1 1324.47   55.59
  -8   6   1 1389.46   59.39
   8   6  -1 1355.36   59.79
   6  -6  -1  681.83   36.80
  -6   6   1  711.63   33.70
  -6   6   1  703.93   36.30
   6   6  -1  664.93   36.50
   4   6  -1  345.57   24.80
  -4   6   1  298.57   23.20
  -2  -6   1  639.34   36.30
   2   6  -1  604.14   32.60
   0  -6   1  650.43   37.20
   0   6  -1  646.74   33.40
   2  -6   1  728.33   42.60
   2  -6   1  817.12   42.20
  -2   6  -1  816.82   38.60
  -2   6  -1  841.42   41.00
   4  -6   1  524.65   35.40
   4  -6   1  588.84   36.40
  -4   6  -1  567.54   31.80
  -4   6  -1  567.84   33.20
   6  -6   1  849.12   45.50
   6  -6   1  849.52   44.70
  -6   6  -1  816.62   40.20
  -6   6  -1  789.52   42.00
   6   6   1  784.12   40.60
   8  -6   1 1279.27   62.09
  -8   6  -1 1326.87   59.79
   8   6   1 1325.17   59.09
  -8   6  -1 1303.87   56.89
  10  -6   1  381.96   37.40
  10  -6   1  360.76   39.80
 -10   6  -1  445.56   31.50
 -10   6  -1  446.66   32.90
  12  -6   1  157.08   30.40
  12  -6   1  108.99   26.00
 -12   6  -1  118.79   21.40
  12   6   1  124.09   21.90
  14  -6   1  322.77   48.90
  14  -6   1  355.16   47.50
  14   6   1  480.75   51.39
 -14   6  -1  390.86   35.80
  14   6   1  398.76   40.50
  16  -6   1   83.19   39.10
  16  -6   1  145.49   37.60
 -16   6  -1  165.88   35.10
  16   6   1  180.18   31.10
  18   6   1  141.69   33.10
 -18   6  -1  128.29   28.00
  20   6   1  320.77   58.29
 -20   6  -1  242.98   46.10
  22   6   1   29.60   50.19
 -22   6  -1   12.90   37.10
  24   6   1    6.80   57.09
 -24   6  -1   57.19   40.70
  25   7  -1   30.50   54.09
 -25   7   1   42.70   41.00
 -23   7   1   66.69   37.80
  23   7  -1  -37.20   52.69
  21   7  -1   45.10   39.60
  19  -7  -1  151.48   51.49
  19   7  -1  140.99   34.00
 -19   7   1  131.39   30.60
  17  -7  -1  221.28   39.50
  17  -7  -1  204.08   37.30
 -17   7   1  268.27   37.10
  17   7  -1  165.18   32.50
  15  -7  -1  213.48   33.70
 -15   7   1  300.67   33.50
  15   7  -1  251.67   32.50
  15   7  -1  267.87   37.50
  13  -7  -1   74.79   25.90
  13   7  -1   70.29   21.30
 -13   7   1   80.69   20.90
  13   7  -1   56.09   22.10
  11  -7  -1  544.95   42.30
 -11   7   1  573.04   36.50
  11   7  -1  647.04   41.70
 -11   7   1  592.64   38.60
  -9   7   1 1047.40   51.59
  -9   7   1 1032.00   47.80
   9   7  -1 1032.20   52.29
   7   7  -1   87.79   20.20
  -7   7   1   62.89   16.00
   5   7  -1  392.66   30.00
  -5   7   1  378.16   28.50
  -3   7   1 1845.32   76.09
   3   7  -1 1822.92   74.49
  -1  -7   1  241.38   28.40
   1   7  -1  228.18   23.00
   1  -7   1 1507.05   66.99
  -1   7  -1 1442.56   65.69
  -1   7  -1 1548.15   63.09
   3  -7   1  573.14   39.60
   3  -7   1  608.94   40.00
  -3   7  -1  546.15   33.90
  -3   7  -1  613.94   36.40
   5  -7   1  178.68   27.00
   5  -7   1  166.28   24.20
  -5   7  -1  159.78   21.90
  -5   7  -1  154.38   22.90
   7  -7   1 1464.15   69.19
   7  -7   1 1439.36   69.09
  -7   7  -1 1441.96   65.99
  -7   7  -1 1501.75   63.69
   9  -7   1  242.58   38.20
   9  -7   1  283.57   41.40
  -9   7  -1  285.57   30.40
  -9   7  -1  311.87   29.10
   9   7   1  278.37   30.70
  11  -7   1   85.79   27.10
  11   7   1   67.59   21.10
 -11   7  -1   74.29   20.60
 -11   7  -1   68.89   19.70
  13  -7   1  661.23   56.89
  13   7   1  669.53   47.60
 -13   7  -1  663.23   47.10
  15  -7   1  159.68   37.80
  15  -7   1  134.69   39.90
  15   7   1  192.28   31.40
 -15   7  -1  236.38   33.70
  17   7   1   45.70   30.10
 -17   7  -1   44.80   31.60
  19   7   1   92.89   41.70
 -19   7  -1  163.48   36.10
 -21   7  -1   43.90   36.00
  21   7   1  -39.50   48.80
 -23   7  -1   34.90   40.50
  23   7   1   81.09   56.59
 -24   8   1  -14.30   38.90
  24   8  -1   94.49   58.29
  24   8  -1   54.19   49.60
  22   8  -1  190.48   53.19
  22   8  -1  238.18   47.40
 -22   8   1  102.09   38.90
  20   8  -1   34.30   42.80
  20   8  -1   35.40   43.60
 -20   8   1  -17.30   32.80
 -18   8   1  202.98   35.90
  18   8  -1  172.88   38.70
  18   8  -1  206.18   44.90
  16  -8  -1  424.26   56.69
  16   8  -1  455.95   48.80
  16   8  -1  572.94   53.09
 -16   8   1  478.25   47.50
  14   8  -1  376.46   44.90
 -14   8   1  455.95   46.50
  12   8  -1  715.53   49.20
 -12   8   1  713.23   45.90
  10  -8  -1  461.05   50.69
  10   8  -1  526.45   39.10
 -10   8   1  413.86   36.60
   8   8  -1  718.23   42.70
  -8   8   1  614.34   41.10
  -6   8   1  470.85   34.50
  -4   8   1  276.57   27.40
   4   8  -1  237.28   28.80
   2   8  -1  151.18   21.40
   0   8  -1  145.89   22.00
  -2   8  -1  378.56   32.50
  -2   8  -1  415.56   32.20
   4  -8   1  510.35   42.30
   4  -8   1  453.95   48.20
  -4   8  -1  514.95   37.20
  -4   8  -1  606.84   36.60
   6  -8   1  577.14   47.60
   6  -8   1  573.14   47.70
  -6   8  -1  630.04   40.70
  -6   8  -1  641.04   40.40
   8  -8   1  557.74   47.60
   8  -8   1  483.35   48.70
  -8   8  -1  543.95   40.00
  -8   8  -1  489.05   37.80
  10  -8   1  434.16   51.49
  10  -8   1  614.44   52.09
 -10   8  -1  684.93   42.90
 -10   8  -1  653.43   46.40
  10   8   1  529.45   44.40
  12  -8   1  100.49   33.00
 -12   8  -1  139.69   28.80
  12   8   1  117.39   26.20
  14  -8   1  275.57   48.20
  14  -8   1  174.98   42.20
  14   8   1  319.97   43.30
 -14   8  -1  419.46   47.10
  16   8   1  244.18   39.60
  16   8   1  220.38   39.60
 -16   8  -1  234.48   58.89
  18   8   1  -26.70   33.10
 -18   8  -1  -11.70   40.60
  18   8   1   19.90   35.60
 -20   8  -1  121.59   40.60
  20   8   1  151.88   46.00
 -22   8  -1   81.89   40.90
  22   8   1   32.10   54.09
 -21   9   1  -26.50   41.60
  21   9  -1   22.50   43.20
  21   9  -1   13.90   44.30
  19   9  -1  110.29   42.30
 -19   9   1  -20.90   37.10
  19   9  -1   42.60   40.40
  17  -9  -1    7.70   53.89
  17   9  -1   -3.10   63.19
 -17   9   1   -2.20   29.20
  15  -9  -1  207.08   42.20
  15  -9  -1  138.59   44.90
  15   9  -1  228.78   35.40
 -15   9   1  285.67   40.70
  13  -9  -1  133.29   37.60
  13  -9  -1  166.78   38.60
  13   9  -1  138.89   37.10
 -13   9   1  101.99   27.00
  11  -9  -1   25.20   32.10
 -11   9   1   41.60   28.30
  11   9  -1   17.40   24.00
  -9   9   1  498.95   44.70
   9   9  -1  532.65   43.30
  -7   9   1  344.47   34.40
   7   9  -1  347.57   36.40
  -5   9   1  375.06   35.40
  -3   9   1  430.26   36.30
  -1  -9   1   62.79   24.30
   1   9  -1   49.40   18.20
   1  -9   1  699.23   49.90
  -1   9  -1  692.33   47.50
  -1   9  -1  723.23   44.00
   3  -9   1  382.56   43.00
  -3   9  -1  334.67   39.20
   5  -9   1  194.58   31.80
  -5   9  -1  251.37   35.40
  -5   9  -1  199.18   31.40
   7  -9   1  492.75   52.29
  -7   9  -1  615.44   43.50
  -7   9  -1  635.14   48.00
   9  -9   1  -24.00   33.30
   9  -9   1   20.70   35.40
   9   9   1   61.59   23.40
  -9   9  -1   26.10   22.00
  -9   9  -1   49.80   22.00
  11  -9   1  169.28   44.00
  11  -9   1  193.38   41.90
 -11   9  -1  186.28   34.40
  11   9   1  260.17   34.70
 -11   9  -1  241.78   34.70
  13  -9   1  114.09   44.20
  13   9   1  174.58   39.60
 -13   9  -1  194.78   45.30
 -15   9  -1   60.39   36.30
  15   9   1  129.79   41.40
 -17   9  -1  165.18   38.70
  17   9   1  197.78   43.60
  19   9   1   -9.10   42.90
 -19   9  -1   69.89   40.70
  19   9   1   25.60   56.89
  18  10  -1  178.98   46.60
 -18  10   1  170.98   41.30
  16  10  -1   -4.20   38.70
 -16  10   1   -3.60   35.30
  14 -10  -1   93.79   47.80
 -14  10   1   70.89   32.70
  14  10  -1   55.29   38.40
  12  10  -1  167.78   33.80
  10  10  -1  301.27   44.10
 -10  10   1  277.47   45.00
   8  10  -1  207.48   31.80
  -8  10   1  271.07   41.70
   6  10  -1  174.98   27.50
  -6  10   1  114.09   25.90
  -4  10   1  292.37   35.90
   4  10  -1  344.47   36.20
  -2  10   1  232.88   32.70
   0  10  -1  156.18   31.90
   0  10  -1  199.68   27.50
  -2  10  -1  165.08   32.50
   4 -10   1  114.09   33.70
  -4  10  -1  185.58   33.60
   6 -10   1  408.46   57.69
  -6  10  -1  428.36   53.69
   8 -10   1   67.69   39.80
  -8  10  -1  160.28   38.40
  -8  10  -1  105.39   29.30
  10 -10   1   40.50   40.60
  10 -10   1  110.49   44.90
 -10  10  -1  103.99   31.10
 -10  10  -1   28.70   29.40
  12 -10   1  212.68   54.39
  12  10   1  348.27   52.19
 -12  10  -1  259.47   43.80
 -14  10  -1   46.50   35.90
  16  10   1  136.39   47.70
 -16  10  -1  130.69   40.30
  15  11  -1  107.09   44.30
 -15  11   1   44.20   38.80
  13  11  -1  169.78   37.10
 -13  11   1   76.49   38.90
  11  11  -1   77.59   37.50
 -11  11   1   92.89   37.00
   9  11  -1   26.30   29.40
  -9  11   1   81.09   36.40
  -7  11   1  156.78   33.80
  -5  11   1  259.87   42.90
  -3  11   1  202.88   34.60
   1  11  -1  213.48   40.90
  -1  11   1  239.18   38.10
  -1  11  -1  291.07   48.00
  -3  11  -1   81.89   32.00
  -5  11  -1   44.50   30.00
  -7  11  -1  102.59   33.90
  -9  11  -1   95.19   34.90
  -9  11  -1   70.49   36.80
 -11  11  -1  118.49   38.20
 -11  11  -1  146.19   43.60
 -13  11  -1  121.19   41.10
  10  12  -1  137.59   38.90
 -10  12   1  150.28   40.60
  -8  12   1  153.08   38.30
  -6  12   1   26.50   33.40
  -4  12   1  284.97   41.60
  -2  12   1   86.69   33.80
   2  12  -1   82.29   33.80
   0  12  -1   97.09   32.60
   0  12   1  138.79   33.70
  -2  12  -1  316.17   42.00
  -4  12  -1   41.00   31.90
  -6  12  -1  221.08   40.40
  -8  12  -1   54.49   38.60
  32   0  -2  -21.30   56.39
  30   0  -2   54.19   48.70
  28   0  -2  107.09   45.90
  26   0  -2   31.80   32.20
  24   0  -2  136.49   37.80
 -22   0   2   13.00   18.70
  22   0  -2    5.90   26.40
 -20   0   2   31.50   16.50
  20   0  -2   44.60   22.40
 -18   0   2  169.98   22.70
  18   0  -2  171.68   28.20
 -12   0   2  803.12   38.00
  12   0  -2  962.80   44.50
  10   0  -2  115.39   12.80
 -10   0   2  110.69   10.80
   8   0  -2  179.48   12.20
  -8   0   2  203.38   14.50
   6   0  -2 5503.45  186.78
   6   0  -2 5705.83  190.18
  -6   0   2 5399.36  186.88
  -4   0   2 1767.02   66.59
   4   0  -2 2005.70   66.59
   0   0  -2 1795.82   61.09
   0   0   2 1707.63   61.29
   0   0   2 1781.42   61.19
   0   0  -2 1797.42   61.39
   2   0   2 5555.94  184.68
   2   0   2 5325.97  183.68
  -2   0  -2 5443.16  184.78
  -4   0  -2  219.48   14.10
   4   0   2  214.78   14.20
   6   0   2   96.99   12.60
  -6   0  -2   89.99   11.00
  -8   0  -2 1788.42   71.39
   8   0   2 1904.31   72.29
 -10   0  -2 2341.67   87.79
  10   0   2 2135.99   91.79
 -12   0  -2  891.31   44.40
  12   0   2  835.72   45.30
 -14   0  -2  652.03   39.00
  14   0   2  588.44   40.90
 -16   0  -2  111.89   22.90
  16   0   2  146.39   27.60
  18   0   2  523.95   66.39
 -18   0  -2  449.46   39.90
  18   0   2  357.76   49.00
 -20   0  -2   80.29   26.00
 -22   0  -2   58.49   35.30
 -24   0  -2  -37.80   35.20
  31  -1  -2   92.69   52.19
  31   1  -2   15.00   55.79
  29  -1  -2   69.19   41.70
  29   1  -2  -18.20   43.00
  27   1  -2   66.29   46.70
 -27   1   2   75.29   34.10
  25   1  -2  450.25   62.49
 -25   1   2  410.36   46.00
  23  -1  -2  310.57   47.50
 -23   1   2  279.67   36.90
  23   1  -2  348.57   48.20
  23   1  -2  311.47   52.89
  21  -1  -2   89.09   27.40
  21   1  -2  101.99   25.50
 -21   1   2  123.89   22.80
  21   1  -2  115.99   29.40
  19  -1  -2 1345.37   65.89
  19   1  -2 1374.46   66.49
 -19   1   2 1438.86   64.99
  17  -1  -2 2020.80   82.59
  17   1  -2 1959.60   82.89
 -17   1   2 1988.40   81.49
  15  -1  -2  702.93   39.10
 -15   1   2  665.53   35.20
  15   1  -2  705.13   38.20
  13  -1  -2 1069.19   46.10
  13   1  -2 1018.00   46.30
 -13   1   2 1049.00   45.00
  11  -1  -2  836.02   36.10
  11   1  -2  804.12   39.80
 -11   1   2  807.72   35.50
   9  -1  -2 1782.72   62.79
   9   1  -2 1663.83   66.99
  -9   1   2 1724.03   62.79
   9   1  -2 1606.54   63.29
   7  -1  -2 1776.22   64.39
  -7   1   2 1882.91   64.89
   7   1  -2 1787.12   68.39
   5  -1  -2 1019.50   35.50
  -5  -1   2 1029.70   38.80
   5   1  -2  933.21   38.50
  -3  -1   2 5181.08  171.48
  -3  -1   2 5295.37  171.38
   3   1  -2 4867.91  171.18
   3   1  -2 4892.61  171.08
  -1  -1   2 4671.83  158.98
  -1  -1   2 4559.84  158.68
  -1  -1   2 4594.54  158.68
   1   1  -2 4818.92  158.78
   1   1  -2 4644.14  158.78
   1   1  -2 4874.41  159.08
   1  -1   2 1949.20   69.29
   1  -1   2 1848.12   68.79
  -1   1  -2 1957.20   68.89
   1   1   2 2081.19   68.99
  -3  -1  -2 1730.23   61.19
   3  -1   2 1774.32   61.39
   3  -1   2 1659.63   60.39
  -3   1  -2 1546.55   59.99
   3   1   2 1628.34   60.59
  -3   1  -2 1616.04   60.79
   5  -1   2  520.45   24.70
   5  -1   2  522.25   25.50
  -5  -1  -2  499.95   24.70
  -5   1  -2  521.35   24.80
   5   1   2  541.75   25.30
   7  -1   2  616.24   29.20
  -7  -1  -2  554.54   28.60
   7  -1   2  625.24   31.30
   7   1   2  567.24   29.30
  -7   1  -2  535.25   28.00
   9  -1   2 1166.68   48.20
  -9  -1  -2 1054.99   48.20
   9  -1   2 1109.19   48.80
   9   1   2 1090.29   49.10
  -9   1  -2 1069.29   47.70
  11  -1   2 1190.68   55.19
 -11  -1  -2 1240.48   54.49
  11  -1   2 1156.08   53.49
  11   1   2 1225.68   55.39
 -11   1  -2 1173.58   53.59
  13  -1   2  964.20   46.90
  13  -1   2  949.40   48.40
 -13  -1  -2  809.52   44.70
 -13   1  -2  775.12   44.00
  13   1   2  879.11   47.70
 -15  -1  -2  341.17   30.40
  15  -1   2  367.56   35.30
  15  -1   2  346.97   36.50
 -15   1  -2  326.67   30.40
  15   1   2  400.96   37.00
  17  -1   2  824.92   54.69
  17  -1   2  792.62   55.69
 -17  -1  -2  856.91   50.99
  17   1   2  816.22   55.49
 -17   1  -2  917.91   51.29
  19  -1   2  308.87   42.20
 -19  -1  -2  288.37   43.70
 -19   1  -2  311.67   43.80
  19   1   2  259.27   44.30
 -21   1  -2   79.79   32.50
 -23   1  -2  195.18   41.80
 -25   1  -2   43.50   38.90
 -27   1  -2  181.58   45.80
  27   1   2  115.29   51.99
 -30   2   2    9.30   41.80
  30   2  -2   25.10   48.20
  28   2  -2   55.79   45.50
 -28   2   2    3.90   40.10
 -26   2   2  341.77   51.39
  26   2  -2  294.07   54.19
  24  -2  -2  111.99   35.70
  24   2  -2   52.19   32.20
 -24   2   2   83.89   33.40
  22  -2  -2   69.19   28.40
  22  -2  -2  120.69   30.90
  22   2  -2   84.79   28.90
  22   2  -2   94.69   34.40
 -22   2   2  144.09   24.60
  20  -2  -2  513.85   41.80
  20  -2  -2  548.85   43.10
  20   2  -2  493.45   43.70
  20   2  -2  604.54   47.20
 -20   2   2  510.25   36.90
  18  -2  -2  190.78   29.80
  18  -2  -2  119.59   22.80
  18   2  -2  158.88   25.90
 -18   2   2  170.38   23.70
  18   2  -2  139.09   28.00
  16  -2  -2 1480.05   63.89
 -16   2   2 1495.45   63.19
  16   2  -2 1399.16   64.99
  16   2  -2 1521.35   70.99
  14  -2  -2  758.92   38.40
 -14   2   2  728.23   36.60
  14   2  -2  788.52   43.50
  14   2  -2  801.52   40.80
  12  -2  -2  420.66   26.40
  12   2  -2  421.16   28.30
 -12   2   2  442.46   24.10
  12   2  -2  438.06   26.90
  10  -2  -2 2613.34   95.99
  10  -2  -2 2762.32   96.99
 -10   2   2 2708.33   96.99
  10   2  -2 2675.83  101.79
   8  -2  -2 2496.45   89.49
  -8  -2   2 2532.65   94.09
   8  -2  -2 2478.45   89.89
   8   2  -2 2648.24   94.09
  -8   2   2 2546.35   90.19
  -6  -2   2 1883.01   71.09
   6  -2  -2 1958.50   67.59
   6  -2  -2 1866.41   68.09
   6   2  -2 1920.21   73.89
  -6   2   2 1950.60   68.29
  -4  -2   2  972.90   37.70
  -4  -2   2 1002.30   38.00
  -4   2   2  943.21   35.70
   4   2  -2  925.81   37.90
  -2  -2   2   95.79    9.70
  -2  -2   2   83.79    9.60
   2   2  -2  111.29   11.00
   2   2  -2  107.09   10.40
   0  -2   2  771.52   32.00
   0  -2   2  778.42   32.20
   0   2  -2  844.12   32.90
   2  -2   2 3920.01  135.49
   2  -2   2 4103.49  136.29
  -2   2  -2 3757.02  135.09
  -2   2  -2 3845.02  135.99
   4  -2   2 2713.73   93.39
   4  -2   2 2691.93   93.79
   4   2   2 2544.45   93.39
  -4   2  -2 2490.65   93.19
  -4   2  -2 2476.45   91.89
   6  -2   2 1647.34   64.59
   6  -2   2 1588.84   60.19
   6   2   2 1433.96   58.99
  -6   2  -2 1452.15   57.19
  -6   2  -2 1360.26   58.09
   8  -2   2 1062.29   45.80
   8  -2   2 1062.29   46.80
   8   2   2 1026.80   46.40
  -8   2  -2  975.80   44.80
  10  -2   2 1129.99   51.79
  10  -2   2 1193.48   53.59
 -10   2  -2 1090.49   50.49
  10   2   2 1159.78   52.69
  12  -2   2  667.93   39.30
  12  -2   2  642.14   39.60
  12   2   2  593.34   38.80
 -12   2  -2  589.44   35.30
  14  -2   2  240.88   31.10
  14  -2   2  216.38   28.50
 -14   2  -2  161.28   24.30
  14   2   2  260.97   32.70
  16  -2   2  613.74   46.50
  16  -2   2  583.24   48.20
 -16   2  -2  642.94   42.00
  16   2   2  598.54   48.00
  18  -2   2  289.87   42.20
  18  -2   2  356.36   54.29
 -18   2  -2  281.57   36.50
 -20   2  -2  247.48   41.10
 -22   2  -2   53.49   30.80
  24   2   2  130.39   45.00
 -24   2  -2  219.28   43.20
  26   2   2  132.39   50.49
 -26   2  -2  163.08   45.40
 -28   2  -2   25.90   49.20
 -31   3   2   49.70   44.60
  31   3  -2 -117.69   57.29
 -29   3   2   59.09   40.50
  29   3  -2  -14.80   47.50
  27   3  -2   74.79   46.30
 -27   3   2   80.79   34.50
  25   3  -2  113.59   46.70
 -25   3   2   84.59   29.50
  23  -3  -2  102.49   38.50
  23  -3  -2  218.28   39.40
 -23   3   2  220.88   32.40
  23   3  -2  198.78   40.80
  21  -3  -2   16.70   28.00
  21  -3  -2   -8.50   25.30
  21   3  -2   45.00   29.60
  21   3  -2   17.20   26.10
 -21   3   2   18.80   19.60
  19  -3  -2  150.38   26.00
  19  -3  -2  143.49   27.40
  19   3  -2  223.48   34.80
 -19   3   2  189.58   26.20
  19   3  -2  159.28   28.30
  17  -3  -2  385.46   32.80
  17  -3  -2  308.67   31.60
 -17   3   2  333.77   27.30
  17   3  -2  324.67   34.80
  17   3  -2  332.27   34.50
  15  -3  -2  256.37   26.40
  15  -3  -2  284.47   27.50
  15   3  -2  238.68   28.20
 -15   3   2  269.67   22.60
  15   3  -2  267.97   29.10
  13  -3  -2 1348.57   56.09
  13  -3  -2 1311.37   56.39
 -13   3   2 1278.17   55.29
  13   3  -2 1379.76   59.59
  13   3  -2 1340.57   60.69
  11  -3  -2   99.79   14.50
  11  -3  -2  106.59   16.70
 -11   3   2   91.89   12.60
  11   3  -2  110.19   16.30
  -9  -3   2  942.11   43.00
   9  -3  -2  950.10   39.00
   9  -3  -2  913.11   38.40
  -9   3   2  898.81   38.10
   9   3  -2  840.12   40.50
   7  -3  -2 4305.07  147.99
  -7  -3   2 4377.96  152.18
   7  -3  -2 4382.96  149.39
  -7   3   2 4251.57  149.09
   7   3  -2 4153.78  150.78
  -5  -3   2 1049.79   43.00
   5   3  -2 1076.89   42.90
   5   3  -2 1035.40   42.40
  -5   3   2 1072.39   41.40
  -3  -3   2 3341.47  114.99
  -3  -3   2 3253.77  114.19
   3   3  -2 3129.79  114.19
  -1  -3   2 1671.23   63.19
  -1  -3   2 1590.24   63.29
   1   3  -2 1670.63   62.99
   1   3  -2 1870.31   65.79
   1  -3   2  473.95   24.20
   1  -3   2  513.65   24.50
  -1   3  -2  456.75   22.60
  -1   3  -2  428.96   23.20
   3  -3   2 4819.02  165.98
   3  -3   2 4709.13  164.78
  -3   3  -2 4729.13  164.18
  -3   3  -2 4649.43  165.18
   5  -3   2  423.26   25.80
   5  -3   2  421.66   26.30
   5   3   2  447.46   24.10
  -5   3  -2  429.16   23.00
  -5   3  -2  412.46   23.50
   7  -3   2  108.69   16.50
   7  -3   2  119.19   18.90
   7   3   2  113.39   18.10
  -7   3  -2  114.89   15.10
  -7   3  -2  126.99   15.10
   9  -3   2 1789.62   73.69
   9  -3   2 1784.42   73.09
  -9   3  -2 1765.72   71.99
   9   3   2 1797.82   73.99
  11  -3   2  324.87   30.50
  11  -3   2  333.97   30.40
 -11   3  -2  325.27   26.50
  11   3   2  325.17   30.60
  13  -3   2  556.14   41.70
  13  -3   2  527.45   40.60
 -13   3  -2  593.24   37.10
  13   3   2  638.44   41.80
  15  -3   2  232.78   32.30
  15  -3   2  284.57   39.10
  15   3   2  190.18   32.00
 -15   3  -2  233.48   29.50
  17  -3   2  259.17   37.20
  17  -3   2  235.18   38.20
 -17   3  -2  237.28   32.70
  19  -3   2  228.98   41.50
 -19   3  -2  275.27   40.70
  19   3   2  213.48   44.00
 -21   3  -2  106.09   48.70
  21   3   2   49.20   40.60
  23   3   2   43.50   45.30
 -23   3  -2   38.70   36.80
 -25   3  -2  138.69   42.40
  25   3   2   51.29   49.40
  27   3   2   50.39   60.19
 -27   3  -2  167.98   48.90
 -30   4   2   44.50   42.90
  30   4  -2  109.29   56.59
  28   4  -2   46.70   49.30
 -28   4   2   96.29   40.70
  26   4  -2  531.95   75.79
 -26   4   2  640.54   73.79
  24   4  -2   69.59   43.40
 -24   4   2   20.60   27.10
  22  -4  -2  258.37   39.70
  22  -4  -2  234.58   37.10
  22   4  -2  259.87   47.50
 -22   4   2  292.77   36.90
  20  -4  -2  284.07   40.80
  20  -4  -2  284.07   42.90
  20   4  -2  368.06   42.90
  20   4  -2  320.27   45.70
 -20   4   2  296.07   32.70
  18  -4  -2  225.18   34.30
  18  -4  -2  258.97   31.10
  18   4  -2  224.88   34.20
 -18   4   2  209.18   26.70
  18   4  -2  218.18   32.60
  16  -4  -2 2110.69   89.59
  16  -4  -2 2285.67   90.99
  16   4  -2 2261.67   95.09
 -16   4   2 2271.77   90.29
  16   4  -2 2212.78   95.09
  14  -4  -2  494.75   33.70
  14  -4  -2  534.35   34.00
  14   4  -2  509.25   34.40
 -14   4   2  476.85   30.30
  12  -4  -2  975.10   45.90
  12  -4  -2 1024.20   45.90
 -12   4   2  942.81   43.90
  12   4  -2  969.30   47.60
  10  -4  -2 6960.80  246.58
 -10  -4   2 7240.18  251.57
  10  -4  -2 7297.27  248.28
  10   4  -2 7079.59  250.07
 -10   4   2 7272.97  248.08
  -8  -4   2  659.23   34.50
   8   4  -2  605.74   31.70
  -8   4   2  599.44   29.60
   8   4  -2  634.14   31.80
  -6  -4   2  155.28   17.70
   6   4  -2  160.58   15.70
  -6   4   2  161.28   14.10
   6   4  -2  174.88   16.00
  -4  -4   2 1772.62   67.29
  -4  -4   2 1708.73   65.79
   4   4  -2 1688.63   65.59
   4   4  -2 1674.13   64.49
  -2  -4   2  107.69   15.40
  -2  -4   2  123.69   16.30
   2   4  -2  112.99   13.20
   2   4  -2  111.59   13.30
   0  -4   2 1713.03   66.49
   0  -4   2 1793.72   67.29
   0   4  -2 1720.03   65.79
   0   4  -2 1693.33   66.99
   2  -4   2  203.78   20.00
  -2   4  -2  214.18   16.80
  -2   4  -2  213.58   17.00
   4  -4   2 1390.36   57.19
   4  -4   2 1331.57   56.19
  -4   4  -2 1323.57   53.69
  -4   4  -2 1331.77   55.29
   6  -4   2 3449.35  131.39
   6  -4   2 3721.63  130.09
  -6   4  -2 3639.64  127.89
  -6   4  -2 3416.56  129.19
   6   4   2 3472.85  127.29
   8  -4   2 1696.83   75.29
   8  -4   2 1841.92   75.99
  -8   4  -2 1783.32   72.29
  -8   4  -2 1876.51   75.19
   8   4   2 1981.20   77.89
   8   4   2 1896.21   74.69
  10  -4   2  918.31   49.20
  10  -4   2  942.31   49.90
  10   4   2  908.81   49.50
 -10   4  -2  966.70   46.40
  10   4   2  895.91   47.30
  12  -4   2  757.22   48.30
  12  -4   2  680.93   45.60
  12   4   2  685.33   45.40
 -12   4  -2  727.13   42.50
  12   4   2  761.02   45.40
  14  -4   2   57.59   24.90
  14  -4   2   58.99   27.40
  14   4   2   63.99   25.50
 -14   4  -2   78.79   19.30
  14   4   2   77.69   22.50
  16  -4   2  325.97   45.70
  16  -4   2  293.37   40.50
  16   4   2  259.67   41.70
 -16   4  -2  339.97   34.20
  18  -4   2   86.29   36.40
 -18   4  -2  121.69   29.50
  18   4   2  121.89   34.10
 -20   4  -2  275.87   42.00
  20   4   2  248.58   47.30
 -22   4  -2  161.48   40.90
  22   4   2  140.59   87.69
 -24   4  -2  216.18   44.70
  24   4   2  198.68   55.29
  26   4   2  139.79   57.99
 -26   4  -2  263.77   50.49
  29   5  -2    6.00   56.19
 -29   5   2  -50.89   41.10
 -27   5   2   41.30   42.10
  27   5  -2   38.00   49.40
  25   5  -2  150.48   52.79
  23  -5  -2    2.40   53.29
  23   5  -2   45.30   34.30
 -23   5   2   91.19   29.00
  21  -5  -2   41.70   30.80
  21  -5  -2   11.40   33.40
  21   5  -2   58.19   28.30
 -21   5   2   28.70   22.00
  19  -5  -2  116.99   29.30
  19  -5  -2  158.68   30.60
 -19   5   2   94.09   22.70
  19   5  -2  150.98   28.20
  17  -5  -2  115.59   24.90
  17  -5  -2  118.09   27.10
 -17   5   2  117.99   21.40
  17   5  -2  128.79   27.40
  17   5  -2  140.39   31.00
  15  -5  -2  154.28   23.40
  15  -5  -2  137.89   23.10
  15   5  -2  121.79   22.20
 -15   5   2  134.79   19.70
  13  -5  -2 1256.77   56.99
  13  -5  -2 1179.58   56.89
  13   5  -2 1222.88   57.49
 -13   5   2 1194.08   54.29
  11  -5  -2  205.08   25.80
 -11   5   2  180.48   20.00
  11   5  -2  198.88   22.20
  11   5  -2  172.68   22.00
  -9  -5   2  152.88   23.80
   9   5  -2  125.49   18.60
   9   5  -2  114.59   16.80
  -9   5   2  107.29   15.30
  -7  -5   2 1936.21   76.29
   7   5  -2 1915.21   74.39
   7   5  -2 1968.10   76.29
  -7   5   2 1878.31   74.19
   5   5  -2  495.75   27.90
   5   5  -2  489.55   26.60
  -5   5   2  492.35   26.60
  -3  -5   2 1306.57   54.79
  -3  -5   2 1332.67   56.49
   3   5  -2 1374.16   52.89
   3   5  -2 1283.57   53.99
  -1  -5   2 2057.19   79.59
  -1  -5   2 2195.68   81.69
   1   5  -2 2002.80   78.69
   1  -5   2  224.38   22.70
   1  -5   2  228.18   24.00
  -1   5  -2  195.38   18.40
  -1   5  -2  213.48   18.50
   3  -5   2 2728.73  101.69
   3  -5   2 2625.44  101.09
  -3   5  -2 2686.43  101.99
  -3   5  -2 2701.23   99.49
   5  -5   2  193.68   27.30
   5  -5   2  238.78   29.70
  -5   5  -2  237.78   21.00
  -5   5  -2  240.98   20.80
   7  -5   2  340.07   32.10
   7  -5   2  350.46   32.60
  -7   5  -2  358.06   26.40
  -7   5  -2  344.17   24.60
   9  -5   2 2076.59   85.79
   9  -5   2 1993.80   85.29
  -9   5  -2 2052.89   83.69
  -9   5  -2 1972.10   79.99
   9   5   2 1992.40   81.19
  11  -5   2  150.48   26.90
  11  -5   2  127.09   24.50
  11   5   2   93.39   20.80
  11   5   2  101.19   25.00
 -11   5  -2   99.49   19.20
  13  -5   2  201.38   32.30
  13  -5   2  146.39   29.30
 -13   5  -2  166.28   25.60
  13   5   2  197.08   33.10
  13   5   2  156.28   31.90
  15  -5   2  306.97   41.10
  15  -5   2  326.87   43.30
  15   5   2  267.37   43.40
  15   5   2  227.78   36.30
 -15   5  -2  292.87   35.50
  17  -5   2  155.88   59.79
  17  -5   2  155.08   39.30
 -17   5  -2  109.09   28.40
  19   5   2  260.27   50.49
 -19   5  -2  268.17   41.70
 -21   5  -2   57.99   36.70
  21   5   2  129.29   49.30
  23   5   2   35.00   55.99
 -23   5  -2   90.49   40.50
  25   5   2   57.19   59.49
 -25   5  -2   63.99   45.80
  28   6  -2  -17.70   55.99
 -28   6   2   47.40   46.70
 -26   6   2  164.88   43.90
  26   6  -2  114.69   58.39
  24   6  -2  127.39   53.69
  22   6  -2  209.98   47.30
 -22   6   2  274.97   42.20
  20  -6  -2  184.28   36.30
  20  -6  -2  130.29   37.00
 -20   6   2  151.38   28.30
  20   6  -2  144.59   32.50
  18  -6  -2   46.60   29.00
  18  -6  -2   52.99   25.60
  18   6  -2   40.50   23.90
 -18   6   2   46.40   20.60
  16  -6  -2  348.67   43.40
  16  -6  -2  465.25   40.60
  16   6  -2  413.16   39.30
 -16   6   2  448.16   34.60
  14  -6  -2  265.17   34.80
  14  -6  -2  198.28   30.70
 -14   6   2  245.98   26.80
  14   6  -2  183.98   29.50
  14   6  -2  220.38   29.60
  12   6  -2  534.95   35.80
 -12   6   2  548.15   34.60
  12   6  -2  522.55   36.60
 -10  -6   2  732.53   44.20
 -10   6   2  703.83   35.20
  10   6  -2  676.93   38.50
 -10   6   2  696.53   37.70
  10   6  -2  702.63   40.20
  -8   6   2  439.36   27.80
   8   6  -2  474.65   30.60
  -6  -6   2 1369.96   64.09
   6   6  -2 1357.46   56.39
   6   6  -2 1358.16   58.49
  -6   6   2 1361.86   58.09
  -4  -6   2  681.43   38.90
   4   6  -2  686.13   35.90
  -2  -6   2 1000.10   47.70
  -2  -6   2 1067.69   49.60
   2   6  -2 1017.30   46.30
   0  -6   2  684.33   38.80
   0   6  -2  641.14   35.70
   0   6  -2  664.53   34.70
   2  -6   2  675.23   38.50
  -2   6  -2  600.34   33.20
  -2   6  -2  576.84   34.70
   4  -6   2  959.10   50.19
   4  -6   2  964.10   50.59
  -4   6  -2  951.00   46.60
  -4   6  -2  968.00   45.00
   6  -6   2  577.14   40.60
   6  -6   2  534.45   39.40
  -6   6  -2  559.24   33.80
  -6   6  -2  554.64   35.00
   8  -6   2  373.06   36.10
  -8   6  -2  284.07   26.60
  -8   6  -2  279.97   27.60
  10  -6   2  678.23   47.50
  10  -6   2  567.04   47.10
 -10   6  -2  600.04   39.90
 -10   6  -2  562.44   37.40
  10   6   2  578.44   37.80
  12  -6   2  291.87   37.00
  12  -6   2  299.47   43.60
  12   6   2  350.16   35.40
 -12   6  -2  288.17   32.50
  12   6   2  304.27   45.80
  14  -6   2   37.50   31.50
  14  -6   2   29.30   35.70
  14   6   2   24.30   34.90
  14   6   2  115.09   26.70
 -14   6  -2   51.49   21.80
  16   6   2   34.60   28.60
 -16   6  -2   63.29   26.70
  18   6   2  317.37   47.30
 -18   6  -2  253.87   60.09
  20   6   2  133.59   42.70
 -20   6  -2  197.18   42.10
  22   6   2   87.39   48.50
 -22   6  -2   45.20   36.70
  24   6   2  -35.60   59.39
 -24   6  -2   66.49   44.40
 -27   7   2   83.19   44.50
  27   7  -2   -8.70   57.19
 -25   7   2  145.69   43.30
  25   7  -2  146.59   56.09
  23   7  -2  109.79   47.90
 -23   7   2  154.28   35.60
  21   7  -2  256.07   51.49
 -21   7   2  247.48   38.20
  19  -7  -2  522.95   56.19
  19  -7  -2  519.35   62.59
  19   7  -2  578.94   53.59
  19   7  -2  644.24   55.89
 -19   7   2  621.94   56.89
  17  -7  -2  513.25   52.69
  17   7  -2  480.35   53.39
 -17   7   2  492.35   40.80
  17   7  -2  456.05   46.50
  15  -7  -2  316.87   41.60
  15   7  -2  283.97   38.10
 -15   7   2  351.16   33.50
  15   7  -2  272.47   36.40
  13  -7  -2  294.67   35.50
  13   7  -2  271.37   31.90
 -13   7   2  192.28   27.80
  13   7  -2  227.18   32.10
  11  -7  -2  447.16   37.20
 -11   7   2  410.26   32.40
  11   7  -2  406.86   34.50
  11   7  -2  464.05   35.90
  -9   7   2  292.67   27.50
   9   7  -2  277.97   29.30
  -7   7   2  957.20   46.90
   7   7  -2  919.21   48.40
  -5   7   2  689.73   38.40
   5   7  -2  697.23   42.70
  -3  -7   2 1514.95   67.99
   3   7  -2 1471.85   63.59
  -1  -7   2 2058.29   84.89
   1   7  -2 1987.50   80.99
   1  -7   2  852.81   49.60
   1  -7   2  880.71   48.90
  -1   7  -2  861.71   44.40
  -1   7  -2  892.21   46.80
   3  -7   2  446.86   36.70
   3  -7   2  331.57   35.20
  -3   7  -2  388.06   30.40
  -3   7  -2  395.56   31.90
   5  -7   2  260.27   35.10
   5  -7   2  273.07   31.80
  -5   7  -2  218.88   26.90
  -5   7  -2  210.38   26.70
   7  -7   2  271.67   37.50
   7  -7   2  163.08   26.60
  -7   7  -2  146.49   22.00
  -7   7  -2  171.68   22.30
   9  -7   2  309.87   43.10
   9  -7   2  372.36   46.20
  -9   7  -2  409.66   34.20
  -9   7  -2  417.56   32.60
   9   7   2  306.27   33.90
  11  -7   2  191.58   33.10
 -11   7  -2  245.08   33.90
 -11   7  -2  261.37   31.60
  11   7   2  156.18   26.40
  13  -7   2   94.59   34.00
  13  -7   2  209.88   40.50
  13   7   2  184.88   28.20
 -13   7  -2  157.28   32.00
 -15   7  -2  602.34   51.79
  15   7   2  536.35   51.69
 -17   7  -2  436.06   51.99
  17   7   2  357.26   48.50
 -19   7  -2   29.10   35.00
  19   7   2  -15.20   49.40
  21   7   2   57.39   57.19
 -21   7  -2  102.29   39.60
  23   7   2  187.58   63.19
 -23   7  -2   70.79   44.60
  24   8  -2    8.90   50.99
 -24   8   2   21.40   40.60
  24   8  -2   33.60   43.70
  22   8  -2   41.40   40.90
 -22   8   2  126.69   37.60
  22   8  -2   52.59   44.60
  20   8  -2   80.19   36.80
 -20   8   2   61.89   34.90
  20   8  -2   51.69   35.70
  18  -8  -2   15.10   38.20
 -18   8   2   45.50   26.30
  18   8  -2  107.79   35.60
  18   8  -2   62.29   31.00
  16  -8  -2  117.09   33.60
 -16   8   2  156.38   30.50
  16   8  -2  197.38   33.20
  16   8  -2  160.88   33.90
 -14   8   2  233.88   34.00
  14   8  -2  190.48   31.80
  14   8  -2  225.28   38.20
 -12   8   2  198.38   29.80
  12   8  -2  216.78   33.60
  10   8  -2   67.19   22.70
 -10   8   2   38.10   17.40
  -8   8   2  411.66   32.60
   8   8  -2  455.65   36.60
   6   8  -2  511.75   37.30
  -6   8   2  508.65   35.40
  -4   8   2  159.88   24.20
   4   8  -2  218.68   25.90
  -2  -8   2  405.16   38.50
   2   8  -2  409.46   32.30
   0  -8   2  206.78   29.00
   0   8  -2  198.38   25.80
   0   8  -2  160.38   27.20
   2  -8   2  668.53   47.10
  -2   8  -2  609.64   39.00
  -2   8  -2  674.93   41.90
   4  -8   2  683.93   47.90
   4  -8   2  589.44   48.10
  -4   8  -2  655.53   42.00
  -4   8  -2  656.03   40.50
   6  -8   2   -7.70   26.00
   6  -8   2   -0.50   24.10
  -6   8  -2    3.90   17.00
  -6   8  -2    2.30   17.80
   8  -8   2  293.97   39.10
   8  -8   2  311.97   48.50
  -8   8  -2  328.27   37.20
  -8   8  -2  298.57   33.80
   8   8   2  259.17   34.40
  10  -8   2  330.27   52.59
  10  -8   2  295.57   41.40
 -10   8  -2  363.26   43.10
  10   8   2  276.37   39.40
 -10   8  -2  350.36   38.50
  12  -8   2   75.09   37.70
  12   8   2  143.69   29.90
 -12   8  -2  184.68   29.30
  14   8   2  375.76   56.99
 -16   8  -2   90.79   36.20
  16   8   2   24.40   35.60
 -18   8  -2   79.49   38.40
  18   8   2   89.89   40.70
  20   8   2  -17.20   46.10
 -20   8  -2  -20.70   38.30
 -23   9   2   77.19   41.60
  23   9  -2  117.99   49.80
  23   9  -2  107.49   63.99
  21   9  -2  214.98   49.70
  21   9  -2  162.28   47.60
 -21   9   2  195.18   45.40
 -19   9   2   69.49   34.10
  19   9  -2   24.90   37.10
  19   9  -2   59.99   46.00
  17  -9  -2  205.68   46.10
  17  -9  -2  177.88   47.10
 -17   9   2  295.97   49.00
  17   9  -2  215.78   38.20
  15  -9  -2  400.76   57.19
 -15   9   2  512.85   48.50
  15   9  -2  617.14   51.89
 -13   9   2   69.99   31.60
  13   9  -2  168.78   38.40
  11   9  -2  182.48   30.70
 -11   9   2  241.68   37.20
   9   9  -2  455.45   40.90
  -9   9   2  518.85   40.10
   7   9  -2  222.68   28.70
  -7   9   2  183.98   28.70
  -5   9   2  399.56   34.20
   5   9  -2  384.26   34.90
   3   9  -2  635.44   43.20
  -3   9   2  670.53   42.50
  -1  -9   2  475.85   44.50
   1   9  -2  438.06   43.60
   1   9  -2  449.66   36.10
   1  -9   2  253.27   40.40
  -1   9  -2  329.57   33.20
  -1   9  -2  340.37   41.50
   3  -9   2  398.26   47.70
  -3   9  -2  521.95   38.60
  -3   9  -2  501.45   45.40
   5  -9   2  100.49   31.30
   5  -9   2  152.18   32.40
  -5   9  -2  138.69   26.70
  -5   9  -2  195.88   26.10
   7  -9   2  129.69   35.90
   7  -9   2   65.09   37.00
  -7   9  -2  102.69   23.70
  -7   9  -2  130.59   25.10
   9  -9   2   41.00   38.20
   9  -9   2  105.29   62.79
  -9   9  -2   81.89   26.80
  -9   9  -2   71.29   28.50
  11  -9   2  293.57   52.79
  11  -9   2  301.47   75.49
 -11   9  -2  271.97   34.80
  11   9   2  252.47   35.30
  13   9   2  291.47   41.60
 -13   9  -2  268.57   41.70
 -15   9  -2   63.99   35.20
  15   9   2   87.79   46.80
  17   9   2  150.28   54.09
 -17   9  -2  156.88   42.30
  19   9   2   73.69   46.80
 -19   9  -2   46.80   45.40
 -20  10   2  130.59   42.20
  20  10  -2  149.99   45.70
 -18  10   2   82.79   39.00
  18  10  -2  111.69   41.60
 -16  10   2   84.09   34.80
  16  10  -2  131.99   38.30
  14  10  -2  224.38   42.00
  12  10  -2  118.19   28.90
 -12  10   2  131.19   33.80
  10  10  -2  335.67   46.00
 -10  10   2  310.67   42.40
   8  10  -2  268.97   40.80
  -8  10   2  280.97   36.50
   6  10  -2   88.39   25.90
  -6  10   2  111.69   26.90
   4  10  -2  215.48   28.70
  -4  10   2  206.68   30.60
   2  10  -2  387.66   38.00
   2  10  -2  398.26   43.40
   0 -10   2  114.29   35.40
   0  10  -2  189.78   33.80
   0  10  -2  210.78   28.40
   2 -10   2  246.58   39.80
  -2  10  -2  302.57   40.40
   4 -10   2  102.39   35.60
  -4  10  -2  173.58   28.90
   6 -10   2   71.39   37.90
  -6  10  -2  196.48   34.00
  -6  10  -2  164.28   30.90
   8 -10   2  338.17   47.60
   8 -10   2  399.46   54.79
  -8  10  -2  487.75   52.29
  -8  10  -2  445.96   47.60
  10 -10   2   56.09   49.00
 -10  10  -2  122.79   36.40
 -10  10  -2   63.89   33.30
 -12  10  -2  138.69   38.30
  14  10   2   34.30   42.10
 -14  10  -2  147.59   39.60
  16  10   2  134.29   51.39
 -16  10  -2  126.99   42.10
  15  11  -2   31.70   39.50
 -15  11   2   95.39   39.80
  13  11  -2  147.99   35.40
 -13  11   2  114.79   39.00
  11  11  -2   29.70   38.90
 -11  11   2   35.90   36.40
   9  11  -2  -11.00   29.70
  -9  11   2  105.99   31.90
  -7  11   2   75.69   29.10
  -5  11   2   98.89   29.40
  -3  11   2  258.27   35.30
   3  11  -2  293.77   45.50
   3  11  -2  316.27   43.00
  -1  11   2  160.78   30.10
   1  11  -2  186.28   38.90
   1  11  -2  152.68   36.90
  -1  11  -2   21.80   29.50
  -3  11  -2  255.17   39.50
  -3  11  -2  283.67   37.40
  -5  11  -2   58.69   28.20
  -5  11  -2   72.09   32.20
  -7  11  -2  138.89   37.30
  -7  11  -2  185.48   38.00
  -9  11  -2  106.89   36.10
  -9  11  -2  102.19   38.40
 -11  11  -2   33.20   37.10
 -11  11  -2   69.49   43.10
  10  12  -2   87.59   38.00
 -10  12   2  120.69   40.10
  -8  12   2  190.38   39.50
   8  12  -2  225.38   39.50
  -6  12   2  132.39   35.10
  -4  12   2   17.20   31.30
   4  12  -2  117.49   32.50
  -2  12   2   69.49   31.10
   2  12  -2   16.20   29.80
   0  12   2   32.10   31.80
   0  12  -2   82.29   34.80
  -2  12  -2  127.69   37.20
  -2  12  -2  197.48   45.90
  -4  12  -2  230.88   39.80
  -6  12  -2  244.98   43.40
  -6  12  -2  327.27   46.00
  32   0  -3   34.20   55.19
  30   0  -3   54.19   43.40
  28   0  -3   22.20   39.70
  26   0  -3  174.08   49.50
  24   0  -3  394.66   52.69
  24   0  -3  435.46   51.09
  22   0  -3  170.58   29.80
 -22   0   3  200.78   29.50
 -20   0   3  817.82   45.60
  20   0  -3  835.42   48.20
 -18   0   3  364.76   27.50
  18   0  -3  329.07   31.30
  16   0  -3  673.33   40.10
 -16   0   3  664.63   34.90
  14   0  -3 1241.08   51.39
 -14   0   3 1170.78   50.19
 -12   0   3 1676.23   65.39
  12   0  -3 1764.72   65.79
  10   0  -3 2466.25   85.99
 -10   0   3 2370.86   85.99
  10   0  -3 2367.06   90.59
   8   0  -3  164.58   10.50
   8   0  -3  163.08   13.90
  -6   0   3  247.28   14.50
   6   0  -3  262.27   14.80
   4   0  -3   33.10    5.60
  -4   0   3   30.30    4.00
   4   0  -3   37.10    5.30
  -4   0   3   37.10    5.40
   2   0  -3   62.09    6.20
  -2   0   3   72.89    5.30
  -2   0   3   71.39    4.70
   2   0  -3   53.69    6.90
   2   0  -3   74.49    6.20
  -2   0   3   64.49    6.30
   0   0  -3  197.48   10.60
   0   0   3  199.18   10.50
   0   0   3  211.78   10.90
   0   0  -3  200.88   11.00
  -2   0  -3   94.99    9.10
   2   0   3   87.09    9.30
   2   0   3   97.79    9.90
  -4   0  -3 1071.49   44.90
   4   0   3 1125.79   45.20
   4   0   3 1191.88   44.20
  -6   0  -3  750.22   35.80
   6   0   3  815.72   37.00
   6   0   3  838.02   36.30
   8   0   3  571.44   32.40
  -8   0  -3  580.64   30.70
  10   0   3   87.29   17.30
 -10   0  -3  120.99   17.40
  12   0   3   61.79   18.50
 -12   0  -3   53.79   14.00
 -14   0  -3  279.67   28.30
  14   0   3  256.17   34.70
  16   0   3  113.89   28.20
  16   0   3  143.79   28.80
 -16   0  -3  179.28   29.70
 -18   0  -3  268.37   43.50
  18   0   3  202.08   38.80
 -20   0  -3  231.98   39.10
 -22   0  -3   16.50   37.90
 -24   0  -3  181.98   43.50
  33  -1  -3   74.29   57.39
  33   1  -3  111.39   58.19
  31  -1  -3  -39.60   45.40
  31   1  -3  -13.30   50.39
  29  -1  -3  134.39   39.50
  29   1  -3   35.60   43.50
 -27   1   3  291.17   44.70
  27   1  -3  301.97   50.79
  25  -1  -3  216.08   38.00
  25   1  -3  236.78   41.10
  25   1  -3  244.28   44.30
 -25   1   3  244.88   40.00
  23  -1  -3  346.47   43.20
  23   1  -3  374.36   49.99
 -23   1   3  325.17   34.80
  23   1  -3  277.87   44.60
  21  -1  -3   77.29   23.60
  21   1  -3  103.19   25.70
  21   1  -3  104.69   25.90
 -21   1   3   67.19   19.20
  19  -1  -3  306.27   31.80
  19   1  -3  270.77   33.30
  19   1  -3  259.97   32.80
 -19   1   3  262.57   25.50
  17  -1  -3  693.23   38.70
 -17   1   3  676.63   36.30
  17   1  -3  699.93   42.30
  17   1  -3  649.24   44.00
  15  -1  -3 2074.29   79.49
  15   1  -3 1975.50   85.29
  15   1  -3 2053.99   80.19
 -15   1   3 2017.70   78.79
  13  -1  -3 3033.50  109.99
 -13   1   3 2905.91  108.59
  13   1  -3 3058.19  110.09
  13   1  -3 3018.50  115.59
  11  -1  -3  419.86   21.70
  11   1  -3  398.26   22.50
 -11   1   3  414.36   20.90
  11   1  -3  419.06   25.90
  -9  -1   3 4079.99  147.19
   9  -1  -3 4229.98  142.59
   9   1  -3 4181.48  147.99
  -9   1   3 4119.09  143.59
  -7  -1   3 4521.65  160.28
   7   1  -3 4702.13  164.18
   5  -1  -3 2235.38   72.39
  -5  -1   3 2027.60   73.19
   5   1  -3 1981.40   72.39
  -5   1   3 2029.10   71.69
   5   1  -3 1926.91   73.09
  -3  -1   3  203.68   10.70
  -3  -1   3  203.18   11.30
   3   1  -3  168.38   10.60
   3   1  -3  178.08   11.40
  -1  -1   3  986.40   40.20
  -1  -1   3 1046.60   40.50
  -1  -1   3 1074.29   41.20
   1   1  -3 1052.19   40.40
   1   1  -3 1212.58   41.70
   1   1  -3 1167.98   40.90
  -1   1   3 1109.79   39.40
  -1  -1  -3 7523.75  262.57
   1  -1   3 7970.80  262.37
   1  -1   3 7853.41  261.97
  -1   1  -3 7598.04  262.17
  -1   1  -3 7841.52  262.97
   1   1   3 7745.42  261.57
   3  -1   3 6380.06  210.38
   3  -1   3 6072.09  209.28
  -3  -1  -3 6170.18  210.18
  -3   1  -3 5915.01  208.78
   3   1   3 6235.28  209.98
  -3   1  -3 5990.50  209.88
   5  -1   3  103.49   15.80
   5  -1   3   80.29   13.50
  -5  -1  -3   94.39   11.90
   5   1   3  108.29   14.20
  -5   1  -3   91.69   11.60
   7  -1   3 3388.66  122.79
  -7  -1  -3 3314.07  124.19
   7  -1   3 3468.55  124.29
   7   1   3 3494.15  124.29
  -7   1  -3 3385.76  123.99
   9  -1   3 2743.03  108.39
   9  -1   3 2533.85  114.39
  -9  -1  -3 3134.39  110.79
   9   1   3 3016.70  111.89
  -9   1  -3 3055.89  109.79
  11  -1   3  562.44   35.60
 -11  -1  -3  526.15   33.80
 -11   1  -3  544.55   34.00
  11   1   3  608.24   37.10
  13  -1   3   85.39   20.50
 -13  -1  -3   52.89   15.30
  13  -1   3   95.99   21.10
  13   1   3   62.89   20.60
 -13   1  -3   62.79   16.10
  15  -1   3  334.17   39.40
 -15  -1  -3  345.17   33.70
  15  -1   3  372.36   40.90
 -15   1  -3  361.96   32.70
  15   1   3  296.37   39.30
  17  -1   3  555.54   53.19
 -17  -1  -3  575.14   47.80
 -17   1  -3  636.34   46.40
 -19  -1  -3  397.56   45.90
 -19   1  -3  337.57   43.60
 -21   1  -3    6.10   28.70
 -23   1  -3  267.67   47.00
 -25   1  -3  169.78   46.50
 -27   1  -3    4.30   49.00
  32  -2  -3   53.99   50.79
  32   2  -3   61.69   55.29
 -30   2   3  -19.40   36.40
  30   2  -3   12.70   44.60
 -28   2   3   42.40   39.50
  28   2  -3   61.39   41.80
 -26   2   3  375.36   45.30
  26   2  -3  439.36   94.89
  24  -2  -3  361.26   43.30
  24  -2  -3  379.36   46.60
 -24   2   3  326.97   38.30
  24   2  -3  346.97   49.90
  24   2  -3  323.37   45.40
  22  -2  -3  270.77   38.10
  22   2  -3  252.47   40.10
 -22   2   3  275.87   31.10
  22   2  -3  155.28   34.10
  20  -2  -3  498.85   40.10
 -20   2   3  527.65   35.60
  20   2  -3  500.55   41.20
  20   2  -3  503.25   43.90
  18  -2  -3  966.60   49.60
  18   2  -3  929.31   50.09
 -18   2   3  969.20   47.20
  18   2  -3  942.01   55.09
  16  -2  -3  633.94   35.30
  16   2  -3  592.64   36.80
  16   2  -3  635.74   40.20
 -16   2   3  606.64   32.90
  14  -2  -3  588.94   31.10
  14   2  -3  570.74   35.40
  14   2  -3  569.04   34.10
 -14   2   3  596.64   29.80
  12  -2  -3  968.50   41.20
  12   2  -3  975.30   46.30
 -12   2   3  991.30   40.90
  10  -2  -3  795.22   32.60
 -10  -2   3  813.82   38.70
 -10   2   3  775.42   32.60
  10   2  -3  735.73   36.60
   8  -2  -3 2868.11  101.79
  -8  -2   3 2861.41  106.79
  -8   2   3 3123.69  102.39
   8   2  -3 2881.81  106.29
  -6  -2   3 8006.50  267.07
   6   2  -3 7724.93  266.47
   6   2  -3 7884.61  267.57
  -6   2   3 7726.43  262.87
  -4  -2   3 3723.33  127.09
  -4  -2   3 3643.64  127.09
   4   2  -3 3455.05  129.39
   4   2  -3 3737.13  126.99
  -2  -2   3 4972.70  169.48
  -2  -2   3 5019.40  169.28
   2   2  -3 4916.01  169.18
   2   2  -3 4804.52  168.88
   0  -2   3 8471.05  286.27
   0  -2   3 8600.74  286.67
   0  -2   3 8212.58  286.37
   0   2  -3 8509.85  285.97
   0   2  -3 8478.65  286.57
   2  -2   3  968.20   37.10
   2  -2   3  849.72   36.10
  -2   2  -3  792.52   35.30
   2   2   3  792.82   35.10
  -2   2  -3  854.31   35.20
   4  -2   3 1058.09   50.09
   4  -2   3 1055.39   49.99
  -4   2  -3 1158.48   46.00
   4   2   3 1238.08   47.60
  -4   2  -3 1220.48   47.50
   6  -2   3 1382.96   55.99
   6  -2   3 1336.57   55.39
  -6   2  -3 1279.57   52.79
  -6   2  -3 1318.87   54.49
   6   2   3 1332.27   55.39
  -8   2  -3  279.07   21.50
  10  -2   3 1537.05   66.69
  10  -2   3 1514.75   64.79
 -10   2  -3 1474.25   64.29
  10   2   3 1473.75   65.79
  12  -2   3  445.56   37.10
  12  -2   3  480.45   36.70
 -12   2  -3  441.46   32.20
  12   2   3  411.46   36.60
  14  -2   3  229.18   36.80
  14  -2   3  134.89   27.10
  14   2   3  209.68   35.10
 -14   2  -3  157.88   26.10
  16  -2   3  865.31   61.49
  16  -2   3  934.81   63.09
 -16   2  -3  970.40   54.69
  18  -2   3  156.98   39.10
 -18   2  -3  178.58   32.50
 -20   2  -3   51.89   34.30
 -22   2  -3   81.09   38.80
 -24   2  -3   66.39   40.50
  26   2   3   30.60   52.59
 -26   2  -3  -12.80   46.80
  31   3  -3   35.90   52.79
 -31   3   3  -17.50   42.60
 -29   3   3  149.69   44.90
  29   3  -3  169.28   49.90
  27   3  -3   -2.70   41.00
 -27   3   3   95.79   37.00
  25  -3  -3  232.08   42.70
  25   3  -3  290.27   51.69
 -25   3   3  235.18   43.10
  23  -3  -3   53.39   29.40
  23  -3  -3  -20.40   28.30
  23   3  -3   23.10   31.30
 -23   3   3    1.60   20.20
  23   3  -3    9.40   33.10
  21  -3  -3  198.18   29.40
  21  -3  -3  211.18   30.50
  21   3  -3  242.48   36.40
  21   3  -3  201.48   33.70
 -21   3   3  179.28   29.30
  19  -3  -3 1347.67   64.29
  19  -3  -3 1270.57   62.79
  19   3  -3 1367.06   67.59
 -19   3   3 1398.46   63.19
  19   3  -3 1479.25   73.19
  17  -3  -3  155.68   25.70
  17  -3  -3  162.88   26.00
 -17   3   3  120.39   20.40
  17   3  -3  157.68   25.00
  17   3  -3  134.59   23.70
  15  -3  -3  265.57   23.70
  15   3  -3  230.58   25.90
  15   3  -3  237.48   26.80
 -15   3   3  197.38   19.70
  13  -3  -3 1180.18   51.59
  13  -3  -3 1300.37   52.59
 -13   3   3 1258.87   51.69
  13   3  -3 1253.97   56.89
 -11  -3   3  325.27   26.20
  11  -3  -3  307.87   20.40
  11  -3  -3  350.46   20.80
  11   3  -3  276.07   22.00
 -11   3   3  289.27   18.60
   9  -3  -3 2644.74   95.59
  -9  -3   3 2800.82  101.89
   9  -3  -3 2794.22   97.09
   9   3  -3 2583.44   99.79
  -9   3   3 2680.73   96.29
  -7  -3   3 1784.32   64.69
   7   3  -3 1566.04   62.59
   7   3  -3 1577.44   62.89
  -7   3   3 1585.74   59.69
  -5  -3   3  418.16   23.20
  -5  -3   3  400.46   22.80
   5   3  -3  441.56   22.50
   5   3  -3  409.36   21.70
  -3  -3   3 4151.28  147.49
  -3  -3   3 4359.46  148.29
   3   3  -3 4141.59  147.29
   3   3  -3 4244.68  147.09
  -1  -3   3 1210.08   47.90
  -1  -3   3 1157.58   47.50
   1   3  -3 1125.49   46.70
   1   3  -3 1182.38   46.90
   1   3  -3 1260.87   48.10
   1  -3   3 1035.40   44.10
   1  -3   3 1028.60   44.30
   1  -3   3 1009.10   43.90
  -1   3  -3 1029.70   43.30
  -1   3  -3 1131.29   43.20
   3  -3   3 1991.60   75.59
   3  -3   3 1995.40   75.89
  -3   3  -3 1927.61   73.39
  -3   3  -3 1912.01   74.49
   5  -3   3  354.96   24.60
   5  -3   3  359.26   26.50
  -5   3  -3  298.77   20.30
  -5   3  -3  324.47   21.90
   5   3   3  356.96   24.80
  -7   3  -3  557.54   31.10
  -7   3  -3  571.74   30.00
   9  -3   3  364.06   33.00
   9  -3   3  383.26   31.00
  -9   3  -3  390.56   32.50
   9   3   3  340.27   30.80
  11  -3   3  109.79   22.60
  11  -3   3   80.39   19.80
  11   3   3  123.09   22.70
 -11   3  -3  112.39   18.70
  13  -3   3  421.96   40.40
  13  -3   3  463.15   40.40
 -13   3  -3  437.96   33.90
  13   3   3  404.56   39.80
  15  -3   3  233.28   34.70
  15  -3   3  258.77   43.30
 -15   3  -3  245.18   32.40
  15   3   3  254.17   39.90
  17  -3   3  140.49   36.10
  17  -3   3  119.39   36.60
 -17   3  -3  165.58   36.30
 -19   3  -3  -14.30   28.80
 -21   3  -3    5.60   32.60
  23   3   3  222.38   55.69
  25   3   3   48.10   56.59
 -25   3  -3  108.09   45.00
 -30   4   3  -29.10   39.20
  30   4  -3   46.70   50.99
  28   4  -3   94.19   47.90
 -28   4   3   19.20   36.00
 -26   4   3  258.87   44.70
  26   4  -3  195.88   56.89
  24  -4  -3  331.87   50.19
  24   4  -3  321.37   53.49
 -24   4   3  339.57   47.90
  22  -4  -3  316.67   42.60
  22  -4  -3  305.57   45.10
 -22   4   3  316.37   34.90
  22   4  -3  324.67   45.40
  22   4  -3  318.87   49.99
  20  -4  -3  259.97   38.80
  20  -4  -3  328.07   38.70
  20   4  -3  362.26   44.70
  20   4  -3  339.07   40.60
 -20   4   3  386.46   33.20
  18  -4  -3  308.47   32.50
  18  -4  -3  251.97   32.60
 -18   4   3  327.97   28.50
  18   4  -3  289.77   38.10
  18   4  -3  338.77   35.10
  16  -4  -3 1436.96   65.29
  16  -4  -3 1629.84   65.89
  16   4  -3 1507.15   70.19
 -16   4   3 1421.96   63.99
  16   4  -3 1560.14   70.99
  14  -4  -3  179.78   23.20
  14  -4  -3  168.48   22.70
  14   4  -3  201.78   24.60
 -14   4   3  173.18   19.00
 -12  -4   3  242.08   29.10
  12  -4  -3  268.37   22.60
 -12   4   3  221.48   18.50
  12   4  -3  251.57   22.60
 -10  -4   3  487.75   32.80
 -10   4   3  503.25   25.70
  10   4  -3  461.55   28.50
  10   4  -3  511.15   29.20
  -8  -4   3  830.82   39.90
   8   4  -3  781.62   37.50
  -8   4   3  827.52   35.30
   8   4  -3  805.32   37.80
  -6  -4   3 6548.15  227.78
   6   4  -3 6556.84  227.88
   6   4  -3 6595.64  226.78
  -6   4   3 6583.84  225.28
  -4  -4   3  949.71   43.30
   4   4  -3 1032.40   42.10
   4   4  -3  997.30   42.50
  -2  -4   3  885.41   39.50
  -2  -4   3  801.72   53.19
   2   4  -3  846.32   37.70
   2   4  -3  888.31   37.30
   0  -4   3 6903.11  227.28
   0  -4   3 6406.76  225.38
   0   4  -3 6373.06  224.78
   0   4  -3 6383.76  226.38
   2  -4   3  533.35   31.50
   2  -4   3  557.24   37.10
  -2   4  -3  576.74   28.70
  -2   4  -3  558.84   29.30
   4  -4   3 1326.47   55.09
   4  -4   3 1241.68   54.09
  -4   4  -3 1150.78   51.69
  -4   4  -3 1142.89   50.49
   6  -4   3  407.96   32.60
   6  -4   3  423.36   31.00
  -6   4  -3  378.06   26.30
   6   4   3  379.66   29.40
  -6   4  -3  388.46   25.00
   6   4   3  412.56   25.80
   8  -4   3  216.18   30.30
   8  -4   3  252.57   28.00
   8   4   3  198.48   22.80
   8   4   3  229.18   27.50
  -8   4  -3  254.97   22.50
  -8   4  -3  185.08   22.50
  10  -4   3 3343.87  130.29
  10  -4   3 3403.26  130.59
 -10   4  -3 3317.77  129.29
  10   4   3 3432.16  131.19
  10   4   3 3486.05  131.29
  12  -4   3  186.28   30.00
  12  -4   3  167.38   28.70
  12   4   3  188.78   30.40
  12   4   3  148.79   28.20
 -12   4  -3  175.08   26.10
  14  -4   3  279.57   37.70
  14  -4   3  358.86   41.70
  14   4   3  251.67   38.00
  14   4   3  269.47   43.70
 -14   4  -3  255.07   33.00
  16  -4   3  850.51   70.39
  16  -4   3  972.30   65.89
  16   4   3  984.30   63.89
 -16   4  -3 1036.50   63.89
  18   4   3   91.39   38.50
 -18   4  -3  107.99   32.50
 -20   4  -3   41.60   30.40
  20   4   3   32.20   43.80
  22   4   3  133.69   51.79
 -22   4  -3  183.78   43.20
 -24   4  -3  -22.30   42.00
  24   4   3   50.49   54.39
  29   5  -3   34.50   48.80
 -29   5   3  -15.30   41.20
  27   5  -3   -8.20   49.00
 -27   5   3   29.00   35.70
 -25   5   3  488.25   52.59
  25   5  -3  523.15   72.69
  23  -5  -3  126.09   35.00
  23  -5  -3   75.29   35.80
 -23   5   3  148.59   31.10
  23   5  -3  185.58   42.00
  21  -5  -3   85.79   30.30
  21  -5  -3   75.99   27.70
 -21   5   3   48.30   21.60
  21   5  -3   48.50   28.10
  19  -5  -3  418.16   43.40
  19  -5  -3  491.35   41.60
  19   5  -3  477.05   60.39
  19   5  -3  556.14   46.70
 -19   5   3  502.85   37.10
  17  -5  -3  171.68   25.80
  17  -5  -3  201.98   27.10
 -17   5   3  152.38   25.10
  17   5  -3  187.78   28.70
  15  -5  -3 1187.98   56.09
  15  -5  -3 1127.29   55.29
 -15   5   3 1170.68   55.39
  15   5  -3 1172.98   67.29
  13  -5  -3  599.94   43.30
  13   5  -3  616.34   36.80
 -13   5   3  650.63   34.40
  13   5  -3  617.94   38.10
 -11  -5   3  180.88   25.40
  11  -5  -3  146.09   22.50
  11   5  -3  122.69   21.00
 -11   5   3  159.58   17.40
  11   5  -3  149.88   20.60
  -9  -5   3 1252.37   56.99
  -9   5   3 1283.17   52.09
   9   5  -3 1261.77   55.09
   9   5  -3 1213.88   53.79
  -7  -5   3  696.43   41.40
  -7   5   3  679.13   32.60
   7   5  -3  724.83   35.00
   7   5  -3  657.83   35.20
  -5  -5   3  318.47   26.30
  -5  -5   3  298.07   25.10
   5   5  -3  319.77   22.00
   5   5  -3  307.37   22.70
  -3  -5   3  353.16   26.70
  -3  -5   3  437.26   29.20
   3   5  -3  321.47   23.20
   3   5  -3  339.97   22.80
  -1  -5   3  447.06   32.50
  -1  -5   3  494.25   31.90
   1   5  -3  480.35   27.80
   1   5  -3  472.35   27.90
   1  -5   3  771.62   41.30
   1  -5   3  865.31   42.70
  -1   5  -3  844.72   40.70
  -1   5  -3  821.12   38.90
   3  -5   3  557.74   35.20
  -3   5  -3  464.55   29.90
  -3   5  -3  541.35   29.70
   5  -5   3  121.49   20.90
   5  -5   3  145.89   21.70
  -5   5  -3  121.79   18.70
  -5   5  -3  115.89   18.80
   7  -5   3  239.18   33.60
  -7   5  -3  269.77   23.40
  -7   5  -3  198.38   23.80
   9  -5   3  476.85   42.80
   9  -5   3  503.15   41.00
  -9   5  -3  480.05   34.30
   9   5   3  451.65   39.80
  -9   5  -3  509.45   33.10
   9   5   3  488.15   34.10
  11  -5   3  125.59   30.60
  11  -5   3  127.29   26.80
 -11   5  -3  100.09   22.00
  11   5   3   97.49   27.40
  11   5   3   68.89   22.00
  13  -5   3  108.69   33.80
  13  -5   3   79.49   28.10
  13   5   3  136.09   26.10
  13   5   3  152.78   30.10
  15  -5   3    5.50   33.60
  15  -5   3   18.60   37.30
 -15   5  -3   13.60   28.10
  15   5   3   34.20   25.90
  15   5   3   56.89   53.79
 -17   5  -3   84.29   32.60
  17   5   3   71.19   31.30
 -19   5  -3  244.48   38.00
  19   5   3  243.08   49.99
 -21   5  -3  -15.90   35.50
 -23   5  -3  -11.40   43.00
  23   5   3   98.29   56.79
  28   6  -3  -30.00   53.89
 -28   6   3   36.10   44.40
  26   6  -3  170.48   52.19
 -26   6   3  213.58   40.40
  24   6  -3  152.08   45.90
 -24   6   3   75.59   30.70
  22  -6  -3  313.67   52.29
  22  -6  -3  245.08   44.70
 -22   6   3  288.77   46.60
  22   6  -3  376.06   61.29
  20  -6  -3  406.86   53.19
  20  -6  -3  460.75   47.40
  20   6  -3  458.95   48.20
 -20   6   3  461.75   40.00
  18  -6  -3  140.89   29.80
  18  -6  -3  145.79   29.60
  18   6  -3  130.19   29.00
 -18   6   3  203.08   28.90
  16  -6  -3  302.07   34.80
  16  -6  -3  267.57   38.00
  16   6  -3  348.87   35.00
 -16   6   3  287.67   29.20
  16   6  -3  357.56   34.90
  14  -6  -3  652.43   42.60
 -14   6   3  699.03   39.20
  14   6  -3  640.14   42.20
  14   6  -3  652.33   42.10
 -12   6   3  437.66   29.20
  12   6  -3  403.96   31.60
  12   6  -3  402.36   32.20
 -10  -6   3  988.90   51.59
  10   6  -3  919.51   47.60
  10   6  -3  926.51   46.20
 -10   6   3  954.60   44.70
  -8  -6   3   72.99   20.00
   8   6  -3   88.49   15.40
  -8   6   3   37.80   12.10
   8   6  -3   58.89   14.10
  -6  -6   3 1549.45   65.89
  -6   6   3 1497.05   63.09
   6   6  -3 1528.25   62.79
   6   6  -3 1574.74   65.19
  -4  -6   3  898.61   45.40
   4   6  -3  843.22   40.40
   4   6  -3  883.71   42.80
  -2  -6   3  290.17   29.30
   2   6  -3  297.67   24.00
   0  -6   3 1590.04   68.29
   0  -6   3 1523.15   66.69
   0   6  -3 1541.85   63.69
   0   6  -3 1487.85   65.59
   2  -6   3  210.18   29.70
   2  -6   3  265.77   28.50
  -2   6  -3  179.48   22.10
  -2   6  -3  219.58   22.70
   4  -6   3  568.74   40.20
   4  -6   3  514.45   39.30
  -4   6  -3  528.55   33.70
  -4   6  -3  525.75   32.60
   6  -6   3  469.55   41.90
   6  -6   3  494.55   40.90
  -6   6  -3  475.75   34.30
  -6   6  -3  556.34   33.40
   8  -6   3  347.97   41.10
   8  -6   3  363.46   38.60
  -8   6  -3  364.06   29.30
  -8   6  -3  316.47   31.60
  10  -6   3  733.93   53.49
  10  -6   3  631.74   50.59
  10   6   3  604.34   69.49
 -10   6  -3  657.03   41.30
 -10   6  -3  682.43   43.70
  12  -6   3  200.38   36.30
  12  -6   3  137.79   36.30
 -12   6  -3  167.88   26.90
  12   6   3  109.59   58.39
  12   6   3  162.28   27.90
  14  -6   3  203.98   40.50
  14  -6   3  144.39   41.30
  14   6   3  182.28   32.50
 -14   6  -3  198.38   31.90
 -16   6  -3  700.13   58.29
  16   6   3  632.14   56.99
  18   6   3   47.50   44.40
 -18   6  -3   65.09   30.80
  20   6   3  139.69   54.29
 -20   6  -3  132.99   38.30
  22   6   3  -44.40   59.79
 -22   6  -3   98.39   42.20
  27   7  -3   85.29   53.99
 -27   7   3   82.29   42.60
  25   7  -3   73.69   46.30
 -25   7   3   40.00   36.10
  23   7  -3   69.79   36.60
 -23   7   3   67.59   32.20
  21  -7  -3  190.88   42.90
  21  -7  -3   73.29   38.20
  21   7  -3  177.08   36.30
 -21   7   3  129.89   35.60
  19  -7  -3  100.69   39.60
  19   7  -3   53.69   29.30
 -19   7   3   90.59   25.50
  19   7  -3   77.19   29.60
  17  -7  -3  217.68   32.10
  17   7  -3  196.08   32.80
  17   7  -3  231.28   38.90
 -17   7   3  217.58   29.90
  15   7  -3  709.73   48.90
 -15   7   3  733.93   44.50
  15   7  -3  742.63   48.90
 -13   7   3  797.82   44.80
  13   7  -3  920.11   49.40
  13   7  -3  790.82   48.80
  11   7  -3  570.84   36.70
  11   7  -3  565.44   38.10
 -11   7   3  516.65   34.70
  -9  -7   3 1813.72   78.79
  -9   7   3 1753.02   73.79
   9   7  -3 1758.72   73.59
   9   7  -3 1783.42   76.79
  -7  -7   3  759.82   45.70
   7   7  -3  802.62   40.30
  -7   7   3  675.63   39.60
   7   7  -3  754.82   42.20
  -5  -7   3  803.92   45.20
  -5  -7   3  714.93   45.90
   5   7  -3  733.53   38.80
   5   7  -3  761.12   41.40
  -3  -7   3  283.97   30.70
  -3  -7   3  194.38   30.90
   3   7  -3  221.68   25.40
  -1  -7   3  648.94   42.40
  -1  -7   3  660.93   43.30
   1   7  -3  585.44   38.40
   1   7  -3  671.03   37.70
   1  -7   3 1150.38   63.19
   1  -7   3 1171.98   60.59
  -1   7  -3 1267.27   55.79
  -1   7  -3 1233.18   58.29
   3  -7   3 1501.35   69.99
   3  -7   3 1420.86   69.49
  -3   7  -3 1473.95   67.39
  -3   7  -3 1513.65   65.09
   5  -7   3  801.92   51.69
   5  -7   3  756.72   51.99
  -5   7  -3  786.72   44.20
  -5   7  -3  790.72   45.30
   7  -7   3 1413.26   73.29
   7  -7   3 1442.36   73.19
  -7   7  -3 1501.35   66.69
  -7   7  -3 1518.35   69.79
   9  -7   3  640.74   58.29
   9  -7   3  656.03   55.19
   9   7   3  763.32   45.10
  -9   7  -3  775.52   45.00
  -9   7  -3  699.03   46.50
  11  -7   3  216.48   39.50
  11   7   3  220.58   43.60
 -11   7  -3  289.67   35.50
 -11   7  -3  284.37   44.40
  13  -7   3   78.29   49.00
  13   7   3   -2.50   25.50
 -13   7  -3   40.70   23.30
  15   7   3   77.59   32.60
 -17   7  -3  106.09   43.00
  17   7   3   82.69   36.70
  19   7   3  174.58   47.60
 -19   7  -3  131.29   40.00
  21   7   3  118.69   55.39
 -21   7  -3  100.19   42.50
  26   8  -3  -12.70   49.50
  26   8  -3  -46.20   57.49
 -26   8   3   -5.90   40.90
  24   8  -3  157.38   62.79
 -24   8   3  116.99   46.30
  24   8  -3  104.79   46.50
  22   8  -3   17.30   41.10
  22   8  -3   48.70   38.70
  20  -8  -3  249.08   45.50
 -20   8   3  271.17   39.10
  20   8  -3  286.57   46.10
  20   8  -3  299.97   49.30
 -18   8   3  286.17   47.90
  18   8  -3  316.07   40.00
  18   8  -3  357.86   48.90
  16  -8  -3  116.19   30.00
  16   8  -3   62.89   35.50
 -16   8   3  118.29   25.40
  16   8  -3   89.29   28.50
 -14   8   3  329.97   35.30
  14   8  -3  389.56   39.30
  14   8  -3  341.17   40.00
  12   8  -3  202.68   28.50
  12   8  -3  179.28   27.90
 -12   8   3  225.38   28.20
 -10   8   3  248.78   28.20
  10   8  -3  233.28   31.80
  10   8  -3  250.67   30.80
   8   8  -3  281.87   31.60
  -8   8   3  293.17   28.30
   6   8  -3  164.08   24.30
  -6   8   3  143.79   24.00
  -4  -8   3  478.65   41.20
   4   8  -3  494.35   35.60
  -2  -8   3  217.78   34.90
  -2  -8   3  321.27   39.00
   2   8  -3  258.27   29.20
   2   8  -3  224.48   28.60
   0  -8   3  162.98   28.50
   0  -8   3  220.78   30.80
   0   8  -3  195.78   27.80
   0   8  -3  167.48   25.70
   2  -8   3  117.39   27.30
   2  -8   3  165.58   29.60
  -2   8  -3  155.28   23.10
  -2   8  -3  146.69   24.70
   4  -8   3   89.69   28.10
   4  -8   3  110.49   28.30
  -4   8  -3   83.29   19.90
  -4   8  -3  121.19   22.00
   6  -8   3   90.19   30.20
   6  -8   3   91.89   31.30
  -6   8  -3   89.89   24.70
  -6   8  -3  116.39   22.80
   8  -8   3  122.49   35.40
   8  -8   3  124.09   34.30
  -8   8  -3  117.49   27.50
  -8   8  -3  131.69   22.80
  10  -8   3   64.69   39.40
  10  -8   3   36.50   36.40
  10   8   3    2.80   22.90
 -10   8  -3   47.60   29.50
 -10   8  -3    1.70   22.80
  12  -8   3   99.19   73.09
 -12   8  -3  121.99   35.70
  12   8   3  110.09   29.30
  14   8   3  101.89   34.60
 -14   8  -3   89.59   32.30
 -16   8  -3  -36.90   33.20
 -18   8  -3   38.50   39.40
  18   8   3    0.00   51.39
  20   8   3  -49.20   56.79
 -20   8  -3    0.60   42.20
  23   9  -3   15.90   47.70
 -23   9   3   49.10   40.50
  23   9  -3   82.79   77.49
  21   9  -3  -13.50   43.30
 -21   9   3   58.79   38.60
  21   9  -3   98.09   43.10
  19  -9  -3  116.19   42.70
  19   9  -3  119.39   38.20
 -19   9   3  156.18   38.00
  19   9  -3   65.09   39.10
  17  -9  -3   81.09   39.90
  17   9  -3   65.79   39.20
  17   9  -3   30.30   30.10
 -17   9   3  145.89   28.10
 -15   9   3  294.57   48.30
  15   9  -3  317.77   44.00
  13   9  -3  650.23   57.99
 -13   9   3  555.34   45.90
 -11   9   3  437.76   38.60
  11   9  -3  421.76   42.20
  -9   9   3  280.97   31.00
   9   9  -3  285.27   36.80
  -7   9   3  535.85   39.70
   7   9  -3  520.95   41.30
  -5   9   3  232.98   29.70
   5   9  -3  271.57   32.70
  -3  -9   3   38.00   24.60
   3   9  -3   14.10   17.50
  -1  -9   3  415.26   43.80
   1   9  -3  414.16   35.20
   1   9  -3  363.76   41.40
   1  -9   3  589.74   52.99
  -1   9  -3  546.15   40.70
  -1   9  -3  588.34   45.60
   3  -9   3  433.96   48.60
   3  -9   3  500.05   51.49
  -3   9  -3  433.66   38.30
  -3   9  -3  381.86   39.90
   5  -9   3  672.43   57.99
   5  -9   3  688.13   59.79
  -5   9  -3  714.73   49.60
  -5   9  -3  727.23   48.60
   7  -9   3  417.36   57.79
   7  -9   3  389.16   58.69
  -7   9  -3  389.26   46.00
  -7   9  -3  346.77   46.00
   9  -9   3  314.37   52.19
  -9   9  -3  360.26   44.60
  11  -9   3  183.58   57.29
 -11   9  -3  313.47   40.40
  11   9   3  217.68   39.50
 -11   9  -3  359.66   52.29
  13   9   3  183.48   37.50
 -13   9  -3  105.19   36.90
  15   9   3  140.39   76.69
 -15   9  -3  215.28   41.50
 -17   9  -3   82.49   44.30
  17   9   3   60.59   49.00
  20  10  -3   17.10   40.50
 -20  10   3    6.80   37.50
  18  10  -3  209.38   43.40
 -18  10   3  113.69   39.70
  16  10  -3   92.29   33.10
 -14  10   3  180.48   36.40
  14  10  -3  184.38   40.90
 -12  10   3   32.40   24.20
  12  10  -3   88.99   26.60
 -10  10   3   41.40   25.50
  10  10  -3   83.99   31.60
   8  10  -3  443.76   47.00
  -8  10   3  480.95   44.10
   6  10  -3  360.86   39.00
  -6  10   3  245.08   38.40
  -4  10   3  188.38   29.20
   4  10  -3  190.48   30.60
  -2 -10   3  381.06   53.09
   2  10  -3  276.67   37.10
   0 -10   3  278.17   40.40
   0  10  -3  287.47   38.00
   2 -10   3   99.89   36.20
  -2  10  -3  118.99   28.10
  -2  10  -3  123.39   35.20
   4 -10   3  141.69   41.80
   4 -10   3  176.28   39.90
  -4  10  -3  178.58   32.80
  -4  10  -3  158.48   38.50
   6 -10   3   90.19   74.89
   6 -10   3   74.09   41.90
  -6  10  -3  133.89   28.40
  -6  10  -3  107.59   30.70
   8 -10   3   87.09   46.50
  -8  10  -3  100.19   31.90
  -8  10  -3   94.29   35.10
 -10  10  -3  248.18   41.80
 -10  10  -3  159.68   39.50
 -12  10  -3   94.59   38.30
  14  10   3   -2.30   42.70
 -14  10  -3  -10.70   38.90
 -17  11   3   15.00   37.50
  17  11  -3   -2.80   41.80
 -15  11   3   38.30   39.10
  15  11  -3   -6.90   37.20
 -13  11   3  361.26   48.90
  13  11  -3  278.27   41.30
 -11  11   3   60.39   30.90
  -9  11   3   95.09   31.40
   9  11  -3   74.79   33.50
   7  11  -3  179.38   30.40
  -7  11   3  139.69   38.70
   5  11  -3   34.70   26.80
  -5  11   3   47.70   33.50
   3  11  -3  180.68   32.40
  -3  11   3  125.29   30.10
   3  11  -3  160.98   33.10
  -1 -11   3    7.70   46.70
   1  11  -3   97.89   30.20
   1  11  -3   89.09   30.70
  -1  11  -3   65.29   28.80
  -1  11  -3   67.09   30.10
  -3  11  -3  153.28   36.80
  -3  11  -3  146.39   33.60
  -5  11  -3  119.49   33.20
  -5  11  -3  164.78   41.80
  -7  11  -3   69.69   35.10
  -7  11  -3  113.59   34.00
  -9  11  -3   51.99   43.60
  -9  11  -3   23.20   35.70
 -11  11  -3   37.20   40.40
 -12  12   3   94.79   40.70
  12  12  -3   49.40   38.30
 -10  12   3   81.69   37.00
  10  12  -3  108.69   41.20
  -8  12   3  170.88   37.10
   8  12  -3  132.29   35.30
   6  12  -3  316.17   41.50
  -6  12   3  252.47   39.90
   6  12  -3  234.68   38.40
   4  12  -3  347.77   51.39
  -4  12   3  324.67   44.20
  -2  12   3  277.27   41.20
   2  12  -3  334.77   44.00
   0  12  -3  211.18   44.90
   0  12  -3  215.78   38.40
  -2  12  -3   21.00   31.90
  -2  12  -3   35.90   33.50
  -4  12  -3  132.29   38.20
  -4  12  -3  113.69   42.40
  -6  12  -3  140.19   42.60
  -6  12  -3   98.09   41.10
  34   0  -4  -47.50   54.69
  32   0  -4  145.49   51.69
  30   0  -4   17.40   44.00
  28   0  -4   60.49   37.00
  26   0  -4  415.26   54.39
  26   0  -4  434.26   59.59
  24   0  -4  148.39   35.20
  24   0  -4  194.48   32.70
  22   0  -4  345.07   39.90
  22   0  -4  306.87   36.20
  20   0  -4  874.91   52.89
  20   0  -4  878.21   48.20
 -18   0   4  399.46   27.20
  18   0  -4  451.65   34.40
  18   0  -4  428.26   31.90
  16   0  -4 1426.26   66.19
 -16   0   4 1379.06   59.09
  16   0  -4 1515.25   60.79
  14   0  -4  208.78   26.40
  12   0  -4  134.19   16.40
  12   0  -4  110.19   12.00
  10   0  -4  903.61   34.90
  10   0  -4  862.41   39.50
  -8   0   4 3584.74  125.69
   8   0  -4 3532.45  126.29
  -6   0   4 5815.92  197.38
   6   0  -4 5764.62  197.28
  -4   0   4   23.30    4.10
   4   0  -4   19.70    4.30
  -4   0   4   24.60    5.20
   4   0  -4   21.40    5.30
   2   0  -4 5552.14  188.28
  -2   0   4 5590.84  188.38
  -2   0   4 5643.84  189.58
   2   0  -4 5537.75  188.18
   2   0  -4 5603.14  189.48
  -2   0   4 5581.24  188.28
   0   0   4 4213.18  141.99
   0   0   4 4493.55  142.99
   0   0  -4 3742.73  143.49
   2   0   4 1673.43   62.49
   2   0   4 1749.43   63.69
  -2   0  -4 1679.03   63.39
  -4   0  -4   43.40    8.60
   4   0   4   38.00    9.10
   4   0   4   28.70   10.20
  -6   0  -4 1091.69   47.20
   6   0   4 1005.90   46.40
   6   0   4 1170.48   48.70
   8   0   4 3510.95  122.79
   8   0   4 2857.01  126.19
  -8   0  -4 3412.06  122.19
 -10   0  -4 1191.28   54.59
  10   0   4 1146.49   55.89
  10   0   4 1168.38   54.49
  12   0   4  366.46   35.40
 -12   0  -4  367.76   30.00
  12   0   4  421.46   35.60
  14   0   4  757.92   51.19
 -14   0  -4  756.32   45.90
  14   0   4  690.03   48.90
 -16   0  -4  769.42   52.69
  16   0   4  688.33   56.39
 -18   0  -4   45.60   25.70
 -20   0  -4   54.49   31.20
 -22   0  -4  101.59   39.30
 -24   0  -4   62.49   42.80
  33  -1  -4   97.79   55.69
  33   1  -4   22.70   53.29
  31  -1  -4    1.00   43.40
  31   1  -4   13.70   45.80
  29  -1  -4  185.78   48.90
  29   1  -4  125.69   45.80
  27  -1  -4  112.39   55.09
  27  -1  -4   57.99   40.20
 -27   1   4   84.79   30.50
  25  -1  -4   75.89   29.50
  25  -1  -4  103.79   31.80
 -25   1   4   81.39   23.00
  25   1  -4  108.69   33.30
  25   1  -4   48.30   31.20
  23  -1  -4 1173.28   63.49
  23   1  -4 1178.68   71.59
 -23   1   4 1261.57   61.39
  23   1  -4 1174.78   67.49
  21  -1  -4   75.49   21.60
  21   1  -4  107.09   24.10
  21   1  -4   64.29   21.50
 -21   1   4   42.60   15.60
  19  -1  -4  251.27   28.30
  19   1  -4  231.98   31.20
  19   1  -4  273.47   29.00
 -19   1   4  213.88   22.70
  17  -1  -4 2440.76   92.49
  17   1  -4 2318.67  100.19
  17   1  -4 2391.66   94.59
 -17   1   4 2414.56   92.09
  15  -1  -4  997.30   43.80
 -15   1   4  988.60   43.00
  15   1  -4  951.50   49.50
  15   1  -4 1012.50   45.20
  13  -1  -4 1479.75   54.69
  13   1  -4 1374.66   60.69
 -13   1   4 1460.65   54.29
  13   1  -4 1209.48   63.89
  11  -1  -4  725.23   34.70
 -11  -1   4  746.23   36.00
  11  -1  -4  726.33   29.70
  11   1  -4  663.63   34.50
 -11   1   4  675.63   29.20
  -9  -1   4  794.02   35.90
   9  -1  -4  805.92   35.10
   9   1  -4  715.63   34.60
  -7  -1   4 8890.71  310.07
   7  -1  -4 9151.38  309.07
  -7   1   4 9520.45  309.17
   7   1  -4 9284.27  309.67
   7   1  -4 8885.51  310.57
  -5  -1   4  212.38   13.50
  -5  -1   4  191.68   11.90
   5  -1  -4  206.88   11.30
   5   1  -4  173.58   14.20
   5   1  -4  169.98   12.50
  -5   1   4  172.98   10.40
  -3  -1   4  475.85   23.90
  -3  -1   4  538.05   22.70
  -3  -1   4  528.95   23.50
   3   1  -4  574.64   25.40
   3   1  -4  581.94   24.10
   3   1  -4  596.34   23.40
  -3   1   4  567.34   21.80
  -1  -1   4 5246.07  174.98
   1  -1  -4 5061.39  173.88
  -1  -1   4 5270.17  175.88
  -1  -1   4 4974.10  174.58
   1   1  -4 5177.28  176.48
  -1   1   4 4983.90  173.58
  -1  -1  -4 1324.37   49.60
   1  -1   4 1279.07   49.80
   1  -1   4 1222.98   49.50
  -1   1  -4 1265.97   49.10
   1   1   4 1398.16   49.80
  -1   1  -4 1295.57   49.80
   3  -1   4  352.26   21.40
  -3  -1  -4  346.57   19.60
   3  -1   4  365.56   21.20
   3   1   4  341.27   20.30
  -3   1  -4  368.16   19.40
  -3   1  -4  336.87   20.00
   5  -1   4  462.35   27.10
  -5  -1  -4  437.36   25.00
   5  -1   4  514.05   27.50
   5   1   4  475.05   27.10
  -5   1  -4  457.25   25.20
  -7  -1  -4 1545.95   62.49
   7  -1   4 1454.75   64.09
   7  -1   4 1382.56   62.49
   7   1   4 1524.05   63.09
  -7   1  -4 1542.45   61.89
   9  -1   4 1209.38   52.39
   9  -1   4 1112.39   53.09
  -9  -1  -4 1088.89   51.09
   9   1   4 1121.79   52.69
  -9   1  -4  979.10   49.60
  11  -1   4  413.26   35.80
 -11  -1  -4  457.65   32.10
  11  -1   4  460.85   36.50
  11   1   4  460.05   35.50
 -11   1  -4  477.85   31.80
  13  -1   4  300.17   38.10
 -13  -1  -4  406.86   33.30
  13  -1   4  408.26   39.10
  13   1   4  288.87   36.40
 -13   1  -4  392.26   32.50
 -15  -1  -4  291.47   33.90
  15  -1   4  273.57   44.30
  15  -1   4  372.66   44.80
  15   1   4  323.27   43.20
 -15   1  -4  288.37   33.80
  17  -1   4  354.16   46.40
 -17  -1  -4  259.77   40.10
  17   1   4  295.37   43.50
 -17   1  -4  319.67   42.60
 -19   1  -4  212.58   45.30
 -21   1  -4   56.59   37.70
 -23   1  -4   45.50   39.90
 -25   1  -4   91.89   48.20
  32  -2  -4  105.39   49.30
  32   2  -4  200.98   55.39
  30  -2  -4    6.80   39.90
 -30   2   4   19.70   33.80
  30   2  -4  119.79   46.20
  28  -2  -4  118.39   43.20
  28   2  -4   71.49   41.30
 -28   2   4  103.19   35.40
  26  -2  -4  247.88   38.50
 -26   2   4  235.08   37.60
  26   2  -4  291.07   51.19
  24  -2  -4  119.39   29.40
  24   2  -4  117.39   35.80
 -24   2   4  107.39   22.60
  24   2  -4   40.20   36.10
  22  -2  -4  402.66   38.50
  22   2  -4  456.15   42.70
 -22   2   4  425.96   34.90
  22   2  -4  393.96   43.30
  20  -2  -4  464.25   36.30
  20   2  -4  454.45   37.20
  20   2  -4  412.66   40.30
 -20   2   4  431.26   31.70
  18  -2  -4  334.27   34.40
  18   2  -4  309.37   32.90
 -18   2   4  263.97   23.10
  18   2  -4  291.57   29.50
  16  -2  -4 1194.38   52.09
  16   2  -4 1211.78   54.59
 -16   2   4 1181.18   50.99
  16   2  -4 1227.68   59.29
  14  -2  -4 1694.73   64.89
 -14   2   4 1749.82   65.09
  14   2  -4 1561.44   70.59
  14   2  -4 1679.23   67.89
 -12  -2   4  687.93   38.30
  12  -2  -4  707.03   31.20
 -12   2   4  765.42   31.30
  12   2  -4  688.03   36.30
 -10  -2   4 1371.96   56.29
  10   2  -4 1268.77   54.29
  -8  -2   4 6099.59  209.38
   8   2  -4 6040.00  208.98
   8   2  -4 5961.60  208.18
  -6  -2   4 4202.18  146.39
  -6  -2   4 4129.89  146.89
   6   2  -4 4200.88  146.69
   6   2  -4 4241.28  146.29
  -4  -2   4 1051.69   42.70
  -4  -2   4 1066.09   42.30
   4   2  -4 1073.49   42.50
   4   2  -4 1018.80   41.60
  -2  -2   4 2311.37   81.19
  -2  -2   4 2330.27   80.89
   2   2  -4 2182.18   80.59
   2   2  -4 2121.69   80.29
   2   2  -4 2151.68   80.09
   0  -2   4 6324.87  217.78
   0  -2   4 6394.06  217.18
   0  -2   4 6428.76  217.38
   0   2  -4 6263.17  216.68
   0   2   4 6351.76  215.88
   0   2  -4 6237.08  217.38
   2  -2   4 2912.01  103.09
   2  -2   4 2807.02  102.79
  -2   2  -4 2784.92  102.59
  -2   2  -4 2759.92  101.59
   2   2   4 2891.41  101.99
   4  -2   4  267.97   22.00
   4  -2   4  278.67   21.30
   4   2   4  293.57   20.50
  -4   2  -4  270.07   18.00
  -4   2  -4  254.47   18.20
   6  -2   4 1147.69   50.49
   6  -2   4 1090.59   49.50
  -6   2  -4 1119.09   48.70
   6   2   4 1075.49   49.40
   8  -2   4  997.60   47.80
   8  -2   4  986.30   48.30
  -8   2  -4  918.61   45.50
   8   2   4  960.50   47.80
  10  -2   4  606.04   38.70
  10  -2   4  630.54   40.60
 -10   2  -4  555.54   35.30
  10   2   4  581.44   39.10
  12  -2   4  321.87   36.70
  12  -2   4  350.36   35.50
 -12   2  -4  343.17   30.30
  12   2   4  278.27   35.70
  14  -2   4  504.65   46.90
  14  -2   4  548.45   48.10
 -14   2  -4  511.65   39.30
  14   2   4  551.74   47.80
  16  -2   4  308.07   50.49
 -16   2  -4  179.88   36.00
 -18   2  -4  174.28   36.80
 -20   2  -4  208.78   38.90
 -22   2  -4   64.79   38.20
 -24   2  -4   58.29   42.70
  33  -3  -4   13.10   56.89
 -33   3   4  111.19   44.90
  33   3  -4   65.39   57.89
  31  -3  -4   71.59   46.20
  31   3  -4   79.39   49.00
 -31   3   4   15.20   39.10
 -29   3   4  138.29   44.40
  29   3  -4  173.38   51.99
  27  -3  -4  285.07   56.19
 -27   3   4  293.07   44.00
  27   3  -4  202.78   56.09
  25  -3  -4  132.49   35.60
  25  -3  -4  136.49   37.20
  25   3  -4  134.99   36.10
 -25   3   4  129.99   27.40
  23  -3  -4  241.58   35.10
  23  -3  -4  265.57   34.70
  23   3  -4  284.67   42.80
 -23   3   4  207.38   31.00
  23   3  -4  359.06   43.80
  21  -3  -4  206.68   27.60
  21  -3  -4  186.18   26.90
  21   3  -4  156.98   29.00
 -21   3   4  145.09   23.30
  21   3  -4  219.58   36.30
  19  -3  -4  234.68   29.20
  19  -3  -4  216.98   28.90
 -19   3   4  164.48   24.30
  19   3  -4  192.88   31.70
  19   3  -4  225.88   32.00
  17  -3  -4  678.43   37.80
  17  -3  -4  740.83   39.60
  17   3  -4  695.13   42.40
  17   3  -4  679.23   42.70
 -17   3   4  669.83   35.90
  15  -3  -4  922.01   42.50
  15  -3  -4 1001.70   43.00
  15   3  -4  981.40   48.80
 -15   3   4  850.41   40.80
  13  -3  -4  676.63   31.00
  13  -3  -4  648.34   35.60
 -13  -3   4  706.43   40.10
 -13   3   4  645.74   30.50
  13   3  -4  563.24   34.80
  11  -3  -4  465.35   23.60
 -11  -3   4  501.95   31.70
 -11   3   4  441.46   22.90
  11   3  -4  483.55   27.60
  -9  -3   4 2208.78   84.39
   9  -3  -4 2172.48   78.59
   9   3  -4 2216.98   83.29
   9   3  -4 2208.68   83.49
  -9   3   4 2149.28   78.19
  -7  -3   4 1326.97   52.69
   7   3  -4 1263.57   51.39
   7   3  -4 1238.78   51.39
  -5  -3   4 1473.85   59.09
  -5  -3   4 1504.55   59.29
   5   3  -4 1518.25   58.39
   5   3  -4 1513.85   58.29
  -3  -3   4 1650.43   63.09
  -3  -3   4 1651.53   62.89
   3   3  -4 1579.14   61.69
   3   3  -4 1602.04   61.79
  -1  -3   4 1855.81   72.29
  -1  -3   4 1752.32   71.99
   1   3  -4 2070.69   72.99
   1   3  -4 1934.81   71.59
   1  -3   4 3585.34  124.39
   1  -3   4 3288.87  127.69
   1  -3   4 3614.24  125.19
  -1   3  -4 3316.57  123.29
  -1   3  -4 3363.46  122.39
   3  -3   4  265.27   24.40
   3  -3   4  254.77   22.70
  -3   3  -4  236.18   18.60
  -3   3  -4  280.67   19.20
   3   3   4  249.48   20.40
   5  -3   4  379.76   31.30
   5  -3   4  331.57   29.40
  -5   3  -4  358.06   24.40
  -5   3  -4  378.26   23.60
   5   3   4  387.46   26.80
   7  -3   4 2928.81  107.99
   7  -3   4 2771.12  107.09
  -7   3  -4 2684.13  103.99
   7   3   4 2806.22  107.09
  -7   3  -4 2752.32  106.39
   9  -3   4  469.45   35.00
   9  -3   4  420.26   36.70
  -9   3  -4  376.36   29.70
   9   3   4  452.35   34.00
  11  -3   4  305.87   34.90
  11  -3   4  294.97   36.60
  11   3   4  242.78   34.30
 -11   3  -4  236.98   27.60
  13  -3   4  459.95   45.00
  13  -3   4  380.96   43.70
  13   3   4  421.06   44.80
 -13   3  -4  407.16   35.20
  15  -3   4  147.29   33.50
  15  -3   4  115.29   34.50
 -15   3  -4  103.99   24.80
 -17   3  -4  405.96   44.40
 -19   3  -4  147.49   35.80
 -21   3  -4  -28.50   35.40
  23   3   4  216.18   54.59
 -23   3  -4  247.98   48.00
  25   3   4    0.80   57.99
 -25   3  -4  120.59   49.80
  32  -4  -4   -8.80   50.99
 -32   4   4   45.80   45.10
  32   4  -4   49.20   58.89
 -30   4   4   85.39   43.40
  30   4  -4   94.39   50.49
  28   4  -4  105.69   52.09
 -28   4   4   35.50   34.40
  26  -4  -4   66.59   36.50
  26   4  -4   49.10   39.70
 -26   4   4   79.69   33.30
  24  -4  -4  242.38   36.30
  24  -4  -4  198.18   36.40
 -24   4   4  229.58   32.40
  24   4  -4  229.68   41.80
  22  -4  -4  412.26   43.10
  22  -4  -4  441.86   42.80
  22   4  -4  446.66   48.60
 -22   4   4  440.96   36.80
  22   4  -4  464.65   46.20
  20  -4  -4  129.79   27.20
  20  -4  -4  150.78   25.80
 -20   4   4  135.29   22.90
  20   4  -4  109.49   27.20
  20   4  -4  144.39   30.00
  18  -4  -4  417.16   33.60
  18  -4  -4  392.06   34.60
  18   4  -4  461.25   39.50
 -18   4   4  454.15   30.90
  18   4  -4  460.45   40.10
  16  -4  -4 1304.47   59.69
  16  -4  -4 1339.57   64.39
  16   4  -4 1352.36   64.89
 -16   4   4 1442.26   59.09
  14  -4  -4 1674.83   66.89
  14  -4  -4 1726.33   67.69
 -14   4   4 1672.73   66.09
  14   4  -4 1594.94   71.39
 -12  -4   4  668.33   40.60
  12   4  -4  684.43   36.00
 -12   4   4  673.43   31.90
  12   4  -4  636.34   35.70
 -10  -4   4 1795.62   73.99
  10   4  -4 1749.12   71.69
  10   4  -4 1811.22   72.29
 -10   4   4 1850.61   67.99
  -8  -4   4 3273.27  119.89
  -8   4   4 3234.38  114.29
   8   4  -4 3251.37  118.39
   8   4  -4 3141.19  117.49
  -6  -4   4  289.27   22.50
  -6  -4   4  256.47   22.70
   6   4  -4  271.87   19.70
   6   4  -4  213.68   18.90
  -4  -4   4  254.77   22.50
  -4  -4   4  294.67   23.00
   4   4  -4  270.07   19.80
   4   4  -4  304.37   19.60
  -2  -4   4  227.38   21.40
  -2  -4   4  245.58   21.80
   2   4  -4  218.58   17.80
   2   4  -4  223.68   18.70
   2   4  -4  230.08   18.10
   0  -4   4 3252.27  117.69
   0  -4   4 3178.98  117.59
   0   4  -4 3113.79  116.99
   0   4  -4 3196.58  115.69
   2  -4   4 1731.63   68.89
   2  -4   4 1613.44   68.09
   2  -4   4 1647.74   68.79
  -2   4  -4 1705.43   65.99
  -2   4  -4 1598.04   66.69
   4  -4   4  530.35   41.40
   4  -4   4  558.74   34.30
  -4   4  -4  466.75   28.70
  -4   4  -4  481.55   29.30
   6  -4   4  694.73   41.60
   6  -4   4  761.42   43.40
   6   4   4  709.93   40.70
  -6   4  -4  661.63   38.00
  -6   4  -4  684.53   36.10
   8  -4   4  672.33   42.60
   8  -4   4  650.73   44.30
  -8   4  -4  639.14   36.70
  -8   4  -4  653.23   38.10
   8   4   4  662.23   41.60
  10  -4   4   78.39   22.90
  10   4   4  118.59   24.00
  12  -4   4    4.30   25.00
  12  -4   4   69.09   28.80
 -12   4  -4   75.09   20.30
  12   4   4   98.99   27.30
  14  -4   4   60.39   32.80
  14  -4   4  104.09   32.30
  14   4   4  165.98   34.90
 -16   4  -4   94.59   26.20
  16   4   4   73.19   29.20
  18   4   4   19.00   35.70
 -18   4  -4   55.79   39.00
 -20   4  -4  292.57   46.30
  22   4   4    3.70   52.79
 -22   4  -4   41.10   39.80
 -24   4  -4  -35.70   47.20
  24   4   4   38.10   58.89
  31   5  -4  -41.90   54.69
 -31   5   4   92.79   45.40
  29   5  -4  223.28   57.89
 -29   5   4  105.59   43.60
 -27   5   4  116.89   36.90
  27   5  -4  161.78   49.00
  25   5  -4  282.17   56.49
 -25   5   4  323.77   52.09
  23  -5  -4  278.67   44.90
  23  -5  -4  224.78   35.10
 -23   5   4  247.08   33.90
  23   5  -4  258.77   50.19
  21  -5  -4  107.59   26.70
  21  -5  -4   86.69   25.90
 -21   5   4   57.39   19.80
  21   5  -4   57.29   34.60
  21   5  -4   29.00   26.00
  19  -5  -4  473.45   39.80
  19  -5  -4  416.06   38.20
 -19   5   4  495.95   34.80
  19   5  -4  467.65   42.90
  19   5  -4  480.85   47.90
  17  -5  -4  208.28   29.90
  17  -5  -4  210.28   29.70
 -17   5   4  215.38   25.90
  17   5  -4  244.68   31.20
  15  -5  -4 1281.87   57.89
  15   5  -4 1286.27   60.29
  15   5  -4 1256.07   60.79
 -15   5   4 1249.47   55.09
  13   5  -4  916.01   47.60
  13   5  -4  938.51   48.00
 -13   5   4  964.40   43.30
 -11  -5   4  335.27   32.40
  11   5  -4  332.57   26.60
 -11   5   4  343.47   22.10
  11   5  -4  357.06   26.50
  -9  -5   4 1751.02   71.69
   9   5  -4 1742.03   68.69
   9   5  -4 1658.83   69.09
  -9   5   4 1584.64   64.99
  -7  -5   4  920.91   43.90
  -7  -5   4  901.11   44.60
   7   5  -4  804.72   40.50
  -7   5   4  861.01   38.00
   7   5  -4  783.12   39.70
  -5  -5   4 1164.28   54.99
  -5  -5   4 1131.79   50.49
   5   5  -4 1031.50   47.20
   5   5  -4  985.00   46.20
  -3  -5   4  742.53   39.70
  -3  -5   4  695.93   38.80
   3   5  -4  708.13   35.60
   3   5  -4  754.82   35.50
  -1  -5   4  565.84   35.60
  -1  -5   4  593.44   36.40
   1   5  -4  597.84   32.40
   1   5  -4  616.64   31.80
   1  -5   4 3036.10  116.59
  -1   5  -4 3035.60  114.29
  -1   5  -4 3207.78  117.09
   3  -5   4  407.06   33.30
  -3   5  -4  302.97   25.40
  -3   5  -4  326.17   24.70
   5  -5   4  423.96   35.80
   5  -5   4  436.66   38.00
   5  -5   4  467.15   37.90
  -5   5  -4  395.16   29.30
  -5   5  -4  422.96   28.80
   7  -5   4 2308.97   94.89
   7  -5   4 2240.68   94.89
   7   5   4 2356.96  113.89
  -7   5  -4 2235.38   92.39
  -7   5  -4 2168.38   89.09
   9  -5   4  155.98   29.50
   9  -5   4  146.79   30.30
  -9   5  -4  162.88   25.90
  -9   5  -4  149.19   22.60
   9   5   4  109.19   35.90
   9   5   4  185.08   27.00
  11  -5   4  520.05   53.29
  11  -5   4  499.65   48.40
  11   5   4  489.55   39.90
 -11   5  -4  479.35   37.40
  11   5   4  404.56   45.40
  13  -5   4  386.46   51.09
  13  -5   4  333.17   45.80
  13   5   4  300.27   41.30
 -13   5  -4  333.97   43.80
  13   5   4  316.17   44.60
  15   5   4   69.39   29.70
 -15   5  -4   76.89   24.70
  17   5   4  523.85   63.89
 -17   5  -4  585.04   56.99
  19   5   4   20.20   45.70
 -19   5  -4   16.50   34.80
 -21   5  -4   36.70   39.10
  21   5   4   31.80   51.59
  23   5   4  164.88   62.79
 -23   5  -4  129.69   48.70
 -30   6   4   33.40   47.00
  30   6  -4  115.79   58.19
  28   6  -4   22.00   47.50
 -28   6   4   40.00   42.40
  26   6  -4  108.09   44.40
 -26   6   4   99.59   36.50
  24  -6  -4  275.17   43.50
 -24   6   4  319.27   50.39
  24   6  -4  341.37   56.59
  22  -6  -4   27.30   31.30
  22  -6  -4  124.69   31.70
 -22   6   4  111.59   24.80
  22   6  -4  124.89   33.80
  20  -6  -4  296.67   42.10
  20  -6  -4  314.17   38.40
 -20   6   4  292.77   35.10
  20   6  -4  249.18   41.00
  18  -6  -4  439.06   39.70
 -18   6   4  400.66   34.50
  18   6  -4  462.75   40.30
  18   6  -4  445.66   40.20
 -16   6   4  532.65   34.70
  16   6  -4  455.35   38.70
  16   6  -4  493.35   40.00
 -14  -6   4  614.34   46.70
 -14   6   4  623.84   35.90
  14   6  -4  587.44   40.40
  14   6  -4  613.04   40.30
 -12  -6   4  335.07   41.90
 -12   6   4  364.66   25.80
  12   6  -4  335.57   30.40
  12   6  -4  373.36   31.00
 -10  -6   4  429.26   36.00
  10   6  -4  446.06   31.10
  10   6  -4  439.56   31.30
 -10   6   4  442.56   27.50
  -8  -6   4 1439.36   65.69
   8   6  -4 1440.96   62.99
  -8   6   4 1465.75   60.19
   8   6  -4 1456.55   61.39
  -6  -6   4  667.43   41.50
  -6  -6   4  593.94   39.80
   6   6  -4  644.24   35.70
   6   6  -4  659.73   35.00
  -4  -6   4  189.48   25.20
  -4  -6   4  194.28   25.30
   4   6  -4  124.89   20.00
   4   6  -4  184.48   21.10
  -2  -6   4 1406.96   61.99
  -2  -6   4 1343.37   62.09
   2   6  -4 1307.97   57.79
   2   6  -4 1296.67   59.59
   0  -6   4 1374.96   62.09
   0  -6   4 1289.37   60.79
   0   6  -4 1280.57   56.69
   0   6  -4 1265.07   59.19
   2  -6   4  382.86   36.90
   2  -6   4  428.46   37.60
  -2   6  -4  433.86   29.90
  -2   6  -4  403.56   29.50
   4  -6   4  221.88   35.20
   4  -6   4  220.68   34.60
  -4   6  -4  232.38   25.10
  -4   6  -4  174.78   24.20
   6  -6   4  868.51   55.69
   6  -6   4  910.51   57.29
  -6   6  -4 1052.59   51.49
  -6   6  -4  983.40   48.60
   8  -6   4  636.94   49.30
   8  -6   4  496.85   50.39
  -8   6  -4  582.64   38.10
   8   6   4  527.85   46.80
  -8   6  -4  610.34   41.20
  10  -6   4  360.76   48.80
  10  -6   4  508.75   54.69
 -10   6  -4  451.75   36.20
  10   6   4  448.56   49.60
 -10   6  -4  447.06   39.00
  12  -6   4  202.68   41.10
  12  -6   4  197.08   41.60
  12   6   4  256.67   35.10
 -12   6  -4  254.07   37.30
  12   6   4  251.87   43.40
 -14   6  -4  109.39   33.50
  14   6   4  139.09   32.00
  16   6   4  476.05   57.79
 -16   6  -4  465.25   50.69
  18   6   4  -16.00   42.80
 -18   6  -4   42.80   35.90
 -20   6  -4  110.29   41.80
 -22   6  -4  145.29   47.70
  22   6   4   57.09   63.19
  27   7  -4  -31.40   52.59
 -27   7   4  -24.50   43.30
 -25   7   4  109.29   37.80
  23  -7  -4  350.66   80.19
  23  -7  -4  408.46   59.49
  23   7  -4  388.86   61.69
 -23   7   4  374.86   47.50
  23   7  -4  486.25   58.19
  21  -7  -4   96.09   32.40
  21  -7  -4   98.89   37.40
 -21   7   4   80.59   26.80
  21   7  -4   46.10   33.10
  21   7  -4   84.29   35.00
  19   7  -4  186.68   34.10
 -19   7   4  204.38   32.90
  19   7  -4  231.08   35.60
  17   7  -4  642.34   49.00
  17   7  -4  679.23   48.90
 -17   7   4  653.63   42.50
  15   7  -4   81.09   23.70
  15   7  -4   90.39   22.80
 -15   7   4  120.29   20.70
 -13  -7   4  663.03   50.89
  13   7  -4  688.93   43.20
  13   7  -4  626.64   44.10
 -13   7   4  711.73   39.50
 -11  -7   4  282.27   38.30
 -11   7   4  304.37   25.80
  11   7  -4  277.77   29.20
  11   7  -4  289.07   30.50
  -9  -7   4  169.68   32.40
   9   7  -4  172.88   26.60
   9   7  -4  185.08   26.30
  -9   7   4  169.58   21.20
  -7  -7   4 1524.15   68.99
   7   7  -4 1452.05   65.59
  -7   7   4 1518.15   63.59
   7   7  -4 1416.06   63.29
  -5  -7   4  591.74   43.50
  -5  -7   4  576.94   42.60
   5   7  -4  620.44   36.30
   5   7  -4  664.53   37.60
  -3  -7   4  465.85   39.00
  -3  -7   4  485.55   40.10
   3   7  -4  460.05   32.70
  -1  -7   4  825.02   49.60
  -1  -7   4  760.32   57.19
   1   7  -4  788.82   44.10
   1   7  -4  802.72   42.70
   1  -7   4  503.25   41.00
   1  -7   4  463.85   41.90
  -1   7  -4  466.35   34.40
  -1   7  -4  475.35   33.80
   3  -7   4  267.17   39.60
   3  -7   4  302.87   39.70
  -3   7  -4  265.77   28.30
  -3   7  -4  253.87   28.50
   5  -7   4  351.66   44.70
   5  -7   4  268.87   43.20
  -5   7  -4  298.67   31.70
  -5   7  -4  310.67   32.60
   7  -7   4   76.29   31.40
   7  -7   4   68.79   29.40
  -7   7  -4   85.69   21.00
  -7   7  -4   82.39   20.90
   9  -7   4  178.98   39.70
   9  -7   4  200.18   37.50
  -9   7  -4  321.77   44.90
   9   7   4  238.78   40.80
  11  -7   4  336.87   45.90
  11  -7   4  378.56   51.99
 -11   7  -4  349.67   40.00
 -13   7  -4   23.50   32.20
  13   7   4  -13.40   28.70
  15   7   4  142.39   36.20
 -15   7  -4  145.89   38.30
  17   7   4   94.09   40.70
 -17   7  -4   93.49   39.80
 -19   7  -4  -23.90   37.40
  19   7   4   53.29   49.60
 -21   7  -4   31.30   47.30
  21   7   4  132.89   63.59
 -26   8   4   81.69   42.80
  26   8  -4  145.59   49.50
  26   8  -4  104.49   62.99
  24   8  -4  107.19   41.50
 -24   8   4   95.69   39.60
  22  -8  -4   29.40   51.39
  22   8  -4  105.09   40.00
 -22   8   4   78.09   34.10
  22   8  -4   59.79   41.90
  20  -8  -4  139.99   39.40
 -20   8   4  142.89   37.60
  20   8  -4  150.98   34.40
 -18   8   4  182.58   28.20
  18   8  -4  239.58   37.10
  18   8  -4  233.18   39.50
 -16   8   4  115.99   23.30
  16   8  -4  183.38   29.40
  16   8  -4  108.69   36.20
 -14   8   4  119.09   22.40
  14   8  -4  113.29   25.70
  14   8  -4  152.08   26.90
 -12  -8   4  112.49   30.40
  12   8  -4   45.50   21.60
 -12   8   4   88.79   19.90
  12   8  -4   51.79   21.60
 -10  -8   4  379.56   43.30
  10   8  -4  403.86   34.00
 -10   8   4  387.76   30.80
  10   8  -4  333.07   35.80
  -8  -8   4  723.13   50.49
   8   8  -4  769.92   44.90
   8   8  -4  705.13   41.50
  -8   8   4  680.23   41.10
  -6  -8   4  621.14   46.90
   6   8  -4  600.84   40.10
  -6   8   4  655.83   38.20
   6   8  -4  618.44   38.90
  -4  -8   4  559.74   45.50
  -4  -8   4  570.14   45.10
   4   8  -4  609.44   39.20
  -2  -8   4  623.34   47.40
  -2  -8   4  571.44   47.90
   2   8  -4  633.24   39.30
   2   8  -4  591.74   40.90
   0  -8   4  808.92   53.89
   0  -8   4  760.62   54.39
   0   8  -4  768.62   46.90
   0   8  -4  746.23   44.70
   2  -8   4  442.46   45.40
   2  -8   4  426.86   44.50
  -2   8  -4  438.36   36.30
  -2   8  -4  422.06   36.40
   4  -8   4   18.80   30.80
   4  -8   4   14.00   27.70
  -4   8  -4   40.90   20.40
  -4   8  -4   53.09   22.20
   6  -8   4  301.97   42.20
   6  -8   4  303.67   40.40
  -6   8  -4  317.17   41.60
  -6   8  -4  273.67   34.90
   8  -8   4  325.37   48.00
   8  -8   4  240.28   42.30
  -8   8  -4  349.37   45.20
  -8   8  -4  343.87   39.00
  10  -8   4  239.78   49.30
 -10   8  -4  278.47   42.20
 -10   8  -4  306.47   47.30
  10   8   4  258.97   40.50
 -12   8  -4  287.67   47.40
  12   8   4  236.08   36.80
 -14   8  -4  143.89   38.70
 -16   8  -4  283.37   46.60
  18   8   4  127.99   50.59
 -18   8  -4  114.69   41.70
  23   9  -4  177.18   60.79
 -23   9   4  293.17   51.29
  23   9  -4  268.07   49.30
  21   9  -4   20.70   40.50
 -21   9   4   13.20   55.39
  21   9  -4   44.70   39.90
 -19   9   4   92.69   27.00
  19   9  -4   76.19   35.50
  19   9  -4   66.29   34.30
  17  -9  -4  264.87   42.10
  17   9  -4  351.06   54.19
 -17   9   4  340.87   49.80
  17   9  -4  302.47   45.60
  15   9  -4   23.60   25.60
  15   9  -4   47.40   26.60
 -15   9   4   50.49   24.00
  13   9  -4  318.27   41.40
  13   9  -4  400.56   53.09
 -13   9   4  431.26   38.10
  11   9  -4  185.58   28.40
 -11   9   4  212.48   30.60
  -9   9   4  214.88   29.10
   9   9  -4  228.68   35.50
  -7   9   4  591.04   40.10
   7   9  -4  634.24   43.90
  -5  -9   4  363.56   46.40
   5   9  -4  266.87   35.10
  -3  -9   4  304.37   45.00
   3   9  -4  389.96   36.60
   3   9  -4  335.47   38.80
  -1  -9   4  675.53   54.29
  -1  -9   4  642.74   53.89
   1   9  -4  641.94   47.70
   1   9  -4  656.83   44.70
   1  -9   4   68.09   30.80
   1  -9   4   71.19   31.70
  -1   9  -4   72.89   23.30
  -1   9  -4   79.39   22.40
   3  -9   4  114.19   34.10
   3  -9   4  108.19   34.90
  -3   9  -4   82.09   23.20
  -3   9  -4   92.19   23.90
   5  -9   4   59.49   36.70
   5  -9   4  108.59   38.80
  -5   9  -4  147.09   32.30
  -5   9  -4   80.59   28.90
   7  -9   4   30.50   44.30
   7  -9   4  154.18   45.60
  -7   9  -4  133.39   29.80
   9  -9   4  164.38   50.89
  -9   9  -4  206.48   36.60
  -9   9  -4  260.77   37.00
 -11   9  -4   11.30   30.30
 -11   9  -4   46.90   33.90
 -13   9  -4  162.88   37.90
  13   9   4  193.78   44.40
 -15   9  -4   60.09   38.20
  15   9   4   95.09   42.60
 -17   9  -4  -45.10   44.40
  22  10  -4  106.09   45.50
 -22  10   4  123.99   45.40
  20  10  -4   41.40   46.10
  20  10  -4   83.59   40.30
 -20  10   4   84.49   39.00
  18  10  -4   55.99   40.10
  16  10  -4  209.78   41.20
 -16  10   4  323.67   52.89
  14  10  -4  161.08   37.10
 -14  10   4  123.19   29.30
  12  10  -4  246.58   33.50
 -12  10   4  276.47   41.90
 -10  10   4  209.48   34.20
  10  10  -4  194.38   34.70
   8  10  -4  114.79   34.00
  -8  10   4  161.18   33.40
   6  10  -4  323.37   40.00
  -6  10   4  303.87   42.50
  -4 -10   4  384.16   58.19
   4  10  -4  319.77   42.20
   4  10  -4  320.47   41.70
  -2 -10   4   57.49   35.70
   2  10  -4   73.99   26.30
   2  10  -4  127.29   28.90
   0 -10   4  111.69   36.50
   0 -10   4  103.89   36.90
   0  10  -4  132.89   28.90
   0  10  -4  167.08   34.80
   2 -10   4  412.96   62.09
   2 -10   4  393.66   47.60
  -2  10  -4  472.35   48.60
  -2  10  -4  388.36   44.40
   4 -10   4   90.69   42.70
  -4  10  -4   83.99   30.00
  -4  10  -4  141.89   28.40
   6 -10   4   33.00   45.50
  -6  10  -4  128.99   35.90
  -6  10  -4  115.69   33.30
   8 -10   4  252.47   59.79
  -8  10  -4  166.78   38.30
  -8  10  -4  180.28   38.50
 -10  10  -4   65.59   35.90
 -10  10  -4   32.90   42.20
 -12  10  -4  110.59   38.90
 -14  10  -4   41.00   43.40
 -17  11   4  216.08   45.00
  17  11  -4  232.08   45.30
 -15  11   4  266.47   43.40
  15  11  -4  248.08   43.50
 -13  11   4  117.59   34.80
  13  11  -4   26.20   35.10
 -11  11   4  245.08   56.99
  11  11  -4  221.88   43.00
   9  11  -4  186.28   38.30
   7  11  -4   64.09   31.30
   5  11  -4   95.69   30.60
   5  11  -4  112.29   31.40
   3  11  -4  205.18   36.80
   3  11  -4  290.67   37.70
   1  11  -4  165.28   34.50
   1  11  -4  166.18   35.90
  -1  11  -4  138.79   34.80
  -1  11  -4  189.68   36.50
  -3  11  -4  153.48   36.10
  -5  11  -4  291.37   39.70
  -5  11  -4  310.87   44.70
  -7  11  -4  273.37   47.00
  -7  11  -4  370.16   57.19
  -9  11  -4  107.99   41.10
  -9  11  -4  141.69   43.30
  12  12  -4  230.98   41.90
 -12  12   4  350.26   49.40
  10  12  -4   41.30   36.00
 -10  12   4   97.89   35.70
   8  12  -4   77.09   38.20
  -8  12   4  117.49   34.60
   6  12  -4  189.38   38.40
  -6  12   4  136.39   36.80
   6  12  -4  134.19   36.80
   4  12  -4  -29.10   30.90
   4  12  -4  -28.90   32.70
  -4  12   4   33.40   30.10
  -2  12   4  139.19   34.60
   2  12  -4  202.98   38.90
   2  12  -4  164.78   36.50
   0  12  -4   64.89   34.10
   0  12  -4   22.70   36.50
  -2  12  -4   63.39   36.80
  -2  12  -4   68.99   42.30
  -4  12  -4  160.58   41.20
  -4  12  -4  181.28   43.80
  34   0  -5 -111.49   51.59
  32   0  -5  114.59   46.10
  30   0  -5  122.19   47.50
  28   0  -5  -30.20   39.40
  26   0  -5  399.36   50.19
  26   0  -5  411.06   53.59
  24   0  -5  100.19   25.60
  24   0  -5   81.19   28.60
  22   0  -5  755.32   46.90
  22   0  -5  760.32   52.99
  20   0  -5  126.29   23.10
  20   0  -5  143.29   26.50
  18   0  -5  184.18   24.10
  18   0  -5  208.78   26.40
  16   0  -5 7410.66  267.77
  16   0  -5 7620.44  259.57
  14   0  -5  377.76   26.40
  14   0  -5  409.76   22.60
  12   0  -5  243.68   19.70
  12   0  -5  246.78   15.10
 -10   0   5 8127.69  270.97
  10   0  -5 7762.72  265.27
  10   0  -5 7754.42  270.77
  -8   0   5  218.28   15.40
   8   0  -5  235.58   15.50
  -6   0   5 3849.11  129.99
  -6   0   5 3741.33  131.69
  -4   0   5 1633.54   58.59
   4   0  -5 1581.34   58.49
  -4   0   5 1543.65   55.69
   4   0  -5 1567.04   56.69
  -4   0   5 1629.34   56.89
   2   0  -5   76.29    9.60
  -2   0   5   73.69    9.50
   2   0  -5   69.59    9.00
  -2   0   5   67.19   10.90
  -2   0   5   76.89    8.60
   0   0  -5 9128.49  304.57
   0   0   5 9172.68  304.37
   0   0   5 9036.80  303.57
   0   0  -5 8650.83  303.07
   2   0   5  369.36   21.40
   2   0   5  396.26   22.00
  -2   0  -5  371.06   20.60
   4   0   5  622.54   32.00
   4   0   5  675.23   33.70
  -4   0  -5  664.63   32.00
   6   0   5 3521.45  119.19
   6   0   5 3002.80  122.39
  -6   0  -5 3216.78  120.49
   8   0   5  153.28   25.20
  -8   0  -5  141.69   19.00
   8   0   5  163.08   24.80
 -10   0  -5  149.79   21.70
  10   0   5  135.19   24.20
  10   0   5  182.88   29.10
  12   0   5  293.47   36.00
 -12   0  -5  273.57   29.30
  12   0   5  275.87   36.90
 -14   0  -5   60.49   21.50
  14   0   5   60.49   29.20
  14   0   5   91.49   29.60
 -16   0  -5   54.69   25.90
  16   0   5  129.79   36.50
 -20   0  -5  219.88   45.10
 -22   0  -5   66.89   40.50
 -24   0  -5  -25.40   46.00
  33  -1  -5   57.29   50.89
  33   1  -5   31.50   49.20
  31  -1  -5   48.10   42.20
  31   1  -5   21.60   45.60
  29  -1  -5  269.87   52.99
  29   1  -5  147.49   46.00
  27  -1  -5   -5.50   34.20
  27  -1  -5   70.99   32.50
  27   1  -5    0.20   34.30
  27   1  -5   12.30   33.80
  25  -1  -5  263.87   49.10
  25  -1  -5  278.17   42.60
  25   1  -5  271.97   49.00
  25   1  -5  344.07   43.20
 -25   1   5  257.37   32.70
  23  -1  -5  428.26   38.40
  23  -1  -5  434.86   42.80
  23   1  -5  421.26   41.90
  23   1  -5  374.96   43.10
 -23   1   5  421.86   33.80
  21  -1  -5  113.69   22.80
  21  -1  -5  130.79   23.20
  21   1  -5  170.78   26.50
  21   1  -5  101.49   24.40
 -21   1   5  136.59   21.90
  19  -1  -5  544.85   38.20
  19   1  -5  540.25   39.30
 -19   1   5  529.65   31.10
  19   1  -5  538.95   35.10
  17  -1  -5  307.17   27.60
  17  -1  -5  336.27   24.60
  17   1  -5  280.27   28.50
 -17   1   5  318.57   21.30
  17   1  -5  278.57   24.80
  15  -1  -5  678.23   38.50
  15  -1  -5  750.62   33.20
 -15   1   5  664.43   31.50
  15   1  -5  693.33   34.20
  15   1  -5  651.33   38.20
  13  -1  -5  937.01   37.40
 -13  -1   5  878.41   44.40
 -13   1   5  892.11   36.90
  13   1  -5  931.91   39.10
  11  -1  -5  522.85   28.00
 -11  -1   5  547.25   30.00
  11   1  -5  543.95   28.80
   9  -1  -5  994.30   40.60
  -9  -1   5 1001.10   42.00
  -9   1   5  998.90   40.80
   9   1  -5  909.71   40.90
  -7  -1   5 1288.27   50.79
  -7  -1   5 1269.87   49.20
   7  -1  -5 1265.07   48.90
   7   1  -5 1333.87   50.99
  -7   1   5 1333.07   48.90
   7   1  -5 1269.57   49.30
   5  -1  -5   53.09    8.50
  -5  -1   5   61.79    8.50
  -5  -1   5   67.59    9.70
  -5   1   5   75.99    8.80
   5   1  -5   59.89    8.30
   5   1  -5   67.09   10.10
  -3  -1   5 1489.15   57.29
   3  -1  -5 1499.25   54.59
  -3  -1   5 1536.95   55.69
  -3  -1   5 1562.94   56.39
   3   1  -5 1481.45   56.99
   3   1  -5 1509.15   55.89
  -3   1   5 1506.65   54.69
  -1  -1   5  794.82   34.70
  -1  -1   5  849.12   35.40
  -1  -1   5  849.02   36.70
   1   1  -5  875.71   35.00
  -1   1   5  869.31   32.80
   1   1  -5  834.72   34.80
  -1   1   5  892.11   34.10
   1  -1   5  800.32   34.90
   1  -1   5  790.72   34.90
  -1  -1  -5  826.92   34.00
   1   1   5  820.22   34.20
  -1   1  -5  777.82   34.10
  -1   1  -5  749.82   33.30
   1   1   5  782.52   32.50
   3  -1   5 2633.84   95.29
  -3  -1  -5 2756.42   96.29
   3  -1   5 2875.41   97.09
  -3   1  -5 2523.25   95.49
   3   1   5 2441.86   92.89
  -3   1  -5 2418.86   93.89
   3   1   5 2516.55   99.99
  -5  -1  -5  462.85   27.10
   5  -1   5  486.65   30.50
   5  -1   5  471.45   29.40
   5   1   5  478.35   29.30
   5   1   5  476.15   27.60
  -5   1  -5  458.45   26.80
  -7  -1  -5  242.38   21.30
   7  -1   5  269.17   26.70
   7  -1   5  255.37   26.80
   7   1   5  252.57   25.50
  -7   1  -5  241.08   21.10
   9  -1   5 1608.44   68.49
  -9  -1  -5 1512.05   66.29
   9  -1   5 1518.45   66.79
   9   1   5 1513.05   67.19
   9   1   5 1446.86   63.69
  -9   1  -5 1432.06   65.29
  11  -1   5  157.78   27.30
  11  -1   5  151.38   26.70
 -11  -1  -5  132.99   22.50
 -11   1  -5  161.68   23.90
  11   1   5  134.19   24.50
  11   1   5  159.58   27.30
 -13  -1  -5  769.92   46.90
  13  -1   5  628.14   52.29
  13  -1   5  778.62   52.59
  13   1   5  694.03   49.99
 -13   1  -5  753.02   46.00
  13   1   5  736.13   67.99
 -15  -1  -5  101.29   32.70
  15   1   5  109.39   42.80
 -15   1  -5  101.39   31.30
 -17  -1  -5   49.80   30.40
 -17   1  -5   96.39   32.70
 -19  -1  -5  319.27   52.69
 -19   1  -5  297.27   44.70
 -21   1  -5   -9.40   36.20
 -23   1  -5   71.59   43.50
 -25   1  -5   82.89   52.19
  34  -2  -5   83.49   56.29
  34   2  -5  -10.70   56.89
  32  -2  -5   85.19   48.00
  32   2  -5  107.99   49.00
  30  -2  -5  141.89   46.60
 -30   2   5  158.68   57.99
  30   2  -5  179.38   49.30
  28  -2  -5   53.49   36.50
  28  -2  -5   64.79   34.30
  28   2  -5   58.99   38.70
 -28   2   5   63.29   29.60
  26  -2  -5  176.58   33.80
  26  -2  -5  186.58   36.60
 -26   2   5  215.18   32.30
  26   2  -5  187.58   39.40
  26   2  -5  222.48   42.80
  24  -2  -5  227.48   32.00
  24   2  -5  256.27   40.40
 -24   2   5  289.27   31.40
  24   2  -5  266.67   42.20
  22  -2  -5  513.55   38.70
  22   2  -5  467.05   41.00
 -22   2   5  589.54   36.30
  22   2  -5  476.15   46.20
  20  -2  -5  215.68   27.40
  20   2  -5  208.58   32.50
  20   2  -5  235.28   29.30
 -20   2   5  173.48   21.80
  18  -2  -5  218.18   23.20
  18   2  -5  178.98   26.20
  18   2  -5  215.48   28.70
 -18   2   5  155.48   18.80
  16  -2  -5 3014.80  108.69
  16   2  -5 2870.11  112.39
  16   2  -5 2582.44  110.79
 -16   2   5 2859.01  103.79
  14  -2  -5 1166.68   46.70
 -14  -2   5 1170.28   55.49
  14   2  -5 1163.08   53.69
 -14   2   5 1168.08   46.50
  12  -2  -5  536.15   28.80
 -12  -2   5  568.14   32.50
  12   2  -5  464.45   28.60
 -10  -2   5 4623.84  163.78
  10  -2  -5 4864.71  162.48
  10   2  -5 4493.75  161.98
  10   2  -5 4415.26  162.88
  -8  -2   5 1032.70   45.20
   8  -2  -5 1073.29   42.70
   8   2  -5 1085.79   44.10
   8   2  -5 1110.79   45.30
  -6  -2   5 3522.25  121.09
  -6  -2   5 3503.85  121.99
   6   2  -5 3305.57  120.29
   6   2  -5 3302.47  121.19
  -4  -2   5 2491.65   90.39
  -4  -2   5 2483.05   89.49
   4   2  -5 2558.64   90.09
   4   2  -5 2356.56   88.59
   4   2  -5 2452.45   88.89
  -2  -2   5 1998.10   70.09
  -2  -2   5 1874.01   70.39
  -2  -2   5 1942.91   69.59
  -2   2   5 1938.71   66.99
   2   2  -5 1770.22   69.39
   2   2  -5 1661.63   68.29
   2   2  -5 1792.92   68.69
   0  -2   5 4824.32  171.48
   0  -2   5 5006.10  170.68
   0  -2   5 5033.50  170.78
   0   2   5 5002.10  169.08
   0   2  -5 4664.93  170.08
   0   2  -5 4787.82  169.88
   2  -2   5  934.81   42.10
   2  -2   5  980.70   42.70
  -2   2  -5  929.61   41.00
   2   2   5  934.71   41.60
  -2   2  -5  940.31   40.10
   4  -2   5 1665.33   65.49
  -4  -2  -5 1553.44   63.69
   4  -2   5 1605.34   64.99
  -4   2  -5 1525.85   63.69
  -4   2  -5 1524.15   62.19
   4   2   5 1633.04   64.59
  -6  -2  -5 2710.33  103.79
   6  -2   5 2791.92  104.19
   6  -2   5 2832.22  104.99
   6   2   5 2616.34  105.49
  -6   2  -5 2662.73  103.29
   8  -2   5  181.08   27.30
  -8  -2  -5  158.08   20.60
   8  -2   5  109.29   21.30
   8   2   5  173.38   24.60
  -8   2  -5  151.08   20.70
 -10  -2  -5  322.47   28.40
  10  -2   5  283.17   34.00
  10  -2   5  263.27   33.90
 -10   2  -5  315.57   27.30
  10   2   5  282.37   34.80
  12  -2   5  256.77   39.30
 -12  -2  -5  294.27   31.90
  12  -2   5  254.97   39.50
 -12   2  -5  319.27   31.00
  12   2   5  293.57   38.20
  14  -2   5  378.26   48.50
 -14   2  -5  335.77   37.70
  14   2   5  345.27   49.20
 -16   2  -5   72.19   26.30
 -18   2  -5  124.99   38.30
 -20   2  -5  317.47   47.70
 -22   2  -5   50.49   40.50
 -24   2  -5   14.00   46.70
  33  -3  -5  -38.40   50.79
  33   3  -5  117.49   56.89
 -33   3   5   91.59   43.90
  31  -3  -5  105.89   45.70
 -31   3   5  170.88   40.70
  31   3  -5   94.19   48.70
  29  -3  -5   96.59   43.40
 -29   3   5   65.69   36.90
  29   3  -5   51.99   49.60
  27  -3  -5  140.79   36.90
  27   3  -5  126.09   43.80
 -27   3   5  135.19   31.30
  25  -3  -5  399.66   47.00
  25  -3  -5  485.45   48.80
 -25   3   5  482.75   41.30
  25   3  -5  543.25   60.09
  25   3  -5  484.35   55.89
  23  -3  -5  891.91   52.69
  23  -3  -5  874.31   52.69
 -23   3   5  887.61   49.20
  23   3  -5  814.32   56.79
  23   3  -5  846.42   58.99
  21  -3  -5  185.68   28.80
  21  -3  -5  121.69   22.70
 -21   3   5  106.39   18.50
  21   3  -5  129.29   27.10
  21   3  -5   93.99   24.20
  19  -3  -5  772.62   47.90
  19  -3  -5  796.22   42.10
 -19   3   5  785.62   40.80
  19   3  -5  846.82   47.70
  19   3  -5  860.31   50.09
  17  -3  -5  828.02   40.60
 -17   3   5  803.12   38.90
  17   3  -5  857.11   47.10
  15  -3  -5 1201.88   53.59
  15  -3  -5 1163.68   49.80
 -15   3   5 1285.77   50.09
  15   3  -5 1195.88   56.79
  13  -3  -5 1482.25   56.39
 -13  -3   5 1442.66   65.59
 -13   3   5 1495.15   56.49
  13   3  -5 1451.45   62.79
 -11  -3   5  822.02   41.70
  11   3  -5  848.92   39.30
  11   3  -5  803.62   39.40
  -9  -3   5 3789.72  136.89
   9   3  -5 3856.71  135.89
   9   3  -5 3675.63  135.79
  -7  -3   5 4809.62  169.18
  -7  -3   5 4854.21  173.28
   7   3  -5 4716.33  168.18
   7   3  -5 4762.52  168.18
  -5  -3   5  742.23   34.50
  -5  -3   5  715.93   34.70
   5   3  -5  718.13   33.00
   5   3  -5  660.93   32.30
  -3  -3   5 4306.07  150.98
  -3  -3   5 4223.78  153.68
   3   3  -5 4198.58  149.49
   3   3  -5 4329.77  150.08
   3   3  -5 4145.89  149.79
  -1  -3   5 2560.54  119.49
  -1  -3   5 3059.79  105.99
  -1  -3   5 2974.10  105.89
   1   3  -5 2849.61  104.29
   1   3  -5 2860.51  104.99
   1  -3   5  334.87   26.10
   1  -3   5  341.17   26.80
   1  -3   5  367.96   27.60
   1   3   5  326.27   30.00
  -1   3  -5  352.46   21.60
  -1   3  -5  316.57   21.40
   3  -3   5  810.22   42.20
   3  -3   5  906.01   43.80
  -3   3  -5  855.71   40.90
  -3   3  -5  906.91   40.40
   3   3   5  911.61   42.00
   5  -3   5  609.94   37.10
   5  -3   5  596.34   36.10
  -5   3  -5  541.05   31.70
   5   3   5  560.14   39.20
  -5   3  -5  514.05   30.10
   7  -3   5  854.51   47.20
   7  -3   5  808.72   45.50
  -7   3  -5  772.32   42.00
  -7   3  -5  788.72   40.80
   7   3   5  851.91   44.70
   9  -3   5 1000.60   56.49
   9  -3   5 1080.89   56.19
  -9   3  -5 1052.69   53.29
   9   3   5 1114.39   55.79
  11  -3   5  267.17   39.50
  11  -3   5  303.67   41.80
  11   3   5  285.87   39.60
 -11   3  -5  325.97   31.80
  13  -3   5  307.47   46.80
  13  -3   5  397.26   50.69
 -13   3  -5  283.47   34.80
  13   3   5  357.66   46.10
  15  -3   5  544.05   73.99
 -15   3  -5  458.15   45.50
 -17   3  -5  174.78   59.79
 -19   3  -5  152.18   41.10
 -21   3  -5   26.20   38.10
  23   3   5   79.89   52.89
 -23   3  -5   25.30   45.10
  32  -4  -5   35.70   49.10
  32   4  -5  -20.90   50.29
 -32   4   5  -18.80   41.90
  30  -4  -5  163.88   45.90
 -30   4   5  158.88   40.00
  30   4  -5  217.08   54.99
 -28   4   5   63.09   29.60
  28   4  -5   98.39   39.40
  26  -4  -5   22.30   32.30
  26   4  -5   65.89   36.20
 -26   4   5   49.60   25.00
  24  -4  -5  185.88   32.50
  24  -4  -5  208.38   34.50
  24   4  -5  152.38   37.00
  22  -4  -5  123.99   27.10
  22  -4  -5  101.09   24.60
 -22   4   5  140.69   22.30
  22   4  -5  111.09   30.30
  22   4  -5   90.09   27.60
  20  -4  -5  270.47   31.80
  20  -4  -5  266.57   29.90
  20   4  -5  249.48   38.00
  20   4  -5  239.08   34.90
 -20   4   5  240.88   26.60
  18  -4  -5  299.07   29.70
  18   4  -5  302.27   32.50
 -18   4   5  296.17   24.70
  16  -4  -5  139.09   21.70
  16  -4  -5  169.28   22.80
 -16   4   5  149.49   18.20
  16   4  -5  159.88   24.00
  14  -4  -5  420.46   29.10
 -14   4   5  351.36   22.50
  14   4  -5  390.46   28.00
  14   4  -5  395.86   29.10
 -12  -4   5  205.58   27.70
  12   4  -5  280.87   22.10
 -12   4   5  214.68   16.50
  12   4  -5  226.28   22.20
 -10  -4   5  139.19   22.70
  10   4  -5  166.28   18.20
  10   4  -5  157.18   18.70
  -8  -4   5  398.66   31.90
  -8  -4   5  409.16   27.70
  -8   4   5  322.67   18.60
   8   4  -5  350.26   23.80
   8   4  -5  355.96   23.40
  -6  -4   5  533.35   31.60
   6   4  -5  526.15   28.40
   6   4  -5  471.85   27.50
  -4  -4   5  736.83   36.90
   4   4  -5  614.84   32.10
   4   4  -5  668.83   33.10
  -2  -4   5  634.14   35.60
  -2  -4   5  594.24   34.70
   2   4  -5  644.64   32.40
   2   4  -5  634.84   31.50
   0  -4   5   98.19   16.80
   0  -4   5  100.49   19.60
   0   4  -5   65.49   12.20
   0   4  -5   50.39   11.00
   2  -4   5  550.14   36.50
   2  -4   5  460.65   42.70
   2  -4   5  597.84   35.00
  -2   4  -5  514.85   29.40
  -2   4  -5  491.25   29.70
   4  -4   5  987.10   49.70
   4  -4   5  977.00   49.70
  -4   4  -5  894.61   43.90
   4   4   5  923.61   52.59
  -4   4  -5  917.11   45.50
   6  -4   5  296.87   32.60
   6  -4   5  264.57   34.80
   6   4   5  292.27   41.40
  -6   4  -5  310.77   25.20
  -6   4  -5  333.27   27.40
   8  -4   5  678.23   49.00
   8  -4   5  693.23   47.10
  -8   4  -5  702.43   40.40
  -8   4  -5  727.83   42.40
   8   4   5  749.82   45.70
  10  -4   5  521.35   48.50
  10  -4   5  427.46   44.90
 -10   4  -5  585.74   39.60
  10   4   5  547.15   44.50
  12  -4   5  331.37   50.39
  12  -4   5  339.07   43.90
 -12   4  -5  329.97   36.10
  12   4   5  316.07   42.80
  14  -4   5  360.46   60.59
 -14   4  -5  467.75   45.80
  14   4   5  540.95   68.99
 -16   4  -5    5.60   32.70
 -18   4  -5  228.98   44.90
  18   4   5  200.88   49.20
 -20   4  -5  170.08   40.50
  20   4   5   98.79   51.99
  22   4   5   42.40   55.39
 -22   4  -5    9.50   43.60
  31  -5  -5   24.80   47.30
  31   5  -5   24.50   53.39
 -31   5   5   59.69   43.20
  29   5  -5  100.49   52.99
  27  -5  -5   55.69   39.60
  27   5  -5   20.90   40.70
 -27   5   5  114.89   35.10
  25  -5  -5  350.26   55.49
  25   5  -5  415.96   57.39
 -25   5   5  423.26   43.30
  23  -5  -5  746.53   51.39
  23  -5  -5  661.23   53.89
 -23   5   5  700.63   45.60
  23   5  -5  715.93   60.29
  21  -5  -5  244.18   31.00
  21  -5  -5  247.78   34.20
  21   5  -5  313.37   43.10
 -21   5   5  262.37   29.60
  21   5  -5  268.77   39.80
  19  -5  -5  379.06   34.80
  19  -5  -5  396.06   36.10
  19   5  -5  482.45   39.30
 -19   5   5  424.66   31.60
  17  -5  -5 1286.77   58.59
  17  -5  -5 1205.88   57.29
  17   5  -5 1362.86   63.59
 -17   5   5 1260.77   56.49
  15  -5  -5  958.40   45.20
 -15  -5   5  963.10   56.19
  15   5  -5  876.81   49.70
 -15   5   5  911.41   42.90
  15   5  -5  948.71   50.29
 -13  -5   5  284.17   41.40
  13   5  -5  178.58   23.30
  13   5  -5  213.78   24.50
 -13   5   5  160.88   17.80
 -11  -5   5  627.14   39.60
 -11   5   5  551.94   28.90
  11   5  -5  576.24   34.60
  11   5  -5  608.34   34.80
  -9  -5   5 2913.71  112.59
  -9   5   5 2983.60  106.49
   9   5  -5 2911.61  109.99
   9   5  -5 2896.51  111.09
  -7  -5   5 3215.98  118.29
   7   5  -5 3083.59  116.09
   7   5  -5 3033.60  115.09
  -5  -5   5  972.90   48.00
  -5  -5   5  883.31   51.09
   5   5  -5  947.51   44.20
   5   5  -5  950.40   43.30
  -3  -5   5 2058.69   83.49
   3   5  -5 2035.40   81.69
   3   5  -5 2027.70   80.39
   3   5  -5 2082.89   80.39
  -1  -5   5 2217.38   87.59
  -1  -5   5 2164.38   87.29
   1   5  -5 2106.69   85.19
   1   5  -5 2083.79   83.39
   1  -5   5  702.63   41.30
  -1   5  -5  640.84   35.50
  -1   5  -5  661.23   37.00
   3  -5   5  105.79   22.00
   3  -5   5  107.69   24.50
   3  -5   5  131.99   23.20
  -3   5  -5  118.79   19.90
  -3   5  -5  137.09   20.70
   5  -5   5  410.46   40.80
   5  -5   5  381.86   39.30
  -5   5  -5  402.26   30.00
   5   5   5  377.26   34.50
   7  -5   5 1042.30   62.39
   7  -5   5 1217.58   61.59
  -7   5  -5 1047.60   55.69
   7   5   5 1123.29   58.89
  -7   5  -5 1221.98   54.39
   9  -5   5  470.65   46.80
   9  -5   5  492.05   50.89
  -9   5  -5  488.55   36.20
   9   5   5  467.75   44.50
  -9   5  -5  503.35   37.90
   9   5   5  454.05   38.50
  11  -5   5  345.37   49.40
  11  -5   5  386.46   55.89
  11   5   5  357.56   41.40
 -11   5  -5  375.66   39.20
  11   5   5  432.96   50.69
 -13   5  -5  656.43   50.69
  13   5   5  589.44   53.19
 -15   5  -5   51.59   41.70
  15   5   5   58.99   34.40
 -17   5  -5  109.09   38.50
  17   5   5   81.59   45.70
 -19   5  -5   34.50   36.40
 -21   5  -5   13.70   42.00
  21   5   5   17.90   56.09
  30   6  -5   28.50   50.19
 -30   6   5   27.80   43.80
  28   6  -5   60.79   48.10
  26  -6  -5   97.89   41.50
 -26   6   5  124.79   34.60
  24  -6  -5  281.47   40.50
 -24   6   5  233.88   35.20
  24   6  -5  241.48   45.20
  22  -6  -5  137.99   30.50
  22  -6  -5  194.88   40.30
  22   6  -5  198.08   35.90
 -22   6   5  261.47   33.50
  20  -6  -5   72.09   25.60
  20  -6  -5   38.80   23.40
  20   6  -5   98.99   26.40
  20   6  -5   51.79   29.90
 -20   6   5   82.19   21.60
  18   6  -5  473.85   42.70
  18   6  -5  484.65   42.40
 -18   6   5  539.65   35.00
 -16  -6   5 1368.06   71.39
  16   6  -5 1349.47   66.19
  16   6  -5 1360.16   66.49
 -16   6   5 1346.47   59.79
 -14  -6   5  407.36   41.50
  14   6  -5  398.16   34.10
  14   6  -5  412.36   34.50
 -14   6   5  425.46   28.30
 -12  -6   5  468.35   39.70
  12   6  -5  452.15   32.70
 -12   6   5  433.86   27.40
  12   6  -5  441.06   32.80
 -10  -6   5 1084.69   62.19
  10   6  -5 1146.69   53.79
 -10   6   5 1067.49   47.90
  10   6  -5 1107.09   51.89
  -8  -6   5  157.18   23.40
  -8  -6   5  142.49   23.10
  -8   6   5   95.99   16.10
   8   6  -5  154.98   20.50
   8   6  -5  131.89   19.70
  -6  -6   5  581.24   39.50
  -6  -6   5  620.14   40.70
   6   6  -5  598.04   33.90
   6   6  -5  561.14   34.40
  -4  -6   5  713.43   43.20
  -4  -6   5  726.83   43.90
   4   6  -5  653.43   37.40
   4   6  -5  738.53   38.10
  -2  -6   5   95.19   21.70
   2   6  -5  100.09   16.00
   2   6  -5   76.09   16.00
   0  -6   5 1218.18   58.89
   0  -6   5 1092.39   57.69
   0   6  -5 1126.69   54.49
   0   6  -5 1108.89   52.49
   2  -6   5 1246.88   61.09
   2  -6   5 1101.19   60.49
  -2   6  -5 1094.89   53.79
  -2   6  -5 1232.08   56.89
   4  -6   5  155.78   27.60
   4  -6   5  250.57   38.30
  -4   6  -5  207.88   26.70
  -4   6  -5  264.57   27.30
   6  -6   5  695.53   53.69
   6  -6   5  835.92   54.99
   6  -6   5  677.23   50.39
   6   6   5  725.23   50.19
  -6   6  -5  717.93   42.80
  -6   6  -5  686.73   44.30
   8  -6   5  312.77   52.09
   8  -6   5  415.96   52.39
   8  -6   5  411.76   47.90
  -8   6  -5  459.95   38.40
   8   6   5  378.76   47.10
  -8   6  -5  438.86   35.70
  10  -6   5   48.40   34.10
  10  -6   5   57.19   35.60
 -10   6  -5   -3.50   25.70
  10   6   5   -1.50   32.70
 -10   6  -5   48.90   22.20
  12   6   5  299.67   43.70
 -12   6  -5  318.57   43.10
  14   6   5   99.49   33.90
 -14   6  -5   44.10   40.10
 -16   6  -5  113.39   39.80
  16   6   5  193.68   44.50
 -18   6  -5  198.58   42.80
  18   6   5  144.39   53.89
  20   6   5  -27.10   56.59
 -20   6  -5   76.39   41.40
 -29   7   5  125.29   45.30
  29   7  -5   80.09   53.89
  27   7  -5   77.39   55.09
 -27   7   5  -71.49   64.59
  27   7  -5   16.60   41.40
  25   7  -5   60.39   48.40
 -25   7   5  -17.00   28.90
  25   7  -5   74.69   38.80
  23  -7  -5  233.48   42.70
  23  -7  -5  260.87   39.50
  23   7  -5  344.47   48.90
  23   7  -5  261.97   45.40
 -23   7   5  269.87   42.40
  21  -7  -5  134.79   32.70
 -21   7   5  177.28   29.70
  21   7  -5  117.79   33.60
  21   7  -5  125.69   34.40
  19   7  -5   68.79   26.60
  19   7  -5   68.89   26.20
 -19   7   5   47.10   20.80
 -17   7   5  243.88   29.50
  17   7  -5  179.88   30.30
  17   7  -5  324.67   37.20
 -15  -7   5  118.19   30.60
 -15   7   5  111.49   20.50
  15   7  -5  108.49   25.50
  15   7  -5  101.59   23.40
 -13  -7   5  235.68   34.80
  13   7  -5  315.67   33.10
 -13   7   5  270.67   25.80
  13   7  -5  256.77   31.10
 -11  -7   5  235.68   37.70
  11   7  -5  203.58   28.30
 -11   7   5  214.48   22.80
  11   7  -5  193.18   27.80
  -9  -7   5  464.75   40.30
   9   7  -5  398.36   32.00
   9   7  -5  446.96   33.10
  -9   7   5  378.36   28.40
  -7  -7   5  481.45   40.00
  -7  -7   5  380.66   45.20
   7   7  -5  491.85   33.30
   7   7  -5  469.85   34.20
  -5  -7   5  250.87   35.50
  -5  -7   5  221.58   33.50
   5   7  -5  207.28   26.80
   5   7  -5  242.38   27.10
  -3  -7   5  893.41   50.79
  -3  -7   5  781.32   50.29
   3   7  -5  756.92   43.30
   3   7  -5  782.72   45.40
  -1  -7   5  243.68   30.90
  -1  -7   5  231.98   30.10
   1   7  -5  200.78   26.90
   1   7  -5  257.87   27.40
   1  -7   5  213.88   30.30
   1  -7   5  205.08   30.30
  -1   7  -5  199.18   26.70
  -1   7  -5  197.68   26.20
   3  -7   5  612.34   50.49
   3  -7   5  613.04   50.39
  -3   7  -5  625.14   40.60
  -3   7  -5  554.44   38.80
   5  -7   5   83.89   30.00
   5  -7   5  121.19   34.50
  -5   7  -5  119.79   22.60
  -5   7  -5  179.58   29.90
   7  -7   5  343.07   45.00
   7  -7   5  505.55   55.59
   7   7   5  374.06   52.09
  -7   7  -5  417.56   46.30
  -7   7  -5  377.56   35.90
   9  -7   5  133.79   41.90
   9  -7   5  140.49   43.90
   9   7   5  178.68   43.10
  -9   7  -5  254.77   37.60
  -9   7  -5  258.67   39.20
 -11   7  -5   33.00   27.60
  13   7   5  472.55   52.69
 -13   7  -5  468.25   52.69
  15   7   5  -36.10   34.40
 -15   7  -5  -26.60   34.40
  17   7   5   56.39   44.90
 -17   7  -5   -8.00   37.00
 -19   7  -5  173.68   45.10
 -26   8   5   54.79   36.60
  26   8  -5  141.19   58.99
  26   8  -5   54.19   43.60
 -24   8   5   44.40   35.70
  24   8  -5   30.80   46.50
  24   8  -5   56.59   38.50
  22  -8  -5  209.78   42.90
  22   8  -5  320.77   47.20
  22   8  -5  286.67   47.80
 -22   8   5  354.06   48.40
  20   8  -5  242.88   39.10
 -20   8   5  190.88   30.30
  18   8  -5  150.98   32.60
  18   8  -5  142.39   31.40
 -18   8   5  131.59   26.20
  16   8  -5  889.31   63.19
  16   8  -5  803.02   54.49
 -16   8   5  901.51   50.59
 -14  -8   5  367.16   50.79
  14   8  -5  295.37   38.00
  14   8  -5  311.47   37.80
 -14   8   5  302.07   31.50
 -12  -8   5  507.85   49.40
  12   8  -5  496.65   39.20
 -12   8   5  417.96   33.00
  12   8  -5  441.96   39.30
 -10  -8   5 1208.18   67.29
  10   8  -5 1261.17   60.09
  10   8  -5 1241.08   61.79
 -10   8   5 1209.88   57.79
  -8  -8   5  127.19   29.60
   8   8  -5  187.18   25.80
   8   8  -5  131.19   22.80
  -8   8   5  107.19   19.90
  -6  -8   5  716.63   51.99
  -6  -8   5  703.63   50.09
   6   8  -5  669.03   42.30
   6   8  -5  659.63   42.50
  -4  -8   5  450.55   43.20
  -4  -8   5  460.55   45.30
   4   8  -5  463.75   37.00
   4   8  -5  484.85   36.00
  -2  -8   5  247.98   40.40
  -2  -8   5  270.47   34.70
   2   8  -5  225.68   29.30
   2   8  -5  242.78   29.90
   0  -8   5 1206.08   67.79
   0  -8   5 1132.89   68.09
   0   8  -5 1269.97   63.59
   0   8  -5 1322.27   61.09
   2  -8   5  493.25   50.69
   2  -8   5  552.14   50.79
  -2   8  -5  527.95   39.70
  -2   8  -5  555.64   45.30
   4  -8   5  389.06   54.49
   4  -8   5  428.56   53.89
  -4   8  -5  474.85   44.90
  -4   8  -5  446.16   39.80
   6  -8   5  639.14   63.79
   6  -8   5  657.13   65.69
  -6   8  -5  701.33   53.89
  -6   8  -5  680.53   49.00
   8  -8   5  153.78   46.20
  -8   8  -5  217.68   32.30
  -8   8  -5  247.98   38.90
 -10   8  -5   30.70   27.00
 -10   8  -5   51.29   30.80
 -12   8  -5    0.30   32.00
 -14   8  -5   74.59   36.10
 -16   8  -5   71.99   42.00
 -18   8  -5   51.29   46.60
  25   9  -5  168.18   47.80
 -25   9   5  156.68   48.90
  25   9  -5  125.69   55.39
  23   9  -5   95.19   47.50
  23   9  -5   74.49   44.10
  21   9  -5    8.60   38.20
 -21   9   5   16.70   30.70
  21   9  -5  -17.60   38.40
  19   9  -5   97.79   33.10
 -19   9   5  170.68   37.40
  19   9  -5  154.48   34.90
 -17   9   5   84.89   26.10
  17   9  -5   74.59   30.10
  17   9  -5   60.99   35.10
 -15  -9   5   36.60   36.30
  15   9  -5   67.59   26.80
  15   9  -5   74.99   27.10
 -15   9   5   47.40   22.90
 -13  -9   5  109.79   38.30
 -13   9   5  134.39   24.80
  13   9  -5  184.78   29.40
  13   9  -5  143.39   33.70
 -11  -9   5  221.78   37.30
  11   9  -5  206.88   32.40
 -11   9   5  180.68   29.00
  11   9  -5  223.98   30.00
  -9   9   5  170.78   27.20
   9   9  -5  190.18   26.80
   9   9  -5  140.09   25.60
  -7  -9   5  396.86   48.60
   7   9  -5  402.26   37.30
  -7   9   5  368.26   32.80
  -5  -9   5  219.18   37.10
  -5  -9   5  220.28   36.30
   5   9  -5  222.88   30.70
   5   9  -5  198.88   28.20
  -3  -9   5  192.78   34.40
  -3  -9   5  159.08   34.90
   3   9  -5  184.78   28.50
   3   9  -5  249.08   32.10
  -1  -9   5  208.98   36.80
  -1  -9   5  242.18   38.40
   1   9  -5  260.87   33.40
   1   9  -5  218.78   33.80
   1  -9   5   99.69   35.70
   1  -9   5  199.18   36.00
  -1   9  -5  130.29   26.20
  -1   9  -5  183.08   31.70
   3  -9   5  111.59   38.60
   3  -9   5  163.08   38.70
  -3   9  -5  247.88   34.10
  -3   9  -5  208.48   35.60
   5  -9   5  110.79   43.20
  -5   9  -5  174.38   30.30
   7  -9   5  205.28   51.89
  -7   9  -5  140.09   34.10
  -7   9  -5  147.59   33.80
  -9   9  -5  386.06   57.89
  -9   9  -5  390.56   52.69
 -11   9  -5    0.50   34.10
  13   9   5   76.59   43.10
 -13   9  -5   39.10   38.20
 -15   9  -5    9.00   42.80
  15   9   5   97.39   53.79
  22  10  -5   64.89   46.60
  22  10  -5   85.89   42.30
 -22  10   5   93.19   46.00
  20  10  -5  143.09   46.50
 -20  10   5   16.50   56.09
  20  10  -5   99.79   39.30
  18  10  -5  123.69   35.90
  18  10  -5   73.19   38.40
 -18  10   5   71.59   33.90
 -16  10   5  392.56   45.70
  16  10  -5  283.77   39.40
  16  10  -5  332.77   43.10
 -14 -10   5  275.67   48.40
  14  10  -5  278.07   47.80
 -14  10   5  319.17   46.20
 -12  10   5  337.17   46.80
  12  10  -5  247.28   40.40
 -10  10   5  243.48   40.10
  10  10  -5  237.98   33.40
   8  10  -5  149.49   28.70
  -8  10   5  133.29   29.50
   6  10  -5  193.98   31.10
   6  10  -5  180.28   33.80
  -6  10   5  185.58   34.90
   4  10  -5  105.49   26.80
   4  10  -5  114.19   31.10
  -2 -10   5  276.87   42.10
   2  10  -5  353.96   43.30
   2  10  -5  326.47   45.40
   0 -10   5  226.28   44.90
   0  10  -5  271.97   42.10
   0  10  -5  287.07   43.20
   2 -10   5  104.59   44.80
  -2  10  -5  190.58   37.60
  -2  10  -5  136.49   29.80
   4 -10   5  249.28   50.99
  -4  10  -5  351.46   42.50
  -4  10  -5  341.67   45.70
  -6  10  -5  348.27   53.19
  -6  10  -5  277.37   40.70
  -8  10  -5  117.79   40.70
  -8  10  -5   73.79   37.50
 -10  10  -5   67.79   38.80
 -10  10  -5   33.10   37.90
 -12  10  -5   41.00   40.80
  19  11  -5  128.09   41.50
 -19  11   5  115.49   42.80
  17  11  -5  100.19   40.70
 -17  11   5  104.49   41.30
  15  11  -5  136.59   40.70
 -15  11   5   91.99   32.80
  13  11  -5   90.29   36.60
  11  11  -5  197.88   37.70
 -11  11   5  259.07   40.50
  -9  11   5  126.59   31.50
  -7  11   5  185.88   35.50
   7  11  -5  246.48   42.40
   7  11  -5  253.47   37.70
  -5  11   5  385.06   66.79
   5  11  -5  296.57   42.20
   5  11  -5  378.06   49.30
   3  11  -5  130.79   33.50
   3  11  -5  139.09   32.40
   1  11  -5  239.38   38.00
   1 -11   5   17.70   49.99
  -1  11  -5   78.89   31.50
  -1  11  -5   88.49   33.80
   3 -11   5   97.89   93.99
  -3  11  -5   98.39   34.00
  -3  11  -5  138.99   35.90
  -5  11  -5   16.30   34.70
  -5  11  -5  105.19   38.90
  -7  11  -5   38.60   36.90
  -7  11  -5   12.00   36.70
  -9  11  -5  171.68   45.60
  -9  11  -5  153.28   46.40
 -12  12   5    1.60   38.00
  12  12  -5   94.19   36.20
  10  12  -5  -38.20   36.10
 -10  12   5   22.40   35.70
   8  12  -5   79.89   33.90
  -8  12   5   70.19   32.80
   8  12  -5   -2.70   34.20
   6  12  -5  -13.90   35.80
  -6  12   5   49.30   33.70
   6  12  -5   79.59   33.50
  -4  12   5  -23.10   31.50
   4  12  -5   13.70   38.80
   4  12  -5   30.80   32.50
   2  12  -5   71.39   37.60
   2  12  -5   80.09   33.60
   0  12  -5   35.60   35.40
   0  12  -5  -82.49   35.30
  -2  12  -5   75.59   40.30
  -2  12  -5  121.89   41.60
  34   0  -6   36.80   49.40
  32   0  -6  118.19   48.80
  30   0  -6  110.49   44.70
  28   0  -6   71.69   34.00
  28   0  -6  -31.90   30.10
  26   0  -6  706.53   65.99
  26   0  -6  735.43   51.79
  24   0  -6  553.74   43.10
  24   0  -6  502.95   47.00
  22   0  -6  958.50   50.69
  20   0  -6  642.24   39.50
  20   0  -6  618.24   43.10
  18   0  -6  393.86   33.10
  18   0  -6  481.35   30.20
  16   0  -6 1280.17   51.89
  16   0  -6 1256.37   59.39
  14   0  -6  259.57   16.70
  14   0  -6  218.88   20.20
  12   0  -6  371.56   23.80
  12   0  -6  410.06   19.10
 -12   0   6  413.76   25.80
 -10   0   6 2298.57   83.99
  10   0  -6 2188.28   83.59
  -8   0   6  205.68   15.30
   8   0  -6  204.58   14.90
   8   0  -6  191.58   14.00
   6   0  -6 6571.44  223.28
  -6   0   6 6890.61  225.78
   6   0  -6 5800.02  227.28
  -6   0   6 7143.29  223.78
  -4   0   6  215.08   16.30
  -4   0   6  243.68   13.00
   4   0  -6  228.08   15.10
  -4   0   6  226.38   14.20
   4   0  -6  217.28   14.70
   4   0  -6  245.48   13.00
   2   0  -6  630.94   28.20
   2   0  -6  698.23   28.50
  -2   0   6  640.14   28.60
  -2   0   6  725.23   29.30
   0   0  -6  330.07   18.10
   0   0   6  351.46   20.30
   0   0   6  357.56   20.50
   0   0  -6  340.87   19.00
   2   0   6  209.48   19.50
   2   0   6  217.38   24.40
  -2   0  -6  214.08   16.60
  -4   0  -6 2583.54   99.49
   4   0   6 2653.33   98.49
   4   0   6 2701.73  100.19
   6   0   6  163.58   24.40
   6   0   6  208.38   25.80
  -6   0  -6  152.98   18.50
  -8   0  -6  326.17   27.50
   8   0   6  443.56   34.30
   8   0   6  398.96   33.40
 -10   0  -6 3021.20  116.39
  10   0   6 2853.21  114.89
  10   0   6 2904.71  116.19
 -12   0  -6  314.97   33.70
  12   0   6  307.87   43.70
  12   0   6  292.27   36.60
  14   0   6   35.70   32.40
 -14   0  -6   59.09   30.20
 -16   0  -6  402.26   50.79
 -18   0  -6   80.39   33.70
 -20   0  -6  272.77   45.60
 -22   0  -6   -3.20   40.90
  35  -1  -6   -0.60   52.89
  35   1  -6   38.00   55.49
  33  -1  -6   -8.80   43.10
  33   1  -6   28.40   47.90
  31  -1  -6   17.60   41.80
  31   1  -6   67.49   42.50
  29  -1  -6   66.09   37.70
  29  -1  -6   62.59   36.70
  29   1  -6   55.99   36.60
  27  -1  -6   30.10   27.40
  27  -1  -6   34.70   31.20
  27   1  -6   12.90   29.90
  27   1  -6   11.00   29.70
  25  -1  -6  423.26   41.30
  25  -1  -6  412.86   48.20
  25   1  -6  337.47   49.40
  25   1  -6  423.86   45.00
  23  -1  -6  298.17   38.60
  23  -1  -6  348.77   34.00
  23   1  -6  308.77   37.20
 -23   1   6  297.97   28.50
  23   1  -6  301.87   40.10
  21  -1  -6  111.69   24.10
  21  -1  -6  150.88   22.80
  21   1  -6  119.59   25.60
 -21   1   6  129.09   19.60
  21   1  -6  157.98   24.80
  19  -1  -6 1428.96   57.99
  19  -1  -6 1366.56   66.29
 -19   1   6 1370.86   56.59
  19   1  -6 1121.89   62.79
  19   1  -6 1381.46   66.49
  17  -1  -6  473.95   32.40
  17  -1  -6  403.06   35.60
  17   1  -6  406.06   30.80
  17   1  -6  414.06   27.70
 -17   1   6  420.96   24.00
 -15  -1   6 2134.59   84.69
  15  -1  -6 2172.68   84.19
  15  -1  -6 2235.18   75.89
 -15   1   6 2030.10   75.29
  15   1  -6 1736.63   86.39
  15   1  -6 1945.31   82.99
  13  -1  -6 1084.69   48.90
 -13  -1   6 1098.39   50.29
  13   1  -6 1083.69   49.00
 -11  -1   6  781.92   37.00
  11  -1  -6  745.83   35.10
 -11   1   6  803.42   36.40
  11   1  -6  765.92   36.30
  -9  -1   6 6256.67  217.08
   9  -1  -6 6211.98  215.38
   9   1  -6 6199.08  215.28
   9   1  -6 6199.88  216.98
  -9   1   6 6483.45  215.58
   7  -1  -6  472.15   23.00
  -7  -1   6  462.75   25.20
  -7  -1   6  453.55   23.10
   7   1  -6  474.55   23.00
  -7   1   6  507.95   22.70
   7   1  -6  527.75   25.40
  -5  -1   6  997.60   42.90
  -5  -1   6 1069.79   40.00
  -5  -1   6 1087.09   41.30
   5  -1  -6 1055.09   40.10
   5   1  -6 1002.80   40.70
   5   1  -6 1009.50   42.20
  -5   1   6 1006.80   40.00
  -3  -1   6 4644.74  159.38
  -3  -1   6 4502.15  158.58
  -3  -1   6 4653.43  160.88
   3  -1  -6 4686.33  157.18
   3   1  -6 4507.65  158.78
   3   1  -6 4285.07  158.18
   3   1  -6 4588.94  160.38
  -3   1   6 4728.83  158.18
  -3   1   6 4792.82  157.28
  -1  -1   6  733.43   31.80
  -1  -1   6  695.93   33.50
   1  -1  -6  697.53   30.00
  -1  -1   6  720.63   32.10
  -1   1   6  685.93   29.10
   1   1  -6  697.93   30.60
   1   1  -6  665.93   30.40
  -1   1   6  700.73   30.40
   1  -1   6 1395.96   58.49
   1  -1   6 1404.26   55.99
  -1  -1  -6 1277.67   51.49
   1   1   6 1215.58   49.60
   1   1   6 1312.47   51.89
  -1   1  -6 1192.78   50.49
  -1   1  -6 1243.78   51.69
   3  -1   6 1259.27   55.29
   3  -1   6 1326.47   54.99
  -3  -1  -6 1254.97   53.59
   3   1   6 1334.77   53.09
   3   1   6 1360.36   55.19
  -3   1  -6 1268.87   53.89
  -3   1  -6 1292.47   52.69
   5  -1   6  224.98   25.40
   5  -1   6  225.88   26.70
  -5  -1  -6  245.28   20.30
  -5   1  -6  212.18   20.40
   5   1   6  194.58   27.60
   5   1   6  246.08   39.00
   7  -1   6 1519.05   67.09
  -7  -1  -6 1515.05   65.59
   7  -1   6 1577.64   66.59
  -7   1  -6 1412.36   64.69
   7   1   6 1523.15   66.79
  -9  -1  -6   89.59   18.60
   9  -1   6   84.99   22.50
   9  -1   6   91.89   23.60
   9   1   6   77.19   24.20
  -9   1  -6   67.49   17.40
   9   1   6   66.49   22.30
 -11  -1  -6    4.50   16.60
  11  -1   6   71.39   24.70
  11  -1   6   20.30   24.30
  11   1   6   59.79   23.80
  11   1   6   35.50   23.80
 -11   1  -6   45.60   17.10
 -13  -1  -6  230.88   33.90
  13  -1   6  177.98   34.20
 -13   1  -6  294.37   34.30
  13   1   6  180.78   35.60
  13   1   6  279.77   44.70
 -15  -1  -6   56.09   23.80
  15   1   6   29.50   37.90
 -15   1  -6   54.29   24.80
 -17  -1  -6  111.09   36.00
 -17   1  -6  114.49   33.90
 -19  -1  -6   77.79   37.10
 -19   1  -6    1.20   36.80
 -21   1  -6   67.19   39.40
 -23   1  -6   71.99   47.70
  34  -2  -6   41.70   52.19
  34   2  -6   92.79   53.39
  32  -2  -6  121.49   49.80
  32   2  -6  114.79   46.90
  30  -2  -6   41.90   43.50
  30   2  -6   30.70   46.90
 -30   2   6   85.19   29.90
  28  -2  -6  115.89   34.60
  28  -2  -6   67.69   39.40
  28   2  -6   74.59   46.20
 -28   2   6   95.29   27.00
  26  -2  -6  483.25   47.00
  26  -2  -6  456.05   57.79
  26   2  -6  497.45   58.49
  26   2  -6  549.25   52.29
 -26   2   6  564.44   42.40
  24  -2  -6  484.75   47.60
  24  -2  -6  567.14   43.10
  24   2  -6  596.04   50.39
  24   2  -6  551.74   50.89
 -24   2   6  642.64   40.20
  20  -2  -6  241.58   30.70
  20  -2  -6  295.27   26.70
 -20   2   6  283.87   23.60
  20   2  -6  280.37   32.90
  20   2  -6  296.87   30.50
  18  -2  -6  989.70   51.49
  18  -2  -6  961.40   43.60
  18   2  -6 1009.90   48.60
 -18   2   6  957.60   42.90
  18   2  -6  940.21   51.69
 -16  -2   6 1150.68   62.89
  16  -2  -6 1008.70   42.50
  16  -2  -6  948.21   49.80
  16   2  -6 1001.40   50.69
 -14  -2   6  860.01   44.30
  14  -2  -6  782.22   40.40
  14   2  -6  761.12   40.40
 -12  -2   6 1500.15   61.59
  12  -2  -6 1438.86   58.69
  12   2  -6 1368.26   59.19
  10  -2  -6 2980.40  105.69
 -10  -2   6 3030.60  109.29
  10   2  -6 2790.52  107.79
  10   2  -6 2933.51  107.09
  -8  -2   6 2817.12  101.89
  -8  -2   6 2774.82  103.29
   8   2  -6 2810.02  102.79
   8   2  -6 2803.72  101.59
  -6  -2   6 1955.50   73.79
  -6  -2   6 2002.70   75.19
   6   2  -6 1988.60   74.29
   6   2  -6 1900.61   72.79
  -4  -2   6 3333.37  116.69
  -4  -2   6 3372.86  115.39
   4   2  -6 3071.49  115.09
   4   2  -6 3062.49  114.09
   4   2  -6 3208.08  114.19
  -2  -2   6 1451.15   57.49
  -2  -2   6 1370.06   56.59
  -2  -2   6 1488.25   59.09
  -2   2   6 1513.05   57.29
   2   2  -6 1352.76   55.79
   2   2  -6 1439.06   56.09
   0  -2   6 1746.53   70.99
   0  -2   6 1806.32   69.89
   0  -2   6 1832.42   69.79
   0   2   6 1790.02   67.69
   0   2  -6 1773.62   69.09
   0   2  -6 1790.72   68.49
   2  -2   6  519.25   31.80
  -2  -2  -6  515.85   27.00
   2  -2   6  523.05   30.70
  -2   2  -6  535.15   27.60
   2   2   6  511.55   29.00
  -2   2  -6  478.95   27.50
   4  -2   6 1097.49   50.89
  -4  -2  -6  980.40   45.90
   4  -2   6 1105.39   50.99
  -4   2  -6  996.40   46.40
   4   2   6  929.31   47.40
  -4   2  -6 1017.90   45.10
   6  -2   6  770.72   43.40
   6  -2   6  769.32   43.20
  -6  -2  -6  713.43   38.80
  -6   2  -6  727.63   39.40
   6   2   6  773.12   42.40
   8  -2   6   77.59   21.10
   8  -2   6   55.29   19.30
  -8  -2  -6   54.59   14.40
  -8   2  -6   70.59   15.60
   8   2   6  101.19   22.10
  10  -2   6 1133.49   60.49
  10  -2   6 1156.58   61.19
 -10  -2  -6 1145.99   57.89
 -10   2  -6 1152.68   57.49
  10   2   6 1112.29   60.59
 -12  -2  -6  141.39   26.20
  12  -2   6  154.58   32.40
  12  -2   6  138.89   31.00
 -12   2  -6  159.78   26.90
  12   2   6  199.48   32.10
 -14   2  -6   62.29   25.70
  14   2   6   68.19   32.30
 -16   2  -6  472.85   60.79
 -18   2  -6   44.60   37.20
 -20   2  -6   52.69   38.70
 -22   2  -6  -14.60   44.20
  33  -3  -6  320.57   56.89
  33   3  -6  351.56   63.99
 -33   3   6  336.27   54.79
  31  -3  -6   15.00   42.90
  31   3  -6   95.69   45.80
 -31   3   6   71.19   40.90
  29  -3  -6   28.90   37.20
  29  -3  -6   81.19   39.90
  29   3  -6   33.50   37.20
 -29   3   6   66.29   31.30
  27  -3  -6  326.77   40.10
  27  -3  -6  204.18   45.50
  27  -3  -6  228.18   37.90
 -27   3   6  276.87   37.00
  27   3  -6  224.78   48.70
  25  -3  -6  291.87   40.60
  25  -3  -6  235.98   31.80
  25  -3  -6  162.88   37.30
 -25   3   6  258.87   32.40
  25   3  -6  194.78   35.70
  25   3  -6  244.68   44.10
  23  -3  -6  679.63   43.90
  23   3  -6  641.24   52.19
  23   3  -6  640.04   49.00
 -23   3   6  689.33   40.90
  21  -3  -6  183.68   27.30
  21   3  -6  207.28   32.60
 -21   3   6  226.88   23.90
  21   3  -6  226.08   33.40
  19  -3  -6  209.28   23.20
 -19   3   6  155.18   20.00
  19   3  -6  203.08   29.50
  19   3  -6  194.08   29.30
 -17  -3   6 1630.04   75.89
  17  -3  -6 1655.13   65.09
  17   3  -6 1531.55   72.19
 -17   3   6 1677.93   64.19
  15  -3  -6 1156.28   54.29
 -15   3   6 1226.08   48.10
  15   3  -6 1227.68   56.29
 -13  -3   6 1458.55   64.29
  13  -3  -6 1435.46   60.29
  13   3  -6 1374.46   60.29
  13   3  -6 1457.35   61.79
 -11  -3   6  423.66   28.40
  11   3  -6  365.26   24.90
  11   3  -6  385.26   23.80
  -9  -3   6 1671.93   65.69
   9   3  -6 1622.74   64.99
   9   3  -6 1547.75   63.69
  -7  -3   6  626.64   33.70
  -7  -3   6  579.24   31.70
   7   3  -6  665.23   31.70
   7   3  -6  550.54   29.70
  -5  -3   6 1268.07   57.29
  -5  -3   6 1292.57   52.99
   5   3  -6 1233.98   51.59
   5   3  -6 1208.68   50.69
   5   3  -6 1220.68   50.89
  -3  -3   6 2769.02   99.79
  -3  -3   6 2709.63  101.19
   3   3  -6 2660.63   98.59
   3   3  -6 2535.75   97.59
   3   3  -6 2650.03   99.09
  -1  -3   6  749.53   40.40
  -1  -3   6  771.62   38.40
  -1  -3   6  781.22   39.50
  -1   3   6  813.02   34.90
   1   3  -6  719.93   35.20
   1   3  -6  752.92   35.60
   1  -3   6 3247.78  125.59
   1  -3   6 3417.16  124.89
   1  -3   6 3540.15  125.39
   1   3   6 3547.65  125.29
  -1   3  -6 3265.07  123.89
  -1   3  -6 3295.17  122.79
   3  -3   6 1607.64   66.49
   3  -3   6 1620.14   66.29
   3   3   6 1444.26   77.89
  -3   3  -6 1470.35   62.39
  -3   3  -6 1517.65   63.99
   5  -3   6  477.75   36.80
  -5   3  -6  451.45   29.20
   7  -3   6  231.68   33.60
   7  -3   6  202.98   28.10
   7   3   6  208.68   29.20
  -7   3  -6  162.78   24.10
  -7   3  -6  189.88   22.80
   9  -3   6  524.35   46.70
   9  -3   6  624.64   45.60
  -9   3  -6  620.34   40.30
   9   3   6  574.34   44.70
  11  -3   6  504.15   49.00
  11  -3   6  452.85   50.89
  11   3   6  581.14   48.70
 -11   3  -6  510.45   40.30
  13  -3   6  483.45   63.69
 -13   3  -6  451.85   48.20
  13   3   6  501.95   54.99
 -15   3  -6  116.59   31.50
 -17   3  -6  222.78   45.00
 -19   3  -6  355.16   51.29
 -21   3  -6   38.20   41.40
 -23   3  -6  -44.10   50.69
  34  -4  -6   55.09   53.19
  34   4  -6   50.19   58.39
 -34   4   6    9.10   43.90
  32  -4  -6   -8.20   45.70
  32   4  -6   50.29   48.50
 -32   4   6    8.10   41.50
  30  -4  -6   22.90   42.20
  30   4  -6   40.50   44.30
 -30   4   6   71.99   35.40
  28  -4  -6   51.69   39.00
  28  -4  -6   30.70   33.80
  28   4  -6   80.89   40.90
 -28   4   6   46.50   32.50
  26  -4  -6   84.09   33.70
 -26   4   6  161.58   28.90
  26   4  -6  150.28   37.50
  24  -4  -6  246.28   34.20
  24  -4  -6  250.27   33.10
  24   4  -6  240.58   42.00
 -24   4   6  184.78   27.20
  24   4  -6  249.48   41.50
  22  -4  -6   43.00   22.40
  22  -4  -6   45.80   22.30
 -22   4   6   74.49   18.70
  22   4  -6   37.30   28.20
  22   4  -6   71.69   26.30
  20  -4  -6  339.97   30.90
  20  -4  -6  327.17   30.50
  20   4  -6  312.37   36.30
 -20   4   6  330.17   27.30
  18  -4  -6  872.31   42.80
 -18   4   6  920.91   42.00
  18   4  -6  857.61   49.99
  16  -4  -6 1175.88   50.19
 -16  -4   6 1243.48   63.39
  16   4  -6 1171.78   56.99
  16   4  -6 1147.19   56.69
  14   4  -6  626.34   35.40
  14   4  -6  555.24   35.40
 -12  -4   6  947.71   49.10
  12   4  -6  967.10   46.20
  12   4  -6  919.21   44.80
 -10  -4   6 1651.33   69.29
  10   4  -6 1638.94   66.49
  10   4  -6 1555.74   66.29
  -8  -4   6 1383.76   57.69
  -8  -4   6 1329.37   57.89
   8   4  -6 1249.47   54.59
   8   4  -6 1232.98   54.29
  -6  -4   6  517.75   31.30
  -6  -4   6  490.95   32.00
   6   4  -6  453.75   27.10
   6   4  -6  433.26   27.00
  -4  -4   6  794.92   41.50
  -4  -4   6  753.32   40.60
   4   4  -6  780.42   37.70
   4   4  -6  862.21   38.60
   4   4  -6  760.22   37.60
  -2  -4   6 1905.91   76.19
  -2  -4   6 1889.71   76.69
   2   4  -6 1824.72   72.99
   2   4  -6 1824.62   74.09
   0  -4   6 1257.27   55.19
   0  -4   6 1292.47   58.79
   0  -4   6 1130.69   56.49
   0   4  -6 1107.49   51.99
   0   4  -6 1181.18   51.79
   0   4   6 1228.28   52.29
   2  -4   6  389.56   32.10
   2  -4   6  410.56   34.10
   2  -4   6  405.16   35.00
  -2   4  -6  371.86   26.20
  -2   4  -6  375.26   26.60
   2   4   6  308.47   31.60
   4  -4   6  870.01   47.70
   4  -4   6  775.22   45.90
  -4   4  -6  782.02   40.50
   4   4   6  729.13   42.80
  -4   4  -6  706.53   40.80
   6  -4   6  779.42   47.70
   6  -4   6  766.62   50.09
  -6   4  -6  773.82   41.40
  -6   4  -6  749.53   43.10
   6   4   6  767.72   45.40
   8  -4   6  132.59   27.20
   8  -4   6  125.19   30.00
   8   4   6  127.09   28.80
  -8   4  -6  129.39   21.70
  10  -4   6   57.09   28.40
  10  -4   6   28.20   31.80
 -10   4  -6   26.00   19.10
  12  -4   6   28.30   34.80
  12  -4   6   38.70   38.90
  12   4   6   21.40   43.60
 -12   4  -6   44.70   28.70
 -14   4  -6   87.99   29.60
 -16   4  -6   25.20   30.10
 -18   4  -6   43.90   36.60
  20   4   6   45.70   53.79
 -20   4  -6  -74.59   39.00
 -22   4  -6   12.10   48.80
  22   4   6 -120.39   57.79
  33  -5  -6  210.18   58.39
 -33   5   6  181.78   49.99
  33   5  -6  120.49   60.69
  31  -5  -6   52.59   46.40
  31   5  -6   -4.10   49.30
 -31   5   6   84.79   39.30
  29  -5  -6   74.39   44.40
  29   5  -6   90.69   47.50
 -29   5   6  129.39   33.50
  27  -5  -6  227.48   39.40
 -27   5   6  288.17   38.60
  25  -5  -6  134.89   33.10
  25  -5  -6  138.99   49.90
 -25   5   6  122.99   27.40
  25   5  -6  117.79   38.10
  23  -5  -6  344.57   38.40
  23  -5  -6  401.06   40.20
  23   5  -6  424.26   55.09
 -23   5   6  413.96   35.30
  23   5  -6  387.96   47.10
  21  -5  -6   50.69   21.10
  21  -5  -6   92.49   22.70
 -21   5   6   96.49   18.60
  21   5  -6  136.79   26.20
  19  -5  -6  606.04   38.00
  19  -5  -6  531.95   39.10
 -19   5   6  636.34   35.90
  19   5  -6  579.94   42.60
  19   5  -6  585.74   43.00
 -17  -5   6  988.70   62.29
  17  -5  -6 1148.49   51.19
  17   5  -6 1063.19   57.19
  17   5  -6 1050.49   56.49
 -17   5   6 1098.19   48.80
 -15  -5   6  840.02   54.09
 -15   5   6  830.72   38.60
  15   5  -6  833.32   46.00
  15   5  -6  877.71   47.60
 -13  -5   6 1502.35   72.09
  13   5  -6 1597.24   67.59
 -13   5   6 1506.35   60.09
  13   5  -6 1522.85   67.39
 -11  -5   6  822.82   47.10
  11   5  -6  849.32   42.80
  11   5  -6  810.62   42.50
  -9  -5   6  516.15   36.40
  -9  -5   6  535.05   37.50
   9   5  -6  574.24   33.10
   9   5  -6  543.85   32.50
  -7  -5   6  377.06   32.20
  -7  -5   6  282.67   29.50
   7   5  -6  364.76   26.00
   7   5  -6  336.67   25.30
  -5  -5   6  483.55   35.00
  -5  -5   6  414.76   33.60
   5   5  -6  397.26   27.50
   5   5  -6  397.56   26.90
   5   5  -6  429.06   28.00
  -3  -5   6 1016.80   52.29
  -3  -5   6 1042.70   52.49
   3   5  -6 1050.29   48.20
   3   5  -6 1070.19   49.20
  -1  -5   6  523.85   44.60
  -1  -5   6  571.84   39.20
   1   5  -6  550.84   32.50
   1   5  -6  565.44   32.90
   1  -5   6 1499.15   70.79
   1  -5   6 1524.75   69.49
  -1   5  -6 1552.24   64.89
  -1   5  -6 1493.05   66.09
   3  -5   6 1994.50   82.69
   3  -5   6 1677.53   82.29
   3  -5   6 1842.02   81.49
  -3   5  -6 1846.02   78.79
  -3   5  -6 1884.41   77.19
   3   5   6 1944.91   80.19
   5  -5   6  628.04   47.70
   5  -5   6  613.34   45.80
   5  -5   6  686.13   49.70
  -5   5  -6  559.74   38.60
  -5   5  -6  557.34   37.40
   5   5   6  632.64   43.00
   7  -5   6  342.47   46.50
   7  -5   6  334.17   44.90
   7   5   6  300.87   39.10
  -7   5  -6  329.77   32.80
  -7   5  -6  376.46   32.30
   9  -5   6  461.25   50.99
   9  -5   6  475.05   54.09
   9   5   6  461.05   49.30
  -9   5  -6  443.96   38.80
  -9   5  -6  476.65   38.20
   9   5   6  425.26   39.80
  11  -5   6  246.28   41.60
  11  -5   6  232.88   44.40
  11   5   6  333.47   52.69
  13   5   6  116.09   34.50
 -13   5  -6  140.89   35.10
  15   5   6  129.99   42.00
 -15   5  -6  256.77   40.80
  17   5   6  157.18   50.19
 -17   5  -6  242.98   46.00
  19   5   6  184.88   56.59
 -19   5  -6  172.18   43.60
 -21   5  -6   62.69   50.89
  21   5   6   88.49   61.29
 -32   6   6  173.58   47.50
  30  -6  -6  109.89   48.30
 -30   6   6   51.89   37.20
  30   6  -6   77.69   51.49
 -28   6   6   88.89   31.00
  28   6  -6   34.00   47.40
  26  -6  -6  114.59   39.60
  26  -6  -6   93.39   40.70
  26   6  -6  208.18   51.39
 -26   6   6  170.48   34.00
  24  -6  -6  286.07   37.60
  24  -6  -6  228.18   45.20
  24   6  -6  272.17   43.70
 -24   6   6  254.77   35.90
  22  -6  -6  316.37   41.90
  22   6  -6  357.96   46.30
  22   6  -6  442.86   47.20
 -22   6   6  394.86   34.90
  20  -6  -6   96.59   21.50
  20   6  -6   84.09   26.10
  20   6  -6   74.39   29.50
 -20   6   6   89.19   19.90
 -18  -6   6  232.58   40.80
  18   6  -6  241.58   33.40
  18   6  -6  294.37   35.10
 -18   6   6  213.18   25.50
 -16  -6   6  392.86   45.30
  16   6  -6  446.46   37.50
  16   6  -6  443.36   38.30
 -16   6   6  472.55   29.90
 -14  -6   6  861.21   56.29
  14   6  -6  889.31   49.20
 -14   6   6  906.91   41.90
  14   6  -6  854.91   51.99
 -12  -6   6  118.29   25.30
 -12   6   6  120.39   17.40
  12   6  -6  140.49   20.80
  12   6  -6  129.19   21.30
 -10  -6   6  465.55   40.10
 -10   6   6  475.15   27.20
  10   6  -6  458.45   33.50
  10   6  -6  495.45   33.10
  -8  -6   6 1179.28   59.09
   8   6  -6 1110.19   53.59
   8   6  -6 1232.58   55.29
  -6  -6   6  417.26   36.90
   6   6  -6  398.36   29.80
   6   6  -6  422.86   29.80
  -4  -6   6  515.25   39.80
  -4  -6   6  477.35   38.70
   4   6  -6  509.25   32.90
   4   6  -6  438.06   31.50
  -2  -6   6  483.65   40.10
  -2  -6   6  520.45   40.10
   2   6  -6  444.36   32.50
   2   6  -6  458.75   32.20
   0  -6   6  232.98   34.70
   0  -6   6  270.97   32.70
   0   6  -6  222.48   24.70
   0   6  -6  206.08   25.90
   2  -6   6  742.53   51.39
   2  -6   6  770.42   50.59
  -2   6  -6  764.02   42.80
  -2   6  -6  776.32   44.60
   4  -6   6  580.64   51.89
   4  -6   6  701.43   52.69
  -4   6  -6  680.63   42.00
   4   6   6  722.83   48.30
  -4   6  -6  710.53   43.40
   6  -6   6   76.49   33.00
   6  -6   6   62.09   27.90
   6  -6   6   63.19   29.80
  -6   6  -6   85.59   20.00
   6   6   6  104.99   30.50
  -6   6  -6   95.19   19.60
   8  -6   6  347.57   43.00
   8  -6   6  344.77   44.70
   8  -6   6  364.26   49.20
  -8   6  -6  296.87   37.20
   8   6   6  311.97   43.40
  -8   6  -6  341.47   44.20
 -10   6  -6  627.04   47.50
  10   6   6  508.45   63.39
  12   6   6  144.19   34.90
  14   6   6  138.79   40.30
 -14   6  -6  208.88   43.20
  16   6   6  151.18   56.49
 -16   6  -6  104.69   37.90
  18   6   6   47.10   76.89
 -18   6  -6   57.99   40.20
  20   6   6   45.50   62.39
 -20   6  -6   81.89   47.60
  29   7  -6  116.19   52.49
 -29   7   6    3.40   40.40
  27   7  -6   83.49   50.09
 -27   7   6  132.59   36.80
  27   7  -6   90.79   42.90
  25  -7  -6   73.29   41.40
  25  -7  -6   52.99   35.60
  25   7  -6  225.98   49.40
  25   7  -6   83.49   46.10
 -25   7   6  102.49   38.90
  23   7  -6   88.49   40.20
  23   7  -6   51.29   31.40
 -23   7   6   51.09   23.40
  21   7  -6   31.40   28.60
  21   7  -6   43.10   30.50
 -21   7   6   32.90   22.60
 -19   7   6  699.03   43.00
  19   7  -6  686.13   50.89
  19   7  -6  695.63   58.89
 -17  -7   6  281.17   47.10
  17   7  -6  200.38   31.80
 -17   7   6  197.58   27.50
  17   7  -6  257.97   35.20
 -15  -7   6  197.38   34.50
  15   7  -6  267.27   34.10
  15   7  -6  255.67   32.60
 -15   7   6  216.48   25.40
 -13  -7   6  627.04   48.50
 -13   7   6  553.44   34.00
  13   7  -6  592.24   41.20
  13   7  -6  586.54   42.00
 -11  -7   6  232.38   37.00
  11   7  -6  281.97   30.00
  11   7  -6  224.08   30.30
 -11   7   6  209.18   22.10
  -9  -7   6 1530.85   73.19
  -9   7   6 1484.05   63.89
   9   7  -6 1586.24   69.59
   9   7  -6 1565.64   68.39
  -7  -7   6   98.59   25.30
  -7  -7   6   74.99   24.80
   7   7  -6   95.59   19.10
   7   7  -6  121.09   20.80
  -5  -7   6  117.99   26.90
  -5  -7   6  117.99   27.00
   5   7  -6  112.89   20.10
   5   7  -6  103.79   19.30
   5   7  -6  122.49   21.60
  -3  -7   6 1762.82   80.49
  -3  -7   6 1720.13   81.59
   3   7  -6 1813.42   75.49
   3   7  -6 1718.63   77.19
  -1  -7   6  253.67   33.40
  -1  -7   6  262.67   33.40
   1   7  -6  268.17   29.30
   1   7  -6  274.77   29.10
   1  -7   6  333.67   44.40
   1  -7   6  307.77   44.10
  -1   7  -6  375.06   33.10
  -1   7  -6  275.77   31.20
   3  -7   6  462.05   60.49
   3  -7   6  458.25   50.89
  -3   7  -6  519.05   39.90
  -3   7  -6  484.25   37.90
   5  -7   6   48.50   35.50
   5  -7   6   43.90   34.30
   5   7   6   -7.90   30.00
  -5   7  -6   49.40   26.10
  -5   7  -6   50.09   20.00
   7  -7   6  148.09   42.50
   7  -7   6  257.27   41.60
  -7   7  -6  345.07   44.10
  -7   7  -6  308.67   41.00
   7   7   6  215.88   40.70
   9  -7   6   82.79   51.19
  -9   7  -6  144.59   27.90
  -9   7  -6  161.58   35.40
 -11   7  -6   25.10   28.50
 -13   7  -6   37.20   35.50
 -15   7  -6  107.89   39.20
  15   7   6  114.99   42.30
 -17   7  -6   16.90   39.90
  17   7   6   13.60   48.70
  28   8  -6  149.59   57.79
  28   8  -6   63.39   49.80
 -28   8   6  124.79   44.70
  26   8  -6  248.58   48.80
 -26   8   6  206.88   44.20
  26   8  -6  189.18   52.79
  24   8  -6  252.57   50.89
 -24   8   6  219.18   37.60
  24   8  -6  228.08   43.80
 -22   8   6  297.57   42.70
  22   8  -6  378.96   61.79
  22   8  -6  326.07   49.00
  20   8  -6  150.68   33.70
 -20   8   6   92.89   23.70
  20   8  -6  142.09   43.60
  18   8  -6  200.38   32.60
 -18   8   6  169.88   26.50
  18   8  -6  200.98   31.60
 -16   8   6  185.28   29.60
  16   8  -6  223.88   38.20
  16   8  -6  229.28   37.60
 -14  -8   6  121.79   36.00
  14   8  -6  126.99   27.20
  14   8  -6  108.59   26.70
 -14   8   6  162.28   22.60
 -12  -8   6  375.96   47.50
  12   8  -6  395.86   37.70
  12   8  -6  337.67   36.90
 -12   8   6  362.66   30.30
 -10  -8   6  574.44   47.80
 -10   8   6  474.25   33.20
  10   8  -6  433.56   38.30
  10   8  -6  477.45   38.70
  -8  -8   6  688.73   53.39
  -8  -8   6  689.83   51.49
   8   8  -6  700.43   44.70
   8   8  -6  718.13   44.30
  -8   8   6  676.23   40.10
  -6  -8   6 1050.29   61.79
  -6  -8   6  999.10   62.49
   6   8  -6 1026.40   54.39
  -4  -8   6  372.06   47.40
  -4  -8   6  518.05   48.30
   4   8  -6  393.16   36.60
   4   8  -6  419.56   36.30
  -2  -8   6  376.56   48.00
  -2  -8   6  449.95   49.60
   2   8  -6  405.16   36.50
   2   8  -6  411.26   39.80
   0  -8   6  344.67   48.60
   0  -8   6  308.37   39.20
   0   8  -6  298.37   40.30
   0   8  -6  316.57   35.00
   2  -8   6   88.39   33.30
   2  -8   6   21.30   33.50
  -2   8  -6   27.70   20.60
  -2   8  -6   64.19   22.30
   4  -8   6  462.75   58.19
   4  -8   6  292.97   45.00
  -4   8  -6  329.27   39.60
  -4   8  -6  345.17   47.60
   6  -8   6  182.08   45.20
   6   8   6  222.58   54.79
  -6   8  -6  194.18   30.10
  -6   8  -6  164.08   33.70
  -8   8  -6  337.47   49.00
  -8   8  -6  307.57   46.70
 -10   8  -6  591.84   54.49
 -10   8  -6  521.25   61.19
 -12   8  -6  140.79   37.30
 -14   8  -6  142.29   43.40
 -16   8  -6  188.98   50.19
  25   9  -6  123.49   53.19
 -25   9   6  110.59   37.50
  25   9  -6  147.19   48.30
 -23   9   6   26.00   37.30
  23   9  -6   80.39   41.70
  23   9  -6   31.10   45.90
  21   9  -6   97.99   39.60
 -21   9   6  126.59   34.50
  21   9  -6  107.69   38.70
  19   9  -6   72.79   30.50
  19   9  -6  129.59   33.10
 -19   9   6   69.79   27.60
 -17  -9   6   83.49   44.80
 -17   9   6  101.09   26.10
  17   9  -6   58.69   32.30
  17   9  -6   98.19   31.20
 -15  -9   6  413.36   60.49
  15   9  -6  466.65   46.30
 -15   9   6  448.96   38.80
  15   9  -6  467.35   47.90
 -13  -9   6  141.29   41.20
  13   9  -6  290.37   34.10
  13   9  -6  272.67   43.30
 -13   9   6  238.58   31.80
 -11  -9   6   86.99   35.90
  11   9  -6  104.89   24.30
 -11   9   6   88.19   22.00
  11   9  -6  106.89   30.80
  -9  -9   6  419.76   52.29
   9   9  -6  343.07   39.60
   9   9  -6  420.86   40.00
  -9   9   6  403.86   33.80
  -7  -9   6  199.98   39.30
  -7  -9   6  254.97   37.50
   7   9  -6  250.97   34.40
  -7   9   6  169.28   27.30
  -5  -9   6  327.77   52.29
   5   9  -6  431.36   39.40
   5   9  -6  418.46   41.90
  -3  -9   6  272.67   40.60
  -3  -9   6  389.36   51.79
   3   9  -6  284.77   40.40
   3   9  -6  419.06   39.60
  -1  -9   6  110.49   35.00
  -1  -9   6  147.99   42.50
   1   9  -6  112.39   28.60
   1   9  -6  123.19   28.40
   1  -9   6  428.96   60.39
   1  -9   6  496.35   62.59
  -1   9  -6  554.94   50.99
  -1   9  -6  570.44   50.29
   3  -9   6  106.69   43.10
  -3   9  -6  180.48   52.29
  -3   9  -6  210.98   29.70
   5  -9   6  -52.29   47.40
  -5   9  -6   55.09   29.70
  -5   9  -6   56.79   28.40
  -7   9  -6  158.08   39.50
  -7   9  -6  183.88   33.90
  -9   9  -6   34.30   38.10
  -9   9  -6   78.99   36.00
 -11   9  -6   46.90   37.70
 -13   9  -6  156.28   42.00
  22  10  -6  129.49   43.20
  22  10  -6  136.69   53.19
 -22  10   6  108.79   42.50
 -20  10   6   80.29   38.90
  20  10  -6  149.69   44.10
  20  10  -6  168.08   42.40
  18  10  -6   82.99   38.30
  18  10  -6  155.38   38.30
 -18  10   6  170.28   33.70
 -16 -10   6   86.29   47.90
  16  10  -6   32.80   30.70
 -16  10   6   85.29   35.10
  16  10  -6   84.39   30.80
 -14 -10   6  126.29   45.90
  14  10  -6   91.19   30.50
 -14  10   6   58.99   32.10
 -12 -10   6  276.07   48.80
 -12  10   6  382.86   40.60
  12  10  -6  335.17   43.70
  12  10  -6  277.17   39.20
 -10 -10   6  433.86   61.99
  10  10  -6  402.66   45.90
 -10  10   6  465.65   39.30
  -8 -10   6  161.58   40.80
  -8  10   6  113.19   24.60
   8  10  -6  134.49   28.60
  -6 -10   6  255.87   43.60
   6  10  -6  274.97   40.50
   6  10  -6  275.67   38.70
  -4 -10   6  382.26   48.90
   4  10  -6  381.46   47.20
   4  10  -6  419.46   42.50
  -2 -10   6   91.09   39.80
   2  10  -6  112.29   30.80
   2  10  -6  131.09   27.00
   0 -10   6  213.28   49.30
   0  10  -6  250.37   40.40
   0  10  -6  360.26   47.80
   2 -10   6  -32.90   45.80
  -2  10  -6   87.69   46.40
  -2  10  -6   60.29   30.80
   4 -10   6   98.49   56.89
  -4  10  -6   59.49   32.00
  -4  10  -6   66.69   32.70
  -6  10  -6  320.47   45.70
  -6  10  -6  313.97   47.10
  -8  10  -6  129.59   39.60
  -8  10  -6   90.49   39.50
 -10  10  -6  161.88   44.20
 -10  10  -6   93.19   39.60
  19  11  -6   12.80   37.90
 -19  11   6   57.59   39.50
  19  11  -6    8.60   42.40
  17  11  -6  120.19   38.80
 -17  11   6   74.19   39.60
  15  11  -6  209.28   41.90
 -15  11   6  278.27   49.50
  13  11  -6  116.29   37.50
 -13  11   6   39.60   33.10
  11  11  -6   83.19   31.20
 -11  11   6  109.19   32.90
   9  11  -6  177.58   34.20
  -9  11   6  140.39   36.10
   7  11  -6   57.99   31.40
   7  11  -6   75.99   35.10
  -7  11   6   91.69   30.00
  -5 -11   6   55.09   45.30
   5  11  -6  104.29   36.10
   5  11  -6  114.79   31.90
  -3 -11   6   73.79   51.09
   3  11  -6   94.59   31.30
   3  11  -6   28.00   29.40
  -1 -11   6  121.09   49.50
   1  11  -6  193.38   33.90
   1  11  -6  126.19   33.20
   1 -11   6  226.98   63.69
  -1  11  -6  365.76   53.29
  -1  11  -6  274.07   44.40
  -3  11  -6  145.19   38.40
  -3  11  -6  106.69   36.30
  -5  11  -6  240.48   44.20
  -5  11  -6  164.68   41.80
  -7  11  -6   61.49   43.70
  -7  11  -6   11.60   39.30
 -12  12   6   25.00   39.10
  12  12  -6   45.50   35.80
  10  12  -6  102.99   37.10
  10  12  -6   97.99   35.20
 -10  12   6   72.99   36.80
  -8  12   6  134.39   40.20
   8  12  -6  178.38   36.40
   8  12  -6  161.18   38.00
  -6  12   6   10.60   31.10
   6  12  -6   15.00   33.40
   6  12  -6    9.40   35.30
   4  12  -6  248.08   42.00
  -4  12   6  188.48   36.40
   4  12  -6  282.47   43.00
   2  12  -6  127.99   39.20
   2  12  -6  -18.90   35.10
   0  12  -6  -51.09   35.50
   0  12  -6    1.20   38.80
  36   0  -7   52.59   55.69
  34   0  -7   62.89   47.80
  32   0  -7   64.89   40.30
  30   0  -7   25.80   38.50
  30   0  -7   51.49   35.20
  28   0  -7   81.29   31.50
  28   0  -7    5.50   30.20
  26   0  -7   23.30   24.00
  26   0  -7    5.80   26.80
  24   0  -7  100.79   25.00
  22   0  -7  735.43   43.20
  22   0  -7  709.63   49.50
  20   0  -7 1241.78   54.29
  20   0  -7 1140.49   61.59
  18   0  -7  265.77   21.30
  18   0  -7  267.17   26.90
  16   0  -7 1518.15   67.59
  16   0  -7 1609.94   60.39
 -14   0   7 4763.82  166.38
  14   0  -7 4402.96  165.38
  12   0  -7  306.87   20.70
 -12   0   7  318.07   23.00
 -10   0   7  918.91   40.20
  10   0  -7  871.51   36.90
  10   0  -7  941.41   39.80
   8   0  -7 5481.85  189.28
  -8   0   7 5491.35  186.88
  -8   0   7 5423.66  189.38
   6   0  -7 5330.87  185.98
  -6   0   7 5435.86  183.98
  -6   0   7 5386.46  186.28
   4   0  -7 2652.83   91.99
  -4   0   7 2816.92   91.89
   4   0  -7 2583.44   91.69
  -4   0   7 2669.43   92.29
  -4   0   7 2492.15   93.99
   4   0  -7 2334.37   93.09
  -2   0   7  313.27   19.20
   2   0  -7  304.67   17.50
  -2   0   7  345.37   20.20
  -2   0   7  327.97   21.80
   2   0  -7  302.27   17.30
   0   0  -7 3679.93  127.09
   0   0   7 3734.23  137.49
   0   0   7 3481.05  128.49
   0   0  -7 3508.15  128.19
  -2   0  -7 1733.43   69.79
   2   0   7 1835.82   71.29
   2   0   7 1762.02   69.69
   4   0   7  306.77   27.60
  -4   0  -7  293.57   22.60
  -6   0  -7  285.97   24.70
   6   0   7  315.37   31.10
   6   0   7  360.46   31.80
  -8   0  -7  696.73   40.30
   8   0   7  619.04   44.00
   8   0   7  664.83   44.80
 -10   0  -7  342.27   32.60
  10   0   7  387.06   43.10
  10   0   7  296.97   38.90
 -12   0  -7  103.49   27.20
  12   0   7  156.58   39.70
 -14   0  -7   57.69   24.40
 -16   0  -7   19.60   30.00
 -18   0  -7   94.09   38.30
 -20   0  -7    4.60   40.00
 -22   0  -7   -3.60   46.90
  35  -1  -7   51.29   52.19
  35   1  -7  143.19   55.89
  33  -1  -7  285.77   54.69
  33   1  -7  244.58   54.39
  31  -1  -7   68.79   40.90
  31   1  -7  121.29   44.60
  29  -1  -7  127.79   46.30
  29  -1  -7  150.68   35.40
  29   1  -7  113.39   38.10
  27  -1  -7  372.26   51.19
  27  -1  -7  265.67   41.40
  27   1  -7  262.57   40.20
  27   1  -7  289.37   45.30
  25  -1  -7  897.51   61.69
  25  -1  -7  889.91   52.59
  25   1  -7  922.61   62.59
  25   1  -7  888.61   56.59
  23  -1  -7  522.35   37.60
  23  -1  -7  501.75   43.50
  23   1  -7  481.15   37.40
  23   1  -7  481.15   44.50
  21  -1  -7   80.89   17.70
  21  -1  -7   59.39   17.30
  21   1  -7   54.39   16.80
  21   1  -7   70.49   18.10
  19  -1  -7 1619.04   74.49
  19  -1  -7 1693.93   66.19
  19   1  -7 1583.24   74.49
  19   1  -7 1693.93   68.59
  17  -1  -7 2299.27   82.89
  17  -1  -7 2226.28   92.09
  17   1  -7 2130.39   91.59
  17   1  -7 2289.77   85.59
  15  -1  -7 1154.78   52.59
 -15  -1   7 1155.98   55.29
  15   1  -7 1150.38   53.19
  13  -1  -7 1103.49   49.20
 -13  -1   7 1114.89   51.29
 -13   1   7 1185.88   50.79
  13   1  -7 1125.69   50.09
  11  -1  -7  395.46   22.40
 -11  -1   7  404.16   25.80
 -11   1   7  408.36   24.60
  11   1  -7  387.26   24.10
  11   1  -7  395.86   22.00
  -9  -1   7  597.94   29.20
   9  -1  -7  651.73   29.10
  -9  -1   7  644.14   32.00
   9   1  -7  634.84   30.50
  -9   1   7  619.54   29.30
   9   1  -7  611.64   28.40
  -7  -1   7  314.37   19.30
  -7  -1   7  304.87   21.80
   7   1  -7  295.27   18.10
   7   1  -7  315.27   19.50
   7   1  -7  310.97   18.20
  -7   1   7  342.37   18.90
  -5  -1   7  788.32   38.90
  -5  -1   7  850.81   36.10
  -5  -1   7  886.81   37.80
   5   1  -7  903.41   36.20
  -5   1   7  950.70   37.20
   5   1  -7  916.91   37.00
   5   1  -7  910.31   38.50
  -3  -1   7  756.52   33.00
   3  -1  -7  780.02   31.20
  -3  -1   7  715.73   33.60
  -3  -1   7  662.73   34.60
   3   1  -7  730.63   31.90
   3   1  -7  710.73   32.10
  -3   1   7  844.32   32.30
  -3   1   7  729.73   33.30
  -1  -1   7 1171.98   64.09
  -1  -1   7 1251.67   53.59
   1  -1  -7 1238.08   48.60
  -1  -1   7 1323.37   53.49
   1   1  -7 1165.28   48.70
   1   1  -7 1192.88   49.20
  -1   1   7 1180.78   50.49
  -1   1   7 1259.07   49.20
   1  -1   7 2341.27   88.39
   1  -1   7 2389.16   88.79
  -1  -1  -7 2272.07   86.89
  -1   1  -7 2298.37   87.69
   1   1   7 2312.97   87.49
   1   1   7 2460.85   90.89
  -1   1  -7 2207.28   85.99
   3  -1   7 1349.56   74.59
   3  -1   7 1326.47   74.59
  -3  -1  -7 1401.66   59.59
   3   1   7 1560.24   59.79
  -3   1  -7 1437.06   58.49
  -3   1  -7 1421.66   59.99
   3   1   7 1496.35   61.19
   5  -1   7  706.53   41.60
   5  -1   7  755.32   41.50
  -5  -1  -7  680.33   37.10
   5   1   7  746.43   38.80
  -5   1  -7  602.44   36.00
   5   1   7  725.33   40.70
  -7  -1  -7  426.96   31.00
   7  -1   7  404.46   36.50
   7  -1   7  426.76   35.90
   7   1   7  397.46   35.40
   7   1   7  393.46   34.10
  -7   1  -7  466.75   31.30
   9  -1   7  371.76   39.60
  -9  -1  -7  317.47   30.40
   9  -1   7  241.28   37.50
   9   1   7  237.28   35.70
   9   1   7  334.07   37.40
  -9   1  -7  285.17   29.60
  11  -1   7  836.52   57.79
  11  -1   7  693.33   55.09
 -11  -1  -7  838.52   50.19
  11   1   7  785.32   56.29
 -11   1  -7  818.02   49.40
  11   1   7  841.82   56.49
  13  -1   7  118.79   36.30
 -13  -1  -7   66.09   26.40
  13   1   7   99.39   35.50
 -13   1  -7   86.59   27.30
 -15  -1  -7   69.49   31.80
 -15   1  -7   83.99   32.20
 -17  -1  -7  498.35   62.89
 -17   1  -7  528.45   63.99
 -19  -1  -7    5.60   36.80
 -19   1  -7   32.30   38.30
 -21   1  -7   -9.20   45.10
  36  -2  -7  106.89   55.69
  36   2  -7   -9.30   53.99
  34  -2  -7   63.89   45.10
  34   2  -7   97.29   48.90
  32  -2  -7  192.18   47.80
  32   2  -7  259.27   54.99
  30  -2  -7  102.99   39.00
  30  -2  -7   65.19   45.40
  30   2  -7   16.20   38.30
  28  -2  -7  106.19   39.80
  28  -2  -7    5.30   28.80
  28   2  -7   52.59   37.80
 -28   2   7   25.00   23.00
  28   2  -7   76.69   37.80
  26  -2  -7  548.15   60.79
  26  -2  -7  600.24   45.20
 -26   2   7  664.13   42.80
  26   2  -7  578.04   63.09
  26   2  -7  603.54   50.29
  24  -2  -7  362.86   42.20
  24  -2  -7  383.06   34.80
  24   2  -7  424.36   43.10
  24   2  -7  310.87   37.40
 -24   2   7  381.86   31.60
  22  -2  -7  397.36   31.90
  22  -2  -7  356.36   37.80
 -22   2   7  425.96   28.40
  22   2  -7  422.76   35.80
  22   2  -7  384.76   38.10
  20  -2  -7  590.94   42.00
  20  -2  -7  556.04   33.90
  20   2  -7  626.24   39.20
  20   2  -7  621.54   42.70
 -20   2   7  674.33   32.70
  18  -2  -7  222.08   19.50
  18  -2  -7  247.28   26.30
  18   2  -7  215.38   27.00
 -18   2   7  185.18   17.30
  16  -2  -7 1345.67   57.39
 -16  -2   7 1084.99   80.89
  16   2  -7 1196.08   56.89
  14  -2  -7 1236.98   53.89
 -14  -2   7 1310.17   57.89
  14   2  -7 1126.99   53.69
  12  -2  -7  970.30   41.90
 -12  -2   7  985.50   46.20
  12   2  -7  888.41   43.40
  12   2  -7  953.60   42.30
  10  -2  -7 1401.36   54.39
  10   2  -7 1402.86   58.09
 -10   2   7 1460.55   55.09
  10   2  -7 1343.57   56.09
  -8  -2   7 3855.91  132.29
  -8  -2   7 3871.11  134.19
   8   2  -7 3487.95  130.89
   8   2  -7 3548.94  132.59
  -6  -2   7 3617.44  127.69
  -6  -2   7 3553.54  125.59
   6   2  -7 3562.24  126.29
   6   2  -7 3448.16  124.69
   6   2  -7 3335.17  123.89
  -4  -2   7  771.32   51.29
  -4  -2   7  895.91   38.50
   4   2  -7  893.11   39.20
   4   2  -7  838.32   37.20
  -4   2   7  906.71   34.60
   4   2  -7  846.22   37.60
  -2  -2   7  866.51   39.60
  -2  -2   7  857.91   40.20
  -2  -2   7  810.32   41.50
  -2   2   7  866.71   36.70
   2   2  -7  876.61   37.90
   2   2  -7  844.72   37.70
   0  -2   7 1169.98   52.79
   0  -2   7 1120.49   50.39
   0  -2   7 1162.18   50.69
   0  -2  -7 1072.19   47.30
   0   2  -7 1148.69   48.30
   0   2   7 1209.18   45.40
   0   2  -7 1136.69   48.70
  -2  -2  -7 2033.30   78.29
  -2   2  -7 2020.80   78.79
   2   2   7 1997.30   83.69
   2   2   7 1959.30   76.29
  -2   2  -7 1951.90   77.19
  -4  -2  -7  321.47   23.90
   4  -2   7  337.27   30.80
   4  -2   7  318.77   29.80
  -4   2  -7  319.87   24.40
   4   2   7  303.67   25.60
  -4   2  -7  299.87   24.70
   4   2   7  321.57   28.90
   6  -2   7  315.27   34.90
   6  -2   7  340.27   34.70
  -6  -2  -7  377.96   28.50
   6   2   7  428.56   31.80
  -6   2  -7  356.76   29.00
   6   2   7  420.86   33.90
  -8  -2  -7  736.73   42.50
   8  -2   7  719.23   48.30
   8  -2   7  613.24   45.60
  -8   2  -7  695.83   41.90
   8   2   7  731.03   43.70
   8   2   7  699.43   46.20
  10  -2   7  679.73   51.99
 -10  -2  -7  663.33   44.30
  10  -2   7  571.04   49.40
 -10   2  -7  669.83   44.00
  10   2   7  725.23   48.10
  10   2   7  667.33   49.50
 -12  -2  -7   66.09   25.90
  12   2   7  145.59   34.60
 -12   2  -7   64.79   28.80
  12   2   7   75.09   32.10
 -14   2  -7  160.08   36.20
  14   2   7  106.09   43.20
 -16   2  -7  416.76   56.39
 -18   2  -7  107.99   38.30
 -20   2  -7  -19.40   40.30
 -22   2  -7  -10.80   48.60
  35  -3  -7   75.99   54.69
  35   3  -7   33.50   55.39
  33  -3  -7   71.89   46.10
  33   3  -7   79.49   47.90
 -33   3   7   42.40   37.40
  31  -3  -7   -6.40   43.70
  31   3  -7   15.40   42.90
  29  -3  -7   94.99   36.60
 -29   3   7   66.29   26.60
  29   3  -7   73.09   38.60
  27  -3  -7   61.09   30.40
  27  -3  -7   35.30   32.00
  27  -3  -7   28.40   26.80
  27   3  -7   33.70   29.30
  27   3  -7   60.59   33.10
 -27   3   7   52.09   23.20
  25  -3  -7  119.99   26.90
  25  -3  -7  134.99   33.90
  25   3  -7  161.78   33.20
 -25   3   7  166.48   25.20
  25   3  -7   89.59   29.60
  23  -3  -7  614.94   39.50
  23  -3  -7  487.05   45.70
  23   3  -7  602.94   49.00
 -23   3   7  572.54   35.60
  23   3  -7  556.64   46.00
  21  -3  -7   86.09   22.70
  21  -3  -7   90.89   18.20
  21   3  -7  106.19   24.20
  21   3  -7   97.09   23.20
 -21   3   7  125.19   19.20
  19  -3  -7  353.86   33.80
  19   3  -7  362.96   33.60
 -19   3   7  350.36   23.10
 -17  -3   7 1205.88   63.69
  17  -3  -7 1189.08   58.09
  17   3  -7 1306.57   60.19
  15  -3  -7  259.27   22.10
 -15  -3   7  186.88   44.50
  15   3  -7  213.08   23.30
  15   3  -7  216.28   21.60
  13  -3  -7 3634.94  131.59
 -13  -3   7 3722.23  136.29
  13   3  -7 3450.85  133.89
  13   3  -7 3660.53  133.59
 -11  -3   7  243.68   25.80
  11   3  -7  245.18   19.80
  11   3  -7  241.88   20.70
  -9  -3   7  672.93   34.00
  -9  -3   7  599.84   35.00
   9   3  -7  565.24   30.40
   9   3  -7  590.24   31.70
  -7  -3   7 4461.15  155.68
  -7  -3   7 4384.66  156.68
   7   3  -7 4295.77  155.28
   7   3  -7 4231.48  154.18
  -5  -3   7  611.54   33.40
  -5  -3   7  579.14   33.80
   5   3  -7  577.54   30.90
   5   3  -7  577.44   29.90
   5   3  -7  605.64   30.10
  -3  -3   7  720.63   35.40
  -3  -3   7  567.84   36.70
  -3  -3   7  631.34   35.60
   3   3  -7  662.23   32.30
  -3   3   7  668.03   29.90
   3   3  -7  582.34   31.40
  -1  -3   7 1892.51   74.59
  -1  -3   7 1826.22   74.59
  -1  -3   7 1963.20   76.89
   1   3  -7 1844.82   72.39
   1   3  -7 1708.33   72.39
   1  -3   7  742.23   39.10
   1  -3   7  667.13   39.30
   1  -3   7  618.44   40.90
  -1   3  -7  650.23   35.10
  -1   3  -7  640.94   34.20
   1   3   7  687.53   35.70
   3  -3   7 2142.39   87.59
   3  -3   7 2224.68   88.09
  -3   3  -7 2053.69   85.19
  -3   3  -7 2107.39   84.29
   3   3   7 2179.58   85.49
   5  -3   7  146.89   24.80
   5  -3   7  111.69   21.90
   5   3   7   82.69   20.40
   7  -3   7  112.29   27.30
   7  -3   7  140.79   26.00
   7   3   7  174.68   43.20
  -7   3  -7  124.69   22.00
   9  -3   7  703.43   53.39
   9  -3   7  727.13   52.19
   9   3   7  653.43   63.49
  -9   3  -7  714.83   45.30
  11   3   7  181.98   37.40
 -11   3  -7  125.39   29.50
 -13   3  -7   94.09   28.50
  13   3   7   16.60   34.40
 -15   3  -7   56.59   30.90
 -17   3  -7  101.49   39.30
 -19   3  -7  -32.70   37.90
 -21   3  -7   61.49   47.80
  34  -4  -7   63.49   54.09
  34   4  -7  -36.00   56.19
 -34   4   7  -60.89   41.00
  32  -4  -7  228.48   56.49
  32   4  -7  279.57   58.39
  30  -4  -7  140.29   41.10
  30  -4  -7   58.99   48.10
  30   4  -7   94.59   45.50
 -30   4   7  137.69   34.80
  28  -4  -7    8.50   35.20
  28  -4  -7   46.80   31.90
 -28   4   7   69.09   24.50
  26  -4  -7  780.52   59.49
  26  -4  -7  754.72   55.79
  26  -4  -7  834.32   71.69
  26   4  -7  870.31   67.39
 -26   4   7  874.21   50.99
  24  -4  -7   96.49   24.30
  24  -4  -7  104.69   26.40
  24  -4  -7  103.29   23.80
  24   4  -7  124.19   33.80
  24   4  -7  125.79   29.20
 -24   4   7  163.28   27.10
  22  -4  -7  337.97   32.40
  22  -4  -7  386.16   40.00
  22  -4  -7  406.76   33.90
  22   4  -7  448.56   41.10
  22   4  -7  329.37   42.10
 -22   4   7  399.06   30.00
  20  -4  -7  649.43   39.30
  20  -4  -7  740.33   39.80
  20  -4  -7  746.03   47.70
  20   4  -7  811.12   48.70
 -20   4   7  752.92   38.00
 -18  -4   7  246.68   38.90
  18  -4  -7  248.08   26.90
  18   4  -7  160.08   26.10
  18   4  -7  227.48   28.00
 -18   4   7  165.08   18.50
  16  -4  -7  935.31   48.40
 -16  -4   7  999.70   57.79
  16   4  -7  944.21   49.99
  16   4  -7 1042.60   51.89
  14  -4  -7  191.58   21.10
 -14  -4   7  213.58   30.90
  14   4  -7  236.88   24.50
  14   4  -7  216.28   23.20
 -12  -4   7  495.55   36.50
  12   4  -7  554.74   32.90
  12   4  -7  540.75   31.50
 -10  -4   7 1469.15   64.79
  10   4  -7 1463.85   61.39
  10   4  -7 1423.76   61.69
  -8  -4   7 1506.95   63.69
  -8  -4   7 1462.45   64.69
   8   4  -7 1421.66   60.69
   8   4  -7 1435.96   61.29
  -6  -4   7 1064.69   49.60
  -6  -4   7 1031.10   50.39
   6   4  -7  994.90   45.90
   6   4  -7  959.40   45.50
   6   4  -7 1044.20   46.80
  -4  -4   7  648.14   39.40
   4   4  -7  637.64   34.60
   4   4  -7  653.53   34.10
   4   4  -7  583.74   33.10
  -2  -4   7  312.37   30.30
  -2   4   7  297.97   22.50
   2   4  -7  282.47   22.10
   2   4  -7  228.68   21.30
   0  -4   7  151.98   24.30
   0  -4   7  142.49   22.20
   0  -4   7  139.99   21.10
   0   4  -7  114.79   18.70
   0   4  -7   83.49   15.10
   0   4   7  119.59   18.00
   2  -4   7  717.13   45.40
   2  -4   7  667.73   46.60
   2  -4   7  714.03   43.80
  -2   4  -7  703.43   38.50
   2   4   7  673.73   39.50
  -2   4  -7  663.83   38.20
   4  -4   7  422.26   39.80
   4  -4   7  428.26   37.30
   4  -4   7  378.06   42.20
  -4   4  -7  409.26   31.30
  -4   4  -7  393.06   30.50
   4   4   7  431.46   35.00
   6  -4   7  357.36   42.40
   6  -4   7  354.56   39.30
  -6   4  -7  364.96   32.30
  -6   4  -7  370.86   31.00
   6   4   7  369.26   37.30
   8  -4   7  916.51   58.39
   8  -4   7  823.72   60.59
  -8   4  -7  892.01   51.39
   8   4   7  835.72   55.89
  10  -4   7  630.24   77.69
  10  -4   7  560.24   86.29
 -10   4  -7  520.75   50.89
  10   4   7  446.96   53.09
 -12   4  -7  292.87   43.30
 -14   4  -7   66.79   31.10
 -16   4  -7  313.47   47.40
 -18   4  -7   72.79   40.50
  20   4   7   40.60   53.59
 -20   4  -7   38.50   47.40
  33  -5  -7  -84.99   49.30
 -33   5   7  -23.90   44.90
  33   5  -7   66.99   54.29
  31  -5  -7   62.39   46.50
  31   5  -7   34.50   47.20
 -31   5   7   63.69   36.40
  29  -5  -7  130.69   40.30
  29  -5  -7  124.99   44.30
 -29   5   7  155.18   41.40
  29   5  -7   96.09   48.40
  27  -5  -7   60.39   30.90
  27  -5  -7   58.59   34.00
 -27   5   7  131.69   29.50
  27   5  -7  106.49   40.60
  25  -5  -7  113.69   28.90
  25  -5  -7   73.49   31.00
  25  -5  -7   82.09   28.30
 -25   5   7  121.59   25.90
  25   5  -7  111.29   35.40
  23  -5  -7  487.35   39.80
  23  -5  -7  490.65   39.00
 -23   5   7  436.06   35.00
  23   5  -7  369.06   51.89
  23   5  -7  496.75   46.20
  21  -5  -7  226.58   29.50
 -21   5   7  184.28   24.60
  21   5  -7  174.28   29.80
  21   5  -7  198.88   31.80
  19  -5  -7  234.08   25.90
 -19  -5   7  217.38   36.50
  19   5  -7  215.58   33.40
  19   5  -7  229.48   31.50
 -19   5   7  216.88   23.30
 -17  -5   7  926.81   58.39
  17   5  -7  948.51   51.59
  17   5  -7  868.01   50.19
 -15  -5   7  271.77   37.20
  15  -5  -7  278.17   25.80
  15   5  -7  339.97   29.50
  15   5  -7  311.07   30.30
 -13  -5   7 1722.23   76.59
  13   5  -7 1630.24   72.39
  13   5  -7 1713.23   72.59
  11   5  -7  257.97   26.40
  11   5  -7  219.38   24.60
  -9  -5   7  215.38   33.60
  -9  -5   7  169.68   26.90
   9   5  -7  183.28   22.00
   9   5  -7  159.58   21.90
  -7  -5   7 4978.30  192.58
  -7  -5   7 5285.17  188.18
   7   5  -7 5225.58  185.88
   7   5  -7 5227.38  185.68
  -5  -5   7  219.88   29.80
   5   5  -7  189.98   22.20
   5   5  -7  178.68   20.90
   5   5  -7  220.38   23.00
  -3  -5   7  398.16   35.30
  -3  -5   7  404.26   36.00
   3   5  -7  362.16   27.60
   3   5  -7  388.06   27.70
  -1  -5   7 1753.12   77.29
  -1  -5   7 1830.62   77.49
   1   5  -7 1665.83   71.69
   1   5  -7 1689.23   73.19
   1  -5   7  538.15   45.20
   1  -5   7  658.83   47.90
  -1   5  -7  641.04   37.00
  -1   5  -7  601.04   37.30
   1   5   7  658.43   40.60
   3  -5   7  832.52   55.19
   3  -5   7  941.51   54.19
   3  -5   7  921.81   57.69
  -3   5  -7  932.21   48.50
   3   5   7 1020.80   52.49
  -3   5  -7  938.91   49.50
   5  -5   7  240.28   39.10
   5  -5   7  133.99   32.90
   5  -5   7  167.78   31.40
  -5   5  -7  120.49   21.20
   5   5   7  159.38   27.60
  -5   5  -7  159.28   25.10
   7  -5   7  402.66   45.40
   7  -5   7  338.17   42.70
  -7   5  -7  347.67   33.50
   7   5   7  309.97   42.90
  -7   5  -7  311.77   35.30
   9  -5   7  433.56   58.99
   9  -5   7  411.46   56.49
  -9   5  -7  479.95   48.30
   9   5   7  440.16   52.39
 -11   5  -7   87.59   33.30
  13   5   7   98.59   34.60
 -13   5  -7  131.39   34.70
 -15   5  -7  163.38   39.40
  15   5   7  183.58   54.79
  17   5   7  107.99   80.39
 -17   5  -7   75.39   38.40
  19   5   7   37.30   61.29
 -19   5  -7   73.09   46.00
  32  -6  -7  206.38   56.29
  32   6  -7  118.59   56.79
 -32   6   7  220.98   49.70
  30  -6  -7  -36.40   44.80
 -30   6   7   30.90   38.20
  30   6  -7   55.59   48.70
  28  -6  -7   64.19   39.20
  28  -6  -7  160.38   49.80
  28   6  -7  132.89   50.19
 -28   6   7  157.48   40.90
  26  -6  -7  394.46   56.99
  26  -6  -7  309.77   48.40
  26  -6  -7  306.17   42.90
  26   6  -7  426.26   63.29
  26   6  -7  366.86   59.49
 -26   6   7  382.16   42.00
  24  -6  -7   88.29   27.20
  24  -6  -7   62.19   30.10
  24   6  -7  119.79   41.70
  24   6  -7   87.39   36.90
  22   6  -7  540.95   51.29
 -22   6   7  556.64   38.70
  22   6  -7  499.15   51.09
  20   6  -7  231.58   37.40
 -20   6   7  242.28   27.40
  20   6  -7  248.58   34.60
 -18  -6   7  451.35   49.20
  18   6  -7  403.86   38.70
 -18   6   7  384.46   29.00
  18   6  -7  406.46   39.00
 -16  -6   7 1033.10   64.49
  16   6  -7 1051.89   55.99
  16   6  -7 1041.60   56.19
 -14  -6   7  254.07   38.70
 -14   6   7  247.58   20.80
  14   6  -7  223.38   28.10
  14   6  -7  229.98   29.70
 -12  -6   7 1036.40   57.69
  12   6  -7  975.40   50.99
  12   6  -7  957.20   50.49
 -10  -6   7  709.83   47.50
 -10  -6   7  759.62   47.10
 -10   6   7  689.23   33.80
  10   6  -7  693.43   40.80
  10   6  -7  690.93   40.80
  -8  -6   7  695.83   45.20
  -8  -6   7  653.43   47.60
   8   6  -7  681.73   40.30
   8   6  -7  804.72   41.30
  -6  -6   7 1405.36   65.99
  -6  -6   7 1347.47   66.29
   6   6  -7 1312.37   61.29
   6   6  -7 1353.46   60.79
   6   6  -7 1300.07   60.09
  -4  -6   7  866.51   53.99
  -4  -6   7  991.50   54.39
   4   6  -7  899.91   46.80
   4   6  -7  908.41   47.50
  -2  -6   7  431.06   41.50
  -2  -6   7  386.06   41.60
   2   6  -7  417.16   31.70
   2   6  -7  472.15   32.80
   0  -6   7  251.17   40.20
   0  -6   7  263.57   39.40
   0   6  -7  243.98   28.00
   0   6  -7  283.67   27.80
   2  -6   7  649.43   53.39
   2  -6   7  676.13   52.79
   2   6   7  744.53   47.30
  -2   6  -7  685.13   43.90
  -2   6  -7  770.92   43.70
   4  -6   7  630.24   52.89
   4  -6   7  718.93   56.69
   4  -6   7  639.84   57.29
   4   6   7  684.83   49.20
  -4   6  -7  703.23   45.50
  -4   6  -7  631.64   43.20
   6  -6   7   52.69   37.50
   6  -6   7   73.19   31.70
   6  -6   7  101.89   34.50
  -6   6  -7  127.89   22.10
  -6   6  -7  109.39   26.60
   6   6   7   85.79   29.70
   8  -6   7  203.88   45.40
   8  -6   7  406.96   66.99
  -8   6  -7  288.77   42.00
  -8   6  -7  321.17   39.70
   8   6   7  346.87   53.89
  10   6   7  265.67   45.20
 -10   6  -7  409.16   48.30
  12   6   7  143.99   36.20
 -12   6  -7  209.98   39.00
  14   6   7    8.10   38.30
 -14   6  -7   33.90   36.30
  16   6   7   46.80   44.90
 -16   6  -7   63.29   40.00
 -18   6  -7  115.49   46.90
  18   6   7   62.19   57.99
  31  -7  -7  144.99   55.29
  31   7  -7   96.59   60.39
  31   7  -7   67.19   55.59
 -31   7   7  130.49   47.90
  29  -7  -7   90.49   52.89
 -29   7   7  112.89   43.60
  29   7  -7   93.39   53.39
  29   7  -7   38.30   45.20
  27  -7  -7   96.69   40.40
 -27   7   7  167.38   45.00
  27   7  -7   70.49   43.00
  27   7  -7  127.29   49.50
  25  -7  -7  100.39   38.20
 -25   7   7  127.29   28.90
  25   7  -7  157.48   43.80
  25   7  -7  151.28   44.50
 -23   7   7  221.38   34.40
  23   7  -7  160.88   55.49
  23   7  -7  183.28   45.60
  21   7  -7  378.26   47.70
 -21   7   7  314.37   34.90
  21   7  -7  397.16   46.10
 -19  -7   7  271.27   43.90
  19   7  -7  258.67   43.30
 -19   7   7  260.57   29.60
  19   7  -7  252.67   35.50
 -17  -7   7  560.04   55.99
  17   7  -7  554.84   44.40
  17   7  -7  551.64   44.30
 -17   7   7  652.83   37.30
 -15  -7   7  571.14   49.99
  15   7  -7  479.75   39.70
 -15   7   7  409.56   30.30
  15   7  -7  484.85   40.30
 -13  -7   7  360.16   44.60
 -13   7   7  301.37   25.50
  13   7  -7  362.06   34.20
  13   7  -7  324.07   33.90
 -11  -7   7  345.87   42.00
 -11   7   7  344.67   26.30
  11   7  -7  352.86   33.30
  11   7  -7  426.96   34.80
  -9  -7   7  160.98   29.40
  -9  -7   7  123.69   27.60
   9   7  -7  173.48   24.30
   9   7  -7  199.08   25.00
  -7  -7   7  603.54   46.00
  -7  -7   7  652.53   47.00
   7   7  -7  616.04   39.90
   7   7  -7  646.64   40.30
  -5  -7   7  262.07   34.10
  -5  -7   7  241.78   38.40
   5   7  -7  261.87   28.30
   5   7  -7  260.57   29.70
  -3  -7   7  197.68   30.80
  -3  -7   7  167.28   30.30
   3   7  -7  208.68   28.40
   3   7  -7  182.28   25.10
  -1  -7   7  830.62   57.39
  -1  -7   7  738.73   54.89
   1   7  -7  801.82   46.70
   1   7  -7  746.23   45.10
   1  -7   7  797.52   60.09
   1  -7   7  778.52   59.09
  -1   7  -7  823.32   47.40
  -1   7  -7  830.42   49.50
   3  -7   7  187.08   37.00
   3  -7   7  119.39   34.80
  -3   7  -7  188.68   31.90
   3   7   7  309.07   45.40
  -3   7  -7  230.58   32.80
   5  -7   7  320.27   45.60
   5  -7   7  299.27   47.40
   5   7   7  312.77   52.19
  -5   7  -7  338.87   40.40
  -5   7  -7  252.67   40.40
   7  -7   7  287.17   53.89
  -7   7  -7  409.16   49.10
  -7   7  -7  445.86   42.10
   7   7   7  421.16   59.89
  -9   7  -7  202.38   47.40
  -9   7  -7  156.58   35.90
 -11   7  -7  188.78   41.20
 -13   7  -7   31.90   36.50
  15   7   7  131.39   60.39
 -15   7  -7  124.19   42.00
 -17   7  -7  168.88   48.90
  17   7   7  164.78   68.09
  28  -8  -7   17.30   56.39
  28   8  -7  -11.50   52.49
  28   8  -7   79.29   45.40
  26  -8  -7  -74.39   42.40
  26   8  -7   93.09   43.10
  26   8  -7   44.30   45.50
 -26   8   7    4.10   31.60
  24   8  -7   82.39   40.40
 -24   8   7   70.09   28.80
  24   8  -7  148.39   44.60
  22   8  -7  129.49   38.70
 -22   8   7  219.68   32.30
  22   8  -7  255.07   46.90
  20   8  -7  187.98   36.60
 -20   8   7  159.98   27.80
  20   8  -7  114.39   36.60
  18   8  -7  130.39   26.70
 -18   8   7  125.69   23.40
  18   8  -7  139.49   30.20
 -16  -8   7  145.99   39.80
 -16   8   7  134.09   21.80
  16   8  -7  151.98   34.30
  16   8  -7  164.38   28.80
 -14  -8   7  359.46   49.40
  14   8  -7  223.38   36.50
 -14   8   7  299.87   29.70
  14   8  -7  284.37   38.60
 -12  -8   7  565.34   51.79
  12   8  -7  532.35   41.30
 -12   8   7  514.35   34.20
  12   8  -7  553.64   42.90
 -10  -8   7   92.29   29.40
  10   8  -7  137.79   24.50
  10   8  -7   76.19   21.40
 -10   8   7   77.49   17.30
  -8  -8   7  681.43   54.39
  -8  -8   7  711.93   54.89
   8   8  -7  616.24   43.60
   8   8  -7  652.13   44.30
  -6  -8   7  593.34   52.09
  -6  -8   7  575.14   51.59
   6   8  -7  621.04   43.00
   6   8  -7  628.94   47.40
  -4  -8   7  272.27   37.90
  -4  -8   7  268.47   38.10
   4   8  -7  209.78   31.20
   4   8  -7  265.97   36.20
  -2  -8   7  496.25   54.59
  -2  -8   7  456.55   55.49
   2   8  -7  563.74   40.80
   2   8  -7  487.15   47.30
   0  -8   7  267.07   40.70
   0  -8   7  209.88   39.60
   0   8  -7  294.77   37.70
   0   8  -7  293.17   36.00
   2  -8   7  235.68   41.70
   2  -8   7  252.47   43.40
  -2   8  -7  242.68   33.50
  -2   8  -7  275.57   38.00
   4  -8   7  155.08   45.30
   4   8   7  252.37   45.70
  -4   8  -7  221.48   30.70
  -4   8  -7  223.08   36.40
  -6   8  -7   63.89   29.30
  -6   8  -7   41.20   28.10
  -8   8  -7  309.47   48.80
  -8   8  -7  216.28   41.80
 -10   8  -7   67.09   34.60
 -10   8  -7   75.19   35.20
 -12   8  -7   25.60   35.40
 -14   8  -7   67.89   44.50
  27  -9  -7  147.39   59.99
  27   9  -7   52.19   52.19
 -27   9   7  104.59   40.40
  25  -9  -7  181.88   52.19
 -25   9   7  195.68   43.10
  25   9  -7  131.49   49.70
  25   9  -7  194.38   48.80
  23  -9  -7   -3.30   43.80
 -23   9   7   68.19   36.40
  23   9  -7  -26.10   35.90
  23   9  -7   90.29   44.30
  21   9  -7  299.37   47.60
  21   9  -7  282.77   45.10
 -21   9   7  289.77   42.60
 -19   9   7  225.58   32.10
  19   9  -7  178.48   40.20
  19   9  -7  239.28   40.50
 -17  -9   7  129.89   47.00
  17   9  -7  223.28   43.60
  17   9  -7  185.78   31.90
 -17   9   7  206.98   29.60
 -15  -9   7  533.65   67.49
  15   9  -7  457.65   46.50
  15   9  -7  490.25   50.79
 -15   9   7  500.25   39.20
 -13  -9   7  422.66   60.09
  13   9  -7  475.35   46.00
  13   9  -7  473.15   44.60
 -13   9   7  422.86   36.20
 -11  -9   7   34.10   33.30
  11   9  -7   71.49   25.80
 -11   9   7   65.89   19.90
  11   9  -7   81.89   30.60
  -9  -9   7  208.78   39.30
  -9   9   7  240.08   28.60
   9   9  -7  268.07   37.40
   9   9  -7  243.88   37.90
  -7  -9   7   47.80   43.30
  -7  -9   7   67.89   33.60
   7   9  -7  110.19   28.20
   7   9  -7   56.79   28.50
  -5  -9   7  244.28   39.80
   5   9  -7  402.86   44.80
   5   9  -7  294.37   42.80
  -3  -9   7  154.88   42.10
   3   9  -7  228.98   36.30
   3   9  -7  202.78   36.00
  -1  -9   7  114.59   40.20
  -1  -9   7  156.28   62.09
   1   9  -7  217.68   31.70
   1   9  -7  219.28   42.00
   1  -9   7  328.77   53.39
  -1   9  -7  407.16   44.40
  -1   9  -7  373.06   46.60
   3  -9   7  195.48   50.59
  -3   9  -7  337.57   49.20
  -3   9  -7  313.57   48.80
  -5   9  -7  136.69   36.80
  -5   9  -7  207.98   35.10
  -7   9  -7  146.79   40.20
  -7   9  -7  172.38   38.80
  -9   9  -7    2.20   35.40
  -9   9  -7  -28.40   34.20
 -11   9  -7   66.99   39.10
 -13   9  -7   79.89   46.00
  13   9   7   82.49   48.00
  24  10  -7   60.59   50.79
 -24  10   7   87.59   42.00
  24  10  -7  149.29   45.00
  22  10  -7   42.00   39.20
  22  10  -7  -33.30   46.70
 -22  10   7   23.30   37.10
  20  10  -7  130.29   40.90
 -20  10   7  141.59   35.60
  20  10  -7  159.48   40.40
 -18 -10   7  245.58   56.59
  18  10  -7  180.18   45.70
 -18  10   7  167.18   40.40
  18  10  -7  118.19   38.40
 -16 -10   7  148.39   52.49
  16  10  -7  200.98   36.40
  16  10  -7  202.78   35.80
 -16  10   7  130.59   29.60
 -14 -10   7  468.65   75.69
  14  10  -7  529.35   49.80
  14  10  -7  411.86   62.09
 -14  10   7  482.05   44.40
 -12 -10   7  186.28   48.90
  12  10  -7  110.89   32.60
  12  10  -7  201.28   32.50
 -12  10   7  122.59   25.50
 -10 -10   7  128.59   42.50
  10  10  -7  104.39   30.50
  10  10  -7  122.69   29.70
  -8 -10   7  402.46   63.09
  -8  10   7  482.05   40.40
   8  10  -7  507.15   53.69
   8  10  -7  495.45   50.89
  -6 -10   7  221.98   45.90
   6  10  -7  134.89   33.50
   6  10  -7  229.48   35.40
  -4 -10   7   21.50   40.90
   4  10  -7   82.59   32.90
   4  10  -7   98.49   29.80
  -2 -10   7  247.88   50.19
   2  10  -7  304.57   48.00
   2  10  -7  307.27   49.70
   0 -10   7  343.27   54.59
   0  10  -7  267.77   41.10
  -2  10  -7  238.18   37.60
  -2  10  -7  185.58   39.20
  -4  10  -7   77.69   37.00
  -4  10  -7   94.19   35.00
  -6  10  -7  230.08   39.70
  -6  10  -7  235.78   42.60
  -8  10  -7  132.09   41.80
  -8  10  -7  203.18   45.40
 -10  10  -7   -4.80   43.60
  19  11  -7  119.29   39.30
  19  11  -7  197.18   43.70
 -19  11   7  191.08   72.59
  17  11  -7   29.30   44.20
 -17  11   7  104.69   38.10
  17  11  -7   69.59   37.10
  15  11  -7   57.49   36.10
  15  11  -7   -2.20   36.20
 -15  11   7    7.30   34.40
 -13  11   7  232.78   35.70
  13  11  -7  152.48   36.60
  13  11  -7  130.99   36.60
 -11  11   7  144.69   29.20
  11  11  -7   76.99   37.50
  -9 -11   7  189.68   51.39
  -9  11   7  137.19   31.60
   9  11  -7  111.19   33.40
   9  11  -7   69.79   31.40
  -7 -11   7  134.89   49.80
  -7  11   7  238.48   37.40
   7  11  -7  163.98   35.90
   7  11  -7  260.97   40.20
  -5 -11   7  -17.00   51.19
   5  11  -7   70.39   31.10
   5  11  -7   30.80   32.00
  -3 -11   7  257.57   57.19
   3  11  -7  345.07   55.79
   3  11  -7  383.96   51.79
  -1 -11   7   42.10   55.89
   1  11  -7   98.49   37.20
   1  11  -7  100.59   34.10
  -1  11  -7    6.10   32.90
  -1  11  -7  -13.80   35.20
  -3  11  -7  151.88   39.70
  -3  11  -7  170.58   42.60
  -5  11  -7  129.49   43.10
  -5  11  -7   35.60   39.30
 -12  12   7  111.89   41.90
  12  12  -7  183.68   40.70
  10  12  -7  129.39   38.80
  10  12  -7  154.98   39.60
 -10  12   7   44.20   38.10
  -8  12   7   49.30   37.20
   8  12  -7  132.89   37.10
   8  12  -7  174.68   38.70
  -6  12   7   21.80   34.50
   6  12  -7   98.69   36.10
   6  12  -7  176.08   39.30
   4  12  -7   69.29   37.40
   4  12  -7   63.69   36.50
   2  12  -7  121.79   38.60
   2  12  -7   51.59   38.60
  36   0  -8   90.39   56.79
  34   0  -8  122.39   47.20
  32   0  -8   45.40   41.70
  30   0  -8  266.67   42.80
  28   0  -8  327.47   51.59
  28   0  -8  332.37   42.40
  26   0  -8  141.09   27.60
  26   0  -8  154.78   33.00
  24   0  -8  640.44   42.10
  24   0  -8  638.04   49.50
  22   0  -8   70.49   19.00
  22   0  -8  113.19   38.50
  20   0  -8  620.84   40.40
  20   0  -8  611.24   34.00
  18   0  -8  143.89   21.90
  18   0  -8  125.09   16.30
 -16   0   8  863.41   46.90
  16   0  -8  899.11   36.90
  16   0  -8  843.32   44.00
 -14   0   8  218.38   25.00
  14   0  -8  244.58   19.90
  12   0  -8   68.79   11.20
 -12   0   8   94.49   15.50
  12   0  -8   82.49   13.20
 -10   0   8  100.89   15.90
 -10   0   8  106.99   13.40
  10   0  -8  105.19   13.70
  10   0  -8  104.39   11.60
   8   0  -8  640.04   30.60
   8   0  -8  644.14   28.40
  -8   0   8  684.13   29.20
  -8   0   8  635.84   32.00
  -6   0   8  164.88   17.80
   6   0  -8  163.28   14.90
  -6   0   8  187.98   15.30
   6   0  -8  163.78   13.60
  -4   0   8  138.29   18.20
   4   0  -8  184.58   13.20
   4   0  -8  145.89   12.70
  -4   0   8  148.39   16.00
  -4   0   8  167.48   14.70
   2   0  -8  168.48   13.70
   2   0  -8  135.69   13.50
  -2   0   8  140.69   16.60
  -2   0   8  187.88   18.40
   0   0  -8  830.32   37.40
   0   0  -8  838.92   38.50
   0   0   8  892.61   40.60
   0   0   8  894.01   41.30
   2   0   8  322.37   26.20
  -2   0  -8  271.07   21.50
   2   0   8  312.97   31.30
   4   0   8  527.75   36.60
   4   0   8  575.14   36.80
  -4   0  -8  534.45   32.30
   6   0   8  355.76   34.70
  -6   0  -8  374.76   29.10
   6   0   8  324.17   47.50
  -8   0  -8  405.76   33.40
   8   0   8  302.57   38.70
   8   0   8  467.15   65.99
  10   0   8   -7.00   26.40
  10   0   8   72.39   31.00
 -10   0  -8   61.39   20.70
 -12   0  -8  290.97   41.80
  12   0   8  395.46   56.89
 -14   0  -8  255.27   57.19
 -16   0  -8   41.60   36.20
 -18   0  -8  179.58   43.90
 -20   0  -8   41.10   46.00
  37  -1  -8  -11.40   58.39
  37   1  -8    6.50   55.29
  35  -1  -8   42.50   46.70
  35   1  -8   36.20   47.10
  33  -1  -8   74.69   44.60
  33   1  -8  104.19   46.90
  31  -1  -8   98.59   42.00
  31  -1  -8  217.08   65.29
  31   1  -8  146.49   43.10
  29  -1  -8  341.27   49.10
  29  -1  -8  372.46   55.89
  29   1  -8  363.06   54.89
  29   1  -8  500.65   55.39
  27  -1  -8  293.77   39.00
  27  -1  -8  292.47   50.89
  27   1  -8  287.97   50.19
  27   1  -8  273.47   38.20
  25  -1  -8  755.12   45.80
  25  -1  -8  680.93   53.29
  25   1  -8  681.03   45.50
  25   1  -8  705.53   51.99
  23  -1  -8  882.71   54.89
  23  -1  -8  855.81   46.80
  23   1  -8  888.01   47.70
  23   1  -8  926.01   55.69
  21  -1  -8  228.88   24.30
  21  -1  -8  198.18   29.80
  21   1  -8  218.18   30.30
  21   1  -8  183.28   28.80
  19  -1  -8  537.65   37.20
  19  -1  -8  587.34   29.90
  19   1  -8  532.25   37.10
  19   1  -8  575.94   33.20
  17  -1  -8  893.71   45.10
  17   1  -8  850.51   45.50
 -15  -1   8 2450.05   95.19
  15  -1  -8 2283.17   91.69
 -15   1   8 2404.26   92.59
  15   1  -8 2275.17   92.49
  13  -1  -8 2599.94  107.59
 -13  -1   8 2883.81  110.69
 -13   1   8 3115.09  109.79
  13   1  -8 3001.40  110.59
  13   1  -8 3058.59  107.99
  11  -1  -8  129.49   14.20
 -11  -1   8  184.78   28.10
 -11   1   8  127.09   16.40
  11   1  -8  127.79   15.70
  11   1  -8  115.09   13.30
  -9  -1   8 4559.84  163.88
  -9  -1   8 4822.02  161.98
   9  -1  -8 4644.34  161.28
   9   1  -8 4659.33  161.28
   9   1  -8 4637.04  163.68
  -9   1   8 4538.05  161.28
   9   1  -8 4480.95  159.08
   7  -1  -8 6322.97  221.28
  -7  -1   8 6487.35  224.48
  -7  -1   8 6813.82  222.58
   7   1  -8 6397.76  220.38
   7   1  -8 6315.57  223.78
   7   1  -8 6360.86  221.58
  -7   1   8 6511.85  221.78
  -5  -1   8  217.58   16.70
   5  -1  -8  177.48   16.40
  -5  -1   8  224.08   19.10
  -5  -1   8  167.28   20.00
   5   1  -8  224.98   16.20
  -5   1   8  257.07   14.60
   5   1  -8  226.68   14.60
   5   1  -8  180.58   17.50
  -5   1   8  192.08   19.40
   3  -1  -8  914.41   36.40
  -3   1   8  810.72   37.00
   1  -1  -8 1525.25   61.39
  -1  -1   8 1623.04   63.49
  -1  -1   8 1666.73   66.69
  -1  -1   8 1633.14   64.09
  -1   1   8 1550.44   60.29
   1   1  -8 1518.65   61.19
   1   1  -8 1481.35   61.49
   1  -1   8 1766.52   73.79
   1  -1   8 1808.82   74.19
  -1  -1  -8 1777.62   72.19
   1   1   8 1905.61   71.59
  -1   1  -8 1781.32   71.39
  -1   1  -8 1840.52   73.19
   1   1   8 2034.90   75.79
   3  -1   8 1259.37   57.19
   3  -1   8 1239.58   57.89
  -3  -1  -8 1218.08   54.39
  -3   1  -8 1230.18   54.99
   3   1   8 1250.57   56.29
   3   1   8 1252.77   57.69
   5  -1   8   95.89   23.20
   5  -1   8   96.09   23.20
  -5  -1  -8  132.29   20.20
   5   1   8   85.09   20.50
  -5   1  -8   97.29   17.30
   5   1   8   77.99   20.40
  -7  -1  -8 1396.16   65.29
   7  -1   8 1360.26   67.69
   7  -1   8 1472.95   67.59
   7   1   8 1468.75   66.79
   7   1   8 1359.76   67.59
  -7   1  -8 1293.37   63.89
   9  -1   8 1233.78   67.79
   9  -1   8 1142.59   66.69
  -9  -1  -8 1202.58   62.69
   9   1   8 1326.47   67.19
   9   1   8 1308.67   66.59
  -9   1  -8 1233.48   62.69
 -11  -1  -8   32.10   25.90
  11  -1   8   59.79   31.90
 -11   1  -8   93.49   29.70
  11   1   8   46.40   34.20
  11   1   8   71.79   31.80
 -13  -1  -8  312.07   45.70
 -13   1  -8  192.68   37.90
 -15  -1  -8  153.08   37.30
 -15   1  -8  116.09   36.00
 -17  -1  -8    4.90   36.10
 -17   1  -8   87.69   38.20
 -19  -1  -8    3.80   40.40
 -19   1  -8  -16.20   40.40
 -21   1  -8   22.40   50.19
  36  -2  -8   -6.70   52.69
  36   2  -8   27.80   56.09
  34  -2  -8   68.49   46.90
  34   2  -8  146.99   49.70
  32  -2  -8   43.40   42.70
  32  -2  -8    9.60   49.30
  32   2  -8   53.89   42.70
  30  -2  -8  265.97   41.00
  30  -2  -8  214.28   67.59
  30   2  -8  254.77   47.20
  28  -2  -8   73.89   30.40
  28  -2  -8   38.60   26.60
  28   2  -8   28.00   30.30
  28   2  -8   45.20   29.30
  26  -2  -8  286.27   42.40
  26  -2  -8  229.98   33.50
  26   2  -8  220.08   38.80
  26   2  -8  259.57   38.10
 -26   2   8  259.47   29.80
  24  -2  -8  371.76   40.10
  24  -2  -8  320.47   31.80
  24   2  -8  372.36   37.40
  24   2  -8  349.47   40.30
 -24   2   8  321.47   28.40
  22  -2  -8  596.44   43.80
  22  -2  -8  560.54   34.20
  22   2  -8  586.54   39.80
 -22   2   8  578.34   32.40
  22   2  -8  560.44   43.70
  20  -2  -8  393.26   34.40
  20  -2  -8  450.15   31.60
  20   2  -8  407.46   35.00
  20   2  -8  401.86   31.60
 -18  -2   8  982.20   54.39
  18  -2  -8  903.31   48.40
  18   2  -8  865.71   48.50
  16  -2  -8 3472.45  129.99
  16   2  -8 3451.75  131.59
 -14  -2   8  663.93   39.40
  14  -2  -8  651.93   34.50
  14   2  -8  670.23   36.60
  14   2  -8  698.93   35.10
  12  -2  -8  436.26   24.30
 -12  -2   8  411.46   30.20
  12   2  -8  435.96   26.90
 -12   2   8  414.26   25.80
  12   2  -8  445.66   25.30
 -10  -2   8 1587.74   63.79
  10  -2  -8 1484.95   57.69
 -10  -2   8 1477.05   60.99
 -10   2   8 1468.65   57.69
  10   2  -8 1531.35   61.79
  10   2  -8 1460.05   59.69
  -8  -2   8  973.80   46.80
  -8  -2   8  969.20   44.80
   8   2  -8  915.91   38.90
   8   2  -8  858.31   39.90
   8   2  -8  882.31   41.60
  -6  -2   8 2761.12   96.79
  -6  -2   8 2567.64   97.69
   6   2  -8 2578.54   94.29
   6   2  -8 2541.65   94.89
   6   2  -8 2415.96   95.89
  -4  -2   8  398.86   27.30
  -4  -2   8  394.66   24.90
  -4  -2   8  391.86   28.20
   4   2  -8  329.47   21.40
   4   2  -8  377.26   22.90
  -4   2   8  425.26   21.00
  -4   2   8  402.76   22.20
   4   2  -8  352.76   24.40
   2  -2  -8  556.24   27.70
  -2  -2   8  602.54   33.30
  -2  -2   8  565.24   32.80
  -2  -2   8  608.54   35.70
  -2   2   8  576.64   29.00
   2   2  -8  516.05   28.80
   2   2  -8  540.35   29.20
  -2   2   8  593.24   30.00
   0  -2   8 4412.06  182.08
   0  -2   8 4686.73  167.98
   0  -2  -8 4605.44  164.08
   0   2  -8 4584.44  165.08
   0   2   8 4841.62  164.18
   0   2  -8 4538.35  164.08
  -2  -2  -8  585.74   33.00
   2  -2   8  634.54   38.50
   2  -2   8  649.83   40.40
  -2   2  -8  619.44   33.30
   2   2   8  627.94   34.60
  -2   2  -8  618.44   34.30
   4  -2   8   96.89   21.10
  -4  -2  -8  132.39   20.00
   4  -2   8   99.19   21.80
   4   2   8  117.29   22.60
  -4   2  -8  144.89   21.50
  -4   2  -8  144.09   20.80
   4   2   8  123.39   20.60
   6  -2   8  395.56   36.90
   6  -2   8  315.17   37.60
  -6  -2  -8  309.57   29.10
   6   2   8  417.46   60.89
   6   2   8  329.87   35.40
  -6   2  -8  351.46   30.40
  -8  -2  -8  106.49   22.20
   8  -2   8   84.59   29.00
   8  -2   8   68.99   26.00
   8   2   8   62.29   26.40
   8   2   8   75.89   27.40
  -8   2  -8  107.59   20.70
  10  -2   8  173.78   36.60
 -10  -2  -8  221.78   33.00
 -10   2  -8  222.68   35.20
  10   2   8  201.78   34.20
  10   2   8  214.68   35.40
 -12  -2  -8   97.49   28.60
  12   2   8   21.60   37.20
 -12   2  -8   82.59   25.30
 -14   2  -8   51.79   31.60
 -16   2  -8  181.18   41.80
 -18   2  -8  166.48   43.40
 -20   2  -8   46.70   49.99
  35  -3  -8  187.98   53.39
  35   3  -8  180.68   56.39
  33  -3  -8   75.29   44.20
  33   3  -8  105.19   47.50
  31  -3  -8  112.79   39.50
  31  -3  -8  104.49   48.40
  31   3  -8   27.10   44.60
 -31   3   8   74.19   35.70
  29  -3  -8  403.06   49.20
  29  -3  -8  371.16   61.89
 -29   3   8  392.66   40.30
  27  -3  -8   46.10   38.50
  27  -3  -8   71.99   26.30
  27   3  -8   98.79   35.90
  27   3  -8   48.50   29.60
 -27   3   8   50.19   22.20
  25  -3  -8  350.96   43.90
  25  -3  -8  297.07   34.40
  25   3  -8  312.57   44.90
 -25   3   8  364.96   30.60
  25   3  -8  267.27   42.00
  23  -3  -8  520.15   55.79
  23  -3  -8  684.73   48.70
  23   3  -8  567.24   45.70
  23   3  -8  655.73   48.40
 -23   3   8  602.14   35.40
  21  -3  -8  143.89   25.70
  21   3  -8  149.59   26.60
 -19  -3   8  752.42   52.49
  19  -3  -8  751.62   44.20
  19   3  -8  738.93   45.50
  17  -3  -8  295.37   27.20
 -17  -3   8  353.36   37.40
  17   3  -8  312.57   29.10
  17   3  -8  302.57   26.90
 -15  -3   8  505.75   45.30
  15  -3  -8  563.64   32.00
  15   3  -8  585.44   33.40
  15   3  -8  582.64   34.90
  13  -3  -8 1380.86   55.89
 -13  -3   8 1379.76   62.79
  13   3  -8 1356.16   58.49
  13   3  -8 1341.07   59.79
 -11  -3   8  326.37   25.70
 -11  -3   8  309.17   29.30
  11   3  -8  289.37   23.50
  11   3  -8  256.17   22.00
  -9  -3   8 1062.49   48.50
  -9  -3   8 1065.09   51.09
   9   3  -8  995.00   45.40
   9   3  -8 1037.40   46.90
  -7  -3   8 1413.06   61.59
  -7  -3   8 1465.95   60.09
   7   3  -8 1292.67   57.79
   7   3  -8 1375.66   57.09
   7   3  -8 1394.36   56.69
  -5  -3   8  292.67   26.30
  -5  -3   8  308.07   27.80
   5   3  -8  274.07   22.00
   5   3  -8  289.47   21.60
   5   3  -8  307.47   20.60
  -3  -3   8 1002.10   49.60
  -3  -3   8 1099.89   48.60
  -3  -3   8  977.90   48.80
   3   3  -8  970.80   44.80
   3   3  -8  955.40   45.00
  -3   3   8 1046.30   43.00
  -1  -3   8  370.26   30.80
  -1  -3   8  363.76   32.70
  -1  -3   8  413.46   31.00
   1   3  -8  344.57   24.60
  -1   3   8  369.46   26.00
   1   3  -8  344.87   24.50
   1  -3   8  432.96   36.80
   1  -3   8  387.76   32.60
   1  -3   8  398.16   32.30
   1   3   8  300.77   28.90
  -1   3  -8  310.67   25.50
  -1   3  -8  322.57   25.50
   3  -3   8  461.35   37.60
   3  -3   8  499.85   38.40
   3   3   8  496.95   31.00
  -3   3  -8  459.65   30.90
   3   3   8  471.35   35.30
  -3   3  -8  435.06   31.70
   5  -3   8   55.99   24.40
   5  -3   8   30.60   21.50
   5   3   8   51.29   19.00
  -5   3  -8   33.70   15.00
   5   3   8   85.09   22.40
  -5   3  -8   60.59   16.40
   7  -3   8  890.11   57.59
   7  -3   8  689.33   53.69
   7   3   8  862.81   54.79
   7   3   8  938.01   50.49
  -7   3  -8  980.70   51.39
   9   3   8  229.28   32.80
   9   3   8  167.48   34.50
  -9   3  -8  162.28   28.10
  11   3   8   45.80   35.80
 -11   3  -8   22.70   22.70
  11   3   8   14.50   34.00
  13   3   8  387.36   66.49
 -15   3  -8  -15.10   33.80
 -17   3  -8   24.70   39.20
 -19   3  -8  117.39   47.10
  34  -4  -8  -14.60   49.20
  34   4  -8  -49.40   51.19
 -34   4   8   30.70   38.70
  32  -4  -8  103.09   44.80
 -32   4   8  103.39   33.50
  32   4  -8   65.89   48.70
  30  -4  -8   39.50   41.10
  30  -4  -8   50.49   35.80
 -30   4   8   63.99   26.70
  30   4  -8   -3.30   41.80
  28  -4  -8   49.70   29.70
  28  -4  -8    8.30   30.80
  28  -4  -8  -49.10   30.00
 -28   4   8   25.90   22.70
  28   4  -8  -25.80   34.10
  26  -4  -8  156.88   35.60
  26  -4  -8  106.69   26.10
 -26   4   8  135.19   23.30
  26   4  -8  187.18   39.30
  26   4  -8  179.48   37.40
  24  -4  -8  275.47   40.40
  24  -4  -8  293.77   33.10
  24  -4  -8  283.07   34.40
  24   4  -8  239.38   37.70
 -24   4   8  284.47   29.00
  24   4  -8  331.97   42.60
  22  -4  -8 1078.99   53.19
  22  -4  -8 1065.59   62.49
  22   4  -8 1172.18   63.79
 -22   4   8 1159.28   51.29
  20  -4  -8  341.57   34.70
 -20  -4   8  361.46   45.70
  20   4  -8  341.77   34.70
  20   4  -8  310.37   33.30
 -18  -4   8  382.66   43.10
  18  -4  -8  369.46   31.80
  18   4  -8  405.46   32.90
  18   4  -8  447.16   35.70
 -16  -4   8 3794.12  145.39
  16  -4  -8 3584.54  138.09
  16   4  -8 3765.72  141.39
  16   4  -8 3802.72  142.49
 -14  -4   8  383.86   35.30
  14   4  -8  366.16   28.80
  14   4  -8  409.56   28.60
  12   4  -8  533.65   33.00
  12   4  -8  513.65   31.50
 -10  -4   8 3368.36  130.49
 -10  -4   8 3471.55  132.19
  10   4  -8 3409.46  128.89
  10   4  -8 3681.73  130.39
  -8  -4   8  370.06   34.60
  -8  -4   8  441.56   35.40
   8   4  -8  452.25   28.20
   8   4  -8  450.75   29.20
  -6  -4   8 6855.91  240.08
  -6  -4   8 7196.88  238.38
   6   4  -8 6636.34  235.28
   6   4  -8 6449.95  235.38
   6   4  -8 6435.36  235.88
  -4  -4   8  672.23   40.20
  -4  -4   8  597.44   48.10
   4   4  -8  624.34   34.00
  -4   4   8  638.74   32.90
   4   4  -8  580.04   33.90
  -2  -4   8  682.03   41.40
  -2  -4   8  619.74   38.90
  -2  -4   8  586.74   41.20
  -2   4   8  666.23   35.40
   2   4  -8  618.34   34.80
   2   4  -8  585.04   34.40
   0  -4   8 4743.93  175.18
   0  -4   8 4838.12  173.48
   0  -4   8 4712.73  173.48
   0   4  -8 4648.23  170.98
   0   4  -8 4559.04  171.98
   0   4   8 4854.31  183.38
   2  -4   8  460.35   39.90
   2  -4   8  439.66   41.90
   2  -4   8  380.76   39.90
   2   4   8  404.76   33.90
  -2   4  -8  422.76   31.90
  -2   4  -8  420.26   30.80
   4  -4   8  111.79   29.40
   4  -4   8   97.89   26.10
   4  -4   8  110.49   24.80
   4   4   8   89.29   22.50
  -4   4  -8   90.99   19.50
   6  -4   8  699.83   52.79
   6  -4   8  763.02   56.29
  -6   4  -8  825.32   47.40
   6   4   8  781.92   51.49
  -6   4  -8  782.12   45.50
   8   4   8   97.99   32.20
  -8   4  -8   46.00   22.40
  10   4   8  387.66   55.29
 -10   4  -8  362.46   42.00
  12   4   8  -24.70   40.40
 -14   4  -8  113.29   42.60
 -16   4  -8  254.97   47.30
 -18   4  -8   33.10   44.20
  33  -5  -8   54.59   47.50
  33   5  -8   60.19   51.59
  31  -5  -8  172.58   44.20
  31  -5  -8  166.48   51.79
  31   5  -8  218.88   52.69
 -31   5   8  286.37   44.60
  29  -5  -8  196.18   40.00
 -29   5   8  219.08   34.60
  29   5  -8  241.88   48.90
  27  -5  -8   60.49   36.90
  27  -5  -8   73.99   29.30
  27   5  -8   60.39   36.90
 -27   5   8   31.30   22.00
  25  -5  -8  395.16   38.10
  25  -5  -8  295.07   41.70
  25  -5  -8  442.06   49.99
  25   5  -8  459.35   58.99
 -25   5   8  417.46   36.60
  23  -5  -8  159.18   31.40
  23   5  -8  145.19   35.70
 -23   5   8  141.39   21.40
  23   5  -8  140.59   29.00
  21  -5  -8   42.10   22.50
 -21  -5   8   14.70   29.10
  21   5  -8   74.49   26.10
  21   5  -8   54.69   21.50
  19  -5  -8  275.37   32.10
 -19  -5   8  335.97   45.80
  19   5  -8  361.56   34.30
  19   5  -8  356.66   35.40
  17  -5  -8  155.58   25.30
 -17  -5   8  196.28   34.50
  17   5  -8  178.18   27.50
  17   5  -8  196.88   27.40
 -15  -5   8  883.81   54.09
  15   5  -8  891.61   47.90
  15   5  -8  846.12   48.00
 -13  -5   8  150.98   27.40
  13   5  -8  168.88   25.10
  13   5  -8  161.98   23.90
 -11  -5   8  139.49   23.20
 -11  -5   8  148.69   25.70
  11   5  -8  147.89   23.00
  11   5  -8  148.29   20.30
  -9  -5   8  726.03   44.30
  -9  -5   8  766.72   46.30
   9   5  -8  610.74   38.10
   9   5  -8  731.13   39.30
  -7  -5   8  733.93   45.30
  -7  -5   8  665.13   45.40
   7   5  -8  675.13   38.50
   7   5  -8  735.63   39.20
   7   5  -8  705.23   39.40
  -5  -5   8  151.68   25.90
  -5  -5   8  169.38   26.00
   5   5  -8  114.59   18.30
   5   5  -8  141.89   20.80
   5   5  -8  167.48   21.40
  -3  -5   8  123.39   24.50
  -3  -5   8  115.99   26.20
   3   5  -8  122.19   19.00
   3   5  -8  133.39   20.50
  -1  -5   8  368.06   39.70
  -1  -5   8  362.06   39.10
  -1   5   8  309.07   30.00
   1   5  -8  394.56   29.80
   1   5  -8  342.47   28.90
   1  -5   8  121.49   24.70
   1  -5   8  155.78   32.40
   1  -5   8  121.09   27.80
   1   5   8  112.29   22.20
  -1   5  -8  110.69   19.10
  -1   5  -8  114.69   21.10
   3  -5   8  483.05   48.20
   3  -5   8  469.85   53.29
   3  -5   8  595.94   47.30
  -3   5  -8  523.45   38.40
  -3   5  -8  493.75   37.00
   3   5   8  591.84   43.00
   5  -5   8   62.29   32.50
   5  -5   8   83.19   31.50
   5  -5   8   53.49   35.90
  -5   5  -8   53.29   19.20
  -5   5  -8   75.29   20.30
   5   5   8   75.09   27.60
   7  -5   8   96.49   36.30
   7  -5   8   70.39   41.40
  -7   5  -8  126.09   29.20
  -7   5  -8   92.19   30.70
   7   5   8  145.79   34.90
  -9   5  -8  369.56   45.70
   9   5   8  297.87   47.70
 -11   5  -8   77.69   41.70
 -13   5  -8  203.98   42.60
  15   5   8   35.90   47.60
 -15   5  -8  140.39   41.20
  17   5   8   23.40   57.09
 -17   5  -8  128.49   42.30
  32  -6  -8   33.80   49.40
 -32   6   8  110.39   68.49
  32   6  -8  -46.50   50.39
  30  -6  -8  128.09   52.99
  30  -6  -8   68.59   43.50
 -30   6   8   93.79   36.60
  30   6  -8  199.28   51.19
  28  -6  -8   55.69   36.90
  28  -6  -8   52.09   33.90
  28  -6  -8   63.39   43.60
  28   6  -8   71.19   39.80
  28   6  -8  114.79   41.50
 -28   6   8  132.99   30.00
  26  -6  -8  169.28   50.59
  26  -6  -8  155.88   32.80
  26  -6  -8  229.58   36.40
 -26   6   8  266.07   33.30
  26   6  -8  222.48   48.10
  26   6  -8  243.88   44.70
  24  -6  -8  103.59   26.00
  24  -6  -8  124.99   33.20
  24   6  -8  114.59   35.40
  24   6  -8  125.19   42.90
 -24   6   8  179.38   29.90
  22  -6  -8  346.07   43.40
  22   6  -8  397.16   46.00
  22   6  -8  340.37   43.80
  20  -6  -8  688.93   48.10
 -20  -6   8  699.83   61.39
  20   6  -8  672.83   49.80
  20   6  -8  751.92   50.79
  18  -6  -8  138.59   23.50
 -18  -6   8  140.09   50.79
  18   6  -8  143.79   27.00
  18   6  -8  144.29   25.10
 -16  -6   8 1516.15   77.79
  16   6  -8 1566.64   72.39
  16   6  -8 1527.85   72.29
 -14  -6   8  943.61   56.99
  14   6  -8  814.32   49.30
  14   6  -8  891.01   49.40
 -12  -6   8  234.38   37.00
  12   6  -8  189.88   27.90
  12   6  -8  198.68   28.40
 -10  -6   8  543.05   42.00
 -10  -6   8  550.34   45.50
  10   6  -8  524.55   35.70
  10   6  -8  490.45   36.40
  -8  -6   8  215.58   30.70
  -8  -6   8  193.98   27.80
   8   6  -8  242.08   26.80
   8   6  -8  236.08   28.10
  -6  -6   8  728.53   49.20
  -6  -6   8  688.33   49.50
   6   6  -8  706.53   41.10
   6   6  -8  747.33   42.50
   6   6  -8  742.43   42.20
  -4  -6   8  491.15   44.40
  -4  -6   8  486.75   43.70
   4   6  -8  440.06   33.40
   4   6  -8  430.76   33.40
  -2  -6   8  637.64   48.20
  -2  -6   8  681.03   51.29
   2   6  -8  634.24   40.10
   2   6  -8  668.93   40.50
   0  -6   8 1993.80   92.69
   0  -6   8 2035.20   92.29
   0   6  -8 2029.20   87.99
   0   6   8 2026.60   86.89
   0   6  -8 2102.29   86.19
   2  -6   8  196.68   38.10
   2  -6   8  149.29   33.40
  -2   6  -8  121.39   23.50
   2   6   8  205.68   31.80
  -2   6  -8  184.38   27.40
   4  -6   8  454.45   57.79
   4  -6   8  542.95   60.09
   4  -6   8  501.15   76.79
  -4   6  -8  490.15   45.40
   4   6   8  487.35   48.00
  -4   6  -8  470.25   39.40
   6  -6   8  256.97   48.30
   6  -6   8  202.58   42.70
  -6   6  -8  316.57   40.90
  -6   6  -8  367.56   40.90
   6   6   8  251.47   41.80
   8   6   8  127.79   45.90
  -8   6  -8  128.09   32.40
  -8   6  -8  102.49   30.20
 -10   6  -8  271.07   40.20
 -12   6  -8   25.40   36.10
  12   6   8   75.49   36.90
 -14   6  -8  219.88   44.50
  14   6   8  195.78   56.99
  16   6   8  184.98   63.99
 -16   6  -8  163.58   45.80
  31  -7  -8  139.89   55.49
  31   7  -8   49.60   56.59
  31   7  -8  211.38   55.69
  29  -7  -8   49.30   49.20
  29  -7  -8   39.80   47.30
  29   7  -8  -28.50   47.40
  29   7  -8   72.79   42.10
 -29   7   8  123.39   38.40
  27  -7  -8  184.78   48.20
  27   7  -8  114.29   38.70
 -27   7   8   68.39   30.00
  27   7  -8   83.99   42.40
  25  -7  -8  455.75   61.49
  25   7  -8  415.56   56.79
  25   7  -8  399.26   60.79
 -25   7   8  366.26   39.60
  23  -7  -8  139.99   33.50
 -23   7   8  127.99   24.20
  23   7  -8  176.68   42.30
  21  -7  -8  302.47   42.50
 -21  -7   8  173.48   42.90
  21   7  -8  205.08   34.20
 -21   7   8  275.77   31.30
  21   7  -8  255.47   42.90
 -19  -7   8  219.38   40.70
  19   7  -8  249.78   40.00
  19   7  -8  206.98   37.70
 -17  -7   8  210.28   39.20
  17   7  -8  256.57   35.80
  17   7  -8  237.58   31.10
 -15  -7   8  894.31   61.09
  15   7  -8  925.61   53.09
  15   7  -8  873.51   52.89
 -13  -7   8  755.22   54.19
  13   7  -8  689.83   45.60
  13   7  -8  660.23   45.10
 -11  -7   8  690.83   51.19
 -11  -7   8  754.92   53.39
 -11   7   8  663.03   35.40
  11   7  -8  655.73   44.00
  11   7  -8  713.23   44.20
  -9  -7   8 1564.34   76.09
  -9  -7   8 1482.85   75.79
   9   7  -8 1422.56   68.59
   9   7  -8 1537.05   69.59
  -7  -7   8 1147.19   65.59
  -7  -7   8 1096.59   64.39
   7   7  -8 1031.30   56.79
   7   7  -8 1120.29   56.99
   7   7  -8 1186.18   57.49
  -5  -7   8  582.84   49.40
  -5  -7   8  588.94   50.49
   5   7  -8  540.65   38.90
   5   7  -8  516.45   39.10
  -3  -7   8  188.48   33.40
  -3  -7   8  224.98   33.10
   3   7  -8  226.28   30.90
   3   7  -8  217.28   28.70
  -1  -7   8  695.33   56.89
  -1  -7   8  648.44   56.09
   1   7  -8  680.53   44.50
   1   7  -8  671.93   45.50
   1  -7   8  179.48   37.00
   1  -7   8  132.39   36.90
   1   7   8  198.98   33.80
  -1   7  -8  150.78   30.70
  -1   7  -8  175.38   26.00
   3  -7   8  148.09   41.30
   3  -7   8  186.78   41.10
  -3   7  -8  250.67   38.40
  -3   7  -8  182.48   33.10
   3   7   8  296.67   48.90
   5  -7   8  246.88   52.89
  -5   7  -8  330.37   36.20
   5   7   8  316.27   46.90
  -5   7  -8  387.86   48.80
  -7   7  -8  199.58   46.40
  -9   7  -8  565.84   56.49
  -9   7  -8  558.34   62.29
 -11   7  -8   53.19   37.30
 -13   7  -8  -32.80   40.10
 -15   7  -8   22.90   44.80
  15   7   8   72.49   53.19
  30   8  -8  253.77   58.09
 -30   8   8  189.88   53.39
  28  -8  -8  -36.50   46.70
  28   8  -8   68.99   49.20
  28   8  -8   59.09   45.50
 -28   8   8   38.90   33.10
  26  -8  -8  -29.90   41.00
 -26   8   8   53.29   30.80
  26   8  -8   55.39   42.20
  26   8  -8   38.40   43.40
  24  -8  -8  270.67   46.30
  24   8  -8  332.37   54.19
 -24   8   8  257.47   33.10
  24   8  -8  179.48   45.60
  22  -8  -8  -20.00   28.80
  22   8  -8   46.10   36.00
  22   8  -8   27.40   30.00
 -22   8   8   29.50   23.80
 -20  -8   8  283.17   60.09
  20   8  -8  243.58   41.40
 -20   8   8  232.08   33.60
  20   8  -8  261.97   38.80
 -18  -8   8  230.48   44.70
  18   8  -8  248.68   41.60
  18   8  -8  259.37   36.40
 -18   8   8  251.07   31.00
 -16  -8   8    1.40   33.50
  16   8  -8  -15.20   23.80
  16   8  -8  -15.90   22.40
 -16   8   8   -2.40   16.50
 -14  -8   8   62.19   33.30
  14   8  -8   96.29   28.10
  14   8  -8   92.19   25.40
 -12  -8   8  113.79   33.00
 -12   8   8   58.69   17.00
  12   8  -8   89.29   23.00
  12   8  -8   99.49   24.80
 -10  -8   8   30.20   29.80
 -10  -8   8   -1.80   28.80
 -10   8   8   46.30   15.80
  10   8  -8   38.30   19.80
  10   8  -8   42.50   20.80
  -8  -8   8  107.79   33.10
  -8  -8   8   49.10   29.80
   8   8  -8   71.69   21.40
   8   8  -8  107.79   29.30
   8   8  -8   82.59   23.90
  -6  -8   8   29.00   32.50
  -6  -8   8   -3.00   30.90
   6   8  -8   44.40   25.90
   6   8  -8   21.60   20.10
  -4  -8   8   33.10   33.10
  -4  -8   8   17.00   32.90
   4   8  -8   38.10   20.40
   4   8  -8   33.40   23.00
  -2  -8   8   11.70   34.30
  -2  -8   8   46.10   34.80
   2   8  -8   75.79   24.30
   2   8  -8   63.09   22.40
   0  -8   8   39.90   37.60
   0  -8   8  -37.80   36.90
   0   8  -8   19.50   26.90
   0   8  -8    5.70   21.10
   2  -8   8  106.29   43.80
  -2   8  -8   99.59   30.60
  -2   8  -8  118.69   26.50
   2   8   8  165.68   40.30
   4   8   8   62.09   49.00
  -4   8  -8   49.40   29.00
  -4   8  -8   38.90   29.30
  -6   8  -8   58.59   36.00
  -6   8  -8   69.19   30.30
  -8   8  -8  184.38   39.60
  -8   8  -8  137.89   39.10
 -10   8  -8   16.10   36.50
 -12   8  -8   22.00   40.60
 -14   8  -8   70.79   49.10
  27   9  -8   31.00   47.90
 -27   9   8   29.00   38.80
  27   9  -8   -8.30   52.79
  25  -9  -8   52.69   54.49
 -25   9   8   71.99   34.40
  25   9  -8   97.49   42.40
  25   9  -8   87.69   45.50
  23   9  -8  254.77   50.09
 -23   9   8  235.28   36.70
  23   9  -8  258.57   43.60
  21   9  -8   51.39   37.00
  21   9  -8    1.80   34.70
 -21   9   8   59.69   25.20
 -19  -9   8    0.60   49.40
  19   9  -8  132.59   37.30
 -19   9   8  119.89   26.30
  19   9  -8  153.48   33.70
 -17  -9   8  283.87   54.39
 -17   9   8  288.27   35.00
  17   9  -8  420.16   47.20
 -15  -9   8  387.76   63.19
  15   9  -8  411.26   50.89
 -15   9   8  366.26   36.10
  15   9  -8  418.46   44.70
 -13  -9   8  300.07   46.90
  13   9  -8  250.97   32.80
 -13   9   8  287.27   30.50
  13   9  -8  299.27   40.50
 -11  -9   8  594.84   62.19
 -11   9   8  589.14   39.60
  11   9  -8  651.93   48.90
  11   9  -8  620.84   49.10
  -9  -9   8  525.35   77.99
  -9  -9   8  369.36   59.29
  -9   9   8  501.45   36.60
   9   9  -8  561.54   46.70
   9   9  -8  467.85   46.60
   9   9  -8  563.94   48.70
  -7  -9   8  593.54   65.39
   7   9  -8  690.23   51.99
   7   9  -8  708.63   54.29
  -5  -9   8  441.16   69.99
   5   9  -8  511.95   44.50
   5   9  -8  406.86   52.59
   3   9  -8  191.18   30.00
   1   9  -8  366.26   45.30
   1   9  -8  436.96   48.60
   1  -9   8  250.47   57.09
  -1   9  -8  410.16   51.39
  -1   9  -8  413.56   51.19
  -3   9  -8  151.68   32.90
  -3   9  -8  237.78   40.80
  -5   9  -8  280.27   44.50
  -5   9  -8  280.97   46.30
  -7   9  -8  363.06   56.79
  -7   9  -8  421.56   60.49
  -9   9  -8  140.89   43.60
  -9   9  -8  122.09   39.20
 -11   9  -8   24.70   41.60
  24  10  -8  218.38   57.79
  24  10  -8  189.38   45.70
 -24  10   8  189.58   45.40
  22  10  -8   22.60   71.79
 -22  10   8  106.39   35.80
  22  10  -8   22.60   38.60
  20  10  -8   17.90   36.60
 -20  10   8   10.70   34.30
  20  10  -8   22.80   36.20
 -18 -10   8  188.68   58.99
  18  10  -8  226.78   47.70
  18  10  -8  196.18   40.80
 -18  10   8  260.77   34.90
 -16 -10   8  131.49   54.69
 -16  10   8  267.97   38.90
  16  10  -8  289.77   44.30
  16  10  -8  251.17   41.20
 -14 -10   8   58.79   48.60
  14  10  -8   39.40   28.50
 -14  10   8   73.29   23.30
  14  10  -8   37.20   30.40
 -12 -10   8  109.49   47.70
 -12  10   8  109.49   23.70
  12  10  -8   91.59   30.80
 -10 -10   8  100.69   46.80
  10  10  -8  119.59   31.80
  10  10  -8  142.09   55.09
 -10  10   8  165.48   25.70
  -8 -10   8   48.00   46.90
  -8  10   8   44.20   20.90
   8  10  -8   36.70   32.80
   8  10  -8   48.10   30.70
  -6 -10   8  303.87   52.49
   6  10  -8  313.87   58.59
   6  10  -8  220.68   39.00
  -4 -10   8  172.38   48.30
   4  10  -8  114.79   32.50
  -2 -10   8  156.78   52.99
   2  10  -8  142.79   32.10
   2  10  -8  215.58   38.00
   0  10  -8  243.28   41.10
   0  10  -8  359.26   53.79
  -2  10  -8  348.07   56.39
  -2  10  -8  219.58   43.40
  -4  10  -8   39.70   36.10
  -4  10  -8   42.30   35.70
  -6  10  -8   70.59   40.10
  -6  10  -8  -66.49   35.80
  -8  10  -8   -8.80   41.50
  -8  10  -8  -24.10   42.40
 -19  11   8   48.00   39.10
  19  11  -8  112.19   47.50
  19  11  -8   33.40   38.40
  17  11  -8   21.40   37.50
 -17  11   8   45.30   30.40
  17  11  -8   -0.50   34.80
  15  11  -8   54.39   44.80
  15  11  -8   81.69   34.90
 -15  11   8   33.40   30.30
 -13  11   8  220.98   34.20
  13  11  -8  201.48   46.20
  13  11  -8  139.59   36.40
 -11 -11   8  128.69   54.89
  11  11  -8   78.39   35.20
  11  11  -8   89.09   33.50
 -11  11   8   99.09   29.00
  -9 -11   8    6.00   51.99
   9  11  -8   15.40   28.90
  -9  11   8   89.99   25.90
   9  11  -8   66.79   34.30
  -7 -11   8   87.99   54.39
  -7  11   8  108.19   31.00
   7  11  -8  124.49   35.50
   7  11  -8   85.69   31.80
  -5 -11   8   29.80   57.69
   5  11  -8   42.40   31.40
   5  11  -8   54.59   34.50
   3  11  -8   -0.20   31.40
   3  11  -8   53.19   34.80
   1  11  -8   21.40   33.90
   1  11  -8   59.89   34.80
  -1  11  -8    9.80   36.90
  -1  11  -8   11.30   36.70
  -3  11  -8  -50.99   36.00
  -3  11  -8   26.30   40.70
 -12  12   8  151.68   37.20
  12  12  -8  183.98   38.00
  12  12  -8   75.39   37.60
 -10  12   8  206.28   39.10
  10  12  -8  265.47   42.90
  10  12  -8  214.88   40.30
   8  12  -8   75.69   37.60
  -8  12   8   71.69   37.10
   8  12  -8   88.79   35.70
   6  12  -8  193.88   40.10
   6  12  -8   40.30   38.70
  -6  12   8  131.69   36.70
   4  12  -8  280.37   44.90
   4  12  -8  201.68   43.10
  36   0  -9  135.39   49.70
  34   0  -9  103.29   43.60
  32   0  -9  124.79   43.70
  32   0  -9   14.80   43.60
  30   0  -9  133.49   34.10
  30   0  -9   93.89   36.40
  28   0  -9   32.40   26.70
  28   0  -9   76.39   31.70
  26   0  -9  226.98   32.10
  26   0  -9  165.88   33.70
  24   0  -9  264.37   30.90
  24   0  -9  276.27   35.20
  22   0  -9  337.07   27.00
  22   0  -9  393.66   35.40
  20   0  -9  208.88   26.80
  20   0  -9  205.98   19.80
 -18   0   9  212.18   31.70
  18   0  -9  265.87   25.10
  16   0  -9  949.90   45.90
 -16   0   9  921.21   48.70
  14   0  -9  506.15   29.90
  14   0  -9  522.05   27.20
 -14   0   9  534.05   33.00
  12   0  -9  635.44   32.30
  12   0  -9  606.14   28.70
  10   0  -9 1114.39   45.70
  10   0  -9 1200.58   49.20
 -10   0   9 1170.68   50.29
 -10   0   9 1165.58   57.29
  -8   0   9 1979.50   80.49
  -8   0   9 2009.70   77.29
   8   0  -9 2011.70   73.29
   8   0  -9 1981.40   76.19
  -6   0   9 1495.65   68.29
  -6   0   9 1676.63   59.29
   6   0  -9 1392.46   61.19
  -6   0   9 1614.34   63.89
   6   0  -9 1513.75   58.99
   6   0  -9 1689.53   58.89
   4   0  -9  303.37   18.70
  -4   0   9  349.17   30.30
   4   0  -9  317.97   19.40
  -4   0   9  305.27   20.90
  -4   0   9  344.87   35.20
  -2   0   9 1535.25   76.69
   2   0  -9 1485.25   58.99
   2   0  -9 1493.35   60.09
  -2   0   9 1577.64   64.89
   0   0   9  614.54   40.10
   0   0  -9  581.14   30.50
   0   0   9  622.44   36.10
   0   0  -9  561.34   31.20
   2   0   9  322.67   30.30
  -2   0  -9  320.47   24.10
   2   0   9  306.17   30.00
   4   0   9   96.99   21.90
   4   0   9  110.49   21.70
  -4   0  -9  169.78   21.80
  -6   0  -9  681.33   41.80
   6   0   9  703.63   47.70
   6   0   9  707.93   46.40
   8   0   9  267.77   43.80
  -8   0  -9  279.17   32.40
   8   0   9  312.67   42.90
  10   0   9  238.58   40.40
 -10   0  -9  166.28   36.50
  10   0   9  150.08   36.90
 -12   0  -9   24.40   30.20
 -14   0  -9   79.89   35.30
 -16   0  -9   88.49   38.00
 -18   0  -9   71.59   41.20
 -20   0  -9  -34.00   48.70
  37  -1  -9   -2.60   53.59
  37   1  -9    3.10   53.89
  35  -1  -9   44.30   45.90
  35   1  -9   52.49   45.80
  33  -1  -9  277.77   52.29
  33   1  -9  307.37   52.89
  31  -1  -9   10.50   37.20
  31  -1  -9   57.49   36.70
  31   1  -9   21.20   36.00
  31   1  -9  101.59   35.70
  29  -1  -9  397.66   45.30
  29  -1  -9  418.26   54.59
  29   1  -9  430.26   50.89
  29   1  -9  446.06   55.09
  27  -1  -9   77.19   30.50
  27  -1  -9  129.29   25.80
  27   1  -9  125.69   34.70
  27   1  -9  115.29   29.10
  25  -1  -9  246.58   30.60
  25  -1  -9  179.58   32.60
  25   1  -9  194.98   29.60
  25   1  -9  216.98   34.70
  23  -1  -9 2210.28  101.69
  23  -1  -9 2490.45   91.49
  23   1  -9 2216.88  101.99
  23   1  -9 2359.56   93.09
  21  -1  -9  231.58   28.10
  21  -1  -9  194.88   20.60
  21   1  -9  203.58   24.70
  21   1  -9  189.28   29.40
  19  -1  -9  293.47   27.10
 -19  -1   9  317.07   35.90
  19   1  -9  291.17   28.00
  19   1  -9  320.17   23.90
  17  -1  -9 2545.65   98.89
 -17   1   9 2533.65   99.09
  17   1  -9 2365.06   98.69
  15  -1  -9 1038.10   46.60
 -15  -1   9 1062.09   50.69
 -15   1   9  973.50   48.50
  15   1  -9  971.40   47.90
  15   1  -9  969.60   44.70
  13  -1  -9  640.64   33.00
 -13  -1   9  641.74   36.90
  13   1  -9  656.73   34.40
 -13   1   9  631.84   34.40
  13   1  -9  659.83   32.10
 -11  -1   9  794.12   39.90
  11  -1  -9  737.43   35.40
 -11  -1   9  841.92   37.00
 -11   1   9  818.12   37.60
  11   1  -9  732.63   37.50
  11   1  -9  730.43   34.80
  -9  -1   9 2058.79   75.19
   9  -1  -9 1970.90   73.89
  -9  -1   9 1964.40   84.59
   9   1  -9 1964.50   73.89
   9   1  -9 1900.91   71.79
  -9   1   9 1879.21   86.89
   9   1  -9 1984.60   76.29
  -7  -1   9 1292.97   55.59
  -7  -1   9 1280.77   52.29
   7  -1  -9 1147.29   49.99
  -7   1   9 1279.47   56.29
   7   1  -9 1364.26   49.80
   7   1  -9 1175.28   52.29
   7   1  -9 1307.07   51.29
  -5  -1   9  993.30   47.30
  -5  -1   9  943.31   40.10
  -5  -1   9  894.51   43.70
   5  -1  -9  939.51   36.70
   5   1  -9  833.52   40.30
  -5   1   9  822.62   40.50
   5   1  -9  800.92   37.90
   5   1  -9  813.72   37.40
  -5   1   9  926.31   37.10
  -3  -1   9 1963.30   76.49
  -3  -1   9 1989.80   77.19
  -3  -1   9 1913.41   80.09
   3  -1  -9 1910.31   74.19
  -3   1   9 1981.10   77.79
  -3   1   9 2046.60   73.99
   3   1  -9 1978.10   75.19
   3   1  -9 1920.51   74.89
  -3   1   9 2089.49   75.09
  -1  -1   9 1280.47   63.89
  -1  -1   9 1297.97   57.09
  -1  -1   9 1306.47   57.89
   1  -1  -9 1236.68   54.09
  -1   1   9 1363.06   54.99
  -1   1   9 1383.56   58.09
   1   1  -9 1290.27   55.49
   1   1  -9 1344.57   55.19
  -1   1   9 1453.65   57.09
  -1  -1  -9  984.30   45.20
   1  -1   9 1024.00   49.70
   1  -1   9 1013.30   48.80
   1   1   9  948.51   45.60
  -1   1  -9  992.40   46.20
  -1   1  -9  954.30   44.50
   3  -1   9  548.15   40.50
  -3  -1  -9  664.43   36.60
   3  -1   9  667.43   41.10
   3   1   9  757.32   60.19
   3   1   9  592.94   38.50
  -3   1  -9  615.94   36.30
  -7  -1  -9  273.77   30.80
   7  -1   9  207.58   32.70
   7  -1   9  306.37   42.80
   7   1   9  343.57   41.50
  -7   1  -9  276.07   31.40
   7   1   9  292.27   39.40
   9  -1   9   86.99   34.30
   9  -1   9   57.09   31.50
  -9  -1  -9   48.00   22.20
   9   1   9   89.89   31.40
   9   1   9   52.19   31.50
  -9   1  -9   63.59   22.90
 -11  -1  -9  335.67   41.70
 -11   1  -9  356.26   43.40
  11   1   9  265.07   44.80
 -13  -1  -9  263.97   54.79
 -13   1  -9  310.77   45.30
 -15  -1  -9   81.19   37.70
 -15   1  -9   76.89   36.20
 -17  -1  -9   87.59   41.90
 -17   1  -9  131.59   42.80
 -19   1  -9  241.18   52.49
  36  -2  -9  126.39   52.59
  36   2  -9   -3.70   51.49
  34  -2  -9   27.00   45.30
  34   2  -9    5.60   45.90
  32  -2  -9  345.87   64.49
  32  -2  -9  345.67   54.79
  32   2  -9  473.65   74.39
  30  -2  -9   69.29   37.10
  30  -2  -9  118.29   31.80
  30   2  -9  113.89   36.10
  28  -2  -9  231.78   31.40
  28  -2  -9  206.88   45.80
  28   2  -9  221.38   41.90
  28   2  -9  223.28   35.00
  26  -2  -9  235.78   31.80
  26  -2  -9  257.77   41.50
  26   2  -9  218.98   41.10
  26   2  -9  235.08   35.30
  24  -2  -9  372.36   41.50
  24  -2  -9  411.16   31.90
  24   2  -9  427.46   42.60
  24   2  -9  477.15   38.10
  22  -2  -9  805.42   51.29
  22   2  -9  807.72   46.20
  22   2  -9  811.62   50.29
  20  -2  -9  321.17   30.70
 -20  -2   9  290.37   39.10
  20   2  -9  307.67   30.80
  18  -2  -9  777.22   43.20
 -18  -2   9  805.12   50.69
  18   2  -9  873.71   45.60
  16  -2  -9 2172.98   87.49
 -16  -2   9 2307.37  100.59
  16   2  -9 2191.78   90.19
  16   2  -9 2190.78   87.59
 -14  -2   9 2013.20   82.19
  14  -2  -9 1940.31   76.89
 -14   2   9 2031.20   78.39
  14   2  -9 1922.11   79.99
  14   2  -9 1951.80   77.89
 -12  -2   9  886.21   43.60
 -12  -2   9  890.61   46.40
  12  -2  -9  882.31   39.40
 -12   2   9  941.81   40.90
  12   2  -9  882.41   41.00
  12   2  -9  876.41   42.80
  10  -2  -9 1903.21   71.99
 -10  -2   9 1960.80   78.69
 -10  -2   9 1938.41   76.09
  10   2  -9 1930.01   76.29
  10   2  -9 1886.31   74.09
  -8  -2   9 2824.42  102.39
  -8  -2   9 2839.52  100.09
   8   2  -9 2493.35   97.39
   8   2  -9 2531.55   99.39
   8   2  -9 2495.75   96.49
  -8   2   9 2679.23   95.59
  -6  -2   9 1175.68   52.09
  -6  -2   9 1213.98   54.29
  -6  -2   9 1213.18   49.90
  -6   2   9 1172.78   47.70
   6   2  -9 1124.89   47.90
   6   2  -9 1115.29   48.70
   6   2  -9 1117.49   50.59
   4  -2  -9 1020.00   44.10
  -4  -2   9 1101.69   50.49
  -4  -2   9 1130.49   49.99
  -4  -2   9 1150.48   52.59
  -4   2   9 1151.08   47.00
   4   2  -9 1051.09   46.70
  -4   2   9 1115.79   45.10
   4   2  -9 1091.79   47.40
  -2  -2   9  919.61   66.39
  -2  -2   9 1107.39   50.19
   2  -2  -9 1024.30   45.60
   2   2  -9 1047.60   47.60
   2   2  -9 1107.49   47.70
  -2   2   9 1209.68   48.60
  -2   2   9 1073.49   46.90
   0  -2   9 1506.05   70.39
   0  -2  -9 1602.84   64.69
   0  -2   9 1618.54   67.69
   0  -2   9 1595.14   68.09
   0   2  -9 1517.55   64.89
   0   2   9 1644.74   65.49
   0   2  -9 1487.75   63.99
   0   2   9 1522.55   61.89
   2  -2   9  418.86   34.60
   2  -2   9  426.56   37.40
  -2  -2  -9  412.26   28.40
  -2   2  -9  379.76   29.10
   2   2   9  396.26   32.00
  -2   2  -9  398.96   27.60
   2   2   9  391.26   30.90
  -4  -2  -9  912.31   47.00
   4  -2   9  897.61   52.69
   4  -2   9  839.92   51.29
  -4   2  -9  821.92   44.50
   4   2   9  904.81   47.00
   4   2   9  849.12   48.90
  -4   2  -9  845.62   46.40
  -6  -2  -9  405.16   34.60
   6  -2   9  403.56   45.10
   6  -2   9  446.36   42.90
   6   2   9  439.36   41.10
   6   2   9  503.55   41.40
  -6   2  -9  396.96   35.40
  -8  -2  -9  152.18   26.20
   8  -2   9  190.48   36.60
   8  -2   9  186.38   34.40
   8   2   9  183.18   34.40
   8   2   9  241.08   34.80
  -8   2  -9  209.58   32.50
  10  -2   9  268.57   45.70
 -10  -2  -9  392.96   47.20
 -10   2  -9  408.16   43.40
  10   2   9  364.16   59.69
  10   2   9  371.26   55.29
 -12  -2  -9  163.68   37.80
 -12   2  -9  149.39   46.60
 -14   2  -9  292.87   48.80
 -16   2  -9   47.20   38.50
 -18   2  -9   56.79   44.10
  35  -3  -9    5.10   49.30
  35   3  -9   31.10   49.90
  33  -3  -9  142.29   48.30
  33  -3  -9   94.39   46.50
  33   3  -9  201.08   51.09
  31  -3  -9   33.90   35.40
  31  -3  -9   88.89   38.00
  31   3  -9   -2.60   42.80
  29  -3  -9  130.49   29.80
  29  -3  -9  148.89   36.50
 -29   3   9  123.49   25.30
  29   3  -9  119.89   37.90
  29   3  -9   89.09   41.50
  27  -3  -9  165.08   27.00
  27  -3  -9  145.39   34.10
  27   3  -9   94.79   34.00
  27   3  -9  174.98   33.60
 -27   3   9  151.38   24.00
  25  -3  -9  399.86   34.30
  25  -3  -9  506.75   45.60
  25   3  -9  479.55   45.60
  25   3  -9  495.35   47.10
 -25   3   9  392.76   30.90
  23  -3  -9  188.68   31.50
  23  -3  -9  159.68   24.10
  23   3  -9  126.09   27.90
  23   3  -9  205.18   30.10
  21  -3  -9   32.90   18.80
 -21  -3   9   17.50   24.90
  21   3  -9   59.49   19.60
  19  -3  -9  880.81   47.30
 -19  -3   9  819.32   54.89
  19   3  -9  858.71   47.10
  19   3  -9  888.51   49.90
 -17  -3   9  497.75   40.80
  17  -3  -9  462.65   30.60
  17   3  -9  531.75   33.30
  17   3  -9  507.75   35.20
  15  -3  -9 1226.28   54.39
 -15  -3   9 1302.77   62.39
  15   3  -9 1276.77   56.79
  15   3  -9 1277.07   58.89
  13  -3  -9  253.57   19.00
 -13  -3   9  344.97   35.50
  13   3  -9  226.88   21.10
  13   3  -9  277.07   24.80
 -11  -3   9  148.19   22.70
 -11  -3   9  159.18   22.10
  11   3  -9  119.89   19.20
  11   3  -9  108.49   17.40
  -9  -3   9 4121.89  149.49
  -9  -3   9 4241.08  147.69
   9   3  -9 4046.60  147.59
   9   3  -9 3941.21  145.69
   9   3  -9 3838.92  144.59
  -7  -3   9  183.78   26.00
  -7  -3   9  242.08   25.60
   7   3  -9  245.08   19.30
   7   3  -9  216.38   21.60
   7   3  -9  197.98   19.70
   5   3  -9  478.25   30.90
   5   3  -9  468.75   27.60
   5   3  -9  473.85   28.20
  -5   3   9  500.25   25.70
  -3  -3   9 1352.56   59.19
  -3  -3   9 1339.87   60.29
  -3  -3   9 1333.47   61.39
   3   3  -9 1194.78   55.09
   3   3  -9 1254.87   55.39
  -3   3   9 1304.57   59.79
  -1  -3   9  484.55   39.00
  -1  -3   9  553.34   37.00
  -1  -3   9  456.05   36.20
  -1   3   9  507.75   31.50
   1   3  -9  411.56   29.50
   1   3  -9  475.35   30.60
   1  -3   9 1978.10   81.69
   1  -3   9 1891.41   83.49
   1  -3   9 1874.41   81.19
   1   3   9 1891.61   77.99
  -1   3  -9 1851.31   78.59
  -1   3  -9 1863.21   77.39
   3  -3   9  252.07   36.60
   3  -3   9  270.77   35.40
   3  -3   9  229.38   34.80
   3   3   9  273.77   32.60
  -3   3  -9  259.37   27.20
  -3   3  -9  223.48   25.20
   5  -3   9  128.79   27.10
   5  -3   9  103.49   30.40
  -5   3  -9   83.59   21.00
   5   3   9  117.39   25.90
   5   3   9   98.49   26.20
  -5   3  -9  107.29   21.00
   7  -3   9  775.22   58.49
   7  -3   9  873.91   62.69
   7   3   9  882.01   56.99
  -7   3  -9  831.72   51.39
   7   3   9  919.41   56.29
   9   3   9   99.49   34.10
   9   3   9   78.69   33.90
  -9   3  -9  123.19   26.60
 -11   3  -9   35.70   31.60
  11   3   9   16.90   41.40
 -13   3  -9  237.78   44.80
 -15   3  -9   52.29   39.00
 -17   3  -9   59.49   42.50
 -19   3  -9   59.69   51.49
  36  -4  -9   18.30   53.99
  36   4  -9   96.39   57.79
  34  -4  -9   40.30   46.50
  34   4  -9   88.69   50.29
 -34   4   9   99.09   40.80
  32  -4  -9  286.97   56.39
  32  -4  -9  286.47   46.50
  32   4  -9  265.37   55.59
 -32   4   9  264.17   44.60
  30  -4  -9  405.56   51.09
 -30   4   9  299.97   41.40
  30   4  -9  350.76   55.29
  28  -4  -9   63.29   27.60
  28  -4  -9   93.89   34.70
  28  -4  -9  106.09   27.00
  28   4  -9  103.59   38.00
  26  -4  -9  280.77   38.40
  26  -4  -9  290.07   44.80
  26   4  -9  324.77   54.99
  26   4  -9  358.76   45.70
 -26   4   9  238.88   30.80
  24  -4  -9  661.53   49.99
  24  -4  -9  649.64   41.80
  24   4  -9  643.24   50.79
  22  -4  -9  600.34   44.40
 -22  -4   9  558.24   55.59
  22   4  -9  592.04   45.00
  22   4  -9  506.35   41.90
 -20  -4   9  366.56   45.70
  20  -4  -9  292.97   32.20
  20   4  -9  319.27   32.30
  20   4  -9  278.67   34.30
  18  -4  -9  503.05   35.20
 -18  -4   9  498.05   46.40
  18   4  -9  587.04   38.70
  18   4  -9  508.45   35.90
  16  -4  -9 1276.77   56.89
 -16  -4   9 1293.37   67.19
  16   4  -9 1330.77   62.49
  16   4  -9 1375.36   62.09
 -14  -4   9 1267.47   62.89
  14   4  -9 1314.77   58.29
  14   4  -9 1208.18   58.79
 -12  -4   9  461.75   35.70
 -12  -4   9  437.36   37.40
  12   4  -9  465.75   31.60
  12   4  -9  460.55   30.60
 -10  -4   9  925.41   52.39
 -10  -4   9  904.91   48.30
  10   4  -9  924.01   45.80
  10   4  -9  905.11   44.20
  -8  -4   9 1060.69   53.29
  -8  -4   9 1025.70   50.99
   8   4  -9  983.50   45.70
   8   4  -9  903.21   45.40
   8   4  -9  907.11   46.50
  -6  -4   9  226.28   30.10
  -6  -4   9  238.18   31.20
   6   4  -9  237.98   23.80
   6   4  -9  178.38   19.80
   6   4  -9  209.08   22.40
  -4  -4   9  429.66   37.80
  -4  -4   9  418.46   36.10
  -4   4   9  380.56   26.40
   4   4  -9  377.76   27.40
   4   4  -9  428.96   28.70
  -2  -4   9  461.45   40.80
  -2  -4   9  534.35   41.10
   0  -4   9  421.76   37.60
   0  -4   9  473.65   42.30
   0  -4   9  392.86   38.10
   0   4  -9  407.96   30.80
   0   4   9  326.17   31.80
   0   4  -9  359.26   29.90
   2  -4   9  577.94   46.80
   2  -4   9  615.44   46.10
   2  -4   9  556.14   48.90
  -2   4  -9  640.84   38.30
   2   4   9  597.74   41.90
  -2   4  -9  587.84   39.10
   4  -4   9  974.70   64.79
   4  -4   9  930.81   59.79
   4  -4   9  930.51   60.69
   4   4   9 1025.40   57.59
  -4   4  -9 1091.99   55.19
  -4   4  -9 1030.80   51.99
   4   4   9 1046.20   51.99
  -6   4  -9  255.87   35.00
   6   4   9  283.77   44.40
   6   4   9  282.47   39.00
  -6   4  -9  298.27   34.50
  -8   4  -9  296.27   42.00
   8   4   9  354.86   47.20
   8   4   9  382.16   49.60
 -10   4  -9  330.77   49.80
  10   4   9  289.47   45.70
 -12   4  -9  172.28   38.70
 -14   4  -9  109.89   40.20
 -16   4  -9    7.50   42.30
 -18   4  -9   22.80   50.99
  35  -5  -9   90.49   54.69
  35   5  -9  133.19   58.79
 -35   5   9   75.79   43.50
  33  -5  -9   97.99   49.10
 -33   5   9   38.60   33.70
  33   5  -9   43.60   48.30
  31  -5  -9   24.30   35.60
  31  -5  -9  109.09   47.10
  31   5  -9   66.89   45.50
 -31   5   9  103.49   31.20
  29  -5  -9  144.59   42.60
  29  -5  -9  166.88   38.80
  29  -5  -9  136.69   33.10
 -29   5   9  176.78   29.70
  29   5  -9  187.38   46.00
  27  -5  -9   78.99   40.00
  27  -5  -9   14.50   23.80
  27  -5  -9   58.89   29.10
  27   5  -9   22.40   35.80
 -27   5   9    7.30   20.00
  25  -5  -9  269.17   45.00
 -25   5   9  298.67   30.60
  25   5  -9  316.47   41.60
  25   5  -9  252.57   46.00
  23  -5  -9  231.08   38.10
 -23  -5   9  136.59   40.20
  23   5  -9  177.38   33.20
  23   5  -9  276.97   43.20
  21  -5  -9  204.08   32.80
 -21  -5   9  229.38   40.30
  21   5  -9  183.88   29.90
  21   5  -9  177.78   29.50
  19  -5  -9  246.38   29.50
 -19  -5   9  334.67   47.20
  19   5  -9  244.58   32.80
  19   5  -9  287.47   33.70
  17  -5  -9  172.98   24.10
 -17  -5   9  191.58   33.90
  17   5  -9  174.68   24.90
  17   5  -9  179.38   28.50
 -15  -5   9 1397.76   69.29
  15   5  -9 1329.47   63.59
  15   5  -9 1296.37   62.69
 -13  -5   9  543.55   41.60
  13   5  -9  422.66   34.20
  13   5  -9  456.05   33.60
 -11  -5   9  288.47   37.70
 -11  -5   9  268.27   33.00
  11   5  -9  254.37   26.40
  11   5  -9  271.87   27.80
  -9  -5   9 2413.86   99.09
  -9  -5   9 2319.57   96.49
   9   5  -9 2367.36   93.79
   9   5  -9 2273.37   92.59
   9   5  -9 2274.87   92.49
  -7  -5   9  273.67   35.20
  -7  -5   9  283.77   37.20
   7   5  -9  252.47   26.30
   7   5  -9  261.27   27.80
   7   5  -9  239.18   23.90
  -5  -5   9  832.02   49.60
  -5  -5   9  836.62   50.69
   5   5  -9  817.42   43.30
   5   5  -9  741.63   42.60
  -3  -5   9  928.61   53.89
  -3  -5   9  892.31   56.09
  -3   5   9  866.81   46.10
   3   5  -9  949.80   47.20
   3   5  -9  867.31   46.50
  -1  -5   9   19.40   26.90
  -1  -5   9   69.99   23.90
   1   5  -9   33.60   15.40
   1   5  -9   52.39   15.70
  -1   5   9   39.10   19.10
   1  -5   9  733.83   59.79
   1  -5   9  783.02   56.79
   1  -5   9  835.62   55.69
  -1   5  -9  898.91   48.10
  -1   5  -9  903.71   49.20
   1   5   9  873.81   50.19
   3  -5   9   68.29   30.80
   3  -5   9  122.49   29.80
   3  -5   9  114.29   35.40
  -3   5  -9  104.79   23.40
   3   5   9   99.09   26.50
  -3   5  -9  122.19   23.00
   5  -5   9   15.70   34.40
   5  -5   9   96.99   40.10
  -5   5  -9   51.19   22.10
   5   5   9  110.69   31.60
  -5   5  -9   65.09   24.60
  -7   5  -9  506.05   44.00
   7   5   9  506.85   55.79
  -7   5  -9  437.06   44.00
  -9   5  -9   43.40   43.10
  11   5   9  163.68   48.60
 -11   5  -9  151.28   40.90
 -13   5  -9  105.99   38.30
 -15   5  -9   47.80   42.50
 -17   5  -9   56.99   47.90
  17   5   9   71.19   61.39
  34  -6  -9  112.59   55.49
 -34   6   9   95.99   42.00
  34   6  -9   93.59   58.49
  34   6  -9   40.50   57.59
  32  -6  -9   69.49   50.49
  32   6  -9   67.49   49.60
 -32   6   9  108.09   35.40
  32   6  -9   81.59   48.20
  30  -6  -9  122.99   45.20
  30  -6  -9   69.39   38.30
  30   6  -9   59.99   49.80
  30   6  -9  189.38   46.10
 -30   6   9  119.59   31.90
  28  -6  -9   72.99   32.40
  28  -6  -9  102.99   36.70
  28  -6  -9   60.09   34.50
  28   6  -9  134.29   43.00
  28   6  -9  105.09   41.30
  26  -6  -9  173.28   36.40
  26   6  -9  107.29   38.50
  26   6  -9  106.89   36.70
  24  -6  -9  593.44   52.99
  24   6  -9  543.55   63.39
  24   6  -9  715.33   58.29
  22  -6  -9  118.09   26.10
 -22  -6   9  150.08   39.50
  22   6  -9  151.98   32.40
  22   6  -9   85.09   28.20
  20  -6  -9  109.69   23.80
 -20  -6   9  147.29   36.80
  20   6  -9  131.69   26.80
  20   6  -9  132.79   28.70
 -18  -6   9  947.81   62.89
  18   6  -9  901.01   53.19
  18   6  -9  935.81   54.59
 -16  -6   9  724.63   56.89
  16   6  -9  779.12   47.80
  16   6  -9  838.82   48.90
 -14  -6   9  360.16   44.30
  14   6  -9  407.96   34.70
  14   6  -9  364.46   35.20
 -12  -6   9  336.37   43.60
 -12  -6   9  352.86   40.30
  12   6  -9  307.07   31.60
  12   6  -9  316.97   31.80
 -10  -6   9 1493.75   72.79
 -10  -6   9 1432.16   69.79
  10   6  -9 1330.57   63.79
  10   6  -9 1332.07   64.09
  -8  -6   9  977.20   58.79
  -8  -6   9  879.21   56.19
   8   6  -9  989.80   50.39
   8   6  -9 1019.50   51.29
   8   6  -9  889.81   49.20
  -6  -6   9  283.47   41.50
  -6  -6   9  341.77   42.50
   6   6  -9  300.07   31.40
   6   6  -9  294.37   29.30
   6   6  -9  303.07   30.60
  -4  -6   9  456.65   47.60
  -4  -6   9  547.05   47.50
   4   6  -9  427.16   35.70
   4   6  -9  569.74   36.80
  -2  -6   9  594.54   52.19
  -2  -6   9  678.73   54.99
  -2   6   9  668.53   44.90
   2   6  -9  734.83   42.60
   2   6  -9  652.83   42.30
   0  -6   9  974.70   64.99
   0  -6   9  939.91   65.59
   0   6   9 1068.79   57.69
   0   6  -9 1048.10   54.49
   0   6  -9  985.40   55.49
   2  -6   9   46.40   37.40
   2  -6   9   62.29   35.10
   2   6   9   13.00   26.20
  -2   6  -9   60.49   21.60
  -2   6  -9   80.19   21.40
   4  -6   9  175.08   42.60
   4  -6   9  223.58   48.90
  -4   6  -9  279.07   41.50
   4   6   9  187.08   37.00
  -4   6  -9  307.97   42.60
  -6   6  -9  781.12   53.89
   6   6   9  629.84   63.09
  -6   6  -9  766.82   60.19
  -8   6  -9   24.40   29.00
  -8   6  -9   77.79   42.40
  10   6   9  265.77   44.80
 -10   6  -9  378.76   51.89
  12   6   9   39.20   40.30
 -12   6  -9   88.19   39.60
 -14   6  -9   69.09   43.00
  14   6   9   -5.80   46.80
 -16   6  -9   19.80   49.99
  16   6   9  124.59   58.19
  31  -7  -9  -30.40   52.49
  31   7  -9   -8.00   51.69
 -31   7   9  100.39   35.30
  31   7  -9   -2.40   47.60
  29   7  -9  170.08   51.79
 -29   7   9  173.78   34.70
  29   7  -9  173.08   44.20
  27  -7  -9  153.08   42.70
  27   7  -9   49.00   39.60
  27   7  -9  149.19   41.40
  25  -7  -9   74.09   34.10
  25   7  -9   70.49   38.20
  25   7  -9   81.19   38.00
 -23  -7   9  665.93   76.89
  23  -7  -9  786.52   58.49
  23   7  -9  799.72   69.69
 -21  -7   9  240.78   48.70
  21   7  -9  305.27   39.90
  21   7  -9  287.97   39.70
 -19  -7   9  158.58   41.40
  19   7  -9  213.28   32.00
  19   7  -9  219.58   35.00
 -17  -7   9  208.08   38.50
  17   7  -9  304.37   38.30
  17   7  -9  240.48   32.00
 -15  -7   9  367.26   49.10
  15   7  -9  445.56   40.20
  15   7  -9  435.86   39.30
 -13  -7   9  463.45   49.99
  13   7  -9  449.86   39.70
  13   7  -9  420.66   39.00
 -11  -7   9  297.97   37.40
 -11  -7   9  311.77   39.20
  11   7  -9  274.37   33.50
  11   7  -9  205.48   31.30
 -11   7   9  217.18   22.60
  -9  -7   9    8.60   26.80
  -9  -7   9   56.09   26.20
   9   7  -9   30.50   20.50
   9   7  -9   14.20   17.70
   9   7  -9   12.60   15.70
  -7  -7   9  411.66   47.20
  -7  -7   9  354.66   46.80
   7   7  -9  404.76   36.60
   7   7  -9  365.86   33.90
   7   7  -9  336.57   35.40
  -5  -7   9  596.94   53.49
  -5  -7   9  465.55   61.09
   5   7  -9  513.95   39.70
   5   7  -9  577.14   40.60
  -3  -7   9  176.38   35.40
  -3  -7   9  288.17   48.10
   3   7  -9  196.28   30.60
   3   7  -9  207.18   31.90
  -1  -7   9  287.07   41.70
  -1  -7   9  220.58   40.20
  -1   7   9  372.36   43.50
   1   7  -9  319.97   37.30
   1   7  -9  339.87   43.70
   1  -7   9  413.66   63.69
   1  -7   9  602.64   66.49
  -1   7  -9  628.84   52.99
  -1   7  -9  622.74   49.20
   1   7   9  524.05   52.59
   3  -7   9   32.40   44.50
  -3   7  -9   56.09   31.50
  -3   7  -9   76.19   24.80
   3   7   9   40.70   35.70
   5   7   9  136.69   46.70
  -5   7  -9  149.59   31.80
  -7   7  -9  151.18   35.80
  -7   7  -9   93.59   30.90
  -9   7  -9   46.70   34.80
 -11   7  -9  260.47   47.00
 -13   7  -9  134.19   46.40
  30  -8  -9   75.59   59.49
  30   8  -9   80.79   52.09
 -30   8   9  130.69   42.10
  30   8  -9  -71.19   49.20
  28  -8  -9   71.49   49.99
 -28   8   9   16.90   35.00
  28   8  -9  -15.90   42.20
  28   8  -9   -4.90   47.80
  26  -8  -9   71.39   47.00
  26   8  -9   30.40   39.80
  26   8  -9   21.40   41.30
 -26   8   9   70.99   27.40
  24  -8  -9  132.19   36.70
  24   8  -9  162.68   43.30
  24   8  -9  120.39   39.30
 -22  -8   9    5.50   48.50
  22   8  -9   93.99   32.60
  22   8  -9   96.49   35.30
 -20  -8   9   92.79   53.09
  20   8  -9  116.09   38.90
  20   8  -9   94.09   30.30
 -18  -8   9  130.29   43.40
  18   8  -9  195.88   31.30
  18   8  -9  155.08   31.30
 -16  -8   9  110.59   38.80
  16   8  -9  205.08   31.90
  16   8  -9  173.28   30.40
 -14  -8   9  401.36   54.99
 -14   8   9  276.27   27.00
  14   8  -9  330.87   46.90
  14   8  -9  359.66   39.10
 -12  -8   9   77.49   33.00
  12   8  -9   72.49   25.20
  12   8  -9   92.89   25.10
 -12   8   9   37.20   15.70
 -10  -8   9  409.26   55.99
 -10  -8   9  437.56   54.89
  10   8  -9  468.95   41.60
  10   8  -9  450.75   40.90
  10   8  -9  516.95   42.70
  -8  -8   9  336.27   51.99
  -8  -8   9  361.26   52.49
   8   8  -9  341.17   38.70
   8   8  -9  344.27   38.60
   8   8  -9  351.56   38.80
  -6  -8   9  252.67   41.90
  -6  -8   9  211.78   39.10
   6   8  -9  189.48   29.30
   6   8  -9  200.38   32.40
  -4  -8   9  305.77   45.50
  -4  -8   9  320.57   43.70
   4   8  -9  436.96   39.40
   4   8  -9  413.06   47.10
  -2  -8   9  166.38   40.80
  -2  -8   9  158.28   41.90
   2   8  -9  211.28   33.30
   2   8  -9  186.88   30.00
   0  -8   9  173.08   45.70
   0   8  -9  272.77   33.80
   0   8   9  332.17   53.29
   0   8  -9  277.57   41.10
   2   8   9  347.47   49.99
  -2   8  -9  333.97   47.70
  -2   8  -9  305.57   49.00
  -4   8  -9   42.70   34.40
  -4   8  -9   29.90   29.10
  -6   8  -9  230.78   43.00
  -6   8  -9  237.98   41.40
  -8   8  -9   72.39   35.50
  -8   8  -9    1.80   37.10
 -10   8  -9   24.20   38.10
 -12   8  -9   72.79   48.30
  27  -9  -9  117.39   50.39
  27   9  -9  101.89   50.39
 -27   9   9  119.79   38.40
  27   9  -9  184.38   48.20
  25   9  -9    3.60   38.10
  25   9  -9  102.89   44.40
  23   9  -9  209.98   49.70
  23   9  -9  191.68   43.50
  21   9  -9  159.28   39.10
  21   9  -9  152.38   39.30
 -19  -9   9  322.67   58.29
  19   9  -9  327.97   52.39
  19   9  -9  412.76   54.39
 -17  -9   9  562.84   72.99
  17   9  -9  543.95   53.39
 -15  -9   9  177.88   46.50
  15   9  -9  230.68   38.70
 -15   9   9  212.78   30.90
  15   9  -9  283.47   35.70
 -13  -9   9  127.19   41.90
 -13   9   9  144.19   23.20
  13   9  -9  176.18   34.00
  13   9  -9  233.18   33.20
 -11  -9   9   70.79   51.19
  11   9  -9  220.08   32.50
  11   9  -9  210.98   29.40
 -11   9   9  193.48   28.10
   9   9  -9  318.97   40.70
   7   9  -9  201.18   28.50
   5   9  -9  293.57   37.20
   5   9  -9  253.97   40.60
   3   9  -9  522.55   49.10
   3   9  -9  443.16   51.79
   1   9  -9  347.17   50.69
  -1   9  -9  100.39   30.80
  -1   9  -9  119.09   37.20
  -3   9  -9  236.48   41.30
  -3   9  -9  117.79   39.80
  -5   9  -9   45.80   37.20
  -5   9  -9   49.20   34.20
  -7   9  -9   77.59   39.30
  -7   9  -9   57.69   37.40
  -9   9  -9   39.30   43.20
  -9   9  -9   89.49   40.10
 -24  10   9    6.30   39.20
  24  10  -9   -3.60   49.80
  24  10  -9    8.90   41.70
  22  10  -9  119.89   41.20
  20  10  -9  119.59   43.30
  20  10  -9  110.49   37.20
 -18 -10   9  -24.70   66.49
  18  10  -9   28.60   35.60
  18  10  -9   37.10   33.80
 -16 -10   9  214.88   56.09
 -16  10   9  172.78   29.30
  16  10  -9  180.28   45.10
  16  10  -9  158.78   40.90
 -14 -10   9  251.57   52.59
 -14  10   9  303.17   37.40
  14  10  -9  276.97   41.60
  14  10  -9  297.87   41.00
 -12 -10   9  187.58   49.70
  12  10  -9  162.28   35.30
  12  10  -9  189.18   34.20
 -12  10   9  123.79   24.80
 -10 -10   9   18.60   45.50
 -10  10   9   46.00   21.00
  10  10  -9  102.69   29.60
  10  10  -9    8.60   28.10
  -8 -10   9  267.57   52.69
   8  10  -9  200.38   33.70
   8  10  -9  262.47   39.90
  -6 -10   9   40.90   48.80
   6  10  -9  164.68   35.10
   6  10  -9  146.39   31.50
  -4 -10   9  151.28   53.89
   4  10  -9  197.18   34.80
   4  10  -9  164.38   31.90
   2  10  -9  105.29   33.30
   2  10  -9   99.69   36.90
   0  10  -9   12.20   33.90
   0  10  -9   90.29   35.00
  -2  10  -9  237.18   43.20
  -2  10  -9  201.38   39.00
  -4  10  -9   29.30   39.30
  -4  10  -9  100.49   39.40
  -6  10  -9   26.20   40.70
  -6  10  -9   52.69   45.80
  19  11  -9   46.20   54.29
  19  11  -9  108.69   41.70
 -19  11   9  135.69   37.60
  17  11  -9  146.99   38.90
  17  11  -9  134.69   45.90
 -17  11   9   56.39   34.90
  15  11  -9  134.69   38.60
 -15  11   9   91.99   32.90
  15  11  -9   85.49   34.60
 -13  11   9  169.68   32.50
  13  11  -9  242.78   42.90
  13  11  -9  177.28   36.60
 -11 -11   9  150.48   60.19
  11  11  -9  177.88   37.80
  11  11  -9  164.88   37.00
 -11  11   9  162.48   32.90
  -9 -11   9  340.57   68.49
   9  11  -9  354.66   53.79
  -9  11   9  411.46   43.00
   9  11  -9  375.06   52.39
   7  11  -9   80.39   33.60
   7  11  -9   47.50   33.30
   5  11  -9  139.09   37.10
   5  11  -9  158.18   36.50
   3  11  -9  282.57   41.20
   3  11  -9  201.88   40.80
   1  11  -9   50.09   38.50
   1  11  -9   72.99   38.40
  -1  11  -9   87.19   39.80
  -1  11  -9   89.99   44.00
  -3  11  -9   64.99   44.70
  12  12  -9  170.18   41.00
 -12  12   9  167.58   36.90
 -10  12   9   60.19   34.70
  10  12  -9   41.10   36.90
  10  12  -9  138.19   39.10
   8  12  -9   98.99   38.10
   8  12  -9  172.28   43.40
  -8  12   9  149.49   39.80
   6  12  -9  132.69   39.40
   6  12  -9  153.98   42.50
  38   0 -10    4.70   54.09
  36   0 -10   10.50   45.70
  34   0 -10   81.59   41.70
  32   0 -10  671.33   66.19
  32   0 -10  728.83   70.99
  30   0 -10    5.80   27.00
  30   0 -10   67.69   37.50
  28   0 -10   22.50   33.00
  28   0 -10  -19.00   21.60
  26   0 -10 1878.41   94.19
  26   0 -10 2029.50   84.19
  24   0 -10   76.69   21.40
  22   0 -10  710.93   36.60
  22   0 -10  676.33   45.30
 -20   0  10  193.68   32.40
  20   0 -10  163.98   24.40
  20   0 -10  166.28   18.10
  18   0 -10  488.75   32.40
 -18   0  10  497.75   43.80
  16   0 -10 3408.26  132.29
 -16   0  10 3618.74  133.59
  16   0 -10 3593.14  128.79
  14   0 -10  408.26   25.00
  14   0 -10  498.85   29.20
 -14   0  10  531.75   33.30
 -12   0  10 1538.55   58.29
 -12   0  10 1483.95   63.39
  12   0 -10 1434.36   56.89
  12   0 -10 1404.66   60.29
  10   0 -10 2771.12  106.79
  10   0 -10 2898.61  103.99
 -10   0  10 3032.50  104.99
   8   0 -10  993.00   42.50
  -8   0  10  948.51   40.70
   8   0 -10  919.11   39.00
   8   0 -10  888.31   37.10
  -4   0  10 1317.27   54.49
   4   0 -10 1276.67   52.19
  -4   0  10 1384.36   56.09
  -4   0  10 1375.96   59.29
   4   0 -10 1170.78   51.99
   2   0 -10   64.69   11.90
   2   0 -10  103.49   15.60
  -2   0  10   95.39   17.00
  -2   0  10   37.90   14.30
  -2   0  10   70.89   19.90
   0   0  10  138.49   21.50
   0   0  10  122.09   22.20
   0   0 -10  116.79   17.70
   2   0  10  704.73   59.09
  -2   0 -10  651.53   37.50
   2   0  10  657.53   42.00
  -4   0 -10  531.45   36.10
   4   0  10  489.75   41.50
   4   0  10  493.25   50.99
   6   0  10  555.54   46.60
  -6   0 -10  537.75   39.20
   8   0  10  100.99   38.30
   8   0  10  135.79   34.10
  -8   0 -10  109.29   25.90
  10   0  10  266.97   48.20
 -10   0 -10  297.57   44.50
 -12   0 -10  116.09   32.60
 -14   0 -10  -24.30   35.50
 -16   0 -10   38.20   39.50
 -18   0 -10  121.79   48.60
  37  -1 -10   34.90   49.60
  37   1 -10 -101.29   51.19
  35  -1 -10   23.20   42.90
  35   1 -10   62.09   45.80
  33  -1 -10  127.09   40.10
  33  -1 -10  157.18   47.50
  33   1 -10  140.49   44.80
  31  -1 -10   25.60   30.50
  31   1 -10   80.69   39.50
  31   1 -10  111.79   65.59
  29  -1 -10  167.28   39.70
  29  -1 -10  142.29   29.80
  29   1 -10  207.08   36.50
  29   1 -10  122.09   35.00
  27  -1 -10   70.39   24.20
  27  -1 -10  113.39   29.50
  27   1 -10   61.79   26.60
  27   1 -10   77.49   23.40
  25  -1 -10  199.28   38.50
  25  -1 -10  225.68   35.40
  25   1 -10  196.78   28.90
  25   1 -10  224.88   35.80
  23  -1 -10  732.93   47.30
  23   1 -10  663.53   40.50
  23   1 -10  731.13   48.30
 -21  -1  10  109.89   27.00
  21  -1 -10  114.49   21.10
  21   1 -10   95.89   19.80
  21   1 -10  137.19   22.60
 -19  -1  10  628.14   44.40
  19  -1 -10  616.34   38.00
  19   1 -10  621.24   38.70
  17  -1 -10 1421.56   62.49
 -17  -1  10 1317.27   72.09
  17   1 -10 1495.45   60.79
  17   1 -10 1410.06   63.89
 -15  -1  10  690.83   40.00
  15  -1 -10  652.03   35.00
  15   1 -10  626.74   36.20
  15   1 -10  626.84   32.80
 -13  -1  10 3000.20  111.79
  13  -1 -10 2877.81  108.39
 -13   1  10 3056.79  122.19
  13   1 -10 2894.51  110.09
  13   1 -10 2763.42  106.79
 -11  -1  10  264.67   26.30
  11  -1 -10  248.98   19.30
  11   1 -10  236.68   18.80
  11   1 -10  215.88   15.90
  11   1 -10  257.87   21.00
 -11   1  10  284.67   23.70
   9  -1 -10  512.15   27.80
  -9  -1  10  497.15   33.30
   9   1 -10  550.24   25.40
  -9   1  10  508.55   30.40
   9   1 -10  541.05   29.80
   9   1 -10  525.45   27.20
  -7  -1  10 2756.82  100.19
  -7  -1  10 2858.51  102.09
   7  -1 -10 2711.13  100.39
  -7  -1  10 2795.62  105.29
  -7   1  10 2843.12  102.29
   7   1 -10 2675.93  100.29
   7   1 -10 2633.84   98.99
   7   1 -10 2678.93  102.89
   5  -1 -10  328.57   19.80
  -5  -1  10  373.36   30.50
  -5  -1  10  367.06   28.20
  -5  -1  10  313.47   24.50
  -5   1  10  337.67   43.60
  -5   1  10  354.86   22.50
   5   1 -10  326.97   21.00
   5   1 -10  339.57   21.80
   3  -1 -10 1759.72   69.69
  -3  -1  10 1607.94   86.89
   3  -1 -10 1823.02   71.89
  -3  -1  10 1917.51   75.59
  -3   1  10 2008.20   76.39
  -3   1  10 1918.51   73.19
  -3   1  10 2187.58   86.39
   3   1 -10 1767.82   72.39
   3   1 -10 1877.51   73.09
   1  -1 -10  474.95   28.10
  -1  -1  10  506.25   39.20
  -1  -1  10  469.35   34.50
  -1  -1  10  454.05   33.70
  -1   1  10  457.25   36.20
   1   1 -10  516.95   28.70
  -1   1  10  501.05   31.70
  -1   1  10  539.85   31.90
   1   1 -10  456.65   28.70
   1  -1  10  212.08   34.90
   1  -1  10  262.87   31.80
   1  -1  10  177.48   27.80
  -1  -1 -10  217.38   21.70
   1   1  10  250.87   28.00
   1   1  10  159.08   25.00
  -1   1 -10  178.98   22.00
  -1   1 -10  203.38   22.50
  -3  -1 -10 1760.32   75.79
   3  -1  10 1730.93   78.49
   3  -1  10 1806.02   78.19
   3   1  10 1794.42   75.79
  -3   1 -10 1768.92   75.79
   3   1  10 1766.92   77.09
   5  -1  10   13.10   31.10
  -5  -1 -10   34.30   18.00
   5  -1  10   49.99   24.60
  -5   1 -10   45.60   17.80
   5   1  10   91.29   25.20
   5   1  10   54.59   23.20
   7  -1  10   -1.80   28.30
  -7  -1 -10   73.09   21.60
  -7   1 -10   62.09   20.60
   7   1  10    2.30   28.30
   7   1  10   57.89   29.70
  -9  -1 -10  467.25   49.20
   9  -1  10  464.75   56.59
   9  -1  10  443.86   62.59
   9   1  10  377.06   56.09
   9   1  10  453.55   73.39
  -9   1 -10  429.36   45.70
 -11  -1 -10   93.89   33.80
 -11   1 -10   81.79   35.60
 -13  -1 -10  115.39   40.40
 -13   1 -10   83.89   40.50
 -15  -1 -10   51.09   40.00
 -15   1 -10   71.79   39.60
 -17  -1 -10   70.59   43.40
 -17   1 -10    9.20   43.10
  38  -2 -10   19.70   54.39
  38   2 -10  -18.20   59.69
  36  -2 -10  -42.30   48.30
  36   2 -10   52.79   50.99
  34  -2 -10   74.49   43.70
  34  -2 -10   74.29   46.20
  34   2 -10   76.49   45.70
  32  -2 -10  459.25   66.99
  32  -2 -10  370.06   52.29
  32   2 -10  461.95   75.09
  30  -2 -10  222.08   45.50
  30  -2 -10  172.98   31.30
  30   2 -10  190.78   36.30
  30   2 -10  220.68   47.80
  28  -2 -10   29.70   32.00
  28  -2 -10   53.09   22.40
  28   2 -10   11.70   25.70
  28   2 -10   69.19   31.20
  26  -2 -10  474.45   36.30
  26  -2 -10  510.95   47.70
  26   2 -10  494.35   42.60
  26   2 -10  526.35   49.00
  24  -2 -10  289.07   36.40
  24   2 -10  342.87   38.40
  24   2 -10  300.17   34.20
  22  -2 -10  611.34   42.30
 -22  -2  10  518.65   49.50
  22   2 -10  642.74   43.80
 -20  -2  10  246.68   36.60
  20  -2 -10  226.88   27.20
  20   2 -10  279.97   28.00
  18  -2 -10  527.75   34.30
 -18  -2  10  585.54   42.50
  18   2 -10  529.95   33.50
  18   2 -10  560.34   37.20
 -16  -2  10 1813.52   80.09
  16  -2 -10 1819.22   74.19
  16   2 -10 1735.33   77.09
  16   2 -10 1859.21   74.79
 -16   2  10 1903.91   76.19
  14  -2 -10  962.70   43.20
 -14  -2  10  964.00   51.79
  14   2 -10  930.31   46.20
  14   2 -10  876.71   42.90
 -14   2  10  912.31   44.60
  12  -2 -10  642.84   32.10
 -12  -2  10  653.73   37.10
 -12  -2  10  613.74   39.50
  12   2 -10  699.33   36.90
 -12   2  10  757.02   35.20
  12   2 -10  660.43   34.10
  10  -2 -10 2190.88   84.39
 -10  -2  10 2345.47   92.29
 -10  -2  10 2389.16   89.49
  10   2 -10 2302.17   87.29
 -10   2  10 2348.67   85.89
  10   2 -10 2270.37   85.69
  10   2 -10 2203.38   89.19
   8  -2 -10  401.46   22.90
  -8  -2  10  414.36   32.50
  -8  -2  10  386.86   29.20
   8   2 -10  399.26   25.00
  -8   2  10  378.26   25.60
   8   2 -10  425.06   27.10
   8   2 -10  329.57   22.20
  -6  -2  10 1237.78   57.09
  -6  -2  10 1173.48   52.59
  -6  -2  10 1272.17   56.79
   6  -2 -10 1083.09   45.40
  -6   2  10 1144.49   46.30
  -6   2  10 1160.28   49.50
   6   2 -10 1085.19   48.40
   6   2 -10 1181.88   52.19
   6   2 -10 1096.89   49.30
   4  -2 -10  658.43   32.80
  -4  -2  10  703.43   43.30
  -4  -2  10  754.72   39.00
  -4   2  10  756.12   37.70
   4   2 -10  704.93   35.30
   4   2 -10  656.63   35.00
  -2  -2  10  768.62   41.90
  -2  -2  10  779.52   47.10
   2  -2 -10  695.83   35.80
  -2  -2  10  763.22   43.30
   2   2 -10  696.43   37.00
  -2   2  10  739.73   39.30
  -2   2  10  768.72   40.90
   2   2 -10  717.53   37.40
   0  -2 -10  449.86   28.90
   0  -2  10  388.56   39.30
   0  -2  10  496.65   37.20
   0  -2  10  450.55   35.70
   0   2 -10  430.46   29.70
   0   2 -10  410.76   29.10
   0   2  10  472.25   33.50
   2  -2  10  270.17   40.40
   2  -2  10  310.47   37.30
   2  -2  10  270.47   34.40
  -2  -2 -10  311.57   26.90
  -2   2 -10  290.17   27.70
   2   2  10  284.27   33.10
  -2   2 -10  275.47   27.00
   2   2  10  289.07   30.40
   4  -2  10  498.45   45.40
  -4  -2 -10  594.64   38.80
   4  -2  10  560.14   48.50
  -4   2 -10  577.24   38.90
   4   2  10  559.84   42.30
   4   2  10  506.75   42.60
   6  -2  10  413.56   50.29
  -6  -2 -10  380.16   35.80
   6  -2  10  348.97   43.30
  -6   2 -10  403.26   36.30
   6   2  10  312.27   43.40
   6   2  10  468.15   44.20
   8  -2  10  206.68   43.90
   8  -2  10  221.88   42.90
  -8  -2 -10  252.67   36.00
   8   2  10  248.68   39.80
  -8   2 -10  294.77   44.20
   8   2  10  245.68   40.50
 -10  -2 -10  309.37   46.10
  10   2  10  288.47   47.50
 -10   2 -10  316.67   48.10
 -12  -2 -10  162.18   35.00
 -12   2 -10  154.38   38.00
 -14   2 -10  -45.60   35.90
 -16   2 -10  125.69   43.60
 -18   2 -10   85.59   50.09
  37  -3 -10   10.00   55.99
  37   3 -10  -86.99   56.69
  35  -3 -10  110.19   49.99
  35   3 -10   62.99   51.99
  33  -3 -10  159.88   49.40
  33  -3 -10  125.69   41.70
  33   3 -10   99.79   47.30
  31  -3 -10  183.68   34.50
  31   3 -10  213.58   45.40
  29  -3 -10   44.20   25.30
  29  -3 -10   21.30   34.70
  29   3 -10   98.99   38.10
  29   3 -10   69.99   32.20
  27  -3 -10  224.08   35.20
  27  -3 -10  234.08   39.70
  27   3 -10  220.68   44.90
  27   3 -10  217.28   35.70
  25  -3 -10  935.81   61.29
  25   3 -10  908.11   60.89
  25   3 -10  990.30   57.79
  23  -3 -10 1376.66   71.39
 -23  -3  10 1406.06   79.29
  23   3 -10 1452.45   73.29
  21  -3 -10  242.68   28.70
 -21  -3  10  266.27   42.80
  21   3 -10  210.88   28.80
  21   3 -10  213.58   31.50
 -19  -3  10 1593.14   76.89
  19  -3 -10 1478.45   68.09
  19   3 -10 1538.15   69.19
  19   3 -10 1588.34   72.59
 -17  -3  10 2447.85   99.69
  17  -3 -10 2253.97   91.09
  17   3 -10 2200.68   95.49
  17   3 -10 2418.06   94.29
  15  -3 -10  495.45   29.00
 -15  -3  10  528.45   40.40
  15   3 -10  569.04   35.10
  15   3 -10  513.35   31.70
 -13  -3  10  520.95   39.70
 -13  -3  10  496.45   35.30
  13   3 -10  533.95   32.70
  13   3 -10  481.95   30.50
  11   3 -10  780.52   41.60
  11   3 -10  810.12   39.80
   9   3 -10 1029.80   47.70
   9   3 -10 1121.89   47.60
   9   3 -10  995.50   48.90
  -7  -3  10 1232.58   56.29
  -7  -3  10 1190.98   58.39
   7   3 -10 1217.28   52.19
   7   3 -10 1182.18   54.69
   7   3 -10 1169.08   52.79
  -5  -3  10  912.71   45.50
  -5  -3  10  846.52   48.90
  -5  -3  10  919.81   47.20
  -5   3  10  839.42   38.30
   5   3 -10  788.12   40.50
   5   3 -10  764.82   40.40
  -3  -3  10 1736.23   74.69
  -3  -3  10 1746.43   74.09
  -3  -3  10 1677.03   76.59
  -3   3  10 1743.73   68.99
   3   3 -10 1683.73   70.89
   3   3 -10 1685.93   70.69
  -1  -3  10 1594.54   70.19
  -1  -3  10 1534.15   73.19
  -1  -3  10 1545.25   70.29
   1   3 -10 1523.25   66.89
   1   3 -10 1483.25   65.49
   1  -3  10  290.27   40.50
   1  -3  10  273.47   37.30
   1  -3  10  309.57   36.20
  -1   3 -10  300.97   28.00
  -1   3 -10  313.77   28.40
   1   3  10  278.27   32.60
  -3   3 -10  453.15   34.80
   5   3  10  391.86   42.80
  -5   3 -10  401.46   35.40
  -7   3 -10   50.49   30.40
   7   3  10   26.80   31.60
   7   3  10   53.39   31.30
  -9   3 -10  174.38   36.60
   9   3  10  162.68   42.40
 -11   3 -10  241.98   40.40
 -13   3 -10   73.59   37.60
 -15   3 -10  -24.00   39.80
 -17   3 -10  102.49   48.60
  36  -4 -10  -50.29   51.49
  36   4 -10   23.70   53.99
  34  -4 -10   17.50   46.90
  34  -4 -10   82.19   44.60
  34   4 -10   35.00   47.50
  32  -4 -10  -41.20   42.90
  32  -4 -10  -20.70   35.50
  32   4 -10   -3.70   44.10
 -32   4  10   15.80   26.30
  30  -4 -10  112.09   31.60
  30  -4 -10  128.29   42.10
  30   4 -10  154.08   40.60
 -30   4  10  123.89   25.90
  28  -4 -10   74.79   28.20
  28  -4 -10   66.29   24.70
  28  -4 -10   63.19   40.20
  28   4 -10   87.39   38.50
  28   4 -10   87.39   33.80
  26  -4 -10   22.60   27.40
  26  -4 -10   52.79   21.90
  26   4 -10  113.29   37.70
  26   4 -10    6.00   31.00
  24  -4 -10  280.17   39.40
  24   4 -10  315.27   40.50
  24   4 -10  295.47   38.60
 -22  -4  10  415.16   51.59
  22  -4 -10  404.46   38.00
  22   4 -10  410.36   38.20
  22   4 -10  413.66   40.80
  20  -4 -10  459.45   34.80
 -20  -4  10  462.75   50.39
  20   4 -10  483.35   38.90
  20   4 -10  481.05   37.20
 -18  -4  10  147.79   28.40
  18  -4 -10  170.48   24.30
  18   4 -10  245.18   29.70
  18   4 -10  242.98   27.10
 -16  -4  10  703.43   48.50
  16  -4 -10  652.83   36.20
  16   4 -10  743.33   43.00
  16   4 -10  680.53   40.40
 -14  -4  10  621.24   42.30
 -14  -4  10  699.13   45.80
  14   4 -10  623.24   37.60
  14   4 -10  661.33   39.70
 -12  -4  10 1367.26   65.29
 -12  -4  10 1356.06   62.39
  12   4 -10 1228.98   57.99
  12   4 -10 1298.07   59.99
 -10  -4  10  593.74   39.90
 -10  -4  10  559.24   42.90
  10   4 -10  560.54   32.70
  10   4 -10  596.34   36.00
  10   4 -10  537.05   33.90
  -8  -4  10 1018.70   53.29
  -8  -4  10 1022.70   55.19
   8   4 -10 1081.19   49.60
   8   4 -10 1092.79   51.69
   8   4 -10  954.40   47.90
  -6  -4  10 1137.99   58.69
  -6  -4  10 1129.79   55.89
   6   4 -10 1010.80   49.80
   6   4 -10 1157.18   56.99
   6   4 -10 1102.39   51.09
  -6   4  10  997.70   46.20
  -4  -4  10 1328.67   68.49
  -4  -4  10 1499.35   67.39
  -4   4  10 1452.25   59.29
   4   4 -10 1310.27   60.89
   4   4 -10 1394.26   62.49
  -2  -4  10  446.06   38.60
  -2  -4  10  396.66   41.10
  -2  -4  10  427.16   41.40
   2   4 -10  390.86   30.80
   2   4 -10  351.76   30.30
   0  -4  10  539.65   42.90
   0  -4  10  487.05   47.20
   0  -4  10  298.67   40.70
   0   4 -10  382.56   33.50
   0   4  10  421.76   35.60
   0   4 -10  444.46   33.40
   2  -4  10  880.01   64.79
   2  -4  10 1121.29   61.99
   2  -4  10  934.51   62.29
   2   4  10 1136.39   58.39
  -2   4 -10 1097.59   54.49
  -2   4 -10 1109.99   56.59
   4  -4  10  583.34   60.39
   4  -4  10  436.36   59.09
   4  -4  10  550.34   50.99
   4   4  10  461.45   45.50
  -4   4 -10  543.25   39.40
  -4   4 -10  500.95   40.90
   6   4  10   67.49   34.00
  -6   4 -10   80.39   29.40
  -6   4 -10   41.50   25.10
   6   4  10   57.49   30.70
  -8   4 -10  315.07   48.90
   8   4  10  414.96   63.09
   8   4  10  310.37   45.00
  10   4  10  229.48   51.09
 -10   4 -10  228.68   39.70
 -12   4 -10   83.59   38.80
 -14   4 -10   10.30   38.90
 -16   4 -10   -3.80   49.10
  35  -5 -10   66.79   52.09
 -35   5  10   49.20   40.70
  35   5 -10  -16.60   53.29
  33  -5 -10  188.38   50.19
  33  -5 -10  236.28   52.49
  33   5 -10  182.08   53.79
 -33   5  10  127.79   42.40
  31  -5 -10  125.89   43.80
  31  -5 -10  137.99   34.80
 -31   5  10  188.28   31.40
  31   5 -10  222.68   52.29
  29  -5 -10   90.69   36.60
  29  -5 -10   59.89   31.70
  29  -5 -10   42.20   25.60
  29   5 -10   77.59   42.50
  29   5 -10   69.29   43.00
  27  -5 -10  104.39   26.40
  27  -5 -10  126.99   33.80
  27   5 -10  147.89   47.80
  27   5 -10  129.89   34.50
  25  -5 -10  628.44   53.09
  25   5 -10  630.44   52.79
  25   5 -10  498.95   61.69
  23  -5 -10  251.37   39.10
 -23  -5  10  322.27   47.80
  23   5 -10  297.47   41.10
  23   5 -10  325.87   43.30
 -21  -5  10  373.36   53.39
  21  -5 -10  345.07   35.90
  21   5 -10  316.17   37.10
  21   5 -10  405.96   39.30
  19  -5 -10  662.43   40.10
 -19  -5  10  635.34   54.19
  19   5 -10  659.33   44.00
  19   5 -10  624.04   44.90
 -17  -5  10  958.30   59.49
  17   5 -10  935.71   50.99
  17   5 -10  933.51   52.79
 -15  -5  10  649.43   48.80
  15   5 -10  617.74   39.40
  15   5 -10  620.44   41.40
 -13  -5  10  263.37   40.60
 -13  -5  10  283.97   36.10
  13   5 -10  263.07   27.40
  13   5 -10  265.07   30.00
 -11  -5  10  448.86   38.40
 -11  -5  10  423.66   42.30
  11   5 -10  380.66   30.90
  11   5 -10  407.76   33.10
  -9  -5  10  698.43   50.19
  -9  -5  10  757.12   48.00
   9   5 -10  752.82   41.40
   9   5 -10  767.22   42.10
   9   5 -10  743.33   42.80
  -7  -5  10  640.04   49.70
  -7  -5  10  724.43   48.50
   7   5 -10  718.63   40.80
   7   5 -10  639.44   40.70
   7   5 -10  670.83   39.10
  -5  -5  10  649.64   48.90
  -5  -5  10  682.23   50.69
   5   5 -10  724.53   42.00
  -5   5  10  824.72   41.40
   5   5 -10  775.92   42.60
  -3  -5  10 1213.28   64.49
  -3  -5  10 1115.29   65.89
   3   5 -10 1150.78   55.99
  -3   5  10 1099.69   57.29
   3   5 -10 1194.48   57.99
  -1  -5  10  469.75   49.20
  -1  -5  10  417.46   43.30
  -1  -5  10  492.85   49.70
  -1   5  10  405.36   37.10
   1   5 -10  472.05   36.20
   1   5 -10  386.76   34.90
   1  -5  10  116.09   30.70
   1  -5  10  127.29   33.50
   1  -5  10  126.29   36.20
  -1   5 -10  189.08   30.40
   1   5  10  152.78   28.50
  -1   5 -10  132.89   23.60
   3  -5  10  139.19   41.90
   3  -5  10  200.08   57.79
  -3   5 -10  217.98   32.60
  -3   5 -10  219.08   30.20
   3   5  10  228.68   35.70
   5  -5  10  -39.60   44.70
  -5   5 -10   98.39   26.80
   5   5  10   69.89   34.20
  -5   5 -10   73.89   24.70
  -7   5 -10  109.49   30.80
   7   5  10   -3.50   42.80
  -7   5 -10   95.39   33.20
  -9   5 -10  -12.20   31.10
   9   5  10    2.80   45.10
 -11   5 -10  288.67   48.70
 -13   5 -10  111.99   41.30
 -15   5 -10   11.70   45.70
  34  -6 -10   45.50   56.29
  34   6 -10   92.99   54.99
 -34   6  10  163.18   44.90
  34   6 -10  -12.20   56.69
  32  -6 -10  108.39   52.39
  32   6 -10   97.29   48.60
  32   6 -10  141.49   56.39
 -32   6  10  155.38   37.50
  30  -6 -10   83.49   39.30
  30   6 -10   34.00   41.80
  30   6 -10  102.69   49.00
  28  -6 -10   67.59   40.20
  28   6 -10   47.90   38.40
  28   6 -10   68.89   44.80
  26  -6 -10  409.96   52.59
  26   6 -10  382.16   55.69
  26   6 -10  423.56   61.89
  24  -6 -10  124.79   29.60
 -24  -6  10   85.79   43.60
  24   6 -10  136.19   35.30
  24   6 -10  116.19   42.50
  22  -6 -10  367.76   41.50
 -22  -6  10  296.57   48.10
  22   6 -10  349.87   47.60
  22   6 -10  387.36   43.90
 -20  -6  10  149.79   41.50
  20   6 -10  122.49   28.00
  20   6 -10  138.79   28.40
 -18  -6  10  107.69   32.80
  18   6 -10   85.39   22.00
  18   6 -10   85.89   23.10
 -16  -6  10  795.02   57.29
  16   6 -10  697.03   47.10
  16   6 -10  767.12   47.40
 -14  -6  10  731.93   54.99
  14   6 -10  703.43   44.80
  14   6 -10  730.73   46.20
 -12  -6  10  250.67   39.80
 -12  -6  10  286.97   43.90
  12   6 -10  332.67   33.20
  12   6 -10  270.57   30.90
 -10  -6  10  751.52   53.59
 -10  -6  10  769.12   54.99
  10   6 -10  773.72   45.50
  10   6 -10  742.03   44.70
  10   6 -10  728.33   43.70
  -8  -6  10  496.25   49.00
  -8  -6  10  516.85   47.70
   8   6 -10  518.65   36.90
   8   6 -10  462.65   36.50
   8   6 -10  521.45   37.70
  -6  -6  10  358.46   46.70
  -6  -6  10  499.05   48.10
   6   6 -10  409.46   33.90
   6   6 -10  450.55   35.00
  -4  -6  10  536.75   53.19
  -4  -6  10  524.25   50.49
  -4   6  10  623.14   41.60
   4   6 -10  535.25   39.00
   4   6 -10  565.94   39.90
  -2  -6  10  213.38   39.00
  -2  -6  10  233.38   37.00
   2   6 -10  238.68   31.90
   2   6 -10  209.58   29.60
  -2   6  10  280.27   36.90
   0  -6  10   70.89   34.40
   0  -6  10   48.50   36.10
   0   6  10   92.99   29.00
   0   6 -10   67.99   23.40
   0   6 -10   60.09   21.30
   2  -6  10  310.87   49.99
   2  -6  10  344.87   50.79
  -2   6 -10  423.46   46.60
   2   6  10  412.16   47.30
  -2   6 -10  437.16   46.70
  -4   6 -10   81.19   25.70
   4   6  10   74.29   37.20
  -4   6 -10  111.59   32.50
  -6   6 -10  111.69   37.30
   8   6  10  190.58   45.40
  10   6  10  185.28   44.50
  10   6  10  137.09   56.19
 -10   6 -10  192.58   44.60
 -12   6 -10   53.79   40.50
  12   6  10   -4.30   58.39
 -14   6 -10   -3.60   45.50
  14   6  10  -21.70   86.79
  33  -7 -10   35.50   56.59
 -33   7  10   97.39   43.00
  33   7 -10   80.29   51.29
  33   7 -10  -14.00   54.99
  31  -7 -10   74.39   55.79
  31   7 -10  151.28   54.49
 -31   7  10   81.99   36.30
  31   7 -10  123.99   44.60
  29  -7 -10   11.10   46.80
  29   7 -10   67.79   41.50
  29   7 -10   73.29   47.60
  27  -7 -10   13.20   39.10
  27   7 -10   13.70   38.00
  27   7 -10   47.40   41.50
  25  -7 -10  112.49   35.80
  25   7 -10   78.69   36.70
  25   7 -10  110.69   40.70
  23  -7 -10  315.97   46.30
 -23  -7  10  310.47   52.19
  23   7 -10  280.97   44.30
  23   7 -10  408.96   65.69
 -21  -7  10  129.69   44.10
  21   7 -10   83.39   31.30
  21   7 -10  119.49   27.70
 -19  -7  10  340.17   56.59
  19   7 -10  339.07   39.80
  19   7 -10  404.36   48.10
 -17  -7  10  292.67   42.90
  17   7 -10  306.47   38.90
  17   7 -10  284.07   41.20
 -15  -7  10  213.18   37.60
  15   7 -10  202.78   29.90
  15   7 -10  158.78   26.60
 -13  -7  10 1248.18   73.69
 -13  -7  10 1275.27   72.79
  13   7 -10 1274.17   64.59
  13   7 -10 1293.57   64.79
 -11  -7  10  153.78   33.20
 -11  -7  10  189.68   36.80
  11   7 -10  246.98   33.40
  11   7 -10  224.08   30.10
  11   7 -10  206.88   31.00
  -9  -7  10  593.54   56.49
  -9  -7  10  574.24   55.09
   9   7 -10  552.84   41.80
   9   7 -10  497.85   41.90
   9   7 -10  614.44   41.90
  -7  -7  10  839.92   62.29
  -7  -7  10  812.02   63.99
   7   7 -10  823.22   50.69
   7   7 -10  919.81   51.09
  -5  -7  10    6.40   31.60
  -5  -7  10   40.30   33.20
   5   7 -10   34.70   18.80
   5   7 -10   40.90   19.60
  -3  -7  10  602.24   61.09
  -3  -7  10  672.33   63.29
  -3   7  10  732.03   51.19
   3   7 -10  635.34   47.90
   3   7 -10  710.83   54.19
  -1  -7  10   74.29   39.00
  -1  -7  10  152.18   42.20
   1   7 -10  127.09   27.90
  -1   7  10  119.39   31.20
   1  -7  10   64.59   46.10
  -1   7 -10   52.59   28.20
   1   7  10   11.00   32.40
  -1   7 -10   70.29   24.00
  -3   7 -10  514.05   52.99
   3   7  10  390.26   60.79
  -5   7 -10   62.29   35.70
  -5   7 -10   61.59   29.30
  -7   7 -10  -37.00   33.60
  -7   7 -10   68.89   34.70
  -9   7 -10   61.79   39.40
 -11   7 -10   37.40   43.40
  13   7  10  -66.19   57.49
 -13   7 -10   84.19   50.49
  30  -8 -10  108.79   54.59
  30   8 -10   47.90   48.40
  30   8 -10   67.79   50.19
  28  -8 -10   63.59   46.70
  28   8 -10   48.40   44.70
  28   8 -10  130.39   51.89
  26  -8 -10  309.37   47.50
  26   8 -10  295.07   49.40
  26   8 -10  366.56   51.89
  24   8 -10   99.49   41.00
  24   8 -10   50.59   36.60
  22   8 -10  267.67   41.70
  22   8 -10  259.57   44.70
 -20  -8  10  393.96   57.89
  20   8 -10  379.96   56.19
  20   8 -10  407.06   69.99
 -18  -8  10  183.28   45.90
  18   8 -10  187.78   32.50
  18   8 -10  219.48   39.60
 -16  -8  10  464.35   61.89
  16   8 -10  526.55   47.60
  16   8 -10  553.64   47.80
 -14  -8  10  310.17   45.30
  14   8 -10  309.27   42.90
  14   8 -10  338.27   41.90
 -12  -8  10  221.38   43.10
 -12  -8  10  354.56   47.00
  12   8 -10  290.77   44.70
  12   8 -10  303.67   38.60
 -10  -8  10  739.73   67.59
 -10  -8  10  834.92   67.09
  10   8 -10  831.82   59.59
  10   8 -10  845.62   54.19
  10   8 -10  837.72   52.59
  -8  -8  10  202.78   43.00
  -8  -8  10  187.18   40.60
   8   8 -10  250.97   38.00
   8   8 -10  227.98   32.50
  -6  -8  10  101.69   40.00
  -6  -8  10   70.19   39.40
   6   8 -10  126.79   26.90
   6   8 -10   98.79   24.10
  -4  -8  10  151.48   44.30
   4   8 -10  161.68   27.20
   4   8 -10  116.99   29.80
  -2  -8  10   98.69   44.80
  -2   8  10  166.78   39.00
   2   8 -10  178.48   31.20
   2   8 -10  156.78   32.70
   0   8  10  327.87   47.60
   0   8 -10  304.37   45.40
   0   8 -10  321.07   49.80
  -2   8 -10  292.37   45.80
  -2   8 -10  316.37   46.60
   2   8  10  227.48   52.39
  -4   8 -10  147.69   39.40
  -6   8 -10  191.58   38.00
  -6   8 -10  217.98   44.90
  -8   8 -10  158.38   40.50
  -8   8 -10  160.58   41.40
 -10   8 -10  161.28   48.10
  27  -9 -10   55.89   60.39
  27   9 -10   92.39   44.10
  27   9 -10  -51.49   47.30
  25   9 -10   34.20   39.50
  25   9 -10  -26.60   42.00
  23   9 -10  130.29   53.39
  23   9 -10  106.29   37.40
  21   9 -10  111.89   36.30
  21   9 -10   77.19   36.00
 -19  -9  10  143.89   58.89
  19   9 -10  223.28   39.30
  19   9 -10  166.58   36.50
 -17  -9  10  134.99   52.09
  17   9 -10  202.58   36.40
  17   9 -10  226.38   40.40
 -15  -9  10   72.49   43.50
  15   9 -10  111.19   50.19
  15   9 -10   90.19   29.30
 -13  -9  10  287.57   54.99
  13   9 -10  311.37   45.80
  13   9 -10  360.86   44.70
 -11   9  10   59.39   20.60
  11   9 -10   81.89   28.10
  11   9 -10   61.89   29.00
  11   9 -10   90.19   29.60
   9   9 -10   28.90   28.00
   9   9 -10   40.50   25.00
  -7  -9  10  555.44   79.79
   7   9 -10  403.76   48.30
   7   9 -10  452.35   46.50
  -5  -9  10  115.29   84.69
   5   9 -10   93.29   27.70
   5   9 -10   61.09   32.00
   3   9 -10  138.99   36.20
   3   9 -10  167.28   44.00
   1   9 -10  363.36   57.09
   1   9 -10  353.46   51.59
  -1   9  10  465.55   71.49
  -1   9 -10  176.88   39.80
  -3   9 -10  179.88   40.30
  -3   9 -10  237.68   45.90
  -5   9 -10   41.40   40.30
  -5   9 -10   26.10   35.60
  -7   9 -10  169.88   42.40
  -7   9 -10   12.10   44.50
  -9   9 -10  137.79   49.10
  24  10 -10    3.70   52.29
  24  10 -10   52.19   41.70
  22  10 -10   87.89   39.00
  22  10 -10  130.19   46.10
  20  10 -10  -15.60   34.60
  20  10 -10   26.20   39.40
  18  10 -10  149.09   38.60
  18  10 -10  153.28   39.10
 -16 -10  10  195.68   66.69
  16  10 -10  206.98   40.10
  16  10 -10  154.98   39.20
 -14 -10  10  166.48   52.79
  14  10 -10  179.68   39.50
  14  10 -10  205.18   41.40
 -12 -10  10  256.57   56.79
  12  10 -10  412.96   51.19
  12  10 -10  375.56   49.50
  12  10 -10  397.66   55.79
 -12  10  10  346.47   37.30
 -10 -10  10  257.07   55.79
  10  10 -10  244.48   38.00
 -10  10  10  198.48   28.50
  10  10 -10  168.18   36.20
  -8 -10  10  156.28   55.89
   8  10 -10  159.48   35.20
   8  10 -10  121.39   33.30
   6  10 -10  177.88   39.30
   6  10 -10  243.98   40.90
   4  10 -10   64.49   33.40
   4  10 -10   57.69   33.10
   2  10 -10  118.39   34.40
   2  10 -10  102.79   36.80
   0  10 -10   44.20   37.70
   0  10 -10   17.30   35.40
  -2  10 -10   23.10   38.60
  -2  10 -10  103.39   36.50
  -4  10 -10   71.69   38.20
  -4  10 -10  129.69   48.20
  19  11 -10  110.59   38.90
  19  11 -10   70.19   49.50
  17  11 -10  180.18   53.59
  17  11 -10  118.49   37.50
  15  11 -10   73.19   35.50
  15  11 -10  115.39   44.40
 -15  11  10   56.19   36.70
 -13  11  10   45.50   36.70
  13  11 -10   63.99   34.00
  13  11 -10   94.49   36.40
  11  11 -10   90.99   33.00
  11  11 -10  136.09   35.20
 -11  11  10  122.79   30.30
   9  11 -10   34.90   31.80
  -9  11  10   82.29   28.40
   9  11 -10   83.09   34.70
   7  11 -10  133.69   37.70
   7  11 -10  152.88   36.30
   5  11 -10  193.88   40.70
   5  11 -10  239.98   41.60
   3  11 -10   63.69   37.10
   3  11 -10   65.09   38.30
   1  11 -10  245.28   46.90
   1  11 -10  167.18   40.60
  -1  11 -10  109.39   41.00
  -1  11 -10  167.58   47.60
  38   0 -11   67.79   54.09
  36   0 -11   81.89   47.60
  34   0 -11  191.68   47.00
  34   0 -11  103.29   46.90
  32   0 -11  190.58   43.50
  32   0 -11  169.38   35.30
  30   0 -11  123.09   30.70
  30   0 -11  133.89   35.30
  28   0 -11   25.00   25.60
  28   0 -11   29.70   23.10
  26   0 -11  829.92   58.09
  26   0 -11  878.31   49.10
  24   0 -11  561.44   44.90
  24   0 -11  571.34   34.60
  22   0 -11 1235.08   63.19
 -22   0  11 1255.17   67.29
  20   0 -11  400.36   31.90
 -20   0  11  439.86   41.10
  18   0 -11  362.96   25.40
 -18   0  11  371.76   37.40
  18   0 -11  362.66   28.80
  16   0 -11 2476.25   97.19
  16   0 -11 2755.82  102.79
  14   0 -11  484.35   29.80
  14   0 -11  426.06   25.60
 -14   0  11  494.15   35.10
 -12   0  11 1444.96   61.09
  12   0 -11 1340.87   54.59
 -12   0  11 1435.96   56.29
  12   0 -11 1305.07   57.89
  10   0 -11  618.74   32.40
 -10   0  11  552.94   30.80
  10   0 -11  591.54   29.20
 -10   0  11  619.44   36.60
   8   0 -11  866.41   37.80
  -8   0  11  892.71   40.50
   8   0 -11  820.72   40.30
  -8   0  11  786.32   44.30
   8   0 -11  918.41   36.40
  -8   0  11  891.81   37.80
  -6   0  11 7112.19  234.98
   6   0 -11 6575.04  230.48
   6   0 -11 6328.47  230.28
  -6   0  11 6896.51  231.98
  -6   0  11 6533.35  236.18
  -4   0  11  567.74   32.60
  -4   0  11  510.85   32.80
   4   0 -11  476.85   28.00
   4   0 -11  518.15   28.30
   2   0 -11  228.88   20.50
   2   0 -11  234.88   21.10
  -2   0  11  244.48   32.50
   0   0 -11 2009.20   83.69
   0   0  11 2188.98   86.09
   0   0  11 2047.10   89.39
   0   0  11 2126.79   86.69
   2   0  11  209.48   29.10
  -2   0 -11  217.38   26.00
   2   0  11  170.48   28.20
   4   0  11  592.84   48.30
   4   0  11  656.83   50.19
  -4   0 -11  764.22   44.40
   6   0  11   88.39   33.50
  -6   0 -11  104.69   24.50
   6   0  11   35.60   32.30
  -8   0 -11   27.10   26.00
   8   0  11   81.99   40.40
 -12   0 -11  151.98   41.60
 -14   0 -11   12.90   37.60
 -16   0 -11  431.36   57.79
  39  -1 -11   10.30   56.59
  39   1 -11   29.20   58.29
  37  -1 -11    4.60   45.30
  37   1 -11   -2.30   49.30
  35  -1 -11  103.89   46.20
  35  -1 -11  131.59   44.10
  35   1 -11  139.69   47.50
  33  -1 -11   55.19   41.90
  33  -1 -11   37.80   35.70
  33   1 -11   81.39   47.90
  33   1 -11   52.49   38.30
  31  -1 -11  172.58   44.20
  31  -1 -11  213.78   32.90
  31   1 -11  194.48   51.79
  31   1 -11  186.48   39.30
  29  -1 -11  121.29   41.50
  29  -1 -11  170.38   28.50
  29   1 -11  165.78   38.70
  29   1 -11  141.09   28.30
  27  -1 -11  147.49   24.60
  27  -1 -11  157.68   30.60
  27   1 -11  141.49   25.70
  27   1 -11  139.09   32.70
  25  -1 -11 1033.80   60.19
  25   1 -11  988.90   50.89
  25   1 -11  968.80   60.69
  23  -1 -11   70.69   21.00
 -23  -1  11   64.29   26.50
  23   1 -11   76.49   18.10
  23   1 -11   65.49   21.70
 -21  -1  11  480.45   42.60
  21  -1 -11  442.56   34.70
  21   1 -11  394.56   34.50
 -19  -1  11 1267.07   62.79
  19  -1 -11 1150.38   55.19
  19   1 -11 1103.89   56.39
  19   1 -11 1147.79   53.29
 -19   1  11 1068.69   60.29
  17  -1 -11  181.88   22.50
 -17  -1  11  183.78   29.40
  17   1 -11  185.78   22.40
  17   1 -11  113.79   18.80
 -17   1  11  142.99   23.80
 -15  -1  11 1667.83   73.89
  15  -1 -11 1663.93   68.59
 -15   1  11 1672.63   70.49
  15   1 -11 1654.43   66.79
  15   1 -11 1647.94   70.49
  13  -1 -11 1400.96   59.79
 -13  -1  11 1407.46   74.89
 -13  -1  11 1462.95   65.69
  13   1 -11 1406.56   61.69
  13   1 -11 1497.25   55.79
 -13   1  11 1517.65   63.39
  13   1 -11 1396.46   58.49
 -11  -1  11   68.69   18.20
  11  -1 -11   85.49   13.60
 -11  -1  11   72.39   18.80
  11   1 -11   81.69   11.70
  11   1 -11   65.79   11.50
 -11   1  11  111.19   20.00
  11   1 -11   65.39   14.80
  -9  -1  11 1627.14   59.49
   9  -1 -11 1477.25   60.19
  -9  -1  11 1554.14   65.69
  -9  -1  11 1587.94   67.39
  -9   1  11 1232.28   66.39
   9   1 -11 1542.05   57.99
   9   1 -11 1462.15   59.59
   9   1 -11 1395.16   61.79
  -7  -1  11 1149.78   54.49
  -7  -1  11 1161.28   49.20
  -7  -1  11 1054.59   57.29
  -7   1  11 1129.39   51.79
   7   1 -11 1113.59   46.50
   7   1 -11 1091.19   50.49
   7   1 -11 1055.09   47.00
  -5  -1  11  235.28   37.80
  -5  -1  11  281.97   25.40
   5  -1 -11  235.28   18.50
   5   1 -11  255.77   20.10
  -5   1  11  237.18   28.40
  -5   1  11  240.08   25.60
   5   1 -11  235.38   20.00
  -5   1  11  289.47   34.70
  -3  -1  11  532.05   42.20
   3  -1 -11  566.64   30.70
  -3   1  11  623.24   40.80
  -3   1  11  623.84   35.90
   3   1 -11  565.94   32.00
  -3   1  11  570.34   34.20
   3   1 -11  597.84   32.20
  -1  -1  11   30.40   23.40
   1  -1 -11   47.10   13.60
  -1  -1  11   50.49   23.20
  -1  -1  11   77.79   19.00
  -1   1  11   46.30   17.10
   1   1 -11   49.80   13.30
  -1   1  11    6.70   24.40
  -1   1  11   91.59   23.50
   1   1 -11   27.80   12.90
   1  -1  11  186.78   43.00
   1  -1  11   57.19   28.80
   1  -1  11   48.90   25.40
  -1  -1 -11   78.19   17.10
  -1   1 -11   76.19   17.10
   1   1  11   62.79   23.20
   1   1  11   98.39   22.10
  -1   1 -11   73.19   17.40
   3  -1  11  473.85   45.10
   3  -1  11  447.56   51.89
  -3  -1 -11  525.25   36.30
  -3   1 -11  427.16   35.80
   3   1  11  453.05   40.40
   3   1  11  612.04   42.40
  -5  -1 -11   12.50   18.60
   5  -1  11   63.59   31.10
   5  -1  11   -5.90   25.80
   5   1  11   34.10   26.10
   5   1  11   -8.10   27.30
  -5   1 -11   35.60   19.70
  -7  -1 -11  130.69   29.60
   7  -1  11   98.89   37.50
   7  -1  11  111.49   36.00
   7   1  11   55.69   31.90
  -7   1 -11  109.89   32.00
   7   1  11  109.29   35.70
  -9  -1 -11  220.78   39.10
  -9   1 -11  147.99   35.70
   9   1  11  100.69   43.60
 -11  -1 -11   43.40   31.80
 -11   1 -11  -36.20   31.10
 -13  -1 -11  126.19   39.20
 -13   1 -11   46.40   37.80
 -15  -1 -11  -22.70   40.70
 -15   1 -11   18.10   41.40
 -17  -1 -11   50.69   48.90
 -17   1 -11   72.99   50.09
  38  -2 -11  -53.29   51.69
  38   2 -11   18.50   56.69
  36  -2 -11   15.90   45.10
  36   2 -11  120.09   51.29
  34  -2 -11   91.29   45.40
  34  -2 -11  138.99   39.10
  34   2 -11  189.68   52.59
  32  -2 -11  176.68   32.60
  32  -2 -11  107.19   44.60
  32   2 -11  163.18   38.40
  32   2 -11  181.38   44.20
  30  -2 -11   56.49   30.80
  30  -2 -11   73.09   25.40
  30   2 -11  100.29   30.80
  30   2 -11  139.09   41.40
  28  -2 -11  126.29   34.10
  28   2 -11  235.28   37.40
  28   2 -11  164.98   42.40
  26  -2 -11  546.75   49.10
  26   2 -11  659.63   45.50
  26   2 -11  600.14   49.99
 -24  -2  11  795.12   60.49
  24  -2 -11  794.52   52.79
  24   2 -11  851.21   47.50
  24   2 -11  731.23   51.59
  22  -2 -11  856.81   50.39
 -22  -2  11  788.72   56.39
  22   2 -11  881.21   48.10
  22   2 -11  846.82   50.19
 -20  -2  11  752.62   52.59
  20  -2 -11  722.43   42.80
  20   2 -11  771.42   42.70
  20   2 -11  722.23   45.30
 -18  -2  11  293.07   35.20
  18  -2 -11  290.37   26.20
  18   2 -11  308.97   25.40
  18   2 -11  271.67   28.00
 -18   2  11  250.27   31.00
  16  -2 -11 2065.99   82.59
 -16  -2  11 2031.70   88.09
  16   2 -11 2132.19   86.69
  16   2 -11 2009.20   82.89
 -16   2  11 2186.28   84.69
 -14  -2  11  357.86   40.20
  14  -2 -11  331.57   24.00
 -14  -2  11  343.97   29.60
 -14   2  11  349.47   31.50
  14   2 -11  332.07   27.10
  14   2 -11  279.57   23.90
 -12  -2  11 1238.78   53.69
  12  -2 -11 1125.99   48.60
 -12   2  11 1186.28   50.79
  12   2 -11 1113.19   52.29
  12   2 -11 1107.99   50.09
  12   2 -11 1133.19   47.90
 -10  -2  11 1317.47   56.49
  10  -2 -11 1277.67   50.89
  10   2 -11 1221.68   52.99
  10   2 -11 1193.08   51.09
  10   2 -11 1253.57   55.69
 -10   2  11 1182.98   52.79
  -8  -2  11  391.26   29.90
  -8  -2  11  305.57   47.50
   8  -2 -11  334.37   22.40
   8   2 -11  363.06   26.90
   8   2 -11  368.06   23.30
   8   2 -11  336.67   24.50
  -8   2  11  353.36   27.60
   6  -2 -11 2699.53   99.29
  -6  -2  11 2764.82  108.59
  -6  -2  11 2421.66  110.79
  -6  -2  11 2973.20  105.09
  -6   2  11 2792.32   99.69
  -6   2  11 2880.71  103.29
   6   2 -11 2638.54  102.59
   6   2 -11 2679.93  102.39
   4  -2 -11  573.54   30.10
  -4  -2  11  489.05   41.40
  -4  -2  11  707.23   58.69
  -4  -2  11  550.24   39.50
   4   2 -11  598.44   33.00
  -4   2  11  517.75   35.80
  -4   2  11  635.04   34.30
   4   2 -11  615.94   33.30
  -2  -2  11  226.88   34.90
  -2  -2  11  237.38   35.70
   2  -2 -11  219.58   21.00
  -2  -2  11  276.97   32.50
   2   2 -11  190.48   23.30
  -2   2  11  252.27   31.10
   2   2 -11  240.48   23.70
  -2   2  11  244.48   26.00
   0  -2  11 1239.38   61.19
   0  -2  11 1299.27   62.89
   0  -2  11 1231.58   65.09
   0  -2 -11 1236.98   56.59
   0   2  11 1207.68   71.29
   0   2 -11 1140.59   55.29
   0   2  11 1203.78   58.39
   0   2 -11 1229.48   57.79
   2  -2  11   93.79   25.20
   2  -2  11  107.59   32.90
  -2  -2 -11  158.48   26.30
  -2   2 -11  175.38   26.50
   2   2  11  102.49   24.80
  -2   2 -11  197.48   26.50
   2   2  11  226.38   32.80
   4  -2  11  400.36   50.59
  -4  -2 -11  369.86   35.00
   4  -2  11  376.36   45.40
   4   2  11  429.06   42.10
   4   2  11  307.07   43.50
  -4   2 -11  416.06   37.00
   6  -2  11   97.69   36.90
   6  -2  11   65.29   33.00
  -6  -2 -11   65.79   22.70
   6   2  11   67.19   33.00
  -6   2 -11   68.49   26.60
   6   2  11  110.99   32.30
  -8  -2 -11   84.89   29.90
   8   2  11   11.20   37.60
  -8   2 -11   64.09   26.90
   8   2  11   29.30   42.40
 -10   2 -11  566.24   55.99
 -12  -2 -11   64.89   37.30
 -12   2 -11   45.90   35.70
 -14   2 -11   43.00   39.50
 -16   2 -11   93.09   48.40
  37  -3 -11  -18.50   49.50
  37   3 -11   94.79   54.69
  35  -3 -11   22.20   48.40
  35   3 -11   50.79   47.60
  33  -3 -11  444.46   68.29
  33  -3 -11  410.16   52.79
  33   3 -11  468.75   72.29
  31  -3 -11  217.28   32.50
  31  -3 -11  212.48   47.70
  31   3 -11  152.78   43.10
  31   3 -11  230.18   46.50
  29  -3 -11   11.70   38.80
  29   3 -11   21.80   31.20
  29   3 -11   75.09   33.60
  27  -3 -11   28.70   24.90
  27   3 -11   43.60   28.40
  27   3 -11   66.49   37.60
  25  -3 -11  461.05   44.80
 -25  -3  11  544.35   58.59
  25   3 -11  595.44   47.40
  23  -3 -11  701.53   47.20
 -23  -3  11  599.94   57.49
  23   3 -11  789.92   50.69
  23   3 -11  698.23   47.40
  21  -3 -11  223.28   29.10
 -21  -3  11  193.68   34.20
  21   3 -11  167.88   27.60
  21   3 -11  259.27   32.00
  19  -3 -11  554.04   35.90
 -19  -3  11  565.94   46.90
  19   3 -11  603.94   41.60
  19   3 -11  594.94   38.00
  17  -3 -11  786.52   40.40
 -17  -3  11  794.02   51.19
  17   3 -11  796.42   46.40
  17   3 -11  829.52   43.40
 -15  -3  11 2378.16   98.19
  15  -3 -11 2325.57   89.39
  15   3 -11 2292.57   92.99
  15   3 -11 2299.57   95.19
 -15   3  11 2419.76   90.99
 -13  -3  11 1597.04   72.69
 -13  -3  11 1606.34   69.59
  13   3 -11 1506.05   65.69
  13   3 -11 1530.95   68.29
 -11  -3  11   83.79   19.30
 -11  -3  11  142.69   23.90
  11   3 -11  135.69   21.80
  11   3 -11   81.19   13.70
  -9  -3  11 1364.16   61.69
  -9  -3  11 1343.97   64.29
   9   3 -11 1282.47   57.39
   9   3 -11 1209.68   55.69
   9   3 -11 1402.66   60.19
  -7  -3  11 1188.18   59.49
  -7  -3  11 1255.47   62.39
   7   3 -11 1267.57   55.39
   7   3 -11 1157.08   53.99
   7   3 -11 1363.36   58.69
  -5  -3  11  859.31   51.79
  -5  -3  11  938.21   50.39
  -5  -3  11  956.70   48.50
   5   3 -11  781.72   42.20
   5   3 -11  844.12   43.10
  -5   3  11  826.02   40.80
  -3  -3  11  627.04   42.30
  -3  -3  11  586.34   43.40
  -3  -3  11  569.84   45.10
  -3   3  11  608.94   36.20
   3   3 -11  554.54   36.00
   3   3 -11  589.04   35.50
  -1  -3  11  273.87   37.20
  -1  -3  11  305.17   36.10
  -1  -3  11  221.68   33.40
  -1   3  11  248.88   30.90
  -1   3  11  238.38   34.60
   1   3 -11  227.18   26.60
   1   3 -11  275.27   27.70
   1  -3  11 1503.35   76.39
   1  -3  11 1558.34   79.29
   1  -3  11 1594.24   75.69
  -1   3 -11 1657.33   72.19
  -1   3 -11 1573.64   69.99
   1   3  11 1526.75   71.49
   3  -3  11 1336.37   77.69
   3  -3  11 1387.16   74.39
   3  -3  11 1428.36   73.89
   3   3  11 1361.46   66.19
   3   3  11 1313.67   68.69
  -3   3 -11 1364.56   67.19
  -3   3 -11 1363.56   64.99
   5  -3  11   88.49   37.60
   5  -3  11   53.59   34.40
  -5   3 -11   82.79   30.00
   5   3  11   74.99   28.80
   5   3  11   73.69   32.50
  -7   3 -11  219.78   35.10
   7   3  11  230.28   40.30
   7   3  11  213.88   42.80
  -9   3 -11  501.65   56.69
   9   3  11  444.36   67.99
 -11   3 -11  131.39   38.70
 -13   3 -11  -33.10   38.60
 -15   3 -11  143.99   46.50
  36  -4 -11  -11.10   52.69
  36   4 -11   43.40   53.29
  34  -4 -11   62.19   41.10
  34  -4 -11   37.80   47.80
  34   4 -11   20.00   45.90
  32  -4 -11   98.89   44.00
  32   4 -11  128.09   45.30
  30  -4 -11  202.08   35.10
  30  -4 -11  228.98   41.30
  30   4 -11  261.77   55.09
  28  -4 -11   63.89   31.80
  28   4 -11    2.90   34.60
  28   4 -11   29.20   30.10
  26  -4 -11  282.17   43.50
  26   4 -11  374.36   53.99
  26   4 -11  353.96   46.80
  24  -4 -11  411.86   41.30
 -24  -4  11  554.94   60.59
  24   4 -11  392.66   40.60
  24   4 -11  425.16   44.70
 -22  -4  11   62.29   33.90
  22  -4 -11   55.29   20.00
  22   4 -11   52.89   22.50
  22   4 -11   48.80   20.60
 -20  -4  11  778.22   56.69
  20  -4 -11  803.52   45.00
  20   4 -11  705.73   47.90
  20   4 -11  742.13   45.90
  18  -4 -11  342.47   29.00
 -18  -4  11  443.76   43.90
  18   4 -11  455.85   36.10
  18   4 -11  469.05   33.70
 -16  -4  11  300.67   39.50
  16   4 -11  341.37   30.50
  16   4 -11  292.17   31.10
 -14  -4  11  467.25   42.70
 -14  -4  11  485.55   39.60
  14   4 -11  421.06   34.60
  14   4 -11  427.66   32.70
 -12  -4  11  125.59   23.00
 -12  -4  11  133.29   26.50
  12   4 -11  123.29   21.10
  12   4 -11  139.09   19.10
  12   4 -11  125.99   18.60
 -10  -4  11  297.77   34.20
 -10  -4  11  315.27   39.00
  10   4 -11  333.67   25.80
  10   4 -11  295.77   27.20
  10   4 -11  305.97   29.20
  -8  -4  11  350.36   36.60
  -8  -4  11  289.87   38.80
   8   4 -11  360.36   27.10
   8   4 -11  346.17   29.00
   8   4 -11  327.27   30.70
  -6  -4  11   76.29   22.80
  -6  -4  11  102.29   26.00
   6   4 -11   66.19   15.00
   6   4 -11   93.29   17.00
  -4  -4  11  294.97   41.80
  -4  -4  11  332.97   38.00
  -4  -4  11  300.47   40.60
   4   4 -11  366.86   29.60
   4   4 -11  337.07   30.00
  -4   4  11  394.96   30.70
  -2  -4  11  250.07   40.00
  -2  -4  11  240.48   36.70
  -2  -4  11  149.69   31.10
  -2   4  11  263.77   31.60
   2   4 -11  234.48   27.80
   2   4 -11  242.88   28.50
   0  -4  11  102.09   34.10
   0  -4  11   37.90   27.40
   0  -4  11  -15.70   26.40
   0   4 -11   33.20   17.80
   0   4 -11   48.70   18.00
   0   4  11   13.90   23.30
   0   4  11   78.19   27.70
   2  -4  11   99.09   39.70
   2  -4  11  143.39   33.80
   2  -4  11   79.89   33.30
  -2   4 -11  185.78   29.70
  -2   4 -11   92.59   23.40
   2   4  11  111.79   29.20
   4   4  11   52.79   32.70
  -4   4 -11   46.40   29.50
  -4   4 -11   72.79   28.40
   6   4  11  -20.80   36.70
   6   4  11  -13.20   33.70
  -6   4 -11   47.90   29.10
   8   4  11   62.19   43.10
  -8   4 -11   79.79   32.10
 -10   4 -11   65.39   34.90
 -12   4 -11   19.50   38.20
 -14   4 -11   47.80   44.30
  35  -5 -11   91.19   52.19
  35   5 -11   51.09   52.49
  33  -5 -11  197.98   42.00
  33  -5 -11  222.48   56.59
  33   5 -11  318.27   54.89
  33   5 -11  195.18   49.90
 -33   5  11  256.47   37.10
  31  -5 -11  135.69   56.49
  31  -5 -11   98.09   37.90
  31   5 -11   58.49   43.10
  31   5 -11  157.78   49.50
  29  -5 -11  233.68   47.50
  29   5 -11  231.98   47.40
  27  -5 -11  282.57   44.80
  27   5 -11  344.77   51.89
  27   5 -11  301.77   43.20
  25  -5 -11  139.39   28.30
 -25  -5  11   43.60   41.70
  25   5 -11  178.68   32.00
  25   5 -11  163.98   40.00
  23  -5 -11  447.06   40.60
 -23  -5  11  396.56   60.49
  23   5 -11  495.15   44.80
  23   5 -11  463.55   47.10
 -21  -5  11  116.79   37.60
  21  -5 -11  192.18   30.00
  21   5 -11  143.49   27.10
  21   5 -11  118.49   26.20
 -19  -5  11  639.24   56.89
  19   5 -11  711.43   48.00
  19   5 -11  765.72   46.20
 -17  -5  11  677.33   53.29
  17   5 -11  704.23   45.20
  17   5 -11  657.63   43.70
 -15  -5  11 1532.25   76.49
 -15  -5  11 1599.24   78.59
  15   5 -11 1592.54   73.79
  15   5 -11 1617.24   72.19
 -13  -5  11 2217.98   97.79
 -13  -5  11 2164.68   93.89
  13   5 -11 2146.09   91.39
  13   5 -11 2144.89   89.99
 -11  -5  11  425.56   43.90
 -11  -5  11  388.46   41.60
  11   5 -11  403.76   33.60
  11   5 -11  357.96   30.60
  11   5 -11  368.36   31.60
  -9  -5  11 1208.58   66.59
  -9  -5  11 1189.78   64.69
   9   5 -11 1301.67   61.39
   9   5 -11 1262.97   59.49
   9   5 -11 1216.68   58.89
  -7  -5  11 1504.55   75.89
  -7  -5  11 1481.05   74.39
   7   5 -11 1503.55   68.29
   7   5 -11 1592.94   69.09
   7   5 -11 1543.95   70.89
  -5  -5  11  505.45   46.40
  -5  -5  11  558.24   49.60
   5   5 -11  493.15   36.20
  -5   5  11  478.75   35.90
   5   5 -11  509.25   36.10
  -3  -5  11  178.38   31.90
  -3  -5  11  167.68   34.70
   3   5 -11  237.78   29.90
   3   5 -11  243.08   29.90
  -3   5  11  219.38   31.70
  -1  -5  11  335.27   41.80
  -1  -5  11  435.16   52.59
  -1  -5  11  331.77   44.90
   1   5 -11  265.87   33.20
   1   5 -11  347.57   36.10
  -1   5  11  364.86   38.80
   1  -5  11  720.03   60.39
   1  -5  11  803.02   68.99
  -1   5 -11  882.41   52.69
  -1   5 -11  923.71   54.89
   1   5  11  859.51   55.79
   3  -5  11  432.16   70.29
   3   5  11  526.55   55.39
  -3   5 -11  615.24   47.30
  -3   5 -11  684.63   51.19
   5   5  11  163.68   43.40
  -5   5 -11  196.18   34.50
  -5   5 -11  231.38   38.20
   7   5  11  354.06   49.20
  -7   5 -11  299.37   44.10
  -9   5 -11  299.57   49.00
   9   5  11  289.47   59.99
 -11   5 -11   82.69   38.60
 -13   5 -11  -17.00   45.20
  34  -6 -11   86.59   54.99
 -34   6  11   30.30   46.90
  34   6 -11   85.19   53.19
  34   6 -11   -4.80   54.19
  32  -6 -11  135.39   52.79
  32   6 -11  136.99   44.50
  32   6 -11   13.00   47.10
  30  -6 -11  168.58   53.49
  30   6 -11  108.69   39.50
  30   6 -11  177.68   53.39
  28  -6 -11   75.79   41.00
  28   6 -11   60.69   40.70
  26  -6 -11  258.97   39.90
  26   6 -11  184.68   37.80
  26   6 -11  225.68   60.79
 -24  -6  11  387.46   56.69
  24  -6 -11  441.16   46.00
  24   6 -11  333.67   51.99
  24   6 -11  389.66   58.59
 -22  -6  11  419.46   66.79
  22  -6 -11  480.75   41.40
  22   6 -11  433.06   45.30
  22   6 -11  397.76   48.00
 -20  -6  11  110.49   36.20
  20   6 -11  110.39   25.80
  20   6 -11  134.19   26.20
 -18  -6  11  542.75   56.09
  18   6 -11  618.34   45.80
  18   6 -11  550.54   43.00
 -16  -6  11  711.23   58.29
  16   6 -11  774.32   49.10
  16   6 -11  816.12   48.90
 -14  -6  11  569.54   54.69
 -14  -6  11  572.34   50.29
  14   6 -11  621.64   42.70
  14   6 -11  534.65   40.50
 -12  -6  11  338.07   43.10
 -12  -6  11  279.57   46.70
  12   6 -11  231.48   28.30
  12   6 -11  259.57   31.10
  12   6 -11  206.18   31.50
 -10  -6  11  146.19   31.10
 -10  -6  11  253.27   36.50
  10   6 -11  202.78   29.50
  10   6 -11  187.88   30.70
  10   6 -11  189.28   26.50
  -8  -6  11  848.72   58.59
  -8  -6  11  881.21   58.99
   8   6 -11  687.23   48.30
   8   6 -11  736.73   45.60
   8   6 -11  799.82   47.20
  -6  -6  11 1248.88   72.49
  -6  -6  11 1188.48   70.49
  -6   6  11 1198.38   61.89
   6   6 -11 1223.58   61.49
   6   6 -11 1231.48   60.59
  -4  -6  11  328.87   53.39
   4   6 -11  350.36   34.70
  -4   6  11  359.06   37.50
   4   6 -11  351.86   34.50
  -2  -6  11  358.06   55.99
  -2  -6  11  391.56   49.20
  -2   6  11  344.77   42.10
   2   6 -11  307.77   39.80
   2   6 -11  283.87   38.00
   0  -6  11  542.95   62.99
   0  -6  11  485.05   67.89
   0   6 -11  619.04   51.39
   0   6 -11  626.14   53.09
   0   6  11  625.84   51.49
  -2   6 -11  100.49   26.00
   2   6  11  151.18   39.30
  -2   6 -11  129.79   30.10
   4   6  11  230.88   46.60
  -6   6 -11   72.99   35.40
  -6   6 -11   63.99   33.40
  -8   6 -11   29.10   37.00
   8   6  11   26.20   52.79
  10   6  11  143.79   44.80
 -10   6 -11  160.28   44.10
 -12   6 -11   91.39   48.50
  12   6  11  170.78   52.69
  33  -7 -11  125.49   61.29
  33   7 -11  154.98   52.99
  33   7 -11  135.89   54.69
  31  -7 -11   33.20   48.80
  31   7 -11   56.09   48.40
  31   7 -11    8.40   45.20
  29  -7 -11  236.88   51.09
  29   7 -11  196.28   52.69
  29   7 -11  177.58   49.60
  27  -7 -11   37.40   36.30
  27   7 -11   14.80   39.40
  27   7 -11   74.09   40.00
  25  -7 -11  342.17   43.10
  25   7 -11  365.06   54.79
  25   7 -11  358.36   52.49
 -23  -7  11   52.59   45.90
  23   7 -11   99.29   33.10
  23   7 -11   84.99   59.89
 -21  -7  11   -6.70   42.50
  21   7 -11   31.00   27.10
  21   7 -11  -20.00   27.10
 -19  -7  11  370.16   61.19
  19   7 -11  428.76   45.10
  19   7 -11  307.37   42.10
 -17  -7  11   75.19   34.10
  17   7 -11   65.69   30.20
  17   7 -11  136.19   27.10
 -15  -7  11  169.98   38.00
  15   7 -11  229.58   31.30
  15   7 -11  149.69   26.90
 -13  -7  11  463.85   56.49
 -13  -7  11  393.76   55.39
  13   7 -11  448.26   39.80
  13   7 -11  478.85   40.60
 -11  -7  11   64.69   31.60
 -11  -7  11  147.09   36.90
  11   7 -11  135.99   25.70
  11   7 -11  121.09   23.40
  11   7 -11  135.69   25.10
  -9  -7  11  255.17   41.20
  -9  -7  11  291.47   43.00
   9   7 -11  308.37   37.90
   9   7 -11  330.97   36.60
   9   7 -11  223.18   34.60
  -7  -7  11   85.99   37.60
  -7  -7  11  117.89   36.20
   7   7 -11  131.19   28.30
   7   7 -11  126.99   24.80
  -5  -7  11  117.39   38.80
  -5  -7  11   55.59   38.10
   5   7 -11   63.79   28.50
  -5   7  11  114.19   28.50
   5   7 -11   57.49   28.60
  -3  -7  11  255.27   47.20
   3   7 -11  306.87   40.80
   3   7 -11  380.06   42.60
  -3   7  11  325.07   44.50
  -1  -7  11   29.40   47.30
   1   7 -11  177.08   35.80
  -1   7  11   70.69   32.70
   1   7 -11  138.49   26.50
  -1   7 -11   77.49   32.00
   1   7  11  107.39   39.10
   3   7  11  113.79   52.59
  -3   7 -11  205.28   35.70
  -3   7 -11  248.48   41.60
  -5   7 -11   69.39   34.40
  -5   7 -11   20.90   35.00
  -7   7 -11  134.49   40.20
  -7   7 -11  122.69   38.10
  -9   7 -11   11.70   40.40
 -11   7 -11  116.19   49.60
  30  -8 -11   27.00   63.69
  30   8 -11  157.18   54.99
  30   8 -11  101.69   49.70
  28  -8 -11  150.28   62.49
  28   8 -11  166.28   43.70
  28   8 -11   90.09   47.40
  26  -8 -11  205.58   41.10
  26   8 -11  210.58   43.10
  26   8 -11  162.88   43.50
  24   8 -11  303.37   48.30
  24   8 -11  354.86   51.49
  22   8 -11  603.14   57.79
  22   8 -11  564.74   57.19
 -20  -8  11  178.88   49.80
  20   8 -11  197.28   44.90
 -18  -8  11  207.98   46.20
  18   8 -11  261.47   36.40
  18   8 -11  196.18   38.00
 -16  -8  11  533.85   67.29
  16   8 -11  545.55   49.50
  16   8 -11  577.34   49.50
 -14  -8  11  118.89   40.10
  14   8 -11  209.98   33.20
  14   8 -11  121.99   28.80
 -12  -8  11  428.46   64.29
 -12  -8  11  533.35   87.09
  12   8 -11  461.35   44.10
  12   8 -11  599.64   48.00
  12   8 -11  462.15   45.60
 -10  -8  11  601.94   92.69
 -10  -8  11  459.25   63.29
  10   8 -11  536.95   47.40
  10   8 -11  448.36   44.20
  10   8 -11  576.24   48.60
  -8  -8  11  362.86   52.29
   8   8 -11  352.16   45.10
   8   8 -11  416.16   42.80
  -6  -8  11  786.92   75.19
   6   8 -11  876.51   58.59
   6   8 -11  856.11   54.99
  -4  -8  11  189.68   51.39
   4   8 -11  272.87   38.80
   4   8 -11  302.27   49.10
  -4   8  11  240.98   40.90
  -2   8  11  227.88   43.00
   2   8 -11  264.37   44.50
   2   8 -11  336.47   61.39
   0   8 -11  658.53   54.79
   0   8 -11  629.54   62.39
   0   8  11  527.65   65.29
  -2   8 -11   65.79   37.70
  -2   8 -11   90.79   36.50
  -4   8 -11  180.28   43.10
  -4   8 -11  155.38   36.00
  -6   8 -11  106.39   37.00
  -6   8 -11   71.59   40.00
  -8   8 -11   97.99   44.70
  29  -9 -11  122.79   55.39
  29   9 -11   15.00   48.20
  29   9 -11   46.70   51.79
  27   9 -11  -10.60   42.30
  27   9 -11    1.60   45.30
  25   9 -11  118.79   48.60
  25   9 -11  131.49   40.80
  23   9 -11   -6.50   34.70
  21   9 -11  202.28   43.10
  21   9 -11  222.48   41.40
  19   9 -11  155.88   37.00
  19   9 -11  176.28   42.10
 -17  -9  11    1.50   50.29
  17   9 -11   67.49   29.40
  17   9 -11  -10.10   32.40
 -15  -9  11  234.88   52.99
  15   9 -11  243.68   45.80
  15   9 -11  306.87   46.10
  13   9 -11   65.99   27.70
  13   9 -11   94.89   37.30
  11   9 -11   46.70   27.70
  11   9 -11   79.89   37.90
  -9  -9  11  119.39   57.49
   9   9 -11  177.88   34.80
  -7  -9  11   11.80   55.89
   7   9 -11   69.99   36.70
   7   9 -11   60.89   29.10
   5   9 -11  128.79   36.70
   5   9 -11  139.49   32.30
   3   9 -11   30.30   32.60
   3   9 -11  139.39   36.00
  -3   9  11   65.79   45.40
   1   9 -11   98.79   36.30
   1   9 -11   74.89   35.50
  -1   9 -11   49.90   38.20
  -1   9 -11   26.00   35.20
  -3   9 -11   48.90   39.20
  -3   9 -11   71.89   37.70
  -5   9 -11  -50.89   42.20
  -5   9 -11  106.19   39.90
  -7   9 -11  -55.79   45.50
  -7   9 -11   17.30   44.40
  24  10 -11  -48.80   40.50
  24  10 -11   58.19   49.80
  22  10 -11   42.30   42.70
  22  10 -11   69.09   38.60
  20  10 -11  157.18   40.10
  18  10 -11  134.09   41.60
  18  10 -11   93.39   36.10
  16  10 -11  210.28   43.10
  16  10 -11  116.39   35.60
  14  10 -11  110.99   32.20
  14  10 -11  122.89   34.60
  14  10 -11  110.99   34.00
  12  10 -11  102.79   30.60
  12  10 -11   77.29   34.80
  10  10 -11  175.38   37.60
  10  10 -11  192.08   37.70
   8  10 -11   78.59   32.90
   8  10 -11   78.49   32.60
   6  10 -11  361.26   52.19
   6  10 -11  383.56   54.09
   4  10 -11  304.77   45.20
   4  10 -11  214.38   40.90
   2  10 -11   57.89   35.60
   2  10 -11   48.50   36.70
   0  10 -11  133.09   39.20
   0  10 -11  200.48   44.60
  -2  10 -11    3.40   45.30
  -2  10 -11   67.69   40.30
  -4  10 -11   86.99   43.20
  -4  10 -11   17.90   49.70
  19  11 -11   11.00   45.80
  19  11 -11   13.60   38.60
  17  11 -11  105.89   39.40
  17  11 -11   84.19   44.50
  15  11 -11  438.46   60.09
  15  11 -11  363.16   57.79
  13  11 -11  106.09   36.10
  13  11 -11   51.49   33.60
 -11  11  11  242.48   36.80
  11  11 -11  271.97   42.30
  11  11 -11  238.08   40.90
   9  11 -11  139.59   38.70
   9  11 -11  188.38   39.90
   7  11 -11  145.79   39.60
   7  11 -11  159.68   37.60
   5  11 -11   99.59   41.00
   5  11 -11   82.79   37.10
   3  11 -11    5.80   39.50
   3  11 -11   19.40   42.20
   1  11 -11  103.39   43.30
   1  11 -11  127.19   49.20
  38   0 -12   99.29   51.89
  36   0 -12   50.59   46.10
  34   0 -12   14.50   41.60
  34   0 -12   55.59   39.30
  32   0 -12  452.25   49.20
  30   0 -12  461.55   56.09
  30   0 -12  414.06   41.10
  28   0 -12  376.36   38.50
  28   0 -12  324.87   47.30
  26   0 -12   82.79   23.60
  26   0 -12   47.50   23.60
  24   0 -12  507.95   40.70
  22   0 -12  822.92   49.50
 -22   0  12  836.52   55.29
 -20   0  12 1078.29   60.19
  20   0 -12 1062.09   49.60
  20   0 -12 1041.50   54.39
  18   0 -12  130.59   18.50
 -18   0  12  133.99   23.20
  18   0 -12  173.88   22.60
  16   0 -12 2764.92  105.39
 -16   0  12 2988.40  113.89
  16   0 -12 2832.42  110.49
  14   0 -12 3506.95  125.89
 -14   0  12 3474.95  131.79
 -12   0  12  110.39   18.40
  12   0 -12   80.09   12.40
 -12   0  12   86.39   19.10
  12   0 -12  106.09   16.70
  10   0 -12 1068.39   45.80
 -10   0  12 1062.09   58.59
  10   0 -12 1134.39   49.80
  -8   0  12 2985.30  102.69
   8   0 -12 2669.93  100.99
   8   0 -12 2718.63  102.09
  -8   0  12 2892.41  104.49
   8   0 -12 2717.33  105.79
   6   0 -12  428.26   26.30
  -6   0  12  396.86   40.00
  -6   0  12  471.15   32.20
   6   0 -12  448.36   25.60
  -6   0  12  461.05   29.50
  -4   0  12  328.37   34.80
   4   0 -12  384.36   24.00
  -4   0  12  261.67   28.00
  -4   0  12  240.78   33.70
   4   0 -12  357.86   24.00
   0   0  12  558.74   44.30
   0   0  12  599.64   42.40
   0   0 -12  564.54   36.80
   0   0  12  631.24   49.80
  -2   0 -12  291.57   31.60
   2   0  12  356.16   41.50
   2   0  12  288.47   40.10
  -4   0 -12  106.69   22.90
   4   0  12   95.79   30.60
  -6   0 -12  295.97   42.80
   6   0  12  245.58   43.90
   6   0  12  254.07   43.60
  -8   0 -12  131.19   35.70
 -10   0 -12   23.00   36.00
 -12   0 -12    2.70   36.50
 -14   0 -12   62.19   41.90
 -16   0 -12   45.10   49.20
  39  -1 -12  -18.40   54.99
  39   1 -12   45.20   56.69
  37  -1 -12   -6.20   47.40
  37   1 -12  -12.80   49.10
  35  -1 -12  161.78   41.30
  35  -1 -12  220.78   55.79
  35   1 -12  297.27   54.99
  33  -1 -12  185.58   44.50
  33  -1 -12  157.58   36.80
  33   1 -12  123.29   41.60
  33   1 -12  167.98   48.20
  31  -1 -12  125.29   37.90
  31  -1 -12   62.29   27.20
  31   1 -12   81.39   35.80
  31   1 -12  105.49   39.90
  29  -1 -12  144.49   27.50
  29  -1 -12  160.78   40.00
  29   1 -12  115.69   25.10
  29   1 -12  137.79   37.50
  27  -1 -12  279.77   41.80
  27   1 -12  253.47   39.50
  27   1 -12  190.68   31.30
  25  -1 -12  553.54   46.10
  25   1 -12  597.14   45.70
  25   1 -12  472.05   36.70
 -23  -1  12  209.18   35.90
  23  -1 -12  244.28   32.20
  23   1 -12  191.08   28.70
  23   1 -12  213.78   25.80
 -21  -1  12  307.87   41.10
  21  -1 -12  283.07   30.00
 -21   1  12  367.76   39.10
  21   1 -12  283.47   31.30
  21   1 -12  301.77   28.30
  19  -1 -12  987.60   46.30
 -19  -1  12 1051.99   58.09
  19  -1 -12 1059.39   52.49
 -19   1  12 1086.69   57.69
  19   1 -12 1071.49   49.90
  19   1 -12 1039.00   53.39
  17  -1 -12  286.47   25.90
 -17  -1  12  274.97   34.40
  17   1 -12  270.07   26.30
 -17   1  12  308.67   31.80
  17   1 -12  264.57   22.80
  15  -1 -12 1875.31   77.39
  15   1 -12 1868.01   75.79
 -15   1  12 2012.20   80.79
  15   1 -12 1959.70   79.99
 -13  -1  12  442.66   32.50
  13  -1 -12  441.26   28.80
 -13  -1  12  424.76   41.90
  13   1 -12  464.35   27.70
 -13   1  12  497.85   34.90
  13   1 -12  482.05   31.20
  13   1 -12  487.95   24.40
 -11  -1  12  296.27   27.70
 -11  -1  12  282.47   31.10
  11  -1 -12  245.88   22.20
  11   1 -12  243.88   21.20
  11   1 -12  286.27   18.50
  11   1 -12  244.68   23.80
 -11   1  12  260.07   28.50
  -9  -1  12 1717.73   70.49
  -9  -1  12 1736.33   72.19
   9  -1 -12 1752.12   68.69
  -9   1  12 1749.62   71.59
   9   1 -12 1849.31   71.79
   9   1 -12 1540.85   65.29
   9   1 -12 1617.04   67.49
   7  -1 -12  373.16   22.40
  -7  -1  12  403.86   29.60
  -7  -1  12  401.76   31.90
  -7  -1  12  408.76   37.90
   7   1 -12  371.16   23.50
  -7   1  12  366.96   35.60
   7   1 -12  353.86   25.20
  -7   1  12  382.66   24.90
  -5  -1  12 1265.57   56.39
  -5  -1  12 1092.19   55.39
  -5  -1  12 1177.18   60.39
   5  -1 -12 1177.28   49.20
   5  -1 -12 1181.18   50.69
  -5   1  12 1279.87   53.59
  -5   1  12 1230.48   53.49
  -5   1  12 1160.38   58.19
   5   1 -12 1248.58   52.59
   5   1 -12 1205.08   52.49
  -3  -1  12  263.17   37.90
  -3  -1  12  233.08   31.60
  -3   1  12  283.57   36.20
  -3   1  12  191.48   36.40
   3   1 -12  194.68   23.10
   3   1 -12  180.78   22.00
  -3   1  12  257.37   28.70
  -1  -1  12   41.40   21.90
   1  -1 -12   33.40   14.40
  -1  -1  12   37.00   27.30
  -1  -1  12   12.00   19.10
  -1   1  12   15.00   19.80
   1   1 -12   37.00   15.40
   1   1 -12   26.80   14.90
  -1   1  12   55.59   26.70
  -1   1  12   42.10   19.80
   1  -1  12 1383.86   67.99
   1  -1  12 1423.16   69.69
   1  -1  12 1409.06   82.89
  -1  -1 -12 1394.36   64.49
  -1   1 -12 1397.36   65.09
   1   1  12 1334.27   65.49
   1   1  12 1406.46   67.79
   3  -1  12  226.98   34.40
  -3  -1 -12  227.58   31.80
   3  -1  12  240.98   38.20
  -3   1 -12  223.98   31.50
   3   1  12  301.07   41.40
   3   1  12  227.98   34.80
   5  -1  12   92.99   33.60
   5  -1  12  196.88   39.40
  -5  -1 -12  144.19   28.50
  -5   1 -12  141.49   29.40
   5   1  12   70.09   32.30
   5   1  12  134.29   34.80
  -7  -1 -12  688.93   53.29
   7   1  12  534.65   65.49
  -7   1 -12  663.53   54.19
  -9  -1 -12   54.19   45.80
  -9   1 -12   23.40   31.00
 -11  -1 -12  190.88   43.60
 -11   1 -12   98.99   39.20
 -13  -1 -12   88.89   42.00
 -13   1 -12   39.10   41.80
 -15  -1 -12  -33.00   45.30
 -15   1 -12   50.39   46.10
  38  -2 -12   46.10   52.59
  38   2 -12  -19.40   52.89
  36  -2 -12   83.09   48.50
  36  -2 -12  148.59   45.20
  36   2 -12  147.09   50.29
  34  -2 -12   30.40   32.10
  34  -2 -12   53.59   47.60
  34   2 -12   90.19   44.10
  32  -2 -12  122.29   29.20
  32  -2 -12  161.98   51.19
  32   2 -12   89.49   36.60
  32   2 -12  120.49   42.20
  30  -2 -12  258.17   42.90
  30   2 -12  204.98   45.90
  30   2 -12  214.68   34.90
  28  -2 -12   50.89   25.70
  28   2 -12   10.40   32.40
  28   2 -12   34.70   23.20
  26  -2 -12  303.37   40.10
  26   2 -12  272.07   36.10
  26   2 -12  267.07   38.90
  24  -2 -12  973.80   57.29
 -24  -2  12  877.31   63.89
  24   2 -12  940.41   53.69
  24   2 -12  975.10   57.49
 -22  -2  12  379.66   46.60
  22  -2 -12  441.76   36.20
  22   2 -12  394.46   33.60
  22   2 -12  375.46   36.70
 -20  -2  12  265.07   38.40
  20  -2 -12  280.07   28.30
 -20   2  12  313.07   34.90
  20   2 -12  279.97   30.90
  20   2 -12  333.17   28.50
 -18  -2  12  706.53   47.90
  18  -2 -12  667.73   39.10
  18   2 -12  656.73   38.00
 -18   2  12  732.13   43.30
  18   2 -12  693.33   41.60
  16  -2 -12  943.31   44.80
 -16  -2  12  968.60   53.59
  16   2 -12  864.81   44.90
 -16   2  12  938.61   48.40
  16   2 -12  961.90   48.90
  14  -2 -12 1437.96   62.49
 -14  -2  12 1476.15   71.09
  14   2 -12 1471.65   67.09
  14   2 -12 1506.25   64.09
 -14   2  12 1710.73   72.49
  14   2 -12 1578.34   61.39
 -12  -2  12  154.68   23.80
  12  -2 -12  111.99   15.50
  12   2 -12   88.59   15.50
 -12   2  12  133.99   19.70
  12   2 -12   77.89   16.00
  12   2 -12   91.29   14.90
 -10  -2  12  823.22   47.60
  10  -2 -12  759.52   36.20
  10   2 -12  740.13   38.30
  10   2 -12  693.23   35.30
  10   2 -12  761.52   40.50
 -10   2  12  763.42   40.50
  -8  -2  12 1190.38   55.89
  -8  -2  12 1221.98   59.89
  -8  -2  12 1303.37   54.39
   8   2 -12 1156.08   54.29
   8   2 -12 1043.10   50.89
   8   2 -12 1103.99   50.19
  -6  -2  12  949.01   54.39
  -6  -2  12 1004.00   51.09
   6  -2 -12  903.71   41.20
  -6  -2  12  914.31   49.10
   6   2 -12  899.41   44.30
   6   2 -12  926.61   44.40
  -6   2  12  887.51   48.50
  -6   2  12  971.80   47.70
   4  -2 -12  228.88   21.80
  -4  -2  12  304.77   31.90
  -4  -2  12  251.97   32.90
  -4  -2  12  257.57   37.90
   4   2 -12  267.97   24.90
   4   2 -12  279.17   25.50
  -4   2  12  251.37   33.00
  -4   2  12  297.17   27.30
   2  -2 -12  324.87   26.60
  -2  -2  12  308.37   34.60
  -2  -2  12  386.26   38.60
  -2  -2  12  336.57   43.60
  -2   2  12  287.47   31.50
   2   2 -12  341.07   29.00
   2   2 -12  369.26   29.10
   0  -2 -12 1397.56   63.09
   0  -2  12 1550.94   79.59
   0  -2  12 1359.66   73.19
   0  -2  12 1254.87   68.09
   0   2 -12 1353.16   61.59
   0   2  12 1398.96   69.19
   0   2  12 1292.37   64.39
   0   2 -12 1284.67   63.19
   0   2  12 1320.77   63.19
  -2  -2 -12  328.77   32.90
   2  -2  12  313.67   45.80
   2  -2  12  305.27   45.20
   2   2  12  314.07   40.10
  -2   2 -12  341.17   34.50
   2   2  12  338.37   40.20
  -2   2 -12  338.47   33.60
   4  -2  12   41.90   44.30
   4  -2  12  104.29   63.89
  -4  -2 -12   95.89   25.30
   4  -2  12  101.39   33.60
   4   2  12  137.19   33.20
  -4   2 -12  148.29   27.70
   4   2  12  160.58   33.40
  -6  -2 -12  194.18   40.40
  -6   2 -12  177.58   34.00
   6   2  12  189.38   41.00
   6   2  12  200.08   41.60
  -8  -2 -12   44.40   34.10
   8   2  12   41.40   43.90
 -10   2 -12  217.28   44.60
 -12   2 -12   15.90   38.00
 -14   2 -12   36.70   44.30
  37   3 -12  -32.80   52.39
  35  -3 -12   69.29   39.90
  35  -3 -12    9.30   45.30
  35   3 -12  -17.20   44.70
  33  -3 -12   55.99   40.70
  33   3 -12   76.49   45.30
  31  -3 -12  127.39   40.60
  31   3 -12  148.29   48.60
  31   3 -12  192.98   39.50
  29  -3 -12  916.31   69.79
  29   3 -12  865.01   66.99
  29   3 -12  813.42   61.19
  27  -3 -12   97.09   30.20
  27   3 -12   86.99   34.40
  27   3 -12   65.29   31.20
  27   3 -12   89.49   28.00
 -25  -3  12   62.29   36.30
  25  -3 -12   63.69   24.30
  25   3 -12  113.79   29.80
 -23  -3  12 1677.53   88.49
  23  -3 -12 1764.42   80.59
  23   3 -12 1711.03   82.89
  23   3 -12 1713.73   79.99
 -21  -3  12  193.88   32.90
  21  -3 -12  150.18   24.10
  21   3 -12  211.88   28.40
  21   3 -12  196.98   31.20
  19  -3 -12  293.07   27.50
 -19  -3  12  293.97   40.80
  19   3 -12  272.97   30.70
  19   3 -12  281.87   28.50
 -17  -3  12  965.60   56.89
  17  -3 -12  926.01   45.90
 -17   3  12  953.50   49.30
  17   3 -12 1001.50   49.40
  17   3 -12  992.60   51.99
 -15  -3  12  264.27   36.40
  15  -3 -12  213.38   21.50
 -15  -3  12  144.29   24.60
  15   3 -12  208.28   26.70
  15   3 -12  186.38   24.20
 -13  -3  12 1600.84   70.19
 -13  -3  12 1593.84   74.09
  13   3 -12 1436.16   68.39
  13   3 -12 1580.94   64.39
  13   3 -12 1499.85   65.99
 -11  -3  12  396.06   35.30
 -11  -3  12  491.45   40.40
  11   3 -12  410.16   29.70
  11   3 -12  368.66   26.60
  11   3 -12  460.55   32.70
  -9  -3  12  104.99   24.70
  -9  -3  12   67.29   21.70
   9   3 -12  148.89   19.10
   9   3 -12   94.49   16.30
   9   3 -12  127.09   20.40
  -7  -3  12 1312.17   65.19
  -7  -3  12 1293.67   62.09
   7   3 -12 1194.48   59.39
   7   3 -12 1292.37   57.09
   7   3 -12 1253.47   56.99
  -5  -3  12  461.25   38.60
  -5  -3  12  432.16   41.10
  -5  -3  12  425.06   41.60
   5   3 -12  394.26   30.40
   5   3 -12  329.47   28.90
  -5   3  12  378.76   30.90
  -3  -3  12   78.19   26.80
  -3  -3  12   42.20   24.70
  -3  -3  12  186.08   53.69
  -3   3  12   83.89   26.70
   3   3 -12   81.59   18.50
  -3   3  12   30.30   20.80
   3   3 -12   75.39   16.80
  -1  -3  12  927.71   61.89
  -1  -3  12  898.11   55.19
  -1  -3  12  836.42   56.49
   1   3 -12  898.41   49.80
  -1   3  12  897.41   50.89
   1   3 -12  976.50   49.40
   1  -3  12  353.46   46.10
   1  -3  12  399.76   46.60
   1  -3  12  264.87   46.40
   1   3  12  286.97   40.00
  -1   3 -12  325.17   34.70
  -1   3 -12  333.77   32.80
   1   3  12  306.87   37.30
   3  -3  12   55.39   35.10
   3  -3  12    2.80   31.40
  -3   3 -12  -19.60   21.50
   3   3  12   24.60   28.70
  -3   3 -12   35.30   22.90
   3   3  12   45.60   27.80
   5   3  12   93.79   35.30
   5   3  12  111.79   34.20
  -5   3 -12   81.09   25.50
   7   3  12  159.38   43.90
  -9   3 -12   48.30   37.50
 -11   3 -12  126.79   41.50
 -13   3 -12   39.70   44.20
 -15   3 -12  -95.59   48.60
  38  -4 -12   56.19   56.69
  38   4 -12   46.20   60.69
  36  -4 -12  120.09   51.49
  36   4 -12  174.08   51.49
  34  -4 -12   25.30   45.40
  34   4 -12   44.10   45.90
  32  -4 -12  238.38   40.20
  32   4 -12  228.88   55.69
  30  -4 -12   65.49   34.70
  30   4 -12   68.69   34.90
  30   4 -12   77.89   44.80
  28  -4 -12  101.99   30.80
  28   4 -12   64.69   34.60
  28   4 -12   24.10   34.40
  28   4 -12   89.79   32.70
 -26  -4  12  386.96   54.59
  26  -4 -12  452.05   44.90
  26   4 -12  384.06   51.99
  26   4 -12  454.35   56.99
  24  -4 -12  418.96   41.50
 -24  -4  12  386.46   58.99
  24   4 -12  442.86   43.80
  24   4 -12  459.05   41.00
  22  -4 -12  570.54   40.50
 -22  -4  12  525.65   57.09
  22   4 -12  439.56   42.70
  22   4 -12  491.95   40.80
  20  -4 -12  370.26   31.40
 -20  -4  12  329.17   47.10
  20   4 -12  355.66   36.80
  20   4 -12  365.86   34.20
 -18  -4  12  601.24   49.70
  18  -4 -12  510.95   33.60
  18   4 -12  558.04   38.40
  18   4 -12  573.94   41.90
 -16  -4  12  523.85   46.20
 -16  -4  12  432.56   42.80
  16   4 -12  550.54   36.30
  16   4 -12  579.64   39.70
 -14  -4  12  412.06   40.20
 -14  -4  12  458.05   44.70
  14   4 -12  445.66   32.20
  14   4 -12  450.75   36.90
 -12  -4  12  444.76   43.30
 -12  -4  12  383.06   39.30
  12   4 -12  437.96   29.80
  12   4 -12  408.56   34.00
  12   4 -12  435.06   32.00
 -10  -4  12  391.36   39.20
 -10  -4  12  428.36   42.60
  10   4 -12  374.86   29.60
  10   4 -12  458.55   34.80
  10   4 -12  399.76   32.10
  -8  -4  12 1053.09   57.29
  -8  -4  12  996.90   59.29
   8   4 -12  987.50   50.39
   8   4 -12 1032.10   50.29
   8   4 -12 1004.20   53.59
  -6  -4  12 1171.08   65.69
  -6  -4  12 1068.09   60.49
   6   4 -12 1185.08   55.69
  -6   4  12 1143.39   52.29
   6   4 -12 1072.79   54.29
  -4  -4  12  331.37   38.90
  -4  -4  12  241.98   36.30
  -4  -4  12  287.17   42.50
   4   4 -12  274.27   29.30
   4   4 -12  253.87   29.70
  -4   4  12  202.98   33.70
  -2  -4  12  504.85   49.70
  -2  -4  12  495.05   47.00
  -2  -4  12  437.76   52.09
   2   4 -12  502.35   37.80
   2   4 -12  423.96   37.50
  -2   4  12  475.35   40.00
   0  -4  12  738.93   65.99
   0  -4  12  625.84   57.79
   0  -4  12  783.02   61.59
   0   4 -12  796.22   47.70
   0   4  12  795.92   52.99
   0   4 -12  823.02   50.09
   2  -4  12  429.56   53.69
   2   4  12  376.56   48.10
  -2   4 -12  432.96   46.30
  -2   4 -12  469.85   48.50
   4   4  12  110.09   37.60
  -4   4 -12  168.68   28.30
  -4   4 -12   98.49   28.00
   6   4  12  180.98   41.00
  -8   4 -12  155.98   45.60
   8   4  12  144.09   49.30
 -10   4 -12  231.68   46.00
 -12   4 -12   41.20   41.80
 -14   4 -12   62.49   51.29
  37  -5 -12    5.20   54.89
  37   5 -12   68.69   57.59
  35  -5 -12  -56.89   49.60
  35   5 -12    8.80   52.59
  35   5 -12   19.60   51.59
  33  -5 -12   90.19   45.40
  33   5 -12  144.09   48.70
  33   5 -12   98.29   46.30
  31  -5 -12   72.59   43.70
  31   5 -12   81.19   50.69
  31   5 -12   67.99   41.50
  29  -5 -12  201.58   44.90
  29   5 -12  223.18   43.20
  27  -5 -12  120.79   33.30
  27   5 -12  200.28   38.60
  27   5 -12  174.18   34.10
  25  -5 -12   46.10   25.30
 -25  -5  12   85.29   42.00
  25   5 -12   86.59   28.10
  25   5 -12  100.19   37.90
  23  -5 -12 1120.39   61.19
 -23  -5  12  993.10   79.69
  23   5 -12 1074.79   64.69
  23   5 -12 1132.79   67.39
  21  -5 -12  171.68   25.50
 -21  -5  12  119.19   37.10
  21   5 -12  137.39   28.20
  21   5 -12  120.09   25.70
 -19  -5  12  178.28   37.20
  19   5 -12  181.78   28.30
  19   5 -12  202.48   33.60
 -17  -5  12 1140.49   68.99
  17   5 -12 1208.98   61.99
  17   5 -12 1155.88   59.59
 -15  -5  12  476.05   50.79
 -15  -5  12  363.06   43.70
  15   5 -12  519.65   39.60
  15   5 -12  493.45   37.40
 -13  -5  12  909.51   56.89
 -13  -5  12  890.11   60.69
  13   5 -12  929.71   50.79
  13   5 -12 1016.70   49.99
  13   5 -12  898.21   51.89
 -11  -5  12  624.14   53.69
 -11  -5  12  709.73   50.59
  11   5 -12  665.23   43.60
  11   5 -12  673.63   40.80
  11   5 -12  667.73   42.10
  -9  -5  12  909.01   57.59
  -9  -5  12  853.41   59.89
   9   5 -12  976.80   52.49
   9   5 -12  942.01   49.20
   9   5 -12  891.71   49.99
  -7  -5  12 1773.92   83.49
  -7  -5  12 1734.73   86.69
   7   5 -12 1697.23   76.89
   7   5 -12 1814.82   77.89
  -5  -5  12  167.98   33.00
  -5  -5  12  136.69   36.40
  -5   5  12  200.88   33.60
   5   5 -12  185.08   24.80
   5   5 -12  184.18   26.70
  -3  -5  12  175.78   38.40
  -3  -5  12  109.59   35.00
   3   5 -12  227.08   31.30
  -3   5  12  224.98   35.80
   3   5 -12  166.88   26.50
  -1  -5  12  523.45   63.09
  -1  -5  12  602.84   57.09
   1   5 -12  535.45   45.50
   1   5 -12  561.84   45.00
  -1   5  12  521.05   46.80
   1  -5  12   93.19   39.40
   1  -5  12   99.89   47.50
   1   5  12  115.99   34.20
  -1   5 -12  160.28   29.60
  -1   5 -12  124.49   29.60
  -3   5 -12   58.59   30.20
   3   5  12   90.49   40.00
  -3   5 -12   93.39   28.90
  -5   5 -12   34.00   27.80
  -5   5 -12   51.69   30.10
  -7   5 -12  250.27   48.20
   7   5  12  201.08   51.19
  -9   5 -12   52.69   39.60
 -11   5 -12   85.99   41.90
 -13   5 -12  167.98   51.59
  34  -6 -12   31.60   51.19
  34   6 -12  -34.10   51.59
  34   6 -12   -7.20   48.30
  32  -6 -12  251.47   61.29
  32   6 -12  193.08   46.20
  32   6 -12  243.08   50.99
  30  -6 -12   35.20   39.00
  30   6 -12   36.20   40.20
  30   6 -12   75.69   49.50
  28  -6 -12  190.68   39.80
  28   6 -12  152.58   49.60
  26  -6 -12  286.77   48.70
  26   6 -12  279.07   45.30
 -24  -6  12   33.70   44.30
  24  -6 -12   29.20   26.50
  24   6 -12   20.50   34.10
  24   6 -12   48.50   32.70
 -22  -6  12  502.65   66.79
  22   6 -12  488.25   48.30
  22   6 -12  489.45   48.30
 -20  -6  12  566.34   62.19
  20   6 -12  544.35   51.49
  20   6 -12  609.64   46.20
 -18  -6  12  140.59   38.80
  18   6 -12  152.08   27.00
  18   6 -12  133.59   27.10
 -16  -6  12  458.85   54.79
  16   6 -12  548.85   42.20
  16   6 -12  537.65   43.60
 -14  -6  12  288.17   47.10
 -14  -6  12  412.66   53.09
  14   6 -12  412.96   38.20
  14   6 -12  385.06   36.20
 -12  -6  12  712.63   54.19
 -12  -6  12  604.34   57.89
  12   6 -12  561.24   39.90
  12   6 -12  570.74   43.40
  12   6 -12  646.74   43.10
 -10  -6  12  165.28   34.30
 -10  -6  12  207.58   37.00
  10   6 -12  217.08   32.50
  10   6 -12  220.78   29.70
  10   6 -12  301.37   34.70
  -8  -6  12  560.64   53.99
  -8  -6  12  441.06   55.59
   8   6 -12  446.46   36.80
   8   6 -12  402.26   37.70
  -6  -6  12  560.74   55.79
  -6  -6  12  378.36   55.99
  -6   6  12  433.76   39.50
   6   6 -12  421.06   39.20
   6   6 -12  515.75   40.00
  -4  -6  12  485.75   62.69
  -4  -6  12  421.06   66.79
   4   6 -12  577.54   47.50
   4   6 -12  565.84   45.90
  -4   6  12  490.05   43.30
  -2  -6  12  107.09   45.10
  -2   6  12  147.09   32.20
   2   6 -12  289.57   41.80
   2   6 -12  188.48   32.10
   0   6  12  125.99   35.90
   0   6 -12  158.08   30.80
   0   6 -12  114.89   29.40
   2   6  12  234.88   44.90
  -4   6 -12   71.69   34.10
  -4   6 -12   97.49   33.00
  -6   6 -12   39.90   37.20
  -6   6 -12   50.49   33.70
  -8   6 -12  141.69   43.40
  10   6  12   22.70   57.49
 -10   6 -12  120.69   45.40
 -12   6 -12   27.50   50.79
  33  -7 -12   72.09   58.89
  33   7 -12  197.68   54.89
  33   7 -12  175.48   57.39
  31  -7 -12   91.49   54.49
  31   7 -12   72.09   47.50
  31   7 -12   74.39   48.40
  29  -7 -12   87.99   51.29
  29   7 -12   22.10   40.60
  29   7 -12   -5.10   43.30
  27  -7 -12  138.09   37.60
  27   7 -12  113.39   42.30
  27   7 -12  133.79   42.00
  25   7 -12  203.98   42.10
  25   7 -12  156.28   38.80
  23   7 -12  215.58   37.30
 -21  -7  12  126.69   44.80
  21   7 -12  169.98   37.80
  21   7 -12  268.57   45.00
 -19  -7  12  115.19   39.20
  19   7 -12  193.58   31.50
  19   7 -12  180.98   30.50
 -17  -7  12  369.66   60.29
  17   7 -12  399.86   43.50
  17   7 -12  416.76   48.00
 -15  -7  12  508.35   61.59
 -15  -7  12  661.93   63.09
  15   7 -12  680.73   48.10
  15   7 -12  646.04   54.29
 -13  -7  12   55.09   32.40
 -13  -7  12   15.20   36.90
  13   7 -12   44.90   25.70
  13   7 -12   35.40   22.90
  13   7 -12   43.40   24.40
 -11  -7  12   87.99   35.50
 -11  -7  12  118.69   39.30
  11   7 -12  113.59   28.90
  11   7 -12  114.09   25.30
  11   7 -12   74.69   26.10
  -9  -7  12  600.14   64.09
  -9  -7  12  510.15   60.39
   9   7 -12  485.05   48.50
   9   7 -12  502.55   50.09
  -7  -7  12  212.88   43.00
  -7  -7  12  212.18   45.90
   7   7 -12  314.47   40.40
   7   7 -12  276.17   43.60
  -5  -7  12  133.29   43.60
   5   7 -12  110.89   25.40
  -5   7  12  146.49   30.80
   5   7 -12  109.89   27.00
  -3  -7  12  153.18   50.39
   3   7 -12  293.97   43.60
   3   7 -12  345.97   44.90
  -3   7  12  226.68   40.20
   1   7 -12  324.07   46.60
  -1   7  12  207.58   40.80
   1   7  12  372.26   52.49
  -1   7 -12  509.55   51.79
  -1   7 -12  538.25   56.79
  -3   7 -12   83.59   34.30
  -3   7 -12   37.10   37.80
  -5   7 -12   92.19   40.90
  -5   7 -12  160.88   39.10
  -7   7 -12  296.87   44.20
  -7   7 -12  211.28   45.00
  -9   7 -12   17.00   48.50
  32  -8 -12   85.79   58.49
  32   8 -12   -6.60   55.29
  30  -8 -12  101.39   51.69
  30   8 -12  120.39   48.90
  30   8 -12   47.80   47.70
  28  -8 -12   85.39   56.19
  28   8 -12   91.89   41.50
  28   8 -12   47.30   45.80
  26   8 -12    5.60   35.90
  26   8 -12   50.39   39.90
  24   8 -12  218.18   53.19
  24   8 -12  373.36   57.29
  22   8 -12  277.87   44.10
  22   8 -12  178.88   39.80
 -20  -8  12  111.59   51.99
  20   8 -12  168.98   37.40
  20   8 -12  183.38   40.20
 -18  -8  12  356.96   54.69
  18   8 -12  410.26   59.19
  18   8 -12  321.57   48.40
 -16  -8  12  403.36   66.59
  16   8 -12  315.77   50.39
  16   8 -12  447.36   50.29
 -14  -8  12  522.55   69.19
  14   8 -12  477.15   50.59
  14   8 -12  474.05   50.19
  14   8 -12  563.44   50.59
 -12  -8  12  328.37   51.09
  12   8 -12  313.27   46.50
  12   8 -12  344.97   45.70
  12   8 -12  377.56   46.00
 -10  -8  12  301.07   49.70
  10   8 -12  222.18   34.50
  10   8 -12  196.38   36.00
  -8  -8  12  236.88   51.19
   8   8 -12  305.87   43.80
   8   8 -12  286.97   46.00
  -6  -8  12  119.39   52.19
   6   8 -12  166.48   34.00
  -6   8  12  108.09   33.00
  -4   8  12   88.59   37.50
   4   8 -12  119.99   50.29
   4   8 -12  107.99   29.80
   2   8 -12  244.58   36.90
  -2   8  12  150.78   44.50
   2   8 -12  264.97   44.80
   0   8 -12  342.67   56.49
   0   8 -12  221.18   43.40
   0   8  12  221.98   58.79
  -2   8 -12  227.88   42.90
  -2   8 -12  299.47   48.70
  -4   8 -12  151.98   38.40
  -4   8 -12   56.69   41.10
  -6   8 -12  101.69   39.60
  -6   8 -12   80.19   43.60
  -8   8 -12   80.59   50.89
  29   9 -12   33.70   48.40
  29   9 -12   50.99   48.90
  27   9 -12   23.80   43.70
  27   9 -12   31.40   48.70
  25   9 -12  108.09   50.29
  25   9 -12   87.79   40.30
  23   9 -12   59.69   38.90
  23   9 -12   72.99   36.30
  21   9 -12  201.48   45.20
  21   9 -12  139.39   38.20
  19   9 -12  190.38   42.10
  19   9 -12  146.89   40.70
  17   9 -12   59.59   31.50
  17   9 -12   56.19   29.90
  15   9 -12  234.98   37.80
  15   9 -12  217.98   39.90
  15   9 -12  209.18   34.70
  13   9 -12  206.68   35.90
  13   9 -12  213.68   39.00
  13   9 -12  198.88   39.90
  11   9 -12   78.19   29.30
  11   9 -12   47.30   32.30
   9   9 -12  179.68   32.70
   9   9 -12  201.08   39.60
  -7   9  12   58.19   40.00
   7   9 -12   65.59   30.40
   7   9 -12   43.70   29.00
   5   9 -12  259.57   42.70
  -5   9  12  214.98   47.00
   5   9 -12  207.18   38.90
   3   9 -12   97.59   35.40
   3   9 -12  121.29   35.80
  -3   9  12   66.89   48.80
   1   9 -12    9.60   35.20
   1   9 -12   43.10   36.60
  -1   9 -12  280.97   42.70
  -1   9 -12  272.17   47.80
  -3   9 -12  -14.60   43.30
  -3   9 -12   -7.80   37.30
  -5   9 -12   79.19   43.90
  -5   9 -12   25.50   49.90
  24  10 -12  215.28   45.50
  24  10 -12  102.39   49.60
  22  10 -12  105.09   45.70
  22  10 -12   34.90   39.10
  20  10 -12   14.30   40.40
  20  10 -12   85.49   39.10
  18  10 -12  240.28   41.70
  16  10 -12  218.78   39.40
  16  10 -12  248.48   49.40
  16  10 -12  234.68   39.40
  14  10 -12  171.78   37.30
  14  10 -12  176.78   44.60
  14  10 -12  143.19   36.10
  12  10 -12   89.79   34.20
  12  10 -12   32.50   32.30
  10  10 -12  104.19   35.60
  10  10 -12  124.49   34.70
   8  10 -12  279.97   42.40
   8  10 -12  331.07   51.89
  -6  10  12  135.19   53.59
   6  10 -12  177.08   36.10
   6  10 -12  102.69   35.30
   4  10 -12   59.09   37.00
   4  10 -12   85.39   38.70
   2  10 -12  163.58   41.10
   2  10 -12  126.59   43.20
   0  10 -12  193.18   47.70
   0  10 -12   82.69   39.70
  -2  10 -12   -6.00   47.70
  -2  10 -12   26.90   44.20
  19  11 -12  134.79   51.99
  19  11 -12  111.79   40.50
  17  11 -12   81.19   38.50
  17  11 -12    1.00   45.20
  17  11 -12   34.20   36.60
  15  11 -12   14.50   35.10
  15  11 -12   12.70   37.00
  13  11 -12  186.88   41.30
  13  11 -12  193.28   39.10
  11  11 -12  160.88   38.30
 -11  11  12   98.49   35.30
  11  11 -12  127.99   40.10
   9  11 -12   63.79   37.70
   9  11 -12  147.09   41.40
   7  11 -12  125.99   42.40
   7  11 -12    1.40   37.30
   5  11 -12  127.89   44.50
   5  11 -12  118.59   40.50
   3  11 -12   16.20   47.30
  40   0 -13  126.09   61.19
  38   0 -13    6.40   50.59
  36   0 -13  132.99   44.80
  36   0 -13   71.19   47.20
  34   0 -13   75.39   49.20
  34   0 -13  124.59   34.50
  32   0 -13   43.90   39.00
  32   0 -13   44.70   27.80
  30   0 -13  293.17   45.20
  30   0 -13  271.37   45.70
  28   0 -13   86.09   29.10
  28   0 -13  133.39   27.10
  26   0 -13   -4.20   19.60
  24   0 -13  304.47   34.70
 -24   0  13  276.87   45.50
  22   0 -13  174.88   24.70
  22   0 -13  218.88   30.20
 -22   0  13  141.09   28.40
 -20   0  13  348.47   38.60
  20   0 -13  342.07   31.70
  20   0 -13  321.77   26.20
  18   0 -13  150.48   22.80
  18   0 -13  133.99   18.80
 -18   0  13  102.59   23.30
  16   0 -13  168.38   23.80
  16   0 -13  144.79   18.80
  14   0 -13  560.14   33.90
 -14   0  13  472.45   31.90
  14   0 -13  500.25   28.50
  12   0 -13  671.83   33.40
 -12   0  13  608.04   36.10
  12   0 -13  705.03   38.30
 -12   0  13  738.83   46.20
 -10   0  13  329.87   37.20
  10   0 -13  299.17   19.00
 -10   0  13  275.57   22.60
  10   0 -13  285.77   21.70
 -10   0  13  287.57   27.40
  10   0 -13  298.87   25.70
  -8   0  13   52.09   26.80
   8   0 -13   62.29   11.20
   8   0 -13   50.09   12.30
  -8   0  13   98.19   18.90
  -8   0  13   41.00   14.50
  -6   0  13  408.36   30.00
  -6   0  13  312.47   34.30
   6   0 -13  371.96   25.20
   6   0 -13  420.26   26.70
  -6   0  13  361.86   37.40
   4   0 -13  493.65   30.00
  -4   0  13  447.26   37.40
  -4   0  13  441.56   43.20
  -4   0  13  527.55   35.90
   4   0 -13  448.46   29.40
   2   0 -13  203.78   25.10
  -2   0  13  161.58   31.30
  -2   0  13  130.79   24.40
   2   0 -13  170.38   23.60
  -2   0  13  261.97   35.10
   0   0  13   14.00   23.00
   0   0 -13   48.20   18.80
   0   0  13   21.70   27.10
   0   0  13   61.49   32.80
  -2   0 -13  324.37   34.70
   2   0  13  372.46   49.50
   2   0  13  302.47   40.50
   2   0  13  297.87   39.50
   4   0  13  171.58   39.20
   4   0  13  226.38   40.30
  -4   0 -13  205.88   34.30
   6   0  13  141.29   57.19
  -6   0 -13  199.38   34.80
  -8   0 -13   53.59   34.40
 -10   0 -13    3.30   37.60
 -12   0 -13  122.59   43.00
 -14   0 -13   15.50   46.60
  39  -1 -13   96.49   56.59
  39   1 -13   76.49   54.79
  37  -1 -13   -6.90   43.00
  37  -1 -13   16.90   48.40
  37   1 -13  -31.10   46.30
  35  -1 -13   72.19   38.00
  35  -1 -13   22.90   44.30
  35   1 -13   38.70   46.10
  35   1 -13   81.79   41.60
  33  -1 -13   55.69   29.10
  33  -1 -13   55.19   45.60
  33   1 -13   52.49   35.50
  33   1 -13   59.69   37.40
  31  -1 -13  365.66   41.30
  31  -1 -13  380.76   57.09
  31   1 -13  272.97   52.29
  31   1 -13  363.06   58.29
  29  -1 -13  496.55   56.49
  29   1 -13  484.15   41.10
  29   1 -13  674.13   62.79
  27  -1 -13  119.99   29.00
  27   1 -13  102.09   22.00
  27   1 -13   41.20   25.90
 -25  -1  13 1020.60   70.19
  25  -1 -13 1103.39   61.39
  25   1 -13 1038.00   61.19
  25   1 -13 1053.19   52.89
 -23  -1  13 1824.92   85.89
  23  -1 -13 1679.33   79.59
  23   1 -13 1672.03   80.59
  23   1 -13 1778.72   76.79
 -23   1  13 1581.44   81.79
 -21  -1  13  102.89   27.30
  21  -1 -13  123.59   22.30
  21   1 -13  108.29   18.80
  21   1 -13  114.89   21.50
 -21   1  13  105.99   26.60
 -19  -1  13  888.21   55.29
  19  -1 -13  946.11   48.50
  19   1 -13  919.31   45.70
  19   1 -13  973.80   50.59
 -19   1  13  912.81   52.59
  17  -1 -13 1361.96   63.09
 -17  -1  13 1397.06   69.09
  17   1 -13 1402.06   61.09
  17   1 -13 1489.55   65.79
 -17   1  13 1501.45   68.29
 -15  -1  13 1147.79   62.69
 -15  -1  13 1318.27   57.59
  15  -1 -13 1182.18   55.99
  15   1 -13 1270.57   58.39
 -15   1  13 1318.27   60.29
  15   1 -13 1236.38   54.39
 -13  -1  13 1250.77   61.69
 -13  -1  13 1243.58   55.99
  13  -1 -13 1201.38   54.79
  13   1 -13 1244.38   53.39
 -13   1  13 1247.68   58.99
  13   1 -13 1189.88   56.49
  13   1 -13 1203.88   49.40
  11  -1 -13  537.95   31.40
 -11  -1  13  527.35   34.80
 -11  -1  13  509.65   40.40
  11   1 -13  480.95   32.40
  11   1 -13  474.45   29.90
 -11   1  13  445.16   37.80
  -9  -1  13 2425.26   95.19
  -9  -1  13 2135.59   93.79
   9  -1 -13 2141.69   88.29
  -9  -1  13 2392.46   88.39
   9   1 -13 2260.97   90.99
  -9   1  13 2240.78   91.99
   9   1 -13 2328.77   85.89
   9   1 -13 2195.08   87.09
   7  -1 -13 2249.77   87.59
  -7  -1  13 2322.07   99.19
  -7  -1  13 2551.84   93.29
[truncated: 487,377 more chars]
