# Supplementary material for: Halogen-bonding-induced diverse aggregation of 4,5-diiodo-1,2,3-triazolium salts with different anions
Source: Beilstein J Org Chem. 2020 Jan 13;16:78–87. doi: 10.3762/bjoc.16.10 (PMC7006493; doi:10.3762/bjoc.16.10)
Supplement: File 2 — Crystallographic Information Files (CIF). [file Beilstein_J_Org_Chem-16-78-s002.zip › mo_XXY4251_0m_a.cif]

data_mo_xxy4251_0m_a
_audit_creation_date               2019-05-08
_audit_creation_method
;
Olex2 1.2
(compiled 2018.05.29 svn.r3508 for OlexSys, GUI svn.r5506)
;
_shelx_SHELXL_version_number       '2016/6'
_audit_contact_author_address      ?
_audit_contact_author_email        ?
_audit_contact_author_name         ''
_audit_contact_author_phone        ?
_publ_contact_author_id_orcid      ?
_publ_section_references
;
Dolomanov, O.V., Bourhis, L.J., Gildea, R.J, Howard, J.A.K. & Puschmann, H.
 (2009), J. Appl. Cryst. 42, 339-341.

Sheldrick, G.M. (2008). Acta Cryst. A64, 112-122.

Sheldrick, G.M. (2015). Acta Cryst. A71, 3-8.
;
_chemical_name_common              ?
_chemical_name_systematic          ?
_chemical_formula_moiety           'C20 H22 I2 N3, C2 F3 O2'
_chemical_formula_sum              'C22 H22 F3 I2 N3 O2'
_chemical_formula_weight           671.22
_chemical_melting_point            ?
loop_
  _atom_type_symbol
  _atom_type_description
  _atom_type_scat_dispersion_real
  _atom_type_scat_dispersion_imag
  _atom_type_scat_source
 'C' 'C' 0.0033 0.0016 'International Tables Vol C Tables 4.2.6.8 and 6.1.1.4'
 'H' 'H' 0.0000 0.0000 'International Tables Vol C Tables 4.2.6.8 and 6.1.1.4'
 'F' 'F' 0.0171 0.0103 'International Tables Vol C Tables 4.2.6.8 and 6.1.1.4'
 'I' 'I' -0.4742 1.8119 'International Tables Vol C Tables 4.2.6.8 and 6.1.1.4'
 'N' 'N' 0.0061 0.0033 'International Tables Vol C Tables 4.2.6.8 and 6.1.1.4'
 'O' 'O' 0.0106 0.0060 'International Tables Vol C Tables 4.2.6.8 and 6.1.1.4'

_shelx_space_group_comment
;
The symmetry employed for this shelxl refinement is uniquely defined
by the following loop, which should always be used as a source of
symmetry information in preference to the above space-group names.
They are only intended as comments.
;
_space_group_crystal_system        'monoclinic'
_space_group_IT_number             14
_space_group_name_H-M_alt          'P 1 21/n 1'
_space_group_name_Hall             '-P 2yn'
loop_
  _space_group_symop_operation_xyz
 'x, y, z'
 '-x+1/2, y+1/2, -z+1/2'
 '-x, -y, -z'
 'x-1/2, -y-1/2, z-1/2'

_cell_length_a                     22.3708(19)
_cell_length_b                     11.2189(12)
_cell_length_c                     22.842(2)
_cell_angle_alpha                  90
_cell_angle_beta                   117.810(3)
_cell_angle_gamma                  90
_cell_volume                       5070.7(9)
_cell_formula_units_Z              8
_cell_measurement_reflns_used      9950
_cell_measurement_temperature      150(2)
_cell_measurement_theta_max        27.505
_cell_measurement_theta_min        2.518
_shelx_estimated_absorpt_T_max     0.703
_shelx_estimated_absorpt_T_min     0.594
_exptl_absorpt_coefficient_mu      2.525
_exptl_absorpt_correction_T_max    0.7456
_exptl_absorpt_correction_T_min    0.5207
_exptl_absorpt_correction_type     multi-scan
_exptl_absorpt_process_details    
 'SADABS-2016/2 (Bruker,2016/2) was used for absorption correction. wR2(int) was 0.0897 before and 0.0644 after correction. The Ratio of minimum to maximum transmission is 0.6984. The \l/2 correction factor is Not present.'
_exptl_absorpt_special_details     ?
_exptl_crystal_colour              'clear light colourless'
_exptl_crystal_colour_lustre       clear
_exptl_crystal_colour_modifier     light
_exptl_crystal_colour_primary      colourless
_exptl_crystal_density_diffrn      1.758
_exptl_crystal_density_meas        ?
_exptl_crystal_density_method      ?
_exptl_crystal_description         block
_exptl_crystal_F_000               2592
_exptl_crystal_size_max            0.23
_exptl_crystal_size_mid            0.19
_exptl_crystal_size_min            0.15
_exptl_transmission_factor_max     ?
_exptl_transmission_factor_min     ?
_diffrn_reflns_av_R_equivalents    0.0535
_diffrn_reflns_av_unetI/netI       0.0501
_diffrn_reflns_Laue_measured_fraction_full  0.992
_diffrn_reflns_Laue_measured_fraction_max  0.992
_diffrn_reflns_limit_h_max         26
_diffrn_reflns_limit_h_min         -29
_diffrn_reflns_limit_k_max         14
_diffrn_reflns_limit_k_min         -14
_diffrn_reflns_limit_l_max         29
_diffrn_reflns_limit_l_min         -29
_diffrn_reflns_number              49462
_diffrn_reflns_point_group_measured_fraction_full  0.992
_diffrn_reflns_point_group_measured_fraction_max  0.992
_diffrn_reflns_theta_full          25.242
_diffrn_reflns_theta_max           27.536
_diffrn_reflns_theta_min           2.518
_diffrn_ambient_temperature        150.0
_diffrn_detector_area_resol_mean   ?
_diffrn_measured_fraction_theta_full  0.992
_diffrn_measured_fraction_theta_max  0.992
_diffrn_measurement_device_type    'Bruker APEX-II CCD'
_diffrn_measurement_method         '\f and \w scans'
_diffrn_radiation_type             MoK\a
_diffrn_radiation_wavelength       0.71073
_diffrn_source                     ?
_diffrn_standards_number           0
_reflns_Friedel_coverage           0.000
_reflns_Friedel_fraction_full      .
_reflns_Friedel_fraction_max       .
_reflns_number_gt                  9297
_reflns_number_total               11611
_reflns_special_details
;
 Reflections were merged by SHELXL according to the crystal
 class for the calculation of statistics and refinement.
 
 _reflns_Friedel_fraction is defined as the number of unique
 Friedel pairs measured divided by the number that would be
 possible theoretically, ignoring centric projections and
 systematic absences.
;
_reflns_threshold_expression       'I > 2\s(I)'
_computing_cell_refinement         'SAINT V8.38A (?, 2016)'
_computing_data_collection         ?
_computing_data_reduction          'SAINT V8.38A (?, 2016)'
_computing_molecular_graphics      'Olex2 (Dolomanov et al., 2009)'
_computing_publication_material    'Olex2 (Dolomanov et al., 2009)'
_computing_structure_refinement    'XL (Sheldrick, 2008)'
_computing_structure_solution      'XT (Sheldrick, 2015)'
_refine_diff_density_max           3.580
_refine_diff_density_min           -1.871
_refine_diff_density_rms           0.269
_refine_ls_extinction_coef         .
_refine_ls_extinction_method       none
_refine_ls_goodness_of_fit_ref     1.132
_refine_ls_hydrogen_treatment      constr
_refine_ls_matrix_type             full
_refine_ls_number_parameters       597
_refine_ls_number_reflns           11611
_refine_ls_number_restraints       630
_refine_ls_R_factor_all            0.1111
_refine_ls_R_factor_gt             0.0914
_refine_ls_restrained_S_all        1.108
_refine_ls_shift/su_max            0.003
_refine_ls_shift/su_mean           0.000
_refine_ls_structure_factor_coef   Fsqd
_refine_ls_weighting_details      
 'w=1/[\s^2^(Fo^2^)+(0.0304P)^2^+228.9145P] where P=(Fo^2^+2Fc^2^)/3'
_refine_ls_weighting_scheme        calc
_refine_ls_wR_factor_gt            0.2130
_refine_ls_wR_factor_ref           0.2216
_refine_special_details            
;
 Short Inter HL..A Contact I ..O is halogen bonding.
;
_olex2_refinement_description
;
1. Fixed Uiso
 At 1.2 times of:
  All C(H) groups
 At 1.5 times of:
  All C(H,H,H) groups
2. Uiso/Uaniso restraints and constraints
Uanis(F11) \\sim Ueq, Uanis(F0AA) \\sim Ueq, Uanis(F13) \\sim Ueq, Uanis(F1AA)
\\sim Ueq, Uanis(F7) \\sim Ueq, Uanis(F2AA) \\sim Ueq: with sigma of 0.001 and
sigma for terminal atoms of 0.002
Uanis(C015) \\sim Ueq: with sigma of 0.001 and sigma for terminal atoms of 0.002
Uanis(F14) \\sim Ueq, Uanis(F16) \\sim Ueq, Uanis(F15) \\sim Ueq: with sigma of
0.001 and sigma for terminal atoms of 0.002
Uanis(F0AA) \\sim Ueq, Uanis(F2AA) \\sim Ueq, Uanis(F1AA) \\sim Ueq,
Uanis(F15A) \\sim Ueq, Uanis(F16A) \\sim Ueq, Uanis(F14A) \\sim Ueq: with sigma
of 0.001 and sigma for terminal atoms of 0.002
3. Rigid body (RIGU) restrains
 All non-hydrogen atoms
 with sigma for 1-2 distances of 0.004 and sigma for 1-3 distances of 0.004
4. Others
 Sof(F0AA)=Sof(F2AA)=Sof(F1AA)=1-FVAR(1)
 Sof(F7)=Sof(F11)=Sof(F13)=FVAR(1)
 Sof(F15A)=Sof(F16A)=Sof(F14A)=1-FVAR(2)
 Sof(F16)=Sof(F15)=Sof(F14)=FVAR(2)
5.a Aromatic/amide H refined with riding coordinates:
 C10(H10), C7(H7), C19(H19), C21(H21), C27(H27), C25(H25), C34(H34), C36(H36)
5.b Fitted hexagon refined as free rotating group:
 C13(C11,C10,C8,C7,C6), C15(C16,C17,C19,C20,C21), C23(C28,C27,C26,C25,C24),
 C35(C34,C33,C32,C37,C36)
5.c Idealised Me refined as rotating group:
 C18(H18A,H18B,H18C), C38(H38A,H38B,H38C), C14(H14A,H14B,H14C), C9(H9A,H9B,
 H9C), C12(H12A,H12B,H12C), C31(H31A,H31B,H31C), C30(H30A,H30B,H30C), C5(H5A,
 H5B,H5C), C22(H22A,H22B,H22C), C40(H40A,H40B,H40C), C39(H39A,H39B,H39C),
 C29(H29A,H29B,H29C)
;
_atom_sites_solution_hydrogens     geom
_atom_sites_solution_primary       dual
_atom_sites_solution_secondary     ?
loop_
  _atom_site_label
  _atom_site_type_symbol
  _atom_site_fract_x
  _atom_site_fract_y
  _atom_site_fract_z
  _atom_site_U_iso_or_equiv
  _atom_site_adp_type
  _atom_site_occupancy
  _atom_site_site_symmetry_order
  _atom_site_calc_flag
  _atom_site_refinement_flags_posn
  _atom_site_refinement_flags_adp
  _atom_site_refinement_flags_occupancy
  _atom_site_disorder_assembly
  _atom_site_disorder_group
 I1 I 0.61772(4) 0.81965(7) 0.53967(4) 0.02381(18) Uani 1 1 d . U . . .
 I4 I 0.72005(4) 1.50441(8) 0.57884(5) 0.0301(2) Uani 1 1 d . U . . .
 I2 I 0.61830(4) 0.79358(7) 0.36179(4) 0.0288(2) Uani 1 1 d . U . . .
 I3 I 0.72108(4) 1.47931(9) 0.39990(4) 0.0331(2) Uani 1 1 d . U . . .
 O3 O 0.4360(6) 1.3120(9) 0.4009(5) 0.042(2) Uani 1 1 d . U . . .
 N3 N 0.6863(5) 1.0280(9) 0.4281(5) 0.0229(19) Uani 1 1 d . U . . .
 N2 N 0.7059(5) 1.0991(9) 0.4809(5) 0.0228(19) Uani 1 1 d . U . . .
 N1 N 0.6859(5) 1.0414(9) 0.5196(5) 0.0212(18) Uani 1 1 d . U . . .
 C1 C 0.6557(6) 0.9355(10) 0.4934(6) 0.020(2) Uani 1 1 d . U . . .
 N6 N 0.8651(5) 1.4786(9) 0.6020(5) 0.0217(18) Uani 1 1 d . U . . .
 N4 N 0.8653(5) 1.4647(10) 0.5112(5) 0.027(2) Uani 1 1 d . U . . .
 O4 O 0.3798(6) 1.4834(10) 0.3880(7) 0.055(3) Uani 1 1 d . U . . .
 C13 C 0.6995(4) 1.0660(7) 0.3753(4) 0.024(2) Uani 1 1 d . U . . .
 C11 C 0.7539(4) 1.0204(7) 0.3688(4) 0.029(2) Uani 1 1 d G U . . .
 C10 C 0.7677(4) 1.0629(8) 0.3192(4) 0.033(3) Uani 1 1 d G U . . .
 H10 H 0.804869 1.031680 0.314749 0.040 Uiso 1 1 calc R . . . .
 C8 C 0.7273(4) 1.1510(8) 0.2762(4) 0.031(3) Uani 1 1 d G U . . .
 C7 C 0.6729(4) 1.1967(7) 0.2828(4) 0.033(3) Uani 1 1 d G U . . .
 H7 H 0.645276 1.256903 0.253424 0.040 Uiso 1 1 calc R . . . .
 C6 C 0.6591(4) 1.1542(7) 0.3323(4) 0.028(2) Uani 1 1 d G U . . .
 N5 N 0.9065(5) 1.4660(10) 0.5759(5) 0.025(2) Uani 1 1 d . U . . .
 C2 C 0.6554(6) 0.9253(11) 0.4331(6) 0.022(2) Uani 1 1 d . U . . .
 C4 C 0.7988(6) 1.4844(11) 0.5561(6) 0.025(2) Uani 1 1 d . U . . .
 C15 C 0.7532(4) 1.0543(6) 0.6390(3) 0.024(2) Uani 1 1 d . U . . .
 C16 C 0.6987(4) 1.0937(6) 0.5809(3) 0.020(2) Uani 1 1 d G U . . .
 C17 C 0.6564(3) 1.1823(7) 0.5832(3) 0.024(2) Uani 1 1 d G U . . .
 C19 C 0.6686(4) 1.2316(6) 0.6436(4) 0.028(2) Uani 1 1 d G U . . .
 H19 H 0.639674 1.292150 0.645127 0.033 Uiso 1 1 calc R . . . .
 C20 C 0.7230(4) 1.1922(7) 0.7017(3) 0.028(2) Uani 1 1 d G U . . .
 C21 C 0.7653(3) 1.1036(7) 0.6994(3) 0.027(2) Uani 1 1 d G U . . .
 H21 H 0.802542 1.076732 0.739142 0.033 Uiso 1 1 calc R . . . .
 O2 O 1.1250(6) 1.0199(12) 0.7735(6) 0.058(3) Uani 1 1 d . U . . .
 C3 C 0.7993(6) 1.4754(12) 0.4965(6) 0.027(2) Uani 1 1 d . U . . .
 C18 C 0.5939(7) 1.2247(14) 0.5183(7) 0.039(3) Uani 1 1 d . U . . .
 H18A H 0.608240 1.284565 0.496217 0.059 Uiso 1 1 calc GR . . . .
 H18B H 0.560208 1.259595 0.529287 0.059 Uiso 1 1 calc GR . . . .
 H18C H 0.574006 1.156398 0.488724 0.059 Uiso 1 1 calc GR . . . .
 C00R C 0.4246(7) 1.4191(12) 0.3885(7) 0.032(2) Uani 1 1 d . U . . .
 C23 C 0.8917(4) 1.4536(8) 0.4662(4) 0.030(2) Uani 1 1 d . U . . .
 C28 C 0.8912(4) 1.3443(7) 0.4373(4) 0.036(3) Uani 1 1 d G U . . .
 C27 C 0.9077(5) 1.3379(8) 0.3859(5) 0.050(3) Uani 1 1 d G U . . .
 H27 H 0.907366 1.263124 0.366124 0.060 Uiso 1 1 calc R . . . .
 C26 C 0.9249(5) 1.4408(10) 0.3633(4) 0.048(3) Uani 1 1 d G U . . .
 C25 C 0.9254(4) 1.5501(8) 0.3921(4) 0.043(3) Uani 1 1 d G U . . .
 H25 H 0.937159 1.620492 0.376670 0.051 Uiso 1 1 calc R . . . .
 C24 C 0.9089(5) 1.5565(7) 0.4436(4) 0.034(3) Uani 1 1 d G U . . .
 C38 C 0.8990(8) 1.7088(12) 0.6576(8) 0.041(3) Uani 1 1 d . U . . .
 H38A H 0.933662 1.707514 0.642710 0.061 Uiso 1 1 calc GR . . . .
 H38B H 0.903832 1.781672 0.683063 0.061 Uiso 1 1 calc GR . . . .
 H38C H 0.854113 1.706999 0.619013 0.061 Uiso 1 1 calc GR . . . .
 C00Y C 0.4722(8) 1.4830(15) 0.3674(9) 0.046(3) Uani 1 1 d . U . . .
 C00Z C 1.0778(7) 0.9533(13) 0.7432(8) 0.038(3) Uani 1 1 d . U . . .
 O1 O 1.0621(7) 0.8576(12) 0.7574(6) 0.067(4) Uani 1 1 d . U . . .
 C14 C 0.8010(7) 0.9631(12) 0.6350(7) 0.032(3) Uani 1 1 d . U . . .
 H14A H 0.779436 0.884455 0.625533 0.049 Uiso 1 1 calc GR . . . .
 H14B H 0.842556 0.960451 0.677299 0.049 Uiso 1 1 calc GR . . . .
 H14C H 0.811923 0.985355 0.599627 0.049 Uiso 1 1 calc GR . . . .
 C015 C 1.0292(9) 1.0011(16) 0.6734(9) 0.048(3) Uani 1 1 d . U . . .
 C9 C 0.7450(10) 1.2032(17) 0.2247(8) 0.051(4) Uani 1 1 d . U . . .
 H9A H 0.793708 1.195681 0.240193 0.077 Uiso 1 1 calc GR . . . .
 H9B H 0.732194 1.287567 0.217769 0.077 Uiso 1 1 calc GR . . . .
 H9C H 0.720423 1.159905 0.182843 0.077 Uiso 1 1 calc GR . . . .
 C12 C 0.7994(8) 0.9265(13) 0.4171(7) 0.038(3) Uani 1 1 d . U . . .
 H12A H 0.809189 0.948572 0.462238 0.057 Uiso 1 1 calc GR . . . .
 H12B H 0.841757 0.921405 0.414394 0.057 Uiso 1 1 calc GR . . . .
 H12C H 0.776561 0.848972 0.405899 0.057 Uiso 1 1 calc GR . . . .
 C35 C 0.9403(4) 1.5135(8) 0.8077(3) 0.036(3) Uani 1 1 d . U . . .
 C34 C 0.9244(5) 1.4011(7) 0.7788(4) 0.038(3) Uani 1 1 d G U . . .
 H34 H 0.930079 1.332738 0.805520 0.045 Uiso 1 1 calc R . . . .
 C33 C 0.9000(4) 1.3886(6) 0.7110(4) 0.031(2) Uani 1 1 d G U . . .
 C32 C 0.8916(4) 1.4886(7) 0.6719(3) 0.024(2) Uani 1 1 d G U . . .
 C37 C 0.9076(4) 1.6010(6) 0.7008(3) 0.025(2) Uani 1 1 d G U . . .
 C36 C 0.9320(4) 1.6134(6) 0.7686(4) 0.033(3) Uani 1 1 d G U . . .
 H36 H 0.942898 1.690234 0.788347 0.039 Uiso 1 1 calc R . . . .
 C31 C 0.9119(8) 1.6764(14) 0.4780(7) 0.040(3) Uani 1 1 d . U . . .
 H31A H 0.881015 1.673986 0.497385 0.060 Uiso 1 1 calc GR . . . .
 H31B H 0.898455 1.741020 0.445385 0.060 Uiso 1 1 calc GR . . . .
 H31C H 0.958076 1.690407 0.512914 0.060 Uiso 1 1 calc GR . . . .
 C30 C 0.9356(8) 1.4324(19) 0.3035(7) 0.051(4) Uani 1 1 d . U . . .
 H30A H 0.952709 1.352848 0.301442 0.077 Uiso 1 1 calc GR . . . .
 H30B H 0.968538 1.492648 0.306244 0.077 Uiso 1 1 calc GR . . . .
 H30C H 0.892660 1.446023 0.263591 0.077 Uiso 1 1 calc GR . . . .
 C5 C 0.5956(6) 1.2029(15) 0.3356(7) 0.040(3) Uani 1 1 d . U . . .
 H5A H 0.557531 1.148573 0.311844 0.060 Uiso 1 1 calc GR . . . .
 H5B H 0.584299 1.281905 0.314999 0.060 Uiso 1 1 calc GR . . . .
 H5C H 0.605096 1.208810 0.381903 0.060 Uiso 1 1 calc GR . . . .
 C22 C 0.7392(8) 1.2482(14) 0.7674(7) 0.039(3) Uani 1 1 d . U . . .
 H22A H 0.736841 1.187350 0.797017 0.059 Uiso 1 1 calc GR . . . .
 H22B H 0.706409 1.311407 0.760729 0.059 Uiso 1 1 calc GR . . . .
 H22C H 0.784796 1.282097 0.787033 0.059 Uiso 1 1 calc GR . . . .
 C40 C 0.9681(9) 1.531(2) 0.8820(7) 0.056(5) Uani 1 1 d . U . . .
 H40A H 0.983788 1.612993 0.893745 0.084 Uiso 1 1 calc GR . . . .
 H40B H 1.005921 1.475840 0.905633 0.084 Uiso 1 1 calc GR . . . .
 H40C H 0.932395 1.514304 0.894286 0.084 Uiso 1 1 calc GR . . . .
 C39 C 0.8838(9) 1.2690(13) 0.6784(9) 0.047(4) Uani 1 1 d . U . . .
 H39A H 0.834720 1.260096 0.652515 0.071 Uiso 1 1 calc GR . . . .
 H39B H 0.901729 1.206543 0.712240 0.071 Uiso 1 1 calc GR . . . .
 H39C H 0.904481 1.261793 0.648950 0.071 Uiso 1 1 calc GR . . . .
 C29 C 0.8759(10) 1.2336(16) 0.4653(9) 0.059(4) Uani 1 1 d . U . . .
 H29A H 0.897872 1.239110 0.513719 0.089 Uiso 1 1 calc GR . . . .
 H29B H 0.893051 1.163544 0.452241 0.089 Uiso 1 1 calc GR . . . .
 H29C H 0.826962 1.226143 0.448232 0.089 Uiso 1 1 calc GR . . . .
 F7 F 0.4362(11) 1.537(2) 0.3079(11) 0.061(4) Uani 0.504(14) 1 d . U P A 1
 F11 F 0.5015(11) 1.578(2) 0.4040(11) 0.062(4) Uani 0.504(14) 1 d . U P A 1
 F13 F 0.5135(11) 1.413(2) 0.3596(11) 0.058(4) Uani 0.504(14) 1 d . U P A 1
 F0AA F 0.5366(10) 1.4536(19) 0.4017(11) 0.054(4) Uani 0.496(14) 1 d . U P A 2
 F2AA F 0.4635(11) 1.595(2) 0.3564(12) 0.060(4) Uani 0.496(14) 1 d . U P A 2
 F1AA F 0.4663(11) 1.429(2) 0.3103(11) 0.062(4) Uani 0.496(14) 1 d . U P A 2
 F16 F 1.0253(9) 1.1211(17) 0.6681(9) 0.056(4) Uani 0.574(16) 1 d . U P B 1
 F15 F 0.9676(10) 0.963(2) 0.6448(10) 0.065(4) Uani 0.574(16) 1 d . U P B 1
 F14 F 1.0549(10) 0.9795(19) 0.6305(10) 0.065(4) Uani 0.574(16) 1 d . U P B 1
 F15A F 0.9646(12) 1.016(2) 0.6664(13) 0.055(5) Uani 0.426(16) 1 d . U P B 2
 F16A F 1.0142(13) 0.917(2) 0.6248(12) 0.057(5) Uani 0.426(16) 1 d . U P B 2
 F14A F 1.0505(14) 1.090(3) 0.6493(13) 0.065(5) Uani 0.426(16) 1 d . U P B 2

loop_
  _atom_site_aniso_label
  _atom_site_aniso_U_11
  _atom_site_aniso_U_22
  _atom_site_aniso_U_33
  _atom_site_aniso_U_23
  _atom_site_aniso_U_13
  _atom_site_aniso_U_12
 I1 0.0309(4) 0.0185(4) 0.0233(4) 0.0034(3) 0.0137(3) -0.0013(3)
 I4 0.0222(4) 0.0314(4) 0.0430(5) 0.0007(4) 0.0204(4) 0.0020(3)
 I2 0.0368(5) 0.0254(4) 0.0250(4) -0.0075(3) 0.0150(4) -0.0010(3)
 I3 0.0215(4) 0.0405(5) 0.0299(4) -0.0035(4) 0.0058(3) 0.0030(3)
 O3 0.054(6) 0.031(4) 0.052(6) 0.010(4) 0.036(5) 0.000(4)
 N3 0.030(5) 0.022(4) 0.021(4) 0.000(3) 0.015(4) 0.002(4)
 N2 0.031(5) 0.015(4) 0.028(4) 0.000(3) 0.019(4) -0.002(4)
 N1 0.028(5) 0.022(4) 0.015(4) 0.002(3) 0.011(4) 0.003(4)
 C1 0.025(5) 0.019(5) 0.020(5) 0.002(4) 0.013(4) 0.000(4)
 N6 0.019(4) 0.023(5) 0.026(4) 0.001(4) 0.013(3) -0.002(4)
 N4 0.019(4) 0.037(6) 0.025(4) -0.004(4) 0.011(3) -0.002(4)
 O4 0.053(7) 0.040(6) 0.096(10) 0.015(6) 0.055(7) 0.007(5)
 C13 0.038(6) 0.017(5) 0.024(5) 0.001(4) 0.020(5) -0.001(4)
 C11 0.042(6) 0.025(6) 0.029(6) 0.002(4) 0.023(5) 0.003(5)
 C10 0.040(7) 0.040(7) 0.027(6) 0.000(5) 0.022(5) 0.003(5)
 C8 0.038(6) 0.037(7) 0.022(6) 0.000(5) 0.019(5) -0.003(5)
 C7 0.041(7) 0.029(7) 0.034(7) 0.010(5) 0.021(6) 0.001(5)
 C6 0.032(6) 0.027(6) 0.026(6) 0.002(4) 0.014(5) 0.000(4)
 N5 0.019(4) 0.030(5) 0.024(4) -0.006(4) 0.010(3) -0.001(4)
 C2 0.029(6) 0.021(5) 0.020(5) -0.004(4) 0.013(5) -0.003(4)
 C4 0.021(4) 0.027(6) 0.030(5) 0.003(5) 0.014(4) 0.005(4)
 C15 0.035(6) 0.017(5) 0.019(4) 0.000(4) 0.013(4) -0.005(4)
 C16 0.033(5) 0.017(5) 0.021(4) 0.004(4) 0.021(4) 0.003(4)
 C17 0.021(5) 0.022(5) 0.024(5) -0.003(4) 0.008(4) 0.002(4)
 C19 0.028(6) 0.026(6) 0.030(5) -0.011(4) 0.015(4) 0.000(5)
 C20 0.032(6) 0.028(6) 0.029(5) -0.002(4) 0.019(4) -0.005(5)
 C21 0.032(6) 0.027(6) 0.020(5) -0.003(4) 0.010(5) -0.004(4)
 O2 0.051(6) 0.067(8) 0.037(6) 0.013(5) 0.004(5) -0.018(5)
 C3 0.020(4) 0.030(6) 0.028(4) 0.000(5) 0.011(4) 0.006(5)
 C18 0.025(6) 0.043(8) 0.026(6) -0.001(6) -0.008(5) 0.009(6)
 C00R 0.038(6) 0.029(5) 0.028(6) -0.006(5) 0.015(5) -0.004(4)
 C23 0.023(6) 0.045(5) 0.023(5) -0.009(5) 0.011(5) -0.001(5)
 C28 0.023(6) 0.051(6) 0.025(6) -0.013(5) 0.004(5) 0.011(5)
 C27 0.031(7) 0.080(9) 0.045(8) -0.007(7) 0.021(6) 0.018(7)
 C26 0.024(7) 0.087(9) 0.033(7) -0.005(6) 0.014(6) 0.015(7)
 C25 0.024(6) 0.079(8) 0.027(6) 0.009(6) 0.013(5) 0.018(7)
 C24 0.024(6) 0.049(6) 0.033(6) 0.001(5) 0.016(5) 0.005(5)
 C38 0.046(8) 0.021(6) 0.056(8) 0.006(6) 0.025(7) 0.005(6)
 C00Y 0.044(6) 0.045(5) 0.059(6) 0.005(4) 0.033(5) -0.004(4)
 C00Z 0.035(5) 0.034(6) 0.050(5) -0.004(5) 0.024(4) 0.001(4)
 O1 0.061(8) 0.055(7) 0.054(7) 0.024(6) 0.001(6) -0.008(6)
 C14 0.033(7) 0.029(6) 0.032(7) 0.002(5) 0.012(6) 0.005(5)
 C015 0.048(3) 0.048(3) 0.048(3) 0.0001(10) 0.0221(15) 0.0001(10)
 C9 0.070(11) 0.055(10) 0.044(9) 0.007(7) 0.039(8) -0.007(9)
 C12 0.044(8) 0.035(7) 0.040(7) 0.013(6) 0.024(7) 0.014(6)
 C35 0.023(6) 0.063(7) 0.023(5) 0.005(4) 0.013(5) 0.004(6)
 C34 0.029(7) 0.052(7) 0.036(5) 0.013(5) 0.018(5) -0.001(6)
 C33 0.026(6) 0.035(5) 0.036(5) 0.007(4) 0.016(5) 0.004(5)
 C32 0.018(5) 0.028(5) 0.026(4) -0.003(4) 0.011(4) 0.003(4)
 C37 0.021(5) 0.031(5) 0.023(5) -0.003(4) 0.011(4) 0.006(4)
 C36 0.026(6) 0.045(6) 0.027(5) -0.005(4) 0.013(5) 0.002(5)
 C31 0.040(8) 0.039(6) 0.037(7) 0.009(6) 0.014(6) 0.005(6)
 C30 0.035(8) 0.090(13) 0.023(6) 0.001(7) 0.007(6) 0.026(8)
 C5 0.019(6) 0.061(10) 0.030(7) 0.006(7) 0.002(5) -0.003(5)
 C22 0.053(9) 0.035(7) 0.028(6) -0.003(5) 0.018(6) 0.008(7)
 C40 0.047(9) 0.097(14) 0.026(6) 0.011(7) 0.019(6) 0.006(9)
 C39 0.060(10) 0.029(6) 0.055(9) 0.010(6) 0.030(8) -0.005(7)
 C29 0.078(13) 0.047(7) 0.057(10) -0.030(7) 0.035(10) -0.011(8)
 F7 0.061(5) 0.062(5) 0.060(4) 0.004(2) 0.029(3) -0.002(2)
 F11 0.062(5) 0.062(5) 0.062(5) -0.001(2) 0.029(3) -0.004(2)
 F13 0.058(5) 0.060(5) 0.060(5) 0.000(2) 0.030(3) 0.001(2)
 F0AA 0.052(4) 0.056(5) 0.056(5) 0.002(2) 0.026(2) -0.001(2)
 F2AA 0.060(5) 0.059(5) 0.062(5) 0.0023(19) 0.029(3) -0.0003(19)
 F1AA 0.063(5) 0.064(5) 0.061(5) -0.001(2) 0.031(3) -0.001(2)
 F16 0.057(4) 0.054(4) 0.055(4) 0.0006(19) 0.025(2) 0.0015(19)
 F15 0.064(4) 0.065(5) 0.065(5) 0.001(2) 0.029(2) -0.002(2)
 F14 0.066(5) 0.067(5) 0.064(5) 0.000(2) 0.032(3) 0.002(2)
 F15A 0.054(5) 0.055(5) 0.055(5) 0.000(2) 0.025(3) 0.002(2)
 F16A 0.058(5) 0.057(5) 0.056(5) -0.001(2) 0.026(3) 0.001(2)
 F14A 0.065(5) 0.064(5) 0.064(5) 0.003(2) 0.030(3) -0.002(2)

_geom_special_details
;
 All esds (except the esd in the dihedral angle between two l.s. planes)
 are estimated using the full covariance matrix.  The cell esds are taken
 into account individually in the estimation of esds in distances, angles
 and torsion angles; correlations between esds in cell parameters are only
 used when they are defined by crystal symmetry.  An approximate (isotropic)
 treatment of cell esds is used for estimating esds involving l.s. planes.
;
loop_
  _geom_bond_atom_site_label_1
  _geom_bond_atom_site_label_2
  _geom_bond_distance
  _geom_bond_site_symmetry_2
  _geom_bond_publ_flag
 I1 C1 2.088(11) . ?
 I4 C4 2.068(12) . ?
 I2 C2 2.065(11) . ?
 I3 C3 2.080(12) . ?
 O3 C00R 1.233(17) . ?
 N3 N2 1.337(14) . ?
 N3 C13 1.433(11) . ?
 N3 C2 1.375(15) . ?
 N2 N1 1.331(13) . ?
 N1 C1 1.360(15) . ?
 N1 C16 1.419(10) . ?
 C1 C2 1.380(16) . ?
 N6 N5 1.323(13) . ?
 N6 C4 1.361(15) . ?
 N6 C32 1.424(11) . ?
 N4 N5 1.328(14) . ?
 N4 C3 1.358(15) . ?
 N4 C23 1.411(11) . ?
 O4 C00R 1.232(17) . ?
 C13 C11 1.3900 . ?
 C13 C6 1.3900 . ?
 C11 C10 1.3900 . ?
 C11 C12 1.522(14) . ?
 C10 H10 0.9500 . ?
 C10 C8 1.3900 . ?
 C8 C7 1.3900 . ?
 C8 C9 1.524(15) . ?
 C7 H7 0.9500 . ?
 C7 C6 1.3900 . ?
 C6 C5 1.554(15) . ?
 C4 C3 1.371(17) . ?
 C15 C16 1.3900 . ?
 C15 C21 1.3900 . ?
 C15 C14 1.514(14) . ?
 C16 C17 1.3900 . ?
 C17 C19 1.3900 . ?
 C17 C18 1.564(13) . ?
 C19 H19 0.9500 . ?
 C19 C20 1.3900 . ?
 C20 C21 1.3900 . ?
 C20 C22 1.506(14) . ?
 C21 H21 0.9500 . ?
 O2 C00Z 1.212(18) . ?
 C18 H18A 0.9800 . ?
 C18 H18B 0.9800 . ?
 C18 H18C 0.9800 . ?
 C00R C00Y 1.54(2) . ?
 C23 C28 1.3900 . ?
 C23 C24 1.3900 . ?
 C28 C27 1.3900 . ?
 C28 C29 1.51(2) . ?
 C27 H27 0.9500 . ?
 C27 C26 1.3900 . ?
 C26 C25 1.3900 . ?
 C26 C30 1.496(15) . ?
 C25 H25 0.9500 . ?
 C25 C24 1.3900 . ?
 C24 C31 1.543(17) . ?
 C38 H38A 0.9800 . ?
 C38 H38B 0.9800 . ?
 C38 H38C 0.9800 . ?
 C38 C37 1.516(15) . ?
 C00Y F7 1.36(3) . ?
 C00Y F11 1.33(3) . ?
 C00Y F13 1.29(3) . ?
 C00Y F0AA 1.32(3) . ?
 C00Y F2AA 1.27(3) . ?
 C00Y F1AA 1.39(3) . ?
 C00Z O1 1.220(19) . ?
 C00Z C015 1.55(2) . ?
 C14 H14A 0.9800 . ?
 C14 H14B 0.9800 . ?
 C14 H14C 0.9800 . ?
 C015 F16 1.35(3) . ?
 C015 F15 1.29(3) . ?
 C015 F14 1.37(3) . ?
 C015 F15A 1.39(3) . ?
 C015 F16A 1.38(3) . ?
 C015 F14A 1.33(3) . ?
 C9 H9A 0.9800 . ?
 C9 H9B 0.9800 . ?
 C9 H9C 0.9800 . ?
 C12 H12A 0.9800 . ?
 C12 H12B 0.9800 . ?
 C12 H12C 0.9800 . ?
 C35 C34 1.3900 . ?
 C35 C36 1.3900 . ?
 C35 C40 1.523(16) . ?
 C34 H34 0.9500 . ?
 C34 C33 1.3900 . ?
 C33 C32 1.3900 . ?
 C33 C39 1.496(17) . ?
 C32 C37 1.3900 . ?
 C37 C36 1.3900 . ?
 C36 H36 0.9500 . ?
 C31 H31A 0.9800 . ?
 C31 H31B 0.9800 . ?
 C31 H31C 0.9800 . ?
 C30 H30A 0.9800 . ?
 C30 H30B 0.9800 . ?
 C30 H30C 0.9800 . ?
 C5 H5A 0.9800 . ?
 C5 H5B 0.9800 . ?
 C5 H5C 0.9800 . ?
 C22 H22A 0.9800 . ?
 C22 H22B 0.9800 . ?
 C22 H22C 0.9800 . ?
 C40 H40A 0.9800 . ?
 C40 H40B 0.9800 . ?
 C40 H40C 0.9800 . ?
 C39 H39A 0.9800 . ?
 C39 H39B 0.9800 . ?
 C39 H39C 0.9800 . ?
 C29 H29A 0.9800 . ?
 C29 H29B 0.9800 . ?
 C29 H29C 0.9800 . ?

loop_
  _geom_angle_atom_site_label_1
  _geom_angle_atom_site_label_2
  _geom_angle_atom_site_label_3
  _geom_angle
  _geom_angle_site_symmetry_1
  _geom_angle_site_symmetry_3
  _geom_angle_publ_flag
 N2 N3 C13 118.1(9) . . ?
 N2 N3 C2 113.0(9) . . ?
 C2 N3 C13 128.9(9) . . ?
 N1 N2 N3 103.8(9) . . ?
 N2 N1 C1 112.6(9) . . ?
 N2 N1 C16 118.7(9) . . ?
 C1 N1 C16 128.7(9) . . ?
 N1 C1 I1 123.9(8) . . ?
 N1 C1 C2 106.3(10) . . ?
 C2 C1 I1 129.8(9) . . ?
 N5 N6 C4 113.4(10) . . ?
 N5 N6 C32 120.0(9) . . ?
 C4 N6 C32 126.5(9) . . ?
 N5 N4 C3 112.6(10) . . ?
 N5 N4 C23 120.2(9) . . ?
 C3 N4 C23 127.2(10) . . ?
 C11 C13 N3 121.0(6) . . ?
 C11 C13 C6 120.0 . . ?
 C6 C13 N3 118.9(6) . . ?
 C13 C11 C12 120.0(7) . . ?
 C10 C11 C13 120.0 . . ?
 C10 C11 C12 120.0(7) . . ?
 C11 C10 H10 120.0 . . ?
 C8 C10 C11 120.0 . . ?
 C8 C10 H10 120.0 . . ?
 C10 C8 C7 120.0 . . ?
 C10 C8 C9 120.1(9) . . ?
 C7 C8 C9 119.8(9) . . ?
 C8 C7 H7 120.0 . . ?
 C6 C7 C8 120.0 . . ?
 C6 C7 H7 120.0 . . ?
 C13 C6 C5 121.7(7) . . ?
 C7 C6 C13 120.0 . . ?
 C7 C6 C5 118.3(7) . . ?
 N6 N5 N4 103.6(9) . . ?
 N3 C2 I2 124.5(8) . . ?
 N3 C2 C1 104.2(10) . . ?
 C1 C2 I2 131.3(9) . . ?
 N6 C4 I4 124.1(9) . . ?
 N6 C4 C3 104.6(10) . . ?
 C3 C4 I4 131.3(9) . . ?
 C16 C15 C21 120.0 . . ?
 C16 C15 C14 119.1(7) . . ?
 C21 C15 C14 120.8(7) . . ?
 C15 C16 N1 119.7(6) . . ?
 C17 C16 N1 120.3(6) . . ?
 C17 C16 C15 120.0 . . ?
 C16 C17 C19 120.0 . . ?
 C16 C17 C18 120.4(7) . . ?
 C19 C17 C18 119.6(7) . . ?
 C17 C19 H19 120.0 . . ?
 C20 C19 C17 120.0 . . ?
 C20 C19 H19 120.0 . . ?
 C19 C20 C21 120.0 . . ?
 C19 C20 C22 121.0(7) . . ?
 C21 C20 C22 118.9(8) . . ?
 C15 C21 H21 120.0 . . ?
 C20 C21 C15 120.0 . . ?
 C20 C21 H21 120.0 . . ?
 N4 C3 I3 123.0(9) . . ?
 N4 C3 C4 105.8(11) . . ?
 C4 C3 I3 131.3(9) . . ?
 C17 C18 H18A 109.5 . . ?
 C17 C18 H18B 109.5 . . ?
 C17 C18 H18C 109.5 . . ?
 H18A C18 H18B 109.5 . . ?
 H18A C18 H18C 109.5 . . ?
 H18B C18 H18C 109.5 . . ?
 O3 C00R C00Y 115.3(13) . . ?
 O4 C00R O3 130.8(14) . . ?
 O4 C00R C00Y 113.8(13) . . ?
 C28 C23 N4 120.6(7) . . ?
 C28 C23 C24 120.0 . . ?
 C24 C23 N4 118.7(7) . . ?
 C23 C28 C27 120.0 . . ?
 C23 C28 C29 118.7(8) . . ?
 C27 C28 C29 121.3(8) . . ?
 C28 C27 H27 120.0 . . ?
 C26 C27 C28 120.0 . . ?
 C26 C27 H27 120.0 . . ?
 C27 C26 C25 120.0 . . ?
 C27 C26 C30 118.4(11) . . ?
 C25 C26 C30 121.3(11) . . ?
 C26 C25 H25 120.0 . . ?
 C24 C25 C26 120.0 . . ?
 C24 C25 H25 120.0 . . ?
 C23 C24 C31 119.3(8) . . ?
 C25 C24 C23 120.0 . . ?
 C25 C24 C31 120.7(8) . . ?
 H38A C38 H38B 109.5 . . ?
 H38A C38 H38C 109.5 . . ?
 H38B C38 H38C 109.5 . . ?
 C37 C38 H38A 109.5 . . ?
 C37 C38 H38B 109.5 . . ?
 C37 C38 H38C 109.5 . . ?
 F7 C00Y C00R 110.6(15) . . ?
 F11 C00Y C00R 112.9(16) . . ?
 F11 C00Y F7 99.0(18) . . ?
 F13 C00Y C00R 114.0(16) . . ?
 F13 C00Y F7 105.3(18) . . ?
 F13 C00Y F11 113.6(18) . . ?
 F0AA C00Y C00R 114.9(16) . . ?
 F0AA C00Y F1AA 92.7(17) . . ?
 F2AA C00Y C00R 117.2(16) . . ?
 F2AA C00Y F0AA 112.6(19) . . ?
 F2AA C00Y F1AA 107.8(19) . . ?
 F1AA C00Y C00R 108.4(15) . . ?
 O2 C00Z O1 132.2(16) . . ?
 O2 C00Z C015 112.4(14) . . ?
 O1 C00Z C015 115.3(14) . . ?
 C15 C14 H14A 109.5 . . ?
 C15 C14 H14B 109.5 . . ?
 C15 C14 H14C 109.5 . . ?
 H14A C14 H14B 109.5 . . ?
 H14A C14 H14C 109.5 . . ?
 H14B C14 H14C 109.5 . . ?
 F16 C015 C00Z 115.0(16) . . ?
 F16 C015 F14 98.2(17) . . ?
 F15 C015 C00Z 118.4(17) . . ?
 F15 C015 F16 106.2(18) . . ?
 F15 C015 F14 106.5(18) . . ?
 F14 C015 C00Z 110.3(15) . . ?
 F15A C015 C00Z 110.6(16) . . ?
 F16A C015 C00Z 112.5(17) . . ?
 F16A C015 F15A 98.0(19) . . ?
 F14A C015 C00Z 118.1(18) . . ?
 F14A C015 F15A 115(2) . . ?
 F14A C015 F16A 101(2) . . ?
 C8 C9 H9A 109.5 . . ?
 C8 C9 H9B 109.5 . . ?
 C8 C9 H9C 109.5 . . ?
 H9A C9 H9B 109.5 . . ?
 H9A C9 H9C 109.5 . . ?
 H9B C9 H9C 109.5 . . ?
 C11 C12 H12A 109.5 . . ?
 C11 C12 H12B 109.5 . . ?
 C11 C12 H12C 109.5 . . ?
 H12A C12 H12B 109.5 . . ?
 H12A C12 H12C 109.5 . . ?
 H12B C12 H12C 109.5 . . ?
 C34 C35 C36 120.0 . . ?
 C34 C35 C40 121.6(10) . . ?
 C36 C35 C40 118.4(10) . . ?
 C35 C34 H34 120.0 . . ?
 C35 C34 C33 120.0 . . ?
 C33 C34 H34 120.0 . . ?
 C34 C33 C39 121.6(8) . . ?
 C32 C33 C34 120.0 . . ?
 C32 C33 C39 118.4(8) . . ?
 C33 C32 N6 121.1(7) . . ?
 C33 C32 C37 120.0 . . ?
 C37 C32 N6 118.9(7) . . ?
 C32 C37 C38 119.3(8) . . ?
 C32 C37 C36 120.0 . . ?
 C36 C37 C38 120.7(8) . . ?
 C35 C36 H36 120.0 . . ?
 C37 C36 C35 120.0 . . ?
 C37 C36 H36 120.0 . . ?
 C24 C31 H31A 109.5 . . ?
 C24 C31 H31B 109.5 . . ?
 C24 C31 H31C 109.5 . . ?
 H31A C31 H31B 109.5 . . ?
 H31A C31 H31C 109.5 . . ?
 H31B C31 H31C 109.5 . . ?
 C26 C30 H30A 109.5 . . ?
 C26 C30 H30B 109.5 . . ?
 C26 C30 H30C 109.5 . . ?
 H30A C30 H30B 109.5 . . ?
 H30A C30 H30C 109.5 . . ?
 H30B C30 H30C 109.5 . . ?
 C6 C5 H5A 109.5 . . ?
 C6 C5 H5B 109.5 . . ?
 C6 C5 H5C 109.5 . . ?
 H5A C5 H5B 109.5 . . ?
 H5A C5 H5C 109.5 . . ?
 H5B C5 H5C 109.5 . . ?
 C20 C22 H22A 109.5 . . ?
 C20 C22 H22B 109.5 . . ?
 C20 C22 H22C 109.5 . . ?
 H22A C22 H22B 109.5 . . ?
 H22A C22 H22C 109.5 . . ?
 H22B C22 H22C 109.5 . . ?
 C35 C40 H40A 109.5 . . ?
 C35 C40 H40B 109.5 . . ?
 C35 C40 H40C 109.5 . . ?
 H40A C40 H40B 109.5 . . ?
 H40A C40 H40C 109.5 . . ?
 H40B C40 H40C 109.5 . . ?
 C33 C39 H39A 109.5 . . ?
 C33 C39 H39B 109.5 . . ?
 C33 C39 H39C 109.5 . . ?
 H39A C39 H39B 109.5 . . ?
 H39A C39 H39C 109.5 . . ?
 H39B C39 H39C 109.5 . . ?
 C28 C29 H29A 109.5 . . ?
 C28 C29 H29B 109.5 . . ?
 C28 C29 H29C 109.5 . . ?
 H29A C29 H29B 109.5 . . ?
 H29A C29 H29C 109.5 . . ?
 H29B C29 H29C 109.5 . . ?

_shelx_res_file
;
TITL mo_XXY4251_0m_a.res in P2(1)/n
    mo_xxy4251_0m_a.res
    created by SHELXL-2016/6 at 13:36:15 on 08-May-2019
REM Old TITL mo_XXY4251_0m in P2(1)/n
REM SHELXT solution in P2(1)/n
REM R1 0.206, Rweak 0.023, Alpha 0.089, Orientation as input
REM Formula found by SHELXT: C54 I4 N7 O3
CELL 0.71073 22.3708 11.2189 22.8424 90 117.81 90
ZERR 8 0.0019 0.0012 0.0022 0 0.003 0
LATT 1
SYMM 0.5-X,0.5+Y,0.5-Z
SFAC C H F I N O
UNIT 176 176 24 16 24 16
RIGU
ISOR 0.001 0.002 F11 F0AA F13 F1AA F7 F2AA
ISOR 0.001 0.002 C015
ISOR 0.001 0.002 F14 F16 F15
ISOR 0.001 0.002 F0AA F2AA F1AA F15A F16A F14A

L.S. 4
PLAN  10
SIZE 0.15 0.19 0.23
TEMP -123.15
BOND $H
LIST 6
fmap 2
acta
OMIT -1 2 11
OMIT 1 7 1
OMIT 3 5 1
OMIT -1 7 1
OMIT -3 5 1
OMIT 4 2 1
OMIT 0 1 10
OMIT 1 4 1
OMIT 0 5 12
OMIT -12 1 12
OMIT 0 5 10
OMIT 2 3 12
OMIT -10 5 11
OMIT -1 3 1
OMIT -16 3 12
OMIT 3 0 11
OMIT 4 3 10
OMIT -10 5 10
OMIT -4 5 11
OMIT -9 2 12
OMIT 5 1 1
OMIT -17 0 11
OMIT -9 0 11
OMIT 13 1 1
OMIT -12 4 11
OMIT -3 2 12
OMIT -8 4 1
OMIT -10 4 12
OMIT 9 2 12
OMIT -14 4 12
OMIT 1 3 1
OMIT -7 6 12
OMIT -4 6 11
OMIT -8 4 11
OMIT -12 5 12
OMIT -8 3 10
OMIT -1 2 10
OMIT -8 3 12
OMIT -21 2 12
OMIT -5 1 12
OMIT 7 5 1
OMIT -4 3 12
OMIT -12 2 1
OMIT 9 2 10
OMIT -5 7 12
OMIT 15 5 1
OMIT -15 5 1
REM <olex2.extras>
REM <HklSrc "%.\\mo_XXY4251_0m_a.hkl">
REM </olex2.extras>

WGHT    0.030400  228.914490
FVAR       0.18221   0.50446   0.57418
I1    4    0.617722    0.819652    0.539667    11.00000    0.03093    0.01851 =
         0.02326    0.00337    0.01371   -0.00133
I4    4    0.720052    1.504414    0.578839    11.00000    0.02222    0.03136 =
         0.04301    0.00074    0.02037    0.00201
I2    4    0.618301    0.793577    0.361795    11.00000    0.03679    0.02539 =
         0.02496   -0.00754    0.01495   -0.00100
I3    4    0.721084    1.479314    0.399895    11.00000    0.02150    0.04046 =
         0.02985   -0.00355    0.00582    0.00305
O3    6    0.436019    1.312001    0.400916    11.00000    0.05435    0.03082 =
         0.05230    0.00999    0.03559    0.00026
N3    5    0.686313    1.027961    0.428098    11.00000    0.03039    0.02165 =
         0.02065    0.00009    0.01533    0.00165
N2    5    0.705880    1.099071    0.480857    11.00000    0.03135    0.01510 =
         0.02804   -0.00043    0.01906   -0.00182
N1    5    0.685873    1.041434    0.519598    11.00000    0.02805    0.02186 =
         0.01503    0.00163    0.01113    0.00298
C1    1    0.655658    0.935482    0.493450    11.00000    0.02499    0.01912 =
         0.01990    0.00209    0.01304    0.00029
N6    5    0.865062    1.478627    0.602042    11.00000    0.01851    0.02299 =
         0.02648    0.00131    0.01295   -0.00236
N4    5    0.865289    1.464666    0.511216    11.00000    0.01946    0.03694 =
         0.02481   -0.00355    0.01123   -0.00209
O4    6    0.379768    1.483388    0.388029    11.00000    0.05342    0.03994 =
         0.09588    0.01466    0.05537    0.00720
AFIX  66
C13   1    0.699530    1.066022    0.375338    11.00000    0.03839    0.01738 =
         0.02405    0.00073    0.02046   -0.00134
C11   1    0.753865    1.020379    0.368778    11.00000    0.04159    0.02453 =
         0.02851    0.00194    0.02311    0.00256
C10   1    0.767734    1.062876    0.319232    11.00000    0.04004    0.04000 =
         0.02669    0.00011    0.02214    0.00266
AFIX  43
H10   2    0.804869    1.031680    0.314749    11.00000   -1.20000
AFIX  65
C8    1    0.727268    1.151017    0.276245    11.00000    0.03841    0.03701 =
         0.02228    0.00018    0.01855   -0.00329
C7    1    0.672933    1.196662    0.282804    11.00000    0.04095    0.02917 =
         0.03374    0.00979    0.02104    0.00067
AFIX  43
H7    2    0.645276    1.256903    0.253424    11.00000   -1.20000
AFIX  65
C6    1    0.659063    1.154166    0.332350    11.00000    0.03249    0.02694 =
         0.02564    0.00157    0.01406   -0.00003
AFIX   0

N5    5    0.906471    1.466043    0.575922    11.00000    0.01939    0.02965 =
         0.02447   -0.00607    0.00962   -0.00108
C2    1    0.655427    0.925288    0.433140    11.00000    0.02901    0.02055 =
         0.01981   -0.00432    0.01324   -0.00270
C4    1    0.798805    1.484449    0.556103    11.00000    0.02138    0.02668 =
         0.02993    0.00300    0.01447    0.00536
AFIX  66
C15   1    0.753156    1.054323    0.639038    11.00000    0.03521    0.01715 =
         0.01878    0.00004    0.01302   -0.00519
C16   1    0.698699    1.093658    0.580923    11.00000    0.03252    0.01654 =
         0.02140    0.00389    0.02056    0.00309
C17   1    0.656409    1.182285    0.583193    11.00000    0.02147    0.02208 =
         0.02427   -0.00343    0.00760    0.00238
C19   1    0.668577    1.231578    0.643576    11.00000    0.02763    0.02613 =
         0.03048   -0.01075    0.01459    0.00004
AFIX  43
H19   2    0.639674    1.292150    0.645127    11.00000   -1.20000
AFIX  65
C20   1    0.723033    1.192243    0.701691    11.00000    0.03239    0.02847 =
         0.02916   -0.00214    0.01856   -0.00512
C21   1    0.765323    1.103616    0.699423    11.00000    0.03164    0.02747 =
         0.02001   -0.00278    0.00951   -0.00359
AFIX  43
H21   2    0.802542    1.076732    0.739142    11.00000   -1.20000
AFIX   0

O2    6    1.125012    1.019868    0.773538    11.00000    0.05145    0.06717 =
         0.03676    0.01256    0.00377   -0.01758
C3    1    0.799285    1.475386    0.496468    11.00000    0.02049    0.03024 =
         0.02849   -0.00011    0.01100    0.00577
C18   1    0.593880    1.224666    0.518299    11.00000    0.02530    0.04282 =
         0.02612   -0.00072   -0.00825    0.00935
AFIX 137
H18A  2    0.608240    1.284565    0.496217    11.00000   -1.50000
H18B  2    0.560208    1.259595    0.529287    11.00000   -1.50000
H18C  2    0.574006    1.156398    0.488724    11.00000   -1.50000
AFIX   0

C00R  1    0.424618    1.419058    0.388525    11.00000    0.03769    0.02942 =
         0.02829   -0.00611    0.01539   -0.00436
AFIX  66
C23   1    0.891724    1.453594    0.466196    11.00000    0.02329    0.04477 =
         0.02334   -0.00867    0.01149   -0.00119
C28   1    0.891166    1.344253    0.437327    11.00000    0.02301    0.05144 =
         0.02465   -0.01320    0.00384    0.01090
C27   1    0.907747    1.337854    0.385855    11.00000    0.03115    0.07995 =
         0.04460   -0.00660    0.02142    0.01761
AFIX  43
H27   2    0.907366    1.263124    0.366124    11.00000   -1.20000
AFIX  65
C26   1    0.924887    1.440795    0.363251    11.00000    0.02435    0.08723 =
         0.03313   -0.00546    0.01444    0.01492
C25   1    0.925445    1.550136    0.392119    11.00000    0.02375    0.07856 =
         0.02706    0.00901    0.01338    0.01775
AFIX  43
H25   2    0.937159    1.620492    0.376670    11.00000   -1.20000
AFIX  65
C24   1    0.908863    1.556538    0.443592    11.00000    0.02410    0.04913 =
         0.03252    0.00107    0.01613    0.00516
AFIX   0
C38   1    0.899045    1.708820    0.657570    11.00000    0.04551    0.02077 =
         0.05645    0.00603    0.02470    0.00520
AFIX 137
H38A  2    0.933662    1.707514    0.642710    11.00000   -1.50000
H38B  2    0.903832    1.781672    0.683063    11.00000   -1.50000
H38C  2    0.854113    1.706999    0.619013    11.00000   -1.50000
AFIX   0

C00Y  1    0.472150    1.482990    0.367366    11.00000    0.04363    0.04549 =
         0.05903    0.00469    0.03314   -0.00417
C00Z  1    1.077810    0.953313    0.743209    11.00000    0.03493    0.03411 =
         0.04993   -0.00415    0.02399    0.00137
O1    6    1.062085    0.857602    0.757415    11.00000    0.06069    0.05506 =
         0.05371    0.02446    0.00076   -0.00799
C14   1    0.800985    0.963102    0.635020    11.00000    0.03346    0.02853 =
         0.03161    0.00211    0.01191    0.00468
AFIX 137
H14A  2    0.779436    0.884455    0.625533    11.00000   -1.50000
H14B  2    0.842556    0.960451    0.677299    11.00000   -1.50000
H14C  2    0.811923    0.985355    0.599627    11.00000   -1.50000
AFIX   0

C015  1    1.029199    1.001119    0.673378    11.00000    0.04838    0.04815 =
         0.04802    0.00009    0.02208    0.00009
C9    1    0.744980    1.203202    0.224656    11.00000    0.07013    0.05546 =
         0.04353    0.00659    0.03894   -0.00722
AFIX 137
H9A   2    0.793708    1.195681    0.240193    11.00000   -1.50000
H9B   2    0.732194    1.287567    0.217769    11.00000   -1.50000
H9C   2    0.720423    1.159905    0.182843    11.00000   -1.50000
AFIX   0
C12   1    0.799399    0.926466    0.417135    11.00000    0.04404    0.03546 =
         0.03989    0.01309    0.02445    0.01357
AFIX 137
H12A  2    0.809189    0.948572    0.462238    11.00000   -1.50000
H12B  2    0.841757    0.921405    0.414394    11.00000   -1.50000
H12C  2    0.776561    0.848972    0.405899    11.00000   -1.50000
AFIX  66

C35   1    0.940346    1.513453    0.807678    11.00000    0.02336    0.06288 =
         0.02328    0.00471    0.01297    0.00356
C34   1    0.924352    1.401057    0.778838    11.00000    0.02905    0.05220 =
         0.03582    0.01350    0.01832   -0.00070
AFIX  43
H34   2    0.930079    1.332738    0.805520    11.00000   -1.20000
AFIX  65
C33   1    0.899979    1.388622    0.710958    11.00000    0.02559    0.03493 =
         0.03612    0.00689    0.01622    0.00365
C32   1    0.891599    1.488583    0.671917    11.00000    0.01786    0.02809 =
         0.02604   -0.00253    0.01137    0.00255
C37   1    0.907594    1.600980    0.700757    11.00000    0.02127    0.03126 =
         0.02317   -0.00274    0.01150    0.00574
C36   1    0.931967    1.613416    0.768637    11.00000    0.02640    0.04465 =
         0.02723   -0.00544    0.01310    0.00216
AFIX  43
H36   2    0.942898    1.690234    0.788347    11.00000   -1.20000
AFIX   0
C31   1    0.911877    1.676420    0.477952    11.00000    0.03982    0.03924 =
         0.03664    0.00896    0.01376    0.00459
AFIX 137
H31A  2    0.881015    1.673986    0.497385    11.00000   -1.50000
H31B  2    0.898455    1.741020    0.445385    11.00000   -1.50000
H31C  2    0.958076    1.690407    0.512914    11.00000   -1.50000
AFIX   0
C30   1    0.935624    1.432351    0.303481    11.00000    0.03459    0.09008 =
         0.02259    0.00102    0.00743    0.02610
AFIX 137
H30A  2    0.952709    1.352848    0.301442    11.00000   -1.50000
H30B  2    0.968538    1.492648    0.306244    11.00000   -1.50000
H30C  2    0.892660    1.446023    0.263591    11.00000   -1.50000
AFIX   0

C5    1    0.595643    1.202859    0.335571    11.00000    0.01918    0.06055 =
         0.03009    0.00578    0.00245   -0.00271
AFIX 137
H5A   2    0.557531    1.148573    0.311844    11.00000   -1.50000
H5B   2    0.584299    1.281905    0.314999    11.00000   -1.50000
H5C   2    0.605096    1.208810    0.381903    11.00000   -1.50000
AFIX   0
C22   1    0.739179    1.248156    0.767351    11.00000    0.05308    0.03522 =
         0.02796   -0.00279    0.01801    0.00774
AFIX 137
H22A  2    0.736841    1.187350    0.797017    11.00000   -1.50000
H22B  2    0.706409    1.311407    0.760729    11.00000   -1.50000
H22C  2    0.784796    1.282097    0.787033    11.00000   -1.50000
AFIX   0

C40   1    0.968084    1.530683    0.881953    11.00000    0.04679    0.09676 =
         0.02618    0.01073    0.01862    0.00646
AFIX 137
H40A  2    0.983788    1.612993    0.893745    11.00000   -1.50000
H40B  2    1.005921    1.475840    0.905633    11.00000   -1.50000
H40C  2    0.932395    1.514304    0.894286    11.00000   -1.50000
AFIX   0
C39   1    0.883836    1.268950    0.678356    11.00000    0.06027    0.02883 =
         0.05542    0.01020    0.02959   -0.00495
AFIX 137
H39A  2    0.834720    1.260096    0.652515    11.00000   -1.50000
H39B  2    0.901729    1.206543    0.712240    11.00000   -1.50000
H39C  2    0.904481    1.261793    0.648950    11.00000   -1.50000
AFIX   0
C29   1    0.875932    1.233593    0.465326    11.00000    0.07795    0.04661 =
         0.05711   -0.02966    0.03490   -0.01086
AFIX 137
H29A  2    0.897872    1.239110    0.513719    11.00000   -1.50000
H29B  2    0.893051    1.163544    0.452241    11.00000   -1.50000
H29C  2    0.826962    1.226143    0.448232    11.00000   -1.50000
AFIX   0

PART 1
F7    3    0.436226    1.537396    0.307886    21.00000    0.06070    0.06164 =
         0.06003    0.00371    0.02858   -0.00174
F11   3    0.501534    1.578172    0.403988    21.00000    0.06247    0.06161 =
         0.06243   -0.00096    0.02946   -0.00369
F13   3    0.513537    1.413122    0.359586    21.00000    0.05789    0.05973 =
         0.06029   -0.00044    0.02984    0.00141
PART 0
PART 2
F0AA  3    0.536597    1.453633    0.401668   -21.00000    0.05228    0.05625 =
         0.05563    0.00153    0.02582   -0.00118
F2AA  3    0.463541    1.594528    0.356413   -21.00000    0.06031    0.05869 =
         0.06197    0.00230    0.02883   -0.00033
F1AA  3    0.466303    1.428886    0.310296   -21.00000    0.06308    0.06437 =
         0.06099   -0.00082    0.03103   -0.00073

PART 0
PART 1
F16   3    1.025313    1.121123    0.668057    31.00000    0.05706    0.05441 =
         0.05546    0.00057    0.02455    0.00150
F15   3    0.967594    0.962616    0.644806    31.00000    0.06410    0.06549 =
         0.06474    0.00058    0.02876   -0.00184
F14   3    1.054939    0.979462    0.630535    31.00000    0.06616    0.06729 =
         0.06433   -0.00041    0.03206    0.00180
PART 0
PART 2
F15A  3    0.964597    1.015723    0.666441   -31.00000    0.05352    0.05477 =
         0.05486   -0.00037    0.02485    0.00168
F16A  3    1.014173    0.916848    0.624775   -31.00000    0.05790    0.05659 =
         0.05613   -0.00131    0.02555    0.00140
F14A  3    1.050517    1.090432    0.649288   -31.00000    0.06486    0.06426 =
         0.06448    0.00280    0.03003   -0.00229
HKLF 4


REM  mo_XXY4251_0m_a.res in P2(1)/n
REM R1 =  0.0914 for    9297 Fo > 4sig(Fo)  and  0.1111 for all   11611 data
REM    597 parameters refined using    630 restraints

END

WGHT      0.0303    228.8027

REM Highest difference peak  3.580,  deepest hole -1.871,  1-sigma level  0.269
Q1    1   0.7205  1.4924  0.4905  11.00000  0.05    3.58
Q2    1   0.6178  0.8068  0.4490  11.00000  0.05    3.57
Q3    1   0.3816  1.1820  0.3769  11.00000  0.05    2.75
Q4    1   1.2194  1.0192  0.8128  11.00000  0.05    2.53
Q5    1   0.7218  1.5023  0.6667  11.00000  0.05    2.15
Q6    1   0.8808  1.7046  0.6047  11.00000  0.05    2.00
Q7    1   0.8845  1.2924  0.2267  11.00000  0.05    1.95
Q8    1   0.5274  1.5153  0.4191  11.00000  0.05    1.90
Q9    1   0.8817  1.7213  0.5174  11.00000  0.05    1.79
Q10   1   0.7796  1.3898  0.5509  11.00000  0.05    1.74
;
_shelx_res_checksum                67130
_shelx_hkl_file
;
  -3   0   0    1.50    1.20
  -3   0   0    0.80    1.30
  -4   0   0 1425.96   50.59
  -4   0   0 1381.76   49.80
  -5   0   0    0.70    1.70
  -5   0   0   -0.40    1.90
  -6   0   0 7740.03  257.27
  -6   0   0 7169.58  258.47
  -7   0   0    0.50    1.60
  -8   0   0 1932.91   70.99
  -9   0   0    1.70    2.30
  -9   0   0    1.30    1.90
 -10   0   0 1908.21   70.89
 -10   0   0 1883.61   69.09
 -11   0   0   -0.90    2.80
 -11   0   0   -0.50    2.30
 -12   0   0 4063.39  143.99
 -12   0   0 3935.51  141.69
 -13   0   0    2.30    3.00
 -13   0   0    1.10    3.40
 -14   0   0  114.09    8.50
 -14   0   0  102.19    9.70
 -15   0   0    1.20    4.00
 -15   0   0    6.10    3.60
 -16   0   0  186.18   11.90
 -16   0   0  177.08   13.30
 -17   0   0    4.70    4.90
 -17   0   0    5.80    4.30
 -18   0   0 1684.23   65.09
 -18   0   0 1687.73   67.99
 -19   0   0    9.10    5.30
 -19   0   0    7.50    6.00
 -20   0   0 1152.08   50.99
 -20   0   0 1202.88   48.40
 -21   0   0    4.40    6.70
 -21   0   0    1.30    7.20
 -22   0   0   35.20    8.40
 -22   0   0   28.30    7.90
 -23   0   0   -1.30    8.60
 -23   0   0   -2.70    9.20
 -24   0   0    9.60   11.00
 -24   0   0    1.20    9.30
 -25   0   0    7.40   10.40
  -2  -1   0 3391.86  115.99
   2   1   0 3272.67  115.99
  -3  -1   0 1293.77   47.60
   3   1   0 1343.97   47.90
  -4  -1   0 1405.86   51.29
   4   1   0 1410.86   51.49
  -6  -1   0 6050.59  211.98
  -6  -1   0 6201.48  211.98
   6   1   0 6008.70  212.38
  -7  -1   0 2673.23   98.19
  -7  -1   0 2741.73   97.99
  -7   1   0 2731.93   95.39
  -7   1   0 2773.52   96.29
   7   1   0 2767.52   98.89
  -8  -1   0  229.18   12.10
  -8  -1   0  212.08   12.20
  -8   1   0  252.77   11.40
  -8   1   0  237.58   10.80
   8   1   0  247.08   14.30
  -9  -1   0 1486.45   55.09
  -9  -1   0 1453.35   55.39
  -9   1   0 1453.65   52.69
   9   1   0 1446.66   56.49
  -9   1   0 1482.55   52.49
  -9   1   0 1387.56   54.89
 -10  -1   0 1678.53   63.79
 -10  -1   0 1616.04   62.89
 -10   1   0 1732.83   60.89
 -10   1   0 1713.93   60.69
 -10   1   0 1668.33   63.59
 -11  -1   0 3500.75  126.59
 -11  -1   0 3490.15  125.59
 -11   1   0 3550.64  122.59
 -11   1   0 3450.55  126.39
 -12  -1   0  326.87   16.40
 -12  -1   0  313.37   17.00
 -12   1   0  310.67   16.90
 -12   1   0  315.97   14.20
 -12   1   0  301.87   14.40
 -13  -1   0 1458.95   58.89
 -13  -1   0 1483.05   57.99
 -13   1   0 1547.35   55.69
 -13   1   0 1525.25   54.59
 -13   1   0 1486.95   58.89
 -14  -1   0 1231.08   51.59
 -14  -1   0 1344.87   51.09
 -14   1   0 1293.17   46.80
 -14   1   0 1225.98   51.39
 -14   1   0 1284.17   48.20
 -15  -1   0  368.86   20.60
 -15  -1   0  400.76   20.00
 -15   1   0  402.16   18.10
 -15   1   0  374.46   20.50
 -16  -1   0  323.67   19.00
 -16  -1   0  312.17   17.60
 -16   1   0  321.97   18.80
 -16   1   0  320.37   15.90
 -17  -1   0   17.10    6.20
 -17  -1   0   15.50    5.30
 -17   1   0   32.20    6.80
 -17   1   0   20.60    4.90
 -18  -1   0  459.65   23.40
 -18  -1   0  463.55   24.80
 -18   1   0  452.75   21.20
 -18   1   0  449.06   24.70
 -19  -1   0   18.30    6.70
 -19  -1   0    3.70    6.20
 -19   1   0   19.40    6.40
 -19   1   0   18.40    5.30
 -20  -1   0  276.47   17.60
 -20  -1   0  241.68   18.60
 -20   1   0  267.57   15.00
 -20   1   0  247.68   18.20
 -21  -1   0  179.08   15.40
 -21  -1   0  170.48   15.80
 -21   1   0  208.08   13.30
 -21   1   0  150.38   15.70
 -22  -1   0   67.79   11.70
 -22  -1   0   64.79    9.70
 -22   1   0   66.29   10.90
 -22   1   0   76.29   11.00
 -23  -1   0  467.15   29.10
 -23  -1   0  463.15   26.50
 -23   1   0  470.75   27.10
 -24  -1   0  177.08   18.30
 -24  -1   0  159.28   17.90
 -24   1   0  188.08   19.80
 -24   1   0  223.08   16.50
 -25  -1   0  419.16   25.70
 -25  -1   0  372.76   30.10
 -25   1   0  389.86   24.90
  -1  -2   0  122.49    7.90
   1  -2   0  127.09    8.10
  -1   2   0  129.49    7.70
   1   2   0  117.69    7.50
  -2  -2   0 2908.21  101.59
  -2   2   0 2881.71  101.39
   2   2   0 2784.62  101.39
   3   2   0 2040.40   73.89
  -5  -2   0 1539.75   58.19
   5   2   0 1602.64   58.99
  -6  -2   0   66.09    5.70
   6   2   0   71.79    7.80
  -7  -2   0 1181.68   45.80
  -7  -2   0 1229.08   46.50
   7   2   0 1120.99   42.80
   7   2   0 1213.28   47.10
  -8  -2   0 1976.30   73.69
  -8  -2   0 2014.90   74.29
   8   2   0 1960.20   74.89
  -9  -2   0  427.06   20.90
  -9  -2   0  436.36   21.20
   9   2   0  451.15   23.70
  -9   2   0  478.55   19.80
 -10  -2   0    6.70    2.80
 -10  -2   0    1.00    3.00
  10   2   0   -0.50    5.80
 -10   2   0    1.80    2.50
 -11  -2   0 1659.23   65.99
 -11  -2   0 1698.93   66.39
  11   2   0 1751.72   68.59
 -11   2   0 1781.22   63.89
 -12  -2   0  179.88   12.30
 -12  -2   0  189.88   12.40
  12   2   0  188.68   17.30
 -12   2   0  196.68   10.80
 -13  -2   0   67.79    8.00
 -13  -2   0   63.49    7.70
 -13   2   0   50.09    6.20
  13   2   0   84.19   14.30
 -13   2   0   80.79    8.30
 -14  -2   0 2352.46   88.49
 -14  -2   0 2357.16   88.09
  14   2   0 2217.48   90.59
 -14   2   0 2398.16   88.19
 -14   2   0 2264.37   83.99
 -15  -2   0  302.87   17.80
 -15  -2   0  293.77   18.10
 -15   2   0  319.87   15.00
 -15   2   0  313.27   18.40
 -16  -2   0 2031.70   79.79
 -16  -2   0 2096.99   79.59
 -16   2   0 2037.20   79.29
 -16   2   0 2011.60   74.39
 -17  -2   0   42.80    7.90
 -17  -2   0   38.70    6.80
 -17   2   0   33.10    4.70
 -17   2   0   33.40    7.10
 -18  -2   0   15.40    6.40
 -18  -2   0   11.80    6.00
 -18   2   0   26.70    4.30
 -18   2   0   29.50    7.00
 -19  -2   0  260.37   18.00
 -19  -2   0  291.47   18.70
 -19   2   0  244.08   17.70
 -20  -2   0  131.19   13.70
 -20  -2   0  133.99   13.90
 -20   2   0  136.99   13.60
 -21  -2   0   -1.10    7.60
 -21  -2   0    7.10    8.00
 -21   2   0   -2.50    7.60
 -22  -2   0  421.96   26.60
 -22  -2   0  422.46   24.50
 -22   2   0  405.76   24.40
 -23  -2   0  106.69   14.20
 -23  -2   0   86.79   11.30
 -23   2   0   87.69   15.30
 -24  -2   0   92.49   17.20
 -24  -2   0  113.29   17.50
 -24   2   0   99.39   16.30
 -25  -2   0   66.09   29.60
 -25  -2   0    2.40   13.60
 -25   2   0   -3.30   11.50
   0   3   0   -3.00    2.80
  -1  -3   0 5255.57  187.68
   1  -3   0 5369.16  187.88
   1   3   0 5323.27  187.18
  -1   3   0 5372.56  187.08
   2  -3   0  448.36   21.40
  -2  -3   0  507.45   21.70
  -2   3   0  466.25   21.50
   2   3   0  476.35   21.80
  -3  -3   0 4815.22  175.78
   3   3   0 4991.80  176.08
  -3   3   0 5148.78  175.88
  -4  -3   0  135.79    9.10
   4   3   0  139.09   10.60
  -4   3   0  149.88   10.90
  -5  -3   0    0.80    2.00
   5   3   0    2.10    4.00
  -6  -3   0    0.00    2.20
   6   3   0    1.60    4.30
  -7  -3   0  930.71   37.80
   7   3   0  903.41   39.10
  -8  -3   0  116.99    8.90
  -8  -3   0  118.09    9.50
   8   3   0  113.49    7.70
   8   3   0  128.09   12.80
  -9  -3   0 8691.43  305.67
  -9  -3   0 8501.35  304.77
   9   3   0 8769.12  299.57
   9   3   0 8862.61  306.57
 -10  -3   0  824.22   36.10
 -10  -3   0  872.51   37.30
  10   3   0  857.01   38.90
 -10   3   0  821.02   34.90
 -11  -3   0 2710.03  102.39
 -11  -3   0 2680.03  101.39
 -11   3   0 2791.12   99.89
 -12  -3   0  184.28   13.90
 -12  -3   0  199.78   13.50
 -12   3   0  207.38   12.70
  12   3   0  217.08   20.30
 -13  -3   0    1.90    4.30
 -13  -3   0    6.00    4.20
  13   3   0    8.70   11.00
 -13   3   0   13.10    4.20
 -14  -3   0  569.54   28.40
 -14  -3   0  622.04   29.30
 -14   3   0  561.14   26.00
  14   3   0  588.84   34.50
 -15  -3   0  468.05   24.80
 -15  -3   0  489.55   25.40
 -15   3   0  473.85   24.50
  15   3   0  469.25   31.40
 -15   3   0  470.85   22.30
 -16  -3   0   13.90    5.40
 -16  -3   0   25.00    5.90
 -16   3   0   10.80    5.50
  16   3   0   20.70   14.70
 -16   3   0   21.90    4.60
 -17  -3   0  444.96   24.50
 -17  -3   0  414.96   23.90
 -17   3   0  430.56   20.40
  17   3   0  397.46   33.40
 -17   3   0  435.46   23.80
 -18  -3   0   30.00    7.20
 -18  -3   0   39.30    8.20
 -18   3   0   33.60    8.00
 -18   3   0   25.90    5.60
 -19  -3   0  100.99   13.10
 -19  -3   0  115.49   13.50
 -19   3   0  107.19    9.70
 -19   3   0  110.49   12.20
 -20  -3   0   79.09   13.20
 -20  -3   0  114.39   14.00
 -20   3   0   72.19   12.40
 -20   3   0   73.99    9.00
 -21  -3   0 1067.79   49.40
 -21  -3   0 1005.40   47.50
 -21   3   0 1060.49   47.10
 -22  -3   0   70.19   14.40
 -22  -3   0   61.99   10.20
 -22   3   0   79.99   13.10
 -23  -3   0  197.38   19.20
 -23  -3   0  194.48   23.20
 -23   3   0  194.38   18.90
 -24  -3   0   46.10   28.80
 -24   3   0   27.50   10.80
 -25  -3   0   24.60   16.20
 -25  -3   0    8.70   16.50
 -25   3   0    3.20   11.80
   0  -4   0 9999.00  348.87
   0   4   0 9965.60  347.47
   1  -4   0  138.69   10.30
  -1  -4   0  130.69    9.90
  -1   4   0  138.79   11.30
   1   4   0  135.19   11.30
  -2  -4   0 3352.76  126.69
   2  -4   0 3400.96  127.19
   2   4   0 3645.84  126.79
  -2   4   0 3564.74  126.19
  -3  -4   0 1295.47   51.49
  -3   4   0 1288.07   51.19
  -4  -4   0  318.37   17.10
  -4   4   0  313.87   18.00
   4   4   0  295.77   18.10
  -5  -4   0  569.14   27.60
  -5   4   0  654.83   32.50
   5   4   0  624.14   29.40
  -6  -4   0  533.95   25.40
  -6   4   0  524.15   26.50
   6   4   0  549.35   27.60
  -7  -4   0 1940.81   74.79
   7   4   0 1961.00   76.29
  -8  -4   0  361.66   19.50
  -8  -4   0  355.86   20.00
   8   4   0  366.66   22.80
  -9  -4   0  207.78   14.40
  -9  -4   0  208.18   13.70
   9   4   0  211.98   10.70
 -10  -4   0  143.09   11.60
 -10  -4   0  145.59   12.10
  10   4   0  147.59   17.30
 -11  -4   0 1393.96   58.29
 -11  -4   0 1439.16   59.69
 -11   4   0 1445.66   57.39
  11   4   0 1495.75   62.19
  11   4   0 1443.76   52.79
 -12  -4   0 1370.96   56.99
 -12  -4   0 1441.76   58.59
 -12   4   0 1365.96   55.59
  12   4   0 1380.16   60.89
  12   4   0 1393.36   50.19
 -13  -4   0    9.80    4.60
  13   4   0   18.50   12.10
 -13   4   0    0.70    4.70
 -14  -4   0  268.27   18.40
 -14  -4   0  292.77   18.40
 -14   4   0  285.87   16.90
  14   4   0  294.57   27.60
 -15  -4   0 1546.65   64.19
 -15  -4   0 1496.15   62.89
 -15   4   0 1521.65   60.39
  15   4   0 1537.35   68.79
 -16  -4   0  449.46   25.10
 -16  -4   0  432.36   25.40
 -16   4   0  456.35   23.00
  16   4   0  424.76   34.60
 -17  -4   0  174.18   14.80
 -17  -4   0  175.58   14.70
 -17   4   0  127.79   12.00
  17   4   0  169.18   28.40
 -18  -4   0  568.74   30.00
 -18  -4   0  530.55   28.80
 -18   4   0  524.45   28.30
  18   4   0  515.05   41.40
 -18   4   0  502.95   25.10
 -19  -4   0  227.48   18.20
 -19  -4   0  228.78   18.00
 -19   4   0  217.28   17.60
 -19   4   0  201.88   14.40
 -20  -4   0  450.65   27.70
 -20  -4   0  454.65   28.80
 -20   4   0  415.36   22.10
 -20   4   0  438.06   25.90
 -21  -4   0    3.90    8.70
 -21  -4   0   -5.60    9.10
 -21   4   0   13.10    6.90
 -21   4   0    8.70    8.30
 -22  -4   0  125.29   19.80
 -22  -4   0   98.09   19.30
 -22   4   0  116.39   12.20
 -22   4   0  128.09   15.70
 -23  -4   0  236.38   43.30
 -23   4   0  203.48   19.40
 -23   4   0  207.38   14.70
 -24  -4   0   33.20   17.70
 -24  -4   0   59.59   16.00
 -24   4   0   21.70   12.80
   0  -5   0   -0.40    3.30
   0   5   0   -0.30    5.20
  -1  -5   0 1367.66   56.19
   1  -5   0 1292.37   55.79
   1   5   0 1392.46   55.49
  -1   5   0 1400.26   55.29
   2  -5   0  110.39   10.30
  -2  -5   0  103.99    9.90
  -2   5   0  111.59   12.80
   2   5   0  105.19   13.00
  -3  -5   0   87.39    9.30
  -3   5   0   93.39   12.20
   3   5   0   88.69   12.10
  -4  -5   0   34.00    6.50
   4   5   0   41.80    9.30
  -4   5   0   43.90    9.40
  -5  -5   0 4831.82  180.98
   5   5   0 4989.00  181.48
  -5   5   0 5227.48  180.98
  -6  -5   0  171.38   12.80
  -6   5   0  162.28   16.10
  -7  -5   0 4142.29  155.38
   7  -5   0 4076.59  148.49
   7   5   0 4320.07  156.88
  -7   5   0 4517.55  156.18
  -8  -5   0  299.77   19.00
  -8  -5   0  313.17   18.70
   8   5   0  313.37   23.10
  -8   5   0  330.57   22.20
  -9  -5   0   12.50    4.60
  -9  -5   0   23.10    5.40
   9   5   0   16.40    3.80
  -9   5   0   19.50   10.20
   9   5   0   10.40   10.40
 -10  -5   0   48.40    8.20
 -10  -5   0   47.00    7.80
  10   5   0   62.89   13.20
  10   5   0   41.60    5.80
 -11  -5   0  605.04   31.10
 -11  -5   0  591.14   29.90
  11   5   0  569.24   24.60
  11   5   0  624.04   35.70
 -11   5   0  578.74   28.70
 -12  -5   0   43.00    8.90
 -12  -5   0   56.59    8.90
  12   5   0   62.19   15.20
  12   5   0   37.40    5.70
 -12   5   0   55.59    8.80
 -13  -5   0 2456.15   93.29
 -13  -5   0 2324.37   90.99
  13   5   0 2170.08   83.99
 -13   5   0 2316.67   89.59
  13   5   0 2336.97   95.09
 -14  -5   0   56.99    9.50
 -14  -5   0   57.09   10.50
 -14   5   0   65.19   10.80
  14   5   0   77.59   17.80
 -15  -5   0   85.09   11.70
 -15  -5   0   70.29   11.40
 -15   5   0   74.19   10.60
  15   5   0   96.69   20.50
 -16  -5   0   59.49   10.50
 -16  -5   0   45.80    8.80
 -16   5   0   45.80    8.70
  16   5   0   64.79   21.10
 -17  -5   0  608.14   33.20
 -17  -5   0  579.04   31.50
  17   5   0  552.64   43.90
 -17   5   0  582.24   29.20
 -18  -5   0   24.30    8.00
 -18  -5   0    4.00    8.30
  18   5   0   25.10   22.60
 -18   5   0    7.00    6.90
 -19  -5   0   21.90   10.20
 -19  -5   0   12.40    8.10
 -19   5   0   26.60    9.20
 -19   5   0   49.50    8.60
 -20  -5   0   34.40   13.60
 -20   5   0   17.50    8.10
 -20   5   0   25.30    9.00
 -21  -5   0   -7.00   11.30
 -21   5   0    3.50    8.20
 -21   5   0   11.00    9.30
 -22  -5   0   15.00   13.90
 -22  -5   0   25.10   12.80
 -22   5   0    5.90    8.90
 -22   5   0   32.30   10.60
 -23  -5   0  230.28   30.90
 -23  -5   0  255.97   31.00
 -23   5   0  243.18   22.20
 -23   5   0  227.48   17.90
 -24  -5   0   26.70   16.50
 -24  -5   0   13.00   16.30
 -24   5   0    7.80   12.30
   0  -6   0 4347.37  161.28
  -1  -6   0 1057.89   47.50
   1  -6   0 1071.19   47.80
   1   6   0 1041.00   48.70
  -2  -6   0 1180.28   51.59
   2  -6   0 1148.69   51.99
   2   6   0 1216.78   51.49
  -2   6   0 1181.28   54.39
  -3  -6   0  357.66   21.70
   3  -6   0  340.57   22.10
   3   6   0  387.76   23.90
  -3   6   0  362.46   26.30
  -4  -6   0    7.70    4.20
   4   6   0   11.80    8.70
  -4   6   0    4.40    8.70
  -5  -6   0  466.25   26.10
   5   6   0  518.55   29.20
   6  -6   0  578.34   25.70
  -6  -6   0  644.64   31.70
   6   6   0  635.34   34.20
  -7  -6   0 1024.20   46.40
   7  -6   0  961.40   39.60
  -7  -6   0 1063.79   46.90
   7   6   0 1126.49   49.90
  -7   6   0 1054.89   48.40
  -8  -6   0  599.54   31.50
  -8  -6   0  580.94   30.90
  -8   6   0  634.64   33.70
   8   6   0  634.94   35.80
  -9  -6   0  139.59   12.60
  -9  -6   0   97.49   12.20
   9   6   0  149.09   20.50
  -9   6   0  135.69   19.10
   9   6   0  107.69    9.60
 -10  -6   0  135.69   14.30
 -10  -6   0  155.58   13.40
  10   6   0  137.49   10.50
  10   6   0  158.38   22.30
 -10   6   0  177.28   20.90
 -11  -6   0 1031.20   46.90
 -11  -6   0 1066.09   48.50
  11   6   0  969.30   41.20
 -11   6   0 1025.30   46.20
 -11   6   0 1088.29   50.19
  11   6   0 1024.20   52.29
 -12  -6   0 1474.75   62.99
 -12  -6   0 1483.75   64.29
  12   6   0 1388.56   56.19
  12   6   0 1431.66   68.19
 -12   6   0 1634.74   66.69
 -12   6   0 1495.85   62.29
 -13  -6   0  530.95   29.30
 -13  -6   0  526.95   30.30
  13   6   0  525.15   38.40
  13   6   0  522.25   23.30
 -13   6   0  544.15   28.70
 -13   6   0  562.64   36.20
 -14  -6   0   74.79   11.90
 -14  -6   0   93.09   12.40
 -14   6   0  105.89   12.90
  14   6   0   83.89    7.80
 -14   6   0  102.89   20.10
  14   6   0   82.89   20.00
 -15  -6   0  142.69   16.80
 -15  -6   0  134.89   14.70
  15   6   0  133.69   25.60
  15   6   0  141.89    8.70
  15   6   0  124.99   13.40
 -15   6   0  131.89   13.90
 -16  -6   0  175.68   18.30
 -16  -6   0  186.88   16.00
 -16   6   0  173.38   16.00
  16   6   0  220.28   31.30
 -17  -6   0   20.80    8.30
  17   6   0   46.00   25.20
 -17   6   0   38.90    8.30
 -18  -6   0  849.41   44.80
 -18  -6   0  730.93   40.60
 -18   6   0  838.92   39.50
 -19  -6   0  345.37   27.70
 -19  -6   0  299.57   40.00
 -19   6   0  296.87   21.20
 -20  -6   0  411.56   32.10
 -20   6   0  366.46   23.90
 -21  -6   0  -14.20   14.50
 -21  -6   0   -6.30   14.40
 -21   6   0    0.00   10.00
 -21   6   0    6.60   10.20
 -22  -6   0   20.30   17.90
 -22  -6   0    0.80   15.10
 -22   6   0   25.70   10.40
 -22   6   0    7.10   12.20
 -23  -6   0   56.29   18.30
 -23  -6   0   75.09   17.10
 -23   6   0   45.00   13.10
 -23   6   0   79.69   12.10
   0  -7   0   -0.40    5.20
   0   7   0   -2.60    9.20
  -1  -7   0  775.12   39.60
   1  -7   0  735.13   39.30
  -1   7   0  802.52   40.00
   1   7   0  833.12   40.20
   2  -7   0 1001.60   48.30
  -2  -7   0  994.10   47.80
  -2   7   0 1059.19   47.70
   2   7   0 1038.20   48.30
   3  -7   0 1419.16   62.99
  -3  -7   0 1398.86   61.69
   3   7   0 1438.16   61.69
  -4  -7   0  402.16   25.10
  -4   7   0  419.06   27.80
   4   7   0  447.76   28.90
   5  -7   0   25.30    4.80
  -5  -7   0   36.20    7.30
  -5   7   0   27.80   11.80
   5   7   0   22.00   11.30
   6  -7   0 1299.67   52.69
  -6  -7   0 1296.87   58.39
  -6  -7   0 1360.66   59.79
  -6   7   0 1483.95   60.69
   6   7   0 1405.06   61.89
   7  -7   0  302.97   16.20
  -7  -7   0  334.97   21.80
  -7  -7   0  329.97   22.10
   7   7   0  360.66   28.40
  -7   7   0  344.27   26.70
  -8  -7   0    2.50    5.90
  -8  -7   0    3.00    5.50
   8  -7   0    8.40    3.60
  -8   7   0    3.90   11.50
   8   7   0   11.10   12.00
  -9  -7   0 1734.33   73.09
  -9  -7   0 1726.73   72.79
   9   7   0 1753.92   76.69
   9   7   0 1669.23   67.69
  -9   7   0 1812.92   74.49
 -10  -7   0  300.17   21.80
 -10  -7   0  331.47   22.00
  10   7   0  300.27   17.80
 -10   7   0  378.36   28.70
  10   7   0  321.17   31.20
 -11  -7   0  789.92   37.80
 -11  -7   0  690.83   37.20
 -11   7   0  685.63   36.00
 -11   7   0  727.13   40.70
  11   7   0  694.73   43.70
  11   7   0  665.93   31.30
 -12  -7   0  325.77   22.30
 -12  -7   0  320.47   22.40
  12   7   0  316.67   17.40
  12   7   0  319.37   33.40
 -12   7   0  316.67   21.80
 -12   7   0  326.37   29.60
 -13  -7   0   15.60    8.10
 -13  -7   0    6.70    6.60
 -13   7   0    1.60    7.30
  13   7   0  -20.50   16.40
 -13   7   0   13.00   14.90
  13   7   0    5.50    5.00
 -14  -7   0  421.46   25.40
 -14  -7   0  448.66   28.20
 -14   7   0  411.56   25.80
  14   7   0  421.46   40.90
 -14   7   0  425.06   36.20
  14   7   0  408.46   20.00
 -15  -7   0   88.19   12.20
 -15  -7   0   68.39   13.10
  15   7   0   69.99   24.20
 -15   7   0   93.89   21.90
 -15   7   0   87.89   13.80
  15   7   0   74.59    8.60
 -16  -7   0   46.50   12.40
  16   7   0   59.09   11.60
 -16   7   0   48.50   10.30
 -16   7   0   47.90   21.20
  16   7   0   34.70    5.80
 -17  -7   0   60.69   15.90
 -17  -7   0   56.09   14.70
 -17   7   0   88.29   12.70
 -17   7   0   64.49   23.40
 -18  -7   0   89.69   17.10
 -18   7   0   94.69   27.50
 -18   7   0   97.49   15.10
 -19  -7   0   38.50   13.90
 -19  -7   0   26.50   15.10
 -19   7   0   45.80   27.70
 -19   7   0   12.30   10.90
 -20  -7   0   50.09   16.50
 -20  -7   0   82.69   17.90
 -20   7   0   52.39   30.30
 -20   7   0   85.59   12.20
 -21  -7   0  361.36   32.90
 -21  -7   0  294.77   30.10
 -21   7   0  271.87   25.50
 -22  -7   0  -17.90   14.90
 -22  -7   0   -0.80   15.80
 -22   7   0   15.60   12.70
 -22   7   0    0.40   14.90
   0  -8   0  135.59   11.90
   0  -8   0  119.89   15.30
   0   8   0  151.68   21.10
  -1  -8   0  128.29   15.00
   1  -8   0  129.39   15.00
  -1  -8   0  122.39   12.00
   1  -8   0  111.59   11.00
   1   8   0  136.99   21.10
  -1   8   0  122.09   17.40
   2  -8   0  566.94   33.80
  -2  -8   0  563.94   30.10
   2  -8   0  584.64   28.60
  -2  -8   0  610.14   34.30
   2   8   0  583.44   35.30
  -3  -8   0  183.78   15.60
  -3  -8   0  205.18   18.30
   3  -8   0  177.68   13.40
  -3   8   0  207.68   22.50
   3   8   0  206.68   23.20
   4  -8   0 2454.25   96.49
  -4  -8   0 2505.05  100.99
  -4  -8   0 2565.44  104.29
   4   8   0 2670.53  103.89
  -4   8   0 2678.83  102.49
   5  -8   0   41.80    7.80
  -5  -8   0   34.90    8.80
  -5  -8   0   66.69   12.20
   5   8   0   63.29   16.00
  -5   8   0   42.70   14.40
  -6  -8   0    6.50    6.00
   6  -8   0    3.40    4.50
  -6  -8   0    1.80    6.00
  -6   8   0   16.60   13.70
   6   8   0   34.20   15.30
  -7  -8   0   23.00    7.80
  -7  -8   0   23.80    6.80
   7  -8   0   22.50    5.50
   7   8   0   23.80   14.90
  -7   8   0   38.20   14.70
  -8  -8   0  323.57   22.00
  -8  -8   0  308.27   22.80
   8  -8   0  312.57   16.50
   8   8   0  307.47   31.70
   8   8   0  300.37   18.80
  -8   8   0  379.66   30.50
   9  -8   0  101.29    9.10
  -9  -8   0   98.79   13.20
  -9  -8   0   89.99   14.20
   9   8   0  120.19   22.10
   9   8   0  128.59   11.40
 -10  -8   0   22.60    7.70
 -10  -8   0   13.70    7.70
  10   8   0   21.50    5.60
  10   8   0   36.10   19.20
 -10   8   0   16.90    6.70
 -10   8   0   12.60   15.40
 -11  -8   0   17.80    6.80
 -11  -8   0   31.50   11.00
  11   8   0   28.30    6.50
 -11   8   0   17.40   17.40
  11   8   0   27.70   18.70
 -11   8   0   28.20    7.60
 -12  -8   0    0.60    8.10
 -12  -8   0   -3.00    7.70
 -12   8   0   -0.10    7.50
  12   8   0    3.90    5.60
  12   8   0    3.00   20.50
 -12   8   0   -5.40   16.50
 -13  -8   0   22.10    8.40
 -13  -8   0   11.10   12.30
  13   8   0   21.40    6.40
 -13   8   0   29.40    9.20
 -13   8   0   51.29   20.90
 -14  -8   0  458.75   31.60
 -14  -8   0  487.05   36.90
 -14   8   0  501.55   32.20
 -14   8   0  479.55   40.20
  14   8   0  463.25   23.50
 -15  -8   0  108.89   19.80
 -15  -8   0  122.89   20.00
  15   8   0  123.29   11.80
 -15   8   0  150.08   19.40
 -15   8   0  117.29   25.80
 -16  -8   0  637.14   45.00
 -16  -8   0  663.43   43.40
  16   8   0  634.54   28.30
 -16   8   0  683.33   48.50
 -16   8   0  661.63   35.50
 -17  -8   0   75.79   20.90
 -17  -8   0   64.09   16.90
  17   8   0   57.09    7.20
 -17   8   0   42.00   10.60
 -17   8   0   36.90   25.70
 -18  -8   0   29.80   15.10
 -18  -8   0   39.00   16.10
 -18   8   0   30.30   26.80
 -18   8   0   -3.10   12.00
 -19  -8   0   21.30   14.10
 -19  -8   0  -15.00   14.20
 -19   8   0    6.70   29.00
 -20  -8   0   21.90   14.50
 -20  -8   0   20.30   15.00
 -20   8   0   19.80   16.60
 -21  -8   0   19.60   15.00
 -21  -8   0   -2.10   14.10
 -21   8   0  -17.50   14.90
   0  -9   0   -9.60    7.90
   0   9   0    1.90   12.90
   1  -9   0   57.69    9.80
  -1  -9   0   62.19   13.20
   1  -9   0   59.99   12.50
  -1  -9   0   43.10    9.00
   1   9   0   50.59   16.10
  -1   9   0   89.39   23.90
   2  -9   0  534.85   33.80
  -2  -9   0  559.44   34.00
  -2  -9   0  530.95   29.30
   2  -9   0  502.85   27.70
   2   9   0  513.35   37.00
  -2   9   0  525.15   36.30
  -3  -9   0  135.89   14.10
   3  -9   0  135.59   13.60
  -3  -9   0  156.68   17.80
   3   9   0  166.78   26.50
  -3   9   0  189.58   27.00
   4  -9   0   -3.50    5.40
  -4  -9   0    0.40    7.30
  -4  -9   0  -10.10    5.80
  -4   9   0   -7.40   13.60
   4   9   0   -0.60   14.50
   5  -9   0  227.48   15.50
  -5  -9   0  224.08   17.90
  -5  -9   0  237.48   21.20
   5   9   0  252.77   33.40
  -5   9   0  245.88   28.20
   6  -9   0  164.08   13.20
  -6  -9   0  202.08   17.50
  -6  -9   0  171.38   18.60
  -6   9   0  207.58   27.30
  -7  -9   0  141.49   18.50
  -7  -9   0   94.49   14.50
   7  -9   0  108.49   10.60
  -7   9   0  124.49   21.90
   7   9   0   98.09   12.10
  -8  -9   0  139.49   15.70
  -8  -9   0  124.39   17.80
   8   9   0  137.69   13.30
   8   9   0  154.28   27.00
  -8   9   0  126.39   22.60
  -9  -9   0  415.76   24.90
  -9  -9   0  371.46   25.50
   9  -9   0  377.66   19.90
   9   9   0  401.96   23.60
   9   9   0  410.46   42.10
  -9   9   0  454.55   37.90
  -9   9   0  435.86   27.80
 -10  -9   0  372.16   28.10
  10  -9   0  429.16   19.60
 -10  -9   0  337.17   27.20
  10   9   0  391.36   23.30
 -10   9   0  402.16   25.80
 -10   9   0  468.05   38.20
 -11  -9   0  331.47   27.50
 -11  -9   0  317.87   27.20
  11   9   0  306.37   20.60
 -11   9   0  376.86   38.00
 -11   9   0  340.57   22.80
 -12  -9   0   -5.20   10.30
 -12   9   0  -18.90   19.40
  12   9   0    7.00    6.90
 -12   9   0    6.40    9.40
 -13  -9   0   71.39   16.40
 -13   9   0  118.19   27.20
  13   9   0   73.59   11.70
 -13   9   0   40.90   11.90
 -14  -9   0   61.69   19.60
 -14  -9   0   90.99   17.20
 -14   9   0  105.99   26.90
 -14   9   0   51.49   16.00
  14   9   0   72.29    9.50
 -15  -9   0   52.29   20.50
 -15  -9   0   44.00   17.80
  15   9   0   64.29    8.80
 -15   9   0   43.10   27.70
 -15   9   0   74.29   15.00
 -16  -9   0  131.29   20.70
 -16  -9   0  170.98   29.90
 -16   9   0  213.58   39.10
 -16   9   0  133.49   33.30
  16   9   0  138.79   13.60
 -17  -9   0   -2.40   14.30
 -17  -9   0   30.10   14.80
 -17   9   0  -23.20   35.00
  17   9   0    3.70    7.60
 -17   9   0   10.60   14.70
 -18  -9   0  129.69   21.90
 -18  -9   0  146.39   23.00
 -18   9   0  139.49   20.80
  18   9   0  122.09   12.50
 -19  -9   0   18.30   15.30
 -19  -9   0    5.20   13.80
 -19   9   0    9.10   19.40
 -20  -9   0  137.89   22.00
 -20  -9   0  117.79   19.00
 -20   9   0   72.59   23.90
   0 -10   0 1638.84   76.29
   0 -10   0 1480.85   66.19
   0  10   0 1602.24   78.39
  -1 -10   0    6.10    6.90
   1 -10   0   19.00    7.20
  -1 -10   0   24.50   13.50
   1 -10   0   14.40   10.70
   1  10   0   23.40   19.40
  -1  10   0   -2.30   15.70
   2 -10   0  133.39   20.50
  -2 -10   0   99.39   13.50
  -2 -10   0  112.39   20.40
   2 -10   0   97.59   13.40
   2  10   0  142.99   26.10
  -2  10   0  122.39   22.70
  -3 -10   0  198.58   21.40
   3 -10   0  185.38   15.80
  -3 -10   0  184.28   17.60
  -3  10   0  203.88   31.10
   4 -10   0   14.70    6.80
  -4 -10   0    4.90    9.30
  -4 -10   0   28.30    8.30
  -4  10   0   17.90   19.70
  -5 -10   0   95.29   16.70
   5 -10   0   81.09   11.10
  -5 -10   0   91.19   14.00
   5  10   0   80.79   11.90
  -5  10   0   88.69   21.60
  -6 -10   0  137.79   15.20
  -6 -10   0  147.59   22.40
   6 -10   0  144.89   13.30
   6  10   0  145.79   14.70
  -6  10   0  181.68   26.30
   7 -10   0   24.10    6.90
  -7 -10   0   10.00   12.50
  -7  10   0    9.00    8.70
   7  10   0   22.60    7.50
  -7  10   0   17.20   19.30
   8 -10   0  266.17   17.30
  -8 -10   0  241.38   25.20
  -8 -10   0  300.67   29.00
   8  10   0  253.17   19.40
  -8  10   0  318.97   36.50
  -8  10   0  231.18   24.90
   9 -10   0   43.50    7.50
  -9 -10   0   72.99   20.50
  -9  10   0   30.90   12.00
  -9  10   0   26.30   20.90
   9  10   0   21.20    8.00
  10 -10   0  139.79   12.90
 -10 -10   0  130.39   20.20
 -10 -10   0  149.49   23.90
 -10  10   0  161.88   21.80
  10  10   0  128.19   15.10
 -10  10   0  167.78   29.50
 -11 -10   0    9.90   12.50
 -11 -10   0   -4.90   12.10
  11  10   0    8.40    7.90
 -11  10   0   27.10   24.80
 -12 -10   0  429.86   35.20
 -12 -10   0  460.85   39.20
 -12  10   0  516.75   49.80
  12  10   0  427.96   24.50
 -12  10   0  456.45   33.70
 -13 -10   0   54.69   19.60
 -13 -10   0   70.69   18.10
 -13  10   0   49.80   14.80
  13  10   0   33.80    9.50
 -14 -10   0   28.00   16.00
 -14 -10   0    8.30   12.80
  14  10   0   14.30    8.80
 -14  10   0    1.20   17.70
 -15 -10   0  234.88   25.80
 -15 -10   0  163.98   24.80
  15  10   0  161.68   16.40
 -15  10   0  183.08   27.50
 -16 -10   0   -5.10   14.90
 -16 -10   0   42.50   13.70
 -16  10   0   17.70   19.60
  16  10   0   25.10    9.60
 -17 -10   0    9.80   15.60
 -17 -10   0   32.70   13.70
 -17  10   0   17.70   18.60
  17  10   0   -3.10    9.20
 -18 -10   0  244.08   28.10
 -18 -10   0  299.17   30.00
 -18  10   0  244.08   32.30
   0 -11   0    5.30    7.70
   0 -11   0   -2.50   16.00
   1 -11   0   38.30   17.10
  -1 -11   0   13.30    9.00
  -1 -11   0   23.00   15.10
   1 -11   0   28.80    9.00
   1  11   0   25.70    9.70
   2 -11   0   64.29   11.60
  -2 -11   0   67.39   11.00
  -2 -11   0   55.29   16.60
   2  11   0   75.29   12.70
  -3 -11   0   24.30   15.40
  -3 -11   0   17.20    8.30
   3 -11   0   17.90    7.40
  -3  11   0   17.70   10.20
   4 -11   0   23.20    8.20
  -4 -11   0   -5.40    9.50
   4  11   0    5.60    8.90
  -5 -11   0  384.76   29.90
   5 -11   0  376.46   23.30
  -5 -11   0  362.76   36.10
  -5  11   0  329.57   29.20
   5  11   0  359.96   24.00
  -6 -11   0  231.28   28.70
   6 -11   0  241.38   18.20
  -6  11   0  211.88   23.60
   6  11   0  217.48   18.10
  -7 -11   0  187.08   29.50
  -7 -11   0  173.58   22.40
   7 -11   0  203.18   16.80
  -7  11   0  190.58   24.70
   7  11   0  178.78   17.20
   8 -11   0  -10.30    8.30
  -8 -11   0  -11.30   16.90
  -8 -11   0  -16.50   11.60
  -8  11   0  -10.40   13.80
   8  11   0   -4.10    8.60
  -9 -11   0  -17.70   10.70
   9 -11   0   -8.10    8.10
  -9 -11   0   -7.90   15.40
  -9  11   0  -16.40   14.60
   9  11   0   -8.40    9.10
  10 -11   0   50.59    9.10
 -10 -11   0   34.00   18.60
 -10 -11   0   58.29   15.30
 -10  11   0   36.70   15.10
  10  11   0   64.19   11.10
 -11 -11   0   29.70   12.90
 -11 -11   0   16.10   16.20
 -11  11   0   28.00   16.70
  11  11   0   55.29   11.80
 -12 -11   0   73.69   17.90
 -12 -11   0   53.89   16.50
  12  11   0   69.59   14.30
 -12  11   0   75.09   17.90
 -13 -11   0  227.58   25.90
 -13  11   0  191.18   27.30
  13  11   0  168.88   19.20
 -14 -11   0   87.29   15.70
 -14 -11   0  121.19   20.50
 -14  11   0  121.89   21.20
  14  11   0   77.99   12.50
 -15 -11   0   49.20   15.50
 -15 -11   0   18.00   15.60
 -15  11   0   44.40   18.40
  15  11   0   47.30   11.20
 -16 -11   0   28.20   17.50
 -16 -11   0   -3.40   15.30
 -16  11   0   32.50   17.90
  16  11   0    3.20   11.30
   0 -12   0   40.30   10.20
   0 -12   0   81.59   26.50
   0  12   0   43.50   16.90
   1 -12   0  138.59   15.40
  -1 -12   0  139.29   20.10
  -1 -12   0  169.88   33.90
   1  12   0  185.38   25.80
  -1  12   0  139.89   24.00
  -2 -12   0   95.79   27.40
   2 -12   0  109.39   17.30
  -2 -12   0   54.19   13.70
   2  12   0   79.79   17.60
  -2  12   0   67.39   16.50
  -3 -12   0   56.59   21.00
   3 -12   0   45.10   10.20
   3  12   0   62.39   14.50
  -3  12   0   70.59   16.20
  -4 -12   0  188.48   33.70
   4 -12   0  127.19   16.90
  -4 -12   0  117.79   20.00
  -4  12   0  155.98   23.90
   4  12   0  141.89   20.40
   5 -12   0   22.20    9.70
  -5 -12   0   52.29   22.60
  -5 -12   0   23.40   16.60
  -5  12   0   30.40   15.50
   5  12   0   19.50   11.60
  -6 -12   0   22.60   17.60
   6 -12   0    9.20   10.20
  -6 -12   0   -9.80   11.30
  -6  12   0   14.60   13.80
   6  12   0    9.30   11.20
  -7 -12   0  200.88   30.90
  -7 -12   0  251.07   26.90
   7 -12   0  181.58   19.10
  -7  12   0  152.18   25.80
   7  12   0  173.38   25.60
   8 -12   0    8.60   10.40
  -8 -12   0  -13.30   14.10
  -8 -12   0    1.20   15.00
   9 -12   0  -12.00   10.40
  -9 -12   0   32.30   18.60
  -9 -12   0    4.90   13.80
  -9  12   0   -0.90   13.60
 -10 -12   0   -1.80   14.90
  10 -12   0   -8.20   10.00
 -10 -12   0   -4.40   12.90
 -10  12   0   20.50   15.10
  10  12   0   19.60   15.10
 -11 -12   0  190.98   25.00
 -11 -12   0  188.38   28.90
 -11  12   0  155.98   22.90
  11  12   0  164.48   22.00
 -12 -12   0   29.60   15.10
 -12 -12   0   11.50   15.90
  12  12   0   -9.30   13.10
 -12  12   0   25.10   16.70
 -13 -12   0   18.80   18.40
 -13 -12   0   10.90   15.20
 -13  12   0   26.20   15.70
  13  12   0   33.90   16.20
 -14 -12   0   79.09   20.30
 -14 -12   0   71.39   20.90
 -14  12   0  104.79   18.80
   0 -13   0  -17.80   11.90
   0  13   0  -19.70   12.70
  -1 -13   0  111.69   21.60
   1 -13   0   94.69   22.40
  -1 -13   0  136.89   27.70
  -1  13   0   97.39   18.50
  -2 -13   0  -13.10   21.50
   2 -13   0    7.00   14.20
  -2 -13   0   -1.60   15.40
   2  13   0  -17.30   13.10
  -2  13   0  -28.60   13.20
  -3 -13   0   93.39   23.10
  -3 -13   0   82.19   21.70
  -3  13   0   92.39   16.50
   3  13   0   78.09   18.00
   4 -13   0   16.90   11.30
  -4 -13   0   30.90   20.10
  -4 -13   0   18.60   15.50
  -4  13   0   42.00   14.20
   4  13   0   25.40   15.30
  -5 -13   0   32.30   19.20
   5 -13   0   27.80   14.90
   5  13   0   21.00   14.60
  -5  13   0    6.50   13.50
  -6 -13   0   36.80   19.70
   6 -13   0   34.70   18.60
  -6 -13   0   21.80   15.20
  -6  13   0   47.40   15.60
   6  13   0   23.90   16.20
   7 -13   0   -3.30   12.20
  -7 -13   0   20.10   14.30
  -7 -13   0   24.20   18.60
  -7  13   0   -0.50   14.10
   7  13   0  -13.70   14.70
  -8 -13   0  -21.90   18.90
   8 -13   0  -13.10   12.50
  -8 -13   0   -8.10   13.90
   8  13   0   -8.50   14.70
  -8  13   0    5.80   14.10
  -9 -13   0  209.78   27.90
  -9 -13   0  270.27   37.30
   9 -13   0  211.78   23.00
   9  13   0  221.88   29.80
  -9  13   0  278.87   30.30
  10 -13   0   10.90   12.50
 -10 -13   0   24.00   15.60
 -10 -13   0   21.60   20.50
  10  13   0   16.70   17.40
 -10  13   0   23.10   17.10
 -11 -13   0   25.00   21.40
 -11 -13   0   31.70   19.00
 -11  13   0   56.89   18.10
  11  13   0    4.70   19.40
   0 -14   0   -5.10   17.40
   0  14   0   30.30   15.00
   1 -14   0   -4.70   17.30
  -1  14   0   12.80   14.60
   1  14   0   18.00   14.70
  -2 -14   0   19.40   15.90
  -2 -14   0   47.50   24.60
   2 -14   0   26.00   21.20
  -2  14   0   47.70   16.70
   2  14   0    7.90   14.50
  -3 -14   0   31.60   25.00
   3 -14   0   27.70   16.30
  -3 -14   0   35.40   14.70
   3  14   0   40.60   15.10
  -3  14   0   45.70   15.30
  -4 -14   0  101.19   27.70
  -4 -14   0   44.80   16.40
  -4  14   0   31.40   17.10
   4  14   0   56.29   15.80
  -5 -14   0   16.50   14.70
  -5 -14   0    3.10   26.00
   5 -14   0   11.30   17.90
   5  14   0   14.10   14.30
  -5  14   0   41.00   16.80
  -6 -14   0  -45.00   23.80
  -6 -14   0  -10.20   15.90
  -6  14   0   24.60   19.10
   6  14   0   -1.60   13.80
  -7 -14   0   54.09   24.60
   7 -14   0  -20.70   16.30
  -7 -14   0   11.80   15.80
   7  14   0    2.10   14.20
  -7  14   0   35.90   18.50
 -26   0   1   -5.60   11.70
 -25   0   1   20.40   10.40
 -25   0   1   25.40   12.10
 -24   0   1   -4.10    9.20
 -24   0   1   -5.90    9.30
 -23   0   1  207.18   16.00
 -23   0   1  159.48   16.10
 -22   0   1  199.28   16.70
 -22   0   1  199.18   25.30
 -21   0   1  758.82   37.10
 -21   0   1  857.81   36.20
 -20   0   1   65.09    9.90
 -20   0   1   64.19    9.40
 -19   0   1   15.40    6.10
 -19   0   1    9.60    5.30
 -18   0   1   97.89   10.60
 -18   0   1  109.79   10.10
 -17   0   1  501.75   25.10
 -17   0   1  510.05   23.70
 -16   0   1   24.90    6.50
 -16   0   1   29.90    5.00
 -15   0   1   12.30    3.70
 -15   0   1   11.90    4.20
 -14   0   1    6.60    3.40
 -14   0   1    8.10    3.80
 -13   0   1    2.00    3.00
 -13   0   1    1.70    2.90
 -12   0   1  279.67   13.90
 -12   0   1  264.87   14.60
 -11   0   1 2836.82  100.59
 -11   0   1 2704.83   99.29
 -10   0   1  742.73   31.20
 -10   0   1  801.82   30.70
  -9   0   1 2806.82  102.59
  -9   0   1 2933.11  101.99
  -8   0   1   98.79    6.60
  -7   0   1   83.99    6.70
  -7   0   1   85.89    6.40
   6   0  -1   67.89    5.60
  -6   0   1   79.69    5.50
  -6   0   1   74.09    5.50
  -5   0   1 1646.24   58.59
   5   0  -1 1617.74   58.69
   5   0  -1 1677.23   58.79
  -5   0   1 1648.34   58.49
  -4   0   1  705.53   26.00
   3   0  -1 3715.03  121.39
  -3   0   1 3307.87  121.89
  -3   0  -1 3502.45  118.99
  -3   0  -1 3413.46  120.79
   3   0   1 3454.25  118.89
  -4   0  -1  246.28   11.80
   4   0   1  238.78    9.50
   5   0   1  412.76   15.40
  -5   0  -1  408.96   15.30
  -6   0  -1   10.40    2.50
  -6   0  -1   12.20    2.00
  -7   0  -1  620.14   24.70
  -7   0  -1  523.15   21.50
  -8   0  -1  526.25   21.00
  -8   0  -1  456.65   21.80
  -9   0  -1 4063.99  144.99
  -9   0  -1 4039.30  142.59
 -10   0  -1  473.45   20.20
 -10   0  -1  456.25   22.00
 -11   0  -1 1382.66   52.29
 -11   0  -1 1392.36   54.79
 -12   0  -1    5.40    3.40
 -12   0  -1    4.10    2.90
 -13   0  -1   46.20    6.00
 -13   0  -1   63.89    7.40
 -14   0  -1    6.70    4.00
 -14   0  -1    4.60    3.50
 -15   0  -1  135.59    9.80
 -15   0  -1  138.99   11.90
 -16   0  -1   93.19   10.40
 -16   0  -1   99.39    8.70
 -17   0  -1  497.25   26.20
 -17   0  -1  495.35   23.50
 -18   0  -1    0.50    5.10
 -18   0  -1   -6.80    6.00
 -19   0  -1  341.17   21.50
 -19   0  -1  337.37   18.60
 -20   0  -1  183.48   15.20
 -20   0  -1  169.48   13.00
 -21   0  -1  972.30   40.70
 -21   0  -1  926.51   43.90
 -22   0  -1   40.50    9.80
 -22   0  -1   37.20    8.00
 -23   0  -1   60.49    9.70
 -23   0  -1   30.00   10.50
 -24   0  -1   15.10    9.70
 -25   0  -1   33.90   17.40
 -26  -1   1   43.00   12.70
 -26   1   1   22.60   13.20
 -25  -1   1   13.30   11.20
 -25  -1   1  -11.40   11.10
 -25   1   1  -10.30   10.20
 -24  -1   1   63.49   10.90
 -24  -1   1  113.29   16.30
 -24   1   1  102.99   14.80
 -24   1   1   87.09   10.80
 -23  -1   1  209.08   17.90
 -23  -1   1  224.58   17.90
 -23   1   1  216.38   17.30
 -23   1   1  234.08   15.60
 -22  -1   1  293.27   19.40
 -22  -1   1  297.07   19.50
 -22   1   1  290.17   17.40
 -22   1   1  269.37   19.20
 -21  -1   1   55.29    9.80
 -21  -1   1   50.99    9.00
 -21   1   1   77.39    9.80
 -21   1   1   59.69   10.90
 -20  -1   1  298.87   18.90
 -20  -1   1  301.07   19.30
 -20   1   1  281.97   18.90
 -20   1   1  319.57   16.70
 -19  -1   1  332.97   19.40
 -19  -1   1  328.87   20.10
 -19   1   1  330.67   17.20
 -19   1   1  335.67   19.70
 -18  -1   1  352.66   20.70
 -18  -1   1  346.07   19.70
 -18   1   1  365.66   20.40
 -18   1   1  367.76   18.20
 -17  -1   1  321.27   17.80
 -17  -1   1  319.17   18.30
 -17   1   1  309.67   16.00
 -17   1   1  269.57   17.10
 -16  -1   1 1316.47   53.39
 -16  -1   1 1312.17   53.99
 -16   1   1 1392.56   54.09
 -16   1   1 1336.17   51.29
 -15  -1   1  670.93   29.50
 -15  -1   1  701.33   30.40
 -15   1   1  635.64   27.30
 -15   1   1  619.44   29.40
 -14  -1   1 1227.58   48.40
 -14  -1   1 1151.58   48.50
 -14   1   1 1237.08   46.30
 -14   1   1 1215.48   48.40
 -14   1   1 1219.58   44.50
 -13  -1   1  296.07   15.60
 -13  -1   1  304.57   16.10
 -13   1   1  295.17   14.00
 -13   1   1  278.47   15.60
 -13   1   1  286.07   14.10
 -12  -1   1  218.48   12.70
 -12  -1   1  212.78   12.40
 -12   1   1  189.78   12.00
 -12   1   1  211.08   11.40
 -12   1   1  230.08   11.10
 -11  -1   1  472.85   21.60
 -11  -1   1  439.56   21.10
 -11   1   1  482.55   19.80
  11   1  -1  440.86   25.60
 -11   1   1  471.45   20.90
 -11   1   1  498.95   21.70
 -10  -1   1  115.09    8.00
 -10  -1   1  115.39    8.20
 -10   1   1  122.29    8.50
  10   1  -1  120.09   11.00
 -10   1   1  119.69    8.10
  -9  -1   1  426.86   19.10
  -9  -1   1  415.36   19.00
   9   1  -1  444.66   20.80
  -9   1   1  421.96   17.80
  -9   1   1  414.66   18.70
  -8  -1   1  274.27   14.20
  -8  -1   1  307.67   14.50
  -8   1   1  332.37   13.50
   7  -1  -1 1004.90   37.20
  -7  -1   1 1007.40   38.90
  -7  -1   1 1028.60   38.80
   7   1  -1  964.30   39.20
  -7   1   1 1091.69   37.30
  -6  -1   1 1732.73   67.09
   6  -1  -1 1871.21   65.29
  -6  -1   1 1791.82   67.09
  -6   1   1 1912.51   65.39
   6   1  -1 1980.40   67.69
   5  -1  -1 1284.17   45.80
  -5  -1   1 1372.46   48.30
  -5  -1   1 1364.56   47.60
   5   1  -1 1281.57   47.70
  -5   1   1 1193.08   46.40
  -4  -1   1  791.62   28.20
   4   1  -1  695.03   25.90
  -4   1   1  694.13   26.20
   4   1  -1  796.42   28.40
   4   1  -1  685.73   27.60
  -3  -1   1 1267.47   42.70
   3  -1  -1 1186.28   42.60
  -3  -1   1 1225.78   44.00
  -3  -1   1 1196.38   43.80
  -3   1   1 1186.58   42.60
   3   1  -1 1227.98   42.60
   3   1  -1 1202.18   43.80
   3   1  -1 1215.68   44.00
   2  -1  -1  889.11   32.20
  -2  -1   1  891.81   32.80
  -2  -1   1  896.01   32.60
  -2  -1   1  922.71   32.00
   2   1  -1  905.31   31.90
   2   1  -1  829.62   32.50
  -2   1   1  925.91   32.20
   1  -1   1   89.29    4.80
  -2  -1  -1  466.75   19.60
   2   1   1  460.65   19.60
  -2   1  -1  568.34   19.40
  -3  -1  -1 2071.29   74.19
   3   1   1 2039.50   74.19
  -3   1  -1 2116.29   73.19
  -4   1  -1 1723.03   60.99
   4   1   1 1758.42   59.69
   4   1   1 1662.93   62.59
  -5  -1  -1  344.87   14.70
  -5   1  -1  303.97   13.20
   5   1   1  269.67   14.70
  -6  -1  -1 1594.74   59.49
  -6   1  -1 1558.54   58.89
   6   1   1 1646.24   60.39
  -7  -1  -1 1284.67   50.79
   7   1   1 1339.37   51.79
  -7   1  -1 1368.46   48.60
  -7   1  -1 1344.77   47.60
  -8  -1  -1   79.99    6.70
  -8   1  -1   78.19    6.30
   8   1   1   68.29    9.30
  -8   1  -1   88.09    5.90
  -9  -1  -1   74.29    6.70
  -9  -1  -1   73.49    6.80
  -9   1  -1   80.49    7.10
   9   1   1   70.59   12.30
  -9   1  -1   81.39    6.30
  -9   1  -1   70.09    6.60
 -10  -1  -1  383.76   19.30
 -10  -1  -1  398.66   18.90
 -10   1  -1  388.76   17.10
 -10   1  -1  395.96   17.10
 -10   1  -1  379.26   19.40
 -11  -1  -1  595.04   26.40
 -11  -1  -1  623.84   27.70
 -11   1  -1  609.24   27.50
 -11   1  -1  526.55   27.20
 -11   1  -1  630.74   24.30
 -12  -1  -1  282.87   16.40
 -12  -1  -1  290.07   15.30
 -12   1  -1  277.37   16.40
 -12   1  -1  286.37   14.00
 -12   1  -1  282.97   13.20
 -13  -1  -1  215.38   13.10
 -13  -1  -1  229.08   14.40
 -13   1  -1  201.78   13.80
 -13   1  -1  232.08   11.60
 -13   1  -1  225.48   12.10
 -14  -1  -1 1356.66   56.59
 -14  -1  -1 1378.66   54.79
 -14   1  -1 1400.36   56.79
 -14   1  -1 1434.36   52.39
 -15  -1  -1  840.72   35.30
 -15  -1  -1  856.01   37.40
 -15   1  -1  789.12   32.40
 -15   1  -1  771.42   36.20
 -16  -1  -1 1098.49   45.60
 -16  -1  -1 1048.80   47.30
 -16   1  -1 1122.59   43.10
 -16   1  -1 1154.78   48.10
 -17  -1  -1   74.49    9.40
 -17  -1  -1   84.99   10.30
 -17   1  -1   67.79    8.00
 -17   1  -1   82.49    9.90
 -18  -1  -1  323.57   19.00
 -18  -1  -1  333.17   20.60
 -18   1  -1  316.57   20.20
 -18   1  -1  341.37   16.90
 -19  -1  -1  282.67   18.70
 -19  -1  -1  284.77   17.70
 -19   1  -1  267.97   15.00
 -19   1  -1  260.77   19.00
 -20  -1  -1  264.07   18.00
 -20  -1  -1  259.07   18.80
 -20   1  -1  268.17   18.90
 -20   1  -1  254.87   15.40
 -21  -1  -1   94.79   14.20
 -21  -1  -1  100.29   12.70
 -21   1  -1   91.69   10.50
 -21   1  -1   83.59   13.30
 -22  -1  -1  273.97   22.80
 -22  -1  -1  295.47   20.30
 -22   1  -1  312.77   17.40
 -22   1  -1  310.17   21.60
 -23  -1  -1   63.69   11.80
 -23  -1  -1   98.49   15.60
 -23   1  -1  112.99   17.70
 -24  -1  -1   -3.40   10.80
 -24  -1  -1   21.60   13.90
 -24   1  -1  -21.60   11.00
 -25  -1  -1   21.90   11.70
 -25  -1  -1   44.70   16.70
 -25   1  -1   34.10   15.20
 -25  -2   1  377.76   27.90
 -25   2   1  356.46   24.10
 -24  -2   1   53.79   11.10
 -24  -2   1   84.69   12.50
 -24   2   1   81.99   11.70
 -23  -2   1  196.78   17.30
 -23  -2   1  176.88   18.10
 -23   2   1  177.48   16.60
 -22  -2   1   66.49   10.70
 -22  -2   1   73.69   11.40
 -22   2   1   94.79   12.70
 -21  -2   1   35.30    8.30
 -21  -2   1   23.00    8.00
 -21   2   1   40.60    7.90
 -20  -2   1   19.90    7.60
 -20  -2   1   23.80    7.80
 -20   2   1   25.20    7.50
 -19  -2   1   64.29    9.80
 -19  -2   1   64.59   10.10
 -19   2   1   57.79    9.50
 -18  -2   1  168.08   14.00
 -18  -2   1  188.88   14.30
 -18   2   1  182.98   13.60
 -18   2   1  189.68   10.40
 -17  -2   1  183.38   13.80
 -17  -2   1  190.08   13.90
 -17   2   1  166.18   12.60
 -17   2   1  166.98   10.10
 -16  -2   1  198.48   13.90
 -16  -2   1  190.68   13.90
 -16   2   1  210.58   13.60
 -16   2   1  193.18   11.10
 -15  -2   1  563.14   27.00
 -15  -2   1  534.55   26.60
  15   2  -1  578.84   32.00
 -15   2   1  547.65   23.70
 -15   2   1  568.24   26.60
 -14  -2   1  314.37   17.00
 -14  -2   1  268.17   16.40
 -14   2   1  266.77   15.70
 -14   2   1  255.87   13.70
 -14   2   1  317.87   16.70
 -13  -2   1 1392.76   57.29
 -13  -2   1 1431.46   57.79
 -13   2   1 1488.75   53.69
  13   2  -1 1514.75   60.69
 -13   2   1 1503.85   57.19
 -13   2   1 1455.85   54.99
 -12  -2   1  248.28   15.20
 -12  -2   1  304.77   15.90
 -12   2   1  310.27   13.60
 -12   2   1  248.08   13.60
 -11  -2   1  238.18   14.10
 -11  -2   1  258.97   14.30
  11   2  -1  220.78   17.00
 -11   2   1  272.97   12.20
 -10  -2   1  816.92   35.10
 -10  -2   1  796.12   34.60
  10   2  -1  938.71   40.70
  -9  -2   1  400.66   18.70
  -9  -2   1  367.46   18.60
   9   2  -1  407.76   20.70
  -8  -2   1  276.97   15.80
  -8  -2   1  381.76   16.60
  -7  -2   1 3321.17  125.59
  -7  -2   1 3444.96  126.29
   7   2  -1 3616.74  126.69
   7   2  -1 3760.12  123.29
  -6  -2   1 3257.67  103.89
  -6  -2   1 2807.12  103.69
   6   2  -1 2800.42  103.69
   6   2  -1 2688.33  100.39
  -5  -2   1 4319.87  154.48
  -5  -2   1 4246.67  154.08
   5  -2  -1 4446.75  151.08
   5   2  -1 4390.06  154.48
   5   2  -1 4526.25  151.98
  -4  -2   1  217.78   10.70
   4  -2  -1  183.28    8.60
   4   2  -1  216.78    9.60
   4   2  -1  204.48   11.30
  -3  -2   1  454.55   20.10
  -3   2   1  458.05   19.20
   3   2  -1  487.55   18.60
   3   2  -1  450.65   19.80
  -2  -2   1  538.35   21.80
  -2  -2   1  554.94   21.10
   2  -2  -1  446.56   20.70
  -2   2   1  514.45   20.70
   2   2  -1  496.55   21.20
   1  -2  -1  391.16   17.60
  -1  -2   1  413.16   18.30
  -1  -2   1  436.36   17.20
  -1   2   1  421.16   17.50
   1   2  -1  415.86   17.90
   0  -2   1  283.17   11.50
   0  -2  -1  246.98   12.20
   0  -2   1  253.47   13.00
   0   2  -1  244.48   12.50
   0   2   1  265.47   12.30
  -1  -2  -1  954.60   35.10
   1  -2   1  901.21   33.10
   1   2   1  897.61   34.90
  -1   2  -1  901.91   35.40
   2  -2   1  253.07   10.30
   2   2   1  257.57   12.70
  -3  -2  -1  384.96   17.00
   3   2   1  389.96   17.80
  -4  -2  -1 1091.09   41.90
  -5  -2  -1 6608.84  238.58
  -5   2  -1 6969.30  237.78
   5   2   1 6951.00  239.48
  -6  -2  -1 1528.55   56.19
   6   2   1 1440.76   56.79
  -6   2  -1 1462.55   54.59
  -7  -2  -1 1543.45   61.49
  -7   2  -1 1663.33   60.19
   7   2   1 1591.54   57.49
   7   2   1 1736.53   63.39
  -8  -2  -1  230.78   12.80
  -8   2  -1  207.68   11.20
   8   2   1  209.48   15.10
  -9  -2  -1  209.48   12.40
   9   2   1  189.88   15.40
  -9   2  -1  186.38   10.40
 -10  -2  -1  608.64   26.90
 -10  -2  -1  559.44   26.40
 -10   2  -1  542.45   24.10
  10   2   1  605.84   29.80
 -11  -2  -1 1254.07   52.59
 -11  -2  -1 1367.76   52.99
  11   2   1 1377.16   55.79
 -11   2  -1 1267.77   49.60
 -12  -2  -1  374.26   19.10
 -12  -2  -1  351.96   18.60
  12   2   1  313.67   22.90
 -12   2  -1  321.97   16.00
 -13  -2  -1 1382.76   54.09
 -13  -2  -1 1278.87   53.89
 -13   2  -1 1360.26   54.19
  13   2   1 1327.97   57.49
 -13   2  -1 1273.47   49.90
 -14  -2  -1  147.29   11.60
 -14  -2  -1  189.28   13.30
 -14   2  -1  142.59   12.20
 -14   2  -1  143.39    9.40
 -15  -2  -1   59.69    8.00
 -15  -2  -1   48.00    8.60
 -15   2  -1   36.80    6.00
 -15   2  -1   42.20    7.50
 -16  -2  -1  172.68   13.80
 -16  -2  -1  154.58   13.10
 -16   2  -1  166.68   10.10
 -16   2  -1  174.28   13.60
 -17  -2  -1  194.18   15.20
 -17  -2  -1  172.08   14.30
 -17   2  -1  182.58   14.90
 -17   2  -1  176.28   10.60
 -18  -2  -1   57.09    9.50
 -18  -2  -1   49.00    9.00
 -18   2  -1   63.89   10.70
 -19  -2  -1   24.50    8.20
 -19  -2  -1   23.60    7.60
 -19   2  -1   37.70    9.00
 -20  -2  -1  114.29   13.90
 -20  -2  -1  114.89   14.10
 -20   2  -1  135.39   13.50
 -21  -2  -1   92.59   15.80
 -21  -2  -1   51.69    9.30
 -21   2  -1   48.70    9.80
 -22  -2  -1   62.69    9.50
 -22   2  -1   66.39   10.70
 -23  -2  -1  328.97   27.40
 -23  -2  -1  362.96   23.50
 -23   2  -1  348.77   25.60
 -24  -2  -1  148.49   29.90
 -24  -2  -1   96.89   14.30
 -24   2  -1   65.99   11.80
 -25   2  -1  321.77   29.20
 -25  -3   1   26.60   24.70
 -25  -3   1   21.40   14.80
 -25   3   1   10.50   11.20
 -24  -3   1   14.80   12.30
 -24   3   1   16.60    9.60
 -23  -3   1   -7.40    9.70
 -23   3   1   -4.50    9.00
 -22  -3   1   13.30    9.50
 -22  -3   1    9.20   10.20
 -22   3   1   25.30    8.10
 -21  -3   1  142.99   15.20
 -21  -3   1  177.58   15.80
 -21   3   1  124.49   13.50
 -21   3   1  123.79   10.30
 -20  -3   1  635.24   32.80
 -20  -3   1  648.64   32.70
 -20   3   1  663.03   31.60
 -20   3   1  629.24   27.30
 -19  -3   1  276.67   18.70
 -19   3   1  252.47   14.40
 -19   3   1  252.27   16.90
 -18  -3   1  903.91   41.50
 -18  -3   1  874.31   40.60
  18   3  -1  889.51   48.70
 -18   3   1  886.81   36.40
 -18   3   1  902.81   39.70
 -17  -3   1   78.79   10.80
 -17  -3   1   85.49   10.90
 -17   3   1   63.39    8.50
 -17   3   1   78.09    9.90
  17   3  -1   73.19   17.00
 -16  -3   1   57.89    9.40
 -16  -3   1   66.39   10.10
  16   3  -1   78.89   16.80
 -16   3   1   70.19    7.90
 -16   3   1   67.09    9.20
 -15  -3   1  224.68   15.60
 -15  -3   1  231.08   15.40
 -15   3   1  231.28   13.60
  15   3  -1  231.08   23.10
 -14  -3   1  256.07   16.90
 -14  -3   1  283.17   17.10
 -14   3   1  300.77   15.80
  14   3  -1  272.87   23.60
 -13  -3   1  553.94   26.40
 -13   3   1  514.65   23.90
  13   3  -1  474.75   29.60
 -12  -3   1 2418.46   91.19
 -12  -3   1 2385.26   90.29
 -11  -3   1  395.36   21.10
 -11  -3   1  481.05   21.60
  11   3  -1  341.87   23.30
 -10  -3   1  282.37   16.40
 -10  -3   1  293.17   15.80
  10   3  -1  268.47   19.10
  10   3  -1  269.17   12.20
  -9  -3   1 1049.99   40.50
  -9  -3   1  935.11   40.50
   9   3  -1  928.41   35.80
   9   3  -1  964.90   41.80
  -8  -3   1 2676.23   97.79
  -8  -3   1 2472.45   96.49
   8   3  -1 2711.83   98.29
   8   3  -1 2697.73   93.19
  -7  -3   1  430.26   20.90
   7   3  -1  415.86   18.30
   7   3  -1  453.25   22.80
  -6  -3   1  183.08   11.20
   6  -3  -1  172.88    8.40
  -6  -3   1  172.98   10.90
   6   3  -1  199.58   10.40
   6   3  -1  186.48   12.80
  -5  -3   1  104.69    7.90
  -5   3   1  126.69    9.60
   5   3  -1  112.49    9.80
  -4  -3   1  324.37   16.20
  -4  -3   1  313.27   15.80
   4   3  -1  321.07   16.70
  -4   3   1  316.87   16.00
   3  -3  -1  561.44   25.40
  -3  -3   1  572.44   25.20
  -3  -3   1  617.14   26.20
   3   3  -1  612.24   26.30
  -3   3   1  638.04   25.80
  -2  -3   1 3469.75  128.39
  -2  -3   1 3609.84  127.29
   2  -3  -1 3577.64  128.09
   2   3  -1 3614.74  128.09
  -2   3   1 3669.83  127.49
  -1  -3   1 3258.97  115.49
   0  -3   1 9552.54  336.57
   0  -3  -1 9421.56  335.67
   0   3   1 9879.41  335.57
   0   3  -1 9860.81  335.87
   1  -3   1 1044.10   39.00
  -2  -3  -1  915.91   38.10
   2  -3   1  974.60   35.70
  -2   3  -1  981.00   39.00
   2   3   1  974.90   38.60
   3  -3   1  352.46   14.40
  -3  -3  -1  356.86   17.10
   3   3   1  347.97   17.90
  -4  -3  -1  420.56   19.90
   4   3   1  428.96   21.10
  -5  -3  -1   52.49    5.40
   5   3   1   46.50    8.10
  -6  -3  -1 1408.66   57.29
   6   3   1 1578.14   59.39
  -7  -3  -1  845.42   32.80
  -7   3  -1  665.73   30.60
   7   3   1  731.93   33.70
  -8  -3  -1 1479.35   59.69
   8   3   1 1617.94   62.29
  -8   3  -1 1528.85   58.69
  -9  -3  -1  320.17   17.30
   9   3   1  323.47   21.00
  -9   3  -1  303.67   16.10
 -10  -3  -1 1279.97   51.49
 -10  -3  -1 1169.28   49.99
 -10   3  -1 1270.67   48.90
 -11  -3  -1 1382.86   54.29
 -11  -3  -1 1362.06   54.99
 -11   3  -1 1222.68   51.29
  11   3   1 1356.46   57.49
 -12  -3  -1 2054.49   81.19
 -12  -3  -1 2169.58   82.29
  12   3   1 2120.09   84.69
 -12   3  -1 2094.89   78.79
 -13  -3  -1   74.29    9.00
 -13   3  -1   53.19    7.10
  13   3   1   50.49   14.40
 -14  -3  -1  228.58   15.80
 -14  -3  -1  238.98   16.20
  14   3   1  235.88   24.30
 -14   3  -1  229.78   13.40
 -15  -3  -1   85.19   10.00
 -15  -3  -1   55.59    9.30
 -15   3  -1   67.39    7.40
 -15   3  -1   74.19   10.00
  15   3   1   56.69   16.20
 -16  -3  -1  312.07   19.20
 -16  -3  -1  259.07   18.30
  16   3   1  289.37   29.20
 -16   3  -1  304.37   19.30
 -16   3  -1  272.57   15.40
 -17  -3  -1  152.78   14.40
 -17   3  -1  165.38   11.20
 -17   3  -1  148.29   13.90
 -18  -3  -1 1226.18   53.09
 -18  -3  -1 1218.38   52.99
 -18   3  -1 1221.98   53.19
 -18   3  -1 1185.88   47.40
 -19  -3  -1  169.18   15.60
 -19   3  -1  170.68   11.30
 -19   3  -1  149.39   14.50
 -20  -3  -1  525.95   30.50
 -20  -3  -1  492.75   28.50
 -20   3  -1  518.15   28.40
 -20   3  -1  487.05   22.50
 -21  -3  -1   12.70    8.70
 -21  -3  -1    6.60    8.60
 -21   3  -1   15.00    8.40
 -22  -3  -1  -19.80   11.30
 -22  -3  -1   10.50   10.80
 -22   3  -1    8.20    9.20
 -23  -3  -1    8.60   11.30
 -23   3  -1   25.50   12.60
 -24  -3  -1    3.30   15.10
 -24  -3  -1   11.80   15.80
 -24   3  -1   -5.80   10.90
 -25  -4   1  162.78   27.00
 -25  -4   1  155.98   28.60
 -25   4   1  192.88   19.00
 -24  -4   1  108.19   18.20
 -24   4   1  128.29   16.60
 -23  -4   1  262.57   25.80
 -23  -4   1  214.58   25.30
 -23   4   1  236.18   15.10
 -23   4   1  233.58   19.00
 -22  -4   1   79.99   11.90
 -22  -4   1   51.69   12.80
 -22   4   1   88.69   11.10
 -22   4   1   97.29   13.90
 -21  -4   1  130.49   17.20
 -21  -4   1   90.59   11.80
 -21   4   1   97.49   13.60
 -21   4   1  102.69   11.30
 -20  -4   1   85.79   15.40
 -20  -4   1  108.59   13.70
 -20   4   1   85.49   12.30
  20   4  -1   74.69   25.00
 -20   4   1   65.89   10.70
 -19  -4   1   35.90    8.50
 -19  -4   1   70.49   11.70
 -19   4   1   60.59    9.80
 -19   4   1   44.70    8.50
  19   4  -1   39.80   27.40
 -18  -4   1  156.58   14.50
 -18  -4   1  165.48   14.20
 -18   4   1  144.29   12.80
 -18   4   1  160.08   14.20
  18   4  -1  177.38   28.70
 -17  -4   1   25.90    7.20
 -17   4   1   33.10    6.50
  17   4  -1   26.00   16.90
 -16  -4   1   60.29   10.00
  16   4  -1   29.00   15.90
 -16   4   1   51.59    7.70
 -15  -4   1  265.77   16.90
 -15  -4   1  221.98   16.70
  15   4  -1  204.38   25.30
 -15   4   1  210.28   14.70
 -14  -4   1 1506.25   62.29
 -14  -4   1 1455.95   60.89
 -14   4   1 1470.65   59.49
  14   4  -1 1552.34   65.79
 -13  -4   1  437.36   22.40
 -13  -4   1  393.26   22.70
  13   4  -1  374.76   27.70
 -12  -4   1  675.03   31.60
 -12  -4   1  660.43   32.30
  12   4  -1  681.93   26.40
  12   4  -1  682.23   36.20
 -11  -4   1  865.81   38.90
 -11  -4   1  902.11   40.30
  11   4  -1  952.40   43.10
  11   4  -1  870.61   34.60
 -10  -4   1 1185.38   49.10
 -10  -4   1 1236.28   48.50
  10   4  -1 1055.29   44.50
  -9  -4   1 1289.77   52.99
  -9  -4   1 1327.07   53.99
   9   4  -1 1331.17   55.29
   9   4  -1 1305.97   48.90
  -8  -4   1  456.35   22.90
   8   4  -1  403.16   18.90
   8   4  -1  467.95   25.30
  -7  -4   1  618.94   29.90
  -7  -4   1  720.63   30.60
   7   4  -1  649.04   31.90
  -7   4   1  735.53   31.10
   7   4  -1  597.14   26.80
  -6  -4   1 1721.93   66.99
  -6  -4   1 1641.64   66.69
   6   4  -1 1822.42   68.09
  -6   4   1 1742.23   66.49
  -5  -4   1 1103.39   45.70
  -5  -4   1 1145.29   45.70
   5   4  -1 1112.99   46.10
  -5   4   1 1106.99   54.29
  -4  -4   1  311.07   16.80
  -4  -4   1  312.47   17.30
   4   4  -1  333.67   21.30
  -4   4   1  339.47   18.10
  -3  -4   1  738.63   32.00
   3  -4  -1  701.83   32.70
  -3  -4   1  782.82   33.70
  -3   4   1  824.22   33.10
   3   4  -1  769.72   36.00
   2  -4  -1 3350.16  121.19
  -2  -4   1 3223.48  121.29
  -2   4   1 3263.67  119.79
   2   4  -1 3441.36  120.89
   1  -4  -1   34.20    5.50
  -1  -4   1   28.40    5.80
   1   4  -1   29.10    6.90
  -1   4   1   45.10    7.80
   0  -4  -1    2.90    2.70
   0  -4   1    0.20    2.90
   0   4   1    4.50    3.90
   0   4  -1    7.60    5.30
   1  -4   1  681.73   27.70
  -2  -4  -1 1417.46   57.19
   2  -4   1 1408.46   55.79
  -2   4  -1 1528.95   58.09
   2   4   1 1519.85   60.79
   3  -4   1  217.38   11.50
  -3  -4  -1  209.48   13.00
   3   4   1  213.88   14.80
  -3   4  -1  224.68   15.20
   4  -4   1  662.63   27.00
  -4  -4  -1  721.33   31.20
  -4   4  -1  707.33   32.30
   4   4   1  718.83   32.30
   5  -4   1  777.32   30.90
  -5  -4  -1  883.11   36.20
   5   4   1  849.41   37.60
  -6  -4  -1 1386.76   56.99
   6   4   1 1500.35   59.09
  -7  -4  -1 2023.90   81.59
   7   4   1 2293.47   84.39
  -8  -4  -1  609.34   27.90
  -8   4  -1  547.25   26.30
  -9  -4  -1 1286.57   52.19
   9   4   1 1263.97   54.89
  -9   4  -1 1257.97   50.99
 -10  -4  -1  447.36   23.10
 -10  -4  -1  440.26   23.80
  10   4   1  421.96   27.60
 -10   4  -1  446.16   22.00
 -11  -4  -1  605.84   29.40
 -11  -4  -1  549.95   27.70
 -11   4  -1  516.45   26.10
  11   4   1  560.74   23.10
  11   4   1  565.94   33.00
 -12  -4  -1  818.32   38.10
 -12  -4  -1  874.91   39.60
  12   4   1  879.01   43.90
 -12   4  -1  800.22   36.20
 -13  -4  -1  589.14   28.30
 -13  -4  -1  531.15   28.20
  13   4   1  479.75   34.10
 -13   4  -1  491.25   25.10
 -14  -4  -1  695.13   34.20
 -14  -4  -1  647.84   32.70
  14   4   1  699.43   41.00
 -14   4  -1  624.54   30.30
 -15  -4  -1  258.37   18.10
 -15  -4  -1  282.97   19.00
  15   4   1  261.37   28.70
 -15   4  -1  239.68   15.90
 -16  -4  -1  184.68   15.30
 -16  -4  -1  185.68   16.00
 -16   4  -1  187.28   13.10
  16   4   1  176.78   28.50
 -17  -4  -1   89.79   12.30
 -17   4  -1   74.39   10.90
 -17   4  -1   66.79    9.70
  17   4   1   59.89   21.10
 -18  -4  -1  198.58   17.80
 -18  -4  -1  245.18   17.50
 -18   4  -1  210.38   14.70
  18   4   1  217.08   34.80
 -18   4  -1  212.98   18.00
 -19  -4  -1  113.39   15.80
 -19  -4  -1  115.39   16.80
 -19   4  -1   62.59   10.60
 -19   4  -1   79.89   13.90
 -20  -4  -1   26.60   10.00
 -20  -4  -1   18.20    8.70
 -20   4  -1   30.70    9.20
 -21  -4  -1  217.18   22.60
 -21   4  -1  160.98   16.50
 -21   4  -1  167.18   13.30
 -22  -4  -1   36.10   13.60
 -22  -4  -1   70.79   22.90
 -22   4  -1   46.60   10.60
 -22   4  -1   52.89    8.30
 -23  -4  -1  153.48   27.80
 -23  -4  -1  159.98   23.70
 -23   4  -1  132.89   18.80
 -24  -4  -1  157.38   24.70
 -24  -4  -1  148.79   24.70
 -24  -5   1   65.39   20.30
 -24  -5   1   89.59   23.40
 -24   5   1   69.19   12.70
 -23  -5   1   78.89   17.00
 -23  -5   1   60.99   19.70
 -23   5   1   47.30    9.70
 -23   5   1   60.29   10.60
 -22  -5   1  119.69   19.20
 -22  -5   1  146.09   22.20
 -22   5   1  138.99   15.90
 -22   5   1  134.59   14.70
 -21  -5   1   14.50   12.30
 -21   5   1   30.20    8.40
 -21   5   1   17.80    9.10
 -20  -5   1   -9.30    8.30
 -20  -5   1   -3.20   10.30
 -20   5   1    5.30    7.90
  20   5  -1   -8.30   26.30
 -20   5   1   25.80    7.80
 -19  -5   1   94.49   15.20
 -19  -5   1   48.80    8.90
 -19   5   1   60.19    9.70
 -19   5   1   75.29   11.20
 -18  -5   1   75.19   11.40
 -18  -5   1   71.19   12.00
  18   5  -1   89.19   24.50
 -18   5   1   91.09   12.20
 -17  -5   1  208.48   16.80
 -17  -5   1  250.77   17.80
 -17   5   1  195.78   15.30
 -16  -5   1 1197.78   55.09
 -16  -5   1 1356.46   57.69
  16   5  -1 1297.17   63.59
 -16   5   1 1301.67   54.39
 -15  -5   1  330.57   20.90
  15   5  -1  273.97   29.60
 -15   5   1  315.17   19.80
 -14  -5   1  791.62   39.20
 -14  -5   1  866.81   41.10
 -14   5   1  843.22   38.80
  14   5  -1  893.01   33.90
  14   5  -1  863.81   48.30
 -13  -5   1   25.00    6.30
 -13  -5   1   18.60    5.70
  13   5  -1    3.70   12.60
 -12  -5   1  103.69   11.40
  12   5  -1   79.09   15.60
  12   5  -1   94.19    7.10
 -11  -5   1  137.09   12.00
 -11  -5   1  128.59   12.30
  11   5  -1  134.79    9.00
 -11   5   1  145.09   18.20
  11   5  -1  134.49   19.10
 -10  -5   1   16.10    5.10
 -10  -5   1   23.50    6.20
 -10   5   1   39.90   10.60
  10   5  -1   18.10   10.50
  10   5  -1   19.70    3.70
  -9  -5   1  108.79   10.50
  -9   5   1  153.28   16.10
   9   5  -1   99.39    7.90
   9   5  -1  122.29   17.10
   8  -5  -1  965.30   35.40
  -8  -5   1  900.31   41.20
  -8  -5   1  909.01   41.50
   8   5  -1  956.20   43.70
   8   5  -1  954.50   38.00
  -8   5   1  941.31   41.80
  -7  -5   1  404.26   22.90
  -7  -5   1  451.85   23.40
   7   5  -1  387.86   28.60
  -7   5   1  458.95   24.60
   7   5  -1  447.46   20.60
  -6  -5   1  244.08   15.50
  -6  -5   1  227.18   15.50
  -6   5   1  245.08   17.50
   6   5  -1  248.08   19.50
  -5  -5   1  578.54   30.70
  -5   5   1  812.52   33.50
   4  -5  -1 4032.30  152.18
  -4  -5   1 3960.80  151.98
  -4  -5   1 4360.86  151.48
  -4   5   1 4293.07  154.78
   4   5  -1 4188.88  151.78
  -3  -5   1  621.04   28.50
   2  -5  -1 1034.80   45.50
  -2  -5   1 1055.19   43.80
  -2  -5   1 1060.09   46.30
  -2   5   1 1135.69   45.40
   2   5  -1 1095.69   46.00
  -1  -5   1  672.03   28.80
   1  -5  -1  665.43   31.00
  -1  -5   1  589.84   30.80
  -1   5   1  680.73   30.90
   1   5  -1  644.74   31.20
   0  -5   1  243.68   14.30
   0  -5   1  262.67   17.00
   0  -5  -1  280.37   16.70
   0   5  -1  281.17   18.40
   0   5   1  318.97   18.50
  -1  -5  -1 1033.80   45.40
   1  -5   1 1021.50   46.30
   1  -5   1 1065.39   42.60
   1   5   1 1123.59   46.10
  -1   5  -1 1138.29   46.20
  -2  -5  -1 3282.07  127.79
   2  -5   1 3460.95  124.29
  -2   5  -1 3580.54  128.19
   2   5   1 3590.54  128.19
   3  -5   1  768.62   31.00
  -4  -5  -1 2320.37   93.99
   4  -5   1 2509.95   89.49
   4   5   1 2631.84   95.59
  -4   5  -1 2502.05   94.89
   5  -5   1   57.59    9.00
  -5  -5  -1   76.79    8.50
  -5   5  -1  101.89   16.20
  -6  -5  -1  115.79   10.30
  -6   5  -1  111.49   15.00
   6   5   1   94.89   15.10
  -7  -5  -1  260.67   16.10
   7   5   1  198.08   20.10
  -7   5  -1  257.27   20.50
  -8  -5  -1  355.96   21.00
  -8   5  -1  404.06   21.10
   8   5   1  382.96   25.70
  -9  -5  -1   30.00    6.40
  -9   5  -1   29.90    5.90
   9   5   1   14.60   10.40
 -10  -5  -1   20.50    5.50
 -10   5  -1   24.20    5.40
  10   5   1   24.90   11.40
 -11  -5  -1  349.87   21.20
 -11  -5  -1  361.96   22.60
  11   5   1  396.96   29.10
 -11   5  -1  375.66   20.60
  11   5   1  347.47   16.70
 -12  -5  -1   94.79   11.90
 -12  -5  -1  105.69   11.10
  12   5   1  103.99    7.20
  12   5   1   88.09   16.90
 -12   5  -1   75.49   10.50
 -13  -5  -1  222.28   17.60
  13   5   1  262.07   28.20
 -13   5  -1  227.58   16.20
  13   5   1  239.58   14.00
 -14  -5  -1 1434.36   63.89
 -14  -5  -1 1608.24   66.39
  14   5   1 1547.65   71.39
 -14   5  -1 1559.24   62.69
 -15  -5  -1  258.87   19.20
  15   5   1  265.17   31.80
 -15   5  -1  259.97   17.80
 -16  -5  -1  879.01   41.20
 -16  -5  -1  753.62   39.40
 -16   5  -1  835.32   37.70
  16   5   1  802.22   50.59
 -17  -5  -1   20.10    8.50
 -17  -5  -1    6.00    9.50
 -17   5  -1   22.80    7.00
  17   5   1   20.20   21.80
 -18  -5  -1   47.00    7.70
  18   5   1   45.80   25.20
 -18   5  -1   27.30    7.80
 -19  -5  -1   11.80   10.00
 -19  -5  -1    4.60    9.90
 -19   5  -1   27.00    8.90
 -19   5  -1    8.70    8.00
 -20  -5  -1   17.80   10.80
 -20  -5  -1   49.40   13.50
 -20   5  -1   28.60   10.20
 -20   5  -1   31.00    8.70
 -21  -5  -1   46.20   13.20
 -21  -5  -1   40.70   13.80
 -21   5  -1   17.20    8.90
 -21   5  -1   11.60   10.30
 -22  -5  -1  203.28   31.00
 -22  -5  -1  247.98   31.80
 -22   5  -1  221.78   17.70
 -22   5  -1  296.07   23.10
 -23  -5  -1   57.49   21.20
 -23  -5  -1   64.99   18.60
 -23   5  -1   61.99   11.60
 -23  -6   1   74.39   20.70
 -23  -6   1   43.60   15.70
 -23   6   1   38.90   11.70
 -23   6   1   72.19   13.10
 -22  -6   1  140.49   22.60
 -22  -6   1  178.18   27.00
 -22   6   1  120.99   17.40
 -22   6   1  121.39   17.10
 -21  -6   1  244.18   29.70
 -21  -6   1  260.97   31.50
 -21   6   1  342.77   45.50
 -21   6   1  323.37   21.60
 -21   6   1  283.17   21.00
 -20  -6   1    0.70   11.20
 -20  -6   1    7.30   11.30
 -20   6   1   -9.60   24.40
 -20   6   1   -1.10    9.50
 -19  -6   1   60.19   18.90
 -19   6   1   66.69   24.80
 -19   6   1   58.99   10.80
 -18  -6   1  315.77   22.20
 -18  -6   1  357.56   28.00
 -18   6   1  354.16   37.40
  18   6  -1  369.76   44.00
 -18   6   1  427.26   23.80
 -17  -6   1  158.68   17.70
 -17  -6   1  196.08   16.60
 -17   6   1  171.78   30.30
 -17   6   1  168.38   16.30
  17   6  -1  207.38   31.20
 -16  -6   1  132.39   15.20
 -16  -6   1  180.98   16.20
  16   6  -1  186.78   33.10
 -16   6   1  160.78   23.10
 -16   6   1  146.89   15.50
 -15  -6   1   76.29   12.30
 -15  -6   1   66.09   10.60
 -15   6   1   63.59   10.20
  15   6  -1   64.09    6.90
  15   6  -1   77.59   20.50
 -15   6   1   63.99   18.30
 -14  -6   1   38.30    7.90
 -14  -6   1   30.80    7.10
 -14   6   1   39.50   15.20
  14   6  -1   20.80    4.60
  14   6  -1   32.40   16.50
 -14   6   1   27.30    7.40
 -13  -6   1   59.19   10.30
 -13  -6   1   56.69   10.70
  13   6  -1   46.10   17.40
  13   6  -1   39.00    5.60
 -13   6   1   70.29   15.60
 -12  -6   1  430.66   26.30
 -12  -6   1  546.95   27.70
  12   6  -1  468.25   33.80
  12   6  -1  401.76   20.90
 -11  -6   1  564.94   29.60
 -11  -6   1  517.85   29.70
 -11   6   1  603.14   33.00
  11   6  -1  590.54   35.90
  11   6  -1  484.55   24.10
 -10  -6   1 1084.99   49.99
 -10  -6   1 1207.58   50.59
 -10   6   1 1166.78   50.79
  10   6  -1 1114.09   53.49
  10   6  -1 1031.30   44.50
  -9  -6   1 1784.02   71.49
  -9  -6   1 1762.02   71.09
   9   6  -1 1804.62   73.69
   9   6  -1 1727.83   66.29
  -9   6   1 1555.14   74.09
  -8  -6   1   66.29    9.70
   8   6  -1   79.39   14.70
   8   6  -1   63.19    7.30
  -7  -6   1  282.57   18.50
  -7  -6   1  277.37   18.90
  -7   6   1  284.07   21.80
   7   6  -1  306.77   23.60
   7   6  -1  295.07   16.30
  -6  -6   1  616.34   30.20
  -6  -6   1  552.64   30.00
   6   6  -1  638.14   33.20
  -6   6   1  612.84   31.60
  -5  -6   1   20.60    4.70
  -5  -6   1   23.70    6.30
   5   6  -1   21.10    9.20
  -5   6   1   28.30    9.60
   4  -6  -1  182.78   14.70
  -4  -6   1  150.88   12.00
   4   6  -1  204.58   18.20
  -3  -6   1  617.44   31.60
  -3  -6   1  572.44   28.90
   3  -6  -1  610.94   31.40
   3   6  -1  630.64   32.30
  -3   6   1  637.34   31.50
  -2  -6   1  282.47   19.10
  -2  -6   1  275.17   16.70
   2  -6  -1  272.67   18.80
  -2   6   1  325.67   21.30
   2   6  -1  313.77   21.40
  -1  -6   1  388.66   23.00
  -1  -6   1  341.47   19.70
   1  -6  -1  403.66   23.10
   1   6  -1  405.96   25.20
  -1   6   1  386.06   26.20
   0  -6   1  607.94   31.50
   0  -6  -1  616.74   30.80
   0  -6   1  578.04   27.30
   0   6  -1  549.25   34.40
  -1  -6  -1  403.36   23.50
   1  -6   1  422.96   25.00
   1  -6   1  434.46   21.30
   1   6   1  461.75   26.40
   2  -6   1  646.04   28.90
  -2  -6  -1  652.13   32.80
   2   6   1  713.53   34.30
   3  -6   1  774.52   32.00
  -3  -6  -1  743.73   36.00
   3   6   1  745.93   37.10
   4  -6   1  108.09    8.20
  -4  -6  -1  101.69   11.20
   4   6   1  128.09   16.10
  -5  -6  -1  220.78   16.20
   5   6   1  215.38   20.60
  -5   6  -1  247.08   21.00
   6  -6   1  126.59    8.40
  -6  -6  -1  166.28   13.40
   6   6   1  176.18   19.40
  -6   6  -1  165.58   18.10
   7  -6   1  318.17   17.00
  -7  -6  -1  314.57   20.00
  -7   6  -1  355.56   25.30
   7   6   1  368.66   26.80
  -8  -6  -1 1052.59   46.20
   8   6   1 1032.80   49.99
  -8   6  -1  929.91   44.40
  -8   6  -1 1065.69   48.60
  -9  -6  -1 1561.74   66.19
  -9   6  -1 1650.03   68.79
  -9   6  -1 1574.84   65.49
   9   6   1 1608.94   70.09
 -10  -6  -1  557.04   29.70
 -10  -6  -1  579.24   31.10
 -10   6  -1  532.85   34.40
  10   6   1  577.14   36.20
 -10   6  -1  536.45   28.70
 -11  -6  -1 1101.89   51.59
 -11  -6  -1 1195.48   53.69
  11   6   1 1172.88   46.60
  11   6   1 1214.68   58.49
 -11   6  -1 1218.18   56.49
 -11   6  -1 1174.58   51.59
 -12  -6  -1  175.98   14.60
 -12  -6  -1  148.49   15.40
  12   6   1  185.38   27.00
  12   6   1  150.48   10.60
 -12   6  -1  170.08   15.10
 -13  -6  -1   81.89   12.10
 -13  -6  -1   81.09   11.40
 -13   6  -1   92.59   11.60
  13   6   1   75.59    7.50
  13   6   1   81.29   21.50
 -14  -6  -1   64.19   11.20
 -14  -6  -1   53.19    8.70
  14   6   1   53.89    6.70
  14   6   1   63.09   10.10
 -14   6  -1   72.79   10.50
  14   6   1   40.60   20.10
 -15  -6  -1   54.89   10.40
 -15  -6  -1   67.09   10.20
 -15   6  -1   56.09    9.30
  15   6   1   56.79   22.60
 -16  -6  -1  134.69   14.10
 -16  -6  -1  102.39   14.30
  16   6   1  110.69   28.00
 -16   6  -1   98.89   13.80
 -17  -6  -1  222.78   22.90
 -17  -6  -1  199.48   19.30
 -17   6  -1  215.48   18.10
 -18  -6  -1   38.30   13.20
 -18  -6  -1   66.69   15.60
 -18   6  -1   40.50    9.40
 -19  -6  -1  -10.90   10.90
 -19   6  -1   27.40    9.00
 -20  -6  -1  303.77   32.90
 -20  -6  -1  364.36   29.60
 -20   6  -1  297.97   21.50
 -21  -6  -1  256.97   33.10
 -21  -6  -1  337.17   31.90
 -21   6  -1  279.77   20.90
 -21   6  -1  325.47   25.00
 -22  -6  -1   64.89   17.80
 -22   6  -1   51.39   11.20
 -22   6  -1   45.50   12.80
 -23   7   1  181.88   23.80
 -23   7   1  194.68   25.10
 -22  -7   1   -7.90   13.60
 -22  -7   1  -17.10   16.00
 -22   7   1   11.30   11.70
 -22   7   1   -8.80   13.70
 -21  -7   1   54.29   18.10
 -21  -7   1   51.99   17.20
 -21   7   1   41.40   13.00
 -20  -7   1  237.78   29.70
 -20  -7   1  157.78   27.30
 -20   7   1  199.58   20.30
 -20   7   1  192.88   32.20
 -19  -7   1  138.79   22.60
 -19  -7   1  127.39   22.40
 -19   7   1  141.69   18.30
 -19   7   1  205.98   31.00
 -18  -7   1  119.09   20.00
 -18  -7   1  117.69   20.80
 -18   7   1  116.59   26.10
 -18   7   1  158.98   17.30
 -17   7   1   57.19   21.20
 -17   7   1   39.80    9.80
 -16  -7   1  131.59   19.70
 -16  -7   1  113.09   15.10
  16   7  -1   99.59    9.20
 -16   7   1  131.19   16.40
 -16   7   1  150.08   23.60
  16   7  -1   90.29   25.80
 -15  -7   1  172.38   18.80
 -15  -7   1  224.08   20.70
  15   7  -1  213.68   12.90
 -15   7   1  221.78   18.90
 -15   7   1  211.08   29.10
  15   7  -1  290.17   37.30
 -14  -7   1  382.66   23.60
 -14  -7   1  339.77   24.00
  14   7  -1  363.16   18.50
 -14   7   1  420.06   24.70
  14   7  -1  338.27   37.80
 -14   7   1  373.96   31.80
 -13  -7   1   96.99   12.90
 -13  -7   1   66.59   12.60
  13   7  -1   54.19   18.80
 -13   7   1   95.69   18.00
 -12  -7   1  817.62   40.50
 -12  -7   1  745.43   38.80
 -12   7   1  821.52   43.60
  12   7  -1  794.52   34.20
  12   7  -1  760.62   46.30
 -11  -7   1  552.34   31.00
 -11  -7   1  515.45   29.80
  11   7  -1  527.45   25.40
  11   7  -1  496.65   38.20
 -11   7   1  614.34   35.60
 -10  -7   1  128.19   13.80
 -10  -7   1  104.79   12.30
  10   7  -1   82.19    9.80
  10   7  -1  102.29   19.70
 -10   7   1  133.39   21.80
  -9  -7   1   42.10    9.10
  -9  -7   1   26.90    7.20
   9  -7  -1   37.30    6.10
   9   7  -1   39.90   15.10
  -9   7   1   48.70   14.40
  -8  -7   1  341.77   22.50
  -8  -7   1  327.67   21.40
   8   7  -1  310.27   18.40
   8   7  -1  331.67   28.50
  -8   7   1  388.26   26.60
  -7  -7   1  220.68   17.20
  -7  -7   1  290.27   19.60
  -7   7   1  284.07   23.40
   7   7  -1  205.48   14.60
   7   7  -1  250.17   24.30
  -6  -7   1   27.50    8.00
  -6  -7   1   18.30    5.80
   6   7  -1   21.10   12.00
  -6   7   1   47.20   12.20
  -5  -7   1  477.45   26.10
  -5  -7   1  471.65   27.60
  -5   7   1  493.75   29.30
   5   7  -1  473.05   30.70
   4  -7  -1  171.58   16.10
  -4  -7   1  178.18   13.90
  -4  -7   1  202.48   16.60
   4   7  -1  204.98   20.50
  -4   7   1  230.08   20.20
   3  -7  -1 1294.67   59.79
  -3  -7   1 1301.07   59.99
  -3  -7   1 1408.86   57.39
  -3   7   1 1391.56   59.39
   3   7  -1 1442.46   60.29
  -2  -7   1 2435.06   91.49
   2  -7  -1 2326.37   94.99
  -2  -7   1 2276.17   95.39
   2   7  -1 2374.36   93.59
  -2   7   1 2431.86   93.29
  -1  -7   1  603.24   33.80
   1  -7  -1  595.14   33.00
  -1   7   1  692.23   34.90
   0  -7   1 2213.38   85.29
   0  -7  -1 2136.99   89.49
   0  -7   1 2259.97   91.39
   0   7   1 2283.47   88.69
   0   7  -1 2247.38   88.89
  -1  -7  -1  713.23   36.50
   1   7   1  715.93   37.40
   2  -7   1  482.35   25.80
  -2  -7  -1  585.54   31.00
  -2   7  -1  650.93   33.70
   2   7   1  579.44   32.60
   3  -7   1  386.06   19.30
  -3  -7  -1  361.46   23.20
  -3   7  -1  325.37   30.10
   3   7   1  379.56   26.40
  -4  -7  -1  239.08   17.10
   4  -7   1  174.68   12.40
  -4   7  -1  214.08   21.50
   4   7   1  205.08   21.40
   5  -7   1   37.00    6.40
  -5   7  -1   65.69   14.90
   5   7   1   51.69   12.70
   6  -7   1  469.35   21.90
  -6  -7  -1  481.75   27.70
   6   7   1  493.55   32.80
  -6   7  -1  511.55   31.70
   7  -7   1  591.54   25.20
  -7  -7  -1  573.94   31.60
   7   7   1  588.44   37.20
  -7   7  -1  624.44   36.50
  -8  -7  -1  154.98   15.00
  -8   7  -1  153.18   14.20
   8   7   1  194.68   25.60
  -8   7  -1  154.88   22.50
  -9  -7  -1  217.98   17.70
  -9  -7  -1  205.38   17.30
  -9   7  -1  231.78   17.00
   9   7   1  269.47   28.80
  -9   7  -1  206.38   24.90
 -10  -7  -1  409.66   26.10
 -10  -7  -1  420.06   25.60
 -10   7  -1  485.55   33.50
 -10   7  -1  422.66   25.20
  10   7   1  393.76   34.30
 -11  -7  -1  207.48   17.50
  11   7   1  197.88   13.40
  11   7   1  205.58   31.00
 -11   7  -1  202.08   16.90
 -12  -7  -1  290.67   22.90
 -12  -7  -1  300.67   20.60
 -12   7  -1  303.67   21.10
  12   7   1  288.57   16.40
 -12   7  -1  334.47   31.10
  12   7   1  265.97   33.80
 -13  -7  -1  115.39   15.70
 -13  -7  -1   81.29   12.80
  13   7   1   94.79    8.70
 -13   7  -1   94.99   13.00
  13   7   1   98.89   25.30
 -13   7  -1   99.39   21.10
 -14  -7  -1   53.69    8.30
 -14  -7  -1   20.10    8.50
 -14   7  -1   34.70   20.00
 -14   7  -1   13.10    7.80
  14   7   1   34.00    5.90
  14   7   1   25.20   22.00
 -15  -7  -1  341.57   28.20
  15   7   1  337.97   23.80
 -15   7  -1  309.37   38.00
  15   7   1  338.57   16.80
 -15   7  -1  357.76   23.20
 -16  -7  -1  163.48   21.30
 -16  -7  -1  175.18   27.00
 -16   7  -1  226.78   38.00
  16   7   1  164.68   10.70
 -16   7  -1  187.28   17.60
  16   7   1  168.08   16.60
 -17  -7  -1   62.29   14.00
 -17   7  -1   22.40   24.40
 -17   7  -1   27.00    9.40
 -18  -7  -1  451.25   36.70
 -18  -7  -1  434.86   31.90
 -18   7  -1  460.85   28.00
 -18   7  -1  424.26   47.50
 -19  -7  -1   90.39   20.10
 -19  -7  -1   94.59   20.60
 -19   7  -1  111.69   17.10
 -19   7  -1   96.09   32.50
 -20  -7  -1   37.20   17.10
 -20  -7  -1   44.30   17.30
 -20   7  -1   41.10   13.90
 -21  -7  -1    0.50   13.70
 -21  -7  -1   -9.80   14.40
 -21   7  -1   11.60   14.30
 -22  -7  -1   84.89   17.00
 -22  -7  -1   31.40   15.60
 -22   7  -1    5.70   15.50
 -22   7  -1   48.50   15.30
 -21  -8   1   18.90   16.60
 -21  -8   1    9.40   14.20
 -21   8   1  -22.50   15.80
 -20  -8   1   -3.90   16.10
 -20  -8   1    3.10   13.00
 -20   8   1    5.30   14.70
 -19  -8   1   18.10   12.60
 -19  -8   1   38.00   17.30
 -19   8   1   29.30   28.70
 -18  -8   1  -14.50   13.00
 -18  -8   1    5.90   14.70
 -18   8   1   38.50   11.20
 -18   8   1   23.50   26.60
 -17  -8   1  234.28   27.20
 -17  -8   1  180.38   23.40
  17   8  -1  171.08   12.90
 -17   8   1  203.38   31.50
 -17   8   1  148.49   18.90
 -16  -8   1  134.19   22.20
 -16  -8   1  120.69   21.60
 -16   8   1  121.69   26.60
 -16   8   1  164.98   19.30
  16   8  -1  125.79   11.10
 -15  -8   1   38.40   13.50
 -15  -8   1   39.60   14.60
  15   8  -1   43.90    7.00
 -15   8   1   68.69   22.20
 -15   8   1   56.99   14.40
 -14  -8   1  244.08   24.50
 -14  -8   1  250.27   22.20
 -14   8   1  231.18   20.90
  14   8  -1  255.47   15.60
 -14   8   1  306.57   34.10
 -13  -8   1  570.34   32.90
 -13  -8   1  583.34   35.00
 -13   8   1  628.24   33.70
 -13   8   1  620.34   41.70
  13   8  -1  595.84   28.20
  13   8  -1  544.85   46.50
 -12  -8   1   70.49   11.50
 -12  -8   1   64.29   13.10
  12   8  -1   86.79   23.20
 -12   8   1  111.89   21.20
  12   8  -1   73.49    9.90
 -11  -8   1    2.50    6.80
 -11  -8   1   18.70    7.30
  11   8  -1   14.90   19.40
 -11   8   1   19.50   15.70
  11   8  -1   29.20    6.10
 -10  -8   1    0.30    6.00
  10  -8  -1    6.40    4.40
 -10  -8   1   12.00    6.80
  10   8  -1    7.30    5.40
 -10   8   1   -2.00   13.50
  10   8  -1   -0.20   16.10
  -9  -8   1    4.50    6.80
   9  -8  -1    0.80    4.30
  -9  -8   1   -2.70    6.10
  -9   8   1    3.40   13.00
   9   8  -1   -0.20   15.20
   9   8  -1   -4.00    5.40
   8  -8  -1  330.67   18.00
  -8  -8   1  343.77   22.50
  -8  -8   1  363.36   24.70
   8   8  -1  358.36   32.50
  -8   8   1  423.66   30.80
   8   8  -1  333.27   20.30
  -7  -8   1 1384.66   60.39
   7  -8  -1 1420.86   54.49
  -7  -8   1 1284.97   60.89
   7   8  -1 1359.96   63.99
   7   8  -1 1362.56   57.29
  -7   8   1 1383.96   61.29
  -6  -8   1  463.35   27.70
  -6  -8   1  344.37   23.70
  -6   8   1  450.95   30.20
   6   8  -1  434.26   31.50
   6   8  -1  337.77   22.00
  -5  -8   1 1062.69   48.40
  -5  -8   1 1036.90   50.79
  -5   8   1 1006.40   49.80
   5   8  -1 1067.29   52.19
  -4  -8   1  225.18   17.30
  -4  -8   1  235.78   20.10
  -4   8   1  231.48   24.40
   4   8  -1  234.98   24.80
   3  -8  -1   93.29   13.90
  -3  -8   1   67.19   10.80
  -3  -8   1   69.39   12.60
   3   8  -1   87.39   15.80
  -3   8   1   90.89   16.30
   2  -8  -1  397.16   26.30
  -2  -8   1  422.26   27.10
  -2  -8   1  371.16   22.60
   2   8  -1  424.96   29.90
  -2   8   1  412.46   31.30
  -1  -8   1   73.69   13.50
  -1  -8   1   59.39    9.10
   1  -8  -1   59.09   10.80
  -1   8   1   58.49   13.70
   1   8  -1   64.39   14.90
   0  -8   1   91.69   14.40
   0  -8   1   92.69   10.70
   0  -8  -1  135.69   15.00
   0   8  -1  146.39   21.50
   0   8   1  120.79   20.80
   1  -8   1  777.42   42.00
  -1  -8  -1  803.52   41.30
   1  -8   1  808.32   36.50
   1   8   1  782.92   42.20
  -1   8  -1  791.32   42.20
   2  -8   1   21.10    5.60
  -2  -8  -1   26.50    7.90
  -2   8  -1   28.50   12.30
   2   8   1   19.10   12.20
   3  -8   1   30.20    6.40
   3   8   1   77.39   16.80
  -3   8  -1   44.30   13.70
   4  -8   1  617.34   30.80
  -4  -8  -1  774.02   38.60
  -4   8  -1  715.13   40.70
   4   8   1  693.13   40.80
   5  -8   1 1005.20   42.40
  -5  -8  -1  979.70   48.80
   5   8   1 1050.29   52.69
  -5   8  -1 1089.39   52.19
   6  -8   1  383.86   20.30
  -6   8  -1  501.65   33.70
   6   8   1  426.86   33.80
   7  -8   1  598.64   27.30
  -7  -8  -1  608.34   34.20
  -7  -8  -1  608.94   33.50
  -7   8  -1  662.93   40.10
  -7   8  -1  652.13   33.70
   7   8   1  630.14   41.40
  -8  -8  -1    6.60    7.10
   8  -8   1   11.60    4.50
  -8  -8  -1   13.60    6.50
  -8   8  -1   18.10   14.80
   8   8   1   15.80   17.60
  -8   8  -1   20.20    6.60
  -9  -8  -1   41.60    8.10
  -9  -8  -1   43.20    8.80
  -9   8  -1   50.59    8.70
   9   8   1   57.49   21.10
  -9   8  -1   45.10   17.30
 -10  -8  -1   34.60    8.90
 -10  -8  -1   35.10    8.80
  10   8   1   21.90    6.00
 -10   8  -1   18.90   17.40
 -10   8  -1   12.70    7.20
  10   8   1   12.80   18.40
 -11  -8  -1  142.19   16.40
 -11  -8  -1  111.89   14.00
  11   8   1  140.59   12.30
 -11   8  -1  153.28   16.00
 -11   8  -1  140.79   23.70
  11   8   1   98.99   23.50
 -12  -8  -1  207.88   18.10
  12   8   1  153.08   13.00
 -12   8  -1  216.28   31.20
 -12   8  -1  153.48   17.10
  12   8   1  142.49   48.80
 -13  -8  -1  468.85   32.60
 -13  -8  -1  570.24   36.50
  13   8   1  571.34   26.30
 -13   8  -1  525.05   41.50
 -13   8  -1  569.14   33.00
 -14  -8  -1   15.60   10.80
 -14   8  -1   16.70   21.20
  14   8   1   10.80    6.40
 -14   8  -1   22.80   11.80
 -15  -8  -1   67.09   20.60
 -15  -8  -1   58.39   14.40
  15   8   1   68.69    9.80
 -15   8  -1   64.99   12.70
 -15   8  -1   42.80   23.40
 -16  -8  -1  107.99   22.80
 -16  -8  -1  142.09   22.20
  16   8   1  104.09   17.60
 -16   8  -1  109.29   28.20
  16   8   1  113.19   10.80
 -16   8  -1  132.49   15.80
 -17  -8  -1   66.19   18.80
 -17  -8  -1   84.09   20.40
  17   8   1   80.89   13.30
 -17   8  -1   79.59   13.70
 -17   8  -1   76.69   30.00
  17   8   1   65.29    9.80
 -18  -8  -1   25.00   16.00
 -18   8  -1   15.20   31.40
 -19  -8  -1  -14.40   13.10
 -19   8  -1   12.50   14.70
 -20  -8  -1   45.30   16.90
 -20  -8  -1   24.40   15.00
 -20   8  -1   50.49   16.00
 -21  -8  -1   10.80   16.30
 -21  -8  -1   27.00   17.20
 -21   8  -1   33.40   19.20
 -20  -9   1   35.30   17.10
 -20  -9   1   13.20   16.40
 -20   9   1   32.00   23.10
 -19  -9   1  142.39   23.30
 -19  -9   1  148.09   23.70
 -19   9   1  181.98   30.50
 -18  -9   1  182.58   28.20
 -18  -9   1  222.68   25.80
  18   9  -1  208.28   14.80
 -18   9   1  196.38   37.60
 -17  -9   1   28.80   11.80
 -17  -9   1  -11.80   15.60
 -17   9   1   23.90   28.60
 -16  -9   1  151.88   24.60
 -16  -9   1  186.38   25.70
 -16   9   1  149.39   31.60
 -16   9   1  158.18   25.40
  16   9  -1  143.49   13.50
 -15  -9   1  130.79   21.10
 -15  -9   1  166.48   26.10
  15   9  -1  158.38   14.60
 -15   9   1  150.48   25.10
 -15   9   1  221.08   32.00
 -14  -9   1   15.40   14.80
 -14  -9   1    7.70   11.50
 -14   9   1   14.70   12.00
  14   9  -1   14.00    7.40
 -14   9   1   16.70   22.10
 -13  -9   1   96.49   16.90
 -13  -9   1   97.69   18.00
 -13   9   1   67.59   14.80
 -13   9   1  100.19   24.40
  13   9  -1   72.29   12.00
 -12   9   1  190.18   18.00
  12   9  -1  160.98   15.00
 -12   9   1  269.37   34.50
 -11  -9   1   46.00   14.20
  11   9  -1   39.20    7.80
 -11   9   1   63.49   20.80
  10  -9  -1  291.77   16.10
 -10  -9   1  261.67   22.00
 -10  -9   1  276.07   21.40
  10   9  -1  264.17   18.80
 -10   9   1  317.37   32.90
  10   9  -1  355.26   47.00
  -9  -9   1  407.46   27.30
  -9  -9   1  377.76   25.10
   9  -9  -1  420.36   20.70
   9   9  -1  375.16   39.90
   9   9  -1  431.96   24.30
  -9   9   1  409.96   34.70
   8  -9  -1   67.99    9.50
  -8  -9   1   58.99   12.90
   8   9  -1   73.49   11.50
  -8   9   1   98.19   19.10
   8   9  -1   65.79   21.60
  -7  -9   1  382.26   24.30
   7  -9  -1  338.37   19.60
  -7  -9   1  336.07   26.20
   7   9  -1  383.26   35.00
  -7   9   1  319.27   30.70
   7   9  -1  365.76   22.50
  -6  -9   1  108.59   15.00
  -6  -9   1   85.39   12.20
   6  -9  -1   97.59   10.60
   6   9  -1  111.39   12.50
  -6   9   1   89.59   18.20
   6   9  -1   78.79   22.50
  -5  -9   1  110.09   15.50
  -5  -9   1  117.69   12.20
   5  -9  -1   97.99   10.80
   5   9  -1   93.99   11.80
  -5   9   1  118.89   20.80
   5   9  -1   92.59   18.70
  -4  -9   1  129.99   13.10
   4   9  -1  153.58   25.40
   4   9  -1  127.89   12.50
  -3  -9   1  199.38   18.40
   3  -9  -1  175.98   19.20
   3   9  -1  143.79   25.90
  -3   9   1  188.18   25.90
   2  -9  -1  303.77   24.30
  -2  -9   1  311.57   24.30
  -2  -9   1  287.67   19.90
   2   9  -1  291.97   29.90
  -2   9   1  306.57   29.40
  -1  -9   1 1188.28   58.99
  -1  -9   1 1228.58   53.39
   1  -9  -1 1274.17   59.29
   1   9  -1 1141.19   58.29
  -1   9   1 1209.68   70.49
   0  -9   1  675.53   40.50
   0  -9   1  639.54   34.50
   0  -9  -1  820.22   41.60
   0   9   1  769.42   43.20
   0   9  -1  745.03   43.30
   1  -9   1  410.26   24.00
  -1  -9  -1  434.16   29.20
   1  -9   1  423.16   29.40
  -1   9  -1  429.66   34.20
   1   9   1  414.66   32.70
  -2  -9  -1  537.95   33.10
   2  -9   1  547.65   28.30
  -2   9  -1  520.95   37.40
   2   9   1  559.54   38.30
   3  -9   1  604.24   29.90
  -3  -9  -1  614.64   36.00
  -3   9  -1  590.24   39.20
   3   9   1  659.63   41.50
  -4  -9  -1  148.59   17.00
   4  -9   1  141.79   12.00
   4   9   1  155.68   26.70
  -4   9  -1  144.89   25.80
  -5  -9  -1   90.69   12.20
   5  -9   1   94.39   10.30
  -5  -9  -1  105.89   14.50
  -5   9  -1  100.79   12.90
  -5   9  -1  101.49   20.00
  -6  -9  -1  112.29   16.20
  -6  -9  -1   71.59   12.00
   6  -9   1   55.49    9.10
  -6   9  -1   72.69   18.80
  -6   9  -1   80.19   12.20
  -7  -9  -1  309.67   26.20
  -7  -9  -1  339.87   24.80
   7  -9   1  310.27   17.50
  -7   9  -1  340.07   34.60
  -7   9  -1  318.17   23.40
  -8  -9  -1  126.99   14.90
   8  -9   1  157.78   12.10
  -8   9  -1  190.68   30.90
  -8   9  -1  161.88   18.10
   9  -9   1  204.08   13.00
  -9  -9  -1  191.58   19.40
  -9  -9  -1  172.68   19.00
  -9   9  -1  228.58   33.40
  -9   9  -1  221.18   18.60
   9   9   1  200.48   15.50
 -10  -9  -1   80.09   17.20
 -10  -9  -1   75.19   15.20
 -10   9  -1   77.79   10.50
 -10   9  -1  108.19   24.30
  10   9   1   96.29   12.10
 -11  -9  -1  554.54   39.30
 -11  -9  -1  547.65   36.90
 -11   9  -1  557.84   31.40
  11   9   1  519.35   27.90
 -11   9  -1  567.84   46.00
 -12  -9  -1  130.59   20.10
 -12  -9  -1  136.39   31.90
 -12   9  -1  133.49   27.80
  12   9   1  115.89   13.40
 -13  -9  -1   50.59   17.70
 -13  -9  -1    7.90   11.30
  13   9   1   23.30    7.30
 -13   9  -1   48.40   25.30
 -13   9  -1   39.70   12.40
 -14  -9  -1  100.79   18.80
 -14  -9  -1  144.19   22.90
 -14   9  -1  175.18   32.90
 -14   9  -1  157.58   23.30
  14   9   1  128.69   13.70
 -15  -9  -1   61.49   15.50
 -15  -9  -1   42.90   17.80
 -15   9  -1   61.69   31.30
  15   9   1   34.70    8.30
 -15   9  -1   50.79   15.10
 -16  -9  -1    0.20   11.70
 -16  -9  -1   39.00   15.30
  16   9   1   10.40    8.10
 -17  -9  -1   84.59   16.50
  17   9   1   35.90    8.00
 -17   9  -1   48.00   15.20
 -18  -9  -1   91.99   17.40
 -18   9  -1  117.99   22.40
 -19  -9  -1   71.19   16.70
 -19   9  -1   66.29   23.20
 -19 -10   1   38.20   17.10
 -19 -10   1   52.59   18.40
 -19  10   1   12.90   18.00
 -18 -10   1   27.00   17.10
 -18 -10   1   52.99   16.50
  18  10  -1   40.70   10.00
 -18  10   1   56.79   20.00
 -17 -10   1   -4.10   14.00
 -17 -10   1    0.20   14.20
  17  10  -1   10.30    9.70
 -17  10   1   24.50   19.20
 -16 -10   1  -12.30   13.80
 -16 -10   1   -0.40   12.70
  16  10  -1   11.90    8.90
 -16  10   1   32.00   18.60
 -15 -10   1   84.49   18.00
 -15 -10   1  100.59   21.50
  15  10  -1   86.59   11.70
 -15  10   1  128.39   25.50
 -14 -10   1   32.60   15.30
 -14 -10   1   60.79   21.00
 -14  10   1   82.79   30.10
  14  10  -1   75.79   11.20
 -14  10   1   57.69   19.60
 -13 -10   1   28.40   16.60
 -13 -10   1   23.30   15.60
 -13  10   1   44.50   26.00
 -13  10   1   27.60   12.60
  13  10  -1   36.90    9.10
 -12 -10   1  360.86   32.90
 -12 -10   1  338.47   33.10
 -12  10   1  339.47   41.80
 -12  10   1  315.37   30.20
  12  10  -1  352.46   22.40
 -11 -10   1  295.97   28.50
 -11 -10   1  333.17   29.30
  11 -10  -1  301.17   17.50
 -11  10   1  293.47   39.10
  11  10  -1  300.07   20.30
  10 -10  -1  164.88   13.10
 -10 -10   1  152.68   19.70
  10  10  -1  129.89   14.20
  -9 -10   1  316.37   25.10
  -9 -10   1  258.47   28.20
   9 -10  -1  261.07   17.40
   9  10  -1  281.57   20.10
  -9  10   1  282.87   35.00
  -8 -10   1   79.09   18.50
   8 -10  -1   52.69    8.10
  -8 -10   1   41.00   12.10
   8  10  -1   42.60    8.10
  -8  10   1   52.59   20.80
  -7 -10   1   39.50   12.40
   7 -10  -1   38.90    8.00
  -7 -10   1   49.60   10.20
   7  10  -1   56.29    9.90
  -7  10   1   90.29   21.90
  -6 -10   1   99.39   17.10
   6 -10  -1  159.58   13.70
  -6 -10   1  119.29   14.20
   6  10  -1  143.59   15.30
  -6  10   1  175.78   31.40
  -5 -10   1   35.20   10.90
  -5 -10   1   45.30   10.00
   5 -10  -1   53.59    9.40
   5  10  -1   78.39   12.50
  -5  10   1   56.09   19.90
  -4 -10   1   34.20    8.10
   4 -10  -1   38.50    7.70
  -4 -10   1   13.20    9.60
   4  10  -1   70.59   11.80
  -4  10   1   53.09   19.40
   3 -10  -1  429.06   24.60
   3 -10  -1  443.36   30.80
  -3 -10   1  398.06   25.90
  -3 -10   1  382.36   29.40
  -3  10   1  455.45   37.60
   3  10  -1  387.36   24.80
  -2 -10   1  375.36   24.50
   2 -10  -1  411.26   24.50
  -2 -10   1  429.66   32.10
   2 -10  -1  426.36   30.40
   2  10  -1  353.86   24.70
   2  10  -1  382.76   37.40
  -2  10   1  366.66   35.80
  -1 -10   1  315.97   21.90
  -1 -10   1  353.46   30.40
   1 -10  -1  353.96   28.90
   1 -10  -1  311.87   21.90
  -1  10   1  326.57   34.50
   1  10  -1  351.26   35.70
   1  10  -1  305.87   24.00
   0 -10  -1  195.88   17.80
   0 -10   1  221.08   18.00
   0 -10   1  277.87   28.40
   0 -10  -1  279.87   27.00
   0  10  -1  270.97   33.90
   0  10  -1  259.27   21.00
  -1 -10  -1  226.78   18.60
  -1 -10  -1  323.47   28.00
   1 -10   1  236.28   18.20
  -1  10  -1  248.78   33.30
   1  10   1  322.37   35.00
  -1  10  -1  238.48   20.60
  -2 -10  -1  144.49   15.00
   2 -10   1  150.58   13.70
  -2 -10  -1  163.08   20.70
  -2  10  -1  196.48   32.20
   2  10   1  178.48   31.60
  -2  10  -1  147.69   15.00
   3 -10   1  118.59   12.40
  -3 -10  -1  122.39   14.10
  -3 -10  -1  105.29   15.10
   3  10   1   57.89   21.40
  -3  10  -1   83.19   12.90
  -3  10  -1  124.69   23.90
   4 -10   1   18.50    7.30
  -4 -10  -1   27.30   11.90
  -4 -10  -1   11.30    9.00
  -4  10  -1   17.10   18.90
  -4  10  -1   15.50    7.30
  -5 -10  -1  163.58   15.40
  -5 -10  -1  112.49   19.70
   5 -10   1  146.89   14.10
  -5  10  -1  141.49   16.90
  -5  10  -1  195.28   31.70
   6 -10   1  278.07   17.90
  -6 -10  -1  233.38   25.50
  -6 -10  -1  240.98   21.40
  -6  10  -1  205.98   22.10
  -6  10  -1  276.77   35.50
   7 -10   1  165.48   14.00
  -7 -10  -1  158.18   21.30
  -7 -10  -1  176.28   24.40
  -7  10  -1  128.99   19.90
  -7  10  -1  203.18   29.30
   8 -10   1  153.38   13.50
  -8 -10  -1  229.08   24.90
  -8 -10  -1  181.68   21.20
  -8  10  -1  154.68   21.90
  -8  10  -1  123.79   27.30
   8  10   1  162.68   15.10
  -9 -10  -1  714.03   50.09
   9 -10   1  859.41   35.60
  -9  10  -1  873.31   56.39
   9  10   1  800.62   39.20
  -9  10  -1  833.62   46.20
 -10 -10  -1  123.49   22.40
  10 -10   1  100.09   11.10
 -10 -10  -1   80.19   17.50
 -10  10  -1  110.09   28.70
 -10  10  -1  131.89   30.60
  10  10   1   86.89   13.90
 -11 -10  -1   61.59   17.70
  11  10   1   83.19   13.60
 -11  10  -1  104.39   20.00
 -12 -10  -1   17.40   13.40
 -12 -10  -1    2.50   13.20
 -12  10  -1    0.40   11.50
  12  10   1   -8.70    7.90
 -13 -10  -1  -14.70   12.20
 -13 -10  -1   31.70   15.30
 -13  10  -1    3.20   14.90
  13  10   1   27.10    8.60
 -14 -10  -1   22.50   15.20
 -14 -10  -1   40.00   14.20
 -14  10  -1   36.20   19.50
  14  10   1   24.20    9.30
 -15 -10  -1  143.69   23.30
 -15 -10  -1  122.09   23.20
  15  10   1   94.49   12.10
 -15  10  -1  106.39   23.20
 -16 -10  -1   19.80   13.60
 -16 -10  -1    1.20   14.60
  16  10   1    9.70    9.80
 -17 -10  -1   55.89   16.70
 -17 -10  -1  114.59   19.20
  17  10   1   76.59   10.50
 -17  10  -1   84.49   21.30
 -18 -10  -1  103.59   21.40
 -18 -10  -1  116.59   21.40
 -18  10  -1   98.79   21.30
 -17 -11   1   53.09   20.80
 -17 -11   1   44.20   17.70
 -17  11   1   36.40   18.80
  17  11  -1   33.30   11.30
 -16 -11   1  113.89   19.40
  16  11  -1  102.49   13.20
 -16  11   1  130.99   20.30
 -15 -11   1   42.70   13.90
 -15 -11   1   27.90   16.60
 -15  11   1    2.80   17.50
  15  11  -1   13.20   11.30
 -14 -11   1  241.48   26.90
 -14 -11   1  238.38   29.50
 -14  11   1  178.68   28.90
  14  11  -1  212.18   20.20
 -13 -11   1   85.59   17.20
 -13 -11   1   39.60   17.20
  13  11  -1   50.59   11.60
 -13  11   1   94.39   21.00
 -12 -11   1   15.30   12.70
 -12 -11   1   -8.90   15.80
  12  11  -1   10.90   11.90
 -12  11   1    6.90   14.90
 -11 -11   1   42.00   16.00
  11 -11  -1   43.60    9.10
  11 -11  -1   53.49   17.80
 -11 -11   1   57.79   18.40
  11  11  -1   55.89   11.40
 -11  11   1   56.99   19.10
 -10 -11   1   -5.20   16.40
 -10 -11   1   43.80   17.10
  10 -11  -1    3.10    8.30
 -10  11   1   13.50   13.90
  -9 -11   1   24.00   16.50
  -9 -11   1   36.60   19.30
   9 -11  -1   49.20    9.00
  -9  11   1   25.90   16.80
   9  11  -1   35.80    8.60
  -8 -11   1  156.78   25.80
  -8 -11   1  146.29   22.00
   8 -11  -1  173.48   15.30
   8  11  -1  108.69   15.10
  -7 -11   1   29.50   15.90
  -7 -11   1   19.80   12.80
   7 -11  -1   19.20    8.00
   7  11  -1    0.30    8.40
  -6 -11   1   58.99   12.80
  -6 -11   1   50.09   16.20
   6 -11  -1   52.29    9.70
   6  11  -1   32.80    9.70
  -5 -11   1  304.87   25.80
   5 -11  -1  306.47   21.20
  -5 -11   1  317.27   40.80
   5  11  -1  229.88   22.00
  -4 -11   1  302.07   22.60
   4 -11  -1  339.67   21.80
   4  11  -1  239.78   22.60
   3 -11  -1   76.69   12.90
  -3 -11   1  103.99   12.90
  -3 -11   1   97.79   21.40
   3  11  -1   66.59   13.70
  -2 -11   1  179.18   17.20
   2 -11  -1  105.29   14.80
   2 -11  -1  135.99   21.90
  -2 -11   1  174.58   26.90
   2  11  -1  140.19   18.70
  -1 -11   1    6.90    7.30
  -1 -11   1   10.00   16.10
   1 -11  -1    8.60   14.20
   1 -11  -1  -13.40    7.80
   1  11  -1   -3.40    9.00
   0 -11   1   13.40    7.80
   0 -11  -1    3.70    8.30
   0 -11   1  -18.20   15.20
   0 -11  -1   -2.00   14.50
   0  11  -1   -3.40    9.80
  -1 -11  -1  114.59   23.00
  -1 -11  -1  100.99   15.50
   1 -11   1   68.09   11.00
  -1  11  -1   86.99   15.40
   2 -11   1   54.39   10.70
  -2 -11  -1   45.70    9.00
  -2 -11  -1   84.79   20.90
  -2  11  -1   77.89   14.50
   3 -11   1  174.18   16.40
  -3 -11  -1  126.29   17.50
  -3 -11  -1  192.88   31.30
  -3  11  -1  213.78   29.30
   4 -11   1  396.46   24.80
  -4 -11  -1  392.06   30.70
  -4  11  -1  381.86   34.60
  -5 -11  -1   42.60   15.10
  -5 -11  -1   89.69   20.50
   5 -11   1   54.29   10.10
  -5  11  -1   49.70   15.30
  -6 -11  -1   89.99   20.70
   6 -11   1   75.39   11.30
  -6 -11  -1   67.69   15.90
  -6  11  -1   49.60   14.80
   6  11   1   70.69    9.30
  -7 -11  -1  179.88   23.20
  -7 -11  -1  180.08   31.70
   7 -11   1  191.28   16.80
  -7  11  -1  174.28   25.30
   7  11   1  162.78   15.70
  -8 -11  -1   76.29   21.10
  -8 -11  -1   61.09   19.70
   8 -11   1   81.29   11.20
  -8  11  -1   57.49   19.10
   8  11   1   77.39    9.70
  -9 -11  -1   31.40   20.10
  -9 -11  -1   19.10   13.70
   9 -11   1   28.90    8.50
  -9  11  -1   40.30   15.80
   9  11   1   22.70    9.50
 -10 -11  -1    7.00   13.90
  10 -11   1   13.90    8.00
 -10 -11  -1    5.50   15.20
  10  11   1   32.40   10.00
 -10  11  -1  -10.80   16.50
 -11 -11  -1    5.70   11.00
 -11 -11  -1   -7.80   14.40
 -11  11  -1  -29.40   13.80
  11  11   1   -8.30   10.40
 -12 -11  -1   67.59   20.10
 -12 -11  -1   73.89   14.60
 -12  11  -1   59.29   18.80
  12  11   1   80.39   14.00
 -13 -11  -1  173.78   23.10
 -13 -11  -1  148.19   26.50
  13  11   1  116.59   17.00
 -13  11  -1  125.89   20.10
 -14 -11  -1   49.00   13.80
 -14 -11  -1    1.80   15.00
  14  11   1    8.00   10.70
 -14  11  -1   30.10   17.00
 -15 -11  -1  123.29   20.20
 -15 -11  -1  129.89   20.80
  15  11   1  117.59   17.50
 -15  11  -1  106.89   20.50
 -16 -11  -1   88.49   20.50
 -16 -11  -1  103.09   20.90
  16  11   1  121.59   14.00
 -16  11  -1  101.09   21.20
 -15 -12   1   52.99   18.40
 -15 -12   1   44.70   20.40
 -15  12   1   84.09   19.20
 -14 -12   1   43.70   16.50
 -14 -12   1   22.10   17.50
 -14  12   1   22.20   16.90
  14  12  -1    3.40   14.40
 -13 -12   1   31.90   16.80
 -13 -12   1  -23.00   14.90
 -13  12   1   28.20   15.90
  13  12  -1    1.00   13.90
 -12 -12   1   34.20   17.30
 -12 -12   1   22.50   13.20
 -12  12   1   48.90   15.90
  12  12  -1    1.40   12.70
 -11 -12   1   22.20   14.20
  11 -12  -1    0.10   10.10
 -11 -12   1   50.79   19.20
 -11  12   1   31.50   13.80
  11  12  -1   30.40   14.40
 -10 -12   1  116.09   18.70
  10 -12  -1  105.39   13.10
 -10 -12   1   86.29   19.10
 -10  12   1  125.79   20.20
  -9 -12   1   97.19   19.20
  -9 -12   1   57.79   19.90
   9 -12  -1  104.79   16.90
  -9  12   1  117.39   19.60
  -8 -12   1   87.69   20.50
   8 -12  -1   47.40   11.00
  -8 -12   1   35.00   16.60
  -8  12   1   43.50   14.60
   8  12  -1   48.40   22.50
   7 -12  -1  222.88   19.20
  -7 -12   1  232.98   29.80
  -7 -12   1  173.28   28.10
  -7  12   1  158.68   26.10
   7  12  -1  177.98   23.10
  -6 -12   1  177.58   31.00
  -6 -12   1  160.88   25.70
   6 -12  -1  138.29   17.00
  -6  12   1  136.09   21.80
   6  12  -1  107.39   18.40
  -5 -12   1   18.70   13.70
   5 -12  -1   17.80    9.10
  -5 -12   1   30.50   20.50
  -5  12   1   12.60   13.60
   5  12  -1   10.00   10.60
  -4 -12   1   83.99   16.60
   4 -12  -1  102.59   14.80
  -4 -12   1  126.59   30.50
   4  12  -1   73.89   14.70
  -3 -12   1   50.89   17.70
  -3 -12   1   41.00   20.50
   3 -12  -1    8.00   10.40
   3  12  -1   19.70   13.10
   2 -12  -1    3.50    9.50
  -2 -12   1   37.90   22.40
  -2 -12   1   10.20   13.20
   2  12  -1   35.30   14.30
  -1 -12   1  165.28   34.80
  -1 -12   1  129.79   19.40
   1 -12  -1  160.78   16.40
   1 -12  -1  223.88   35.30
   1  12  -1  167.28   25.00
   0 -12  -1   20.60   11.70
   0 -12  -1  114.69   26.40
   0 -12   1   44.10    9.70
   0  12  -1   46.20   19.60
  -1 -12  -1   50.29   25.00
  -1 -12  -1   59.89   14.90
   1 -12   1   72.29   12.00
  -1  12  -1   33.30   16.90
   2 -12   1  129.59   18.00
  -2 -12  -1  164.68   30.50
  -2 -12  -1  202.38   33.90
  -2  12  -1  184.38   24.50
   2  12   1  108.49   18.10
  -3 -12  -1  103.09   26.20
  -3 -12  -1   67.19   13.90
   3 -12   1   87.89   12.60
  -3  12  -1   85.09   21.20
   3  12   1   70.09   13.70
  -4 -12  -1   23.10   21.70
  -4 -12  -1   20.10   14.20
   4 -12   1   26.90   10.30
  -4  12  -1   23.70   15.60
   4  12   1   30.00   10.90
   5 -12   1   93.19   12.50
  -5 -12  -1   48.50   17.00
  -5 -12  -1   75.29   21.30
  -5  12  -1   75.09   17.60
   5  12   1   71.59   14.90
   6 -12   1   49.70   11.60
  -6 -12  -1   68.69   20.70
  -6 -12  -1   76.39   21.80
  -6  12  -1   34.70   16.20
   6  12   1   45.20   13.00
  -7 -12  -1   28.60   15.40
   7 -12   1   19.60   10.40
  -7 -12  -1   -7.30   14.00
   7  12   1    6.00   12.30
  -7  12  -1    3.20   13.30
  -8 -12  -1   22.30   18.30
   8 -12   1   73.19   11.40
  -8 -12  -1   40.90   14.60
  -8  12  -1   56.69   15.90
  -9 -12  -1   14.90   12.50
   9 -12   1   27.40    9.90
  -9 -12  -1   58.19   17.00
  -9  12  -1   53.89   18.30
  10 -12   1   93.19   12.10
 -10 -12  -1   72.29   15.40
 -10 -12  -1  116.69   22.20
  10  12   1   84.89   18.70
 -10  12  -1  119.09   17.90
 -11 -12  -1  177.48   23.90
 -11 -12  -1  205.28   23.40
 -11  12  -1  226.18   27.60
  11  12   1  171.28   22.30
 -12 -12  -1   39.40   19.40
 -12 -12  -1   40.90   15.90
  12  12   1   51.49   14.30
 -12  12  -1   11.50   15.30
 -13 -12  -1  108.09   22.30
 -13 -12  -1  103.79   19.50
  13  12   1   64.39   17.60
 -13  12  -1   75.49   17.10
 -14 -12  -1  101.79   25.80
 -14 -12  -1   47.70   17.90
 -12 -13   1  193.68   28.90
 -12 -13   1  134.79   21.40
  12  13  -1  107.19   23.70
  11 -13  -1   53.79   19.10
 -11 -13   1   60.29   16.70
 -11 -13   1   72.09   22.40
  11  13  -1   20.40   19.70
 -11  13   1   95.99   18.80
 -10 -13   1   52.59   16.80
 -10 -13   1  116.29   22.70
  10 -13  -1   87.39   14.10
  10  13  -1   51.89   21.10
  -9 -13   1  103.89   16.80
   9 -13  -1   93.89   14.50
  -9 -13   1  109.89   26.00
   9  13  -1  116.49   21.80
  -9  13   1  178.18   27.40
  -8 -13   1   29.20   14.60
   8 -13  -1   42.20   12.90
  -8 -13   1   25.40   19.90
  -8  13   1    6.70   13.10
   8  13  -1   16.30   15.00
   7 -13  -1   34.90   12.40
  -7 -13   1   46.00   18.70
  -7 -13   1   22.80   13.70
   7  13  -1   13.10   14.40
  -7  13   1   22.50   13.90
  -6 -13   1    9.10   13.60
  -6 -13   1   20.40   18.80
   6 -13  -1   -5.40   12.90
  -6  13   1   35.10   14.20
   6  13  -1    1.30   13.30
  -5 -13   1    7.40   19.60
  -5 -13   1    8.70   14.80
   5 -13  -1   -0.20   11.70
  -5  13   1   24.30   12.90
   5  13  -1   28.80   14.50
  -4 -13   1   -0.20   15.80
  -4 -13   1   28.70   21.60
   4  13  -1    0.30   13.90
  -4  13   1   55.49   13.60
  -3 -13   1  176.08   30.60
  -3 -13   1  192.38   28.50
   3 -13  -1  136.39   23.30
  -3  13   1  200.88   25.50
   3  13  -1  132.89   22.80
  -2 -13   1    4.90   16.40
  -2 -13   1   -3.20   22.20
   2 -13  -1   38.40   13.30
  -2  13   1   44.30   14.00
   2  13  -1   -9.60   13.10
   1 -13  -1  185.08   28.20
  -1 -13   1  182.08   24.30
   1  13  -1  149.59   23.80
  -1  13   1  176.88   25.00
   0 -13  -1  156.28   23.10
   0 -13  -1  184.88   30.60
   0  13   1  171.38   25.30
   0  13  -1  125.19   19.30
  -1 -13  -1   55.39   21.20
  -1 -13  -1    5.40   16.20
   1 -13   1   18.80   13.00
   1  13   1    4.50   14.30
  -1  13  -1   44.30   14.50
   2 -13   1   51.49   15.00
  -2 -13  -1   95.19   25.70
  -2 -13  -1   39.20   15.90
   2  13   1   32.70   14.70
  -2  13  -1   50.69   15.30
  -3 -13  -1   18.60   14.60
  -3 -13  -1  -10.90   18.10
   3 -13   1  -16.20   11.80
   3  13   1  -12.10   13.20
  -3  13  -1   10.40   13.30
  -4 -13  -1  -22.30   12.30
  -4 -13  -1   16.40   18.50
   4 -13   1   -1.70   12.50
   4  13   1   20.00   13.70
  -4  13  -1    6.10   13.10
  -5 -13  -1   11.10   20.40
   5 -13   1   33.40   12.50
  -5 -13  -1   42.60   13.80
   5  13   1   45.10   15.60
  -5  13  -1   14.80   14.30
  -6 -13  -1   69.59   19.60
   6 -13   1   41.50   13.20
  -6 -13  -1   70.59   14.10
   6  13   1  106.39   18.90
  -6  13  -1   57.99   15.90
  -7 -13  -1   13.50   18.20
  -7 -13  -1   42.60   13.70
   7 -13   1   38.40   12.90
   7  13   1   14.20   15.00
  -7  13  -1   30.60   14.70
  -8 -13  -1  136.69   22.40
   8 -13   1  119.89   16.10
  -8 -13  -1  149.59   27.50
  -8  13  -1  106.69   20.00
   8  13   1   71.89   20.30
   9 -13   1  132.79   20.90
  -9 -13  -1  167.98   28.10
   9  13   1  119.59   22.50
  -9  13  -1  201.38   28.60
 -10 -13  -1   45.10   20.30
 -10 -13  -1   -4.00   15.20
 -10  13  -1   54.99   16.90
  10  13   1   18.20   17.80
 -11 -13  -1   22.20   16.50
 -11 -13  -1   60.99   21.20
  11  13   1   47.10   20.40
  -7 -14   1   -2.90   24.60
  -7 -14   1   11.70   15.20
   7 -14  -1  -10.10   14.90
   7  14  -1  -16.70   14.80
  -7  14   1   -2.70   17.00
  -6 -14   1   12.60   24.50
  -6 -14   1   45.90   16.10
   6 -14  -1   28.40   19.40
   6  14  -1   48.60   14.50
  -6  14   1   31.30   19.30
   5 -14  -1  140.49   25.60
  -5 -14   1  102.79   18.40
  -5 -14   1  119.39   28.60
  -5  14   1  145.39   21.50
   5  14  -1  139.59   23.00
  -4 -14   1   43.80   26.20
   4 -14  -1   15.70   15.60
  -4 -14   1   30.20   16.30
  -4  14   1   33.20   16.10
   4  14  -1    7.50   14.30
  -3 -14   1   54.89   26.80
  -3 -14   1   49.00   17.30
   3 -14  -1   63.39   19.80
   3  14  -1   59.99   15.50
  -3  14   1   65.19   17.10
   2 -14  -1   66.99   19.80
  -2 -14   1   94.89   18.80
  -2  14   1   92.89   17.50
   2  14  -1   87.99   16.10
  -1 -14   1   30.60   19.30
   1 -14  -1   48.50   20.70
   1  14  -1   55.09   14.90
  -1  14   1   40.00   16.80
   0 -14  -1   -4.00   15.60
   0 -14   1   23.50   20.00
   0  14   1   13.00   14.50
   0  14  -1   36.30   15.50
  -1 -14  -1   41.90   26.00
   1 -14   1    5.40   19.40
  -1 -14  -1  -12.70   13.80
   1  14   1   23.80   14.60
  -1  14  -1    8.10   14.60
  -2 -14  -1    9.10   23.40
   2 -14   1   17.00   17.70
  -2 -14  -1    6.10   14.60
   2  14   1   35.60   14.50
  -2  14  -1   11.50   14.50
  -3 -14  -1   33.40   23.90
  -3 -14  -1   59.09   16.90
   3 -14   1   48.40   20.10
  -3  14  -1   70.39   17.40
   3  14   1   68.79   16.40
  -4 -14  -1   54.39   24.40
  -4 -14  -1   36.80   14.80
   4 -14   1   50.19   17.30
  -4  14  -1  106.79   19.30
   4  14   1   64.89   15.10
  -5 -14  -1   27.00   25.00
  -5 -14  -1   16.20   14.60
  -5  14  -1   11.20   16.60
   5  14   1   -6.30   14.00
  -6 -14  -1   16.20   16.70
  -6 -14  -1   23.40   23.00
   6 -14   1   -3.40   15.40
  -6  14  -1   35.90   16.60
   6  14   1   18.50   14.90
 -26   0   2    8.00   11.10
 -26   0   2   -0.50   11.00
 -25   0   2    4.30    9.70
 -25   0   2   19.40   10.10
 -24   0   2   14.10    9.00
 -24   0   2   -0.40    8.60
 -23   0   2   -1.20    8.00
 -23   0   2  -15.80    7.70
 -22   0   2    9.50    7.30
 -22   0   2   11.00    7.20
 -21   0   2  -13.30    6.30
 -21   0   2   -3.40    6.40
 -20   0   2   78.29   10.10
 -20   0   2   81.39   10.50
 -19   0   2   12.80    5.40
 -19   0   2   -9.70    5.10
 -18   0   2  271.67   15.80
 -18   0   2  259.57   15.90
 -17   0   2   -1.60    4.10
 -17   0   2   -0.10    4.10
 -16   0   2    8.20    4.00
 -16   0   2   -3.20    3.60
 -15   0   2   -1.00    3.30
 -15   0   2    0.60    3.40
 -14   0   2  201.08   11.80
 -14   0   2  192.48   11.90
 -13   0   2   -2.00    2.70
 -13   0   2   -1.70    2.70
 -12   0   2 2380.16   88.09
 -12   0   2 2477.15   88.49
 -11   0   2    3.70    2.40
 -11   0   2    0.90    2.20
 -10   0   2  175.48    9.70
 -10   0   2  175.98    9.60
  -9   0   2    0.60    1.80
  -9   0   2    0.40    1.60
   9   0  -2    3.40    3.70
  -8   0   2  881.31   30.50
   8   0  -2  872.51   33.20
  -8   0   2  872.81   32.30
  -8   0   2  747.03   33.30
  -7   0   2   -0.20    1.90
   7   0  -2    2.50    2.40
  -7   0   2   -1.20    2.40
  -7   0   2    2.10    1.50
  -6   0   2 3212.38  108.29
   6   0  -2 2861.21  107.99
  -6   0   2 3176.08  106.69
  -6   0   2 3181.68  107.29
   6   0  -2 2969.50  107.39
  -5   0   2    2.40    1.40
   5   0  -2    1.60    1.40
   5   0  -2    1.10    1.80
  -5   0   2    0.80    1.40
  -5   0   2   -0.50    1.80
   4   0  -2   81.09    5.20
   4   0  -2   75.29    3.90
   4   0  -2   99.89    5.40
  -4   0   2   86.69    4.00
   3   0  -2    1.50    1.10
  -3   0   2    0.80    0.70
  -3   0   2    1.00    1.20
  -3   0   2    0.70    0.90
   3   0  -2    1.10    1.20
   1   0   2    1.50    1.00
  -2   0  -2 1233.88   42.70
   2   0   2 1122.39   41.70
   3   0   2    1.30    1.50
  -3   0  -2    1.70    2.50
  -3   0  -2    0.50    1.40
  -4   0  -2 3771.02  135.99
   4   0   2 3802.72  132.99
  -4   0  -2 3966.50  133.09
  -5   0  -2    1.40    2.30
  -5   0  -2    0.20    1.70
   5   0   2   -0.90    1.60
  -6   0  -2  511.95   22.60
  -6   0  -2  543.65   19.70
   6   0   2  483.35   19.50
  -7   0  -2    1.20    2.20
   7   0   2   -0.40    2.10
  -7   0  -2   -1.20    2.10
  -8   0  -2   70.79    6.50
  -8   0  -2   67.39    5.20
  -9   0  -2   -1.60    2.50
  -9   0  -2    4.20    2.90
 -10   0  -2 2630.74   99.09
 -10   0  -2 2700.93   96.19
 -11   0  -2    3.10    2.70
 -11   0  -2    2.40    3.50
 -12   0  -2  360.46   17.30
 -12   0  -2  352.96   19.50
 -13   0  -2   -2.20    3.10
 -13   0  -2   -0.70    4.00
 -14   0  -2    8.70    3.60
 -14   0  -2    0.00    4.30
 -15   0  -2   -0.90    4.80
 -15   0  -2   -4.30    3.80
 -16   0  -2  257.07   14.70
 -16   0  -2  243.48   17.10
 -17   0  -2    2.50    6.00
 -18   0  -2  156.58   14.10
 -18   0  -2  151.48   12.00
 -19   0  -2   -0.40    6.00
 -19   0  -2   -0.80    6.90
 -20   0  -2   49.00    8.20
 -20   0  -2   41.40    8.70
 -21   0  -2    3.30    7.20
 -21   0  -2    3.60    9.30
 -22   0  -2   -3.50    8.10
 -23   0  -2   -2.10   11.10
 -23   0  -2    4.10    9.20
 -24   0  -2   14.60   10.40
 -26  -1   2   43.30   13.00
 -26  -1   2   -3.10   11.90
 -26   1   2   16.60   10.80
 -25  -1   2  104.29   13.30
 -25  -1   2  115.99   16.50
 -25   1   2  100.29   15.70
 -25   1   2   96.49   15.20
 -24  -1   2   -4.20    8.90
 -24  -1   2  -17.50    9.80
 -24   1   2    3.80    8.60
 -24   1   2   -7.50    8.70
 -23  -1   2   85.19   14.00
 -23  -1   2  101.99   13.70
 -23   1   2   95.59   13.30
 -23   1   2  115.79   12.90
 -22  -1   2   73.19   10.80
 -22  -1   2   61.39   10.10
 -22   1   2   62.69    8.50
 -22   1   2   65.29   11.20
 -21  -1   2   15.10    7.20
 -21  -1   2   34.30    7.90
 -21   1   2   29.30    7.00
 -21   1   2   31.40    6.70
 -20  -1   2   27.50    7.40
 -20  -1   2   25.80    6.80
 -20   1   2   30.80    6.70
 -20   1   2   36.20    6.30
 -19  -1   2   20.40    6.30
 -19  -1   2   14.20    5.60
 -19   1   2   23.90    5.60
 -19   1   2   20.80    6.20
 -18  -1   2  122.79   11.10
 -18  -1   2  116.19   11.10
 -18   1   2  128.59   10.60
 -18   1   2  116.29    9.80
 -17  -1   2    8.00    4.50
 -17  -1   2    1.90    4.30
 -17   1   2    9.00    4.30
 -17   1   2    6.00    4.20
 -16  -1   2    5.80    4.50
 -16  -1   2   14.10    4.20
 -16   1   2    3.10    3.90
 -16   1   2    8.50    3.80
 -15  -1   2  173.18   12.60
 -15  -1   2  203.68   12.80
 -15   1   2  203.68   11.60
 -15   1   2  219.78   12.70
 -15   1   2  213.68   11.90
 -15   1   2  230.78   11.30
 -14  -1   2  216.38   13.10
 -14  -1   2  229.68   13.20
 -14   1   2  232.58   13.10
 -14   1   2  211.88   12.10
 -14   1   2  227.68   12.40
 -13  -1   2  551.64   25.00
 -13  -1   2  564.04   24.80
 -13   1   2  583.84   23.70
 -13   1   2  513.65   24.00
 -12  -1   2   76.09    6.70
 -12  -1   2   68.49    6.70
 -12   1   2   82.59    6.40
  12   1  -2   54.29    9.70
 -12   1   2   57.09    6.10
 -11  -1   2   63.59    6.20
 -11  -1   2   54.79    5.80
  11   1  -2   71.09    9.40
 -11   1   2   63.89    5.70
 -11   1   2   70.89    5.40
 -10  -1   2  309.37   15.70
 -10  -1   2  330.27   15.50
  10  -1  -2  341.77   15.80
 -10   1   2  321.47   15.00
  10   1  -2  333.27   17.30
  -9  -1   2  335.77   15.60
  -9  -1   2  348.77   15.20
   9  -1  -2  289.27   14.60
  -9   1   2  329.17   15.60
   9   1  -2  270.67   15.80
  -9   1   2  378.26   15.30
  -8  -1   2  372.86   16.30
  -8  -1   2  399.96   17.10
   8  -1  -2  331.67   15.60
   8   1  -2  323.87   16.80
  -8   1   2  425.26   16.20
  -8   1   2  364.26   16.00
   8   1  -2  377.26   18.10
   7  -1  -2 1125.29   42.60
  -7  -1   2 1210.88   43.70
  -7  -1   2 1212.38   44.20
   7   1  -2 1157.68   44.60
   7   1  -2 1142.59   43.90
  -6  -1   2  177.48    9.30
   6  -1  -2  173.18    8.70
  -6  -1   2  195.88    7.90
  -6  -1   2  179.78    9.40
   6   1  -2  173.08    9.50
  -6   1   2  194.48    9.00
   6   1  -2  181.88    7.70
   6   1  -2  179.78   10.30
  -5  -1   2   32.80    5.60
  -5  -1   2   27.70    3.90
   5  -1  -2   26.50    3.40
  -5  -1   2   28.30    2.70
  -5   1   2   28.70    3.50
   5   1  -2   30.60    3.90
   5   1  -2   27.30    3.20
   5   1  -2   26.80    4.20
  -4  -1   2  529.75   17.50
   4  -1  -2  421.06   17.50
  -4  -1   2  410.96   18.00
  -4  -1   2  511.85   19.00
   4   1  -2  529.15   19.90
   4   1  -2  426.36   18.50
   4   1  -2  409.76   18.00
  -4   1   2  429.46   17.60
   3  -1  -2  485.65   19.50
   3  -1  -2  507.55   20.00
  -3  -1   2  521.45   20.70
   3   1  -2  612.74   20.40
  -3   1   2  520.25   20.30
  -3   1   2  499.65   19.40
   3   1  -2  527.25   20.60
   3   1  -2  598.04   21.10
  -2  -1   2  439.26   17.10
  -2  -1   2  424.36   16.70
   2  -1  -2  414.16   15.90
  -2  -1   2  441.26   16.40
   2  -1  -2  402.26   16.30
   2   1  -2  407.86   16.80
  -2   1   2  418.76   15.80
   2   1  -2  452.25   16.40
   2   1  -2  411.16   16.60
  -1  -1   2  133.29    6.40
  -1  -1   2  132.29    6.40
   1  -1  -2  138.29    8.40
   1   1  -2  137.99    6.50
   1   1  -2  124.79    6.20
  -1   1   2  126.59    6.10
   0  -1   2   25.50    4.40
   0  -1  -2   35.20    3.20
   0   1  -2   31.60    2.60
   0   1   2   38.00    3.20
  -1  -1  -2 1465.55   52.99
   1  -1   2 1444.76   51.49
   1  -1   2 1553.74   52.59
  -1   1  -2 1484.15   52.49
   1   1   2 1452.45   52.99
  -1   1  -2 1416.76   51.39
   2  -1   2  790.12   29.40
   2  -1   2  826.72   30.70
  -2  -1  -2  844.52   31.80
  -2   1  -2  791.52   29.40
  -2   1  -2  874.91   30.80
   2   1   2  820.92   30.10
   2   1   2  842.82   31.80
   3  -1   2   17.70    3.00
   3   1   2   23.10    4.20
  -3   1  -2   15.90    2.30
  -3   1  -2   18.40    3.00
   3   1   2   16.30    2.60
   4  -1   2   65.99    5.20
  -4  -1  -2   79.09    5.70
   4   1   2   68.09    6.70
  -4   1  -2   67.79    5.20
   4   1   2   69.09    4.30
  -5  -1  -2 1146.59   44.60
   5  -1   2 1186.28   42.70
  -5   1  -2 1165.58   42.60
   5   1   2 1147.19   45.20
   5   1   2 1150.78   41.30
  -6  -1  -2  937.51   38.90
   6   1   2  979.60   39.90
   6   1   2 1013.30   35.20
  -6   1  -2  996.90   36.80
  -7  -1  -2  745.93   31.20
   7   1   2  731.43   32.10
  -7   1  -2  732.23   28.50
  -8  -1  -2  244.58   14.00
   8   1   2  245.58   16.30
  -8   1  -2  264.07   12.60
  -9  -1  -2   78.19    7.60
  -9   1  -2   92.99    8.00
  -9   1  -2   84.89    7.10
  -9   1  -2   82.59    7.60
 -10  -1  -2  320.57   17.80
 -10   1  -2  289.47   17.90
 -10   1  -2  381.56   18.70
 -10   1  -2  331.07   16.90
 -11  -1  -2  392.46   21.00
 -11  -1  -2  408.96   20.00
 -11   1  -2  404.66   17.40
 -11   1  -2  417.16   21.30
 -12  -1  -2  175.28   11.40
 -12  -1  -2  171.68   12.20
 -12   1  -2  161.58   12.30
 -12   1  -2  152.98    9.00
 -13  -1  -2  431.36   23.00
 -13  -1  -2  446.16   21.60
 -13   1  -2  460.15   23.50
 -13   1  -2  465.85   19.40
 -13   1  -2  384.16   22.30
 -14  -1  -2    2.10    3.80
 -14  -1  -2    0.10    4.40
 -14   1  -2   -0.90    5.20
 -14   1  -2    4.40    4.30
 -14   1  -2    3.50    3.20
 -15  -1  -2   29.50    6.90
 -15  -1  -2   19.90    5.70
 -15   1  -2   17.90    6.00
 -15   1  -2   16.90    4.30
 -16  -1  -2  270.57   18.20
 -16  -1  -2  281.07   16.50
 -16   1  -2  265.57   14.30
 -16   1  -2  281.97   18.30
 -17  -1  -2    0.30    5.10
 -17  -1  -2   -1.90    5.80
 -17   1  -2   -0.70    4.30
 -17   1  -2    8.30    5.80
 -18  -1  -2    8.50    6.40
 -18  -1  -2   31.40    7.20
 -18   1  -2   21.30    5.30
 -18   1  -2   32.60    7.70
 -19  -1  -2   68.39   12.30
 -19  -1  -2   68.89   11.50
 -19   1  -2   66.69    9.00
 -19   1  -2   84.79   12.90
 -20  -1  -2   62.69    9.40
 -20  -1  -2   97.29   12.70
 -20   1  -2   68.29    7.90
 -20   1  -2   87.09   12.70
 -21  -1  -2  101.49   13.50
 -21  -1  -2   92.69   15.70
 -21   1  -2   73.19   10.70
 -21   1  -2   82.29   14.20
 -22  -1  -2   -5.40    8.80
 -22   1  -2  -15.80    7.30
 -22   1  -2   19.30   10.40
 -23  -1  -2   82.09   15.50
 -23  -1  -2   68.69   11.40
 -24  -1  -2   30.60   13.80
 -24  -1  -2   28.50   11.50
 -24   1  -2   55.79   15.90
 -26  -2   2   -1.20   12.90
 -26   2   2   19.20   11.10
 -25  -2   2    0.30   12.00
 -25  -2   2   29.30   13.40
 -25   2   2   12.00    9.40
 -24  -2   2   94.59   11.80
 -24  -2   2   83.79   12.00
 -24   2   2   70.79   10.70
 -23  -2   2    4.40    8.60
 -23  -2   2    0.50    9.00
 -23   2   2   -1.20    7.70
 -22  -2   2   51.69    9.30
 -22  -2   2   49.70    9.30
 -22   2   2   45.10    8.80
 -21  -2   2   19.00    7.30
 -21  -2   2   11.60    7.50
 -21   2   2   19.60    6.50
 -20  -2   2   -4.00    6.30
 -20  -2   2   10.30    6.60
 -20   2   2    9.40    5.40
 -20   2   2    8.70    5.80
 -19  -2   2   91.39   11.40
 -19  -2   2   60.19   10.50
 -19   2   2   95.09   11.10
 -19   2   2   80.99    8.60
 -19   2   2   76.69    6.80
 -19   2   2   85.69    9.60
 -18  -2   2  196.68   14.70
 -18  -2   2  207.38   14.60
 -18   2   2  183.58   13.10
 -18   2   2  183.08   11.60
 -18   2   2  176.98   10.40
 -17  -2   2   13.90    5.20
 -17  -2   2   11.20    5.10
 -17   2   2   12.10    4.30
 -17   2   2   24.10    4.80
 -17   2   2   13.70    3.90
 -16  -2   2  661.13   30.00
 -16  -2   2  632.54   30.30
 -16   2   2  683.33   26.90
 -16   2   2  621.74   26.70
  16   2  -2  623.14   34.40
 -16   2   2  652.33   29.00
 -15  -2   2   62.69    8.30
 -15  -2   2   72.59    8.20
 -15   2   2   71.19    6.60
 -15   2   2   83.39    7.60
 -15   2   2   63.59    7.10
 -14  -2   2   83.99    8.20
 -14  -2   2   74.09    8.30
 -14   2   2   88.89    7.20
 -14   2   2   81.89    7.90
  14   2  -2   95.39   14.30
 -13  -2   2   61.29    6.90
 -13  -2   2   48.90    7.00
 -12  -2   2    3.60    3.00
 -12  -2   2   -0.10    2.90
 -12   2   2    0.50    4.10
  12   2  -2    2.30    6.50
 -11  -2   2   17.40    4.20
  11  -2  -2   26.40    4.80
 -11  -2   2   23.40    4.20
 -11   2   2   27.30    4.80
  11   2  -2   22.10    8.40
 -10  -2   2  256.37   14.20
  10  -2  -2  266.87   12.30
 -10  -2   2  244.98   13.60
  10   2  -2  257.27   15.80
 -10   2   2  261.47   12.40
  -9  -2   2  448.06   20.80
  -9  -2   2  453.15   21.50
   9  -2  -2  480.25   19.00
  -9   2   2  510.55   19.30
   9   2  -2  462.55   22.50
  -8  -2   2  299.37   14.50
  -8  -2   2  283.67   14.70
   8  -2  -2  275.27   12.50
   8   2  -2  277.57   15.50
  -8   2   2  321.17   13.00
   8   2  -2  283.77   12.00
  -7  -2   2  489.15   21.70
  -7  -2   2  485.95   21.30
   7  -2  -2  482.75   19.20
  -7   2   2  501.45   19.50
   7   2  -2  497.85   22.20
   7   2  -2  502.35   19.10
  -6  -2   2   50.79    4.80
   6  -2  -2   44.50    4.20
  -6  -2   2   49.70    4.60
   6   2  -2   42.80    4.30
   6   2  -2   35.30    5.90
  -5  -2   2    5.40    2.10
  -5   2   2    3.80    2.60
   5   2  -2    9.90    2.50
   5   2  -2   16.70    4.00
  -4  -2   2 5522.65  174.88
   4  -2  -2 4593.04  173.98
  -4  -2   2 5336.27  176.18
  -4  -2   2 4518.05  177.78
  -4   2   2 4956.40  174.78
   4   2  -2 5377.66  174.78
   4   2  -2 5151.58  176.18
   4   2  -2 4833.22  175.98
   3  -2  -2    5.30    2.90
  -3  -2   2    3.10    3.00
   3   2  -2    4.00    2.70
  -3   2   2    5.60    2.30
   2  -2  -2 1782.92   64.69
  -2  -2   2 1778.32   65.99
  -2  -2   2 1911.31   64.69
  -2  -2   2 1848.32   64.79
   2   2  -2 1753.22   65.39
  -2   2   2 1668.83   64.19
   2   2  -2 1837.32   64.59
   2   2  -2 1816.32   64.69
   1  -2  -2 1432.16   53.29
  -1  -2   2 1548.95   53.39
  -1  -2   2 1490.85   52.79
  -1  -2   2 1393.86   54.49
   1   2  -2 1361.86   53.89
   1   2  -2 1571.24   53.39
   1   2  -2 1488.75   52.69
  -1   2   2 1410.66   53.09
   0  -2   2 1045.20   34.80
   0  -2   2  917.61   33.40
   0  -2  -2  805.32   34.20
   0   2   2  777.92   34.00
   0   2  -2  988.50   33.40
   0   2  -2  798.02   35.10
   0   2  -2 1006.40   34.80
   1  -2   2  407.86   15.70
  -1   2  -2  393.96   15.50
   1   2   2  405.36   17.60
  -1   2  -2  381.56   18.70
   2  -2   2 4659.43  187.18
  -2  -2  -2 5829.72  188.68
   2   2   2 5692.23  188.88
  -3  -2  -2  145.89    8.90
   3   2   2  156.68   10.00
  -3   2  -2  161.08    8.60
  -4  -2  -2   80.69    6.30
  -4   2  -2   77.49    5.40
   4   2   2   75.29    7.70
  -5  -2  -2  166.38   10.00
  -5   2  -2  152.58    8.70
   5   2   2  158.38   11.40
  -6  -2  -2  282.97   15.20
   6   2   2  310.67   17.60
   6   2   2  311.17   12.80
  -6   2  -2  281.17   13.90
  -7  -2  -2  284.87   15.00
   7   2   2  271.37   11.80
   7   2   2  288.87   17.40
  -7   2  -2  256.97   13.30
  -8  -2  -2   67.49    6.50
  -8   2  -2   54.69    5.40
   8   2   2   42.00    8.30
  -9  -2  -2   38.90    5.50
   9   2   2   42.40    9.70
 -10  -2  -2    3.80    3.10
  10   2   2    5.00    7.50
 -10   2  -2   -0.70    2.60
 -11  -2  -2  236.98   15.10
 -11   2  -2  237.68   12.70
  11   2   2  282.77   21.20
 -12  -2  -2   71.49    8.40
 -12  -2  -2   70.79    8.50
 -12   2  -2   64.09    6.60
  12   2   2   91.79   15.20
 -13  -2  -2   44.80    7.50
 -13  -2  -2   39.10    6.70
 -13   2  -2   30.00    4.70
 -13   2  -2   47.40    7.80
 -14  -2  -2  655.03   30.20
 -14  -2  -2  606.54   30.60
 -14   2  -2  598.54   26.00
 -14   2  -2  629.54   30.70
 -15  -2  -2   63.19    9.40
 -15  -2  -2   64.99    9.30
 -15   2  -2   61.39    7.00
 -15   2  -2   69.39   10.40
 -16  -2  -2  221.88   16.40
 -16  -2  -2  222.28   15.50
 -16   2  -2  223.58   12.10
 -16   2  -2  199.28   15.90
 -17  -2  -2   35.70    7.50
 -17  -2  -2   22.60    6.90
 -17   2  -2   35.50    5.30
 -17   2  -2   34.60    7.40
 -18  -2  -2   -8.30    6.50
 -18  -2  -2   -6.60    6.50
 -18   2  -2   -4.60    4.40
 -18   2  -2   -2.90    6.80
 -19  -2  -2   83.39   12.40
 -19  -2  -2   79.69   12.10
 -19   2  -2   75.89   11.00
 -20  -2  -2   53.79    9.50
 -20  -2  -2   98.79   16.10
 -20   2  -2   71.99   11.70
 -21  -2  -2   18.70    9.10
 -21  -2  -2   18.70    9.10
 -21   2  -2   37.40    9.40
 -22  -2  -2  119.49   16.20
 -22  -2  -2  155.48   21.40
 -22   2  -2  117.59   15.20
 -23  -2  -2   28.80   15.00
 -23  -2  -2   36.10   10.90
 -24  -2  -2   -5.80   14.40
 -24  -2  -2   11.50   17.00
 -24   2  -2    6.40   14.20
 -26  -3   2  -11.00   15.80
 -26   3   2   -0.30   10.90
 -25  -3   2   10.80   15.40
 -25   3   2   -8.20    9.80
 -24   3   2   -8.00    9.20
 -23  -3   2   92.29   15.80
 -23  -3   2   46.40   11.70
 -23   3   2   70.19   12.40
 -22  -3   2   27.00    8.30
 -22  -3   2   26.30    8.70
 -22   3   2    9.80    7.40
 -21  -3   2  200.48   16.30
 -21  -3   2  179.88   16.50
 -21   3   2  162.68   11.70
 -21   3   2  148.39   13.50
 -20  -3   2  139.19   14.40
 -20  -3   2  129.29   14.40
 -20   3   2  149.69   12.80
 -20   3   2  121.89   10.40
 -19  -3   2   42.40    8.30
 -19  -3   2   33.60    7.80
 -19   3   2   33.80    6.60
 -19   3   2   28.60    5.90
 -18  -3   2  216.58   16.00
 -18  -3   2  200.38   16.00
 -18   3   2  209.58   13.10
  18   3  -2  219.88   26.00
 -18   3   2  225.18   14.40
 -17  -3   2  135.99   12.40
 -17  -3   2  111.99   11.90
 -17   3   2  110.79   10.90
 -17   3   2  140.09   10.20
  17   3  -2  158.78   22.90
 -16  -3   2   11.80    5.20
 -16  -3   2   10.40    5.20
  16   3  -2    9.40   12.10
 -16   3   2    7.50    4.90
 -16   3   2   11.40    4.90
 -15  -3   2   -0.70    4.10
 -15  -3   2    1.20    4.40
 -15   3   2   -0.40    4.00
  15   3  -2    9.30   11.30
 -14  -3   2   20.80    5.10
 -14  -3   2   26.30    5.30
  14   3  -2    6.50    9.80
 -13  -3   2   22.60    5.20
  13   3  -2   27.90   12.90
 -12  -3   2  227.48   14.20
 -12  -3   2  239.28   14.80
  12   3  -2  219.08   18.20
 -11  -3   2  569.44   27.40
 -11  -3   2  636.44   27.20
  11   3  -2  552.64   29.40
 -10  -3   2  176.58   11.70
  10   3  -2  146.29    8.70
  10   3  -2  152.48   13.90
  -9  -3   2  917.31   39.40
  -9  -3   2  920.81   38.90
   9   3  -2  954.40   35.50
   9   3  -2 1009.30   40.90
   8   3  -2   11.50    5.80
  -7  -3   2  151.08   10.10
   7  -3  -2  164.38    8.40
  -7  -3   2  147.79   10.00
   7   3  -2  168.18    9.70
  -7   3   2  157.48   11.10
   7   3  -2  168.58   12.40
   6  -3  -2  127.79    7.30
  -6  -3   2  117.79    8.20
  -6  -3   2  108.69    8.40
  -6   3   2  118.79    9.20
   6   3  -2  112.69    9.80
  -5  -3   2   89.09    7.60
  -5  -3   2  103.39    7.50
   5   3  -2  107.79    9.20
   5   3  -2   95.99    6.30
  -5   3   2  102.79    8.40
  -4  -3   2  181.18   11.20
  -4  -3   2  198.68   10.80
   4   3  -2  186.88    9.80
  -4   3   2  190.28   11.00
   4   3  -2  172.98   11.70
   3  -3  -2  318.77   16.20
  -3  -3   2  339.77   15.90
  -3  -3   2  344.37   17.20
   3   3  -2  343.77   15.50
   3   3  -2  342.67   17.20
  -3   3   2  343.67   16.20
   2   3  -2   50.89    7.20
  -1  -3   2  137.49    7.80
  -1  -3   2  115.59    9.10
   1  -3  -2  139.09    8.50
   1   3  -2  120.69    9.80
  -1   3   2  144.39    9.40
   1   3  -2  136.19    8.30
   0  -3  -2  838.12   35.40
   0  -3   2  873.31   34.50
   0   3  -2  936.41   35.60
   0   3  -2  917.21   36.80
   0   3   2  923.61   35.90
   1  -3   2   81.69    6.00
  -1   3  -2   59.29    8.00
   2  -3   2  386.96   15.60
  -2  -3  -2  358.46   17.70
   2   3   2  377.56   18.60
  -2   3  -2  379.66   17.60
   3  -3   2    9.50    2.50
  -3   3  -2   10.60    2.60
   3   3   2    9.90    4.30
  -4  -3  -2    9.10    2.50
   4   3   2    6.80    4.10
  -4   3  -2   14.70    2.90
  -6  -3  -2  340.77   17.80
  -6   3  -2  352.76   17.20
   6   3   2  360.26   20.20
   7   3   2  181.68   15.40
  -7   3  -2  185.68   11.20
  -8  -3  -2  469.25   23.20
   8   3   2  484.45   20.00
  -8   3  -2  423.66   21.30
   8   3   2  532.75   27.10
  -9  -3  -2 1100.89   46.60
  -9   3  -2 1135.59   45.00
   9   3   2 1154.38   41.70
 -10  -3  -2   79.99    8.20
  10   3   2   67.09   13.10
 -10   3  -2   47.40    6.60
 -11  -3  -2  271.27   16.40
 -11   3  -2  225.18   14.10
  11   3   2  288.37   22.80
 -12  -3  -2  170.78   13.30
 -12  -3  -2  170.18   13.90
 -12   3  -2  181.28   11.50
  12   3   2  198.88   21.50
 -13  -3  -2   10.00    4.60
 -13  -3  -2    3.60    4.70
  13   3   2   19.00   12.70
 -13   3  -2    3.70    3.80
 -14  -3  -2   11.10    5.20
 -14  -3  -2   15.60    6.00
 -14   3  -2   18.00    4.60
  14   3   2   -6.90   12.50
 -15  -3  -2   42.30    8.30
 -15  -3  -2   41.50    7.50
 -15   3  -2   55.19    9.90
 -15   3  -2   47.60    7.40
  15   3   2   32.50   15.80
 -16  -3  -2   14.50    6.10
 -16  -3  -2   28.40    6.70
 -16   3  -2   16.10    6.80
 -16   3  -2   18.10    5.00
 -17  -3  -2   55.99   10.20
 -17  -3  -2   61.89   11.30
 -17   3  -2   83.79   11.90
 -17   3  -2   52.39    8.30
 -18  -3  -2   34.10    9.20
 -18   3  -2   31.60    9.00
 -18   3  -2   27.50    5.90
 -19  -3  -2  160.78   17.50
 -19  -3  -2  121.09   15.30
 -19   3  -2  165.48   11.70
 -19   3  -2  172.08   15.40
 -20  -3  -2   88.99   12.70
 -20  -3  -2   75.79   10.20
 -20   3  -2   86.79   14.30
 -20   3  -2   70.59   10.30
 -21  -3  -2  150.38   19.40
 -21  -3  -2  146.89   21.10
 -21   3  -2  181.68   18.30
 -23  -3  -2   27.00   17.00
 -24  -3  -2   23.20   15.80
 -24  -3  -2    8.80   18.10
 -24   3  -2   13.00   14.90
 -25  -4   2  -13.60   17.70
 -25   4   2   31.40   10.50
 -24  -4   2  -21.00   13.40
 -24  -4   2    9.90   14.60
 -24   4   2   -0.50    9.60
 -23  -4   2   89.59   11.60
 -23  -4   2  107.99   17.10
 -23   4   2  114.59   13.70
 -23   4   2   99.29   11.80
 -22  -4   2  102.39   17.70
 -22   4   2   84.59   12.70
 -22   4   2   80.09   11.10
 -21  -4   2    7.70    8.40
 -21  -4   2    5.60    8.00
 -21   4   2    6.50    7.20
 -21   4   2   18.40    6.80
 -20  -4   2   59.49   10.20
 -20  -4   2   43.80   11.30
 -20   4   2   64.59    9.40
 -20   4   2   45.60    7.90
  20   4  -2   46.90   21.70
 -19  -4   2   77.79   12.40
 -19  -4   2   86.89   12.50
  19   4  -2   85.79   28.40
 -19   4   2   90.79   10.70
 -19   4   2   81.49   10.10
 -18  -4   2   63.29   10.90
 -18  -4   2   32.20    7.10
 -18   4   2   32.60    6.80
 -18   4   2   36.40    6.70
  18   4  -2   27.20   17.30
 -17  -4   2  169.18   14.70
 -17   4   2  173.78   13.00
  17   4  -2  141.69   24.50
 -16  -4   2  121.59   12.80
 -16  -4   2  120.59   12.30
 -16   4   2  128.39   11.80
  16   4  -2  142.69   23.70
 -15  -4   2   62.09   10.10
 -15  -4   2   45.10    8.00
  15   4  -2   43.80   14.40
 -14  -4   2  586.44   30.20
 -14  -4   2  658.63   31.70
  14   4  -2  657.73   36.00
 -13  -4   2  110.39   10.80
 -13  -4   2   97.69   10.20
  13   4  -2  118.39   18.20
 -12  -4   2  277.37   16.50
 -12  -4   2  249.08   16.50
  12   4  -2  255.47   21.50
  12   4  -2  256.17   13.50
 -11  -4   2  464.35   23.90
 -11  -4   2  435.46   23.00
  11   4  -2  458.25   30.00
 -10  -4   2   50.09    7.10
 -10  -4   2   49.30    7.20
  10   4  -2   46.10    4.80
  10   4  -2   51.09   10.90
 -10   4   2   64.99   11.60
  -9  -4   2  168.58   12.20
  -9  -4   2  211.28   12.90
   9   4  -2  155.98    9.40
   9   4  -2  162.18   16.10
   7  -4  -2    7.40    3.30
  -7  -4   2    4.50    3.00
  -7  -4   2    2.60    2.40
   7   4  -2    4.70    2.40
  -7   4   2    7.40    5.30
   7   4  -2    5.70    5.80
  -6  -4   2   96.59    8.20
   6   4  -2   82.29   10.90
   6   4  -2   81.69    6.80
  -5  -4   2  397.26   20.90
  -5  -4   2  403.66   20.20
  -5   4   2  422.76   20.60
   5   4  -2  426.46   22.00
   5   4  -2  410.56   18.90
  -4  -4   2  217.28   12.80
  -4  -4   2  210.68   13.60
   4  -4  -2  222.58   13.40
   4   4  -2  232.08   12.40
  -4   4   2  231.08   14.00
  -3  -4   2  179.58   12.70
  -3  -4   2  217.68   12.20
   3  -4  -2  182.28   12.30
   3   4  -2  217.18   11.80
   3   4  -2  207.68   16.30
  -3   4   2  223.68   13.60
  -2  -4   2 1638.04   62.49
   2  -4  -2 1675.33   63.89
  -2  -4   2 1597.64   64.89
   2   4  -2 1736.23   63.09
   2   4  -2 1653.63   64.19
  -2   4   2 1672.63   63.09
   1  -4  -2   30.20    4.90
  -1  -4   2   42.30    6.10
  -1  -4   2   38.90    4.60
   1   4  -2   34.80    4.70
   1   4  -2   28.90    6.40
  -1   4   2   34.60    6.30
   0  -4   2  758.22   37.50
   0  -4   2  931.71   35.10
   0  -4  -2  894.71   37.10
   0   4   2  888.91   37.10
   0   4  -2  935.11   36.70
   0   4  -2  908.81   38.10
  -1  -4  -2  306.57   16.90
   1  -4   2  336.77   15.10
   1   4   2  330.17   18.60
  -1   4  -2  348.67   17.10
  -1   4  -2  330.47   18.90
  -2   4  -2   19.90    6.70
   2   4   2   20.30    5.90
  -3  -4  -2  153.28   10.60
   3  -4   2  148.39    8.90
   3   4   2  140.39   12.40
  -3   4  -2  138.59    9.60
   4  -4   2  401.96   16.90
  -4  -4  -2  383.36   20.10
   4   4   2  433.86   22.90
  -4   4  -2  401.86   19.90
  -5  -4  -2   42.20    6.10
  -5   4  -2   41.40    5.80
   5   4   2   42.10    8.30
  -6  -4  -2  502.55   25.00
  -6   4  -2  523.25   24.60
   6   4   2  553.34   28.20
  -7  -4  -2  612.64   29.40
  -7   4  -2  663.03   29.00
  -8  -4  -2  167.08   12.30
   8   4   2  190.78   17.90
  -8   4  -2  172.28   11.90
  -9  -4  -2  173.98   12.50
  -9   4  -2  141.09   10.70
   9   4   2  127.39   17.60
 -10  -4  -2  286.47   18.00
  10   4   2  306.67   15.40
 -10   4  -2  295.47   16.80
  10   4   2  326.27   24.50
 -11  -4  -2   58.59    8.60
 -11   4  -2   64.09    8.10
  11   4   2   53.99   14.00
  11   4   2   63.79    7.90
 -12  -4  -2  143.09   12.50
 -12  -4  -2  113.49   12.30
  12   4   2  118.69   21.20
 -13  -4  -2   87.99   10.80
 -13  -4  -2  102.69   12.00
 -13   4  -2   89.09    9.70
  13   4   2  138.39   23.80
 -14  -4  -2   67.89   10.30
 -14  -4  -2   70.19   11.20
  14   4   2   60.79   16.70
 -14   4  -2   68.49    9.00
 -15  -4  -2  497.75   28.00
 -15  -4  -2  487.55   27.00
 -15   4  -2  480.05   24.20
  15   4   2  513.35   37.80
 -16  -4  -2  237.88   18.00
 -16  -4  -2  211.18   17.50
 -16   4  -2  208.38   14.60
  16   4   2  243.08   32.40
 -17  -4  -2   41.40    8.40
 -17  -4  -2   28.70    8.30
 -17   4  -2   44.90    8.90
 -17   4  -2   38.00    7.00
  17   4   2   50.19   22.40
 -18  -4  -2   81.99   13.80
 -18  -4  -2  108.79   13.80
 -18   4  -2   94.19   14.30
 -18   4  -2   87.79   10.90
 -19  -4  -2   80.69   14.30
 -19  -4  -2   97.09   16.90
 -19   4  -2   83.29   11.20
 -19   4  -2  103.79   14.70
 -20  -4  -2   48.70   13.20
 -20  -4  -2   28.40    9.50
 -20   4  -2   32.20    7.40
 -20   4  -2   18.10    9.60
 -21  -4  -2   -4.30   11.20
 -21  -4  -2   16.60   14.10
 -21   4  -2   23.80    7.70
 -21   4  -2   16.40   11.20
 -22  -4  -2   57.09   18.70
 -22  -4  -2   57.29   17.10
 -22   4  -2   43.60   10.90
 -23  -4  -2  -11.40   13.60
 -23  -4  -2    2.90   17.60
 -23   4  -2  -17.10   13.50
 -25  -5   2   86.19   19.60
 -25   5   2  127.69   17.00
 -24  -5   2   60.79   14.70
 -24  -5   2   49.60   20.10
 -24   5   2   49.50   11.20
 -24   5   2   34.80   10.20
 -23  -5   2  -11.30   15.60
 -23  -5   2    6.20   12.60
 -23   5   2    7.20    9.40
 -23   5   2   12.10    8.90
 -22  -5   2   12.30   11.10
 -22   5   2    8.90    8.50
 -22   5   2   26.40    8.40
 -21  -5   2   -9.70    9.00
 -21  -5   2    2.90   10.70
 -21   5   2   -0.40    8.00
  21   5  -2   -7.50   25.10
 -21   5   2   -2.50    8.20
 -20  -5   2   -6.60    9.60
 -20   5   2    2.80    7.50
  20   5  -2    5.10   23.00
 -19  -5   2  119.79   14.60
 -19  -5   2  142.89   16.00
 -19   5   2  170.48   14.70
 -18  -5   2   74.89   13.40
 -18  -5   2   65.89   10.70
 -18   5   2   87.09   12.40
  18   5  -2   61.99   21.60
 -17  -5   2   -5.40    6.40
 -17  -5   2   -3.00    6.40
  17   5  -2  -20.20   15.80
 -17   5   2    0.50    6.70
 -16  -5   2  388.36   24.30
 -16  -5   2  431.26   24.70
  16   5  -2  423.76   34.10
 -16   5   2  413.56   23.50
 -15  -5   2  379.86   22.80
 -15  -5   2  380.46   22.50
  15   5  -2  311.37   29.20
 -14  -5   2   84.49   11.20
 -14  -5   2  102.89   11.40
  14   5  -2   87.29   17.00
  14   5  -2   79.39    8.00
 -14   5   2  114.89   19.60
 -13  -5   2  314.67   19.50
 -13  -5   2  313.47   20.10
  13   5  -2  335.47   26.90
  13   5  -2  251.37   13.90
 -13   5   2  346.67   23.50
 -12  -5   2    2.40    4.70
 -12  -5   2   11.80    4.50
  12   5  -2    0.70    3.20
  12   5  -2    6.80   10.60
 -12   5   2   13.40    9.40
 -11  -5   2    9.80    4.90
 -11  -5   2   13.50    5.30
  11   5  -2    6.90   10.00
 -11   5   2   13.50   10.00
  11   5  -2    6.20    3.20
 -10  -5   2   50.69    8.30
 -10  -5   2   73.19    8.40
  10   5  -2   54.59    6.20
 -10   5   2   71.99   12.90
  10   5  -2   80.99   14.20
  -9  -5   2   45.40    7.40
  -9  -5   2   50.59    7.70
   9  -5  -2   44.10    6.70
  -9   5   2   64.09   10.80
   9   5  -2   40.60    5.40
   9   5  -2   72.89   13.20
  -8  -5   2  392.16   21.90
  -8  -5   2  376.56   21.50
   8  -5  -2  399.86   18.10
   8   5  -2  400.66   24.70
  -8   5   2  400.06   22.70
   8   5  -2  400.86   19.10
  -7  -5   2 1995.50   79.39
  -7  -5   2 2034.40   80.19
   7   5  -2 1957.90   76.29
  -7   5   2 2219.08   79.09
  -6  -5   2  131.79   10.80
  -5  -5   2  885.71   38.20
   5  -5  -2  832.62   38.60
  -5  -5   2  845.32   39.20
   5   5  -2  907.81   36.90
   5   5  -2  920.51   40.20
  -5   5   2  887.51   38.10
  -4  -5   2 1211.88   52.69
  -4  -5   2 1263.27   50.89
   4  -5  -2 1157.18   51.39
   4   5  -2 1310.27   52.69
   4   5  -2 1302.17   50.19
  -4   5   2 1311.67   59.79
  -3  -5   2  289.97   15.90
   3  -5  -2  275.57   16.90
   3   5  -2  273.57   15.40
  -2  -5   2   35.70    6.70
   2  -5  -2   26.10    5.40
  -2  -5   2   33.20    4.90
   2   5  -2   36.00    5.30
   2   5  -2   38.30    9.20
  -2   5   2   36.60    8.00
  -1  -5   2   36.30    5.10
  -1  -5   2   22.10    5.40
   1  -5  -2   38.30    6.00
  -1   5   2   46.00    9.00
   1   5  -2   46.00   10.00
   1   5  -2   32.20    5.20
   0  -5   2    1.10    3.40
   0  -5   2    6.90    3.00
   0  -5  -2    8.90    3.20
   0   5   2    5.20    5.90
   0   5  -2   -0.50    6.90
  -1  -5  -2  832.92   38.30
   1  -5   2  882.01   35.70
  -1   5  -2  899.71   40.30
   1   5   2  940.21   39.90
  -2  -5  -2  890.11   38.90
   2  -5   2  819.52   34.80
   2   5   2  947.71   40.30
  -2   5  -2  921.31   40.80
  -2   5  -2  855.81   37.90
  -3  -5  -2  368.36   20.10
   3  -5   2  347.27   16.50
   3   5   2  402.56   23.10
  -3   5  -2  373.16   22.90
  -3   5  -2  351.56   19.30
  -4  -5  -2  909.61   40.40
   4  -5   2  859.61   36.80
  -4   5  -2  968.30   40.30
  -4   5  -2  976.10   42.90
   5  -5   2 2013.50   72.19
  -5  -5  -2 1952.60   77.89
   5   5   2 2039.90   79.89
  -5   5  -2 2020.20   77.59
   6   5   2   29.80    9.20
  -6   5  -2   18.20    4.60
  -6   5  -2   19.50    9.00
  -7  -5  -2    7.50    4.10
   7   5   2    9.10    8.70
  -7   5  -2   11.70    4.40
  -8  -5  -2    5.20    3.70
  -8   5  -2    8.60    4.20
   8   5   2   11.80   10.00
  -9  -5  -2    6.60    4.50
  -9   5  -2    8.40    4.70
   9   5   2   22.20   11.50
 -10  -5  -2   65.79    9.60
 -10   5  -2   55.19    8.40
  10   5   2   78.59   16.30
 -11  -5  -2  578.14   30.10
  11   5   2  606.34   36.70
 -11   5  -2  576.44   28.60
 -12  -5  -2  156.68   13.70
 -12  -5  -2  107.49   13.40
  12   5   2  122.59    8.30
  12   5   2  124.19   11.60
  12   5   2  153.48   24.90
 -12   5  -2  127.19   12.30
 -13  -5  -2  504.75   26.50
 -13  -5  -2  473.95   27.20
 -13   5  -2  430.16   24.60
  13   5   2  425.66   36.00
  13   5   2  441.16   20.50
 -14  -5  -2  236.88   18.70
 -14  -5  -2  266.37   18.10
 -14   5  -2  218.28   16.40
  14   5   2  251.67   31.30
 -15  -5  -2    1.70    6.40
 -15  -5  -2    5.50    7.10
 -15   5  -2   -6.30    6.00
  15   5   2   -6.40   17.50
 -16  -5  -2   59.39   11.80
 -16  -5  -2   36.90    8.60
  16   5   2   44.20   22.50
 -16   5  -2   45.30    8.20
 -17  -5  -2   32.90    7.90
 -17  -5  -2   45.10   10.40
  17   5   2   50.19   24.70
 -17   5  -2   42.60    8.00
 -18  -5  -2   -9.00    8.90
 -18   5  -2    9.00    7.10
 -19  -5  -2  -10.20   11.80
 -19  -5  -2  -11.30   10.30
 -19   5  -2   22.40    9.60
 -19   5  -2   -0.10    7.70
 -20  -5  -2   86.99   27.40
 -20   5  -2   70.49   14.70
 -20   5  -2   85.49   10.70
 -21  -5  -2   10.60   16.90
 -21  -5  -2   16.70   13.60
 -21   5  -2    9.00    8.80
 -22  -5  -2   88.49   19.40
 -22  -5  -2   71.39   20.20
 -22   5  -2   72.59   11.60
 -22   5  -2   36.50   14.30
 -23  -5  -2   74.59   19.20
 -23  -5  -2   92.69   18.70
 -23   5  -2   79.79   17.00
 -24  -6   2  -29.70   18.80
 -24  -6   2   -0.10   16.20
 -24   6   2    6.30   11.00
 -24   6   2    6.50   11.40
 -23  -6   2    9.40   18.20
 -23  -6   2   16.50   14.60
 -23   6   2   30.80   11.00
 -23   6   2   13.70   10.70
 -22  -6   2   25.20   16.80
 -22  -6   2   32.70   15.20
 -22   6   2   17.20    9.70
 -22   6   2   33.70   10.40
 -21  -6   2  104.59   17.20
 -21  -6   2   81.39   17.90
 -21   6   2   74.69   25.90
 -21   6   2  120.09   15.10
 -21   6   2   78.19   12.20
 -20  -6   2   25.80   12.00
 -20  -6   2   -5.30   11.50
 -20   6   2   66.19   23.20
 -20   6   2   49.00   10.10
 -19  -6   2    1.30   10.20
 -19  -6   2   14.50    8.50
 -19   6   2    8.00    9.30
 -19   6   2   21.00   20.30
  19   6  -2   -1.90   31.70
 -18  -6   2  172.88   19.00
  18   6  -2  167.28   28.80
 -18   6   2  168.78   17.00
 -18   6   2  176.28   24.70
 -17  -6   2   15.30    7.50
 -17  -6   2   17.40    7.80
 -17   6   2   22.10    8.00
 -17   6   2   21.40   16.30
  17   6  -2   11.60   19.90
 -16  -6   2   42.20    9.90
 -16  -6   2   46.60    8.60
 -16   6   2   16.90   14.60
  16   6  -2   25.50   18.40
 -16   6   2   36.20    8.90
 -15  -6   2   10.40    6.60
 -15  -6   2   40.60    8.20
  15   6  -2   19.50    4.50
 -15   6   2   28.30   14.40
  15   6  -2   30.20   16.90
 -14  -6   2   25.40    7.50
 -14  -6   2   20.10    6.80
  14   6  -2   12.40   15.90
  14   6  -2   11.60    4.30
 -14   6   2   33.70   12.90
 -13  -6   2  119.19   13.40
 -12  -6   2  170.48   15.30
 -12  -6   2  174.38   15.90
  12   6  -2  207.88   25.00
  12   6  -2  183.78   11.70
 -12   6   2  187.98   20.40
 -11  -6   2  274.47   18.40
 -11  -6   2  264.47   18.60
  11   6  -2  222.28   13.90
  11   6  -2  248.28   25.00
 -10  -6   2  726.53   35.40
 -10  -6   2  699.33   35.10
  10  -6  -2  697.13   28.60
  10   6  -2  674.53   30.60
 -10   6   2  704.13   38.90
  10   6  -2  769.02   39.80
   9  -6  -2  911.21   35.10
  -9  -6   2  836.32   40.50
  -9  -6   2  860.11   41.00
   9   6  -2  865.51   36.90
  -9   6   2  877.81   41.10
   9   6  -2  911.91   44.10
  -8  -6   2  111.89   11.00
  -8  -6   2   97.39   10.70
  -8   6   2  128.09   16.10
   8   6  -2   94.89    8.90
   8   6  -2  110.69   17.10
  -7  -6   2  193.18   15.70
  -7  -6   2  196.28   14.80
  -7   6   2  221.88   18.70
   7   6  -2  214.98   13.40
   7   6  -2  218.48   20.00
  -6  -6   2  549.35   27.60
  -6  -6   2  526.35   28.50
  -6   6   2  526.65   28.50
   6   6  -2  553.44   26.00
   6   6  -2  548.15   30.40
  -5  -6   2   59.09    7.90
  -5   6   2   82.79   13.10
   5   6  -2   61.99    7.20
   5   6  -2   33.20   10.00
  -4  -6   2   66.79    7.70
  -3  -6   2  473.25   27.30
   3  -6  -2  536.35   27.30
  -3  -6   2  488.05   24.80
   3   6  -2  509.15   25.00
   3   6  -2  504.95   28.40
  -2  -6   2  194.38   13.00
  -1  -6   2 1818.42   76.19
   1  -6  -2 1948.41   75.29
  -1  -6   2 1867.61   71.49
  -1   6   2 1718.63   76.39
   1   6  -2 1928.91   74.69
   0  -6   2 1076.59   49.60
   0  -6   2 1142.19   45.00
   0  -6  -2 1015.90   47.30
   0   6  -2 1125.29   48.80
   0   6   2 1111.89   54.19
  -1  -6  -2  397.06   22.00
   1  -6   2  342.47   18.50
   1   6   2  392.66   24.30
  -1   6  -2  387.06   24.60
   2  -6   2  375.76   18.90
  -2  -6  -2  397.26   22.80
  -2   6  -2  395.56   25.60
   2   6   2  410.36   25.10
  -2   6  -2  418.96   22.00
  -3  -6  -2  291.17   19.20
   3  -6   2  329.97   16.30
   3   6   2  335.17   23.50
  -3   6  -2  329.17   19.10
  -3   6  -2  325.57   23.20
   4  -6   2  112.79    8.00
  -4   6  -2   89.59   16.20
   4   6   2  123.99   17.10
   5  -6   2   35.20    5.10
  -5   6  -2   21.00    5.10
  -5   6  -2   19.80    9.20
   5   6   2   19.30    9.50
   6  -6   2   95.19    8.30
  -6  -6  -2   97.09   10.80
   6   6   2  126.99   18.80
  -6   6  -2  104.49   18.00
  -6   6  -2  103.59   10.20
  -8  -6  -2  498.95   26.80
  -8   6  -2  471.55   25.80
   8   6   2  463.35   32.00
  -8   6  -2  494.15   32.10
  -9  -6  -2  450.45   25.50
   9   6   2  459.45   33.10
  -9   6  -2  442.26   31.80
  -9   6  -2  444.36   24.80
  10   6   2   26.10   14.60
 -11  -6  -2  751.92   37.90
 -11  -6  -2  712.33   36.40
 -11   6  -2  733.03   35.90
  11   6   2  742.73   44.90
 -12  -6  -2  198.08   16.60
 -12  -6  -2  211.38   18.00
  12   6   2  211.78   12.40
 -12   6  -2  235.98   16.90
  12   6   2  188.58   28.30
 -13  -6  -2    6.70    6.80
 -13  -6  -2   -1.70    5.90
  13   6   2   15.50   18.40
  13   6   2    2.90    4.30
 -13   6  -2    3.70    6.40
  13   6   2    3.10    8.20
 -14  -6  -2   23.90    9.40
 -14  -6  -2   15.30    7.30
  14   6   2   21.10    8.30
 -14   6  -2   12.20    7.20
  14   6   2   19.90    4.60
  14   6   2   25.20   20.70
 -15  -6  -2   20.30    7.50
 -15  -6  -2    9.60    8.00
 -15   6  -2    2.80    7.30
  15   6   2   10.00   22.90
 -16  -6  -2    7.60    9.60
 -16  -6  -2   32.10    9.50
 -16   6  -2   30.90    7.80
 -17  -6  -2   46.40   14.10
 -17  -6  -2   41.80   13.50
 -17   6  -2   41.20   10.10
 -18   6  -2  120.29   15.50
 -19  -6  -2    1.00   12.40
 -19  -6  -2   27.90   13.30
 -19   6  -2  -12.70    8.90
 -20  -6  -2  181.18   28.30
 -20  -6  -2  228.98   29.50
 -20   6  -2  183.48   20.50
 -20   6  -2  162.58   18.20
 -21  -6  -2  100.79   20.70
 -21  -6  -2  108.59   21.70
 -21   6  -2   71.99   11.90
 -22  -6  -2    3.70   15.10
 -22  -6  -2    6.80   14.60
 -22   6  -2  -21.40   11.30
 -22   6  -2   -2.20   14.70
 -23  -7   2   64.89   19.10
 -23  -7   2   73.09   17.70
 -23   7   2   52.99   13.00
 -23   7   2   82.19   16.80
 -22  -7   2  -11.10   14.40
 -22  -7   2   24.50   18.50
 -22   7   2   38.10   11.10
 -22   7   2   18.50   14.30
 -21  -7   2   56.09   18.10
 -21  -7   2   15.80   14.90
 -21   7   2   38.80   12.30
 -20  -7   2  275.17   26.10
 -20  -7   2  261.57   30.90
 -20   7   2  277.77   21.70
 -20   7   2  272.17   39.40
 -19  -7   2   20.10   10.90
 -19  -7   2    1.90   14.20
 -19   7   2   -4.50   20.00
 -18  -7   2   73.09   12.70
 -18  -7   2   80.99   15.00
 -18   7   2   97.79   22.40
 -18   7   2  113.39   16.50
 -17  -7   2   67.19   13.90
 -17   7   2   58.69   10.10
  17   7  -2    2.40   28.90
 -17   7   2   50.89   18.40
 -16  -7   2   -2.00    8.90
 -16  -7   2   12.90    9.80
  16   7  -2    2.80   21.50
 -16   7   2   -2.00   16.00
 -16   7   2    3.30    8.50
  16   7  -2   -0.50    4.90
 -15  -7   2  110.49   14.10
 -15  -7   2   97.99   13.30
 -15   7   2   99.29   20.00
  15   7  -2  120.59   25.60
  15   7  -2   76.99    8.80
 -14  -7   2  260.27   19.00
 -14  -7   2  207.38   18.60
 -14   7   2  247.18   27.50
  14   7  -2  206.88   31.90
  14   7  -2  225.38   13.60
 -13  -7   2  172.38   16.60
 -13  -7   2  167.88   16.10
  13   7  -2  147.09   11.80
 -13   7   2  148.09   23.80
  13   7  -2  158.08   28.10
 -12  -7   2  503.55   29.20
 -12  -7   2  518.15   29.10
 -12   7   2  497.75   32.70
  12   7  -2  474.75   37.20
  12   7  -2  475.55   23.80
 -11  -7   2  361.46   23.90
 -11  -7   2  395.66   24.30
  11   7  -2  360.96   20.00
  11   7  -2  400.96   33.20
 -11   7   2  418.36   29.60
 -10  -7   2  148.69   13.60
  10  -7  -2  148.19   12.60
 -10  -7   2  114.99   14.00
  10   7  -2  149.39   11.20
 -10   7   2  158.68   21.10
  10   7  -2  139.69   23.80
  -9  -7   2  134.49   13.30
   9   7  -2   86.29   17.00
   9   7  -2  117.49   10.30
  -8  -7   2  170.58   14.70
   8   7  -2  194.28   22.30
   8   7  -2  155.18   12.20
  -7  -7   2    7.70    5.50
  -7  -7   2   11.10    5.40
   7   7  -2    0.80    4.20
   7   7  -2    8.30   10.90
  -7   7   2   10.60   10.00
  -6  -7   2  171.38   14.20
  -6  -7   2  164.38   15.70
  -6   7   2  201.58   19.70
   6   7  -2  172.78   13.10
   6   7  -2  202.78   21.10
  -5  -7   2  570.94   32.40
  -5  -7   2  589.04   30.50
   5  -7  -2  593.94   32.50
   5   7  -2  615.74   29.60
  -5   7   2  626.44   33.10
   5   7  -2  615.24   34.50
  -4  -7   2  105.49   10.80
   4  -7  -2   85.19   12.20
  -4  -7   2   98.29   12.60
   4   7  -2  109.69   10.00
   4   7  -2  107.29   17.30
  -4   7   2  114.69   16.90
  -3  -7   2  969.00   42.10
   3  -7  -2  930.01   44.40
  -3  -7   2  906.71   45.20
   3   7  -2  956.00   41.90
   3   7  -2  925.51   45.00
  -3   7   2  910.81   43.70
  -2  -7   2 1406.96   59.29
  -2  -7   2 1458.65   64.49
   2  -7  -2 1419.86   62.99
   2   7  -2 1528.25   63.49
  -2   7   2 1524.65   64.09
   2   7  -2 1422.56   59.99
  -1  -7   2   39.40    7.30
  -1  -7   2   29.70    7.40
   1  -7  -2   54.99    9.40
  -1   7   2   45.10   11.70
   1   7  -2   50.79    7.70
   1   7  -2   45.20   11.50
   0  -7  -2 1081.79   48.30
   0  -7   2  958.90   43.30
   0  -7   2  992.20   49.10
   0   7   2 1106.69   48.60
   0   7  -2 1105.99   49.20
   0   7  -2  965.80   45.10
   1  -7   2  166.28   11.80
  -2  -7  -2   58.29    9.90
   2  -7   2   47.40    6.90
   2   7   2   67.19   13.70
  -2   7  -2   37.60    6.60
  -2   7  -2   57.19   13.50
   3  -7   2  245.08   14.70
  -3  -7  -2  301.87   19.90
  -3   7  -2  226.88   16.80
  -3   7  -2  316.37   24.60
   3   7   2  281.67   23.70
   4  -7   2  170.48   11.20
  -4  -7  -2  176.08   15.00
   4   7   2  188.68   22.10
  -4   7  -2  176.38   21.50
  -4   7  -2  173.78   14.00
  -5  -7  -2    7.50    5.30
   5  -7   2    2.80    3.70
  -5   7  -2    8.90    4.70
  -5   7  -2    7.90   10.60
   5   7   2    7.00   10.60
   6  -7   2  550.24   25.00
  -6  -7  -2  566.14   31.50
  -6   7  -2  615.04   36.30
   6   7   2  655.43   38.10
  -6   7  -2  573.34   30.60
   7  -7   2  547.15   23.00
  -7  -7  -2  516.05   29.70
   7   7   2  571.84   36.80
  -7   7  -2  515.75   34.70
  -7   7  -2  565.54   29.80
  -8   7  -2   44.50    8.30
   8   7   2   53.79   16.10
  -8   7  -2   64.09   15.30
  -9  -7  -2  242.48   17.70
  -9   7  -2  200.68   16.70
   9   7   2  212.48   27.80
  -9   7  -2  224.28   27.40
 -10  -7  -2  451.55   26.40
 -10   7  -2  463.35   34.20
  10   7   2  427.46   37.00
 -10   7  -2  400.76   25.70
 -11  -7  -2    7.20    6.80
 -11   7  -2    9.50   15.50
 -11   7  -2   15.90    6.70
  11   7   2   25.50   17.70
 -12  -7  -2   80.49   14.20
 -12  -7  -2   91.99   14.30
  12   7   2   64.69    8.60
  12   7   2   66.09   21.40
 -12   7  -2   27.70   18.50
 -13  -7  -2   98.19   12.80
 -13  -7  -2   77.09   13.60
  13   7   2   43.80   22.20
 -13   7  -2   86.39   13.30
  13   7   2   90.39   10.40
 -13   7  -2   77.89   21.80
 -14  -7  -2   31.90   10.40
 -14  -7  -2   37.50   10.40
 -14   7  -2   48.70   22.70
  14   7   2   53.49   13.20
 -14   7  -2   41.20   10.60
  14   7   2   53.29    6.60
 -15  -7  -2  288.27   25.60
 -15  -7  -2  285.47   25.60
 -15   7  -2  316.77   21.40
  15   7   2  266.67   14.60
  15   7   2  275.67   20.60
 -15   7  -2  281.67   40.60
 -16  -7  -2   99.39   20.70
 -16  -7  -2  114.29   31.60
 -16   7  -2  150.08   16.60
 -16   7  -2  159.18   31.50
 -17  -7  -2   16.90   12.60
 -17  -7  -2  -10.60   10.50
 -17   7  -2   42.50   28.30
 -17   7  -2   -4.60    9.30
 -18  -7  -2  214.78   29.80
 -18  -7  -2  221.18   29.70
 -18   7  -2  196.98   38.00
 -18   7  -2  259.57   20.30
 -19  -7  -2   19.40   15.10
 -19  -7  -2   66.29   19.00
 -19   7  -2   45.40   13.00
 -20  -7  -2   -2.10   14.30
 -20  -7  -2  -20.90   13.60
 -20   7  -2  -23.50   12.50
 -21  -7  -2   21.70   15.80
 -21  -7  -2    2.60   14.60
 -21   7  -2   17.40   13.40
 -22  -8   2   21.20   17.60
 -22  -8   2   34.20   14.80
 -22   8   2   40.50   16.40
 -21  -8   2   -0.80   16.60
 -21  -8   2   17.90   14.80
 -21   8   2   40.90   17.70
 -20  -8   2   -0.50   18.10
 -20  -8   2   12.10   14.60
 -20   8   2   14.90   13.60
 -19  -8   2   37.40   15.10
 -19  -8   2   22.40   18.70
 -19   8   2   25.20   26.40
 -18  -8   2   21.70   12.20
 -18  -8   2   32.60   16.20
 -18   8   2   48.10   11.40
 -18   8   2   45.20   24.20
 -17  -8   2  155.18   25.60
  17   8  -2  125.99   11.50
 -17   8   2  149.19   27.50
 -17   8   2  124.19   18.50
 -16  -8   2  158.78   21.20
 -16  -8   2  156.68   22.60
  16   8  -2  157.98   12.60
 -16   8   2  201.38   27.70
 -16   8   2  227.78   20.60
 -15  -8   2  118.49   28.60
 -15  -8   2   61.09   13.50
 -15   8   2  104.19   18.00
  15   8  -2   85.89   10.40
 -14  -8   2  199.58   22.90
 -14  -8   2  171.88   17.50
 -14   8   2  176.98   29.80
  14   8  -2  166.98   13.80
  14   8  -2  207.58   33.30
 -13  -8   2  134.39   16.40
 -13  -8   2  198.18   19.40
  13   8  -2  152.58   12.30
  13   8  -2  158.98   28.00
 -13   8   2  207.48   28.80
 -12  -8   2    1.50    6.90
 -12  -8   2    7.50    7.70
 -12   8   2    6.30   14.70
  12   8  -2    5.50    5.70
  12   8  -2   32.30   19.40
  11  -8  -2   -2.00    4.50
 -11  -8   2    6.60    7.80
  11  -8  -2   -4.60    7.30
  11   8  -2    3.00    5.50
  11   8  -2  -10.00   16.10
 -11   8   2    0.60   13.60
  10  -8  -2   89.69   14.60
 -10  -8   2   91.09   14.90
 -10  -8   2  101.59   11.70
 -10   8   2  105.69   18.40
  10   8  -2   83.09   20.90
  10   8  -2   86.39    9.90
  -9  -8   2   29.10    7.70
  -9  -8   2   25.50    6.30
  -9   8   2   33.60   13.40
   9   8  -2   17.70    5.80
   9   8  -2   11.00   15.50
  -8  -8   2  117.29   15.60
  -8  -8   2  144.39   14.10
   8   8  -2  132.99   12.50
  -8   8   2  143.29   21.80
   8   8  -2  146.09   24.20
  -7  -8   2 1113.59   53.49
  -7  -8   2 1076.79   50.79
   7   8  -2 1099.49   48.70
   7   8  -2 1122.89   55.49
  -7   8   2 1183.28   52.79
  -5  -8   2  526.25   29.20
  -5  -8   2  513.95   31.90
  -5   8   2  502.85   33.10
   5   8  -2  549.65   28.30
   5   8  -2  523.05   34.40
  -4  -8   2  452.95   29.00
  -4  -8   2  417.46   25.10
   4  -8  -2  428.86   27.90
   4   8  -2  435.16   24.80
  -4   8   2  471.55   30.40
   4   8  -2  416.86   31.00
  -3  -8   2  177.18   14.70
   3  -8  -2  192.38   17.80
  -3  -8   2  191.58   18.70
   3   8  -2  200.48   23.30
   3   8  -2  187.68   14.70
  -3   8   2  187.18   21.80
  -2  -8   2  252.87   17.20
  -2  -8   2  243.38   20.90
   2  -8  -2  261.77   20.30
   2   8  -2  248.18   17.50
  -2   8   2  259.57   24.00
   2   8  -2  246.38   24.50
  -1  -8   2   22.90    6.10
   1  -8  -2   45.40   10.50
  -1  -8   2   12.80    7.80
   1   8  -2   22.10   12.90
   1   8  -2   34.90    7.30
  -1   8   2   36.50   12.60
   0  -8   2  138.29   11.90
   0  -8  -2  150.58   15.60
   0  -8   2  149.59   16.50
   0   8  -2  149.49   21.30
   0   8   2  159.08   21.30
   0   8  -2  131.59   12.90
  -1  -8  -2  292.37   21.70
   1  -8   2  279.97   17.20
  -1   8  -2  285.17   26.40
   1   8   2  312.47   26.70
  -1   8  -2  291.07   19.60
  -2  -8  -2  370.56   24.50
   2  -8   2  345.07   19.80
  -2   8  -2  335.37   22.20
  -2   8  -2  391.36   29.80
   2   8   2  384.36   29.30
   3  -8   2   76.19    9.00
  -3   8  -2   65.59   10.70
   3   8   2  130.09   21.90
   4  -8   2  923.41   39.60
  -4  -8  -2  907.71   45.40
  -4   8  -2  938.41   48.30
   4   8   2  978.10   50.09
  -4   8  -2  924.21   44.20
  -5  -8  -2  796.22   40.50
   5  -8   2  773.52   33.70
   5   8   2  765.82   45.10
  -5   8  -2  835.32   45.10
  -5   8  -2  746.53   38.50
   6  -8   2   45.20    7.80
  -6  -8  -2   74.09   11.80
  -6   8  -2   30.80    7.50
  -6   8  -2   57.79   17.20
   6   8   2   49.30   17.00
   7  -8   2  163.28   11.60
  -7  -8  -2  169.18   16.70
  -7   8  -2  202.98   16.90
  -7   8  -2  192.98   26.90
   7   8   2  187.48   29.50
  -8  -8  -2   97.29   13.80
   8  -8   2   95.49    8.40
  -8   8  -2  119.59   13.30
  -8   8  -2  109.99   22.10
   8   8   2   78.99   21.30
  -9  -8  -2  -12.40    6.90
  -9   8  -2   21.20    7.10
  -9   8  -2    2.50   15.60
   9   8   2   -7.80   15.20
 -10  -8  -2   74.59   12.60
 -10  -8  -2   70.19   12.90
  10   8   2   48.40   20.40
 -10   8  -2   50.09   19.10
 -10   8  -2   69.39   10.90
 -11  -8  -2  294.97   21.40
 -11  -8  -2  308.37   23.70
  11   8   2  296.17   44.40
 -11   8  -2  302.27   34.40
 -11   8  -2  303.57   21.80
 -12  -8  -2   11.80    9.90
 -12  -8  -2   25.90   11.60
 -12   8  -2   23.50    8.20
 -12   8  -2   39.90   20.70
  12   8   2   11.30    6.30
 -13  -8  -2  419.46   30.40
 -13  -8  -2  437.66   33.90
 -13   8  -2  461.25   30.70
 -13   8  -2  436.76   41.90
  13   8   2  408.96   21.90
 -14  -8  -2  117.39   20.00
  14   8   2  133.59   11.70
 -14   8  -2  176.58   18.80
 -14   8  -2  124.39   27.50
 -15  -8  -2   24.90   11.80
 -15  -8  -2   27.20   15.90
 -15   8  -2   21.60    9.70
 -15   8  -2   42.70   27.60
  15   8   2   31.50   15.60
  15   8   2   27.30    6.60
 -16  -8  -2  125.29   22.90
 -16  -8  -2  112.99   22.40
 -16   8  -2   97.09   31.60
  16   8   2  107.79   16.30
  16   8   2  113.39   11.40
 -16   8  -2   84.89   12.10
 -17  -8  -2   50.39   16.70
 -17  -8  -2   73.09   19.00
 -18  -8  -2   -1.80   13.20
 -18  -8  -2   13.00   14.20
 -18   8  -2   -3.50   13.50
 -19  -8  -2    7.80   14.50
 -19  -8  -2   15.30   14.60
 -19   8  -2    3.40   14.20
 -20  -8  -2   11.10   14.20
 -20  -8  -2   32.70   15.10
 -20   8  -2   53.49   17.00
 -21  -9   2   41.70   16.90
 -21  -9   2   74.79   17.70
 -21   9   2   59.99   23.30
 -20  -9   2   25.10   16.80
 -20  -9   2   10.00   14.70
 -20   9   2   40.50   20.90
 -19  -9   2  199.48   24.90
 -19  -9   2  172.68   24.00
 -19   9   2  152.68   22.20
  19   9  -2  120.79   13.20
 -18  -9   2  166.68   24.80
 -18  -9   2  181.78   27.50
 -18   9   2  212.18   32.90
 -18   9   2  150.98   23.40
  18   9  -2  190.78   14.30
 -17  -9   2   -7.00   13.80
 -17  -9   2   -8.50   12.90
 -17   9   2    2.20   24.60
  17   9  -2    5.80    7.80
 -16  -9   2  174.88   26.00
 -16  -9   2  167.68   27.10
 -16   9   2  188.48   24.00
  16   9  -2  174.88   14.30
 -16   9   2  196.98   30.10
 -15  -9   2   46.70   15.30
 -15  -9   2   53.59   15.20
 -15   9   2   88.79   25.00
  15   9  -2   64.89    9.20
 -15   9   2   55.29   16.70
 -14  -9   2   26.90   13.90
 -14  -9   2   40.10   22.60
  14   9  -2   17.60    7.50
 -14   9   2   55.99   21.70
 -13  -9   2   83.59   16.90
 -13  -9   2  151.18   22.80
  13   9  -2  102.99   12.40
 -13   9   2  175.88   31.60
 -12  -9   2   87.19   15.30
 -12  -9   2   59.29   14.00
 -12   9   2   91.69   21.40
  12   9  -2   76.99   11.70
  11  -9  -2  204.18   21.00
 -11  -9   2  190.68   21.00
  11  -9  -2  191.48   12.90
 -11  -9   2  187.58   19.10
 -11   9   2  212.98   30.00
  11   9  -2  179.08   15.50
 -10  -9   2   48.60    9.60
 -10  -9   2   47.20    8.60
  10  -9  -2   44.60    7.50
  10   9  -2   34.50    7.70
  10   9  -2   27.70   20.50
 -10   9   2   48.90   17.20
   9  -9  -2  543.25   25.70
  -9  -9   2  561.94   30.60
  -9  -9   2  515.35   33.90
   9   9  -2  514.25   43.00
  -9   9   2  524.75   36.30
   9   9  -2  529.65   28.40
  -8  -9   2   45.40   11.90
  -8  -9   2   44.00   10.20
  -8   9   2   36.80   16.40
   8   9  -2   38.60    8.20
   8   9  -2   53.09   17.60
  -7  -9   2  461.15   30.50
  -7  -9   2  481.35   28.10
   7   9  -2  493.35   27.30
   7   9  -2  481.75   37.80
  -7   9   2  481.65   35.40
  -6  -9   2   73.99   13.80
  -6  -9   2  116.69   12.70
  -6   9   2  103.49   19.70
   6   9  -2   93.49   12.70
   6   9  -2  159.18   25.00
  -5  -9   2  241.08   18.00
   5   9  -2  279.57   29.50
   5   9  -2  239.38   18.50
  -5   9   2  318.27   28.60
  -4  -9   2  283.17   22.60
  -4  -9   2  197.28   16.40
   4  -9  -2  231.28   20.80
  -4   9   2  260.37   27.80
   4   9  -2  246.48   28.60
  -3  -9   2   11.40    6.20
   3  -9  -2   23.50    9.20
  -3  -9   2    5.40    8.10
   3   9  -2   11.90   14.10
   3   9  -2    7.30    6.20
  -3   9   2   24.30   14.70
  -2  -9   2  173.58   15.30
  -2  -9   2  188.48   19.40
   2  -9  -2  205.78   19.30
  -2   9   2  236.88   27.40
   2   9  -2  218.68   27.40
   2   9  -2  184.08   15.40
  -1  -9   2 1559.94   71.39
   1  -9  -2 1635.04   70.09
  -1  -9   2 1446.46   63.09
   1   9  -2 1518.85   69.49
  -1   9   2 1549.34   68.79
   1   9  -2 1397.76   64.19
   0  -9  -2  409.16   28.50
   0  -9   2  428.86   31.00
   0  -9   2  431.96   24.60
   0   9  -2  455.25   35.50
   0   9  -2  448.46   26.30
   0   9   2  447.86   34.00
  -1  -9  -2   17.90    8.20
   1  -9   2   26.90    7.20
  -1   9  -2   16.90   14.60
  -1   9  -2   32.40    7.10
   1   9   2   29.90   15.40
  -2  -9  -2  642.44   37.60
   2  -9   2  678.43   32.60
  -2   9  -2  695.63   47.60
   2   9   2  677.13   42.00
  -2   9  -2  675.43   35.30
   3  -9   2  720.23   33.40
  -3  -9  -2  699.03   39.00
  -3   9  -2  762.62   44.20
   3   9   2  698.63   44.50
  -3   9  -2  677.23   36.50
  -4  -9  -2   64.09   11.60
   4  -9   2   49.20    7.50
  -4   9  -2   37.60   17.70
   4   9   2   55.49   19.20
  -4   9  -2   36.60    8.10
   5  -9   2  124.49   11.40
  -5   9  -2  180.08   30.10
  -5   9  -2  105.79   13.50
  -6  -9  -2   -0.20    9.60
   6  -9   2    9.50    5.60
  -6   9  -2   17.70    7.70
  -6   9  -2    0.70   16.00
   7  -9   2  258.37   15.80
  -7  -9  -2  302.97   22.10
  -7   9  -2  269.87   22.70
  -7   9  -2  343.37   35.50
  -8  -9  -2   89.49   12.20
  -8  -9  -2   61.59    9.10
   8  -9   2   78.69    9.40
  -8   9  -2   85.39   23.30
  -8   9  -2  117.19   15.60
  -9  -9  -2  120.99   18.40
  -9  -9  -2  102.49   15.30
  -9   9  -2  106.29   15.20
  -9   9  -2  133.09   25.30
 -10  -9  -2    1.30   10.00
 -10  -9  -2   21.90   12.80
 -10   9  -2  -13.50   19.80
 -10   9  -2   -8.80    8.20
 -11  -9  -2  493.45   38.10
 -11   9  -2  405.36   29.30
 -11   9  -2  470.75   45.50
  11   9   2  497.85   25.60
 -12  -9  -2  187.08   23.80
 -12  -9  -2  162.98   22.40
 -12   9  -2  241.48   35.10
  12   9   2  158.28   14.50
 -12   9  -2  188.38   21.30
 -13  -9  -2    8.20   13.50
 -13  -9  -2   14.30   13.00
  13   9   2    0.00    7.70
 -13   9  -2    9.10   13.20
 -13   9  -2    2.00   25.60
 -14  -9  -2   68.29   16.70
 -14  -9  -2   43.20   18.60
 -14   9  -2   60.39   14.60
  14   9   2   74.89   11.70
 -15  -9  -2   27.20   15.90
 -15  -9  -2  -23.70   13.00
  15   9   2   -3.70    8.00
 -16  -9  -2   35.60   13.00
 -16  -9  -2   -1.30   13.30
  16   9   2   11.80    8.20
 -16   9  -2   22.00   13.50
 -17  -9  -2   91.09   17.20
 -17  -9  -2  143.59   25.20
 -17   9  -2   90.19   19.20
  17   9   2  104.79   12.40
 -18  -9  -2   42.80   16.70
 -18  -9  -2   56.39   16.50
 -18   9  -2   49.30   22.00
 -19  -9  -2   95.79   18.60
 -19  -9  -2   19.00   16.80
 -19   9  -2   54.19   20.50
 -19 -10   2   18.20   16.00
 -19 -10   2    7.70   16.30
 -19  10   2  -26.50   18.00
 -18 -10   2   24.90   15.00
 -18 -10   2    6.30   15.70
  18  10  -2    4.20    9.50
 -18  10   2   18.00   18.30
 -17 -10   2  132.39   22.50
 -17 -10   2  105.39   20.80
 -17  10   2  107.19   26.30
  17  10  -2   81.59   11.70
 -16 -10   2  -20.20   13.70
 -16 -10   2   10.60   13.90
 -16  10   2   19.20   17.10
  16  10  -2   14.20    9.40
 -16  10   2   34.50   27.80
 -15 -10   2   72.29   17.70
 -15 -10   2   82.29   20.60
 -15  10   2   65.39   28.00
  15  10  -2   68.79   11.00
 -15  10   2   76.79   22.40
 -14 -10   2  187.98   24.70
 -14 -10   2  193.08   30.60
 -14  10   2  185.08   26.30
 -14  10   2  169.48   30.40
  14  10  -2  173.98   16.50
 -13 -10   2   51.99   19.30
 -13 -10   2   32.60   17.10
  13  10  -2   58.69    9.80
 -13  10   2   40.50   22.80
 -12 -10   2  288.17   30.60
 -12 -10   2  213.78   27.60
  12 -10  -2  268.37   15.90
 -12  10   2  251.67   35.40
  12  10  -2  249.78   19.30
 -11 -10   2  599.04   47.50
  11 -10  -2  660.03   30.10
 -11 -10   2  718.43   41.50
  11 -10  -2  689.53   36.90
  11  10  -2  662.83   34.10
 -11  10   2  689.13   45.80
  10 -10  -2   -1.40    6.80
 -10 -10   2   27.70   14.60
  10  10  -2   -1.60    7.60
 -10  10   2   11.20   18.80
   9 -10  -2  320.57   19.80
  -9 -10   2  346.27   27.90
  -9 -10   2  333.57   31.20
  -9  10   2  371.66   37.80
   9  10  -2  341.17   21.40
   8 -10  -2   74.79   11.80
  -8 -10   2   54.29   15.10
  -8  10   2   85.29   21.80
   7 -10  -2   40.40    7.80
  -7 -10   2   51.89    9.20
  -7  10   2   47.00   20.00
   7  10  -2   50.49   10.50
  -6 -10   2  321.27   22.00
   6 -10  -2  334.27   20.50
  -6  10   2  358.66   35.50
   6  10  -2  289.77   21.60
  -5 -10   2   90.09   13.50
  -5 -10   2  110.29   14.80
   5  10  -2  101.99   13.50
  -5  10   2  103.89   21.20
   4 -10  -2   -2.20   10.20
  -4 -10   2   10.70    7.10
  -4 -10   2   -7.30    9.50
   4  10  -2   20.70    7.50
  -4  10   2  -15.90   15.80
  -3 -10   2  793.92   40.70
   3 -10  -2  925.41   47.90
  -3 -10   2  835.42   46.30
   3  10  -2  764.82   41.40
  -3  10   2  896.81   50.79
   2 -10  -2  231.28   23.80
  -2 -10   2  248.58   25.90
  -2 -10   2  230.58   18.50
   2  10  -2  235.08   32.90
  -2  10   2  248.08   31.60
   2  10  -2  247.38   21.50
  -1 -10   2   39.50   12.60
   1 -10  -2   44.20   12.10
  -1 -10   2   25.20    8.40
  -1  10   2   23.40   16.50
   1  10  -2   34.70   19.10
   1  10  -2   39.10   12.00
   0 -10  -2   69.89   16.50
   0 -10   2   85.49   11.90
   0  10  -2   87.99   14.50
   0  10  -2   45.00   20.10
   0  10   2   74.09   20.20
   1 -10   2  619.74   32.50
  -1 -10  -2  686.03   41.20
  -1  10  -2  587.54   33.40
   1  10   2  697.23   46.30
  -2 -10  -2   -0.50    9.30
   2 -10   2   13.90    6.50
  -2  10  -2   -3.90   17.20
   2  10   2   38.50   20.10
  -2  10  -2   -6.10    7.00
  -3 -10  -2   50.09   10.20
  -3  10  -2   35.70   19.30
  -3  10  -2   45.30    7.50
   3  10   2   36.60   20.70
   4 -10   2  227.98   16.40
  -4 -10  -2  193.38   21.20
  -4  10  -2  207.88   19.00
  -4  10  -2  261.97   35.20
  -5 -10  -2  149.69   15.20
   5 -10   2  121.09   13.10
  -5  10  -2  124.39   24.80
  -5  10  -2  127.89   18.10
   6 -10   2  456.25   23.50
  -6 -10  -2  390.56   28.70
  -6 -10  -2  416.86   33.00
  -6  10  -2  401.96   30.50
  -6  10  -2  415.06   42.50
   7 -10   2  299.97   18.20
  -7 -10  -2  295.27   27.00
  -7 -10  -2  320.97   28.50
  -7  10  -2  346.87   41.00
  -7  10  -2  257.37   26.50
   8 -10   2    3.00    6.50
  -8  10  -2   21.00   23.40
  -8  10  -2   -3.50   10.20
  -9 -10  -2  899.01   49.90
  -9 -10  -2  847.12   47.70
   9 -10   2  842.42   36.20
  -9  10  -2 1042.60   88.79
  -9  10  -2  812.12   51.69
 -10 -10  -2   12.40   16.30
 -10 -10  -2   42.20   15.20
 -10  10  -2   39.40   15.30
  10  10   2   42.80    9.20
 -11 -10  -2    7.60   13.90
 -11 -10  -2   -5.80   15.50
 -11  10  -2   19.50   11.70
  11  10   2    2.90    8.10
 -12 -10  -2   41.70   19.30
 -12 -10  -2   45.00   14.60
  12  10   2   23.80    8.50
 -12  10  -2   31.90   14.40
 -13 -10  -2    1.40   12.00
 -13 -10  -2   41.20   14.80
  13  10   2   31.40    8.70
 -13  10  -2   20.50   19.00
 -14 -10  -2    1.10   11.90
 -14 -10  -2    4.40   13.50
  14  10   2    9.60    8.90
 -14  10  -2    7.50   15.90
 -15 -10  -2  122.19   19.90
 -15 -10  -2  156.28   23.50
 -15  10  -2  116.59   25.10
  15  10   2  111.19   15.90
 -16 -10  -2   58.09   14.00
 -16 -10  -2   60.99   17.30
 -16  10  -2   43.00   18.40
  16  10   2   80.09   10.60
 -17 -10  -2   62.59   17.40
 -17 -10  -2   39.20   18.20
  17  10   2   28.20   15.80
 -17  10  -2    0.50   19.00
 -17 -11   2  121.29   21.20
 -17 -11   2  110.39   21.90
  17  11  -2  111.59   18.30
 -17  11   2  128.39   22.20
 -16 -11   2  189.08   29.70
  16  11  -2  164.28   19.20
 -16  11   2  194.28   31.10
 -15 -11   2   90.59   18.70
 -15 -11   2   78.39   15.30
  15  11  -2  135.09   17.70
 -15  11   2   82.59   19.20
 -14 -11   2  111.09   23.20
 -14 -11   2  145.09   23.50
 -14  11   2   65.69   19.30
  14  11  -2   85.79   13.10
 -13 -11   2  137.09   24.80
 -13 -11   2   96.49   19.70
 -13  11   2   98.19   18.80
  13  11  -2   94.99   16.10
  12 -11  -2   21.50   17.60
  12 -11  -2   13.90    8.40
 -12 -11   2   -8.60   11.60
 -12 -11   2   29.40   17.10
 -12  11   2   23.20   16.40
 -11 -11   2   14.70   17.20
 -11 -11   2    2.80   13.10
  11 -11  -2   -4.80    8.20
  11  11  -2   13.60   10.10
 -10 -11   2    7.40   13.30
  10 -11  -2   12.40    8.20
 -10 -11   2   19.20   15.90
  10  11  -2   -6.90    9.00
  -9 -11   2   90.49   19.30
   9 -11  -2  120.69   13.90
  -9 -11   2  140.19   27.60
   9  11  -2   96.69   14.00
  -8 -11   2   88.79   16.10
   8 -11  -2   80.69   12.40
  -8 -11   2  102.79   23.10
   8  11  -2   85.99   11.20
  -7 -11   2   20.40   15.70
   7 -11  -2   34.50    9.40
   7  11  -2   37.80    8.70
   6 -11  -2   28.60    9.10
  -6 -11   2   56.29   13.20
   6  11  -2   46.40    9.90
  -5 -11   2  483.65   31.70
   5 -11  -2  524.25   28.10
  -5 -11   2  508.25   56.09
   5  11  -2  396.06   29.00
  -4 -11   2  359.66   23.30
   4 -11  -2  350.26   22.80
  -3 -11   2   71.59   19.40
  -3 -11   2  100.99   13.90
   3 -11  -2   93.79   13.30
   3  11  -2   98.29   15.20
   2 -11  -2  104.59   13.60
  -2 -11   2   82.99   18.70
   2 -11  -2   79.59   19.50
  -2 -11   2   81.29   14.10
   2  11  -2   81.29   16.10
   1 -11  -2   24.70    7.80
   1 -11  -2   -7.50   12.90
  -1 -11   2   10.40    7.60
   1  11  -2   -9.60   10.70
   0 -11  -2   12.60   10.30
   0 -11   2   23.20    8.10
   0 -11  -2   30.60   16.80
   0  11  -2   26.80   10.80
  -1 -11  -2   64.49    9.70
  -1 -11  -2   93.39   19.00
   1 -11   2   73.59   11.20
  -1  11  -2   58.59   12.90
   2 -11   2  238.78   18.70
  -2 -11  -2  247.78   20.60
  -2 -11  -2  242.68   30.20
  -2  11  -2  273.57   35.70
   3 -11   2  272.47   20.70
  -3 -11  -2  274.57   25.10
   4 -11   2  437.96   26.30
  -4 -11  -2  444.26   37.80
  -4 -11  -2  455.95   32.20
  -4  11  -2  448.36   32.60
  -5 -11  -2   26.40   12.20
   5 -11   2   11.30    8.50
  -5  11  -2   15.80   10.70
  -6 -11  -2    9.20   16.20
  -6 -11  -2   -4.00    9.90
   6 -11   2    7.50    8.20
  -6  11  -2   16.80   14.00
  -7 -11  -2  299.27   31.30
   7 -11   2  295.67   20.30
  -7 -11  -2  333.57   35.70
  -7  11  -2  269.37   32.60
  -8 -11  -2   88.49   21.70
   8 -11   2   93.49   13.60
  -8 -11  -2   65.99   17.20
  -8  11  -2   48.60   18.80
   8  11   2   59.79    8.90
  -9 -11  -2   24.70   13.10
   9 -11   2   -7.90    8.20
  -9 -11  -2   12.90   15.40
   9  11   2   -5.30    9.00
  -9  11  -2   -4.40   13.60
 -10 -11  -2   10.50   15.80
 -10 -11  -2   10.40   12.20
  10  11   2   65.09   11.20
 -10  11  -2   38.20   16.50
  11  11   2   67.79   12.00
 -11  11  -2   50.69   16.00
 -12 -11  -2   26.60   13.10
 -12 -11  -2   32.90   15.20
 -12  11  -2   -7.50   16.30
  12  11   2   17.40   11.80
 -13 -11  -2  142.69   22.90
 -13 -11  -2  170.58   25.50
 -13  11  -2  179.08   28.10
  13  11   2  168.18   17.70
 -14 -11  -2   97.09   17.50
 -14 -11  -2   82.29   18.00
  14  11   2   73.59   12.40
 -14  11  -2   89.99   20.60
 -15 -11  -2  114.09   19.00
 -15 -11  -2  114.09   20.80
 -15  11  -2  123.29   20.30
  15  11   2   85.09   12.60
 -15 -12   2   49.10   18.20
 -15 -12   2   52.39   18.50
 -15  12   2   91.69   20.20
 -14 -12   2   34.30   17.70
 -14 -12   2   24.60   16.00
  14  12  -2   26.30   17.00
 -14  12   2   68.59   17.10
 -13 -12   2   65.19   17.40
 -13 -12   2   72.29   18.00
 -13  12   2   58.09   16.40
  13  12  -2   64.59   14.60
 -12 -12   2   10.00   14.60
 -12 -12   2    9.40   16.40
  12 -12  -2   17.50   10.70
 -12  12   2   50.39   14.90
  12  12  -2   28.30   13.90
 -11 -12   2   14.30   13.20
 -11 -12   2   17.80   16.50
  11 -12  -2   19.00   10.40
 -11  12   2   38.70   13.90
  11  12  -2   19.60   17.20
 -10 -12   2  462.55   39.80
  10 -12  -2  403.66   25.20
 -10 -12   2  449.76   34.40
 -10  12   2  375.16   33.80
  -9 -12   2   93.49   22.80
  -9 -12   2   43.40   15.30
   9 -12  -2   73.29   11.40
   8 -12  -2   71.59   11.30
  -8 -12   2   54.99   16.20
  -8 -12   2   44.30   19.70
   8  12  -2   52.49   15.20
  -7 -12   2  436.06   41.30
   7 -12  -2  403.86   25.30
  -7 -12   2  424.66   35.00
   7  12  -2  410.86   29.10
  -6 -12   2  149.29   27.70
   6 -12  -2   90.29   15.60
  -6 -12   2  120.39   23.80
   6  12  -2   86.49   16.40
   5 -12  -2   63.19   11.80
  -5 -12   2   57.39   23.50
  -5 -12   2   79.49   16.50
   5  12  -2   55.69   13.60
  -4 -12   2   89.59   26.40
   4 -12  -2   68.59   11.40
   4  12  -2   44.60   13.50
   3 -12  -2   29.40   10.80
  -3 -12   2  -13.00   10.20
  -3 -12   2   40.80   19.20
   3  12  -2    3.00   12.50
  -2 -12   2  194.58   23.20
   2 -12  -2  216.68   19.10
   2 -12  -2  268.37   36.40
  -2 -12   2  274.97   40.90
   2  12  -2  174.88   27.80
   1 -12  -2   84.59   25.10
  -1 -12   2   39.90   10.50
   1  12  -2   28.00   19.30
   0 -12  -2  166.98   31.70
   0 -12   2  173.68   17.20
   0 -12  -2  135.69   21.70
   0  12  -2  129.49   22.60
   1 -12   2   32.90   12.60
  -1 -12  -2   21.90   13.20
  -1 -12  -2   29.10   21.50
  -1  12  -2    5.70   13.20
  -2 -12  -2  327.77   32.70
   2 -12   2  464.25   27.50
  -2 -12  -2  401.96   42.60
  -2  12  -2  387.66   35.40
  -3 -12  -2  137.29   30.10
  -3 -12  -2   73.29   16.90
  -3  12  -2   80.39   21.50
  -4 -12  -2   -5.70   15.90
  -4 -12  -2   14.50   18.40
   4 -12   2   26.70    9.70
  -4  12  -2    2.40   14.70
   5 -12   2  239.48   19.80
  -5 -12  -2  247.48   33.30
  -5 -12  -2  186.98   28.30
  -5  12  -2  169.38   27.60
  -6 -12  -2    4.80   14.60
   6 -12   2    2.80    9.90
  -6 -12  -2   22.50   13.70
   6  12   2   -5.90    9.90
  -6  12  -2  -19.50   13.20
  -7 -12  -2    1.30   13.70
  -7 -12  -2    4.70   16.20
   7 -12   2    3.80   10.10
   7  12   2   23.90   13.00
  -7  12  -2  -12.70   12.30
  -8 -12  -2  371.16   36.10
   8 -12   2  332.97   22.50
  -8 -12  -2  349.57   30.30
  -8  12  -2  298.07   31.10
   9 -12   2   20.20   11.00
  -9 -12  -2   -5.20   11.50
  -9 -12  -2   15.50   16.00
  -9  12  -2   47.30   14.50
 -10 -12  -2  117.99   19.40
 -10 -12  -2   88.19   20.50
  10  12   2  175.38   27.80
 -11 -12  -2  231.58   25.70
 -11 -12  -2  207.08   29.80
 -11  12  -2  206.88   29.90
  11  12   2  168.78   23.70
 -12 -12  -2   44.80   18.10
 -12 -12  -2   74.79   15.20
  12  12   2   67.99   14.90
 -12  12  -2   94.39   17.50
 -13 -12  -2   97.19   22.20
 -13 -12  -2   70.59   17.40
 -13  12  -2   93.29   19.40
  13  12   2   59.49   17.20
 -12 -13   2  197.88   28.80
 -12 -13   2  271.27   40.10
  12  13  -2  221.48   32.70
 -12  13   2  272.37   33.20
  11 -13  -2    2.30   13.30
 -11 -13   2    5.20   21.50
 -11 -13   2   -0.60   16.50
 -11  13   2   29.10   15.90
  11  13  -2   -3.40   18.30
 -10 -13   2   -1.70   21.50
 -10 -13   2   26.50   17.00
  10 -13  -2   -6.50   13.10
 -10  13   2   30.60   15.20
  10  13  -2   13.60   17.80
  -9 -13   2   56.39   14.80
   9 -13  -2   83.99   13.60
  -9 -13   2  104.59   22.10
  -9  13   2   70.59   16.50
   9  13  -2   67.99   18.90
   8 -13  -2  263.87   22.90
  -8 -13   2  306.57   34.90
  -8 -13   2  182.58   27.70
   8  13  -2  266.07   30.20
  -8  13   2  238.28   26.80
  -7 -13   2   19.80   15.30
  -7 -13   2   15.90   19.40
   7 -13  -2   14.10   11.70
   7  13  -2  -16.00   14.10
  -7  13   2    5.10   13.20
   6 -13  -2   -1.60   11.60
  -6 -13   2  -14.10   20.50
  -6 -13   2   -8.50   13.00
  -6  13   2   37.20   13.90
   6  13  -2    9.70   14.10
  -5 -13   2   40.40   16.10
   5 -13  -2  -14.10   10.80
  -5 -13   2   -8.10   19.00
   5  13  -2    3.10   13.70
  -4 -13   2   64.59   20.50
   4 -13  -2   48.40   13.60
  -4 -13   2   77.59   21.50
   4  13  -2   26.30   14.90
  -3 -13   2  219.78   31.20
  -3 -13   2  222.48   38.80
   3 -13  -2  156.48   24.10
   3  13  -2  144.69   23.90
  -2 -13   2  187.68   28.40
   2  13  -2  122.39   20.30
   1 -13  -2  173.88   28.30
   1 -13  -2  156.98   23.40
  -1 -13   2  200.68   25.50
   1  13  -2  145.29   21.90
   0 -13  -2  401.66   43.00
   0 -13  -2  374.36   34.70
   0 -13   2  376.36   37.20
   0  13  -2  346.57   32.00
   1 -13   2   37.80   16.90
  -1 -13  -2   23.10   14.80
  -1 -13  -2   95.69   23.80
  -1  13  -2   46.90   15.80
  -2 -13  -2    2.50   15.20
  -2 -13  -2    6.90   20.50
   2  13   2  -16.50   12.70
  -2  13  -2   11.20   13.10
  -3 -13  -2   -5.80   18.40
   3 -13   2  -15.10   11.70
  -3 -13  -2    4.30   14.50
   3  13   2    6.20   12.80
  -3  13  -2   18.80   12.70
   4 -13   2   -0.30   13.40
  -4 -13  -2   25.70   20.10
  -4 -13  -2  -17.30   12.90
   4  13   2   13.30   13.20
  -4  13  -2   22.30   14.20
  -5 -13  -2   42.20   18.70
   5 -13   2   21.20   12.90
  -5 -13  -2   -5.20   14.00
   5  13   2   31.30   14.60
  -5  13  -2    1.60   13.20
   6 -13   2  229.98   23.00
  -6 -13  -2  200.78   25.40
  -6 -13  -2  260.77   32.50
  -6  13  -2  245.28   26.60
   6  13   2  192.38   28.00
   7 -13   2    7.00   12.40
  -7 -13  -2   15.20   18.50
  -7 -13  -2   -2.50   12.20
  -7  13  -2   48.60   14.00
   7  13   2   -1.80   14.90
  -8 -13  -2   33.50   20.80
   8 -13   2   59.09   13.60
  -8 -13  -2   67.09   15.10
   8  13   2   74.39   17.50
   9 -13   2   69.79   14.60
  -9 -13  -2   37.70   15.70
  -9 -13  -2   28.50   18.80
   9  13   2   54.59   19.00
  -9  13  -2   96.89   19.50
 -10 -13  -2  147.29   25.40
 -10 -13  -2  127.89   22.60
  10  13   2   88.39   22.00
 -10  13  -2  135.59   21.50
   7 -14  -2   -5.70   16.50
  -7 -14   2   13.30   24.70
  -7 -14   2   39.60   17.60
  -7  14   2   -4.30   16.20
   7  14  -2   32.20   15.70
  -6 -14   2  317.17   30.90
  -6 -14   2  329.37   46.90
   6 -14  -2  295.87   30.30
   6  14  -2  216.08   28.10
  -6  14   2  287.67   32.50
   5 -14  -2   61.99   17.40
  -5 -14   2   87.79   27.80
  -5 -14   2   79.69   17.10
  -5  14   2   84.59   19.70
   5  14  -2   69.09   16.70
   4 -14  -2   18.10   17.80
  -4 -14   2   31.00   15.80
  -4  14   2   52.49   16.10
   4  14  -2   42.50   15.00
   3 -14  -2   15.90   18.40
  -3 -14   2   31.10   17.00
  -3  14   2   32.10   15.10
   3  14  -2   62.09   14.50
  -2 -14   2   90.19   20.40
   2 -14  -2  123.29   24.10
  -2  14   2  152.78   21.00
   1 -14  -2   43.40   17.00
   1  14  -2   48.20   15.30
   0 -14  -2   42.90   15.30
   0 -14   2   86.19   21.30
   0 -14  -2   71.29   25.90
   0  14   2   74.09   14.60
   0  14  -2   64.49   14.80
   1 -14   2   -3.70   20.70
  -1 -14  -2   -0.60   26.00
  -1 -14  -2    3.80   16.30
  -1  14  -2   30.40   15.60
   1  14   2   36.40   13.80
  -2 -14  -2   66.29   25.20
  -2 -14  -2   26.50   14.20
   2 -14   2   38.40   16.70
  -2  14  -2   67.39   15.80
   2  14   2   22.00   14.10
  -3 -14  -2   35.20   24.10
   3 -14   2   43.60   35.90
  -3 -14  -2  -10.20   14.00
   3  14   2   18.50   13.60
  -3  14  -2   40.40   16.00
  -4 -14  -2  275.37   26.90
  -4 -14  -2  295.87   45.30
   4 -14   2  326.17   34.60
  -4  14  -2  302.67   31.20
   4  14   2  205.78   27.20
  -5 -14  -2   59.29   16.80
  -5 -14  -2   69.19   26.00
  -5  14  -2   75.59   18.60
   5  14   2   71.99   16.20
  -6 -14  -2  241.18   28.40
   6 -14   2  212.78   29.40
  -6 -14  -2  184.48   31.60
  -6  14  -2  289.47   31.90
   6  14   2  225.48   27.20
 -26   0   3   13.90   11.20
 -26   0   3    0.70   10.30
 -25   0   3   13.90    9.40
 -25   0   3   13.00   10.40
 -24   0   3    3.60    8.60
 -24   0   3   -1.10    8.20
 -23   0   3   84.09   12.40
 -23   0   3   80.99   12.80
 -22   0   3   -6.00    7.10
 -22   0   3   10.30    6.60
 -21   0   3   18.60    6.60
 -21   0   3   29.60    7.10
 -20   0   3  -10.50    5.60
 -20   0   3    5.40    5.50
 -19   0   3   11.90    5.00
 -19   0   3   17.00    5.90
 -18   0   3   -2.40    4.20
 -18   0   3    3.10    4.50
 -17   0   3    6.50    3.90
 -17   0   3   -7.40    4.00
 -16   0   3    3.60    3.50
 -16   0   3   -5.00    3.70
 -15   0   3   89.09    8.10
 -15   0   3   85.69    7.50
 -14   0   3    7.30    3.10
 -14   0   3    3.70    2.90
 -13   0   3  119.09    8.10
 -13   0   3  121.69    8.70
 -12   0   3   11.00    3.00
  12   0  -3    4.90    6.20
 -11   0   3  218.78   12.00
 -11   0   3  235.88   10.30
  11   0  -3  229.78   14.40
 -11   0   3  229.48   11.20
  10   0  -3    1.40    3.80
 -10   0   3    1.20    2.10
 -10   0   3    2.40    2.20
 -10   0   3    0.20    3.40
  -9   0   3   69.89    5.00
   9   0  -3   61.39    6.90
  -9   0   3   66.39    5.30
  -9   0   3   61.39    5.50
   8   0  -3    1.00    2.90
  -8   0   3    8.90    2.30
  -8   0   3    4.60    1.70
   7   0  -3    3.60    2.70
  -7   0   3    2.00    3.60
   7   0  -3    4.60    2.10
   6   0  -3   -0.60    2.20
  -6   0   3    1.60    2.60
   6   0  -3   -0.20    1.40
  -6   0   3    2.60    1.50
  -6   0   3    3.70    1.80
   5   0  -3  123.59    7.20
  -5   0   3  116.09    6.20
   5   0  -3  107.39    5.10
  -5   0   3  114.49    7.20
   5   0  -3  123.59    6.60
  -5   0   3  121.79    5.30
   4   0  -3    0.70    1.60
  -4   0   3    1.70    2.00
   4   0  -3    2.70    1.90
  -4   0   3    0.70    1.40
  -3   0   3  164.48    8.20
  -3   0   3  170.68    7.80
   3   0  -3  162.38    7.80
   3   0  -3  166.28    8.20
  -2   0   3    1.00    1.30
   2   0  -3    0.10    1.20
  -2   0   3    1.10    1.20
   2   0  -3    3.20    1.40
  -1   0   3   10.30    1.90
   1   0  -3    7.50    1.70
   1   0  -3   10.00    1.90
  -1   0   3   10.30    2.10
   0   0   3    1.90    1.30
   0   0  -3    1.00    1.40
   0   0  -3    1.80    1.40
   0   0   3   -0.70    1.40
  -1   0  -3  102.29    5.80
   1   0   3  111.39    5.90
   2   0   3    1.20    1.60
  -2   0  -3    3.90    1.70
   3   0   3   51.59    4.20
  -3   0  -3   48.00    4.20
  -4   0  -3    0.40    1.60
  -4   0  -3    1.20    1.90
   4   0   3   -0.40    1.90
  -5   0  -3  128.19    7.20
  -5   0  -3  123.29    8.60
   5   0   3  132.69    7.20
   6   0   3    1.20    2.20
  -6   0  -3    1.10    2.30
  -6   0  -3    4.90    2.50
  -7   0  -3   19.70    3.60
  -7   0  -3   26.70    5.00
   7   0   3   22.00    3.80
  -8   0  -3    6.20    2.90
   8   0   3    6.50    3.00
  -9   0  -3  132.99   10.30
  -9   0  -3  145.09    8.40
 -10   0  -3   10.90    3.60
 -10   0  -3    9.70    3.40
 -11   0  -3   29.10    4.50
 -11   0  -3   26.00    5.90
 -12   0  -3    0.10    3.20
 -12   0  -3    6.00    4.00
 -13   0  -3   23.20    6.40
 -13   0  -3   22.50    4.70
 -14   0  -3   -7.10    4.90
 -14   0  -3   -0.60    3.80
 -15   0  -3   -4.00    4.10
 -15   0  -3    1.20    5.30
 -16   0  -3    1.30    4.70
 -16   0  -3   -0.40    6.00
 -17   0  -3   14.00    6.10
 -17   0  -3   27.00    7.20
 -18   0  -3   -5.00    5.70
 -18   0  -3   -4.30    7.00
 -19   0  -3    9.90    6.40
 -19   0  -3   15.30    7.90
 -20   0  -3    5.30    6.90
 -20   0  -3    9.10   10.00
 -21   0  -3   16.80    7.80
 -21   0  -3    5.20    9.40
 -22   0  -3  -12.60    8.60
 -22   0  -3   10.80   12.80
 -23   0  -3   -8.10   14.40
 -23   0  -3   11.00    9.50
 -24   0  -3   17.10   17.50
 -26  -1   3   10.00   11.30
 -26  -1   3   -6.10   11.50
 -26   1   3   25.30   10.30
 -26   1   3    6.90   12.10
 -25  -1   3    8.40    9.70
 -25  -1   3   12.40   10.30
 -25   1   3  -11.40    9.40
 -25   1   3   14.50    8.90
 -24  -1   3  -14.20    8.50
 -24  -1   3   -6.90    8.90
 -24   1   3    2.20    8.40
 -24   1   3   16.10    8.00
 -23  -1   3   -9.20    7.50
 -23  -1   3  -14.90    8.20
 -23   1   3    0.90    7.20
 -22  -1   3   20.00    7.60
 -22  -1   3   13.30    7.10
 -22   1   3   28.00    6.80
 -22   1   3   37.10    7.30
 -21  -1   3    3.70    6.70
 -21  -1   3   17.80    6.60
 -21   1   3   22.50    6.10
 -21   1   3   23.40    5.80
 -20  -1   3   76.79   10.20
 -20  -1   3   69.09   10.80
 -20   1   3   69.09    8.90
 -20   1   3   71.79    9.50
 -19  -1   3    4.90    5.00
 -19  -1   3   -1.50    5.30
 -19   1   3    4.60    4.60
 -19   1   3    7.00    4.70
 -18  -1   3   56.09    8.50
 -18  -1   3   73.39    8.50
 -18   1   3   58.59    7.70
 -18   1   3   55.09    7.70
 -17  -1   3   69.19    7.70
 -17  -1   3   54.69    8.20
 -17   1   3   51.29    7.00
 -17   1   3   55.19    7.40
 -16  -1   3   61.49    7.10
 -16  -1   3   58.39    8.20
 -16   1   3   54.89    7.20
 -16   1   3   58.69    6.60
 -16   1   3   59.29    8.80
 -15  -1   3    1.20    3.20
 -15  -1   3    5.80    3.50
 -15   1   3   -1.00    3.20
 -15   1   3    0.30    3.20
 -15   1   3   -1.40    4.00
 -14  -1   3   14.30    3.90
 -14   1   3   15.60    3.60
 -14   1   3   20.10    4.50
 -14   1   3   15.50    3.70
 -13  -1   3   12.80    3.30
 -13  -1   3   22.80    4.20
  13   1  -3   18.70    6.80
 -13   1   3   12.70    3.30
 -13   1   3   14.90    4.50
 -13   1   3   10.40    3.20
  12  -1  -3    5.30    5.10
 -12  -1   3    6.50    3.00
 -12  -1   3    6.00    2.80
  12   1  -3    3.80    5.50
 -12   1   3    7.00    2.90
 -12   1   3   11.50    2.60
  11  -1  -3    4.70    4.30
 -11  -1   3   12.60    2.90
 -11  -1   3   11.20    2.90
 -11   1   3    9.80    2.30
  11   1  -3    8.60    5.10
  10  -1  -3  510.95   22.10
 -10  -1   3  510.55   21.50
 -10  -1   3  514.35   22.70
  10   1  -3  517.35   24.40
 -10   1   3  508.45   21.20
 -10   1   3  515.65   21.40
  10   1  -3  533.75   23.00
  -9  -1   3    3.10    1.90
  -9  -1   3    2.00    1.90
   9  -1  -3    4.80    3.30
  -9  -1   3    5.00    2.10
   9   1  -3    0.80    3.70
  -9   1   3    3.90    2.70
   9   1  -3    2.10    3.40
  -8  -1   3  235.98   10.00
  -8  -1   3  229.98   11.80
  -8  -1   3  209.78   11.60
   8  -1  -3  222.88   11.50
  -8   1   3  232.98   10.40
  -8   1   3  242.08   12.00
   8   1  -3  241.88   10.20
   8   1  -3  227.68   13.00
   8   1  -3  226.28   11.80
   7  -1  -3  749.42   27.80
  -7  -1   3  677.13   27.50
  -7  -1   3  722.83   26.30
  -7  -1   3  678.43   28.30
   7   1  -3  686.23   26.30
   7   1  -3  768.12   27.90
  -7   1   3  719.13   27.80
   7   1  -3  685.53   28.90
  -6  -1   3    2.20    1.70
  -6  -1   3    5.10    2.00
   6  -1  -3    3.10    2.50
  -6  -1   3   -0.80    2.00
   6   1  -3    1.10    2.70
  -6   1   3    2.70    2.30
   6   1  -3    3.50    2.20
  -5  -1   3    4.60    2.60
   5  -1  -3    5.70    2.40
   5   1  -3    8.50    3.00
   5   1  -3    5.00    2.30
   5   1  -3    5.80    2.10
  -5   1   3    6.80    2.60
   4  -1  -3 1607.14   56.49
  -4  -1   3 1632.84   56.09
  -4  -1   3 1568.04   57.09
  -4  -1   3 1604.34   56.59
  -4   1   3 1545.65   56.49
   4   1  -3 1588.24   56.29
  -4   1   3 1501.45   54.49
   4   1  -3 1564.64   57.09
   4   1  -3 1542.25   55.89
   3  -1  -3  225.38    9.20
   3  -1  -3  219.98   10.40
  -3  -1   3  247.48   10.30
  -3  -1   3  236.88   10.90
   3   1  -3  243.68   10.30
   3   1  -3  220.98   10.50
  -3   1   3  230.68   10.60
   3   1  -3  225.18   10.70
  -3   1   3  217.88    9.00
  -2  -1   3  197.18    9.40
  -2  -1   3  196.68    9.00
   2  -1  -3  199.48    9.10
   2  -1  -3  180.98    9.00
  -2   1   3  184.88    8.20
   2   1  -3  192.38    9.20
   2   1  -3  186.48    8.90
   1  -1  -3   12.50    2.30
  -1  -1   3   17.20    2.80
  -1  -1   3   12.20    2.40
  -1   1   3   10.50    2.00
   1   1  -3   18.80    2.80
  -1   1   3   16.40    2.70
   1   1  -3    9.10    2.20
   0  -1   3   13.40    2.50
   0  -1   3   21.30    3.00
   0  -1  -3   19.40    3.20
   0   1   3   21.00    3.20
   0   1  -3   13.70    2.30
   0   1   3   16.70    2.70
   1  -1   3   88.89    5.40
  -1   1  -3   91.79    5.30
   1   1   3  105.69    5.90
  -2  -1  -3  397.56   20.30
   2  -1   3  462.75   18.60
  -2  -1  -3  461.05   18.20
   2  -1   3  457.35   17.70
   2   1   3  453.65   18.10
   2   1   3  440.16   19.70
  -2   1  -3  471.85   17.60
  -2   1  -3  482.75   18.80
  -3  -1  -3    4.50    2.30
   3  -1   3    1.80    2.30
  -3  -1  -3    1.90    1.70
   3   1   3    5.20    3.00
  -3   1  -3    4.20    2.50
   3   1   3    1.50    1.90
  -3   1  -3    2.90    1.80
   4  -1   3   44.50    4.80
   4   1   3   39.90    4.10
  -4   1  -3   34.30    4.60
   5  -1   3    9.50    3.10
   5   1   3   12.90    4.20
   5   1   3    6.90    2.50
  -6  -1  -3   23.00    4.60
  -6  -1  -3   24.80    4.00
   6  -1   3   26.80    4.40
   6   1   3   20.70    3.50
   6   1   3   20.70    6.10
  -7  -1  -3  183.48   12.00
   7  -1   3  207.58   11.10
  -7  -1  -3  229.48    9.90
   7   1   3  194.88    9.60
  -8  -1  -3  108.09    8.60
   8   1   3  105.29    6.40
  -8   1  -3  108.99    6.80
  -9  -1  -3    6.00    3.10
  -9   1  -3    6.50    2.20
  -9   1  -3    6.70    3.10
 -10  -1  -3   28.70    5.30
 -10   1  -3   26.60    4.10
 -10   1  -3   30.10    5.90
 -10   1  -3   23.90    3.80
 -11  -1  -3  149.59   11.90
 -11   1  -3  158.88   12.30
 -11   1  -3  150.18    8.80
 -11   1  -3  164.18    8.80
 -12  -1  -3    8.30    4.50
 -12  -1  -3   11.70    4.10
 -12   1  -3    3.80    4.20
 -12   1  -3    4.60    2.80
 -12   1  -3    0.70    2.80
 -13  -1  -3   13.90    4.70
 -13  -1  -3   22.80    5.40
 -13   1  -3   16.50    3.30
 -13   1  -3   39.30    9.20
 -13   1  -3   15.10    3.80
 -14  -1  -3   44.80    6.80
 -14  -1  -3   40.80    7.80
 -14   1  -3   32.90    5.10
 -14   1  -3   42.80    7.40
 -14   1  -3   42.00    6.60
 -15  -1  -3   62.29    9.70
 -15  -1  -3   50.99    7.80
 -15   1  -3   59.29    9.90
 -15   1  -3   42.40    6.00
 -16  -1  -3    3.50    5.20
 -16  -1  -3    4.40    6.30
 -16   1  -3    1.10    4.20
 -16   1  -3    2.70    5.80
 -17  -1  -3   -7.50    5.80
 -17  -1  -3    0.20    6.30
 -17   1  -3   -1.50    6.50
 -17   1  -3    2.50    4.80
 -18  -1  -3   28.50    7.00
 -18  -1  -3   37.60    8.30
 -18   1  -3   42.00    6.80
 -18   1  -3   61.99   10.70
 -19  -1  -3   -3.70    6.80
 -19  -1  -3    1.40    7.40
 -19   1  -3   -8.70    5.50
 -19   1  -3  -15.30    7.50
 -20  -1  -3    0.50    7.50
 -20   1  -3    9.90    9.20
 -20   1  -3   -2.50    6.00
 -21  -1  -3    3.80    8.70
 -21   1  -3    5.00    9.20
 -21   1  -3   12.30    6.90
 -22  -1  -3  -13.90    9.40
 -22  -1  -3    8.50   12.40
 -22   1  -3   -0.50   11.50
 -23  -1  -3    9.40   13.20
 -23  -1  -3   -5.80   10.60
 -24  -1  -3  -13.30   16.10
 -24  -1  -3   10.30   12.20
 -24   1  -3    2.60   15.10
 -26  -2   3   16.60   14.20
 -25  -2   3   35.90   14.00
 -25  -2   3   31.00   10.70
 -25   2   3   56.59   10.20
 -24  -2   3   21.70   10.10
 -24  -2   3   21.60    9.20
 -24   2   3   38.90    8.20
 -23  -2   3   -7.70    8.00
 -23  -2   3    5.60    8.80
 -23   2   3    1.70    7.10
 -22  -2   3    3.20    7.60
 -22  -2   3   -9.40    7.40
 -22   2   3   -0.50    6.50
 -22   2   3  -11.60    6.60
 -21  -2   3   22.20    7.20
 -21  -2   3   33.20    7.80
 -21   2   3   11.40    6.10
 -21   2   3   28.80    6.40
 -20  -2   3   13.10    6.60
 -20  -2   3    8.30    6.80
 -20   2   3   19.10    5.40
 -19  -2   3    8.90    5.60
 -19  -2   3   13.40    6.00
 -19   2   3    3.50    6.30
 -19   2   3   10.30    4.90
 -19   2   3   11.00    5.10
 -19   2   3    8.80    4.40
 -18  -2   3    1.60    5.10
 -18  -2   3    0.90    4.70
 -18   2   3   11.10    4.20
 -18   2   3    4.60    4.40
 -18   2   3    7.50    4.60
 -18   2   3    3.60    6.30
 -17  -2   3   19.10    5.60
 -17  -2   3   23.10    5.60
 -17   2   3   27.20    5.50
 -17   2   3   21.30    4.70
 -17   2   3   24.50    4.40
 -16  -2   3  106.49    9.60
 -16  -2   3  100.29   10.30
  16   2  -3  123.59   23.90
 -16   2   3  109.69    8.40
 -16   2   3  126.59    9.30
 -15  -2   3   -2.90    4.00
 -15  -2   3    5.00    3.80
  15   2  -3    3.40    8.20
 -15   2   3    5.30    3.40
 -15   2   3    5.80    3.40
 -14  -2   3   79.09    7.40
 -14  -2   3   52.19    7.30
 -14   2   3   64.19    6.70
  14   2  -3   68.39   12.40
 -14   2   3   88.09    6.60
 -13  -2   3   79.09    7.50
  13  -2  -3   88.09    9.50
 -13  -2   3   85.19    8.00
  13   2  -3   97.49   12.50
 -13   2   3   78.19    6.90
 -13   2   3   73.49    6.20
  12  -2  -3   32.60    5.80
 -12  -2   3   25.50    4.60
 -12   2   3   31.90    4.60
 -12   2   3   27.00    5.00
 -11  -2   3  380.16   18.90
  11  -2  -3  382.36   17.10
 -11  -2   3  385.06   18.20
 -11   2   3  332.67   18.80
  11   2  -3  399.26   20.30
  10  -2  -3  150.08    9.70
 -10  -2   3  172.48   10.70
 -10  -2   3  175.78   10.20
  10   2  -3  144.39   11.90
 -10   2   3  188.28   10.50
   9  -2  -3   19.90    3.90
  -9  -2   3   10.30    2.80
  -9  -2   3   13.80    3.40
  -9  -2   3   15.10    3.20
  -9   2   3   18.20    4.00
   9   2  -3   13.20    5.90
   9   2  -3   18.80    3.20
   9   2  -3   16.60    5.20
   8  -2  -3   29.70    4.40
  -8  -2   3   27.60    4.30
  -8  -2   3   22.70    4.00
  -8  -2   3   34.80    4.30
   8   2  -3   36.90    7.00
  -8   2   3   29.20    4.90
   8   2  -3   32.00    6.00
   8   2  -3   30.90    4.00
   7  -2  -3   76.39    6.00
  -7  -2   3   73.79    6.30
  -7  -2   3   80.59    5.70
  -7  -2   3   72.39    5.80
   7   2  -3   66.69    8.10
   7   2  -3   83.29    5.80
   7   2  -3   86.69    7.60
  -7   2   3   78.49    6.40
  -7   2   3   82.19    6.40
  -6  -2   3  186.88   10.40
  -6  -2   3  214.58   10.90
  -6  -2   3  185.18   10.60
   6  -2  -3  195.78    9.90
   6   2  -3  204.98   11.40
  -6   2   3  194.98    9.90
   6   2  -3  196.48   11.90
  -6   2   3  187.88   10.00
   6   2  -3  210.48    9.80
   5  -2  -3   33.60    4.40
  -5   2   3   31.00    4.10
   5   2  -3   32.20    5.20
  -4  -2   3  362.06   15.40
  -4  -2   3  323.57   18.60
  -4  -2   3  342.77   15.80
   4  -2  -3  367.96   15.40
   4  -2  -3  367.66   15.30
   4   2  -3  356.66   15.40
  -4   2   3  350.66   14.70
   4   2  -3  363.66   16.50
   4   2  -3  346.27   16.20
   3  -2  -3   49.30    5.20
  -3  -2   3   44.50    6.70
  -3  -2   3   61.39    5.40
  -3   2   3   53.79    4.70
   3   2  -3   63.89    5.60
   3   2  -3   44.50    5.80
   3   2  -3   71.09    5.60
   2  -2  -3    4.20    2.40
  -2  -2   3    8.40    2.60
  -2  -2   3    8.60    2.80
   2   2  -3    8.50    2.80
   2   2  -3    1.50    2.90
  -2   2   3    5.80    2.40
   2   2  -3    5.10    2.10
  -1  -2   3  152.98    8.50
   1  -2  -3  163.48    9.00
  -1  -2   3  154.48    8.80
   1   2  -3  156.98    8.30
  -1   2   3  160.28    8.80
   0  -2   3  397.46   17.30
   0  -2   3  405.96   16.50
   0   2  -3  406.36   16.20
   0   2   3  393.16   17.40
   0   2  -3  371.76   18.20
   1  -2   3   20.90    3.30
  -1   2  -3   28.40    3.30
   1   2   3   14.60    3.50
   2  -2   3  668.63   27.00
  -2  -2  -3  641.14   27.20
   2  -2   3  662.53   25.00
  -2   2  -3  686.33   26.80
   2   2   3  681.93   28.00
  -2   2  -3  659.93   24.70
   3  -2   3   85.19    7.10
   3  -2   3   92.59    8.00
  -3  -2  -3   88.59    6.80
   3   2   3   87.29    8.10
  -3   2  -3   89.69    5.00
  -3   2  -3   94.69    6.20
  -4  -2  -3    1.30    1.80
   4  -2   3    5.30    3.20
  -4   2  -3    4.60    1.80
   4   2   3   -1.20    2.40
   4   2   3    4.40    3.80
  -5  -2  -3   39.30    5.00
   5   2   3   50.09    5.30
  -5   2  -3   55.69    4.80
   5   2   3   43.70    8.70
  -6  -2  -3   -1.40    2.20
   6   2   3    1.50    4.80
  -6   2  -3    5.90    2.10
   6   2   3    2.90    2.70
  -7  -2  -3  331.97   17.80
  -7   2  -3  318.27   15.60
   7   2   3  341.87   14.60
   7   2   3  365.56   20.90
  -8  -2  -3  265.27   15.50
   8   2   3  280.17   18.90
  -8   2  -3  248.78   13.10
   8   2   3  259.37   11.80
  -9  -2  -3   93.39    8.80
   9   2   3  115.89   17.00
  -9   2  -3  107.09    7.50
 -10  -2  -3    2.70    3.40
 -10   2  -3    1.40    2.80
  10   2   3   -7.90    7.50
 -11  -2  -3   64.19    7.90
  11   2   3   65.19   13.10
 -11   2  -3   55.49    6.10
 -12  -2  -3   -0.20    4.00
 -12   2  -3    2.70    4.40
 -12   2  -3   -1.20    3.20
 -13  -2  -3    5.40    4.60
 -13  -2  -3    4.70    4.70
 -13   2  -3    3.60    3.50
 -13   2  -3    7.70    4.90
 -14  -2  -3   30.30    6.50
 -14  -2  -3   28.10    6.70
 -14   2  -3   29.10    5.30
 -14   2  -3   32.80    8.20
 -15  -2  -3   14.10    5.50
 -15  -2  -3    8.80    6.00
 -15   2  -3   10.30    6.40
 -15   2  -3    8.80    4.00
 -16  -2  -3   39.70    8.10
 -16  -2  -3   52.39    9.50
 -16   2  -3   62.39   10.30
 -16   2  -3   43.10    7.20
 -17  -2  -3    1.70    6.20
 -17   2  -3    7.90    6.70
 -17   2  -3   -6.80    4.40
 -18  -2  -3    1.20    7.00
 -18  -2  -3    1.00    7.60
 -18   2  -3   16.70    7.40
 -18   2  -3   10.10    4.80
 -19  -2  -3  -11.60    7.60
 -19  -2  -3   -4.60    9.00
 -19   2  -3   16.90    7.80
 -20  -2  -3   13.50    8.30
 -20  -2  -3    0.60    8.90
 -20   2  -3   -0.80    8.90
 -21  -2  -3   15.30   12.70
 -21  -2  -3    9.90    9.20
 -21   2  -3    4.10    9.70
 -22  -2  -3   22.90   10.50
 -22  -2  -3   -0.50   12.90
 -22   2  -3  -22.00   11.50
 -23  -2  -3   -5.30   11.20
 -23  -2  -3    3.90   16.60
 -23   2  -3   54.59   18.90
 -26   3   3   10.20   10.00
 -25  -3   3    4.20   14.50
 -25  -3   3    5.40   11.70
 -25   3   3    3.60    9.40
 -24  -3   3   -2.80   10.00
 -24   3   3   -2.10    8.10
 -23  -3   3   56.09   11.40
 -23  -3   3   44.80   10.00
 -23   3   3   47.50    8.90
 -22  -3   3  116.69   13.90
 -22  -3   3   88.49   14.10
 -22   3   3   73.99    9.50
 -22   3   3   87.89   12.70
 -22   3   3   91.19   12.60
 -21  -3   3   45.40    8.30
 -21  -3   3   42.10    8.80
 -21   3   3   51.69    9.40
 -21   3   3   49.99    8.40
 -20  -3   3  138.49   13.80
 -20  -3   3  122.59   14.10
 -20   3   3  140.59   12.10
 -20   3   3  137.79   11.20
 -19  -3   3   28.90    8.00
 -19  -3   3   11.40    6.90
  19   3  -3   23.50   15.70
 -19   3   3   32.60    6.20
 -19   3   3   23.50    5.50
 -18  -3   3   12.80    6.00
 -18  -3   3    3.80    5.70
 -18   3   3    3.00    5.30
 -18   3   3   12.10    4.80
  18   3  -3   18.10   14.60
 -17  -3   3    5.00    5.60
 -17  -3   3    4.30    5.10
  17   3  -3   -2.70   12.20
 -17   3   3    3.00    4.40
 -17   3   3   -3.90    4.70
 -16  -3   3    0.20    4.30
 -16  -3   3   -1.30    4.60
 -16   3   3   -0.70    4.00
  16   3  -3   -2.60   10.80
 -15  -3   3   26.20    6.30
 -15  -3   3   29.30    6.00
  15   3  -3   31.10   11.10
 -15   3   3   18.80    4.60
 -14  -3   3   74.29    8.50
 -14  -3   3   88.59    9.40
  14   3  -3   92.29   16.80
 -13  -3   3   13.80    4.50
  13  -3  -3   24.00    5.10
 -13  -3   3   15.40    4.00
  13   3  -3   16.60    8.70
 -13   3   3   19.10    5.30
  12  -3  -3    4.90    3.60
 -12  -3   3   14.10    3.90
  12   3  -3    5.20    7.10
  11  -3  -3   45.90    6.10
 -11  -3   3   42.90    6.40
 -11  -3   3   40.90    6.10
  11   3  -3   45.90    5.70
  11   3  -3   56.19    9.80
  10  -3  -3  184.08   10.70
  10   3  -3  208.78   15.40
  10   3  -3  233.68   11.30
   9  -3  -3   15.80    3.80
  -9  -3   3   13.20    3.40
  -9  -3   3   18.80    4.00
   9   3  -3   16.00    7.10
  -9   3   3   19.40    5.30
   9   3  -3   21.20    4.50
  -8  -3   3    9.70    3.30
   8  -3  -3   13.70    3.50
  -8  -3   3    7.40    2.50
   8   3  -3   12.70    6.10
  -8   3   3   10.90    4.40
   7  -3  -3   -1.60    2.60
  -7   3   3    3.30    3.40
   7   3  -3    3.50    4.30
  -6  -3   3  265.97   14.30
  -6  -3   3  265.17   14.00
   6  -3  -3  257.27   12.60
   6   3  -3  268.57   15.20
   6   3  -3  254.47   17.40
   6   3  -3  264.97   12.40
  -6   3   3  249.58   13.30
  -5  -3   3  143.79    9.60
  -5  -3   3  130.79    8.80
   5   3  -3  139.19    8.00
   5   3  -3  144.49   10.40
   5   3  -3  134.29   10.40
  -4  -3   3  328.87   17.70
  -4  -3   3  409.26   17.60
  -4   3   3  342.47   16.70
   4   3  -3  382.06   16.60
   4   3  -3  345.87   18.10
   4   3  -3  382.96   18.00
  -3  -3   3  470.65   22.40
   3  -3  -3  483.85   21.30
  -3  -3   3  471.25   20.80
   3   3  -3  496.65   21.50
   3   3  -3  489.65   20.80
  -3   3   3  470.65   20.90
   3   3  -3  486.35   22.30
  -2  -3   3  190.28   12.20
  -2  -3   3  195.78   10.50
   2  -3  -3  201.58   11.00
   2   3  -3  203.38   11.10
   2   3  -3  209.48   12.80
   2   3  -3  191.18   10.60
  -2   3   3  213.28   11.70
  -1  -3   3   16.50    2.80
  -1   3   3    5.90    3.50
   1   3  -3    5.30    4.10
   1   3  -3    9.90    3.10
   1   3  -3   10.20    2.40
   0  -3  -3    2.00    1.80
   0   3   3    2.40    3.20
   0   3  -3    2.50    4.00
   1  -3   3  895.41   33.80
  -1  -3  -3  871.31   35.80
   1   3   3  865.61   36.30
  -1   3  -3  883.21   33.60
  -1   3  -3  951.60   35.90
  -2  -3  -3    6.30    2.30
   2  -3   3    8.50    3.00
  -2   3  -3    9.30    2.60
   2   3   3    5.00    3.90
   3  -3   3  160.78    8.50
  -3  -3  -3  159.08   10.30
  -3   3  -3  164.68    9.90
   3   3   3  168.38   12.30
  -3   3  -3  178.28    8.20
   4  -3   3  504.65   18.70
  -4  -3  -3  420.36   21.40
  -4   3  -3  467.95   17.60
  -4   3  -3  452.25   20.90
   4   3   3  459.75   23.20
  -5  -3  -3   -1.40    2.50
   5   3   3    1.30    4.70
  -5   3  -3    8.60    2.80
  -6  -3  -3   42.60    5.80
   6   3   3   55.49    9.50
  -6   3  -3   45.30    5.50
  -7  -3  -3  922.21   40.90
   7   3   3  974.50   37.60
  -7   3  -3  975.90   39.60
   7   3   3 1055.29   43.90
  -8  -3  -3   17.90    4.50
  -8   3  -3    8.50    3.20
   8   3   3   12.00    4.40
  -9  -3  -3  295.87   17.60
   9   3   3  312.77   14.20
  -9   3  -3  276.77   15.60
   9   3   3  318.27   22.50
 -10  -3  -3   43.60    7.60
  10   3   3   50.89    6.00
  10   3   3   47.50   12.10
 -10   3  -3   36.90    6.00
 -11  -3  -3   40.00    7.60
 -11   3  -3   36.40    5.90
  11   3   3   38.20   12.10
 -12  -3  -3   51.39    8.60
  12   3   3   37.80   14.00
 -12   3  -3   45.50    6.70
 -13  -3  -3    1.50    5.40
 -13  -3  -3   -2.80    5.00
 -13   3  -3    1.70    4.10
  13   3   3   -0.10   12.70
 -14  -3  -3   -1.40    5.40
 -14  -3  -3   -4.30    5.40
  14   3   3   -2.10   13.40
 -14   3  -3   -5.30    4.20
 -15  -3  -3   -9.90    5.50
 -15  -3  -3   -1.50    6.00
 -15   3  -3    5.50    4.50
 -15   3  -3    7.70    6.40
 -16  -3  -3   58.69    9.90
 -16  -3  -3   45.40   10.00
 -16   3  -3   50.79    9.70
 -16   3  -3   50.09    8.00
 -17  -3  -3    1.70    7.00
 -17   3  -3    9.30    5.40
 -17   3  -3   26.40    7.70
 -18  -3  -3   48.00   11.40
 -18  -3  -3   46.10    9.10
 -18   3  -3   54.29    9.10
 -18   3  -3   41.40   10.20
 -19  -3  -3   23.00    8.70
 -19  -3  -3   17.00    8.50
 -19   3  -3   22.10    6.40
 -19   3  -3   21.20    8.70
 -20  -3  -3   -6.00    9.20
 -20  -3  -3   -1.80   12.00
 -20   3  -3   10.00    6.30
 -20   3  -3    5.00   11.40
 -21  -3  -3   37.20   11.60
 -21  -3  -3   26.40   18.80
 -22  -3  -3  -19.60   11.00
 -22  -3  -3   14.30   15.50
 -22   3  -3  -25.20   12.40
 -23  -3  -3    8.70   14.30
 -23  -3  -3    7.70   17.80
 -25  -4   3   33.70   16.70
 -25  -4   3  -14.80   14.00
 -25   4   3    9.90    9.90
 -24  -4   3  -14.20   10.50
 -24   4   3    6.60    7.40
 -24   4   3   -1.70    8.70
 -23  -4   3   -5.60   11.00
 -23  -4   3   -7.20   12.40
 -23   4   3   12.20    7.60
 -23   4   3   -0.50    7.10
 -22  -4   3   -6.30    9.00
 -22   4   3    9.80    7.00
 -22   4   3   -8.50    7.10
 -21  -4   3   18.70    8.50
 -21  -4   3   -2.40    8.20
 -21   4   3   14.90    7.30
  21   4  -3   15.30   21.10
 -21   4   3   11.30    6.40
 -20  -4   3  107.39   13.30
 -20  -4   3  111.69   14.80
  20   4  -3   77.69   22.70
 -20   4   3  100.09   11.80
 -20   4   3  110.59   10.90
 -19  -4   3   50.29    9.10
 -19  -4   3   36.50    8.00
 -19   4   3   44.70    7.00
 -19   4   3   24.60    7.30
  19   4  -3   28.60   20.20
 -18  -4   3   60.69   10.60
 -18  -4   3   54.89    9.20
  18   4  -3   46.50   16.60
 -18   4   3   69.29    8.90
 -18   4   3   70.59    9.00
 -17  -4   3   86.99   11.00
 -17  -4   3  102.09   11.70
  17   4  -3  127.59   20.20
 -16  -4   3   15.00    5.90
 -16  -4   3   12.20    6.20
  16   4  -3   16.70   13.20
 -15  -4   3   98.89   11.50
 -15  -4   3  127.69   11.50
  15   4  -3  123.89   19.70
 -14  -4   3    5.70    4.60
 -14  -4   3    8.50    4.70
  14   4  -3   15.70   10.70
 -13  -4   3   39.00    7.00
 -13  -4   3   39.70    7.40
  13   4  -3   38.90    6.10
  13   4  -3   39.70   11.80
 -12  -4   3  124.99   11.30
 -12  -4   3  141.29   10.90
  12   4  -3  118.29    8.70
  12   4  -3  131.09   18.60
 -12   4   3  144.29   14.40
 -11  -4   3   99.59    9.60
 -11  -4   3   75.79    8.80
  11   4  -3  100.19    6.80
  11   4  -3   85.09   14.30
 -11   4   3  124.99   12.40
 -10  -4   3   -0.30    3.40
 -10  -4   3    1.00    3.40
  10  -4  -3    5.60    3.60
 -10   4   3    7.90    6.20
  10   4  -3   -2.00    2.30
  10   4  -3    4.00    7.30
  -9  -4   3  528.65   26.20
  -9  -4   3  555.14   26.60
   9  -4  -3  565.74   22.80
  -9   4   3  518.55   25.40
   9   4  -3  564.94   28.40
   9   4  -3  567.24   23.20
  -8  -4   3  282.77   16.00
   8  -4  -3  266.87   13.70
  -8  -4   3  266.47   15.90
  -8   4   3  271.47   16.10
   8   4  -3  278.37   13.70
   8   4  -3  284.47   18.40
   7  -4  -3   -0.60    3.40
  -7  -4   3    5.00    3.00
  -7  -4   3    5.00    2.60
   7   4  -3   -1.40    2.40
  -7   4   3    3.90    4.70
   7   4  -3    0.90    5.30
  -6  -4   3  194.38   13.30
  -6  -4   3  243.48   13.50
   6   4  -3  223.18   15.40
   6   4  -3  215.28   11.90
  -6   4   3  216.98   13.70
  -5  -4   3   16.00    4.20
  -5  -4   3   27.00    4.40
   5  -4  -3   16.10    4.70
   5   4  -3   24.30    6.70
  -5   4   3   17.50    5.50
  -4  -4   3  312.37   15.70
  -4  -4   3  278.07   16.90
   4  -4  -3  272.37   15.70
  -4   4   3  313.07   16.70
   4   4  -3  318.47   15.40
   3  -4  -3  215.88   13.10
  -3  -4   3  230.18   12.70
  -3  -4   3  231.38   14.50
  -3   4   3  223.08   13.80
   3   4  -3  242.28   12.90
  -2  -4   3  627.24   26.00
   2  -4  -3  614.74   27.20
  -2  -4   3  577.54   28.50
  -2   4   3  583.34   26.90
   2   4  -3  569.84   30.30
   2   4  -3  654.23   26.90
   1  -4  -3   33.40    5.30
   1   4  -3   41.80    9.60
   0  -4  -3   46.70    5.90
   0  -4   3   65.59    5.40
   0   4  -3   60.99    6.30
   0   4   3   51.89    8.60
   1  -4   3  300.27   14.00
  -1  -4  -3  286.57   16.00
   1   4   3  321.97   20.40
  -1   4  -3  293.27   21.20
  -1   4  -3  314.27   16.30
  -2  -4  -3   48.30    6.00
   2   4   3   52.49    9.30
  -2   4  -3   55.39    5.80
  -2   4  -3   41.80    8.70
   3  -4   3  227.88   12.00
  -3  -4  -3  232.78   14.10
  -3   4  -3  252.97   14.00
   3   4   3  238.78   16.70
   4  -4   3   11.30    3.40
  -4  -4  -3   11.90    3.20
   4   4   3    7.30    6.20
  -4   4  -3    6.90    3.10
  -5  -4  -3   55.39    6.80
  -5   4  -3   50.39    5.90
   5   4   3   38.60    9.50
  -7  -4  -3   13.50    4.80
  -7   4  -3   13.60    3.90
   7   4   3   14.40    9.00
  -8  -4  -3    7.70    3.80
  -8   4  -3    8.70    3.90
   8   4   3    8.80    9.00
  -9  -4  -3   97.69    9.60
   9   4   3   92.89    9.30
   9   4   3   98.69   17.30
  -9   4  -3   88.19    8.50
 -10  -4  -3   77.69    9.70
  10   4   3   88.29    9.20
 -10   4  -3   68.09    8.30
  10   4   3  116.09   18.00
 -11  -4  -3   53.59    8.60
 -11   4  -3   49.50    7.50
  11   4   3   64.89   15.90
  11   4   3   48.50    8.00
 -12  -4  -3  138.29   12.80
  12   4   3  154.18   23.40
 -12   4  -3  152.58   11.80
 -13  -4  -3   31.00    7.60
 -13  -4  -3   34.20    8.60
  13   4   3   40.70   17.60
 -13   4  -3   34.70    6.50
 -14  -4  -3   54.69   10.10
 -14  -4  -3   55.69   10.40
  14   4   3   46.30   17.90
 -14   4  -3   59.69    8.90
 -15  -4  -3  108.79   14.20
 -15  -4  -3  107.89   12.70
  15   4   3  118.39   22.90
 -15   4  -3  118.79   11.00
 -16  -4  -3   76.59   13.00
 -16  -4  -3   69.49   12.30
  16   4   3   73.49   23.90
 -16   4  -3   73.59   10.10
 -17  -4  -3   34.80    8.50
 -17  -4  -3    6.40    7.70
 -17   4  -3   23.10    8.40
 -18  -4  -3   97.09   15.00
 -18  -4  -3   93.99   13.50
 -18   4  -3  104.59   11.30
 -18   4  -3   94.09   15.40
 -19  -4  -3    2.10   11.70
 -19  -4  -3  -11.30    8.90
 -19   4  -3   10.80    7.20
 -19   4  -3    5.90    9.20
 -20  -4  -3   49.70   15.10
 -20  -4  -3   32.50   13.50
 -20   4  -3   67.99   12.50
 -20   4  -3   81.49    9.50
 -21  -4  -3   31.50   13.90
 -21  -4  -3   16.50   16.00
 -21   4  -3   41.20    8.40
 -21   4  -3   10.70   11.20
 -22  -4  -3    4.40   16.50
 -22  -4  -3    6.30   16.30
 -22   4  -3   -7.30   11.00
 -22   4  -3    3.70   12.70
 -23  -4  -3  -12.80   14.60
 -23  -4  -3    5.00   16.60
 -23   4  -3    4.90   14.10
 -25  -5   3   76.89   18.00
 -25  -5   3   49.80   18.90
 -25   5   3   85.39   11.90
 -24  -5   3   55.19   15.90
 -24  -5   3   41.50   17.30
 -24   5   3   44.40   10.20
 -24   5   3   35.70   10.20
 -23  -5   3    6.70   13.90
 -23   5   3   25.30    9.20
 -23   5   3   10.40    8.40
 -22  -5   3    0.90   18.10
 -22  -5   3    4.60    9.80
  22   5  -3   46.70   28.90
 -22   5   3   15.10    9.10
 -22   5   3   19.20   21.80
 -22   5   3   28.70    7.80
 -21  -5   3    9.00   10.60
 -21  -5   3    4.80   10.40
  21   5  -3   -8.90   24.10
 -21   5   3   11.70    8.80
 -21   5   3   -8.20    7.60
 -20  -5   3    3.00    9.10
 -20  -5   3   48.90    8.90
 -20   5   3   27.20    8.40
  20   5  -3   29.80   23.70
 -20   5   3   14.70   10.80
 -19  -5   3   21.40    7.10
 -19  -5   3   -5.40    7.30
 -19   5   3   13.00   16.70
 -19   5   3    7.10    7.90
 -18  -5   3    8.50    7.90
 -18  -5   3   10.50    6.50
  18   5  -3   24.30   19.10
 -18   5   3   11.80    6.70
 -18   5   3    7.60   14.90
 -17  -5   3   45.80    9.50
  17   5  -3   57.29   18.20
 -16  -5   3   13.70    6.10
  16   5  -3  -11.00   13.00
 -16   5   3   13.50   11.80
 -15  -5   3  254.77   18.10
 -15  -5   3  249.08   18.20
  15   5  -3  302.37   27.30
 -15   5   3  254.77   22.10
 -14  -5   3   36.70    7.40
  14   5  -3   28.70   13.40
  14   5  -3   27.50    4.40
 -13  -5   3  283.67   19.20
 -13  -5   3  296.37   19.10
  13   5  -3  307.77   25.50
  13   5  -3  306.17   14.70
 -13   5   3  311.27   21.80
 -12  -5   3    9.50    4.90
 -12  -5   3    9.60    4.40
  12   5  -3    8.50    3.40
  12   5  -3   13.60   10.60
 -12   5   3   14.60    8.20
  11  -5  -3   62.69    7.30
 -11  -5   3   67.39    9.00
 -11  -5   3   60.49    8.90
  11   5  -3   69.99    6.60
 -11   5   3   67.09   11.10
  11   5  -3  103.49   15.80
 -10  -5   3  159.28   12.50
  10  -5  -3  121.39    9.80
 -10  -5   3  145.99   12.00
  10   5  -3  145.49    9.50
  10   5  -3  136.09   17.10
 -10   5   3  185.88   15.20
  -9  -5   3   57.59    8.10
   9  -5  -3   87.39    8.80
  -9  -5   3   68.19    9.10
   9   5  -3   62.09    6.50
  -9   5   3   80.79   12.50
   9   5  -3   87.49   13.10
   8  -5  -3  150.68   11.70
   8   5  -3  204.48   11.70
  -7  -5   3 1402.36   59.89
  -7  -5   3 1437.56   58.79
   7   5  -3 1476.65   56.59
   7   5  -3 1539.75   61.19
   6  -5  -3  183.98   13.80
  -6  -5   3  223.68   15.40
  -6  -5   3  244.08   14.60
   6   5  -3  206.78   17.30
   6   5  -3  219.08   12.80
  -5  -5   3   15.70    4.80
   5  -5  -3    7.00    4.20
  -5  -5   3    7.10    3.50
   5   5  -3   12.50    3.20
   5   5  -3    5.40    6.20
  -5   5   3   11.40    7.50
  -4  -5   3  139.79   12.50
  -4  -5   3  156.08   10.80
   4  -5  -3  157.28   11.90
   4   5  -3  153.88   15.00
  -4   5   3  157.28   13.00
   4   5  -3  147.59   10.60
  -3  -5   3   85.39    7.40
  -3  -5   3   75.69    9.30
   3  -5  -3   66.09    8.20
  -3   5   3   81.59   10.60
   3   5  -3   85.69   12.40
   3   5  -3   97.39    8.10
   2  -5  -3   -1.10    3.00
  -2  -5   3    6.20    2.50
  -2  -5   3   -5.80    3.70
   2   5  -3    3.80    2.90
  -2   5   3    3.60    5.30
   2   5  -3    3.50    6.00
  -1  -5   3   21.30    5.30
   1  -5  -3   14.90    4.20
  -1  -5   3   27.50    4.90
   1   5  -3   31.20    5.30
   1   5  -3   23.70    7.80
  -1   5   3   26.10    7.40
   0  -5   3  118.69    8.30
   0  -5  -3  115.89    9.90
   0   5  -3  117.29    9.40
   0   5   3  110.49   13.20
   0   5  -3  109.89   13.40
  -1  -5  -3  115.99    9.60
   1  -5   3   99.49    7.80
  -1   5  -3   94.19   13.50
   1   5   3  121.79   13.50
  -1   5  -3  120.79    9.70
  -2  -5  -3   74.59    8.00
   2  -5   3   65.89    6.30
   2   5   3   70.59   12.10
  -2   5  -3   78.99   13.60
  -2   5  -3   79.89    7.80
  -3  -5  -3  467.25   24.40
   3  -5   3  491.05   20.90
  -3   5  -3  486.15   24.20
   3   5   3  471.45   30.10
  -3   5  -3  515.35   28.30
  -4   5  -3   27.20    9.60
   5  -5   3 1239.58   45.60
  -5  -5  -3 1143.99   50.59
   5   5   3 1283.57   53.89
  -5   5  -3 1216.38   50.59
  -6  -5  -3   21.00    5.30
  -6   5  -3   20.40    4.60
   6   5   3   37.30   11.00
  -7  -5  -3  178.38   14.30
   7   5   3  228.18   20.90
  -7   5  -3  207.38   13.80
  -8  -5  -3    7.10    4.00
   8   5   3   -5.60    9.30
  -8   5  -3    7.10    4.00
  -9  -5  -3   65.29    9.20
  -9   5  -3   66.29    8.60
   9   5   3   68.79   14.90
 -10  -5  -3   62.89    9.30
  10   5   3   58.99   15.40
 -10   5  -3   37.00    6.60
 -11  -5  -3  271.47   19.10
  11   5   3  332.17   29.10
 -11   5  -3  296.07   18.50
  11   5   3  302.47   17.40
  12   5   3   29.00   16.20
 -12   5  -3    9.20    5.80
  12   5   3    8.00    6.30
 -13  -5  -3  256.77   19.60
 -13  -5  -3  255.17   18.50
  13   5   3  273.07   14.20
  13   5   3  278.17   16.80
  13   5   3  250.87   31.40
 -13   5  -3  250.47   17.30
 -14  -5  -3    6.60    6.60
 -14  -5  -3   -0.90    6.70
  14   5   3   -3.40   17.80
 -14   5  -3    2.10    5.70
 -15  -5  -3    1.10    7.60
 -15  -5  -3    4.60    7.20
  15   5   3   10.90   20.20
 -15   5  -3   10.80    6.50
 -16  -5  -3   19.20   10.10
  16   5   3   17.00   22.40
 -17  -5  -3   72.09   10.10
 -17  -5  -3   47.10   12.10
 -17   5  -3   75.49   12.20
 -18  -5  -3    7.70   10.20
 -18   5  -3   11.60    7.70
 -19  -5  -3   -2.10   10.50
 -19  -5  -3   12.40   11.20
 -19   5  -3   -5.00    8.00
 -19   5  -3   36.60   11.00
 -20  -5  -3    7.80   16.90
 -20  -5  -3  -15.10   11.90
 -20   5  -3   -5.90   11.00
 -20   5  -3   -6.10    8.80
 -21  -5  -3  -22.10   16.70
 -21  -5  -3  -12.90   15.70
 -21   5  -3    1.90   10.00
 -21   5  -3  -26.80   14.40
 -22  -5  -3   -9.00   13.50
 -22  -5  -3   -3.60   18.20
 -22   5  -3  -21.40   10.50
 -24  -6   3   25.30   19.50
 -24  -6   3   -4.00   15.60
 -24   6   3  -13.10   11.20
 -24   6   3   -9.80   10.30
 -23  -6   3   36.50   16.80
 -23  -6   3   80.99   16.80
 -23   6   3   45.90   10.20
 -23   6   3   21.00   11.40
 -22  -6   3   36.90   15.20
 -22  -6   3   11.80   12.70
 -22   6   3    1.70   10.40
 -22   6   3   -2.80    8.80
 -21  -6   3   15.50   12.00
 -21  -6   3   43.70   15.60
 -21   6   3   43.10   10.50
 -21   6   3   64.29   22.10
 -20  -6   3   87.29   19.50
 -20  -6   3  106.29   13.90
  20   6  -3  176.58   33.00
 -20   6   3  126.89   16.50
 -20   6   3  147.29   24.00
 -19  -6   3   82.29   15.70
 -19  -6   3   61.59   13.00
  19   6  -3  108.39   35.50
 -19   6   3   80.29   13.10
 -19   6   3   57.29   19.00
 -18  -6   3   68.09   11.30
  18   6  -3   77.19   23.80
 -18   6   3   89.19   11.90
 -18   6   3   66.29   17.90
 -17  -6   3   10.10    7.10
 -17  -6   3   10.00    7.30
  17   6  -3    3.80   18.30
 -17   6   3   10.10   13.70
 -16  -6   3   24.40    7.00
 -16  -6   3   19.60   10.10
 -16   6   3   39.80   14.30
  16   6  -3   19.40   17.00
 -15  -6   3    8.50    6.60
 -15  -6   3   11.80    6.90
 -15   6   3   -3.60   11.60
  15   6  -3    4.20   15.40
  15   6  -3   -1.20    4.10
 -14  -6   3  140.99   13.90
 -14  -6   3  141.59   14.20
  14   6  -3  133.09   21.00
  14   6  -3  121.39    9.40
 -14   6   3  162.18   22.40
 -13  -6   3  662.93   33.70
 -13  -6   3  597.84   32.50
  13   6  -3  625.14   27.40
  13   6  -3  651.13   39.00
 -12  -6   3   67.79   11.50
 -12  -6   3   61.69   10.30
  12   6  -3   43.80    7.20
  12   6  -3   74.49   16.00
 -12   6   3   79.29   14.10
 -11  -6   3  222.58   17.00
  11  -6  -3  239.78   13.70
 -11  -6   3  231.18   17.00
  11   6  -3  209.88   13.40
  11   6  -3  253.57   24.20
 -11   6   3  234.78   20.90
 -10  -6   3  204.78   15.80
  10  -6  -3  196.78   13.40
 -10  -6   3  219.48   16.60
 -10   6   3  253.27   19.90
  10   6  -3  179.28   12.60
  10   6  -3  200.68   21.80
   9  -6  -3  116.79   11.20
  -9  -6   3  120.79   11.60
  -9  -6   3  139.89   12.80
   9   6  -3  133.09   18.00
  -9   6   3  141.49   16.40
   9   6  -3  115.59    9.80
  -8  -6   3  145.69   13.20
  -8  -6   3  147.59   12.60
   8   6  -3  163.48   11.30
  -8   6   3  152.28   16.10
   8   6  -3  164.58   18.20
  -7  -6   3   -2.90    4.00
  -7  -6   3   -0.60    4.50
  -7   6   3    8.80    7.60
   7   6  -3    8.50    3.40
   7   6  -3    5.60    8.40
  -6  -6   3    2.80    3.50
   6  -6  -3   -2.20    4.70
  -6  -6   3    0.40    4.90
   6   6  -3   -3.10    8.10
  -6   6   3    2.30    7.00
   6   6  -3    5.20    3.50
  -5  -6   3  238.68   17.70
   5  -6  -3  220.18   16.60
  -5  -6   3  263.87   16.00
   5   6  -3  229.18   15.10
   5   6  -3  285.77   20.80
  -5   6   3  250.67   18.90
  -4  -6   3  227.98   14.40
   4  -6  -3  197.18   15.10
  -4  -6   3  206.78   16.40
   4   6  -3  215.28   14.10
  -4   6   3  267.87   18.40
   4   6  -3  223.78   19.30
   3  -6  -3  141.99   12.30
  -3  -6   3  163.38   11.50
  -3  -6   3  151.48   13.70
   3   6  -3  159.38   11.70
  -3   6   3  154.58   16.90
   3   6  -3  130.29   16.00
   2  -6  -3  786.62   37.30
  -2  -6   3  795.22   35.00
  -2  -6   3  732.83   38.60
   2   6  -3  833.72   39.10
   2   6  -3  815.62   36.20
  -2   6   3  840.72   38.30
  -1  -6   3 1115.49   45.40
   1  -6  -3 1134.69   48.60
  -1  -6   3 1018.20   49.70
   1   6  -3 1122.19   47.20
   1   6  -3 1155.08   49.90
   0  -6  -3  332.87   21.00
   0  -6   3  402.96   19.40
   0   6   3  376.36   24.10
   0   6  -3  371.56   24.60
   0   6  -3  394.66   21.20
  -1  -6  -3  464.95   25.20
   1  -6   3  463.55   22.00
   1   6   3  488.15   27.70
  -1   6  -3  458.05   24.20
  -1   6  -3  470.35   28.20
  -2  -6  -3   13.30    4.40
  -2   6  -3   18.40    5.00
   2   6   3   21.40    9.40
  -2   6  -3   19.70    9.60
   3  -6   3   48.70    6.10
  -3  -6  -3   48.10    7.70
  -3   6  -3   50.39   11.30
   3   6   3   50.89   11.20
  -3   6  -3   47.20    7.80
  -4  -6  -3   74.99    9.50
   4  -6   3   77.19    6.90
   4   6   3   93.39   16.70
  -4   6  -3  116.29   17.30
   5  -6   3   49.00    5.40
  -5  -6  -3   60.59    8.90
  -5   6  -3   60.89   14.10
   5   6   3   44.00   12.60
  -5   6  -3   60.89    8.50
  -6  -6  -3  162.88   13.40
   6   6   3  142.29   19.90
  -6   6  -3  177.58   21.30
  -6   6  -3  152.58   12.80
  -7  -6  -3  381.46   23.20
  -7   6  -3  410.66   23.30
   7   6   3  419.56   29.70
  -7   6  -3  409.36   30.10
  -8  -6  -3   24.50    5.80
   8   6   3   29.10   13.60
  -8   6  -3   11.20    5.50
  -9  -6  -3    9.20    5.40
  -9   6  -3    6.80    5.10
   9   6   3    1.50   11.50
 -10  -6  -3  210.08   15.90
  10   6   3  201.08   27.80
 -10   6  -3  144.89   14.30
 -11  -6  -3  142.29   13.80
 -11   6  -3  130.39   13.40
  11   6   3  171.98   25.80
 -12  -6  -3   10.90    6.00
 -12   6  -3   19.00    6.60
  12   6   3   42.30   19.10
 -13  -6  -3   17.20    7.20
 -13  -6  -3   33.80    8.50
 -13   6  -3   27.30    7.00
  13   6   3   34.20   21.80
  13   6   3   26.60    9.20
  13   6   3   27.30    5.00
 -14  -6  -3   29.10    8.80
 -14  -6  -3   22.30    8.50
  14   6   3   18.10    4.40
  14   6   3   36.40   23.10
 -14   6  -3   15.30    7.20
  14   6   3   12.00    7.80
 -15  -6  -3    5.40    8.00
 -15  -6  -3    1.10    8.50
 -15   6  -3   -0.10    7.10
 -16  -6  -3  124.19   20.60
 -16  -6  -3  136.19   19.40
 -16   6  -3  124.09   14.60
 -17  -6  -3   74.69   16.00
 -17   6  -3   69.59   10.60
 -18  -6  -3  174.08   22.60
 -18  -6  -3  155.58   22.00
 -18   6  -3  148.59   16.70
 -19  -6  -3   64.29   15.60
 -19  -6  -3   48.80   19.40
 -19   6  -3   45.30   10.10
 -20  -6  -3   48.10   19.70
 -20  -6  -3   34.10   16.00
 -20   6  -3   63.19   17.70
 -20   6  -3   44.70   10.60
 -21  -6  -3   22.40   15.30
 -21  -6  -3  -20.70   15.40
 -21   6  -3   23.50   11.10
 -23  -7   3   68.09   16.90
 -23  -7   3   91.59   23.60
 -23   7   3   67.99   12.30
 -23   7   3   67.79   17.20
 -22  -7   3   12.90   13.00
 -22  -7   3    6.60   19.10
 -22   7   3   26.10   13.50
 -21  -7   3   40.40   14.50
 -21  -7   3   41.80   15.70
 -21   7   3   48.00   13.20
 -20  -7   3   44.70   15.70
 -20  -7   3   52.49   15.90
 -20   7   3   54.79   12.30
 -20   7   3   99.89   24.90
 -19  -7   3   26.00   12.60
 -19  -7   3   21.40   14.20
 -19   7   3   35.10   10.90
 -19   7   3   31.60   21.20
 -18  -7   3  146.49   22.80
 -18   7   3  162.28   17.10
 -18   7   3  158.98   24.80
  18   7  -3  146.89   49.99
 -17  -7   3   87.09   14.60
 -17  -7   3   97.99   14.10
 -17   7   3   89.89   20.80
  17   7  -3   84.29   25.70
  17   7  -3   96.19    9.10
 -16  -7   3   35.40   10.10
  16   7  -3   25.00   20.90
 -16   7   3   30.80   16.90
  16   7  -3   38.50    5.70
 -15  -7   3   -9.20    7.10
 -15  -7   3   10.00    7.20
  15   7  -3  -17.90   17.60
 -15   7   3   11.20   14.50
  15   7  -3    2.40    5.00
 -14  -7   3   91.09   13.60
 -14  -7   3  105.59   15.30
  14   7  -3  133.59   23.90
  14   7  -3   89.39    9.30
 -14   7   3  114.49   18.90
 -13  -7   3   19.30    6.90
 -13  -7   3   23.00    6.40
  13   7  -3   22.50    5.10
 -13   7   3   33.30   13.20
  13   7  -3    9.60   16.20
  12   7  -3   47.80   17.70
  12   7  -3   83.59    9.10
 -11  -7   3  322.97   23.00
  11  -7  -3  342.77   19.10
 -11  -7   3  368.26   22.70
  11   7  -3  338.27   29.90
 -11   7   3  381.16   27.00
  11   7  -3  324.67   18.80
  10  -7  -3   45.60    9.10
  10   7  -3   49.10   15.50
  10   7  -3   64.39    8.50
  -9  -7   3  471.45   26.90
  -9  -7   3  447.06   27.50
  -9   7   3  477.35   29.10
   9   7  -3  482.55   24.10
   9   7  -3  495.25   32.50
  -8  -7   3  326.37   22.70
  -8  -7   3  318.47   20.80
   8   7  -3  363.56   19.40
   8   7  -3  338.27   26.90
  -8   7   3  330.17   23.70
  -7  -7   3   16.40    5.90
  -7  -7   3   19.90    5.20
   7   7  -3   10.90   10.70
   7   7  -3   12.90    4.40
  -7   7   3   16.70    8.90
  -6  -7   3  450.25   27.50
  -6  -7   3  454.25   25.10
   6  -7  -3  416.66   26.20
  -6   7   3  495.75   28.60
   6   7  -3  472.95   24.50
   6   7  -3  465.45   30.10
   5  -7  -3   -9.90    5.40
  -5  -7   3    3.00    3.90
  -5  -7   3    7.80    5.40
  -5   7   3   -2.00    8.30
   5   7  -3    9.30   10.20
   5   7  -3   -0.80    4.40
   4   7  -3   91.79   10.00
   3  -7  -3  460.15   26.70
  -3  -7   3  462.45   24.30
  -3  -7   3  450.15   28.10
   3   7  -3  444.66   24.50
  -3   7   3  464.25   28.10
   3   7  -3  442.06   29.40
  -2  -7   3    2.10    6.20
  -2  -7   3   -6.60    3.70
   2  -7  -3    7.70    5.80
   2   7  -3    0.70    4.20
   2   7  -3    1.50    9.70
   1  -7  -3   51.09   10.30
  -1  -7   3   33.00    6.70
  -1  -7   3   37.60    9.90
   1   7  -3   37.00    7.40
   1   7  -3   39.00   12.60
  -1   7   3   47.10   11.90
   0  -7  -3  169.88   14.50
   0  -7   3  139.79   11.20
   0   7   3  188.48   19.60
   0   7  -3  130.49   12.40
   0   7  -3  160.88   20.40
   1  -7   3  790.82   35.00
  -1  -7  -3  790.42   39.00
   1   7   3  869.01   41.60
  -1   7  -3  804.02   38.20
  -1   7  -3  800.42   41.40
  -2  -7  -3   55.99   10.30
   2  -7   3   77.99    8.20
   2   7   3   93.69   16.30
  -2   7  -3   68.29    9.60
  -2   7  -3  101.99   17.30
  -3  -7  -3  176.28   15.00
   3  -7   3  189.78   12.10
   3   7   3  184.48   21.60
  -3   7  -3  172.08   21.50
  -3   7  -3  185.68   14.50
  -4  -7  -3  343.37   22.30
   4  -7   3  327.77   17.50
  -4   7  -3  354.06   21.50
  -4   7  -3  360.36   31.20
   4   7   3  349.96   27.90
   5  -7   3   46.90    6.80
  -5   7  -3   69.39    9.90
   5   7   3   31.50   12.80
  -5   7  -3   31.40   12.60
   6  -7   3  106.09    8.50
  -6  -7  -3  128.69   12.70
   6   7   3   97.69   18.90
  -6   7  -3   94.49   12.30
  -6   7  -3  127.59   22.30
   7  -7   3  563.94   23.70
  -7  -7  -3  493.05   29.80
  -7   7  -3  587.34   37.50
   7   7   3  572.64   37.60
  -7   7  -3  607.04   30.90
  -8  -7  -3  162.78   14.80
  -8   7  -3  158.38   14.90
   8   7   3  204.98   27.00
  -8   7  -3  140.99   24.50
  -9  -7  -3  585.54   32.70
  -9   7  -3  618.84   40.30
  -9   7  -3  620.24   32.50
   9   7   3  664.13   43.20
 -10  -7  -3   72.79   11.80
  10   7   3   41.80   17.30
 -10   7  -3   71.39   20.00
 -10   7  -3   46.00    8.90
 -11  -7  -3   78.89   13.00
 -11   7  -3   67.59   20.40
  11   7   3   66.69   21.30
 -11   7  -3   72.59   11.80
 -12  -7  -3   97.99   13.50
 -12  -7  -3   99.89   14.00
 -12   7  -3  111.49   14.00
  12   7   3   81.89   23.60
 -12   7  -3  138.19   25.70
 -13  -7  -3    5.70    7.00
 -13  -7  -3   -8.10    7.90
  13   7   3   10.00   13.40
 -13   7  -3   -6.90    7.60
  13   7   3   -4.60    5.30
 -13   7  -3   -7.30   20.90
 -14  -7  -3   -0.90   11.50
 -14  -7  -3   13.90    9.90
 -14   7  -3   -0.30    8.00
  14   7   3    7.40   11.20
  14   7   3    9.90    5.40
 -15  -7  -3   22.10   13.20
  15   7   3    8.00    5.40
 -15   7  -3    5.50    8.50
  15   7   3   11.50   10.20
 -16  -7  -3   38.60   12.00
 -16  -7  -3   48.30   12.90
 -16   7  -3   36.10    9.60
 -17  -7  -3  -11.00   16.50
 -17  -7  -3   15.60   15.20
 -17   7  -3   -2.60    9.60
 -18  -7  -3   19.50   15.80
 -18  -7  -3   -2.30   15.30
 -18   7  -3    2.10   11.60
 -19  -7  -3   14.80   14.00
 -19  -7  -3   10.20   15.50
 -19   7  -3   48.20   14.00
 -20  -7  -3   26.80   14.40
 -20  -7  -3   34.70   15.20
 -20   7  -3   19.30   12.70
 -21  -7  -3   93.99   17.60
 -21  -7  -3   66.89   18.00
 -21   7  -3   51.79   13.00
 -21   7  -3   50.29   21.40
 -22  -8   3   58.69   15.40
 -22  -8   3   40.80   16.70
 -22   8   3   54.19   18.00
 -21  -8   3  -14.20   12.80
 -21  -8   3   12.80   16.30
 -21   8   3  -29.40   16.30
 -20  -8   3    0.70   16.60
 -20  -8   3    5.30   12.90
 -20   8   3  -23.30   13.90
 -19  -8   3   12.40   12.30
 -19  -8   3   -8.30   12.80
 -19   8   3   10.80   23.50
 -18  -8   3  176.08   25.80
 -18   8   3  170.78   27.00
  18   8  -3  149.49   12.00
 -18   8   3  134.89   18.20
 -17  -8   3  164.38   25.60
 -17  -8   3  244.18   24.80
 -17   8   3  176.78   18.40
 -17   8   3  209.08   33.90
  17   8  -3  188.18   12.90
 -16  -8   3  347.47   29.40
 -16  -8   3  489.75   31.90
 -16   8   3  461.25   37.10
  16   8  -3  460.05   22.30
 -15  -8   3   89.29   12.60
 -15  -8   3  128.39   20.50
 -15   8   3  122.89   21.70
  15   8  -3  114.39   11.10
 -14  -8   3   48.00   13.90
 -14  -8   3   42.30   10.50
  14   8  -3   43.40    7.30
  14   8  -3   75.99   24.60
 -14   8   3   51.29   18.50
 -13  -8   3   45.50   11.80
 -13  -8   3   39.40    9.10
  13   8  -3   55.89    8.40
 -13   8   3   73.69   17.90
  13   8  -3   73.19   23.20
  12  -8  -3   80.09   10.80
 -12  -8   3   76.19   11.90
 -12  -8   3   69.89   11.30
  12   8  -3   81.69   10.20
 -12   8   3   79.99   17.40
  12   8  -3  110.09   22.90
  11  -8  -3   91.49   15.20
 -11  -8   3   75.89   13.50
 -11  -8   3   82.39   13.70
  11   8  -3   71.49   20.00
  11   8  -3   59.89   10.10
 -11   8   3   91.19   17.10
 -10  -8   3   82.89   13.60
 -10  -8   3   76.09   11.50
  10  -8  -3   81.69   12.80
  10   8  -3   82.49   20.20
  10   8  -3   57.59    9.80
 -10   8   3   91.99   16.40
  -9  -8   3   25.90    8.20
  -9  -8   3   31.10    7.90
  -9   8   3    9.20   11.70
   9   8  -3   36.00   16.60
   9   8  -3   14.60    5.70
  -8  -8   3   58.19   11.90
  -8  -8   3   62.09   10.40
   8   8  -3   66.49   17.90
   8   8  -3   72.09    9.50
  -8   8   3   48.60   14.00
  -7  -8   3   37.90    8.20
  -7  -8   3   20.90    6.90
   7   8  -3   22.90    6.10
   7   8  -3   30.30   14.60
  -7   8   3   37.40   13.10
  -6  -8   3  548.85   30.00
  -6  -8   3  501.85   32.30
   6   8  -3  539.05   29.00
  -6   8   3  582.64   33.70
   6   8  -3  588.14   36.10
   5   8  -3   49.40   15.00
   5   8  -3   67.59   10.60
  -4  -8   3 1344.17   57.19
  -4  -8   3 1270.77   61.69
   4  -8  -3 1334.87   60.59
   4   8  -3 1402.36   57.69
   4   8  -3 1361.76   61.39
  -4   8   3 1290.47   58.99
  -3  -8   3   53.49    9.40
   3  -8  -3   70.79   12.50
  -3  -8   3   42.10   10.60
   3   8  -3   60.89    9.60
  -3   8   3   58.49   14.10
   3   8  -3   41.90   14.10
   2  -8  -3   11.80    6.70
  -2  -8   3    9.10    4.60
  -2  -8   3   -5.10    6.80
   2   8  -3   -4.30   11.20
  -2   8   3    4.20   10.30
   2   8  -3    6.50    5.00
  -1  -8   3   10.60    7.70
   1  -8  -3   20.50    6.90
  -1  -8   3   15.20    5.00
   1   8  -3   16.20   12.00
   1   8  -3   22.40    6.60
   0  -8   3    5.70    4.50
   0  -8  -3    1.40    6.00
   0   8   3    2.10   10.80
   0   8  -3    8.80    5.60
   0   8  -3   16.50   12.90
   2  -8   3  708.53   32.40
  -2  -8  -3  701.53   37.30
  -2   8  -3  692.73   35.70
   2   8   3  705.93   41.00
  -2   8  -3  711.23   41.40
   3  -8   3  333.37   19.30
  -3  -8  -3  404.56   25.10
  -3   8  -3  333.97   22.60
   3   8   3  429.06   32.10
   4  -8   3  290.57   16.60
  -4  -8  -3  254.07   20.30
   4   8   3  299.07   29.20
  -4   8  -3  271.07   20.00
  -4   8  -3  303.57   28.90
  -5  -8  -3   24.00    7.60
   5  -8   3   27.30    5.30
   5   8   3   11.20   14.40
  -5   8  -3   27.80    7.60
  -5   8  -3   26.90   15.10
  -6  -8  -3   98.09   13.50
   6  -8   3  104.69    9.40
  -6   8  -3  121.09   21.50
  -6   8  -3   94.99   13.00
   6   8   3  148.49   23.50
   7  -8   3   78.59    8.40
  -7  -8  -3   73.59   13.10
  -7   8  -3   64.39   10.50
  -7   8  -3   82.39   19.40
   7   8   3  110.19   22.60
  -8  -8  -3   18.60    7.20
  -8   8  -3   21.40   16.20
  -8   8  -3   23.40    7.10
   8   8   3    7.30   17.90
  -9  -8  -3   25.90    9.60
  -9   8  -3   14.10   16.50
  -9   8  -3   16.50    7.00
   9   8   3    2.20   19.60
 -10  -8  -3  120.79   13.60
 -10   8  -3  181.08   27.80
 -10   8  -3  152.78   15.60
  10   8   3  117.09   26.90
 -11  -8  -3   -4.00    8.20
 -11   8  -3   13.20    8.30
 -11   8  -3    0.50   19.30
 -12  -8  -3   69.19   16.00
 -12  -8  -3   56.79   15.60
 -12   8  -3   71.69   15.80
 -12   8  -3   61.09   25.00
 -13  -8  -3   77.59   18.30
  13   8   3   37.50    6.90
 -13   8  -3   42.50   23.70
 -13   8  -3   39.70   11.30
 -14  -8  -3  300.27   26.10
 -14  -8  -3  329.97   29.70
  14   8   3  286.67   17.30
 -14   8  -3  332.17   44.00
 -14   8  -3  268.87   21.60
 -15  -8  -3  175.18   26.90
 -15  -8  -3  163.58   26.20
 -15   8  -3  126.99   17.50
  15   8   3  157.08   23.60
  15   8   3  159.58   12.40
 -15   8  -3  118.69   36.30
 -16  -8  -3   70.89   19.90
 -16  -8  -3   94.49   21.20
 -16   8  -3   50.29   13.70
  16   8   3   96.39   15.70
  16   8   3   86.19   10.70
 -17  -8  -3   -3.20   13.60
 -17   8  -3   -7.40   12.40
 -18  -8  -3   15.20   14.00
 -18  -8  -3   -1.60   14.20
 -18   8  -3   18.70   14.50
 -19  -8  -3   -9.60   14.10
 -19  -8  -3   -6.20   14.00
 -19   8  -3   22.00   15.80
 -21  -9   3  -18.30   16.40
 -21  -9   3   12.70   15.80
 -21   9   3  -29.00   21.40
 -20  -9   3   14.90   14.00
 -20  -9   3    6.10   15.50
 -20   9   3   22.40   20.50
 -19  -9   3   -0.10   15.90
 -19  -9   3   27.90   14.20
 -19   9   3   24.80   15.20
  19   9  -3   22.50    8.00
 -18  -9   3   68.69   16.50
 -18  -9   3   72.09   22.00
  18   9  -3   74.49    9.50
 -18   9   3   71.99   18.00
 -18   9   3   75.59   27.00
 -17  -9   3   -3.80   12.80
 -17  -9   3    4.60   16.20
  17   9  -3    1.60    7.70
 -17   9   3    3.50   22.70
 -16  -9   3   27.10   12.70
 -16  -9   3   16.50   14.50
 -16   9   3   19.70   21.20
  16   9  -3   -0.10    7.50
 -15  -9   3   17.10   15.60
 -15   9   3   47.00   19.90
  15   9  -3   25.20    7.60
 -14  -9   3  128.59   21.80
 -14  -9   3  122.39   20.10
 -14   9   3  132.89   23.60
  14   9  -3  103.69   13.10
 -13  -9   3  191.48   23.90
 -13   9   3  205.48   29.80
  13   9  -3  184.78   15.50
 -12  -9   3  119.99   18.90
  12  -9  -3   87.39   10.60
 -12  -9   3   75.69   15.40
  12  -9  -3  121.09   18.20
 -12   9   3  117.49   20.30
  12   9  -3   97.49   12.20
 -11  -9   3   61.19   12.70
  11  -9  -3  102.89   14.90
 -11  -9   3   93.69   15.30
  11   9  -3  106.29   12.40
  11   9  -3   98.39   27.20
 -10  -9   3  444.36   29.10
 -10  -9   3  437.16   26.00
  10   9  -3  407.76   40.20
 -10   9   3  406.96   33.20
  10   9  -3  441.96   25.20
  -9  -9   3  106.59   18.80
  -9  -9   3   94.89   14.10
  -9   9   3   96.39   19.70
   9   9  -3   88.49   22.20
   9   9  -3   86.59   12.10
  -8  -9   3    9.40    9.80
  -8  -9   3   18.70    7.00
   8   9  -3   11.90   16.70
   8   9  -3   25.00    6.60
  -8   9   3   26.00   14.80
  -7  -9   3   25.60    7.40
  -7   9   3   44.70   15.50
   7   9  -3   42.30   19.20
   7   9  -3   28.40    7.60
  -6  -9   3    8.10    8.50
  -6  -9   3   22.20    6.20
   6   9  -3   19.20    6.60
   6   9  -3   12.10   14.50
  -6   9   3    2.40   12.90
  -5  -9   3  161.28   19.10
  -5  -9   3  164.78   14.50
   5  -9  -3  176.78   18.40
   5   9  -3  146.79   14.20
   5   9  -3  164.08   27.10
  -5   9   3  128.19   19.90
   4  -9  -3  228.98   21.90
  -4  -9   3  259.27   18.50
  -4  -9   3  258.17   22.50
   4   9  -3  261.47   29.10
   4   9  -3  252.17   19.60
  -4   9   3  254.77   27.70
  -3  -9   3   99.09   16.00
  -3  -9   3   69.19   11.20
   3  -9  -3  101.09   15.10
   3   9  -3   72.89   12.00
   3   9  -3  104.39   20.90
  -3   9   3   81.59   17.40
  -2  -9   3  404.76   24.30
  -2  -9   3  401.36   29.10
   2  -9  -3  381.76   27.40
  -2   9   3  383.06   31.70
   2   9  -3  398.66   34.10
   2   9  -3  422.06   25.10
  -1  -9   3   15.10    5.90
  -1   9   3    5.10   13.10
   1   9  -3    3.80   14.90
   1   9  -3   10.80    6.20
   0  -9   3  164.58   14.10
   0  -9  -3  178.38   17.50
   0   9  -3  129.39   14.50
   0   9  -3  145.19   26.10
   1  -9   3   68.09   10.00
  -1  -9  -3   45.30    9.60
  -1   9  -3   37.20    7.30
   1   9   3   55.39   17.90
  -1   9  -3   47.40   16.80
   2  -9   3  164.68   13.50
  -2  -9  -3  185.68   17.60
   2   9   3  134.19   22.20
  -2   9  -3  172.28   16.20
   3  -9   3   76.19   10.50
  -3  -9  -3   81.99   14.30
  -3   9  -3   82.19   12.80
   3   9   3  101.69   21.70
  -3   9  -3   87.09   19.90
   4  -9   3   91.39   10.70
  -4  -9  -3   79.09   12.10
  -4   9  -3  120.69   22.90
  -4   9  -3  106.09   13.70
   4   9   3  108.69   21.50
   5  -9   3  237.38   15.80
  -5  -9  -3  238.38   22.80
  -5   9  -3  241.58   20.20
  -5   9  -3  261.27   32.70
   6  -9   3   29.80    6.10
  -6  -9  -3   36.50    9.80
  -6   9  -3   39.20   20.20
  -6   9  -3   14.00    9.80
  -7  -9  -3  346.27   22.50
   7  -9   3  322.57   17.80
  -7   9  -3  313.67   23.40
  -7   9  -3  306.17   37.10
   8  -9   3  303.27   16.00
  -8  -9  -3  251.47   23.50
  -8   9  -3  320.77   38.40
  -8   9  -3  273.97   20.50
  -9  -9  -3  116.29   20.40
  -9   9  -3   94.39   11.60
  -9   9  -3  112.39   25.50
 -10  -9  -3  273.57   26.00
 -10   9  -3  218.68   21.60
 -10   9  -3  284.97   42.10
 -11  -9  -3   84.89   18.80
 -11  -9  -3   83.99   16.60
 -11   9  -3  100.79   27.80
 -11   9  -3  105.59   15.50
 -12  -9  -3   77.79   17.00
 -12  -9  -3   82.19   19.90
  12   9   3   92.79   12.40
 -12   9  -3   81.59   18.40
 -12   9  -3   35.00   29.70
 -13  -9  -3   48.60   17.40
 -13  -9  -3   51.09   16.90
  13   9   3   75.39   12.10
 -13   9  -3   50.59   14.40
 -14  -9  -3    7.60   15.50
 -14  -9  -3   14.70   13.70
 -15  -9  -3   -4.80   12.00
 -15  -9  -3   -1.30   13.20
 -15   9  -3   21.90   13.80
  15   9   3    3.60    8.00
 -16  -9  -3  125.49   23.40
 -16  -9  -3  116.69   19.00
 -16   9  -3  168.38   25.70
  16   9   3  132.29   13.30
 -17  -9  -3   26.50   13.90
 -17  -9  -3   39.70   17.60
  17   9   3   11.90    8.60
 -17   9  -3    2.80   18.00
 -18  -9  -3   -4.60   15.00
 -18  -9  -3  -10.40   15.80
 -18   9  -3   22.30   19.50
 -19 -10   3   28.20   15.80
 -19 -10   3   31.00   17.70
  19  10  -3   22.00   11.00
 -18 -10   3  123.39   22.20
 -18 -10   3  113.59   17.70
  18  10  -3  119.59   15.80
 -18  10   3  170.68   26.00
 -17 -10   3  103.59   21.10
 -17 -10   3  142.99   24.20
  17  10  -3  111.79   12.70
 -17  10   3  128.29   29.80
 -17  10   3  161.98   27.80
 -16 -10   3   32.20   16.80
 -16 -10   3   -6.30   13.00
 -16  10   3   14.00   16.70
 -16  10   3   24.80   24.60
  16  10  -3    7.50    8.70
 -15 -10   3   30.90   20.10
 -15 -10   3   28.30   13.30
  15  10  -3   34.00    9.00
 -15  10   3   18.90   22.90
 -14 -10   3   46.80   20.40
 -14 -10   3   46.10   17.10
 -14  10   3   55.79   23.80
  14  10  -3   78.59   10.70
 -13 -10   3   31.10   14.90
 -13 -10   3   44.80   16.00
 -13  10   3   40.30   21.00
  12 -10  -3  303.67   27.20
  12 -10  -3  256.97   17.30
 -12 -10   3  305.07   29.00
 -12 -10   3  294.27   29.90
 -12  10   3  282.97   36.90
  12  10  -3  273.47   20.30
  11 -10  -3   25.70    7.50
 -11 -10   3   35.70   11.40
  11 -10  -3   33.50   15.90
 -11  10   3   31.60   21.00
  11  10  -3   13.10    8.90
 -10 -10   3   -1.80   11.50
  10 -10  -3   -1.40    7.20
 -10 -10   3   31.90   18.40
 -10  10   3   15.10   18.60
  10  10  -3   -4.20    7.50
  -9 -10   3   26.50   16.30
  -9 -10   3   43.60   12.80
  -9  10   3   71.79   20.20
   9  10  -3   31.70    8.40
  -8 -10   3  529.55   33.70
  -8 -10   3  529.55   38.90
  -8  10   3  634.14   42.60
   8  10  -3  645.34   32.70
  -7 -10   3    8.50    7.10
   7  10  -3   -6.80    6.90
  -7  10   3   -0.90   16.20
  -6 -10   3   -1.60   10.50
  -6 -10   3   17.60    8.10
   6  10  -3    4.10    6.70
  -6  10   3   -9.90   15.60
  -5 -10   3   81.29   12.40
  -5 -10   3   92.49   13.10
   5 -10  -3   70.39   15.10
  -5  10   3   75.79   20.20
   5  10  -3   76.49   12.50
   4 -10  -3   -6.30    9.80
  -4 -10   3   15.50    7.10
  -4 -10   3   -9.20   10.10
  -4  10   3    0.80   16.20
   4  10  -3  -10.70    7.10
  -3 -10   3   77.79   12.00
  -3 -10   3   56.99   11.60
   3 -10  -3   48.30   11.40
   3  10  -3   34.10   11.00
  -3  10   3   73.89   19.90
  -2 -10   3  669.63   34.70
  -2 -10   3  619.64   40.30
   2 -10  -3  702.53   40.40
  -2  10   3  677.33   45.10
   2  10  -3  654.43   37.30
  -1  10   3   45.60   17.40
   1  10  -3   50.09   20.10
   0 -10   3  428.36   25.20
   0 -10  -3  405.16   33.00
   0  10  -3  437.26   26.80
   0  10  -3  433.46   41.10
   0  10   3  392.66   37.50
   1 -10   3  153.68   14.60
  -1 -10  -3  155.68   19.40
  -1  10  -3  137.99   31.40
  -1  10  -3  111.09   14.40
   1  10   3  130.89   31.90
   2 -10   3   95.99   12.30
   2  10   3   73.59   22.00
  -2  10  -3   98.59   22.30
  -2  10  -3   72.39   11.60
   3 -10   3  163.68   14.50
  -3 -10  -3  111.59   17.30
  -3  10  -3  113.69   15.80
   3  10   3  145.49   29.20
  -3  10  -3  150.18   27.30
   4 -10   3    7.00    6.70
  -4  10  -3   14.80   20.10
  -5  10  -3   14.10    9.60
  -5  10  -3   36.30   22.00
   6 -10   3  333.27   19.80
  -6 -10  -3  331.07   29.60
  -6  10  -3  282.07   26.80
  -6  10  -3  330.57   43.80
   7 -10   3   10.70    7.30
  -7 -10  -3   28.80   17.70
  -7  10  -3    4.30   10.60
  -7  10  -3   15.30   29.50
  -8 -10  -3   24.20   12.30
  -8 -10  -3   -1.90   10.40
   8 -10   3   -4.20    7.00
  -8  10  -3   -1.10   11.60
  -9 -10  -3   13.80   13.00
  -9 -10  -3   36.10   15.90
 -10 -10  -3  273.27   31.10
 -10 -10  -3  272.67   32.40
 -10  10  -3  314.77   28.30
 -11 -10  -3    8.40   13.50
 -11 -10  -3    9.10   16.80
  11  10   3    8.40    8.10
 -11  10  -3   23.90   13.50
 -12 -10  -3   78.49   20.40
 -12 -10  -3  154.98   26.20
  12  10   3  120.69   14.70
 -12  10  -3  134.19   23.10
 -13 -10  -3   90.69   18.60
 -13 -10  -3   20.30   14.00
 -13  10  -3   47.80   19.80
  13  10   3   43.60    9.90
 -14 -10  -3   30.90   14.50
 -14 -10  -3   23.00   12.90
 -14  10  -3    5.30   19.20
  14  10   3    7.70    9.20
 -15 -10  -3   37.10   14.80
 -15 -10  -3   83.29   18.20
 -15  10  -3   62.79   20.20
  15  10   3   60.29   10.70
 -16 -10  -3  146.69   24.40
 -16 -10  -3   95.89   17.60
 -16  10  -3   56.79   19.20
 -17 -10  -3   24.80   17.40
 -17  10  -3    6.40   16.60
 -18 -11   3   73.39   19.80
 -18 -11   3  109.79   19.80
  18  11  -3  100.19   13.10
 -18  11   3   67.29   19.90
 -17 -11   3   -3.60   15.90
 -17 -11   3  -16.60   15.20
  17  11  -3   -3.20   11.20
 -17  11   3   38.50   17.70
 -16 -11   3   33.10   16.50
 -16 -11   3   16.50   17.30
  16  11  -3    5.70   10.70
 -16  11   3    8.50   16.60
 -15 -11   3  163.78   27.80
 -15 -11   3  152.08   22.90
  15  11  -3  117.49   18.60
 -15  11   3  125.79   21.40
 -14 -11   3  208.78   29.60
 -14 -11   3  272.27   27.20
  14  11  -3  235.18   23.20
 -14  11   3  189.08   28.80
 -13 -11   3  146.39   24.90
 -13 -11   3  133.29   22.40
  13  11  -3  185.28   20.40
  12 -11  -3    5.60    8.60
 -12 -11   3   -1.00   13.10
 -12 -11   3  -15.30   15.30
  12  11  -3   34.50   10.90
  11 -11  -3  -11.70    8.10
 -11 -11   3   22.40   19.00
  11 -11  -3  -13.40   18.30
 -11 -11   3    1.10   13.70
  11  11  -3   -3.90    9.00
 -10 -11   3   -5.00   11.80
 -10 -11   3    4.30   16.50
  10  11  -3   -2.70    9.30
   9 -11  -3   55.09    9.60
  -9 -11   3   61.19   22.30
  -9 -11   3   76.99   17.80
   9  11  -3   65.99   10.40
  -8 -11   3  309.67   26.10
   8 -11  -3  332.27   21.10
  -8 -11   3  276.47   33.90
   8  11  -3  317.87   21.50
   7 -11  -3  340.97   21.90
  -7 -11   3  314.47   32.50
  -7 -11   3  325.77   34.20
   7  11  -3  262.27   21.90
  -7  11   3  296.57   52.89
  -6 -11   3  365.86   29.30
  -6 -11   3  404.86   35.30
   6  11  -3  296.47   24.40
  -5 -11   3   12.20    9.90
  -5 -11   3   61.79   19.00
   5  11  -3    1.20    9.60
   4 -11  -3    0.80   12.70
  -4 -11   3   27.10    7.90
   4  11  -3   14.80    9.60
  -3 -11   3   84.99   24.40
  -3 -11   3   90.89   14.70
   3  11  -3   97.09   16.90
   2 -11  -3   32.60   14.60
  -2 -11   3   58.09   10.20
   2  11  -3   46.00   13.70
   1 -11  -3   41.00   16.00
   1  11  -3   48.10   13.20
   0 -11   3  175.08   16.00
   0 -11  -3  151.78   27.70
   0  11  -3  131.29   19.50
   1 -11   3   98.49   14.40
  -1 -11  -3   83.29   18.30
  -1  11  -3  124.19   22.50
  -2 -11  -3   51.09   22.20
  -3 -11  -3  266.87   41.60
   3 -11   3  201.48   18.50
  -3  11  -3  169.58   22.70
   4 -11   3  242.48   19.40
  -4 -11  -3  287.17   28.80
  -4  11  -3  248.58   24.70
  -5 -11  -3  499.95   38.40
   5 -11   3  474.25   26.80
  -5 -11  -3  453.85   33.20
  -5  11  -3  454.85   34.20
  -6 -11  -3  244.58   33.00
  -6 -11  -3  189.88   26.10
   6 -11   3  191.18   17.40
  -6  11  -3  208.38   28.60
  -7 -11  -3   36.90   16.90
  -7 -11  -3   39.40   16.20
   7 -11   3   43.20    9.00
  -7  11  -3   45.30   17.70
  -8 -11  -3   41.60   15.70
  -8 -11  -3   25.30   18.10
   8 -11   3    7.00    9.10
  -8  11  -3   23.10   14.30
  -9 -11  -3    6.20   13.70
  -9 -11  -3   -4.50   15.20
  -9  11  -3    2.10   15.70
 -10 -11  -3    8.80   12.70
 -10 -11  -3   34.10   15.20
 -10  11  -3    6.60   14.80
  10  11   3   35.10    9.50
 -11 -11  -3  277.57   29.60
 -11 -11  -3  218.28   25.50
 -11  11  -3  238.78   30.40
  11  11   3  268.17   21.60
 -12 -11  -3  216.08   28.10
 -12 -11  -3  268.37   26.50
  12  11   3  220.68   21.70
 -12  11  -3  176.28   28.00
 -13 -11  -3   97.19   15.80
 -13 -11  -3   71.99   16.00
  13  11   3   90.69   12.20
 -13  11  -3  125.99   23.50
 -14 -11  -3    9.20   13.50
 -14 -11  -3   24.50   16.90
  14  11   3   38.00   11.40
 -14  11  -3   -9.20   17.30
 -15 -11  -3    6.10   17.70
 -15 -11  -3   48.40   17.80
  15  11   3   -1.60   11.50
 -15  11  -3   26.50   17.60
 -15 -12   3  -14.70   18.70
 -15 -12   3   -8.80   16.40
 -15  12   3   40.60   17.50
  15  12  -3  -21.60   14.30
 -14 -12   3   13.90   15.80
 -14 -12   3   55.69   17.90
 -14  12   3   47.80   15.60
  14  12  -3   20.10   13.90
 -13 -12   3  315.07   29.90
 -13 -12   3  286.57   33.10
  13 -12  -3  309.17   21.40
  13  12  -3  310.87   28.70
 -13  12   3  314.07   32.20
  12 -12  -3   48.60   11.10
 -12 -12   3   16.90   18.10
 -12 -12   3   17.40   13.90
  12  12  -3   69.49   20.20
 -11 -12   3   57.99   17.50
  11 -12  -3   43.70   11.50
 -11 -12   3   73.69   16.80
  10 -12  -3   30.70   10.10
 -10 -12   3   11.40   13.40
 -10 -12   3   16.80   17.80
  10  12  -3    0.80   16.50
  -9 -12   3  163.48   25.50
   9 -12  -3  141.19   18.30
  -9 -12   3  170.48   28.70
   9  12  -3  180.88   24.10
  -8 -12   3   40.00   16.70
   8 -12  -3   32.20   10.00
  -8 -12   3   16.00   17.90
   8  12  -3   19.40   12.30
  -7 -12   3   11.20   15.10
  -7 -12   3   38.00   19.90
   7 -12  -3   19.60    9.50
   7  12  -3   27.20   12.20
  -6 -12   3  129.29   28.80
  -6 -12   3  136.49   23.30
   6 -12  -3  102.19   17.10
   6  12  -3  122.99   20.80
  -5 -12   3  174.18   22.50
   5 -12  -3  197.08   19.60
  -5 -12   3  181.88   34.50
   5  12  -3  212.08   24.10
  -4 -12   3  425.36   47.80
   4 -12  -3  455.65   28.80
   4  12  -3  420.86   33.00
  -3 -12   3   71.89   15.30
   3 -12  -3   67.09   19.30
   3 -12  -3   79.19   11.60
   3  12  -3   71.59   17.90
   2 -12  -3   67.89   21.40
  -2 -12   3   11.50   10.90
   2  12  -3   37.50   16.70
   1 -12  -3  512.75   46.80
  -1 -12   3  551.94   30.30
   1 -12  -3  543.95   35.10
   1  12  -3  415.56   36.80
   0 -12   3   19.90   10.40
   0 -12  -3   18.00   22.50
   0 -12  -3   13.30   11.50
   0  12  -3   -4.30   12.00
  -1 -12  -3   48.50   20.40
   1 -12   3   51.79   11.80
  -1 -12  -3   62.19   22.30
  -1  12  -3   20.90   14.50
   2 -12   3  153.18   18.40
  -2 -12  -3  166.18   29.80
  -2 -12  -3  147.09   21.20
  -2  12  -3   97.59   21.20
  -3 -12  -3  105.79   21.00
  -3 -12  -3   61.09   23.40
   3 -12   3   87.99   13.20
  -3  12  -3   92.19   19.90
   4 -12   3   47.10   10.80
  -4 -12  -3   65.29   16.30
  -4 -12  -3   63.49   18.80
  -4  12  -3   31.50   14.60
  -5 -12  -3  125.29   24.90
   5 -12   3  102.99   17.70
  -5 -12  -3  108.19   23.50
  -5  12  -3   73.89   18.30
   6 -12   3   51.89   10.80
  -6 -12  -3   38.50   15.40
  -6 -12  -3   41.20   16.20
  -6  12  -3   46.10   13.30
  -7 -12  -3  178.88   29.50
  -7 -12  -3  148.09   24.50
   7 -12   3  191.08   20.10
  -7  12  -3  222.18   26.90
  -8 -12  -3   50.69   13.80
   8 -12   3   16.30   11.30
  -8 -12  -3   13.20   16.10
   8  12   3   37.70   14.40
  -8  12  -3   28.60   16.00
  -9 -12  -3   91.89   19.90
  -9 -12  -3  104.19   17.80
   9 -12   3   93.19   12.10
  -9  12  -3  118.29   18.50
 -10 -12  -3   25.20   14.10
 -10 -12  -3   59.89   16.80
 -10  12  -3   46.10   16.10
  10  12   3   29.40   26.60
 -11 -12  -3  244.98   31.50
 -11 -12  -3  193.88   28.00
  11  12   3  240.78   27.90
 -11  12  -3  237.18   30.00
 -12 -12  -3   49.99   16.70
 -12 -12  -3   14.80   18.20
 -12  12  -3   38.00   17.60
  12  12   3   20.80   13.30
 -13 -12  -3   11.50   15.10
  13  12   3   17.30   15.40
 -13  12  -3   38.00   18.50
 -12 -13   3   39.70   24.60
  12 -13  -3   45.70   16.20
 -12 -13   3   66.79   18.70
 -12  13   3   76.89   17.60
  12  13  -3   59.09   20.30
  11 -13  -3  356.16   27.00
 -11 -13   3  336.07   40.40
 -11 -13   3  364.06   34.00
 -11  13   3  447.36   35.50
  11  13  -3  371.46   35.30
  10 -13  -3  143.79   20.10
 -10 -13   3  112.59   16.80
 -10 -13   3   97.19   23.30
  10  13  -3   74.49   19.60
   9 -13  -3  132.39   16.50
  -9 -13   3  138.49   22.50
  -9 -13   3  168.38   24.80
   9  13  -3  135.69   22.20
   8 -13  -3   21.70   11.40
  -8 -13   3   70.49   22.10
   8  13  -3   11.00   15.50
   7 -13  -3  101.89   15.30
  -7 -13   3  114.99   21.00
  -7 -13   3  131.39   23.40
   7  13  -3  107.59   20.50
   6 -13  -3   -2.70   11.30
  -6 -13   3    1.50   14.00
  -6 -13   3   38.70   20.20
   6  13  -3  -20.40   13.70
  -5 -13   3   29.00   15.10
  -5 -13   3   18.30   20.10
  -4 -13   3   63.39   18.20
   4 -13  -3   51.99   14.90
   3 -13  -3  437.96   47.00
  -3 -13   3  451.85   38.60
   3  13  -3  472.85   34.70
  -2 -13   3   36.50   14.00
   2 -13  -3   11.00   13.40
   2 -13  -3   40.40   21.80
   2  13  -3   31.50   13.30
   1 -13  -3  -10.30   18.90
   1 -13  -3  -29.50   14.90
  -1 -13   3    1.30   22.40
   1  13  -3   25.50   13.80
   0 -13  -3   74.39   21.40
   0 -13  -3  -10.10   15.70
   0 -13   3   25.60   13.50
   0  13  -3   42.00   13.70
  -1 -13  -3  330.67   35.00
   1 -13   3  283.27   29.70
  -1 -13  -3  362.26   42.70
  -1  13  -3  360.76   28.70
   2 -13   3   22.90   12.70
  -2 -13  -3   36.40   18.30
  -2 -13  -3   45.10   19.70
  -2  13  -3   71.39   13.90
   3 -13   3   20.70   13.80
  -3 -13  -3  -16.90   13.30
  -3 -13  -3   35.30   18.10
  -3  13  -3   37.10   14.40
  -4 -13  -3   30.00   17.00
   4 -13   3   34.80   13.50
  -4 -13  -3   42.20   19.10
  -4  13  -3   50.49   14.10
   5 -13   3   73.49   13.70
  -5 -13  -3   46.90   19.80
  -5 -13  -3   48.20   15.70
   5  13   3   70.29   16.10
  -5  13  -3   67.69   15.80
  -6 -13  -3   19.60   17.00
   6 -13   3    1.60   12.90
  -6 -13  -3   15.00   13.50
   6  13   3   -7.70   13.70
  -6  13  -3   26.00   14.50
  -7 -13  -3  268.37   34.40
   7 -13   3  207.28   24.20
  -7 -13  -3  250.77   26.60
  -7  13  -3  296.57   32.10
   7  13   3  222.38   28.50
  -8 -13  -3   59.29   18.80
  -8 -13  -3   85.19   18.10
   8 -13   3   37.10   13.70
  -8  13  -3   71.79   17.30
   8  13   3   47.60   18.10
  -9 -13  -3  360.06   33.80
  -9 -13  -3  390.56   41.80
  -9  13  -3  383.76   36.10
   9  13   3  358.36   34.20
  10  13   3   43.10   19.00
   8 -14  -3  -33.40   15.60
  -8 -14   3   67.49   25.40
  -8 -14   3  -17.00   16.90
  -8  14   3    2.70   16.20
   8  14  -3   -2.30   15.00
  -7 -14   3   43.80   16.50
  -7 -14   3  -11.30   25.50
  -7  14   3   30.50   17.00
   7  14  -3  -28.80   14.50
  -6 -14   3  110.69   29.60
  -6 -14   3  113.39   18.70
   6 -14  -3  112.29   21.70
   6  14  -3   94.89   18.20
   5 -14  -3  371.36   32.90
  -5 -14   3  361.96   33.40
   5  14  -3  354.16   31.00
  -5  14   3  362.16   32.80
   4 -14  -3   38.90   21.50
  -4 -14   3  114.09   19.10
  -4  14   3   58.79   14.90
   4  14  -3   67.79   15.80
  -3 -14   3   11.60   16.20
   3 -14  -3   23.40   19.40
  -2 -14   3  -17.30   16.80
   2 -14  -3    6.30   16.30
  -1 -14   3   65.09   21.30
   1 -14  -3   29.90   18.10
   1 -14  -3   82.99   24.40
   1  14  -3  115.89   19.00
   0 -14  -3   42.40   25.80
   0 -14   3   11.00   19.20
   0 -14  -3   19.00   15.70
   0  14  -3   60.39   16.90
   0  14   3   24.10   13.40
  -1 -14  -3   58.79   15.50
  -1 -14  -3   58.39   24.60
   1 -14   3   59.69   21.50
   1  14   3   70.79   14.50
  -1  14  -3   61.49   16.30
  -2 -14  -3   67.19   15.80
  -2 -14  -3  134.99   27.30
   2 -14   3   86.99   19.00
  -2  14  -3   83.09   17.90
   2  14   3   90.99   15.60
  -3 -14  -3  414.66   45.50
   3 -14   3  381.76   36.60
  -3 -14  -3  351.26   31.50
   3  14   3  401.16   30.60
  -3  14  -3  503.65   39.30
  -4 -14  -3   10.20   24.40
  -4 -14  -3    0.40   15.10
   4 -14   3  -17.40   16.90
  -4  14  -3    2.80   17.30
   5 -14   3  -20.60   15.40
  -5 -14  -3   19.80   23.80
  -5 -14  -3   24.90   16.10
   5  14   3   55.49   14.90
  -5  14  -3  -15.10   17.60
 -27   0   4   -7.10   12.50
 -27   0   4    3.00   10.90
 -26   0   4    9.40   11.10
 -26   0   4   -6.70   10.10
 -25   0   4    3.60    8.80
 -25   0   4   -7.80    9.60
 -24   0   4   -5.70    8.60
 -24   0   4   15.60    8.30
 -23   0   4    6.80    6.80
 -23   0   4   -4.20    7.60
 -22   0   4  157.68   14.00
 -22   0   4  180.78   13.40
 -21   0   4   -1.30    6.50
 -21   0   4   -6.30    5.30
 -20   0   4 1172.38   47.80
 -20   0   4 1204.08   49.50
 -19   0   4    4.70    4.90
 -19   0   4    1.00    4.20
 -18   0   4  147.39   10.30
 -18   0   4  140.99   11.50
 -17   0   4    0.10    4.30
 -17   0   4   -2.40    3.40
 -16   0   4   11.50    4.30
 -16   0   4    3.70    3.20
 -15   0   4    0.50    2.90
 -15   0   4    7.70    3.40
 -14   0   4  542.35   24.50
  14   0  -4  552.94   28.30
 -14   0   4  551.74   23.20
 -14   0   4  542.55   21.50
 -13   0   4    3.10    3.10
 -13   0   4    6.60    2.90
 -13   0   4    6.90    2.50
 -12   0   4 2191.78   76.79
 -12   0   4 2127.89   77.99
  12   0  -4 2215.38   80.99
 -12   0   4 2129.09   79.69
 -11   0   4    2.70    2.70
  11   0  -4    3.90    4.30
 -11   0   4    3.10    3.30
 -11   0   4    2.70    2.40
 -10   0   4  968.90   33.50
 -10   0   4  936.91   35.70
  10   0  -4  782.52   35.50
 -10   0   4  867.01   33.20
   9   0  -4    2.00    3.50
  -9   0   4    4.80    2.50
  -9   0   4    4.20    2.20
  -9   0   4    5.10    2.40
   8   0  -4 3780.12  131.39
   8   0  -4 3740.23  133.99
  -8   0   4 3923.51  131.49
  -8   0   4 3748.72  132.19
  -8   0   4 3753.92  133.89
   7   0  -4    4.00    2.90
  -7   0   4    3.10    2.20
  -7   0   4    1.70    1.60
   7   0  -4    0.70    1.50
  -7   0   4   -0.30    1.50
  -6   0   4 3034.80  103.69
   6   0  -4 2865.31  103.79
   6   0  -4 2960.00  104.89
  -5   0   4    2.10    1.90
   5   0  -4    1.00    1.90
   5   0  -4    2.50    2.40
  -5   0   4   -0.30    2.30
   4   0  -4 1414.06   52.09
  -4   0   4 1527.05   52.19
  -4   0   4 1421.86   52.79
   4   0  -4 1396.36   52.59
   3   0  -4    4.50    2.10
   3   0  -4    1.90    1.90
  -3   0   4    5.60    2.20
  -3   0   4    1.70    2.20
  -2   0   4 5549.54  195.18
   2   0  -4 5649.63  194.88
   2   0  -4 5669.03  194.98
  -1   0   4    0.20    1.90
  -1   0   4    2.50    1.60
   1   0  -4    1.90    1.90
   1   0  -4    3.50    1.90
   0   0  -4 5158.08  177.18
   0   0  -4 5147.79  177.18
   0   0   4 5052.19  177.38
   0   0   4 5051.19  176.98
  -1   0  -4    0.40    2.10
   1   0   4   -1.40    1.70
  -1   0  -4   -0.10    2.00
  -2   0  -4 3121.79  108.19
   2   0   4 3031.60  108.09
  -3   0  -4    1.40    2.40
   3   0   4    3.60    2.40
   4   0   4  864.11   34.40
  -4   0  -4  913.01   34.60
  -4   0  -4  968.30   37.40
  -5   0  -4    5.10    3.00
  -5   0  -4   -0.10    2.30
   5   0   4    1.10    2.70
  -6   0  -4 2727.63   97.79
   6   0   4 2812.32   97.79
  -6   0  -4 2749.92  101.79
   7   0   4    2.80    3.30
  -7   0  -4    1.00    2.70
  -7   0  -4    0.00    3.30
  -8   0  -4  470.85   22.80
  -8   0  -4  472.45   19.60
   8   0   4  372.46   18.30
  -9   0  -4    9.50    4.90
  -9   0  -4    7.20    3.50
   9   0   4    6.40    4.10
 -10   0  -4 1137.69   43.60
 -10   0  -4 1167.88   48.90
 -11   0  -4   -1.80    4.20
 -11   0  -4   -7.50    3.90
 -12   0  -4    8.70    4.70
 -12   0  -4    6.00    4.40
 -13   0  -4   -5.40    3.90
 -13   0  -4   -1.80    4.70
 -14   0  -4    3.90    4.30
 -14   0  -4   -9.60    5.40
 -15   0  -4   -7.90    5.60
 -15   0  -4   -2.70    4.50
 -16   0  -4  944.51   44.20
 -16   0  -4  938.31   39.40
 -17   0  -4   -0.30    5.70
 -17   0  -4   -8.40    7.10
 -18   0  -4  255.17   16.10
 -18   0  -4  260.37   19.40
 -19   0  -4   13.90    9.40
 -19   0  -4    1.80    6.60
 -20   0  -4    0.30    7.40
 -20   0  -4   -5.50    9.90
 -21   0  -4   10.20   12.00
 -21   0  -4   -9.40    8.00
 -22   0  -4   -5.70    8.80
 -22   0  -4   -6.60   11.70
 -23   0  -4  -19.60   11.80
 -23   0  -4    0.00   17.60
 -27  -1   4  195.78   20.80
 -27  -1   4  223.08   20.50
 -27   1   4  182.18   18.60
 -26  -1   4   68.59   11.80
 -26   1   4   84.29   11.70
 -26   1   4   56.59   10.70
 -25  -1   4  204.58   17.50
 -25  -1   4  161.58   18.40
 -25   1   4  185.18   16.20
 -25   1   4  193.38   17.10
 -24  -1   4   -3.00    9.10
 -24  -1   4   -1.30    8.60
 -24   1   4   10.00    7.50
 -24   1   4    4.70    8.70
 -23  -1   4   24.50    8.50
 -23   1   4   37.00    7.70
 -23   1   4   41.30    8.40
 -22  -1   4   98.49   13.50
 -22  -1   4  115.59   12.20
 -22   1   4  136.49   12.60
 -22   1   4  108.29   11.30
 -21  -1   4   65.89   11.00
 -21  -1   4   62.69    8.80
 -21   1   4   65.79   10.20
 -21   1   4   54.19    9.00
 -20  -1   4  158.28   13.50
 -20  -1   4  145.19   12.00
 -20   1   4  159.48   11.30
 -20   1   4  175.08   12.40
 -19  -1   4   35.60    7.50
 -19  -1   4   27.60    6.20
 -19   1   4   32.50    6.00
 -19   1   4   43.80    6.70
 -18  -1   4  477.45   23.30
 -18  -1   4  495.05   24.90
 -18   1   4  476.25   22.50
 -18   1   4  515.75   23.60
 -17  -1   4   -2.20    3.90
 -17  -1   4   -4.90    4.20
 -17   1   4    6.00    4.80
 -17   1   4    0.30    4.30
 -17   1   4    4.20    3.50
 -16  -1   4  259.07   13.80
 -16  -1   4  224.98   14.50
 -16   1   4  225.18   12.50
 -16   1   4  220.38   12.60
 -16   1   4  233.78   13.60
 -15  -1   4  793.82   32.80
 -15  -1   4  776.52   34.20
 -15   1   4  772.62   31.20
 -15   1   4  819.52   32.10
 -15   1   4  803.82   33.10
  14  -1  -4  326.37   19.10
 -14  -1   4  316.87   15.70
 -14  -1   4  316.37   16.90
 -14   1   4  318.17   14.80
 -14   1   4  314.57   16.00
  14   1  -4  301.17   18.10
 -14   1   4  316.27   15.30
 -13  -1   4  971.00   39.80
 -13  -1   4  955.30   38.00
  13  -1  -4  970.70   39.70
  13   1  -4  964.20   39.70
 -13   1   4  974.90   37.00
  13   1  -4  977.80   42.90
 -13   1   4  954.50   38.50
 -13   1   4  990.50   37.30
 -12  -1   4  982.10   36.10
  12  -1  -4  943.61   39.50
 -12  -1   4 1007.80   40.40
 -12  -1   4 1020.60   38.60
 -12   1   4 1044.80   38.00
 -12   1   4 1006.90   38.10
  12   1  -4  910.41   39.40
 -12   1   4  990.50   39.10
  12   1  -4 1036.20   42.50
 -11  -1   4  385.96   15.40
  11  -1  -4  349.67   18.10
 -11  -1   4  374.66   18.30
 -11  -1   4  398.76   16.90
 -11   1   4  364.36   17.30
  11   1  -4  381.36   18.20
 -11   1   4  387.76   17.10
  11   1  -4  364.36   20.60
 -11   1   4  374.16   16.00
  10  -1  -4  216.98   12.40
 -10  -1   4  205.88   11.90
 -10  -1   4  222.68   12.40
 -10  -1   4  225.68   10.40
 -10   1   4  224.68   11.70
  10   1  -4  220.38   10.70
  10   1  -4  232.88   12.30
 -10   1   4  223.18   11.60
  10   1  -4  213.18   14.20
 -10   1   4  225.38   10.30
  -9  -1   4 2282.47   78.59
  -9  -1   4 2068.09   76.39
  -9  -1   4 2230.48   75.39
   9  -1  -4 2093.19   77.09
  -9   1   4 2173.78   74.79
  -9   1   4 2131.69   77.09
   9   1  -4 2107.59   78.69
   9   1  -4 2069.89   76.59
   9   1  -4 2017.70   75.39
   8  -1  -4  487.45   21.10
  -8  -1   4  564.74   20.00
  -8  -1   4  543.85   22.00
  -8  -1   4  478.95   20.40
  -8   1   4  452.75   21.80
   8   1  -4  473.25   19.70
   8   1  -4  492.85   22.30
   8   1  -4  464.85   20.20
  -7  -1   4 2803.32   99.69
  -7  -1   4 2821.02   98.19
  -7  -1   4 2668.83   97.49
   7  -1  -4 2747.43   97.09
   7   1  -4 2675.73   95.89
   7   1  -4 2683.13   98.09
   7   1  -4 2700.73   96.09
   6  -1  -4  745.63   28.90
  -6  -1   4  750.62   28.40
  -6  -1   4  735.23   29.40
  -6  -1   4  720.73   27.90
   6   1  -4  737.53   28.00
   6   1  -4  752.22   28.10
   6   1  -4  715.83   29.50
  -6   1   4  734.73   28.60
  -6   1   4  718.63   29.10
  -5  -1   4 1870.71   69.19
   5  -1  -4 1872.51   68.59
  -5  -1   4 1934.81   68.39
  -5  -1   4 2008.80   68.19
   5   1  -4 1897.61   67.99
  -5   1   4 1902.71   68.49
   5   1  -4 1856.61   69.19
  -5   1   4 1899.31   68.89
   5   1  -4 1916.11   67.89
   4  -1  -4  302.67   12.30
   4  -1  -4  306.97   14.30
   4   1  -4  323.37   14.00
   4   1  -4  312.37   14.00
  -4   1   4  346.27   14.50
   4   1  -4  321.07   14.80
  -4   1   4  356.36   12.40
  -4   1   4  303.67   14.60
  -3  -1   4  256.27   12.30
   3  -1  -4  238.88   10.50
   3  -1  -4  225.58   11.50
  -3  -1   4  270.27   11.60
  -3   1   4  258.67   10.30
   3   1  -4  234.68   11.30
  -3   1   4  238.78   12.00
   3   1  -4  244.48   11.80
  -3   1   4  241.58   11.60
   2  -1  -4  138.49    8.00
   2  -1  -4  126.89    7.10
  -2  -1   4  146.89    7.90
  -2  -1   4  140.39    8.10
  -2   1   4  135.49    7.10
   2   1  -4  142.79    7.90
   2   1  -4  142.39    7.90
  -2   1   4  129.09    7.70
  -1  -1   4  468.95   19.40
   1  -1  -4  482.95   19.60
   1  -1  -4  467.75   19.30
  -1  -1   4  497.45   19.60
  -1   1   4  485.55   19.30
  -1   1   4  461.45   19.30
   1   1  -4  453.15   19.30
   1   1  -4  457.45   19.10
   0  -1   4 1097.69   40.60
   0  -1   4 1083.79   40.30
   0  -1  -4 1074.99   41.00
   0  -1  -4 1092.99   40.60
   0   1   4 1107.39   41.00
   0   1   4 1074.79   40.40
   0   1  -4 1087.09   40.60
   0   1  -4 1078.59   40.00
   1  -1   4 1244.58   46.40
  -1  -1  -4 1308.07   46.30
   1  -1   4 1258.17   45.90
  -1  -1  -4 1355.96   47.60
  -1   1  -4 1111.39   47.60
   1   1   4 1275.47   46.20
  -1   1  -4 1197.78   45.50
   1   1   4 1290.87   47.40
   2  -1   4   80.29    6.40
  -2  -1  -4  100.99    6.80
   2   1   4   87.79    7.40
  -2   1  -4   76.49    5.60
   2   1   4   67.39    5.70
  -3  -1  -4 2012.40   69.19
  -3  -1  -4 1959.00   71.49
   3  -1   4 1842.72   69.39
  -3   1  -4 1850.71   69.69
   3   1   4 1918.91   71.59
   3   1   4 1905.11   68.99
  -3   1  -4 1995.60   71.49
  -4  -1  -4  925.11   38.00
   4  -1   4  907.21   36.00
  -4  -1  -4 1000.80   39.30
  -4   1  -4  939.51   35.80
   4   1   4  943.41   35.30
   4   1   4  950.80   38.60
  -4   1  -4  905.21   34.90
   5  -1   4 2603.54   91.99
  -5  -1  -4 2539.15   94.69
  -5  -1  -4 2639.64   91.09
   5   1   4 2511.35   90.89
  -5   1  -4 2567.34   91.79
  -6  -1  -4    5.60    2.70
   6  -1   4   -1.10    3.30
  -6  -1  -4    4.20    3.00
  -6   1  -4    6.60    2.10
   6   1   4    1.70    2.80
  -7  -1  -4  360.46   18.90
   7  -1   4  361.76   16.90
  -7  -1  -4  355.46   15.60
   7   1   4  336.37   15.30
  -7   1  -4  355.16   15.90
  -8  -1  -4 1362.96   56.19
  -8  -1  -4 1460.95   51.19
   8  -1   4 1414.46   52.49
  -8   1  -4 1392.26   51.99
   8   1   4 1366.86   50.79
  -9  -1  -4  544.55   26.90
  -9   1  -4  526.15   26.50
   9   1   4  554.44   21.70
  -9   1  -4  552.44   22.80
 -10  -1  -4   20.80    4.90
  10   1   4   16.80    3.90
 -11  -1  -4 1053.89   47.00
 -11   1  -4 1086.59   47.30
 -11   1  -4 1139.59   42.00
 -12  -1  -4  639.44   31.60
 -12   1  -4  625.24   26.00
 -12   1  -4  654.73   32.10
 -12   1  -4  631.64   26.50
 -13  -1  -4   -3.50    4.90
 -13   1  -4    1.00    3.40
 -13   1  -4    8.70    5.30
 -13   1  -4    8.10    3.50
 -14  -1  -4   62.19    9.00
 -14  -1  -4   74.19   10.40
 -14   1  -4   66.99   10.30
 -14   1  -4   56.79    7.10
 -15  -1  -4   -0.40    5.80
 -15  -1  -4    0.80    5.20
 -15   1  -4    1.90    5.90
 -15   1  -4   -6.50    4.20
 -15   1  -4    5.70    3.60
 -16  -1  -4  211.18   16.80
 -16  -1  -4  209.98   14.80
 -16   1  -4  193.08   16.40
 -16   1  -4  212.78   12.50
 -17  -1  -4  -12.10    6.40
 -17  -1  -4   -4.70    7.10
 -17   1  -4    1.40    4.90
 -17   1  -4    7.60    7.50
 -18  -1  -4   57.19   10.60
 -18  -1  -4   57.29    9.30
 -18   1  -4   78.49   11.90
 -18   1  -4   51.89    8.70
 -19  -1  -4   16.40    7.60
 -19  -1  -4   13.50    8.00
 -19   1  -4    5.50    5.80
 -19   1  -4    3.20   10.50
 -20  -1  -4   44.70    9.30
 -20  -1  -4   20.00   10.30
 -20   1  -4   50.49    9.80
 -21  -1  -4   61.19   18.40
 -21  -1  -4  108.89   14.70
 -21   1  -4   98.09   11.50
 -21   1  -4   60.19   16.20
 -22  -1  -4   -6.60   10.00
 -22  -1  -4   31.20   13.30
 -23  -1  -4  116.79   17.90
 -23  -1  -4   89.09   19.80
 -23   1  -4   81.89   21.00
 -27  -2   4   -2.00   13.10
 -26  -2   4  -21.60   11.90
 -26  -2   4   32.20   11.70
 -26   2   4   25.40    9.50
 -25  -2   4   73.39   11.20
 -25  -2   4   35.70   13.60
 -25   2   4   51.09    9.50
 -24  -2   4  204.48   17.30
 -24  -2   4  186.68   18.20
 -24   2   4  178.88   14.50
 -23  -2   4   20.10    8.00
 -23  -2   4    9.80    8.50
 -23   2   4   14.70    6.50
 -23   2   4   14.70    7.10
 -22  -2   4  143.89   14.80
 -22  -2   4  165.28   14.50
 -22   2   4  146.29   12.70
 -22   2   4  131.79   11.90
 -21  -2   4  165.38   14.90
 -21  -2   4  186.88   14.30
 -21   2   4  152.68   11.90
 -21   2   4  173.48   12.90
 -20  -2   4   98.39   12.60
 -20  -2   4  139.59   11.80
 -20   2   4  119.39   10.90
 -20   2   4  125.39   10.30
 -20   2   4  117.59    9.00
 -20   2   4  117.49   12.20
 -19  -2   4   18.00    6.30
 -19  -2   4   27.50    6.10
 -19   2   4   20.10    5.60
 -19   2   4   27.80    5.60
 -19   2   4   25.80    7.60
 -19   2   4   21.50    5.10
 -18  -2   4  448.36   22.40
 -18  -2   4  461.65   24.10
 -18   2   4  461.15   21.30
 -18   2   4  467.55   22.10
 -18   2   4  406.56   20.60
 -17  -2   4  209.38   14.30
 -17  -2   4  196.38   12.70
 -17   2   4  183.28   11.30
 -17   2   4  206.68   14.10
  17   2  -4  178.28   19.10
 -17   2   4  195.18   12.00
 -16  -2   4 1082.69   44.20
 -16  -2   4 1071.49   45.90
  16   2  -4 1127.89   47.70
 -16   2   4 1080.49   42.80
 -16   2   4 1075.89   42.50
 -15  -2   4   83.69    7.60
 -15  -2   4   75.19    8.40
  15  -2  -4   83.69   12.00
 -15   2   4   70.59    6.90
  15   2  -4   81.99   14.50
 -15   2   4   73.39    6.60
 -14  -2   4   10.30    3.40
  14  -2  -4    5.70    5.50
 -14  -2   4    7.70    3.60
 -14   2   4   12.70    3.40
  14   2  -4   12.60    7.30
 -14   2   4    4.40    3.20
 -13  -2   4  942.71   39.50
  13  -2  -4 1005.10   39.20
 -13  -2   4  952.10   41.00
 -13   2   4 1023.10   38.70
 -13   2   4 1004.70   37.90
  12  -2  -4    2.00    4.30
 -12  -2   4    2.50    3.00
 -12  -2   4   -0.10    2.60
 -12   2   4    4.20    2.70
  12   2  -4    2.00    3.10
  12   2  -4    3.00    5.50
 -12   2   4    6.50    5.30
 -11  -2   4   40.10    5.00
 -11  -2   4   37.20    5.30
  11  -2  -4   29.30    5.70
  11   2  -4   23.70    6.60
  11   2  -4   30.00    4.30
  11   2  -4   21.90    7.40
  10  -2  -4    6.10    4.00
 -10  -2   4    8.60    2.80
 -10  -2   4    7.30    3.20
 -10   2   4    4.10    2.40
  10   2  -4   -2.10    5.10
  10   2  -4    8.30    4.40
  10   2  -4    7.40    3.20
  -9  -2   4  628.84   25.90
   9  -2  -4  557.34   23.80
  -9  -2   4  593.64   23.00
  -9  -2   4  574.44   24.60
   9   2  -4  586.54   27.10
   9   2  -4  541.15   25.00
   9   2  -4  563.24   22.80
   8  -2  -4   62.59    6.50
   8   2  -4   54.99    7.10
  -8   2   4   59.99    5.50
   8   2  -4   66.59    6.00
  -7  -2   4  469.55   21.30
   7  -2  -4  472.05   20.20
  -7  -2   4  474.15   20.90
  -7  -2   4  499.85   20.00
   7   2  -4  468.65   22.20
   7   2  -4  486.35   21.30
  -7   2   4  472.75   18.80
   7   2  -4  488.95   20.00
  -6  -2   4 2829.12   90.59
  -6  -2   4 2779.72   92.39
   6  -2  -4 2549.94   90.49
  -6  -2   4 2476.75   91.99
   6   2  -4 2428.86   90.39
   6   2  -4 2488.85   91.19
  -6   2   4 2446.86   88.79
   6   2  -4 2502.85   92.09
  -6   2   4 2355.16   90.89
   5  -2  -4   17.70    3.80
   5  -2  -4   12.80    3.30
  -5  -2   4   29.80    3.80
   5   2  -4   21.90    4.60
   5   2  -4   21.30    4.50
  -5   2   4   18.90    3.00
   4  -2  -4 7853.71  277.27
  -4  -2   4 7988.70  277.27
   4   2  -4 8226.18  278.27
   4   2  -4 8106.79  278.07
  -4   2   4 7900.11  275.87
  -3  -2   4  174.98    9.40
  -3  -2   4  144.09    8.50
   3  -2  -4  163.58    8.70
  -3   2   4  165.18    8.50
   3   2  -4  147.49   10.10
   3   2  -4  147.99    9.30
   3   2  -4  163.18    8.60
   2  -2  -4  319.07   14.40
  -2  -2   4  309.07   14.80
   2   2  -4  314.17   14.50
   2   2  -4  313.97   14.40
  -2   2   4  330.87   14.40
  -1  -2   4  155.68    9.20
  -1  -2   4  157.08    9.30
   1   2  -4  156.88    8.70
  -1   2   4  152.78    9.00
   1   2  -4  152.28    8.50
   0  -2  -4 2533.85   94.79
   0  -2   4 2545.25   93.79
   0  -2   4 2766.22   95.09
   0   2   4 2569.34   94.99
   0   2  -4 2888.91   95.19
   0   2  -4 2608.74   93.59
   1  -2   4   85.49    7.30
   1  -2   4   87.19    6.50
  -1  -2  -4   97.19    6.90
  -1   2  -4   92.59    6.20
  -1   2  -4  112.59    6.90
   1   2   4   99.39    8.10
  -2  -2  -4 4515.55  163.88
   2  -2   4 4586.54  162.98
   2  -2   4 4783.22  161.28
  -2   2  -4 4518.25  162.78
   2   2   4 4711.63  162.38
   2   2   4 4716.83  164.28
  -3  -2  -4   56.89    5.70
   3  -2   4   46.10    5.00
   3  -2   4   49.60    6.40
   3   2   4   45.00    5.60
   3   2   4   59.29    7.90
  -3   2  -4   45.70    4.40
   4  -2   4 1596.94   58.39
  -4  -2  -4 1533.85   59.79
  -4   2  -4 1565.44   55.39
  -4   2  -4 1499.95   57.79
   4   2   4 1583.34   57.09
   5  -2   4  878.31   35.20
  -5  -2  -4  852.71   36.60
  -5   2  -4  833.42   34.40
   5   2   4  905.51   38.00
   5   2   4  890.01   33.70
  -5   2  -4  868.41   32.00
   6  -2   4   15.70    5.10
  -6  -2  -4   27.10    5.50
   6   2   4   24.20    4.40
  -6   2  -4   20.90    3.90
  -6   2  -4   19.60    3.40
   6   2   4   36.30    9.00
  -7  -2  -4  250.97   15.50
   7   2   4  268.87   12.90
   7   2   4  277.57   18.80
  -7   2  -4  265.87   13.60
  -8  -2  -4   53.69    7.00
  -8   2  -4   30.80    5.00
   8   2   4   40.70    5.90
  -9  -2  -4  522.75   26.80
   9   2   4  608.84   31.00
   9   2   4  532.15   21.80
  -9   2  -4  524.15   23.60
 -10  -2  -4   25.10    6.50
  10   2   4   36.90    5.60
  10   2   4   42.90   11.70
 -10   2  -4   32.40    5.20
 -11  -2  -4   30.90    6.30
 -11   2  -4   46.70    5.90
 -12  -2  -4  260.67   17.80
 -12   2  -4  260.17   14.20
 -12   2  -4  294.77   18.60
 -13  -2  -4  303.17   20.00
 -13   2  -4  328.07   16.20
 -13   2  -4  350.16   21.10
 -14  -2  -4  599.34   32.40
 -14  -2  -4  673.93   31.70
 -14   2  -4  647.64   27.50
 -14   2  -4  649.54   33.10
 -15  -2  -4  -11.00    5.70
 -15  -2  -4   -3.70    5.90
 -15   2  -4   -0.60    4.30
 -15   2  -4   10.70    6.70
 -16  -2  -4  185.28   15.90
 -16  -2  -4  174.58   15.90
 -16   2  -4  224.78   17.20
 -16   2  -4  203.68   12.20
 -17  -2  -4  250.87   16.80
 -17  -2  -4  180.68   17.10
 -17   2  -4  210.38   12.40
 -17   2  -4  204.68   17.00
 -18  -2  -4   12.70    8.20
 -18  -2  -4    2.80    7.10
 -18   2  -4    4.10    7.70
 -18   2  -4    2.70    5.10
 -19  -2  -4    9.70    8.30
 -19   2  -4   21.00   10.80
 -20  -2  -4  118.59   21.40
 -20   2  -4  127.99   16.50
 -21  -2  -4   12.40   12.70
 -21  -2  -4    1.10    9.70
 -21   2  -4   17.10   12.90
 -22  -2  -4   57.99   12.10
 -22  -2  -4   61.79   20.50
 -23  -2  -4   11.40   16.00
 -23  -2  -4   26.90   14.70
 -23   2  -4   41.70   18.40
 -26  -3   4   37.90   13.50
 -26  -3   4   18.50   29.70
 -26   3   4   -7.30    9.80
 -25  -3   4   77.29   13.60
 -25  -3   4   86.49   17.80
 -25   3   4  102.99   13.10
 -24  -3   4  -11.20   10.10
 -24  -3   4  -10.10    9.70
 -24   3   4   -8.50    7.50
 -23  -3   4  222.68   18.20
 -23  -3   4  233.68   21.00
 -23   3   4  185.08   12.80
 -23   3   4  191.28   18.00
 -23   3   4  243.38   15.10
 -22  -3   4   93.69   12.90
 -22  -3   4  101.99   13.60
 -22   3   4   86.59   10.20
 -22   3   4   61.69    8.10
 -21  -3   4   66.29   11.60
 -21  -3   4   69.29   10.20
 -21   3   4   55.99    9.50
 -21   3   4   51.39    9.30
 -21   3   4   84.69   12.90
 -20  -3   4   34.60    7.70
 -20  -3   4   35.30    7.30
 -20   3   4   16.20    6.70
 -20   3   4   48.80    7.60
 -20   3   4   34.40   10.90
  20   3  -4   17.50   16.50
 -19  -3   4   65.69   10.90
 -19   3   4   74.49    8.40
  19   3  -4   58.19   17.00
 -19   3   4   80.89    9.50
 -18  -3   4    4.30    5.60
 -18  -3   4   12.00    5.30
 -18   3   4    1.80    4.20
  18   3  -4    5.80   12.30
 -18   3   4    7.80    4.50
 -17  -3   4   57.49    9.70
 -17  -3   4   67.89    8.70
 -17   3   4   61.59    7.50
  17   3  -4   91.59   15.80
 -17   3   4   59.59    7.20
 -16  -3   4   45.20    7.90
 -16  -3   4   47.20    8.20
 -16   3   4   41.10    6.50
  16   3  -4   46.10   13.10
 -16   3   4   56.89    6.40
  15  -3  -4    4.40    6.10
 -15  -3   4    2.20    4.00
 -15  -3   4    7.10    4.10
 -15   3   4    4.30    3.30
  15   3  -4    3.50   10.70
 -15   3   4    3.70    3.30
 -14  -3   4   91.39    8.70
  14  -3  -4   74.79    9.30
 -14  -3   4   79.49    9.00
 -14   3   4   94.79    6.70
  14   3  -4   78.99   13.90
  13  -3  -4  211.38   13.70
 -13  -3   4  291.07   15.40
 -13  -3   4  287.87   16.40
  13   3  -4  222.48   18.90
 -13   3   4  300.47   13.10
  13   3  -4  223.68   11.90
 -12  -3   4    4.30    3.20
  12  -3  -4    6.20    4.50
 -12  -3   4    8.50    3.20
  12   3  -4    4.90    6.40
  12   3  -4   10.10    4.00
 -11  -3   4 3249.38  120.29
 -11  -3   4 3353.46  119.59
  11  -3  -4 3249.87  116.09
 -11   3   4 3264.77  117.09
  11   3  -4 3393.86  120.29
  11   3  -4 3170.88  115.79
 -10  -3   4  482.55   23.50
 -10  -3   4  489.75   23.00
  10  -3  -4  496.65   21.10
 -10   3   4  478.85   21.60
   9  -3  -4  649.14   26.30
  -9  -3   4  624.84   28.30
  -9  -3   4  628.74   28.70
   9   3  -4  653.93   25.80
   9   3  -4  671.13   31.20
   9   3  -4  655.43   29.30
  -9   3   4  645.44   26.70
  -8  -3   4    5.30    2.60
  -8  -3   4    6.00    3.30
   8  -3  -4    0.60    3.30
   8   3  -4    2.20    4.40
  -8   3   4    0.90    3.40
   8   3  -4    1.70    4.80
   8   3  -4    4.30    1.90
   7  -3  -4   47.90    6.40
  -7  -3   4   50.49    5.90
  -7  -3   4   54.49    5.70
  -7  -3   4   49.99    6.30
   7   3  -4   49.80    8.70
  -7   3   4   54.39    6.20
   7   3  -4   54.39    4.80
   7   3  -4   59.19    8.30
   6  -3  -4  136.19    9.10
   6  -3  -4  124.99    9.90
  -6  -3   4  121.79    9.40
  -6  -3   4  180.08   15.60
  -6  -3   4  155.18    9.60
  -6   3   4  143.19    9.00
   6   3  -4  136.89    8.20
   6   3  -4  137.29   10.90
  -5  -3   4 3058.19  113.29
  -5  -3   4 3266.87  112.29
  -5  -3   4 3366.06  111.49
   5  -3  -4 2639.14  112.29
   5   3  -4 3184.28  112.59
   5   3  -4 3165.88  112.49
   5   3  -4 3161.08  110.89
  -5   3   4 3057.59  110.49
  -4  -3   4  556.34   26.40
  -4  -3   4  625.04   25.30
  -4  -3   4  590.34   25.10
   4   3  -4  592.04   24.50
   4   3  -4  552.64   25.90
  -4   3   4  612.24   24.50
   4   3  -4  578.64   25.40
  -3  -3   4 2582.54   94.89
  -3  -3   4 2737.63   92.79
   3  -3  -4 2449.55   91.89
  -3  -3   4 2478.25   92.09
   3   3  -4 2554.34   92.19
  -3   3   4 2566.04   91.79
   3   3  -4 2572.34   93.79
   3   3  -4 2510.25   92.19
   2  -3  -4  916.81   38.20
  -2  -3   4 1025.60   39.00
  -2  -3   4  987.30   38.10
  -2   3   4  976.50   38.40
   2   3  -4  996.80   40.40
   2   3  -4  969.90   38.10
   2   3  -4 1008.40   38.70
  -1  -3   4 1068.19   41.50
   1  -3  -4 1002.60   41.00
  -1  -3   4 1090.29   40.40
   1   3  -4 1134.49   41.60
   1   3  -4  998.20   42.90
   1   3  -4 1066.99   40.20
  -1   3   4 1030.50   41.30
   0  -3   4  382.56   18.30
   0  -3  -4  366.96   17.80
   0   3  -4  364.66   17.50
   0   3   4  369.06   18.50
   0   3  -4  386.76   16.70
   1  -3   4 3288.07  115.49
  -1  -3  -4 3158.68  117.59
   1  -3   4 3463.75  117.89
  -1   3  -4 3312.57  116.39
  -1   3  -4 3244.48  117.39
   1   3   4 3172.58  118.09
   2  -3   4  334.87   15.10
   2  -3   4  329.27   17.40
  -2  -3  -4  351.06   17.30
  -2   3  -4  334.67   16.60
  -2   3  -4  332.37   14.50
   2   3   4  358.06   18.90
   3  -3   4   -0.20    2.70
   3  -3   4    0.90    3.90
  -3  -3  -4    4.40    2.20
  -3   3  -4    3.10    2.40
  -3   3  -4    0.80    2.00
   3   3   4    3.70    4.40
  -4  -3  -4  389.46   20.10
   4  -3   4  428.46   16.80
  -4   3  -4  389.96   19.10
  -4   3  -4  406.56   16.10
   4   3   4  413.56   22.00
   5   3   4   24.80    5.30
   5   3   4   15.70    7.20
   6   3   4   -0.80    3.70
  -6   3  -4    6.30    2.80
   6   3   4    6.60    6.60
  -7  -3  -4 1954.30   72.69
   7   3   4 1871.71   78.79
  -7   3  -4 1800.42   69.69
   7   3   4 1793.02   67.69
  -8  -3  -4  219.08   14.30
   8   3   4  219.68   19.50
   8   3   4  216.28   12.30
  -8   3  -4  185.98   12.00
  -9  -3  -4  793.92   37.30
   9   3   4  839.62   32.60
   9   3   4  881.71   42.20
  -9   3  -4  818.42   34.80
 -10  -3  -4  124.69   11.60
  10   3   4  122.69   18.70
 -10   3  -4  125.89    9.40
  10   3   4  138.89    9.30
 -11  -3  -4   -2.80    4.40
  11   3   4    2.50   11.40
 -11   3  -4   11.00    3.90
 -12  -3  -4   -3.70    4.70
  12   3   4   -1.60   12.30
 -12   3  -4    3.30    3.90
  13   3   4   17.70   14.90
 -14  -3  -4    9.60    6.30
 -14  -3  -4    3.70    5.80
 -14   3  -4   -1.60    4.30
 -15  -3  -4  271.77   18.60
 -15  -3  -4  225.98   18.10
 -15   3  -4  250.37   18.90
 -15   3  -4  228.58   14.60
 -16  -3  -4   92.29   13.50
 -16  -3  -4  113.09   13.40
 -16   3  -4  108.59   10.30
 -16   3  -4  112.29   14.30
 -17  -3  -4   22.40    8.80
 -17  -3  -4    3.30    8.10
 -17   3  -4   20.40    6.00
 -17   3  -4   22.20    8.30
 -18  -3  -4   16.40    8.50
 -18  -3  -4   -4.40    7.90
 -18   3  -4   21.80    9.20
 -18   3  -4   11.70    6.10
 -19  -3  -4  202.18   18.80
 -19  -3  -4  194.18   22.60
 -19   3  -4  235.58   14.60
 -19   3  -4  256.67   20.20
 -20  -3  -4   22.80   13.50
 -20  -3  -4   38.50   12.20
 -20   3  -4    7.60    6.90
 -20   3  -4   16.20    9.80
 -21  -3  -4   13.20   15.40
 -21  -3  -4   -1.50   10.50
 -21   3  -4   17.60   14.40
 -22  -3  -4    1.10   15.70
 -22   3  -4   -8.50   15.20
 -23  -3  -4  -22.90   13.90
 -23  -3  -4   -0.90   14.50
 -23   3  -4   10.60   19.50
 -26  -4   4   11.50   16.00
 -26  -4   4   53.19   18.20
 -25  -4   4    8.90   11.80
 -25  -4   4   27.10   15.50
 -25   4   4   21.60   13.20
 -25   4   4   36.30    9.30
 -24  -4   4   42.60   14.10
 -24   4   4   42.90    8.10
 -24   4   4   40.30    8.60
 -23  -4   4    8.20   13.00
 -23  -4   4    4.40    9.20
 -23   4   4    3.10    7.60
 -23   4   4   -4.00    7.10
 -22  -4   4   80.99   12.40
 -22   4   4   92.19   12.20
  22   4  -4   96.69   25.50
 -22   4   4  102.59   22.50
 -22   4   4   82.59   10.50
 -21  -4   4  132.09   15.50
 -21  -4   4  151.58   14.20
 -21   4   4  137.29   11.60
  21   4  -4  114.99   25.00
 -21   4   4   99.39   12.80
 -20  -4   4  516.25   28.50
 -20  -4   4  460.25   26.40
  20   4  -4  510.05   37.50
 -20   4   4  475.65   24.60
 -20   4   4  461.95   23.10
 -19  -4   4    2.00    6.20
 -19  -4   4    3.50    7.00
 -19   4   4    3.30    5.10
  19   4  -4   21.50   19.00
 -18  -4   4  465.55   25.20
 -18  -4   4  462.45   25.90
 -18   4   4  440.66   22.20
  18   4  -4  501.35   33.70
 -17  -4   4  431.26   24.80
 -17  -4   4  460.05   24.30
  17   4  -4  445.76   31.40
 -16  -4   4  176.88   13.20
 -16  -4   4  164.98   14.00
  16   4  -4  152.58   21.40
 -15  -4   4  145.99   11.70
 -15   4   4  130.29   17.60
  15   4  -4  127.39   19.50
 -14  -4   4   61.59    9.00
 -14  -4   4   72.99    9.10
  14   4  -4   56.19   13.20
  14   4  -4   53.49    7.80
 -14   4   4   76.19   12.70
  13  -4  -4   82.29    9.00
 -13  -4   4  108.79   10.10
 -13  -4   4   97.69   10.20
 -13   4   4   95.79   12.00
  13   4  -4   62.29   12.70
  13   4  -4   85.39    6.20
 -12  -4   4  287.37   17.50
  12  -4  -4  315.57   15.20
 -12  -4   4  305.87   18.30
  12   4  -4  315.57   22.20
  12   4  -4  315.77   14.40
 -12   4   4  295.17   17.90
  11  -4  -4  231.48   12.70
 -11  -4   4  200.28   13.90
 -11  -4   4  218.98   14.70
 -11   4   4  233.08   14.90
  11   4  -4  229.78   11.60
  11   4  -4  215.08   18.00
  10  -4  -4   41.90    6.30
 -10  -4   4   64.89    7.90
  10   4  -4   47.50    5.10
  10   4  -4   39.50    9.30
  -9  -4   4 1662.03   66.99
  -9  -4   4 1625.34   66.99
   9  -4  -4 1727.83   63.29
   9   4  -4 1898.11   68.59
   9   4  -4 1724.23   63.69
  -9   4   4 1690.43   64.49
  -8  -4   4  348.67   18.50
   8  -4  -4  330.47   16.80
  -8  -4   4  338.17   18.90
  -8   4   4  335.57   17.70
   8   4  -4  364.56   20.40
   8   4  -4  344.77   16.40
  -7  -4   4  267.67   16.20
   7  -4  -4  255.87   14.30
  -7   4   4  286.57   15.20
   7   4  -4  254.47   17.20
   7   4  -4  276.17   13.90
   6  -4  -4  595.44   27.50
  -6  -4   4  608.14   29.40
  -6  -4   4  612.64   28.00
  -6   4   4  633.14   27.40
   6   4  -4  661.03   27.20
   6   4  -4  689.23   30.40
   6   4  -4  631.54   29.60
  -5  -4   4  945.41   42.10
   5  -4  -4  958.70   40.00
  -5  -4   4  983.40   40.30
   5   4  -4 1003.80   39.60
  -5   4   4 1025.60   39.80
   5   4  -4  997.60   41.80
   5   4  -4 1014.10   41.50
   4  -4  -4  112.39    8.80
  -4  -4   4  110.69    9.80
   4   4  -4  133.09   12.50
   3  -4  -4  105.79    8.30
  -3  -4   4  105.59    9.60
  -3   4   4  108.79   10.00
   3   4  -4  117.09   13.80
  -2  -4   4  500.75   22.20
   2  -4  -4  472.95   22.90
   2   4  -4  476.75   22.70
  -2   4   4  501.25   23.70
   2   4  -4  536.75   27.10
   2   4  -4  510.35   22.90
   1  -4  -4  966.70   41.40
  -1  -4   4 1003.80   40.00
   1   4  -4 1072.49   43.90
   1   4  -4 1044.50   40.60
   1   4  -4 1068.19   41.80
  -1   4   4 1010.70   41.90
   0  -4   4 2853.91  102.29
   0  -4  -4 2753.92  104.39
   0   4  -4 2833.72  104.29
   0   4   4 2958.30  112.79
   0   4  -4 2928.51  106.69
   0   4  -4 2791.22  102.09
  -1  -4  -4  394.66   20.00
   1  -4   4  388.56   17.60
   1   4   4  398.56   21.50
  -1   4  -4  392.26   23.20
  -1   4  -4  422.46   18.40
  -1   4  -4  406.66   19.90
   2  -4   4  361.16   18.60
  -2  -4  -4  385.16   20.10
  -2   4  -4  440.46   20.50
  -2   4  -4  429.46   18.10
   2   4   4  410.56   22.30
  -3  -4  -4  930.21   41.10
   3  -4   4 1022.60   38.00
  -3   4  -4  999.70   41.10
   3   4   4 1018.40   43.30
  -3   4  -4  990.20   37.30
   4  -4   4   23.70    4.40
   4   4   4   16.20    6.70
  -5   4  -4  248.68   14.60
  -6  -4  -4  307.07   18.40
  -6   4  -4  322.47   17.70
   6   4   4  365.56   22.90
  -7  -4  -4   95.29    9.50
   7   4   4   79.79   10.30
  -7   4  -4  103.99    8.70
   7   4   4   98.39   16.00
   8   4   4   15.70    5.60
   8   4   4   16.50    9.90
  -8   4  -4   12.50    3.80
  -9  -4  -4  367.56   21.90
   9   4   4  443.06   29.30
   9   4   4  405.86   19.80
  -9   4  -4  379.56   20.30
 -10  -4  -4  184.78   14.80
 -10   4  -4  182.78   12.80
  10   4   4  193.68   23.10
  10   4   4  212.48   13.10
 -11  -4  -4  168.08   14.00
  11   4   4  167.28   11.80
  11   4   4  177.08   24.60
 -11   4  -4  168.08   12.20
 -12  -4  -4  404.66   24.10
  12   4   4  414.86   33.20
 -12   4  -4  384.66   21.00
  12   4   4  423.56   18.50
 -13  -4  -4  213.28   16.20
 -13   4  -4  173.88   13.10
  13   4   4  170.98   33.20
 -14  -4  -4  127.39   12.70
 -14  -4  -4   81.79   13.00
  14   4   4   91.69   22.50
 -14   4  -4   94.29   10.40
 -15  -4  -4   74.19   12.20
 -15  -4  -4   56.89    9.10
  15   4   4   84.89   24.40
 -15   4  -4   63.89    9.70
 -16  -4  -4  169.68   15.90
 -16  -4  -4  145.49   15.70
 -16   4  -4  133.19   12.20
 -17  -4  -4   10.30    8.70
 -17  -4  -4   20.20    8.70
 -17   4  -4   21.80    7.10
 -18  -4  -4  231.18   20.40
 -18  -4  -4  209.08   22.20
 -18   4  -4  152.08   14.70
 -18   4  -4  191.08   21.60
 -19  -4  -4   -9.30   11.80
 -19  -4  -4   11.80    9.70
 -19   4  -4    1.20    7.70
 -19   4  -4    3.10   10.10
 -20  -4  -4   91.79   19.70
 -20  -4  -4   75.29   16.00
 -20   4  -4  103.79   13.40
 -21  -4  -4  162.48   29.20
 -21  -4  -4  152.28   25.60
 -21   4  -4  171.78   15.80
 -21   4  -4  165.68   26.70
 -22  -4  -4   -6.10   13.50
 -22  -4  -4  -20.50   14.00
 -22   4  -4    8.40   13.60
 -25  -5   4  191.88   28.90
 -25   5   4  161.48   16.40
 -25   5   4  164.58   16.60
 -24  -5   4   46.70   18.00
 -24   5   4   90.59   12.50
 -24   5   4   63.19   11.20
 -23  -5   4   -5.10   10.50
 -23  -5   4   20.80   13.10
  23   5  -4    6.10   28.60
 -23   5   4   10.10    7.80
 -23   5   4    1.30    9.60
 -22  -5   4   49.90   14.70
 -22   5   4   67.19   10.20
 -22   5   4   41.70   19.90
 -22   5   4   50.89    8.60
  22   5  -4    9.80   26.40
 -21  -5   4   -4.00   11.00
 -21  -5   4   -3.20    8.80
 -21   5   4    5.90   16.60
 -21   5   4   -5.50    6.60
  21   5  -4   53.69   24.50
 -21   5   4   18.10    8.80
 -20  -5   4   -2.90    8.40
 -20  -5   4    1.70    8.40
  20   5  -4   14.20   20.80
 -20   5   4   15.80    7.90
 -20   5   4   19.10   16.00
 -20   5   4    7.30    6.30
 -19  -5   4  104.89   13.20
 -19  -5   4   79.89   13.20
 -19   5   4   86.09   26.00
 -18  -5   4  179.28   17.00
 -18  -5   4  173.98   15.90
 -18   5   4  172.98   21.50
  18   5  -4  204.98   29.50
 -17  -5   4    0.70    6.60
 -17  -5   4   12.70    6.40
  17   5  -4   10.10   15.00
 -17   5   4   20.80   11.80
 -16  -5   4  278.97   19.20
 -16  -5   4  275.47   19.60
 -16   5   4  319.67   23.50
  16   5  -4  290.97   28.40
 -15  -5   4  842.22   38.70
 -15  -5   4  843.92   40.00
  15   5  -4  791.32   32.00
 -15   5   4  791.62   38.10
  15   5  -4  868.11   44.10
 -14  -5   4   12.40    5.10
 -14  -5   4   -4.60    4.90
  14   5  -4    0.30    3.30
  14   5  -4    0.80   10.60
 -14   5   4    2.30    7.90
 -13  -5   4  533.15   28.50
  13  -5  -4  540.65   22.90
 -13  -5   4  506.35   27.70
  13   5  -4  556.24   32.70
  13   5  -4  560.24   23.40
 -13   5   4  539.25   27.90
  12  -5  -4   85.29    9.30
 -12  -5   4  106.79   11.00
 -12  -5   4  105.89   10.90
  12   5  -4   92.99    7.70
 -12   5   4  103.49   13.90
  12   5  -4  104.09   16.00
  11  -5  -4   65.09    8.90
 -11  -5   4   98.59    9.90
 -11  -5   4   85.69    9.60
  11   5  -4  103.29   15.40
  11   5  -4   84.79    7.10
  10  -5  -4   18.70    5.80
  10   5  -4   11.60    8.60
  10   5  -4    7.70    3.00
   9  -5  -4  475.05   22.50
   9   5  -4  531.35   22.90
   9   5  -4  459.05   27.40
  -8  -5   4   13.70    4.30
  -8  -5   4    4.10    3.30
   8  -5  -4    0.30    5.10
   8   5  -4    4.30    3.10
  -8   5   4    2.80    6.00
  -7  -5   4 2868.51  105.69
  -7  -5   4 2690.13  107.19
   7   5  -4 2856.41  103.49
   7   5  -4 2838.42  106.59
  -7   5   4 2866.11  106.39
  -6  -5   4  441.56   24.60
  -6  -5   4  467.85   22.90
   6  -5  -4  423.16   22.70
   6   5  -4  452.05   21.80
   6   5  -4  448.96   25.30
  -5  -5   4  113.39    9.10
  -5  -5   4   95.19    9.90
   5  -5  -4   75.79    8.80
   5   5  -4   91.19   12.90
  -5   5   4  107.69   13.30
   5   5  -4   92.39    8.20
  -4  -5   4  927.91   43.40
  -4  -5   4  952.10   40.40
   4  -5  -4  992.30   41.60
  -4   5   4  998.40   41.10
   4   5  -4  970.00   40.30
   4   5  -4  981.30   43.00
   3  -5  -4  580.14   27.50
  -3  -5   4  548.05   29.40
  -3  -5   4  574.14   26.10
   3   5  -4  586.24   26.70
  -3   5   4  606.34   31.10
   3   5  -4  562.94   29.40
  -2  -5   4  101.29    8.00
   2  -5  -4   81.29    8.50
  -2   5   4   92.19   11.50
   2   5  -4  109.49    8.50
   2   5  -4  108.39   13.70
   1  -5  -4   40.00    6.60
   1   5  -4   51.39    9.80
  -1   5   4   35.20    9.00
   0  -5  -4  140.99   11.10
   0  -5   4  196.88   10.80
   0   5  -4  172.38   11.40
   0   5   4  172.08   15.10
   0   5  -4  134.69   15.30
  -1  -5  -4  290.07   17.20
   1  -5   4  284.57   14.70
  -1   5  -4  282.17   16.30
   1   5   4  309.07   20.10
  -1   5  -4  308.77   21.30
   2  -5   4  360.86   17.00
  -2  -5  -4  348.07   19.90
  -2   5  -4  370.06   24.60
  -2   5  -4  377.26   19.80
   2   5   4  369.16   25.80
  -3  -5  -4 1281.87   52.89
   3  -5   4 1264.67   48.20
  -3   5  -4 1307.37   52.49
  -3   5  -4 1209.18   61.99
   3   5   4 1324.07   55.09
  -4  -5  -4   27.70    6.20
   4  -5   4   44.70    5.70
   4   5   4   22.80    9.10
  -4   5  -4   47.10    6.80
   5  -5   4 2411.26   86.19
  -5  -5  -4 2283.97   92.29
  -5   5  -4 2466.85   92.09
   5   5   4 2509.65   95.39
  -6  -5  -4  543.75   28.70
  -6   5  -4  599.54   28.60
   6   5   4  616.54   33.50
  -7  -5  -4   78.09    9.60
   7   5   4  103.19   18.30
  -7   5  -4   94.59    9.80
  -8  -5  -4  156.08   13.00
   8   5   4  139.09   20.30
  -8   5  -4  152.78   11.90
  -9  -5  -4    3.50    4.60
   9   5   4    6.40    7.50
  -9   5  -4    1.60    4.50
   9   5   4   13.70   11.70
 -10  -5  -4   49.90    9.70
  10   5   4   46.60   15.50
  10   5   4   51.19    9.60
 -10   5  -4   35.40    6.70
 -11  -5  -4  617.94   31.40
  11   5   4  600.44   40.50
 -11   5  -4  556.14   28.50
  11   5   4  558.94   26.80
 -12  -5  -4   97.29   11.90
 -12   5  -4   66.29   10.10
  12   5   4   50.29   19.10
  12   5   4   67.09    9.80
 -13  -5  -4   54.69   10.60
  13   5   4   37.60   20.50
  13   5   4   63.39    8.50
 -13   5  -4   66.69   10.00
 -14  -5  -4  232.78   20.00
 -14  -5  -4  256.27   19.70
  14   5   4  228.68   35.20
 -14   5  -4  192.48   16.00
 -15  -5  -4   88.69   11.80
 -15  -5  -4  105.19   16.10
 -15   5  -4   97.49   11.90
  15   5   4   78.39   24.70
 -16  -5  -4   11.10    9.40
 -16   5  -4   15.00    7.30
 -17  -5  -4   19.10   10.30
 -17  -5  -4   31.90   10.20
 -17   5  -4   34.60    8.00
 -18  -5  -4    0.60   10.50
 -18  -5  -4   20.40   14.60
 -18   5  -4   16.60    8.10
 -18   5  -4   -4.80    9.80
 -19  -5  -4   29.30   16.60
 -19   5  -4   22.90    9.00
 -20  -5  -4    1.50   15.40
 -20   5  -4    9.10    9.80
 -20   5  -4    4.00   14.00
 -21  -5  -4   37.00   14.90
 -21  -5  -4   65.09   17.40
 -21   5  -4   25.00   15.90
 -21   5  -4   29.40   10.90
 -22  -5  -4   14.60   17.10
 -22  -5  -4  -14.60   15.20
 -22   5  -4   10.90   20.10
 -25  -6   4   53.49   17.60
 -25   6   4   67.09   12.70
 -24  -6   4    6.80   14.50
 -24  -6   4   21.00   13.90
 -24   6   4    4.10   11.70
 -24   6   4    3.20    9.30
 -23  -6   4   56.99   16.80
 -23  -6   4   59.99   17.70
 -23   6   4   77.29   13.40
 -23   6   4   85.99   12.60
 -22  -6   4  309.27   31.00
 -22   6   4  317.77   22.70
 -22   6   4  299.37   19.70
 -21  -6   4   95.99   16.30
 -21  -6   4  132.59   20.70
 -21   6   4  111.49   12.90
 -21   6   4   76.19   20.80
  21   6  -4   83.79   31.90
 -21   6   4  129.59   17.40
 -20  -6   4  441.16   28.80
 -20   6   4  437.46   25.60
  20   6  -4  351.76   44.80
 -20   6   4  394.46   32.80
 -19  -6   4   49.90    9.70
 -19  -6   4   26.90   12.40
  19   6  -4   65.59   28.60
 -19   6   4   28.20   16.20
 -18  -6   4   15.70    9.60
  18   6  -4   13.20   19.50
 -18   6   4   34.00   15.30
 -17  -6   4   33.40    8.00
 -17  -6   4   58.19    9.70
  17   6  -4   40.00    5.40
 -17   6   4   55.19   15.50
  17   6  -4   54.89   19.90
 -16  -6   4   74.09   12.90
 -16  -6   4   79.89   13.90
  16   6  -4   91.99   20.70
  16   6  -4   63.29    7.90
 -15  -6   4    3.80    6.30
 -15  -6   4    2.00    6.10
 -15   6   4   13.30   11.40
  15   6  -4    1.40   13.90
  15   6  -4    9.70    4.30
 -14  -6   4  287.07   19.80
 -14  -6   4  254.87   19.60
 -14   6   4  313.17   23.20
  14   6  -4  282.07   15.20
  14   6  -4  273.17   27.70
 -13  -6   4  542.45   30.50
 -13  -6   4  596.14   31.40
 -13   6   4  622.34   31.70
  13   6  -4  598.64   26.20
  13   6  -4  574.64   36.60
 -12  -6   4    2.30    5.30
 -12  -6   4   17.10    5.90
  12  -6  -4   -1.70    5.30
  12   6  -4    5.50    4.00
 -12   6   4    0.50    8.20
  12   6  -4    6.50   11.60
 -11  -6   4  235.78   17.10
  11  -6  -4  212.58   14.70
 -11  -6   4  253.67   17.90
  11   6  -4  223.48   13.40
  11   6  -4  225.08   23.20
 -10  -6   4  589.24   30.10
  10  -6  -4  585.94   26.50
 -10  -6   4  565.44   30.30
 -10   6   4  593.14   29.70
  10   6  -4  562.44   33.00
  10   6  -4  554.64   26.20
  -9  -6   4   10.20    5.40
   9  -6  -4   14.10    6.70
  -9  -6   4   18.80    5.60
  -9   6   4    2.90    7.40
   9   6  -4   19.10    4.50
   9   6  -4    7.00    9.40
  -8  -6   4   86.59   10.80
  -8  -6   4   84.79    9.40
   8   6  -4   72.69    8.20
   8   6  -4   99.09   15.50
  -8   6   4   98.69   13.50
   7  -6  -4    6.80    5.00
  -7  -6   4   11.40    4.80
  -7  -6   4   18.70    4.40
   7   6  -4   18.80    4.70
   7   6  -4   15.40    9.40
  -7   6   4   18.40    8.90
   6  -6  -4   -3.40    4.50
  -6  -6   4    7.20    5.00
  -6  -6   4    5.50    3.50
   6   6  -4    0.50    3.30
   6   6  -4   -8.10    7.60
  -6   6   4   -0.30    6.90
   5  -6  -4  387.46   22.10
  -5  -6   4  373.26   20.50
  -5  -6   4  381.76   23.70
   5   6  -4  374.26   24.80
   5   6  -4  385.96   20.40
  -5   6   4  372.16   22.60
  -4  -6   4  418.26   22.50
   4  -6  -4  446.46   24.30
  -4  -6   4  436.86   26.10
   4   6  -4  459.15   23.00
  -4   6   4  458.35   25.30
   4   6  -4  454.35   27.00
  -3  -6   4    0.40    4.60
   3  -6  -4   -0.60    4.00
   3   6  -4    3.10    8.20
  -3   6   4    8.80    6.90
   3   6  -4   16.80    4.00
  -2  -6   4 2226.38   81.99
  -2  -6   4 2083.39   87.39
   2  -6  -4 2071.89   84.09
   2   6  -4 2195.18   85.49
   2   6  -4 2242.08   83.69
  -2   6   4 2130.89   88.39
  -1  -6   4  383.26   19.40
   1  -6  -4  367.06   21.50
   1   6  -4  379.76   25.20
  -1   6   4  353.46   26.60
   1   6  -4  365.96   20.70
   0  -6  -4  160.78   12.80
   0  -6   4  165.98   11.00
   0   6  -4  157.28   18.00
   0   6   4  153.18   17.20
   0   6  -4  148.39   12.00
   1  -6   4   76.99    7.20
  -1  -6  -4   79.09    9.30
   1   6   4   64.39   12.70
  -1   6  -4   56.59   12.00
  -1   6  -4   56.19    7.60
   2  -6   4   13.80    3.70
  -2   6  -4   16.60    5.40
  -2   6  -4   13.30    9.10
   2   6   4   18.90    9.70
  -3  -6  -4    6.10    4.70
   3  -6   4    6.90    3.00
  -3   6  -4    5.50    4.20
   3   6   4    3.20    8.70
  -3   6  -4   15.60   11.10
  -4  -6  -4  182.68   14.50
   4  -6   4  199.48   11.50
  -4   6  -4  213.78   14.50
  -4   6  -4  183.38   21.70
   4   6   4  217.78   21.20
   5  -6   4   56.69    5.90
  -5  -6  -4   42.70    7.80
   5   6   4   58.19   14.00
  -5   6  -4   47.10   14.30
  -5   6  -4   52.79    7.70
  -6  -6  -4  388.76   23.20
  -6   6  -4  392.96   22.70
   6   6   4  406.46   29.10
  -6   6  -4  420.86   31.00
  -7  -6  -4  731.03   36.90
   7   6   4  792.22   42.90
  -7   6  -4  785.12   36.80
  -8  -6  -4  146.79   13.30
   8   6   4  128.39   22.20
  -8   6  -4  103.09   11.60
   9   6   4   42.60   16.30
 -10  -6  -4  217.48   17.50
 -10   6  -4  230.08   17.30
  10   6   4  226.68   29.10
 -11  -6  -4  120.29   14.00
 -11   6  -4  113.99   13.10
  11   6   4  167.68   26.70
  11   6   4  120.99   16.10
 -12  -6  -4   21.90    7.00
 -12   6  -4   17.00    6.90
  12   6   4   17.20   19.40
  12   6   4   12.80   15.10
 -13  -6  -4   80.79   14.40
  13   6   4  127.09   27.30
 -13   6  -4  100.19   12.60
  13   6   4   91.79   14.50
 -14  -6  -4   39.00    9.10
 -14  -6  -4   57.49    9.70
 -14   6  -4   54.49    9.80
  14   6   4   47.70    9.80
  14   6   4   48.60    7.40
 -15  -6  -4   -8.60   10.00
 -15   6  -4   29.10    8.10
 -16  -6  -4  555.74   36.10
 -16   6  -4  528.75   28.50
 -17  -6  -4  177.18   27.60
 -17  -6  -4  178.88   23.00
 -17   6  -4  181.28   17.20
 -18  -6  -4   52.69   15.80
 -18  -6  -4   81.89   18.40
 -18   6  -4  101.89   14.90
 -19  -6  -4  127.19   21.40
 -19  -6  -4  100.19   17.90
 -19   6  -4  107.39   16.80
 -20  -6  -4   15.80   15.90
 -20  -6  -4   47.20   14.70
 -20   6  -4   22.00   10.50
 -20   6  -4   55.49   15.60
 -21  -6  -4   28.10   15.40
 -21  -6  -4   10.40   15.40
 -21   6  -4    3.70   12.20
 -21   6  -4  -24.10   19.30
 -24  -7   4   -5.20   15.10
 -24  -7   4    0.70   17.90
 -24   7   4   -4.00   11.60
 -24   7   4   19.00   15.40
 -23  -7   4   27.40   20.30
 -23  -7   4   22.80   14.90
 -23   7   4   41.10   14.80
 -22  -7   4   -7.60   11.80
 -22  -7   4    0.70   13.00
 -22   7   4    1.20   14.30
 -21  -7   4   57.29   25.50
 -21  -7   4   41.00   14.60
 -21   7   4   73.09   38.70
 -21   7   4   64.69   13.20
 -20  -7   4  210.88   25.50
 -20  -7   4  265.57   28.90
 -20   7   4  245.48   34.40
 -20   7   4  295.07   22.20
 -19  -7   4   45.00   14.50
 -19   7   4   43.70   19.80
 -18  -7   4  268.97   21.30
 -18  -7   4  261.37   30.10
 -18   7   4  305.67   31.80
  18   7  -4  304.57   15.00
  18   7  -4  352.76   42.80
 -17  -7   4  220.98   22.80
 -17  -7   4  212.38   20.80
 -17   7   4  199.98   27.20
  17   7  -4  221.18   13.20
  17   7  -4  214.38   36.60
 -16  -7   4   -0.60    7.90
 -16  -7   4   19.30    8.10
  16   7  -4    6.70   18.40
 -16   7   4   30.40   14.80
  16   7  -4   22.50    5.30
 -15  -7   4   22.10    7.20
 -15  -7   4   29.20    8.00
  15   7  -4   59.39   20.60
 -15   7   4   21.80   13.80
 -14  -7   4   11.90    7.80
 -14  -7   4    7.40    7.00
  14   7  -4   -0.40    5.00
 -14   7   4   14.20   12.60
  14   7  -4   -1.60   15.20
  13   7  -4   21.80   15.90
  13   7  -4   17.20    5.40
 -12  -7   4  188.18   16.70
 -12  -7   4  179.88   16.50
  12  -7  -4  214.48   15.50
 -12   7   4  196.08   20.70
  12   7  -4  197.48   13.50
  12   7  -4  185.28   25.90
 -11  -7   4  797.12   39.20
  11  -7  -4  814.12   34.80
 -11  -7   4  760.72   39.80
  11   7  -4  801.42   35.10
  11   7  -4  756.42   43.40
 -11   7   4  798.32   38.90
 -10  -7   4   18.30    5.70
 -10  -7   4    3.30    6.20
  10  -7  -4    0.40    9.60
  10   7  -4    9.50    4.50
  10   7  -4   13.00   11.50
 -10   7   4    7.40    9.60
  -9  -7   4 1053.09   46.90
  -9  -7   4  971.00   48.20
   9   7  -4 1057.69   44.00
   9   7  -4 1018.70   49.80
  -9   7   4  983.60   45.90
  -8  -7   4  828.12   42.40
  -8  -7   4  842.22   40.30
   8   7  -4  855.01   44.00
   8   7  -4  880.71   38.70
  -8   7   4  884.61   41.20
   7  -7  -4    3.10    5.70
  -7  -7   4    1.80    5.60
   7   7  -4    1.70   10.30
   7   7  -4    7.60    4.40
  -7   7   4   17.60    8.80
  -6  -7   4  267.27   20.30
   6  -7  -4  239.18   18.80
  -6  -7   4  291.37   18.40
  -6   7   4  257.07   21.30
   6   7  -4  297.17   17.70
   6   7  -4  285.17   24.10
   5  -7  -4   20.70    6.60
  -5  -7   4   16.20    6.20
   5   7  -4   20.60   11.80
  -5   7   4   19.60    9.40
  -4  -7   4   15.20    6.20
   4   7  -4   -4.60    9.20
   4   7  -4   12.00    4.50
  -4   7   4   22.10    9.50
  -3  -7   4  360.46   20.20
   3  -7  -4  361.96   22.80
  -3  -7   4  315.67   23.50
   3   7  -4  350.26   25.80
  -3   7   4  358.46   24.40
   3   7  -4  374.36   21.20
   2  -7  -4  217.38   16.70
  -2  -7   4  193.98   18.60
  -2  -7   4  237.88   15.20
   2   7  -4  242.58   16.40
   2   7  -4  228.18   22.30
  -2   7   4  235.38   20.90
   1  -7  -4   20.50    6.70
   1   7  -4   21.00    5.40
   1   7  -4   20.70   11.30
  -1   7   4   22.50   10.20
   0  -7   4  628.24   29.00
   0  -7  -4  611.04   32.40
   0   7   4  604.24   34.60
   0   7  -4  617.34   31.40
   0   7  -4  643.14   35.90
  -1  -7  -4  584.84   32.30
   1  -7   4  647.64   29.30
  -1   7  -4  636.64   32.20
   1   7   4  657.43   36.20
  -1   7  -4  671.03   37.30
   2  -7   4    6.00    3.70
  -2  -7  -4   13.60    5.10
   2   7   4   12.70   11.20
  -2   7  -4   13.60   12.00
  -2   7  -4   12.40    4.70
   3  -7   4  408.86   20.10
  -3  -7  -4  352.26   23.30
  -3   7  -4  429.16   30.80
   3   7   4  421.36   30.00
  -3   7  -4  426.26   23.90
   4  -7   4  236.78   14.00
  -4  -7  -4  275.47   18.60
  -4   7  -4  266.07   18.30
   4   7   4  285.57   26.20
  -5   7  -4   36.70   14.10
   5   7   4   19.00   13.20
   6  -7   4   43.80    6.70
  -6  -7  -4   46.10    9.30
  -6   7  -4   61.59    9.70
   6   7   4   57.69   16.20
  -6   7  -4   35.00   14.70
  -7  -7  -4  349.67   22.10
   7   7   4  319.97   31.20
  -7   7  -4  277.17   29.80
  -7   7  -4  300.67   20.50
  -8  -7  -4   10.20    6.00
  -8   7  -4   30.10   17.50
  -8   7  -4   21.90    6.30
   8   7   4    7.60   15.10
  -9  -7  -4  503.25   29.40
  -9   7  -4  549.25   29.20
  -9   7  -4  501.55   39.20
   9   7   4  475.95   38.30
 -10  -7  -4  312.37   22.90
 -10   7  -4  341.97   22.20
 -10   7  -4  321.37   35.80
  10   7   4  369.56   37.50
  11   7   4    2.80   19.70
 -11   7  -4    1.50    7.00
 -12  -7  -4  318.27   23.90
 -12   7  -4  419.46   24.60
  12   7   4  412.96   28.00
 -13  -7  -4  133.99   19.80
 -13  -7  -4  128.59   18.20
  13   7   4  143.99   21.30
 -13   7  -4  144.09   15.10
 -14  -7  -4   -2.30    9.90
 -14  -7  -4   24.10   10.70
  14   7   4    2.70   11.00
  14   7   4   17.50    5.70
 -14   7  -4    3.90    8.40
 -15  -7  -4    5.90    9.20
 -15  -7  -4   -6.90   11.60
  15   7   4    9.10    5.50
  15   7   4   10.40   10.70
 -15   7  -4    4.40    8.70
 -16  -7  -4   18.00   14.80
 -16  -7  -4   18.50   15.80
 -16   7  -4   13.90    9.80
 -17  -7  -4   18.20   14.90
 -17  -7  -4    9.40   16.00
 -17   7  -4    0.20   12.20
 -18  -7  -4   83.39   19.80
 -18  -7  -4   82.69   17.30
 -18   7  -4  118.49   15.40
 -19  -7  -4   41.40   16.20
 -19  -7  -4   43.40   16.10
 -19   7  -4    9.90   11.70
 -20  -7  -4   -4.00   15.40
 -20  -7  -4   21.50   15.30
 -20   7  -4   -7.40   12.20
 -23  -8   4   -5.80   16.60
 -23  -8   4  -21.70   15.10
 -22  -8   4   22.90   18.50
 -22  -8   4   34.30   14.20
 -22   8   4   40.40   16.70
 -21  -8   4   30.30   12.50
 -21  -8   4  -14.50   16.60
 -21   8   4   24.00   17.50
 -20  -8   4   41.90   17.60
 -20  -8   4   15.40   11.80
 -20   8   4   30.90   14.40
 -19  -8   4   16.50   13.70
 -19  -8   4   11.40   14.50
 -19   8   4   42.20   21.60
  19   8  -4   30.60    6.80
 -19   8   4    2.90   11.70
 -18  -8   4  340.77   30.90
 -18  -8   4  298.07   27.70
 -18   8   4  289.77   34.80
  18   8  -4  318.57   17.50
 -17  -8   4    9.80   11.40
 -17  -8   4   29.30   14.90
  17   8  -4   22.70    6.60
 -17   8   4   28.60   19.00
 -16  -8   4  200.78   22.50
 -16  -8   4  196.08   19.50
 -16   8   4  231.28   29.00
  16   8  -4  197.38   14.20
 -15  -8   4  357.16   24.30
 -15  -8   4  403.16   29.00
  15   8  -4  407.96   42.00
 -15   8   4  361.76   31.10
  15   8  -4  345.57   20.00
 -14  -8   4  143.39   18.40
 -14  -8   4  108.89   17.60
  14   8  -4  120.79   12.10
  14   8  -4  151.48   27.50
 -14   8   4  151.58   20.90
 -13  -8   4  126.09   16.20
 -13  -8   4  101.99   14.20
  13  -8  -4  127.79   15.00
 -13   8   4  115.69   18.30
  13   8  -4  139.59   26.10
  13   8  -4  135.49   12.30
  12  -8  -4   93.99   16.40
 -12  -8   4  105.49   13.50
 -12  -8   4   92.79   14.30
  12   8  -4  117.29   22.90
  12   8  -4  105.99   11.60
 -12   8   4  113.29   20.50
 -11  -8   4   -1.10    7.00
 -11  -8   4    4.00    7.60
  11  -8  -4    6.70   14.60
  11   8  -4  -10.60   14.60
 -11   8   4   -2.00   11.50
 -10  -8   4   27.50    6.90
  10  -8  -4    3.90   10.40
 -10  -8   4   23.90    7.40
  10   8  -4   12.80   13.60
 -10   8   4   11.20   12.40
  10   8  -4   22.10    6.20
  -9  -8   4  560.84   30.20
  -9  -8   4  533.15   31.70
  -9   8   4  569.34   33.80
   9   8  -4  497.45   36.50
   9   8  -4  519.65   27.70
  -8  -8   4  120.49   19.10
  -8  -8   4  149.79   13.50
  -8   8   4  133.39   18.00
   8   8  -4  133.09   23.40
   8   8  -4  134.59   12.90
  -7  -8   4  486.85   27.20
  -7  -8   4  479.55   30.20
  -7   8   4  469.65   31.00
   7   8  -4  475.25   33.70
   7   8  -4  451.75   25.80
   6  -8  -4  571.24   33.60
  -6  -8   4  612.14   36.00
  -6  -8   4  619.34   32.00
   6   8  -4  599.24   31.10
  -6   8   4  648.04   35.30
   6   8  -4  613.34   37.70
   5  -8  -4    5.80    7.00
  -5  -8   4    6.40    5.40
  -5  -8   4   -8.30    7.20
  -5   8   4    4.10   11.10
   5   8  -4   13.70   12.90
   5   8  -4   20.20    5.90
  -4  -8   4  306.07   24.50
  -4  -8   4  322.67   20.00
   4  -8  -4  311.57   22.00
   4   8  -4  320.67   28.30
   4   8  -4  292.57   19.70
  -4   8   4  320.87   25.80
  -3  -8   4  198.08   19.90
   3  -8  -4  173.18   17.10
  -3  -8   4  203.08   15.20
   3   8  -4  177.08   23.10
   3   8  -4  198.58   15.80
  -3   8   4  217.38   22.80
   2  -8  -4    6.40    6.40
  -2  -8   4    8.90    4.60
  -2   8   4    6.30   11.40
   2   8  -4   12.30    4.90
   2   8  -4   -4.60   11.00
   1  -8  -4   25.80    7.30
  -1  -8   4   20.50    5.20
   1   8  -4   22.80    7.00
  -1   8   4   14.80   12.00
   1   8  -4    7.20   12.00
   0  -8  -4  103.69   13.50
   0  -8   4  117.59   10.80
   0   8  -4  103.39   11.90
   0   8  -4   94.89   18.50
   0   8   4  135.49   21.80
   1  -8   4   40.10    6.90
  -1  -8  -4   45.30   10.40
  -1   8  -4   31.10    8.20
  -1   8  -4   24.80   13.50
   1   8   4   18.70   13.20
   2  -8   4  801.92   35.30
  -2  -8  -4  759.72   39.80
  -2   8  -4  794.42   39.10
  -2   8  -4  767.62   44.50
   2   8   4  808.52   44.50
   3  -8   4  530.95   25.30
  -3  -8  -4  537.25   30.60
  -3   8  -4  498.05   28.90
   3   8   4  572.94   37.80
  -3   8  -4  440.06   41.10
  -4  -8  -4   26.10    6.60
   4  -8   4   20.60    5.50
  -4   8  -4   13.90    6.40
   4   8   4   23.90   15.40
  -4   8  -4   19.70   14.70
  -5  -8  -4  613.74   33.90
   5  -8   4  610.74   27.70
   5   8   4  615.54   42.40
  -5   8  -4  628.74   42.00
  -5   8  -4  605.64   32.60
  -6  -8  -4  378.26   25.80
   6  -8   4  412.96   20.30
   6   8   4  436.26   36.40
  -6   8  -4  406.46   35.10
  -6   8  -4  438.06   25.40
   7  -8   4    9.40    4.50
  -7  -8  -4   26.30    6.60
  -7   8  -4   18.70   16.60
  -7   8  -4    5.80    6.70
  -8  -8  -4   21.10    8.90
  -8   8  -4    4.20    6.90
  -8   8  -4  -18.30   15.90
  -9  -8  -4   19.50    6.60
  -9   8  -4   26.20   19.00
   9   8   4   51.09   23.00
  -9   8  -4   14.80    7.40
 -10  -8  -4  -11.00    7.60
 -10   8  -4  -13.00   19.00
 -10   8  -4   -2.10    7.70
 -11  -8  -4  393.56   29.90
 -11   8  -4  346.67   40.40
 -11   8  -4  376.06   27.30
 -12  -8  -4  303.17   34.20
 -12   8  -4  338.27   24.50
 -12   8  -4  289.37   42.30
 -13  -8  -4   17.80   12.30
 -13  -8  -4   24.20   11.40
 -13   8  -4   21.10    8.90
  13   8   4   42.70   17.30
 -13   8  -4   22.40   26.10
 -14  -8  -4  271.87   29.90
 -14  -8  -4  222.98   29.70
  14   8   4  185.88   13.90
 -14   8  -4  200.78   19.20
 -15  -8  -4  164.78   28.30
 -15  -8  -4  159.58   27.50
  15   8   4  145.79   23.80
  15   8   4  157.08   12.30
 -15   8  -4  107.39   18.10
 -16  -8  -4   44.30   15.50
 -16  -8  -4   26.80   15.10
 -16   8  -4   25.40   14.10
  16   8   4    7.70    6.90
 -17  -8  -4   40.80   15.80
 -17  -8  -4   37.60   16.10
 -17   8  -4   58.89   16.20
 -18  -8  -4   14.60   14.50
 -18  -8  -4   -5.10   15.60
 -18   8  -4   43.50   16.70
 -19  -8  -4   -9.20   15.10
 -19  -8  -4   -2.20   14.60
 -21  -9   4   60.89   18.00
 -21  -9   4   47.10   14.60
 -21   9   4   32.20   24.20
 -20  -9   4    3.00   16.90
 -20  -9   4   17.10   13.00
 -20   9   4   14.50   18.60
 -19  -9   4  132.49   21.80
 -19  -9   4  107.89   24.90
  19   9  -4   94.69   10.50
 -19   9   4   67.89   17.10
 -18  -9   4    3.00   17.10
 -18  -9   4  -14.00   12.60
  18   9  -4   -0.20    7.80
 -18   9   4    7.70   20.90
 -17  -9   4   23.90   15.20
 -17  -9   4   14.60   14.90
 -17   9   4   -3.60   19.30
  17   9  -4   21.30    8.10
 -16  -9   4  161.08   26.80
 -16  -9   4  160.48   23.70
  16   9  -4  160.58   14.80
 -16   9   4  151.08   24.60
 -15  -9   4   36.70   16.80
 -15  -9   4   30.10   14.00
  15   9  -4   43.20    7.70
 -15   9   4   24.80   18.30
 -14  -9   4   95.29   16.20
 -14  -9   4  135.29   23.30
  14   9  -4  104.89   13.00
 -14   9   4  103.19   21.00
 -13  -9   4  637.14   40.20
 -13   9   4  669.23   41.80
  13   9  -4  731.63   33.90
 -12  -9   4  153.28   17.70
 -12  -9   4  137.69   20.30
  12  -9  -4  150.98   21.30
 -12   9   4  154.78   27.50
  12   9  -4  118.59   13.70
  11  -9  -4  124.59   20.30
 -11  -9   4   97.19   15.90
 -11  -9   4  167.88   17.00
  11   9  -4  159.78   13.70
 -11   9   4  213.88   27.10
  11   9  -4  114.39   25.60
 -10  -9   4   28.90    8.10
 -10  -9   4   50.79   12.50
 -10   9   4   25.70   15.20
  10   9  -4   27.50    7.60
  10   9  -4   38.40   20.30
  -9  -9   4   42.80   10.10
  -9  -9   4   59.49   15.00
   9   9  -4   30.30    7.60
   9   9  -4   20.90   17.00
  -8  -9   4   15.20    6.90
  -8  -9   4   -2.90    8.60
  -8   9   4    2.20   13.40
   8   9  -4   -0.50   16.00
   8   9  -4    4.20    6.30
  -7  -9   4  114.99   17.20
  -7  -9   4  119.69   13.70
   7   9  -4  104.39   12.70
  -7   9   4  135.19   20.30
   7   9  -4   97.09   20.00
  -6  -9   4   25.40    8.70
   6  -9  -4   20.50    9.70
  -6  -9   4   21.10    7.00
  -6   9   4   16.20   14.00
   6   9  -4   25.20   16.00
   6   9  -4   13.10    6.40
  -5  -9   4  320.77   21.40
   5  -9  -4  309.77   24.60
  -5  -9   4  332.07   26.40
   5   9  -4  338.87   21.30
   5   9  -4  317.27   31.40
  -5   9   4  265.87   28.00
  -4  -9   4  396.96   29.80
   4  -9  -4  453.05   29.20
  -4  -9   4  420.36   25.00
  -4   9   4  417.76   32.20
   4   9  -4  393.26   34.40
   4   9  -4  430.26   25.50
  -3  -9   4  230.98   17.20
   3  -9  -4  224.38   20.20
  -3  -9   4  227.88   22.00
   3   9  -4  215.88   28.80
   3   9  -4  191.68   17.10
  -3   9   4  235.38   27.60
   2  -9  -4  298.47   22.80
  -2  -9   4  298.57   20.00
   2   9  -4  291.97   20.70
   2   9  -4  300.57   30.80
  -2   9   4  286.17   29.00
  -1  -9   4  659.53   32.40
   1  -9  -4  621.04   35.70
  -1   9   4  621.94   40.00
   1   9  -4  610.04   33.70
   1   9  -4  643.44   41.60
   0  -9  -4   13.40    7.50
   0  -9   4   13.90    5.80
   0   9  -4   13.10    6.30
   0   9  -4   -3.20   14.70
   0   9   4   15.70   15.50
  -1  -9  -4  101.49   14.40
   1  -9   4   94.59   11.40
  -1   9  -4   93.69   12.70
   1   9   4   94.39   20.30
  -1   9  -4  106.59   22.30
  -2  -9  -4    9.40    7.70
   2  -9   4    3.80    5.50
  -2   9  -4   -7.40    6.20
  -2   9  -4   13.00   16.60
   2   9   4    3.90   15.10
  -3  -9  -4   10.20    7.10
   3  -9   4   27.60    6.20
  -3   9  -4   13.80    6.50
  -3   9  -4    0.80   16.20
   3   9   4   31.50   18.80
  -4  -9  -4  138.59   18.80
   4  -9   4  162.48   13.20
   4   9   4  165.38   26.10
  -4   9  -4  176.78   31.60
  -4   9  -4  167.78   16.60
  -5  -9  -4  362.26   27.50
   5  -9   4  361.76   20.20
  -5   9  -4  378.96   26.40
  -5   9  -4  389.56   37.80
  -6  -9  -4   50.59    9.00
   6  -9   4   50.09    7.60
  -6   9  -4   43.80   20.30
  -7  -9  -4  503.85   33.50
   7  -9   4  578.04   26.20
  -7   9  -4  611.64   32.10
  -7   9  -4  619.14   46.50
  -8  -9  -4  327.57   28.50
  -8   9  -4  382.06   43.50
  -8   9  -4  354.96   23.70
  -9  -9  -4   44.80   12.60
  -9   9  -4   24.90    8.70
  -9   9  -4   14.30   22.30
 -10  -9  -4   39.10   16.20
 -10   9  -4   11.00   23.10
 -10   9  -4   -0.30   10.30
 -11  -9  -4   23.20   12.90
 -11  -9  -4   26.80   14.30
 -11   9  -4   25.80   13.70
 -12  -9  -4   15.20   15.50
 -12  -9  -4   -2.40   12.60
 -12   9  -4    2.40   11.40
 -13  -9  -4   48.70   16.80
 -13  -9  -4   75.49   20.60
  13   9   4   61.19    8.90
  13   9   4   64.39   22.90
 -14  -9  -4   58.39   15.30
 -14  -9  -4   37.90   16.00
  14   9   4   57.39   21.80
 -14   9  -4   63.89   15.70
  14   9   4   56.69    9.20
 -15  -9  -4   19.40   14.80
 -15  -9  -4   31.60   14.50
  15   9   4    7.70    8.10
 -15   9  -4    9.70   13.00
 -16  -9  -4  161.18   24.00
 -16  -9  -4  119.49   21.40
 -16   9  -4  149.79   24.90
  16   9   4  108.59   14.10
 -17  -9  -4  185.88   25.30
 -17  -9  -4  195.88   26.00
 -17   9  -4  151.18   26.60
 -18  -9  -4   -1.80   15.40
 -18  -9  -4   17.00   16.70
 -18   9  -4   -1.40   20.70
 -20 -10   4  134.89   23.90
 -20 -10   4  104.99   20.10
 -20  10   4  134.89   22.10
 -19 -10   4   77.39   19.70
 -19 -10   4   66.29   16.30
 -19  10   4   54.79   21.00
  19  10  -4   85.79   11.30
 -18 -10   4   62.39   17.20
 -18 -10   4   43.90   14.90
  18  10  -4   74.89   10.60
 -18  10   4   45.30   20.60
 -17 -10   4   89.69   18.30
 -17 -10   4   89.39   21.40
 -17  10   4   79.09   27.00
  17  10  -4   74.29   11.30
 -16 -10   4    9.90   13.50
 -16 -10   4   16.90   17.20
  16  10  -4   -7.70    9.10
 -16  10   4   23.00   24.90
 -15 -10   4  -15.70   12.40
 -15 -10   4   -0.90   14.70
 -15  10   4    6.40   21.60
  15  10  -4    1.50    8.50
 -14 -10   4   12.50   16.00
 -14 -10   4    1.90   13.00
  14  10  -4   -5.90    8.30
 -14  10   4    2.00   21.40
  13 -10  -4   16.80   15.10
 -13 -10   4   20.70   13.80
  13 -10  -4   19.20    7.70
 -13 -10   4   30.80   12.60
 -13  10   4   36.10   20.80
  13  10  -4   16.80    8.50
 -12 -10   4   43.70   18.40
 -12 -10   4   70.39   16.60
  12 -10  -4   70.89   17.80
 -12  10   4   51.59   20.00
  12  10  -4   69.89   10.70
 -11 -10   4  467.85   53.49
  11 -10  -4  460.35   33.20
 -11 -10   4  434.36   32.50
  11  10  -4  392.26   25.30
 -11  10   4  454.75   38.80
 -10 -10   4   86.49   15.60
 -10 -10   4   87.09   18.90
  10  10  -4   66.59   11.00
 -10  10   4   84.89   21.10
  -9 -10   4  353.56   27.60
  -9 -10   4  291.47   32.50
   9  10  -4  330.87   23.00
  -9  10   4  330.87   33.90
  -8 -10   4  392.86   34.10
  -8 -10   4  426.26   28.50
   8  10  -4  507.45   28.10
  -8  10   4  404.16   35.90
  -7 -10   4   61.29    9.70
  -7  10   4   67.49   20.50
   7  10  -4   70.79   12.30
  -6 -10   4   11.30    8.90
  -6 -10   4   13.30   11.00
   6 -10  -4   20.90   10.60
  -6  10   4    8.60   17.20
   6  10  -4   10.00    7.40
  -5 -10   4    4.70   10.20
   5 -10  -4   13.30   10.10
  -5  10   4   27.40   17.00
   4 -10  -4   -3.60    9.60
  -4 -10   4    3.50   10.60
  -4 -10   4    7.00    7.20
   4  10  -4   13.30    8.20
  -4  10   4   12.70   17.50
   3 -10  -4  234.38   22.10
  -3 -10   4  206.88   17.60
  -3  10   4  174.18   30.60
   3  10  -4  221.88   20.40
   2 -10  -4  262.97   23.60
  -2 -10   4  244.88   18.70
  -2  10   4  258.97   32.80
   2  10  -4  250.17   20.60
   1 -10  -4   75.49   17.30
  -1 -10   4   84.19   12.40
   1  10  -4   43.50   21.20
   1  10  -4   54.89   10.40
  -1  10   4   73.69   21.60
   0 -10   4  313.97   21.70
   0 -10  -4  337.17   28.00
   0  10  -4  344.27   37.40
   0  10  -4  305.57   22.20
   0  10   4  358.16   37.80
  -1 -10  -4  500.65   32.70
   1 -10   4  521.95   28.40
  -1  10  -4  550.54   43.80
   1  10   4  525.35   48.90
  -1  10  -4  501.15   29.50
   2 -10   4   90.89   12.70
  -2 -10  -4  112.39   15.60
   2  10   4  121.79   26.60
  -2  10  -4   82.09   13.80
  -2  10  -4   97.79   24.80
  -3 -10  -4    5.90    9.40
   3 -10   4   25.70    7.60
  -3  10  -4    3.70    8.90
  -3  10  -4   20.00   21.50
  -4 -10  -4  121.59   20.30
   4 -10   4  110.99   13.00
  -4  10  -4  110.89   17.30
  -4  10  -4  112.39   28.90
  -5 -10  -4   21.70   12.40
   5 -10   4   20.60    7.10
  -5  10  -4   19.10   12.50
  -6 -10  -4   41.10   14.30
  -6  10  -4   58.89   14.20
  -7 -10  -4  266.97   28.10
   7 -10   4  260.77   16.80
  -7  10  -4  189.98   27.40
  -8 -10  -4   -2.60   11.90
   8 -10   4    4.80    6.60
  -9 -10  -4  396.26   37.90
  -9  10  -4  386.56   30.70
 -10 -10  -4  223.38   29.60
 -10 -10  -4  234.78   31.40
 -10  10  -4  195.48   26.00
 -11 -10  -4    9.60   13.70
 -11 -10  -4    3.60   13.70
 -11  10  -4  -21.00   15.70
 -12 -10  -4   65.79   16.40
 -12 -10  -4   82.59   17.20
  12  10   4  105.29   13.70
 -12  10  -4   98.19   22.20
 -13 -10  -4   95.39   18.90
 -13 -10  -4   86.99   15.90
  13  10   4   95.69   15.00
 -13  10  -4  110.69   24.20
 -14 -10  -4   12.80   13.30
 -14 -10  -4  -10.20   14.50
 -14  10  -4   16.40   16.90
  14  10   4   -7.20    9.40
 -15 -10  -4   31.50   14.30
 -15 -10  -4   32.50   14.90
 -15  10  -4    1.40   17.40
  15  10   4   20.30   10.10
 -16 -10  -4   -7.70   14.90
 -16 -10  -4   12.10   16.40
  16  10   4   21.50   12.00
 -16  10  -4   27.50   16.10
 -18 -11   4  134.39   23.30
 -18 -11   4  211.18   30.70
 -18  11   4  202.28   31.40
  18  11  -4  166.18   19.30
 -17 -11   4  123.69   20.70
 -17 -11   4  126.99   22.50
 -17  11   4  149.99   23.60
  17  11  -4  137.49   18.80
 -16 -11   4   51.99   15.50
 -16 -11   4   55.29   18.00
  16  11  -4   85.79   11.70
 -15 -11   4  215.08   25.80
 -15 -11   4  198.98   31.00
  15  11  -4  192.38   22.00
  14 -11  -4   33.20    9.10
 -14 -11   4   18.80   16.10
 -14 -11   4   18.40   13.50
  14  11  -4   24.90   11.90
  13 -11  -4   19.40    8.80
 -13 -11   4    9.50   17.00
 -13 -11   4    9.60   12.90
  13  11  -4   23.20   11.00
  12 -11  -4   10.60    8.90
 -12 -11   4   11.80   17.30
 -12 -11   4   11.70   13.80
  12 -11  -4   15.50   18.90
 -12  11   4   -7.20   39.70
  12  11  -4    7.70    9.50
 -11 -11   4  -20.80   13.60
 -11 -11   4   -1.10   16.70
  11 -11  -4    8.80    8.80
  11 -11  -4   -7.70   18.70
  11  11  -4   -8.00    9.00
 -11  11   4    9.20   25.40
 -10 -11   4   34.10   15.80
 -10 -11   4   22.70   20.10
  10 -11  -4   41.20    9.30
 -10  11   4    7.40   22.40
  -9 -11   4  263.07   26.40
  -9 -11   4  228.98   36.20
  -9  11   4  222.78   37.70
   9  11  -4  207.08   20.30
  -8 -11   4   58.99   20.10
  -8 -11   4   41.50   13.70
   8  11  -4   14.20    9.90
  -8  11   4   32.40   22.90
  -7 -11   4   88.99   21.80
  -7 -11   4  128.29   20.30
  -7  11   4   76.59   26.20
  -6 -11   4  382.46   29.60
  -6 -11   4  437.06   37.90
   6  11  -4  351.06   27.60
  -6  11   4  469.75   55.79
   5 -11  -4  298.07   28.20
  -5 -11   4  257.37   37.80
  -5 -11   4  288.07   23.30
   5  11  -4  287.77   26.10
  -4 -11   4  130.79   15.20
   4 -11  -4   85.89   20.40
   4  11  -4  152.58   20.40
   3 -11  -4  104.09   22.20
  -3 -11   4  131.19   17.70
   2 -11  -4   -4.40   12.60
  -2 -11   4   22.60    8.30
   2  11  -4   22.30    9.70
   1 -11  -4  123.69   23.10
  -1 -11   4  114.79   15.50
   1  11  -4  158.38   18.80
   0 -11   4  138.19   16.60
   0 -11  -4  161.38   26.80
   0  11  -4  202.18   25.80
   1 -11   4  209.48   17.90
  -1 -11  -4  220.78   27.50
   2 -11   4  406.16   25.40
  -2  11  -4  369.26   29.50
  -3 -11  -4  401.66   34.90
   3 -11   4  483.75   27.40
  -3  11  -4  463.35   32.20
  -4 -11  -4   21.60   14.10
   4 -11   4  -10.60    8.40
  -4  11  -4    1.90   12.20
  -5 -11  -4   71.39   20.30
   5 -11   4   65.89   11.30
  -5  11  -4   76.79   18.10
   6 -11   4  125.89   16.20
  -6 -11  -4  107.19   21.10
  -6  11  -4  127.19   23.10
   7 -11   4   10.60    9.00
  -7 -11  -4    7.80   17.10
  -7  11  -4   -7.00   12.60
  -8 -11  -4   21.70   14.70
  -8 -11  -4  -18.60   14.10
   8 -11   4    7.60    8.20
  -8  11  -4   12.90   16.90
  -9 -11  -4   14.60   12.80
  -9 -11  -4   24.20   13.80
  -9  11  -4   23.70   15.70
 -10 -11  -4   39.90   15.20
 -10 -11  -4   -0.60   16.10
 -10  11  -4   18.30   15.30
 -11 -11  -4  106.69   19.60
 -11 -11  -4  110.89   20.80
  11  11   4  136.99   17.30
 -12 -11  -4  106.69   17.40
 -12 -11  -4  100.79   19.80
 -12  11  -4  115.09   22.40
  12  11   4   93.99   15.90
 -13 -11  -4   49.80   16.00
 -13 -11  -4   20.00   17.30
 -13  11  -4   60.89   17.30
  13  11   4   21.10   11.90
 -14 -11  -4  135.89   24.80
 -14 -11  -4  210.28   31.30
  14  11   4  119.99   18.10
 -16 -12   4   20.70   14.90
 -16  12   4   86.59   19.20
  16  12  -4   48.30   17.50
 -15 -12   4   78.39   21.80
 -15 -12   4  120.99   23.30
 -15  12   4   84.69   17.40
  15  12  -4   94.09   17.40
 -14 -12   4   54.49   19.20
 -14 -12   4   64.29   18.80
  14  12  -4   60.29   15.60
 -13 -12   4  135.49   23.20
 -13 -12   4  133.29   20.30
  13 -12  -4  136.99   17.70
  13  12  -4  203.58   35.80
  12 -12  -4  120.79   17.40
 -12 -12   4  126.19   24.10
  11 -12  -4   11.00   11.00
 -11 -12   4   20.90   13.40
 -11 -12   4   -1.80   17.90
  11  12  -4   -2.80   14.70
 -10 -12   4  183.48   32.70
 -10 -12   4  176.08   24.50
  10 -12  -4  131.09   18.50
  10  12  -4  134.89   22.20
   9 -12  -4   -1.20   10.40
  -9 -12   4   23.00   17.30
  -9 -12   4   -6.90   12.60
   9  12  -4   -1.40   10.90
  -8 -12   4   -4.90   16.20
  -8 -12   4   -1.80   18.10
   8 -12  -4   24.00   10.30
   8  12  -4    7.50   11.60
  -7 -12   4  224.78   35.90
   7 -12  -4  210.58   19.50
  -7 -12   4  216.78   29.00
   7  12  -4  163.28   23.90
  -6 -12   4   18.80   13.30
  -6 -12   4    6.80   19.10
   6  12  -4    0.20   13.00
  -5 -12   4  122.59   30.40
  -5 -12   4   95.29   18.20
   5  12  -4   73.59   18.20
   4 -12  -4  397.26   37.80
  -4 -12   4  404.76   35.40
   4  12  -4  379.86   35.40
   3 -12  -4  143.39   26.90
  -3 -12   4  160.28   23.00
   3  12  -4  135.09   23.40
  -2 -12   4   22.30   13.20
   2 -12  -4   47.70   22.10
   2  12  -4   78.49   20.50
  -1 -12   4   73.99   11.00
   1 -12  -4   43.30   23.50
   1  12  -4   77.69   15.90
   0 -12  -4   63.99   23.20
   0 -12   4  121.59   19.00
   0  12  -4   71.39   18.60
  -1 -12  -4   25.20   17.30
   1 -12   4    3.60    9.90
  -1  12  -4   37.40   17.40
   2 -12   4   11.90    9.90
  -2 -12  -4   -6.50   19.20
  -2  12  -4   12.70   14.30
   3 -12   4   73.49   12.60
  -3 -12  -4   64.69   20.30
  -3  12  -4   60.09   17.30
  -4 -12  -4   65.89   19.80
  -4 -12  -4   70.89   20.90
   4 -12   4   62.39   11.50
  -4  12  -4   27.50   15.90
  -5 -12  -4  246.98   27.60
  -5 -12  -4  184.78   30.20
   5 -12   4  232.78   21.40
  -5  12  -4  186.28   27.50
   6 -12   4   58.29   11.70
  -6 -12  -4   80.19   19.80
  -6 -12  -4   35.50   13.20
  -6  12  -4   53.59   15.40
   7 -12   4   54.49   12.00
  -7 -12  -4   74.29   16.80
  -7 -12  -4   27.00   16.50
  -7  12  -4   51.79   15.70
  -8 -12  -4  357.96   33.30
   8 -12   4  320.97   22.90
  -8 -12  -4  341.87   30.20
  -8  12  -4  331.97   32.00
  -9 -12  -4   27.10   14.20
  -9 -12  -4   14.70   15.30
   9  12   4    2.20   13.20
  -9  12  -4  -12.50   14.90
 -10 -12  -4   34.50   19.50
 -10 -12  -4   30.00   15.80
 -10  12  -4  -18.10   14.90
 -11 -12  -4   -7.50   17.40
 -11 -12  -4   78.49   16.80
 -11  12  -4    0.30   15.70
  11  12   4   81.59   26.70
 -12 -12  -4   -5.30   18.50
 -12 -12  -4    3.90   16.20
  12  12   4   22.00   14.20
 -12  12  -4   -6.50   17.10
  13  13  -4  110.39   23.50
 -13  13   4   85.09   19.80
 -12 -13   4  108.09   24.70
 -12 -13   4   75.29   18.70
  12 -13  -4   74.59   14.10
  12  13  -4   73.89   21.00
 -11 -13   4   76.99   23.30
 -11 -13   4  105.79   20.80
  11 -13  -4   76.09   13.60
  11  13  -4   89.69   20.40
 -10 -13   4   72.99   23.90
  10 -13  -4   50.99   12.90
 -10 -13   4   74.39   15.60
  10  13  -4   52.09   17.60
   9 -13  -4   -1.30   12.30
  -9 -13   4   -7.30   19.60
  -9 -13   4   22.70   16.00
   9  13  -4  -17.70   14.90
   8 -13  -4  128.09   22.00
  -8 -13   4  142.49   24.90
  -8 -13   4  148.59   21.80
   8  13  -4  114.59   20.10
   7 -13  -4    8.90   11.90
  -7 -13   4   26.10   15.40
  -7 -13   4   61.19   21.80
  -6 -13   4    1.40   14.40
   6 -13  -4  -16.30   12.20
  -5 -13   4   -4.30   15.80
   5 -13  -4    3.20   13.50
   5  13  -4  -16.50   14.00
  -4 -13   4  -27.20   14.90
   4 -13  -4   13.40   22.90
   4  13  -4    0.50   13.50
   3 -13  -4   10.70   12.80
   3 -13  -4   47.00   22.50
  -3 -13   4   -7.30   17.20
   3  13  -4  -16.50   13.80
  -2 -13   4  224.28   27.00
   2 -13  -4  263.97   29.50
   2 -13  -4  226.08   36.20
   2  13  -4  259.67   30.00
   1 -13  -4  147.89   25.90
   1 -13  -4  141.69   25.80
   1  13  -4  156.18   23.60
   0 -13  -4  155.38   30.60
   0 -13  -4  144.79   25.60
   0 -13   4  130.19   22.80
   0  13  -4  149.39   24.70
  -1 -13  -4  107.19   23.60
  -1 -13  -4   90.69   18.60
  -1  13  -4  101.99   16.80
   2 -13   4   31.90   12.00
  -2 -13  -4    9.10   15.20
  -2 -13  -4   44.40   19.70
  -2  13  -4   46.40   16.80
   3 -13   4   13.20   14.30
  -3 -13  -4   25.80   14.20
  -3 -13  -4   -7.70   17.70
  -3  13  -4   20.40   14.60
   4 -13   4   28.40   13.10
  -4 -13  -4  -10.80   13.20
  -4 -13  -4    2.00   17.00
  -4  13  -4   19.00   14.30
  -5 -13  -4    9.50   13.80
   5 -13   4   20.10   13.60
  -5 -13  -4  -33.80   17.00
  -5  13  -4   22.90   15.00
  -6 -13  -4   87.79   16.80
   6 -13   4  133.79   17.20
  -6 -13  -4  126.49   22.90
  -6  13  -4  177.78   27.60
   7 -13   4   17.40   14.10
  -7 -13  -4   27.00   15.40
   7  13   4   52.59   15.70
  -7  13  -4   15.70   17.90
  -8 -13  -4  -13.90   15.50
  -8 -13  -4    5.30   20.50
   8 -13   4    3.30   14.60
   8  13   4   -4.40   15.00
  -8  13  -4   22.40   16.80
  -9 -13  -4    0.60   20.10
  -9 -13  -4    6.90   14.90
  -9  13  -4   57.09   19.20
   9  13   4   28.30   16.00
  -8 -14   4  274.27   46.40
   8 -14  -4  226.98   27.50
  -8 -14   4  142.79   23.50
   8  14  -4  209.38   27.20
  -7 -14   4   12.70   15.60
   7 -14  -4   11.20   18.10
   7  14  -4   13.90   15.60
  -6 -14   4  231.78   28.10
   6 -14  -4  214.38   30.70
   6  14  -4  255.57   27.30
   5 -14  -4   15.00   20.70
  -5 -14   4   13.40   15.50
   5  14  -4  -16.50   14.50
  -4 -14   4   62.39   17.40
   4 -14  -4   18.30   19.30
   4  14  -4   33.90   16.20
   3 -14  -4   24.20   16.80
  -3 -14   4  -25.30   14.90
   3 -14  -4  -23.40   22.90
   3  14  -4   23.80   16.10
   2 -14  -4   14.80   23.20
  -2 -14   4   -2.00   18.50
   2 -14  -4  -23.40   15.50
   2  14  -4   44.90   17.10
   1 -14  -4    2.10   15.50
   1 -14  -4   26.00   25.50
  -1 -14   4   -8.80   19.70
   1  14  -4   14.70   16.70
   0 -14  -4  230.48   41.60
   0 -14  -4  171.38   26.70
   0 -14   4  179.68   29.50
   0  14  -4  199.38   29.30
  -1 -14  -4    5.10   23.80
  -1 -14  -4    1.10   14.60
   1 -14   4   -1.80   17.70
  -1  14  -4   30.40   16.60
  -2 -14  -4    9.00   14.50
  -2 -14  -4   96.89   26.50
   2 -14   4   36.30   30.70
  -2  14  -4    4.40   18.20
  -3 -14  -4  107.79   19.00
  -3 -14  -4   82.29   27.10
   3 -14   4   87.59   21.20
  -3  14  -4   67.79   19.60
  -4 -14  -4  209.98   28.60
  -4 -14  -4  263.97   41.00
   4  14   4  235.48   24.50
  -4  14  -4  153.58   24.20
 -27   0   5   55.39   13.00
 -27   0   5   28.10   11.40
 -26   0   5  -12.30    9.40
 -26   0   5  -11.80   10.90
 -25   0   5  132.09   16.10
 -25   0   5  119.59   14.00
 -24   0   5    2.60    7.60
 -24   0   5    0.00    8.40
 -23   0   5  655.23   30.20
 -23   0   5  672.83   32.70
 -22   0   5   -0.40    5.80
 -22   0   5   -1.70    6.80
 -21   0   5  167.78   14.30
 -21   0   5  179.28   12.40
 -20   0   5   13.80    5.50
 -20   0   5    7.60    4.90
 -19   0   5  554.44   24.90
 -19   0   5  548.75   26.90
 -18   0   5    1.80    3.80
 -18   0   5   -1.70    4.50
 -17   0   5   38.50    5.90
 -17   0   5   42.20    6.80
  16   0  -5   -0.50    9.90
 -16   0   5    1.40    3.00
 -16   0   5    3.20    4.00
  15   0  -5   12.10    9.20
 -15   0   5   14.30    3.50
 -15   0   5   13.80    4.30
 -15   0   5   17.30    4.50
  13   0  -5 1553.84   60.49
 -13   0   5 1579.84   59.39
 -13   0   5 1495.15   56.09
 -11   0   5 6714.63  232.38
 -11   0   5 6682.63  234.98
 -11   0   5 6616.34  231.48
  11   0  -5 6809.02  235.38
 -10   0   5    7.60    2.60
 -10   0   5    3.30    2.50
  10   0  -5    8.30    4.70
   9   0  -5 2814.82  100.69
  -9   0   5 2782.12   98.69
  -9   0   5 2761.82  100.59
   8   0  -5    6.30    4.10
   8   0  -5    0.40    3.40
  -8   0   5    3.40    2.70
  -8   0   5    2.40    2.00
  -7   0   5  130.09    8.10
   7   0  -5  135.69    9.10
   7   0  -5  111.29    9.40
  -7   0   5  124.39    7.90
  -6   0   5    2.60    1.70
   6   0  -5    2.20    3.20
   6   0  -5    0.90    2.80
   5   0  -5 2510.15  103.69
  -5   0   5 2996.80  102.59
  -5   0   5 3041.10  103.59
   5   0  -5 3034.90  103.39
  -4   0   5    4.50    2.20
   4   0  -5    0.50    2.20
   4   0  -5    2.10    2.80
  -4   0   5    2.80    2.30
  -3   0   5 1666.13   60.99
   3   0  -5 1696.23   61.39
   2   0  -5   -0.70    2.30
  -2   0   5    1.50    2.20
  -1   0   5  444.46   18.10
  -1   0   5  375.76   19.60
   1   0  -5  423.16   18.00
   0   0  -5    3.40    2.60
   0   0   5    3.70    2.50
  -1   0  -5 3526.85  131.09
   1   0   5 3877.21  129.69
  -1   0  -5 3644.64  129.59
  -2   0  -5    0.40    1.40
   2   0   5    0.40    2.50
  -3   0  -5   12.70    2.50
   3   0   5   14.70    3.70
   4   0   5    8.20    3.40
  -5   0  -5  808.02   31.40
  -5   0  -5  793.02   34.70
   5   0   5  823.22   31.90
   6   0   5   19.00    4.70
  -7   0  -5 4925.81  177.78
   7   0   5 5210.08  178.08
  -7   0  -5 5141.59  183.28
   8   0   5    9.70    4.50
  -9   0  -5 2774.62   99.89
   9   0   5 2859.51  100.19
  -9   0  -5 2774.82  106.09
  10   0   5    5.20    5.00
 -10   0  -5    5.70    2.60
 -10   0  -5    6.90    4.10
 -11   0  -5    1.20    2.80
 -11   0  -5    0.20    4.50
 -12   0  -5    0.70    5.00
 -12   0  -5    0.20    2.80
 -13   0  -5   -3.90    5.30
 -14   0  -5   -0.30    6.10
 -14   0  -5    1.10    4.60
 -15   0  -5  636.74   33.20
 -15   0  -5  612.34   28.60
 -16   0  -5    6.90    5.50
 -16   0  -5    3.90    6.90
 -17   0  -5   20.70    6.50
 -17   0  -5   31.80    9.40
 -18   0  -5   23.50    8.70
 -18   0  -5   -0.70    6.30
 -19   0  -5  630.54   27.90
 -19   0  -5  509.45   32.80
 -20   0  -5    8.40    8.00
 -20   0  -5    9.40   11.80
 -21   0  -5  120.59   14.90
 -21   0  -5  135.19   20.50
 -22   0  -5    2.40   16.40
 -22   0  -5  -12.30    9.60
 -23   0  -5   -1.70   16.10
 -27  -1   5   -8.90   12.60
 -27  -1   5  -14.50   11.70
 -27   1   5    3.80   11.20
 -27   1   5   30.80   12.90
 -26  -1   5  143.29   18.10
 -26  -1   5  144.09   16.90
 -26   1   5  132.89   17.70
 -26   1   5  118.49   15.10
 -25  -1   5  134.49   15.20
 -25  -1   5  156.98   16.20
 -25   1   5  139.89   16.10
 -25   1   5  132.59   13.60
 -24  -1   5  370.86   23.70
 -24  -1   5  361.26   21.60
 -24   1   5  371.86   22.00
 -24   1   5  339.07   19.80
 -23  -1   5    5.10    7.10
 -23  -1   5   14.20    7.90
 -23   1   5    2.00    7.70
 -23   1   5    3.90    6.20
 -22  -1   5  225.68   17.20
 -22  -1   5  240.88   15.80
 -22   1   5  244.08   14.50
 -22   1   5  238.08   16.30
 -21  -1   5  305.67   20.80
 -21  -1   5  361.36   19.00
 -21   1   5  360.96   19.80
 -21   1   5  362.16   18.00
 -20  -1   5  953.60   39.70
 -20  -1   5  913.11   41.60
 -20   1   5  935.91   40.20
 -20   1   5  941.61   38.10
 -18  -1   5 1651.33   63.99
 -18  -1   5 1647.44   66.49
 -18   1   5 1646.04   62.59
 -18   1   5 1737.93   61.59
 -18   1   5 1692.83   65.09
 -17  -1   5  678.43   29.30
 -17  -1   5  669.63   31.40
 -17   1   5  692.53   30.20
 -17   1   5  688.33   28.00
 -17   1   5  671.73   28.00
 -16  -1   5  964.80   38.80
 -16  -1   5  920.81   40.80
  16  -1  -5 1016.30   43.10
 -16   1   5  938.61   39.70
 -16   1   5 1024.40   37.90
 -16   1   5  942.41   37.30
  15  -1  -5    9.20    7.90
 -15  -1   5    7.60    3.90
 -15  -1   5   10.60    3.40
 -15   1   5   11.60    2.80
 -15   1   5    8.90    4.80
 -15   1   5   21.90    4.60
 -14  -1   5  194.78   10.40
 -14  -1   5  214.28   13.30
  14  -1  -5  184.58   16.90
 -14  -1   5  236.68   11.90
 -14   1   5  207.98   12.50
  14   1  -5  188.38   13.80
 -14   1   5  226.68   12.70
  14   1  -5  228.08   18.90
 -13  -1   5 1593.14   56.39
  13  -1  -5 1585.14   60.19
 -13  -1   5 1503.15   60.39
 -13  -1   5 1458.25   57.79
  13   1  -5 1654.53   59.39
 -13   1   5 1577.44   57.99
 -13   1   5 1549.64   59.49
 -13   1   5 1539.55   56.49
  13   1  -5 1611.14   62.79
 -12  -1   5   12.10    3.60
 -12  -1   5   10.60    2.80
 -12  -1   5   11.80    3.10
  12  -1  -5    2.50    5.00
  12   1  -5   11.00    6.90
 -12   1   5    5.70    2.90
 -12   1   5    9.50    4.20
  12   1  -5    9.10    4.80
 -12   1   5   11.80    3.20
  11  -1  -5  111.49    9.90
 -11  -1   5  111.79    7.60
 -11  -1   5  117.09    8.50
  11   1  -5  103.49    8.30
 -11   1   5  105.59    7.80
 -11   1   5  113.19    6.40
  11   1  -5  108.49    8.60
 -11   1   5  102.99    8.50
  11   1  -5  119.09   11.50
  10  -1  -5   10.00    4.50
 -10  -1   5    7.70    3.10
 -10  -1   5    4.80    3.90
  10   1  -5    2.30    3.30
  10   1  -5   -0.30    3.50
 -10   1   5   12.10    3.80
 -10   1   5    6.10    2.40
   9  -1  -5 1514.65   55.69
  -9  -1   5 1472.95   54.29
  -9  -1   5 1423.06   56.19
  -9  -1   5 1506.15   53.99
  -9   1   5 1440.66   55.49
  -9   1   5 1484.75   54.79
   9   1  -5 1455.15   56.79
   9   1  -5 1502.95   54.19
   9   1  -5 1517.65   54.09
  -8  -1   5  274.77   13.80
   8  -1  -5  237.28   13.50
  -8  -1   5  245.78   12.60
  -8  -1   5  297.07   12.80
   8   1  -5  266.87   12.90
  -8   1   5  251.37   13.00
   8   1  -5  260.97   14.80
   8   1  -5  252.97   12.10
   7  -1  -5  265.87   13.50
  -7   1   5  266.67   13.00
   7   1  -5  249.68   14.00
   7   1  -5  249.28   12.80
   7   1  -5  248.98   11.90
  -6  -1   5 3360.56  117.09
   6  -1  -5 3441.06  116.49
  -6  -1   5 3279.47  115.39
   6   1  -5 3335.17  116.99
  -6   1   5 3350.16  116.59
  -6   1   5 3224.28  115.79
   6   1  -5 2876.31  116.59
   6   1  -5 3348.26  114.99
  -5  -1   5 1774.92   62.49
  -5  -1   5 1704.13   63.49
   5  -1  -5 1782.32   63.19
   5  -1  -5 1679.23   60.09
  -5   1   5 1721.73   62.79
  -5   1   5 1733.03   63.29
   5   1  -5 1684.73   63.39
   5   1  -5 1688.63   62.09
   4  -1  -5 3620.94  129.99
  -4  -1   5 3807.22  131.79
  -4  -1   5 3743.63  132.59
   4  -1  -5 3778.72  132.29
  -4   1   5 3697.03  131.89
  -4   1   5 3702.13  132.89
  -4   1   5 3858.81  129.99
   4   1  -5 3801.92  132.49
  -3  -1   5  745.83   29.60
  -3  -1   5  809.92   29.10
   3  -1  -5  698.33   28.90
   3  -1  -5  707.33   27.70
   3  -1  -5  681.93   28.70
   3   1  -5  731.83   30.20
  -3   1   5  671.13   29.20
  -3   1   5  718.93   28.80
  -3   1   5  753.92   27.60
   3   1  -5  778.42   29.30
   2  -1  -5  260.07   13.30
  -2  -1   5  274.67   13.20
   2  -1  -5  290.47   13.20
   2  -1  -5  272.27   12.80
  -2   1   5  300.97   12.90
  -2   1   5  284.47   13.40
   2   1  -5  258.87   12.60
   2   1  -5  262.47   13.10
   1  -1  -5 1581.34   64.09
  -1  -1   5 1748.63   62.69
  -1  -1   5 1676.93   62.89
   1  -1  -5 1648.34   62.79
   1  -1  -5 1666.13   62.89
   1   1  -5 1767.82   62.39
   1   1  -5 1808.82   62.69
  -1   1   5 1805.12   62.69
  -1   1   5 1742.23   62.59
   0  -1  -5 3809.12  140.69
   0  -1   5 4081.79  140.49
   0  -1  -5 3969.60  141.19
   0  -1   5 4026.60  140.69
   0   1  -5 4019.90  140.09
   0   1   5 3939.91  140.99
   0   1   5 4173.98  140.69
   0   1  -5 3976.70  140.49
  -1  -1  -5  654.73   26.10
   1  -1   5  607.44   25.70
  -1  -1  -5  691.13   27.30
   1  -1   5  606.44   26.10
   1   1   5  657.83   26.00
  -1   1  -5  583.94   25.30
  -1   1  -5  640.24   25.90
   1   1   5  713.33   27.60
  -2  -1  -5 3924.81  143.99
   2  -1   5 4311.47  144.49
  -2  -1  -5 4021.90  145.69
  -2   1  -5 4011.80  143.99
   2   1   5 4116.09  145.79
   2   1   5 4096.59  143.79
  -2   1  -5 4189.98  143.39
  -3  -1  -5 1483.25   56.49
   3  -1   5 1462.65   54.49
  -3  -1  -5 1464.65   54.29
   3   1   5 1528.45   54.09
  -3   1  -5 1410.26   53.39
  -3   1  -5 1431.16   54.19
  -4  -1  -5  401.56   17.50
   4  -1   5  395.26   18.30
  -4  -1  -5  403.06   19.90
   4   1   5  387.06   17.70
  -4   1  -5  385.06   17.50
  -4   1  -5  410.66   17.70
  -5  -1  -5 1031.00   40.30
   5  -1   5 1084.49   41.20
  -5  -1  -5 1017.70   43.40
  -5   1  -5 1065.09   40.70
  -5   1  -5 1041.00   40.10
   5   1   5 1114.49   40.40
  -6  -1  -5    3.00    2.70
   6  -1   5    1.40    3.80
  -6  -1  -5    2.50    2.10
  -6   1  -5    3.20    2.20
  -6   1  -5    4.50    3.90
   6   1   5    2.70    3.70
  -7  -1  -5  319.47   18.20
   7  -1   5  338.67   16.60
  -7  -1  -5  296.57   15.10
  -7   1  -5  317.27   15.20
   7   1   5  328.77   15.40
   8  -1   5   22.40    5.80
   8   1   5   11.80    4.30
   9  -1   5 1268.47   48.20
  -9  -1  -5 1256.27   52.69
  -9   1  -5 1210.88   52.19
  -9   1  -5 1238.98   47.50
   9   1   5 1258.37   46.40
 -10  -1  -5   90.39   10.00
 -10   1  -5   89.89   10.00
 -10   1  -5   81.29    7.00
  10   1   5   82.89    8.10
 -11  -1  -5   67.29    9.00
 -11   1  -5   71.89    6.40
 -11   1  -5   63.29   10.10
 -12  -1  -5  705.33   34.80
 -12   1  -5  736.13   35.70
 -12   1  -5  689.83   29.00
 -13  -1  -5  542.85   29.10
 -13   1  -5  502.45   22.90
 -13   1  -5  520.95   22.50
 -13   1  -5  528.65   28.70
 -14  -1  -5 1658.53   64.99
 -14  -1  -5 1634.04   68.99
 -14   1  -5 1644.54   61.69
 -14   1  -5 1571.54   68.59
 -14   1  -5 1666.23   60.79
 -15  -1  -5   28.80    7.40
 -15   1  -5   39.40    8.40
 -16  -1  -5  754.02   34.70
 -16  -1  -5  766.52   38.50
 -16   1  -5  752.02   31.40
 -16   1  -5  724.23   37.60
 -17  -1  -5  244.48   17.30
 -17  -1  -5  248.28   22.10
 -17   1  -5  263.27   14.60
 -17   1  -5  254.37   20.30
 -18  -1  -5  154.28   16.90
 -18  -1  -5  172.68   15.00
 -18   1  -5  145.19   18.20
 -18   1  -5  176.88   12.20
 -19  -1  -5    2.50    8.20
 -19  -1  -5    8.70   10.80
 -19   1  -5   14.70    9.60
 -19   1  -5   20.10    6.20
 -20  -1  -5  384.56   23.10
 -20   1  -5  373.56   30.60
 -20   1  -5  364.66   19.00
 -21  -1  -5  154.98   22.90
 -21  -1  -5  153.48   16.90
 -21   1  -5  141.29   22.00
 -22  -1  -5   91.29   12.90
 -22  -1  -5  106.29   20.90
 -22   1  -5  100.29   23.50
 -23  -1  -5   -1.70   15.20
 -23   1  -5    8.50   17.50
 -27  -2   5  647.04   33.20
 -26  -2   5    7.70   11.60
 -26  -2   5   14.10   10.40
 -26   2   5    9.60   10.10
 -26   2   5   -5.30    8.70
 -25  -2   5  439.96   27.10
 -25  -2   5  492.35   30.80
 -25   2   5  525.05   25.20
 -25   2   5  474.95   23.90
 -24  -2   5  138.09   16.20
 -24  -2   5  116.89   15.30
 -24   2   5  124.99   12.00
 -24   2   5  141.99   13.90
 -23  -2   5   12.60    7.90
 -23  -2   5   16.50    8.40
 -23   2   5   11.80    6.20
 -23   2   5   25.10    7.40
 -22  -2   5   99.69   13.40
 -22  -2   5   91.49   12.00
 -22   2   5   98.59   11.50
 -22   2   5   88.89    9.80
 -21  -2   5   78.59   10.40
 -21  -2   5   46.90    8.90
 -21   2   5   58.19    9.90
 -21   2   5   48.50    7.90
 -21   2   5   50.99    7.90
 -21   2   5   58.09    9.70
 -20  -2   5   75.69    9.80
 -20  -2   5   81.59   10.80
 -20   2   5   62.39    9.60
 -20   2   5   53.19    7.80
 -20   2   5   73.29    9.90
 -20   2   5   63.19    8.20
 -19  -2   5  226.88   14.70
 -19  -2   5  236.38   16.50
 -19   2   5  232.68   15.70
 -19   2   5  223.98   14.30
 -19   2   5  211.88   12.60
 -18  -2   5   72.59    8.30
 -18  -2   5   61.09    9.30
  18   2  -5   46.60   12.80
 -18   2   5   48.30    6.50
 -18   2   5   54.89    9.20
 -18   2   5   46.40    8.00
 -17  -2   5   49.30    8.20
 -17  -2   5   41.70    7.20
 -17   2   5   49.50    8.60
 -17   2   5   35.90    6.00
 -17   2   5   36.70    5.50
  17   2  -5   47.20   11.50
  16  -2  -5  226.88   18.30
 -16   2   5  302.47   15.00
 -16   2   5  247.18   12.80
  15  -2  -5 3054.39  109.39
 -15  -2   5 2992.30  109.49
 -15  -2   5 3042.00  111.99
 -15   2   5 2844.92  106.39
 -15   2   5 2983.70  108.79
  15   2  -5 3179.58  111.29
 -15   2   5 2938.31  108.29
 -14  -2   5  143.99    9.80
  14  -2  -5  122.09   11.80
 -14  -2   5  140.99   10.90
 -14   2   5  139.39   12.40
 -14   2   5  147.29    9.80
 -13  -2   5  754.02   28.90
 -13  -2   5  745.83   33.10
  13  -2  -5  744.03   31.70
 -13  -2   5  734.13   31.20
 -13   2   5  739.33   29.00
  13   2  -5  753.42   29.00
  13   2  -5  768.52   33.00
 -13   2   5  745.63   31.00
  12  -2  -5  365.16   18.00
 -12  -2   5  351.66   17.30
 -12  -2   5  357.66   15.80
 -12  -2   5  330.17   18.10
  12   2  -5  341.17   22.00
  12   2  -5  347.27   18.90
 -12   2   5  359.86   15.30
  12   2  -5  347.27   16.00
 -12   2   5  359.46   17.00
  11  -2  -5   44.70    7.00
 -11  -2   5   40.90    5.90
 -11  -2   5   56.19    5.90
  11   2  -5   42.80    5.90
  11   2  -5   45.00    9.60
  11   2  -5   45.70    7.30
 -11   2   5   61.49    5.80
  10  -2  -5  550.24   25.00
 -10  -2   5  624.14   24.10
 -10  -2   5  606.94   25.30
  10   2  -5  544.45   25.40
  10   2  -5  616.64   28.50
 -10   2   5  584.84   24.80
  -9  -2   5 5494.95  192.58
   9  -2  -5 5626.04  193.68
  -9  -2   5 5457.45  195.58
  -9  -2   5 5529.15  194.28
   9   2  -5 5640.44  196.28
  -9   2   5 5400.86  193.78
   9   2  -5 5587.04  194.08
  -8  -2   5 1501.95   51.99
  -8  -2   5 1269.07   50.09
  -8  -2   5 1405.46   49.30
   8  -2  -5 1266.97   49.60
   8   2  -5 1224.28   48.90
   8   2  -5 1333.37   50.09
  -8   2   5 1242.08   49.60
  -7  -2   5 5338.47  190.48
   7  -2  -5 5502.75  189.18
  -7  -2   5 5437.06  190.08
  -7  -2   5 5271.87  190.48
   7   2  -5 5374.86  190.78
   7   2  -5 5595.54  188.68
  -7   2   5 5392.06  186.28
  -7   2   5 5253.17  189.28
   7   2  -5 5515.05  189.48
  -6  -2   5  126.19    8.40
  -6  -2   5  129.69    8.30
  -6  -2   5  134.89    8.60
   6  -2  -5  105.89    6.90
   6  -2  -5  112.89    8.50
  -6   2   5  111.19    7.50
   6   2  -5  123.79    7.30
   6   2  -5  124.79    9.20
  -6   2   5  112.89    6.30
   6   2  -5  132.19    9.70
  -5  -2   5  533.15   21.70
   5  -2  -5  475.65   21.60
  -5  -2   5  496.65   22.00
   5  -2  -5  483.95   20.00
   5   2  -5  518.25   22.60
   5   2  -5  521.55   21.20
   5   2  -5  501.25   22.10
   4  -2  -5 1304.37   48.70
   4  -2  -5 1354.36   50.29
  -4  -2   5 1367.46   50.19
  -4  -2   5 1307.67   50.49
   4   2  -5 1344.97   50.59
   4   2  -5 1352.76   50.99
   4   2  -5 1353.26   49.90
  -4   2   5 1316.57   48.50
  -3  -2   5 1171.28   44.00
  -3  -2   5 1128.59   44.00
   3  -2  -5 1158.48   43.10
  -3   2   5 1115.79   42.80
   3   2  -5 1162.58   43.80
   3   2  -5 1198.18   44.20
  -2  -2   5   86.29    7.20
  -2  -2   5   73.99    5.70
   2   2  -5   87.39    6.10
   2   2  -5   82.89    7.00
  -2   2   5   77.09    6.40
  -1  -2   5  394.86   18.20
  -1  -2   5  362.26   18.60
   1  -2  -5  404.76   17.80
  -1   2   5  396.36   18.20
  -1   2   5  405.96   18.10
   1   2  -5  411.86   17.60
   1   2  -5  408.76   17.90
   0  -2  -5 1721.83   64.69
   0  -2   5 1784.62   64.69
   0  -2   5 1520.25   64.79
   0   2  -5 1815.92   63.49
   0   2   5 1795.22   64.99
   0   2   5 1809.02   64.49
   0   2  -5 1771.42   64.49
   1  -2   5    8.30    3.40
   1  -2   5    8.50    3.80
  -1  -2  -5    8.00    2.70
   1   2   5   11.60    4.00
  -1   2  -5    7.90    2.20
  -1   2  -5    9.10    3.10
   1   2   5    5.00    3.80
  -2  -2  -5  396.26   18.80
   2  -2   5  355.06   16.70
   2  -2   5  399.76   18.60
  -2   2  -5  393.86   17.80
  -2   2  -5  354.76   16.20
   2   2   5  415.26   19.90
   2   2   5  357.76   17.40
  -3  -2  -5 4583.24  167.28
   3  -2   5 4621.44  163.68
   3  -2   5 4866.71  166.18
   3   2   5 4698.03  164.88
   3   2   5 4906.01  178.88
  -3   2  -5 4606.44  165.68
  -3   2  -5 4624.74  163.48
   4  -2   5  638.14   27.60
  -4  -2  -5  645.84   28.80
  -4   2  -5  687.53   27.30
   4   2   5  578.24   26.10
   4   2   5  661.83   30.20
  -4   2  -5  634.54   25.00
  -5  -2  -5 4816.92  179.78
   5  -2   5 5251.87  177.88
   5   2   5 5099.89  180.88
  -5   2  -5 5008.30  174.68
   5   2   5 5020.60  176.08
  -5   2  -5 4991.30  177.38
  -6  -2  -5  719.83   31.70
   6  -2   5  647.84   29.50
  -6   2  -5  666.83   28.70
   6   2   5  718.63   28.20
  -6   2  -5  660.53   26.70
   6   2   5  722.43   33.70
   7  -2   5  192.78   13.70
  -7  -2  -5  200.18   13.50
  -7   2  -5  182.58   11.20
   7   2   5  190.38   11.40
   7   2   5  238.18   24.00
  -7   2  -5  196.28   10.50
  -8  -2  -5  433.16   22.80
  -8   2  -5  408.16   18.00
   8   2   5  438.16   26.40
   8   2   5  436.86   19.00
  -8   2  -5  398.76   19.50
  -9  -2  -5  584.94   29.10
  -9   2  -5  559.14   25.20
  -9   2  -5  583.94   23.70
   9   2   5  594.44   24.10
  10   2   5   22.30    5.10
 -11  -2  -5 2238.48   87.69
 -11   2  -5 2184.58   81.89
  11   2   5 2235.18   78.89
 -12  -2  -5   86.79   11.00
 -12   2  -5   98.59    8.50
 -12   2  -5  100.69   11.40
 -13  -2  -5  149.19   13.90
 -13   2  -5  129.69   14.30
 -13   2  -5  158.68   10.60
 -14  -2  -5   86.59   11.80
 -14   2  -5  117.89   13.90
 -14   2  -5  127.59    9.70
 -15  -2  -5   89.79   12.40
 -15  -2  -5   91.99   12.50
 -15   2  -5   96.49   14.00
 -15   2  -5  110.69    9.30
 -16  -2  -5  164.38   15.20
 -16  -2  -5  140.09   15.30
 -16   2  -5  164.68   11.60
 -16   2  -5  188.68   16.90
 -17  -2  -5   75.69   11.70
 -17  -2  -5   70.19   11.40
 -17   2  -5   62.09   10.60
 -17   2  -5   75.19    8.80
 -18  -2  -5   46.10    9.50
 -18   2  -5   38.10    6.40
 -18   2  -5   54.19   10.20
 -19  -2  -5   21.50   10.60
 -19  -2  -5    4.10    8.90
 -19   2  -5    8.80    9.80
 -20  -2  -5  138.09   21.20
 -20  -2  -5  167.18   16.90
 -20   2  -5   93.09   17.30
 -21  -2  -5  238.18   20.40
 -21  -2  -5  187.98   30.10
 -21   2  -5  222.78   25.20
 -22  -2  -5   20.30   16.40
 -22  -2  -5   37.30   11.90
 -22   2  -5   19.50   21.30
 -27  -3   5    1.30   15.20
 -27  -3   5  -11.90   16.00
 -26  -3   5   14.90   28.70
 -26  -3   5    3.80   12.30
 -26   3   5   -7.00    8.50
 -25  -3   5   56.59   16.60
 -25  -3   5   70.69   12.10
 -25   3   5   55.69    8.90
 -24  -3   5   18.10    9.10
 -24  -3   5   -6.70   10.40
 -24   3   5   10.30    6.70
 -23   3   5   11.30    6.30
 -23   3   5   11.50    6.70
 -22  -3   5  677.43   34.70
 -22  -3   5  686.13   32.70
 -22   3   5  633.94   32.10
 -22   3   5  655.03   28.70
 -22   3   5  673.23   29.10
 -21  -3   5  321.67   19.30
 -21  -3   5  304.97   20.30
 -21   3   5  300.87   16.70
 -21   3   5  252.17   21.20
 -21   3   5  276.17   15.50
 -20  -3   5 1644.74   67.09
 -20  -3   5 1596.94   64.59
 -20   3   5 1537.65   60.49
 -20   3   5 1672.33   63.49
  20   3  -5 1584.54   69.09
 -20   3   5 1571.04   60.79
 -19  -3   5   19.30    7.10
 -19  -3   5   16.90    6.50
 -19   3   5   21.90    5.60
  19   3  -5   20.40   14.10
 -19   3   5   25.80    5.00
 -19   3   5   27.00   10.80
 -18  -3   5  130.19   12.50
 -18  -3   5  125.59   11.10
 -18   3   5  106.09    8.90
 -18   3   5  107.39    9.70
  18   3  -5  123.69   20.50
 -17  -3   5   85.19    8.60
 -17  -3   5   71.79    9.60
  17  -3  -5   70.19   10.90
 -17   3   5   63.29    7.80
 -17   3   5   63.69    6.70
  17   3  -5   76.09   14.50
 -16  -3   5  152.18   12.70
 -16  -3   5  160.78   11.70
  16  -3  -5  158.48   13.60
 -16   3   5  135.79    9.90
  16   3  -5  152.88   21.00
 -16   3   5  137.39    9.30
  15  -3  -5   52.39    8.40
  15   3  -5   48.20   11.30
  14  -3  -5 1905.61   69.19
 -14  -3   5 1837.72   71.39
 -14  -3   5 1873.41   73.19
  14   3  -5 1870.71   66.89
  14   3  -5 1883.01   73.09
 -14   3   5 1790.72   68.69
 -13  -3   5  213.98   13.20
  13  -3  -5  214.98   13.60
 -13  -3   5  225.58   14.30
 -13   3   5  196.18   13.00
 -13   3   5  215.78   11.90
  13   3  -5  208.48   16.70
 -12  -3   5  426.56   21.60
 -12  -3   5  422.36   20.80
  12  -3  -5  419.56   19.80
 -12   3   5  404.96   18.90
  12   3  -5  439.26   22.90
  12   3  -5  408.76   17.80
  12   3  -5  406.36   26.10
 -12   3   5  393.76   18.90
 -11  -3   5  122.39    9.20
  11  -3  -5   74.09    9.00
 -11   3   5  116.19    7.90
 -11   3   5  103.19    8.70
  11   3  -5   80.49    6.20
  11   3  -5   74.39   15.20
  10  -3  -5 1045.30   40.30
 -10  -3   5 1023.90   40.00
 -10  -3   5  979.00   42.30
 -10  -3   5 1006.70   42.00
  10   3  -5 1067.59   39.40
 -10   3   5  999.80   38.80
  10   3  -5 1060.39   45.00
  10   3  -5 1049.49   42.60
   9  -3  -5  161.38   10.90
  -9  -3   5  193.28   11.40
  -9  -3   5  158.58   10.90
  -9   3   5  160.48    9.80
   9   3  -5  185.58   14.90
   9   3  -5  163.38   12.90
   9   3  -5  171.28    9.60
  -8  -3   5 1372.76   51.79
  -8  -3   5 1344.07   53.59
   8  -3  -5 1391.96   51.79
  -8  -3   5 1333.67   53.79
   8   3  -5 1419.26   55.09
   8   3  -5 1412.26   51.49
   8   3  -5 1384.76   53.49
  -8   3   5 1301.27   50.09
   7  -3  -5  353.96   17.30
   7  -3  -5  377.96   17.80
  -7  -3   5  362.66   18.20
  -7  -3   5  369.66   17.80
  -7  -3   5  349.67   18.70
  -7   3   5  377.26   16.30
   7   3  -5  377.86   19.20
   7   3  -5  380.16   19.90
   7   3  -5  366.76   16.90
   6  -3  -5  217.28   12.50
  -6  -3   5  211.08   12.30
  -6  -3   5  199.48   12.80
   6  -3  -5  207.18   12.40
  -6  -3   5  218.48   12.60
   6   3  -5  240.88   15.80
   6   3  -5  229.98   14.00
   6   3  -5  214.88   11.40
  -6   3   5  210.08   11.30
   5  -3  -5  377.76   19.10
  -5  -3   5  450.15   19.80
  -5  -3   5  440.46   19.70
  -5  -3   5  422.26   20.80
   5   3  -5  412.96   18.70
   5   3  -5  416.76   20.30
  -5   3   5  382.86   18.00
   5   3  -5  403.76   20.40
   4  -3  -5  940.81   37.90
  -4  -3   5  975.20   39.00
  -4  -3   5  993.00   39.10
  -4   3   5  979.20   38.40
   4   3  -5  991.10   38.60
   4   3  -5 1012.90   40.60
   4   3  -5  986.10   39.20
   3  -3  -5   65.59    5.70
  -3   3   5   75.49    7.30
  -2  -3   5 7875.91  271.07
   2  -3  -5 7590.54  270.37
  -2  -3   5 7637.34  270.27
   2   3  -5 8058.19  273.17
  -2   3   5 7933.81  270.57
   2   3  -5 7532.55  269.87
   1  -3  -5  518.85   23.30
  -1  -3   5  522.05   22.60
  -1  -3   5  526.35   24.00
   1   3  -5  551.44   23.60
  -1   3   5  566.64   24.30
   1   3  -5  528.85   22.70
   0  -3   5 1226.58   48.10
   0  -3  -5 1186.18   47.70
   0  -3   5 1266.07   46.50
   0   3  -5 1225.78   47.70
   0   3   5 1231.48   48.40
   0   3  -5 1239.78   47.80
   1  -3   5  204.88   13.10
  -1  -3  -5  183.48   11.60
  -1   3  -5  211.68   10.80
   1   3   5  195.88   13.60
  -1   3  -5  199.18   11.50
   2  -3   5  130.69   16.90
   2  -3   5  114.69    8.60
  -2  -3  -5  103.89    8.50
  -2   3  -5  133.19    7.90
   2   3   5  103.59   10.70
  -2   3  -5  119.49    8.40
   3  -3   5  274.57   13.50
   3  -3   5  293.27   19.00
  -3  -3  -5  251.27   15.10
  -3   3  -5  294.67   12.90
   3   3   5  263.97   17.30
   3   3   5  262.37   15.00
  -3   3  -5  301.77   15.10
   4  -3   5  934.01   38.30
  -4  -3  -5  870.81   38.50
   4  -3   5  904.41   34.50
  -4   3  -5  906.31   37.40
   4   3   5  922.71   36.80
  -4   3  -5  913.41   34.00
   4   3   5  938.11   40.40
   5  -3   5  290.77   17.40
  -5  -3  -5  289.47   17.00
  -5   3  -5  291.67   15.60
   5   3   5  300.27   15.80
   5   3   5  329.17   20.80
  -6  -3  -5 1436.36   59.29
   6   3   5 1493.45   55.79
  -6   3  -5 1483.95   57.29
   6   3   5 1496.35   62.09
  -7  -3  -5  254.97   16.30
   7   3   5  251.97   14.60
  -7   3  -5  261.87   14.50
   7   3   5  262.67   21.00
  -8  -3  -5  263.17   17.40
   8   3   5  315.77   23.50
   8   3   5  301.17   15.50
  -8   3  -5  283.17   15.60
   9   3   5   43.20   11.50
   9   3   5   40.90    6.60
  -9   3  -5   54.59    6.70
 -10  -3  -5 1438.06   60.79
 -10   3  -5 1446.96   57.09
  10   3   5 1462.85   64.79
  10   3   5 1474.35   54.09
 -11  -3  -5  121.19   12.40
 -11   3  -5  117.89    9.60
  11   3   5  125.19    9.60
  11   3   5  122.89   22.00
 -12  -3  -5  111.09   12.70
 -12   3  -5  142.59   10.50
  12   3   5  169.58   25.40
 -13  -3  -5   90.89   11.70
 -13   3  -5  112.89    9.60
 -14  -3  -5   71.29   11.50
 -14   3  -5   91.59   13.40
 -14   3  -5   55.79    9.00
 -15  -3  -5    9.20    7.30
 -16  -3  -5 1354.16   61.19
 -16  -3  -5 1446.36   60.69
 -16   3  -5 1408.36   62.09
 -16   3  -5 1367.56   54.79
 -17  -3  -5  319.87   20.70
 -17  -3  -5  230.68   20.80
 -17   3  -5  268.47   22.30
 -17   3  -5  264.97   16.00
 -18  -3  -5  554.14   35.20
 -18  -3  -5  544.75   30.90
 -18   3  -5  568.04   25.70
 -18   3  -5  542.05   31.20
 -19  -3  -5  -13.20    9.30
 -19  -3  -5   10.60   12.70
 -19   3  -5    4.60    6.90
 -20  -3  -5   -6.30   14.50
 -20  -3  -5   -2.10   11.60
 -20   3  -5    0.00   12.60
 -20   3  -5    5.70    7.30
 -21  -3  -5   21.10   12.40
 -21  -3  -5    6.10   16.20
 -21   3  -5   12.80   13.20
 -22  -3  -5    2.50   15.50
 -22  -3  -5   14.80   13.50
 -22   3  -5  -15.40   18.40
 -26  -4   5  191.78   32.00
 -26  -4   5  261.97   23.00
 -25  -4   5  218.58   22.30
 -25  -4   5  161.78   25.20
 -25   4   5  158.58   14.50
 -25   4   5  149.79   14.00
 -24  -4   5   19.90   10.30
 -24   4   5    1.00    7.30
 -24   4   5   -7.40    8.10
 -23  -4   5  148.29   20.30
 -23  -4   5  133.79   16.20
 -23   4   5  132.79   20.90
 -23   4   5  101.49   11.20
 -23   4   5  128.89   19.20
 -23   4   5  118.19   13.50
 -22  -4   5  111.39   14.40
 -22  -4   5  100.29   15.00
  22   4  -5  129.59   24.90
 -22   4   5  101.89   10.60
 -22   4   5  140.09   19.70
 -22   4   5  126.49   18.20
 -22   4   5  105.39   13.40
 -21  -4   5  225.98   18.60
 -21  -4   5  209.28   19.60
  21   4  -5  281.57   32.10
 -21   4   5  221.18   25.50
 -21   4   5  217.28   13.70
 -21   4   5  222.98   16.10
 -20  -4   5  287.27   19.90
 -20  -4   5  251.37   19.00
 -20   4   5  270.97   15.30
  20   4  -5  294.17   30.90
 -20   4   5  260.87   23.50
 -19  -4   5   11.10    6.90
 -19  -4   5    5.60    6.80
 -19   4   5    3.90   10.70
  19   4  -5   -0.80   18.30
 -19   4   5    4.20    4.80
 -18  -4   5  450.75   24.80
 -18  -4   5  433.26   25.20
  18   4  -5  468.95   32.50
 -18   4   5  431.06   21.00
 -17  -4   5  249.38   16.40
 -17  -4   5  228.58   16.70
  17   4  -5  194.58   23.70
 -17   4   5  198.08   17.70
  16  -4  -5  501.75   23.50
 -16  -4   5  539.85   26.20
 -16  -4   5  503.45   27.10
  16   4  -5  473.05   31.20
 -16   4   5  498.65   25.60
 -15  -4   5  385.26   22.10
  15  -4  -5  379.46   19.30
 -15  -4   5  390.56   21.00
  15   4  -5  378.66   26.10
 -15   4   5  368.86   20.70
 -14  -4   5  440.06   22.30
 -14  -4   5  421.66   23.10
  14  -4  -5  409.96   20.00
  14   4  -5  385.76   25.50
  14   4  -5  410.96   17.70
 -14   4   5  393.56   20.90
 -13  -4   5  658.33   31.60
 -13  -4   5  663.13   30.70
  13  -4  -5  626.04   27.40
 -13   4   5  695.13   29.00
  13   4  -5  608.24   36.60
  13   4  -5  634.54   26.30
 -12  -4   5  980.60   41.60
  12  -4  -5  896.51   37.00
 -12  -4   5  912.21   40.30
  12   4  -5  934.41   42.20
  12   4  -5  895.21   36.30
 -12   4   5  981.60   38.00
 -11  -4   5 1768.52   73.59
 -11  -4   5 1803.32   72.39
  11  -4  -5 1928.01   68.89
  11   4  -5 1956.60   68.79
  11   4  -5 1915.21   73.19
 -11   4   5 1789.72   68.69
 -10  -4   5  134.49   10.40
  10  -4  -5  108.09   10.40
  10   4  -5  121.99    8.20
  10   4  -5   96.89   13.20
 -10   4   5  125.59   10.30
  -9  -4   5 2302.87   89.49
   9  -4  -5 2362.46   85.89
  -9  -4   5 2342.67   89.09
   9   4  -5 2392.36   89.29
  -9   4   5 2335.87   85.49
   9   4  -5 2397.96   86.09
   9   4  -5 2363.66   91.39
   8  -4  -5 1748.63   63.89
  -8  -4   5 1607.54   66.89
  -8  -4   5 1731.43   66.39
   8   4  -5 1728.83   68.19
   8   4  -5 1686.93   63.79
  -8   4   5 1663.43   63.29
   8   4  -5 1762.62   66.99
  -7  -4   5  347.97   18.80
   7  -4  -5  352.86   18.00
  -7  -4   5  364.56   20.30
  -7  -4   5  370.86   19.20
   7  -4  -5  357.56   18.40
   7   4  -5  371.86   17.80
  -7   4   5  357.56   18.00
   7   4  -5  410.06   21.50
   7   4  -5  387.26   21.70
  -6  -4   5  221.08   12.90
   6  -4  -5  196.28   12.10
  -6  -4   5  182.78   13.40
  -6  -4   5  241.18   19.90
  -6   4   5  188.48   12.40
   6   4  -5  206.58   15.20
   6   4  -5  206.78   11.80
   6   4  -5  205.98   15.30
  -5  -4   5  474.85   20.70
   5  -4  -5  374.16   19.30
  -5  -4   5  355.06   21.20
  -5   4   5  397.76   19.70
   5   4  -5  444.66   21.90
   5   4  -5  409.06   19.40
   5   4  -5  405.46   22.30
  -4  -4   5 2138.49   82.69
   4  -4  -5 2151.98   82.69
  -4  -4   5 2195.78   86.19
  -4  -4   5 2333.27   84.19
   4   4  -5 2263.87   82.89
   4   4  -5 2311.67   85.09
  -4   4   5 2208.98   82.39
   4   4  -5 2298.87   83.49
  -3  -4   5   53.19    5.60
   3  -4  -5   43.70    5.30
  -3  -4   5   62.19    8.80
  -3   4   5   46.60    8.00
   3   4  -5   36.70    7.20
   3   4  -5   49.10    5.40
   3   4  -5   32.90    7.60
  -2  -4   5  109.29    8.00
  -2  -4   5  119.99   10.90
   2  -4  -5  116.59    8.80
   2   4  -5  113.29    8.50
   2   4  -5  124.99   12.80
   2   4  -5  102.09    9.40
  -2   4   5  130.49   11.00
  -1  -4   5   15.20    5.40
   1  -4  -5    8.60    2.90
   1   4  -5    5.50    6.00
   0  -4   5 2730.13   98.79
   0  -4   5 2676.63   96.39
   0  -4  -5 2559.64   98.29
   0   4   5 2679.03   99.09
   0   4  -5 2711.13   98.49
   0   4  -5 2656.03   95.89
   1  -4   5  787.52   33.80
  -1  -4  -5  711.33   32.50
   1  -4   5  749.92   30.40
  -1   4  -5  752.12   32.50
  -1   4  -5  739.43   30.20
   1   4   5  789.32   34.50
  -2  -4  -5   31.30    5.60
   2  -4   5   24.10    4.00
   2   4   5   27.80    8.00
  -2   4  -5   37.70    5.10
  -2   4  -5   37.80    5.70
  -3  -4  -5 1801.82   70.69
  -3   4  -5 1869.91   66.09
   3   4   5 1835.32   72.19
  -3   4  -5 1802.72   69.99
  -4  -4  -5 1143.39   48.60
   4  -4   5 1180.58   44.10
  -4   4  -5 1185.48   47.80
  -4   4  -5 1185.38   43.30
  -5  -4  -5 1373.16   59.09
   5  -4   5 1565.94   53.79
   5   4   5 1479.85   61.59
  -5   4  -5 1466.95   58.19
  -5   4  -5 1483.65   52.99
   6   4   5   23.60    9.60
   6   4   5    8.60    6.00
  -7  -4  -5 1395.46   59.59
   7   4   5 1514.15   63.29
  -7   4  -5 1420.56   57.69
   7   4   5 1493.55   56.39
  -8  -4  -5  689.63   34.00
  -8   4  -5  738.73   32.30
   8   4   5  683.83   30.80
   8   4   5  735.73   39.30
  -9  -4  -5  987.80   45.90
   9   4   5 1086.29   51.79
  -9   4  -5 1033.30   43.90
   9   4   5 1080.49   42.00
 -10  -4  -5  338.67   21.00
 -10   4  -5  320.07   18.40
  10   4   5  388.06   30.80
  10   4   5  323.47   17.90
 -11  -4  -5  454.25   26.40
  11   4   5  473.25   22.10
  11   4   5  501.15   35.10
 -11   4  -5  502.65   24.40
 -12  -4  -5  953.20   44.20
 -12   4  -5  936.41   40.90
  12   4   5  954.10   52.19
  12   4   5  948.21   37.00
 -13  -4  -5   14.00    6.00
  13   4   5   -2.10   17.20
 -13   4  -5    3.30    5.10
 -14  -4  -5  189.28   15.90
 -14   4  -5  176.28   13.50
  14   4   5  159.38   26.50
 -15  -4  -5   27.20    8.40
 -15  -4  -5    9.40    8.20
 -15   4  -5   13.80    6.10
 -16  -4  -5  134.49   16.80
 -16  -4  -5  168.18   17.20
 -16   4  -5  174.08   17.70
 -16   4  -5  189.28   14.20
 -17  -4  -5   24.60   11.30
 -17  -4  -5   31.90   12.90
 -17   4  -5   23.80    7.50
 -17   4  -5   51.59   11.20
 -18  -4  -5  130.19   17.20
 -18  -4  -5  135.59   23.30
 -18   4  -5  119.69   18.70
 -18   4  -5  154.68   14.20
 -19  -4  -5  125.69   21.50
 -19   4  -5  118.59   14.50
 -19   4  -5  157.28   24.30
 -20  -4  -5   24.60   16.00
 -20  -4  -5    8.30   12.80
 -20   4  -5   17.60    9.00
 -21  -4  -5  242.78   26.80
 -21  -4  -5  214.68   26.80
 -21   4  -5  257.07   29.30
 -21   4  -5  209.58   18.70
[truncated: 1,130,961 more chars]
